# Supplementary material for: De novo design of immunoglobulin-like domains
Source: Nat Commun. 2022 Oct 3;13:5661. doi: 10.1038/s41467-022-33004-6 (PMC9530121; doi:10.1038/s41467-022-33004-6)
Supplement: Supplementary file 4 — Supplementary Data 1 [file 41467_2022_33004_MOESM4_ESM.zip]

Archive with 33 entries (32 files):
- dIG_design_models/
- dIG_design_models/dIG18_model.pdb
- dIG_design_models/dIG26_model.pdb
- dIG_design_models/dIG28_model.pdb
- dIG_design_models/dIG11_model.pdb
- dIG_design_models/dIG19_model.pdb
- dIG_design_models/dIG16_model.pdb
- dIG_design_models/dIG15_model.pdb
- dIG_design_models/dIG13_model.pdb
- dIG_design_models/dIG8-CC_model.pdb
- dIG_design_models/dIG22_model.pdb
- dIG_design_models/dIG7_model.pdb
- dIG_design_models/dIG23_model.pdb
- dIG_design_models/dIG3_model.pdb
- dIG_design_models/dIG6_model.pdb
- dIG_design_models/dIG20_model.pdb
- dIG_design_models/dIG31_model.pdb
- dIG_design_models/dIG1_model.pdb
- dIG_design_models/dIG27_model.pdb
- dIG_design_models/dIG24_model.pdb
- dIG_design_models/dIG21_model.pdb
- dIG_design_models/dIG14_model.pdb
- dIG_design_models/dIG10_model.pdb
- dIG_design_models/dIG9_model.pdb
- dIG_design_models/dIG8_model.pdb
- dIG_design_models/dIG5_model.pdb
- dIG_design_models/dIG2_model.pdb
- dIG_design_models/dIG29_model.pdb
- dIG_design_models/dIG4_model.pdb
- dIG_design_models/dIG17_model.pdb
- dIG_design_models/dIG30_model.pdb
- dIG_design_models/dIG25_model.pdb
- dIG_design_models/dIG12_model.pdb
