# Supplementary material for: De novo design of immunoglobulin-like domains
Source: Nat Commun. 2022 Oct 3;13:5661. doi: 10.1038/s41467-022-33004-6 (PMC9530121; doi:10.1038/s41467-022-33004-6)
Supplement: Supplementary file 4 — Supplementary Data 1 [file 41467_2022_33004_MOESM4_ESM.zip › dIG_design_models/dIG18_model.pdb]

ATOM      1  N   ARG A   1       0.000   0.000   0.000  1.00  0.00           N  
ATOM      2  CA  ARG A   1       1.458   0.000   0.000  1.00  0.00           C  
ATOM      3  C   ARG A   1       2.009   1.420   0.000  1.00  0.00           C  
ATOM      4  O   ARG A   1       1.541   2.278  -0.749  1.00  0.00           O  
ATOM      5  CB  ARG A   1       1.993  -0.748  -1.212  1.00  0.00           C  
ATOM      6  CG  ARG A   1       3.506  -0.892  -1.258  1.00  0.00           C  
ATOM      7  CD  ARG A   1       3.945  -1.710  -2.417  1.00  0.00           C  
ATOM      8  NE  ARG A   1       5.389  -1.879  -2.446  1.00  0.00           N  
ATOM      9  CZ  ARG A   1       6.064  -2.529  -3.414  1.00  0.00           C  
ATOM     10  NH1 ARG A   1       5.414  -3.064  -4.424  1.00  0.00           N  
ATOM     11  NH2 ARG A   1       7.381  -2.629  -3.349  1.00  0.00           N  
ATOM     12 1H   ARG A   1      -0.334  -0.943   0.000  1.00  0.00           H  
ATOM     13 2H   ARG A   1      -0.334   0.471   0.816  1.00  0.00           H  
ATOM     14 3H   ARG A   1      -0.334   0.471  -0.816  1.00  0.00           H  
ATOM     15  HA  ARG A   1       1.797  -0.490   0.913  1.00  0.00           H  
ATOM     16 1HB  ARG A   1       1.566  -1.750  -1.238  1.00  0.00           H  
ATOM     17 2HB  ARG A   1       1.683  -0.236  -2.122  1.00  0.00           H  
ATOM     18 1HG  ARG A   1       3.963   0.094  -1.342  1.00  0.00           H  
ATOM     19 2HG  ARG A   1       3.854  -1.377  -0.345  1.00  0.00           H  
ATOM     20 1HD  ARG A   1       3.488  -2.698  -2.360  1.00  0.00           H  
ATOM     21 2HD  ARG A   1       3.641  -1.223  -3.342  1.00  0.00           H  
ATOM     22  HE  ARG A   1       5.924  -1.482  -1.685  1.00  0.00           H  
ATOM     23 1HH1 ARG A   1       4.408  -2.987  -4.473  1.00  0.00           H  
ATOM     24 2HH1 ARG A   1       5.920  -3.550  -5.149  1.00  0.00           H  
ATOM     25 1HH2 ARG A   1       7.881  -2.217  -2.573  1.00  0.00           H  
ATOM     26 2HH2 ARG A   1       7.886  -3.115  -4.074  1.00  0.00           H  
ATOM     27  N   VAL A   2       3.005   1.663   0.845  1.00  0.00           N  
ATOM     28  CA  VAL A   2       3.652   2.968   0.912  1.00  0.00           C  
ATOM     29  C   VAL A   2       5.002   2.950   0.207  1.00  0.00           C  
ATOM     30  O   VAL A   2       5.805   2.038   0.405  1.00  0.00           O  
ATOM     31  CB  VAL A   2       3.848   3.392   2.379  1.00  0.00           C  
ATOM     32  CG1 VAL A   2       4.580   4.724   2.455  1.00  0.00           C  
ATOM     33  CG2 VAL A   2       2.500   3.476   3.078  1.00  0.00           C  
ATOM     34  H   VAL A   2       3.323   0.924   1.456  1.00  0.00           H  
ATOM     35  HA  VAL A   2       3.016   3.688   0.397  1.00  0.00           H  
ATOM     36  HB  VAL A   2       4.474   2.654   2.881  1.00  0.00           H  
ATOM     37 1HG1 VAL A   2       4.710   5.009   3.500  1.00  0.00           H  
ATOM     38 2HG1 VAL A   2       5.556   4.631   1.981  1.00  0.00           H  
ATOM     39 3HG1 VAL A   2       3.997   5.489   1.942  1.00  0.00           H  
ATOM     40 1HG2 VAL A   2       2.646   3.776   4.116  1.00  0.00           H  
ATOM     41 2HG2 VAL A   2       1.873   4.211   2.573  1.00  0.00           H  
ATOM     42 3HG2 VAL A   2       2.013   2.501   3.048  1.00  0.00           H  
ATOM     43  N   ARG A   3       5.247   3.963  -0.618  1.00  0.00           N  
ATOM     44  CA  ARG A   3       6.510   4.078  -1.337  1.00  0.00           C  
ATOM     45  C   ARG A   3       7.092   5.480  -1.208  1.00  0.00           C  
ATOM     46  O   ARG A   3       6.356   6.457  -1.071  1.00  0.00           O  
ATOM     47  CB  ARG A   3       6.321   3.744  -2.809  1.00  0.00           C  
ATOM     48  CG  ARG A   3       5.385   4.677  -3.561  1.00  0.00           C  
ATOM     49  CD  ARG A   3       5.227   4.270  -4.981  1.00  0.00           C  
ATOM     50  NE  ARG A   3       4.319   5.149  -5.699  1.00  0.00           N  
ATOM     51  CZ  ARG A   3       4.025   5.040  -7.010  1.00  0.00           C  
ATOM     52  NH1 ARG A   3       4.575   4.087  -7.729  1.00  0.00           N  
ATOM     53  NH2 ARG A   3       3.185   5.891  -7.572  1.00  0.00           N  
ATOM     54  H   ARG A   3       4.540   4.672  -0.750  1.00  0.00           H  
ATOM     55  HA  ARG A   3       7.219   3.380  -0.890  1.00  0.00           H  
ATOM     56 1HB  ARG A   3       7.285   3.768  -3.314  1.00  0.00           H  
ATOM     57 2HB  ARG A   3       5.926   2.733  -2.905  1.00  0.00           H  
ATOM     58 1HG  ARG A   3       4.402   4.664  -3.089  1.00  0.00           H  
ATOM     59 2HG  ARG A   3       5.785   5.691  -3.538  1.00  0.00           H  
ATOM     60 1HD  ARG A   3       6.196   4.301  -5.478  1.00  0.00           H  
ATOM     61 2HD  ARG A   3       4.828   3.257  -5.026  1.00  0.00           H  
ATOM     62  HE  ARG A   3       3.876   5.894  -5.179  1.00  0.00           H  
ATOM     63 1HH1 ARG A   3       5.218   3.437  -7.300  1.00  0.00           H  
ATOM     64 2HH1 ARG A   3       4.356   4.005  -8.711  1.00  0.00           H  
ATOM     65 1HH2 ARG A   3       2.762   6.623  -7.018  1.00  0.00           H  
ATOM     66 2HH2 ARG A   3       2.965   5.809  -8.553  1.00  0.00           H  
ATOM     67  N   TRP A   4       8.417   5.572  -1.253  1.00  0.00           N  
ATOM     68  CA  TRP A   4       9.104   6.843  -1.058  1.00  0.00           C  
ATOM     69  C   TRP A   4      10.504   6.810  -1.657  1.00  0.00           C  
ATOM     70  O   TRP A   4      11.017   5.745  -2.001  1.00  0.00           O  
ATOM     71  CB  TRP A   4       9.191   7.179   0.432  1.00  0.00           C  
ATOM     72  CG  TRP A   4      10.048   6.228   1.211  1.00  0.00           C  
ATOM     73  CD1 TRP A   4       9.718   4.965   1.600  1.00  0.00           C  
ATOM     74  CD2 TRP A   4      11.390   6.461   1.702  1.00  0.00           C  
ATOM     75  NE1 TRP A   4      10.756   4.398   2.297  1.00  0.00           N  
ATOM     76  CE2 TRP A   4      11.788   5.299   2.368  1.00  0.00           C  
ATOM     77  CE3 TRP A   4      12.272   7.546   1.631  1.00  0.00           C  
ATOM     78  CZ2 TRP A   4      13.034   5.185   2.965  1.00  0.00           C  
ATOM     79  CZ3 TRP A   4      13.522   7.432   2.228  1.00  0.00           C  
ATOM     80  CH2 TRP A   4      13.892   6.281   2.877  1.00  0.00           C  
ATOM     81  H   TRP A   4       8.962   4.739  -1.426  1.00  0.00           H  
ATOM     82  HA  TRP A   4       8.537   7.617  -1.575  1.00  0.00           H  
ATOM     83 1HB  TRP A   4       9.594   8.184   0.555  1.00  0.00           H  
ATOM     84 2HB  TRP A   4       8.191   7.173   0.865  1.00  0.00           H  
ATOM     85  HD1 TRP A   4       8.768   4.476   1.388  1.00  0.00           H  
ATOM     86  HE1 TRP A   4      10.760   3.469   2.694  1.00  0.00           H  
ATOM     87  HE3 TRP A   4      11.984   8.461   1.114  1.00  0.00           H  
ATOM     88  HZ2 TRP A   4      13.346   4.280   3.486  1.00  0.00           H  
ATOM     89  HZ3 TRP A   4      14.203   8.282   2.169  1.00  0.00           H  
ATOM     90  HH2 TRP A   4      14.880   6.225   3.335  1.00  0.00           H  
ATOM     91  N   THR A   5      11.117   7.982  -1.780  1.00  0.00           N  
ATOM     92  CA  THR A   5      12.487   8.083  -2.269  1.00  0.00           C  
ATOM     93  C   THR A   5      13.177   9.325  -1.722  1.00  0.00           C  
ATOM     94  O   THR A   5      12.653   9.999  -0.835  1.00  0.00           O  
ATOM     95  CB  THR A   5      12.525   8.106  -3.809  1.00  0.00           C  
ATOM     96  OG1 THR A   5      13.881   7.986  -4.257  1.00  0.00           O  
ATOM     97  CG2 THR A   5      11.933   9.403  -4.338  1.00  0.00           C  
ATOM     98  H   THR A   5      10.622   8.825  -1.527  1.00  0.00           H  
ATOM     99  HA  THR A   5      13.038   7.211  -1.916  1.00  0.00           H  
ATOM    100  HB  THR A   5      11.952   7.265  -4.199  1.00  0.00           H  
ATOM    101  HG1 THR A   5      13.914   7.409  -5.024  1.00  0.00           H  
ATOM    102 1HG2 THR A   5      11.968   9.401  -5.427  1.00  0.00           H  
ATOM    103 2HG2 THR A   5      10.898   9.492  -4.008  1.00  0.00           H  
ATOM    104 3HG2 THR A   5      12.508  10.247  -3.958  1.00  0.00           H  
ATOM    105  N   TRP A   6      14.357   9.624  -2.255  1.00  0.00           N  
ATOM    106  CA  TRP A   6      15.134  10.771  -1.803  1.00  0.00           C  
ATOM    107  C   TRP A   6      16.288  11.064  -2.753  1.00  0.00           C  
ATOM    108  O   TRP A   6      16.666  10.220  -3.566  1.00  0.00           O  
ATOM    109  CB  TRP A   6      15.679  10.525  -0.395  1.00  0.00           C  
ATOM    110  CG  TRP A   6      16.600   9.346  -0.307  1.00  0.00           C  
ATOM    111  CD1 TRP A   6      16.243   8.043  -0.132  1.00  0.00           C  
ATOM    112  CD2 TRP A   6      18.046   9.358  -0.391  1.00  0.00           C  
ATOM    113  NE1 TRP A   6      17.360   7.246  -0.100  1.00  0.00           N  
ATOM    114  CE2 TRP A   6      18.473   8.034  -0.259  1.00  0.00           C  
ATOM    115  CE3 TRP A   6      18.998  10.370  -0.567  1.00  0.00           C  
ATOM    116  CZ2 TRP A   6      19.814   7.688  -0.293  1.00  0.00           C  
ATOM    117  CZ3 TRP A   6      20.343  10.024  -0.603  1.00  0.00           C  
ATOM    118  CH2 TRP A   6      20.740   8.717  -0.470  1.00  0.00           C  
ATOM    119  H   TRP A   6      14.725   9.040  -2.994  1.00  0.00           H  
ATOM    120  HA  TRP A   6      14.479  11.642  -1.795  1.00  0.00           H  
ATOM    121 1HB  TRP A   6      16.218  11.408  -0.053  1.00  0.00           H  
ATOM    122 2HB  TRP A   6      14.849  10.363   0.293  1.00  0.00           H  
ATOM    123  HD1 TRP A   6      15.219   7.686  -0.032  1.00  0.00           H  
ATOM    124  HE1 TRP A   6      17.365   6.244   0.021  1.00  0.00           H  
ATOM    125  HE3 TRP A   6      18.688  11.409  -0.675  1.00  0.00           H  
ATOM    126  HZ2 TRP A   6      20.150   6.656  -0.189  1.00  0.00           H  
ATOM    127  HZ3 TRP A   6      21.077  10.818  -0.739  1.00  0.00           H  
ATOM    128  HH2 TRP A   6      21.804   8.480  -0.503  1.00  0.00           H  
ATOM    129  N   ARG A   7      16.845  12.266  -2.647  1.00  0.00           N  
ATOM    130  CA  ARG A   7      18.008  12.644  -3.441  1.00  0.00           C  
ATOM    131  C   ARG A   7      18.751  13.814  -2.808  1.00  0.00           C  
ATOM    132  O   ARG A   7      18.217  14.502  -1.938  1.00  0.00           O  
ATOM    133  CB  ARG A   7      17.590  13.019  -4.856  1.00  0.00           C  
ATOM    134  CG  ARG A   7      16.712  14.256  -4.957  1.00  0.00           C  
ATOM    135  CD  ARG A   7      16.353  14.560  -6.366  1.00  0.00           C  
ATOM    136  NE  ARG A   7      15.524  15.750  -6.469  1.00  0.00           N  
ATOM    137  CZ  ARG A   7      15.194  16.355  -7.627  1.00  0.00           C  
ATOM    138  NH1 ARG A   7      15.631  15.872  -8.769  1.00  0.00           N  
ATOM    139  NH2 ARG A   7      14.433  17.435  -7.615  1.00  0.00           N  
ATOM    140  H   ARG A   7      16.454  12.934  -1.999  1.00  0.00           H  
ATOM    141  HA  ARG A   7      18.689  11.794  -3.472  1.00  0.00           H  
ATOM    142 1HB  ARG A   7      18.478  13.194  -5.462  1.00  0.00           H  
ATOM    143 2HB  ARG A   7      17.045  12.189  -5.306  1.00  0.00           H  
ATOM    144 1HG  ARG A   7      15.792  14.096  -4.396  1.00  0.00           H  
ATOM    145 2HG  ARG A   7      17.244  15.115  -4.546  1.00  0.00           H  
ATOM    146 1HD  ARG A   7      17.261  14.727  -6.945  1.00  0.00           H  
ATOM    147 2HD  ARG A   7      15.801  13.722  -6.790  1.00  0.00           H  
ATOM    148  HE  ARG A   7      15.169  16.151  -5.611  1.00  0.00           H  
ATOM    149 1HH1 ARG A   7      16.214  15.046  -8.778  1.00  0.00           H  
ATOM    150 2HH1 ARG A   7      15.385  16.325  -9.636  1.00  0.00           H  
ATOM    151 1HH2 ARG A   7      14.097  17.807  -6.737  1.00  0.00           H  
ATOM    152 2HH2 ARG A   7      14.186  17.888  -8.482  1.00  0.00           H  
ATOM    153  N   ILE A   8      19.984  14.034  -3.250  1.00  0.00           N  
ATOM    154  CA  ILE A   8      20.798  15.130  -2.738  1.00  0.00           C  
ATOM    155  C   ILE A   8      21.183  16.096  -3.850  1.00  0.00           C  
ATOM    156  O   ILE A   8      21.730  15.691  -4.876  1.00  0.00           O  
ATOM    157  CB  ILE A   8      22.071  14.597  -2.056  1.00  0.00           C  
ATOM    158  CG1 ILE A   8      21.706  13.666  -0.896  1.00  0.00           C  
ATOM    159  CG2 ILE A   8      22.934  15.750  -1.566  1.00  0.00           C  
ATOM    160  CD1 ILE A   8      22.881  12.895  -0.339  1.00  0.00           C  
ATOM    161  H   ILE A   8      20.369  13.425  -3.959  1.00  0.00           H  
ATOM    162  HA  ILE A   8      20.217  15.671  -1.990  1.00  0.00           H  
ATOM    163  HB  ILE A   8      22.644  14.004  -2.768  1.00  0.00           H  
ATOM    164 1HG1 ILE A   8      21.265  14.248  -0.087  1.00  0.00           H  
ATOM    165 2HG1 ILE A   8      20.955  12.949  -1.228  1.00  0.00           H  
ATOM    166 1HG2 ILE A   8      23.829  15.355  -1.086  1.00  0.00           H  
ATOM    167 2HG2 ILE A   8      23.221  16.374  -2.411  1.00  0.00           H  
ATOM    168 3HG2 ILE A   8      22.371  16.347  -0.848  1.00  0.00           H  
ATOM    169 1HD1 ILE A   8      22.543  12.258   0.478  1.00  0.00           H  
ATOM    170 2HD1 ILE A   8      23.316  12.277  -1.125  1.00  0.00           H  
ATOM    171 3HD1 ILE A   8      23.631  13.593   0.032  1.00  0.00           H  
ATOM    172  N   SER A   9      20.894  17.376  -3.641  1.00  0.00           N  
ATOM    173  CA  SER A   9      21.209  18.403  -4.627  1.00  0.00           C  
ATOM    174  C   SER A   9      21.835  19.626  -3.968  1.00  0.00           C  
ATOM    175  O   SER A   9      21.139  20.444  -3.368  1.00  0.00           O  
ATOM    176  CB  SER A   9      19.955  18.809  -5.377  1.00  0.00           C  
ATOM    177  OG  SER A   9      20.230  19.823  -6.304  1.00  0.00           O  
ATOM    178  H   SER A   9      20.445  17.645  -2.777  1.00  0.00           H  
ATOM    179  HA  SER A   9      21.937  17.991  -5.326  1.00  0.00           H  
ATOM    180 1HB  SER A   9      19.544  17.942  -5.894  1.00  0.00           H  
ATOM    181 2HB  SER A   9      19.203  19.154  -4.669  1.00  0.00           H  
ATOM    182  HG  SER A   9      21.178  19.793  -6.455  1.00  0.00           H  
ATOM    183  N   GLY A  10      23.154  19.744  -4.085  1.00  0.00           N  
ATOM    184  CA  GLY A  10      23.878  20.860  -3.489  1.00  0.00           C  
ATOM    185  C   GLY A  10      23.869  20.774  -1.968  1.00  0.00           C  
ATOM    186  O   GLY A  10      24.457  19.862  -1.385  1.00  0.00           O  
ATOM    187  H   GLY A  10      23.667  19.043  -4.599  1.00  0.00           H  
ATOM    188 1HA  GLY A  10      24.906  20.861  -3.851  1.00  0.00           H  
ATOM    189 2HA  GLY A  10      23.425  21.799  -3.806  1.00  0.00           H  
ATOM    190  N   ASN A  11      23.199  21.727  -1.330  1.00  0.00           N  
ATOM    191  CA  ASN A  11      23.139  21.779   0.126  1.00  0.00           C  
ATOM    192  C   ASN A  11      21.779  21.323   0.637  1.00  0.00           C  
ATOM    193  O   ASN A  11      21.497  21.399   1.833  1.00  0.00           O  
ATOM    194  CB  ASN A  11      23.456  23.176   0.624  1.00  0.00           C  
ATOM    195  CG  ASN A  11      24.884  23.572   0.367  1.00  0.00           C  
ATOM    196  OD1 ASN A  11      25.811  22.791   0.610  1.00  0.00           O  
ATOM    197  ND2 ASN A  11      25.078  24.770  -0.122  1.00  0.00           N  
ATOM    198  H   ASN A  11      22.720  22.435  -1.868  1.00  0.00           H  
ATOM    199  HA  ASN A  11      23.890  21.094   0.520  1.00  0.00           H  
ATOM    200 1HB  ASN A  11      22.798  23.896   0.135  1.00  0.00           H  
ATOM    201 2HB  ASN A  11      23.264  23.233   1.696  1.00  0.00           H  
ATOM    202 1HD2 ASN A  11      26.008  25.087  -0.314  1.00  0.00           H  
ATOM    203 2HD2 ASN A  11      24.299  25.369  -0.304  1.00  0.00           H  
ATOM    204  N   THR A  12      20.938  20.848  -0.276  1.00  0.00           N  
ATOM    205  CA  THR A  12      19.577  20.452   0.068  1.00  0.00           C  
ATOM    206  C   THR A  12      19.367  18.959  -0.147  1.00  0.00           C  
ATOM    207  O   THR A  12      19.727  18.416  -1.192  1.00  0.00           O  
ATOM    208  CB  THR A  12      18.544  21.244  -0.755  1.00  0.00           C  
ATOM    209  OG1 THR A  12      18.677  22.643  -0.474  1.00  0.00           O  
ATOM    210  CG2 THR A  12      17.132  20.794  -0.414  1.00  0.00           C  
ATOM    211  H   THR A  12      21.249  20.760  -1.233  1.00  0.00           H  
ATOM    212  HA  THR A  12      19.421  20.662   1.126  1.00  0.00           H  
ATOM    213  HB  THR A  12      18.725  21.082  -1.818  1.00  0.00           H  
ATOM    214  HG1 THR A  12      18.857  22.766   0.461  1.00  0.00           H  
ATOM    215 1HG2 THR A  12      16.416  21.364  -1.006  1.00  0.00           H  
ATOM    216 2HG2 THR A  12      17.025  19.732  -0.637  1.00  0.00           H  
ATOM    217 3HG2 THR A  12      16.943  20.962   0.645  1.00  0.00           H  
ATOM    218  N   ILE A  13      18.783  18.299   0.847  1.00  0.00           N  
ATOM    219  CA  ILE A  13      18.442  16.886   0.733  1.00  0.00           C  
ATOM    220  C   ILE A  13      16.935  16.688   0.641  1.00  0.00           C  
ATOM    221  O   ILE A  13      16.201  16.983   1.584  1.00  0.00           O  
ATOM    222  CB  ILE A  13      18.993  16.091   1.931  1.00  0.00           C  
ATOM    223  CG1 ILE A  13      20.503  16.304   2.065  1.00  0.00           C  
ATOM    224  CG2 ILE A  13      18.672  14.612   1.779  1.00  0.00           C  
ATOM    225  CD1 ILE A  13      21.084  15.764   3.352  1.00  0.00           C  
ATOM    226  H   ILE A  13      18.569  18.790   1.704  1.00  0.00           H  
ATOM    227  HA  ILE A  13      18.886  16.504  -0.186  1.00  0.00           H  
ATOM    228  HB  ILE A  13      18.539  16.458   2.851  1.00  0.00           H  
ATOM    229 1HG1 ILE A  13      21.013  15.823   1.232  1.00  0.00           H  
ATOM    230 2HG1 ILE A  13      20.726  17.370   2.013  1.00  0.00           H  
ATOM    231 1HG2 ILE A  13      19.069  14.064   2.634  1.00  0.00           H  
ATOM    232 2HG2 ILE A  13      17.592  14.477   1.731  1.00  0.00           H  
ATOM    233 3HG2 ILE A  13      19.126  14.233   0.863  1.00  0.00           H  
ATOM    234 1HD1 ILE A  13      22.157  15.953   3.374  1.00  0.00           H  
ATOM    235 2HD1 ILE A  13      20.610  16.258   4.201  1.00  0.00           H  
ATOM    236 3HD1 ILE A  13      20.904  14.691   3.410  1.00  0.00           H  
ATOM    237  N   GLU A  14      16.478  16.187  -0.502  1.00  0.00           N  
ATOM    238  CA  GLU A  14      15.051  16.127  -0.796  1.00  0.00           C  
ATOM    239  C   GLU A  14      14.488  14.740  -0.513  1.00  0.00           C  
ATOM    240  O   GLU A  14      15.027  13.735  -0.976  1.00  0.00           O  
ATOM    241  CB  GLU A  14      14.791  16.506  -2.256  1.00  0.00           C  
ATOM    242  CG  GLU A  14      13.322  16.497  -2.655  1.00  0.00           C  
ATOM    243  CD  GLU A  14      13.098  16.955  -4.070  1.00  0.00           C  
ATOM    244  OE1 GLU A  14      14.056  17.291  -4.724  1.00  0.00           O  
ATOM    245  OE2 GLU A  14      11.967  16.968  -4.496  1.00  0.00           O  
ATOM    246  H   GLU A  14      17.136  15.839  -1.184  1.00  0.00           H  
ATOM    247  HA  GLU A  14      14.541  16.835  -0.142  1.00  0.00           H  
ATOM    248 1HB  GLU A  14      15.184  17.505  -2.448  1.00  0.00           H  
ATOM    249 2HB  GLU A  14      15.320  15.815  -2.911  1.00  0.00           H  
ATOM    250 1HG  GLU A  14      12.933  15.485  -2.547  1.00  0.00           H  
ATOM    251 2HG  GLU A  14      12.768  17.144  -1.977  1.00  0.00           H  
ATOM    252  N   PHE A  15      13.401  14.693   0.249  1.00  0.00           N  
ATOM    253  CA  PHE A  15      12.672  13.449   0.466  1.00  0.00           C  
ATOM    254  C   PHE A  15      11.267  13.525  -0.116  1.00  0.00           C  
ATOM    255  O   PHE A  15      10.623  14.574  -0.074  1.00  0.00           O  
ATOM    256  CB  PHE A  15      12.593  13.130   1.960  1.00  0.00           C  
ATOM    257  CG  PHE A  15      13.913  12.749   2.569  1.00  0.00           C  
ATOM    258  CD1 PHE A  15      14.775  13.722   3.053  1.00  0.00           C  
ATOM    259  CD2 PHE A  15      14.295  11.419   2.659  1.00  0.00           C  
ATOM    260  CE1 PHE A  15      15.990  13.373   3.613  1.00  0.00           C  
ATOM    261  CE2 PHE A  15      15.507  11.068   3.219  1.00  0.00           C  
ATOM    262  CZ  PHE A  15      16.356  12.046   3.697  1.00  0.00           C  
ATOM    263  H   PHE A  15      13.071  15.540   0.689  1.00  0.00           H  
ATOM    264  HA  PHE A  15      13.204  12.650  -0.049  1.00  0.00           H  
ATOM    265 1HB  PHE A  15      12.208  13.996   2.497  1.00  0.00           H  
ATOM    266 2HB  PHE A  15      11.896  12.309   2.121  1.00  0.00           H  
ATOM    267  HD1 PHE A  15      14.486  14.771   2.988  1.00  0.00           H  
ATOM    268  HD2 PHE A  15      13.624  10.647   2.281  1.00  0.00           H  
ATOM    269  HE1 PHE A  15      16.658  14.147   3.989  1.00  0.00           H  
ATOM    270  HE2 PHE A  15      15.795  10.019   3.284  1.00  0.00           H  
ATOM    271  HZ  PHE A  15      17.313  11.771   4.137  1.00  0.00           H  
ATOM    272  N   ARG A  16      10.795  12.409  -0.660  1.00  0.00           N  
ATOM    273  CA  ARG A  16       9.449  12.335  -1.215  1.00  0.00           C  
ATOM    274  C   ARG A  16       8.734  11.070  -0.759  1.00  0.00           C  
ATOM    275  O   ARG A  16       9.189   9.958  -1.024  1.00  0.00           O  
ATOM    276  CB  ARG A  16       9.494  12.368  -2.735  1.00  0.00           C  
ATOM    277  CG  ARG A  16      10.024  13.663  -3.331  1.00  0.00           C  
ATOM    278  CD  ARG A  16       9.924  13.666  -4.813  1.00  0.00           C  
ATOM    279  NE  ARG A  16      10.460  14.889  -5.390  1.00  0.00           N  
ATOM    280  CZ  ARG A  16      10.413  15.202  -6.700  1.00  0.00           C  
ATOM    281  NH1 ARG A  16       9.853  14.374  -7.553  1.00  0.00           N  
ATOM    282  NH2 ARG A  16      10.930  16.341  -7.126  1.00  0.00           N  
ATOM    283  H   ARG A  16      11.385  11.589  -0.690  1.00  0.00           H  
ATOM    284  HA  ARG A  16       8.883  13.191  -0.845  1.00  0.00           H  
ATOM    285 1HB  ARG A  16      10.122  11.557  -3.098  1.00  0.00           H  
ATOM    286 2HB  ARG A  16       8.491  12.209  -3.132  1.00  0.00           H  
ATOM    287 1HG  ARG A  16       9.447  14.504  -2.947  1.00  0.00           H  
ATOM    288 2HG  ARG A  16      11.073  13.786  -3.058  1.00  0.00           H  
ATOM    289 1HD  ARG A  16      10.485  12.824  -5.218  1.00  0.00           H  
ATOM    290 2HD  ARG A  16       8.879  13.581  -5.107  1.00  0.00           H  
ATOM    291  HE  ARG A  16      10.899  15.551  -4.764  1.00  0.00           H  
ATOM    292 1HH1 ARG A  16       9.458  13.503  -7.228  1.00  0.00           H  
ATOM    293 2HH1 ARG A  16       9.818  14.608  -8.535  1.00  0.00           H  
ATOM    294 1HH2 ARG A  16      11.361  16.978  -6.469  1.00  0.00           H  
ATOM    295 2HH2 ARG A  16      10.895  16.575  -8.107  1.00  0.00           H  
ATOM    296  N   PHE A  17       7.611  11.247  -0.071  1.00  0.00           N  
ATOM    297  CA  PHE A  17       6.822  10.119   0.411  1.00  0.00           C  
ATOM    298  C   PHE A  17       5.441  10.098  -0.232  1.00  0.00           C  
ATOM    299  O   PHE A  17       4.820  11.143  -0.427  1.00  0.00           O  
ATOM    300  CB  PHE A  17       6.680  10.179   1.933  1.00  0.00           C  
ATOM    301  CG  PHE A  17       7.991  10.157   2.666  1.00  0.00           C  
ATOM    302  CD1 PHE A  17       8.696  11.330   2.890  1.00  0.00           C  
ATOM    303  CD2 PHE A  17       8.523   8.964   3.131  1.00  0.00           C  
ATOM    304  CE1 PHE A  17       9.903  11.311   3.564  1.00  0.00           C  
ATOM    305  CE2 PHE A  17       9.728   8.942   3.805  1.00  0.00           C  
ATOM    306  CZ  PHE A  17      10.419  10.117   4.021  1.00  0.00           C  
ATOM    307  H   PHE A  17       7.295  12.187   0.123  1.00  0.00           H  
ATOM    308  HA  PHE A  17       7.336   9.201   0.129  1.00  0.00           H  
ATOM    309 1HB  PHE A  17       6.149  11.087   2.214  1.00  0.00           H  
ATOM    310 2HB  PHE A  17       6.085   9.333   2.276  1.00  0.00           H  
ATOM    311  HD1 PHE A  17       8.288  12.274   2.529  1.00  0.00           H  
ATOM    312  HD2 PHE A  17       7.977   8.035   2.959  1.00  0.00           H  
ATOM    313  HE1 PHE A  17      10.447  12.240   3.733  1.00  0.00           H  
ATOM    314  HE2 PHE A  17      10.135   7.997   4.166  1.00  0.00           H  
ATOM    315  HZ  PHE A  17      11.370  10.101   4.551  1.00  0.00           H  
ATOM    316  N   GLU A  18       4.965   8.901  -0.560  1.00  0.00           N  
ATOM    317  CA  GLU A  18       3.636   8.737  -1.135  1.00  0.00           C  
ATOM    318  C   GLU A  18       2.919   7.537  -0.530  1.00  0.00           C  
ATOM    319  O   GLU A  18       3.256   6.389  -0.820  1.00  0.00           O  
ATOM    320  CB  GLU A  18       3.728   8.576  -2.654  1.00  0.00           C  
ATOM    321  CG  GLU A  18       2.382   8.479  -3.358  1.00  0.00           C  
ATOM    322  CD  GLU A  18       2.511   8.355  -4.851  1.00  0.00           C  
ATOM    323  OE1 GLU A  18       2.707   9.356  -5.497  1.00  0.00           O  
ATOM    324  OE2 GLU A  18       2.413   7.256  -5.346  1.00  0.00           O  
ATOM    325  H   GLU A  18       5.540   8.085  -0.406  1.00  0.00           H  
ATOM    326  HA  GLU A  18       3.053   9.627  -0.900  1.00  0.00           H  
ATOM    327 1HB  GLU A  18       4.267   9.423  -3.078  1.00  0.00           H  
ATOM    328 2HB  GLU A  18       4.295   7.675  -2.891  1.00  0.00           H  
ATOM    329 1HG  GLU A  18       1.846   7.610  -2.978  1.00  0.00           H  
ATOM    330 2HG  GLU A  18       1.796   9.366  -3.122  1.00  0.00           H  
ATOM    331  N   ASN A  19       1.927   7.809   0.312  1.00  0.00           N  
ATOM    332  CA  ASN A  19       1.222   6.755   1.031  1.00  0.00           C  
ATOM    333  C   ASN A  19       0.030   6.245   0.231  1.00  0.00           C  
ATOM    334  O   ASN A  19      -1.013   6.896   0.168  1.00  0.00           O  
ATOM    335  CB  ASN A  19       0.777   7.245   2.397  1.00  0.00           C  
ATOM    336  CG  ASN A  19       0.127   6.164   3.215  1.00  0.00           C  
ATOM    337  OD1 ASN A  19      -0.493   5.244   2.671  1.00  0.00           O  
ATOM    338  ND2 ASN A  19       0.258   6.257   4.514  1.00  0.00           N  
ATOM    339  H   ASN A  19       1.656   8.771   0.458  1.00  0.00           H  
ATOM    340  HA  ASN A  19       1.910   5.922   1.172  1.00  0.00           H  
ATOM    341 1HB  ASN A  19       1.639   7.630   2.943  1.00  0.00           H  
ATOM    342 2HB  ASN A  19       0.072   8.067   2.277  1.00  0.00           H  
ATOM    343 1HD2 ASN A  19      -0.154   5.566   5.109  1.00  0.00           H  
ATOM    344 2HD2 ASN A  19       0.769   7.019   4.912  1.00  0.00           H  
ATOM    345  N   ASN A  20       0.191   5.076  -0.380  1.00  0.00           N  
ATOM    346  CA  ASN A  20      -0.886   4.456  -1.143  1.00  0.00           C  
ATOM    347  C   ASN A  20      -1.457   3.249  -0.408  1.00  0.00           C  
ATOM    348  O   ASN A  20      -1.836   2.256  -1.028  1.00  0.00           O  
ATOM    349  CB  ASN A  20      -0.402   4.060  -2.525  1.00  0.00           C  
ATOM    350  CG  ASN A  20      -0.008   5.246  -3.361  1.00  0.00           C  
ATOM    351  OD1 ASN A  20      -0.717   6.258  -3.397  1.00  0.00           O  
ATOM    352  ND2 ASN A  20       1.109   5.140  -4.035  1.00  0.00           N  
ATOM    353  H   ASN A  20       1.082   4.605  -0.315  1.00  0.00           H  
ATOM    354  HA  ASN A  20      -1.695   5.180  -1.251  1.00  0.00           H  
ATOM    355 1HB  ASN A  20       0.456   3.393  -2.434  1.00  0.00           H  
ATOM    356 2HB  ASN A  20      -1.189   3.511  -3.043  1.00  0.00           H  
ATOM    357 1HD2 ASN A  20       1.421   5.898  -4.608  1.00  0.00           H  
ATOM    358 2HD2 ASN A  20       1.650   4.302  -3.976  1.00  0.00           H  
ATOM    359  N   SER A  21      -1.515   3.342   0.916  1.00  0.00           N  
ATOM    360  CA  SER A  21      -2.029   2.253   1.738  1.00  0.00           C  
ATOM    361  C   SER A  21      -3.316   2.657   2.445  1.00  0.00           C  
ATOM    362  O   SER A  21      -3.907   3.692   2.135  1.00  0.00           O  
ATOM    363  CB  SER A  21      -0.990   1.836   2.761  1.00  0.00           C  
ATOM    364  OG  SER A  21      -0.895   2.779   3.793  1.00  0.00           O  
ATOM    365  H   SER A  21      -1.194   4.188   1.364  1.00  0.00           H  
ATOM    366  HA  SER A  21      -2.257   1.412   1.083  1.00  0.00           H  
ATOM    367 1HB  SER A  21      -1.257   0.865   3.175  1.00  0.00           H  
ATOM    368 2HB  SER A  21      -0.022   1.729   2.273  1.00  0.00           H  
ATOM    369  HG  SER A  21      -0.811   3.634   3.364  1.00  0.00           H  
ATOM    370  N   ASP A  22      -3.747   1.834   3.395  1.00  0.00           N  
ATOM    371  CA  ASP A  22      -4.935   2.133   4.186  1.00  0.00           C  
ATOM    372  C   ASP A  22      -4.560   2.628   5.577  1.00  0.00           C  
ATOM    373  O   ASP A  22      -5.426   2.843   6.425  1.00  0.00           O  
ATOM    374  CB  ASP A  22      -5.827   0.895   4.303  1.00  0.00           C  
ATOM    375  CG  ASP A  22      -6.416   0.461   2.967  1.00  0.00           C  
ATOM    376  OD1 ASP A  22      -6.646   1.310   2.138  1.00  0.00           O  
ATOM    377  OD2 ASP A  22      -6.631  -0.714   2.788  1.00  0.00           O  
ATOM    378  H   ASP A  22      -3.238   0.980   3.574  1.00  0.00           H  
ATOM    379  HA  ASP A  22      -5.484   2.930   3.685  1.00  0.00           H  
ATOM    380 1HB  ASP A  22      -5.249   0.067   4.714  1.00  0.00           H  
ATOM    381 2HB  ASP A  22      -6.645   1.099   4.995  1.00  0.00           H  
ATOM    382  N   ARG A  23      -3.263   2.808   5.806  1.00  0.00           N  
ATOM    383  CA  ARG A  23      -2.768   3.243   7.107  1.00  0.00           C  
ATOM    384  C   ARG A  23      -1.674   4.292   6.957  1.00  0.00           C  
ATOM    385  O   ARG A  23      -0.942   4.303   5.968  1.00  0.00           O  
ATOM    386  CB  ARG A  23      -2.227   2.060   7.896  1.00  0.00           C  
ATOM    387  CG  ARG A  23      -3.263   1.008   8.263  1.00  0.00           C  
ATOM    388  CD  ARG A  23      -4.223   1.513   9.277  1.00  0.00           C  
ATOM    389  NE  ARG A  23      -5.153   0.480   9.704  1.00  0.00           N  
ATOM    390  CZ  ARG A  23      -6.317   0.196   9.088  1.00  0.00           C  
ATOM    391  NH1 ARG A  23      -6.679   0.875   8.021  1.00  0.00           N  
ATOM    392  NH2 ARG A  23      -7.095  -0.764   9.555  1.00  0.00           N  
ATOM    393  H   ARG A  23      -2.604   2.639   5.060  1.00  0.00           H  
ATOM    394  HA  ARG A  23      -3.596   3.699   7.649  1.00  0.00           H  
ATOM    395 1HB  ARG A  23      -1.445   1.566   7.322  1.00  0.00           H  
ATOM    396 2HB  ARG A  23      -1.777   2.416   8.823  1.00  0.00           H  
ATOM    397 1HG  ARG A  23      -3.823   0.724   7.372  1.00  0.00           H  
ATOM    398 2HG  ARG A  23      -2.761   0.131   8.672  1.00  0.00           H  
ATOM    399 1HD  ARG A  23      -3.677   1.863  10.153  1.00  0.00           H  
ATOM    400 2HD  ARG A  23      -4.798   2.336   8.856  1.00  0.00           H  
ATOM    401  HE  ARG A  23      -4.909  -0.063  10.522  1.00  0.00           H  
ATOM    402 1HH1 ARG A  23      -6.084   1.609   7.664  1.00  0.00           H  
ATOM    403 2HH1 ARG A  23      -7.551   0.662   7.560  1.00  0.00           H  
ATOM    404 1HH2 ARG A  23      -6.817  -1.286  10.375  1.00  0.00           H  
ATOM    405 2HH2 ARG A  23      -7.967  -0.977   9.093  1.00  0.00           H  
ATOM    406  N   PRO A  24      -1.568   5.174   7.945  1.00  0.00           N  
ATOM    407  CA  PRO A  24      -0.561   6.229   7.926  1.00  0.00           C  
ATOM    408  C   PRO A  24       0.831   5.665   8.181  1.00  0.00           C  
ATOM    409  O   PRO A  24       0.984   4.639   8.844  1.00  0.00           O  
ATOM    410  CB  PRO A  24      -1.012   7.156   9.059  1.00  0.00           C  
ATOM    411  CG  PRO A  24      -1.726   6.254  10.007  1.00  0.00           C  
ATOM    412  CD  PRO A  24      -2.452   5.278   9.121  1.00  0.00           C  
ATOM    413  HA  PRO A  24      -0.562   6.680   6.934  1.00  0.00           H  
ATOM    414 1HB  PRO A  24      -0.139   7.647   9.513  1.00  0.00           H  
ATOM    415 2HB  PRO A  24      -1.657   7.952   8.660  1.00  0.00           H  
ATOM    416 1HG  PRO A  24      -1.007   5.763  10.679  1.00  0.00           H  
ATOM    417 2HG  PRO A  24      -2.408   6.836  10.644  1.00  0.00           H  
ATOM    418 1HD  PRO A  24      -2.550   4.313   9.640  1.00  0.00           H  
ATOM    419 2HD  PRO A  24      -3.442   5.682   8.863  1.00  0.00           H  
ATOM    420  N   ALA A  25       1.844   6.342   7.651  1.00  0.00           N  
ATOM    421  CA  ALA A  25       3.225   5.902   7.808  1.00  0.00           C  
ATOM    422  C   ALA A  25       4.007   6.852   8.705  1.00  0.00           C  
ATOM    423  O   ALA A  25       3.773   8.061   8.699  1.00  0.00           O  
ATOM    424  CB  ALA A  25       3.900   5.781   6.449  1.00  0.00           C  
ATOM    425  H   ALA A  25       1.652   7.183   7.126  1.00  0.00           H  
ATOM    426  HA  ALA A  25       3.216   4.922   8.286  1.00  0.00           H  
ATOM    427 1HB  ALA A  25       4.930   5.452   6.583  1.00  0.00           H  
ATOM    428 2HB  ALA A  25       3.363   5.055   5.840  1.00  0.00           H  
ATOM    429 3HB  ALA A  25       3.891   6.749   5.952  1.00  0.00           H  
ATOM    430  N   ARG A  26       4.937   6.299   9.476  1.00  0.00           N  
ATOM    431  CA  ARG A  26       5.752   7.095  10.385  1.00  0.00           C  
ATOM    432  C   ARG A  26       7.131   7.364   9.797  1.00  0.00           C  
ATOM    433  O   ARG A  26       7.875   6.434   9.484  1.00  0.00           O  
ATOM    434  CB  ARG A  26       5.904   6.391  11.725  1.00  0.00           C  
ATOM    435  CG  ARG A  26       6.700   7.161  12.767  1.00  0.00           C  
ATOM    436  CD  ARG A  26       6.781   6.423  14.053  1.00  0.00           C  
ATOM    437  NE  ARG A  26       7.540   5.189  13.923  1.00  0.00           N  
ATOM    438  CZ  ARG A  26       8.882   5.104  14.003  1.00  0.00           C  
ATOM    439  NH1 ARG A  26       9.598   6.187  14.211  1.00  0.00           N  
ATOM    440  NH2 ARG A  26       9.479   3.933  13.871  1.00  0.00           N  
ATOM    441  H   ARG A  26       5.083   5.300   9.431  1.00  0.00           H  
ATOM    442  HA  ARG A  26       5.258   8.056  10.530  1.00  0.00           H  
ATOM    443 1HB  ARG A  26       4.919   6.191  12.145  1.00  0.00           H  
ATOM    444 2HB  ARG A  26       6.397   5.430  11.577  1.00  0.00           H  
ATOM    445 1HG  ARG A  26       7.714   7.325  12.401  1.00  0.00           H  
ATOM    446 2HG  ARG A  26       6.221   8.123  12.953  1.00  0.00           H  
ATOM    447 1HD  ARG A  26       7.271   7.047  14.800  1.00  0.00           H  
ATOM    448 2HD  ARG A  26       5.777   6.171  14.392  1.00  0.00           H  
ATOM    449  HE  ARG A  26       7.024   4.335  13.762  1.00  0.00           H  
ATOM    450 1HH1 ARG A  26       9.142   7.083  14.312  1.00  0.00           H  
ATOM    451 2HH1 ARG A  26      10.604   6.123  14.271  1.00  0.00           H  
ATOM    452 1HH2 ARG A  26       8.929   3.100  13.711  1.00  0.00           H  
ATOM    453 2HH2 ARG A  26      10.485   3.869  13.931  1.00  0.00           H  
ATOM    454  N   VAL A  27       7.468   8.641   9.650  1.00  0.00           N  
ATOM    455  CA  VAL A  27       8.769   9.034   9.123  1.00  0.00           C  
ATOM    456  C   VAL A  27       9.619   9.702  10.196  1.00  0.00           C  
ATOM    457  O   VAL A  27       9.264  10.761  10.713  1.00  0.00           O  
ATOM    458  CB  VAL A  27       8.596   9.999   7.935  1.00  0.00           C  
ATOM    459  CG1 VAL A  27       9.951  10.452   7.415  1.00  0.00           C  
ATOM    460  CG2 VAL A  27       7.792   9.325   6.834  1.00  0.00           C  
ATOM    461  H   VAL A  27       6.805   9.357   9.909  1.00  0.00           H  
ATOM    462  HA  VAL A  27       9.290   8.133   8.798  1.00  0.00           H  
ATOM    463  HB  VAL A  27       8.069  10.890   8.277  1.00  0.00           H  
ATOM    464 1HG1 VAL A  27       9.810  11.134   6.576  1.00  0.00           H  
ATOM    465 2HG1 VAL A  27      10.494  10.964   8.209  1.00  0.00           H  
ATOM    466 3HG1 VAL A  27      10.522   9.585   7.084  1.00  0.00           H  
ATOM    467 1HG2 VAL A  27       7.673  10.014   5.998  1.00  0.00           H  
ATOM    468 2HG2 VAL A  27       8.317   8.431   6.496  1.00  0.00           H  
ATOM    469 3HG2 VAL A  27       6.810   9.047   7.217  1.00  0.00           H  
ATOM    470  N   GLU A  28      10.743   9.076  10.528  1.00  0.00           N  
ATOM    471  CA  GLU A  28      11.675   9.638  11.499  1.00  0.00           C  
ATOM    472  C   GLU A  28      13.049   9.860  10.880  1.00  0.00           C  
ATOM    473  O   GLU A  28      13.750   8.906  10.542  1.00  0.00           O  
ATOM    474  CB  GLU A  28      11.796   8.719  12.716  1.00  0.00           C  
ATOM    475  CG  GLU A  28      12.742   9.226  13.796  1.00  0.00           C  
ATOM    476  CD  GLU A  28      12.830   8.301  14.977  1.00  0.00           C  
ATOM    477  OE1 GLU A  28      12.128   7.318  14.992  1.00  0.00           O  
ATOM    478  OE2 GLU A  28      13.600   8.577  15.866  1.00  0.00           O  
ATOM    479  H   GLU A  28      10.958   8.189  10.096  1.00  0.00           H  
ATOM    480  HA  GLU A  28      11.291  10.608  11.815  1.00  0.00           H  
ATOM    481 1HB  GLU A  28      10.813   8.584  13.169  1.00  0.00           H  
ATOM    482 2HB  GLU A  28      12.147   7.737  12.397  1.00  0.00           H  
ATOM    483 1HG  GLU A  28      13.736   9.344  13.366  1.00  0.00           H  
ATOM    484 2HG  GLU A  28      12.402  10.205  14.131  1.00  0.00           H  
ATOM    485  N   ILE A  29      13.429  11.124  10.733  1.00  0.00           N  
ATOM    486  CA  ILE A  29      14.716  11.474  10.144  1.00  0.00           C  
ATOM    487  C   ILE A  29      15.586  12.237  11.135  1.00  0.00           C  
ATOM    488  O   ILE A  29      15.252  13.349  11.542  1.00  0.00           O  
ATOM    489  CB  ILE A  29      14.527  12.318   8.871  1.00  0.00           C  
ATOM    490  CG1 ILE A  29      13.741  11.530   7.820  1.00  0.00           C  
ATOM    491  CG2 ILE A  29      15.875  12.753   8.316  1.00  0.00           C  
ATOM    492  CD1 ILE A  29      13.378  12.339   6.595  1.00  0.00           C  
ATOM    493  H   ILE A  29      12.810  11.863  11.037  1.00  0.00           H  
ATOM    494  HA  ILE A  29      15.234  10.549   9.888  1.00  0.00           H  
ATOM    495  HB  ILE A  29      13.938  13.204   9.106  1.00  0.00           H  
ATOM    496 1HG1 ILE A  29      14.324  10.668   7.499  1.00  0.00           H  
ATOM    497 2HG1 ILE A  29      12.819  11.153   8.263  1.00  0.00           H  
ATOM    498 1HG2 ILE A  29      15.723  13.348   7.416  1.00  0.00           H  
ATOM    499 2HG2 ILE A  29      16.399  13.350   9.061  1.00  0.00           H  
ATOM    500 3HG2 ILE A  29      16.469  11.873   8.072  1.00  0.00           H  
ATOM    501 1HD1 ILE A  29      12.822  11.713   5.897  1.00  0.00           H  
ATOM    502 2HD1 ILE A  29      12.762  13.189   6.890  1.00  0.00           H  
ATOM    503 3HD1 ILE A  29      14.287  12.698   6.115  1.00  0.00           H  
ATOM    504  N   GLU A  30      16.704  11.631  11.521  1.00  0.00           N  
ATOM    505  CA  GLU A  30      17.626  12.253  12.465  1.00  0.00           C  
ATOM    506  C   GLU A  30      18.858  12.799  11.754  1.00  0.00           C  
ATOM    507  O   GLU A  30      19.656  12.039  11.205  1.00  0.00           O  
ATOM    508  CB  GLU A  30      18.048  11.249  13.539  1.00  0.00           C  
ATOM    509  CG  GLU A  30      19.017  11.804  14.573  1.00  0.00           C  
ATOM    510  CD  GLU A  30      19.440  10.779  15.588  1.00  0.00           C  
ATOM    511  OE1 GLU A  30      18.937   9.682  15.542  1.00  0.00           O  
ATOM    512  OE2 GLU A  30      20.267  11.094  16.412  1.00  0.00           O  
ATOM    513  H   GLU A  30      16.922  10.717  11.151  1.00  0.00           H  
ATOM    514  HA  GLU A  30      17.113  13.092  12.935  1.00  0.00           H  
ATOM    515 1HB  GLU A  30      17.165  10.889  14.068  1.00  0.00           H  
ATOM    516 2HB  GLU A  30      18.520  10.387  13.066  1.00  0.00           H  
ATOM    517 1HG  GLU A  30      19.904  12.178  14.061  1.00  0.00           H  
ATOM    518 2HG  GLU A  30      18.546  12.642  15.084  1.00  0.00           H  
ATOM    519  N   VAL A  31      19.006  14.119  11.767  1.00  0.00           N  
ATOM    520  CA  VAL A  31      20.140  14.769  11.120  1.00  0.00           C  
ATOM    521  C   VAL A  31      21.171  15.225  12.145  1.00  0.00           C  
ATOM    522  O   VAL A  31      21.018  16.277  12.767  1.00  0.00           O  
ATOM    523  CB  VAL A  31      19.664  15.982  10.299  1.00  0.00           C  
ATOM    524  CG1 VAL A  31      20.846  16.671   9.633  1.00  0.00           C  
ATOM    525  CG2 VAL A  31      18.644  15.537   9.262  1.00  0.00           C  
ATOM    526  H   VAL A  31      18.316  14.687  12.237  1.00  0.00           H  
ATOM    527  HA  VAL A  31      20.620  14.041  10.466  1.00  0.00           H  
ATOM    528  HB  VAL A  31      19.207  16.707  10.972  1.00  0.00           H  
ATOM    529 1HG1 VAL A  31      20.491  17.526   9.058  1.00  0.00           H  
ATOM    530 2HG1 VAL A  31      21.545  17.013  10.396  1.00  0.00           H  
ATOM    531 3HG1 VAL A  31      21.348  15.969   8.967  1.00  0.00           H  
ATOM    532 1HG2 VAL A  31      18.311  16.400   8.686  1.00  0.00           H  
ATOM    533 2HG2 VAL A  31      19.100  14.807   8.593  1.00  0.00           H  
ATOM    534 3HG2 VAL A  31      17.789  15.084   9.764  1.00  0.00           H  
ATOM    535  N   ASP A  32      22.221  14.429  12.316  1.00  0.00           N  
ATOM    536  CA  ASP A  32      23.274  14.744  13.274  1.00  0.00           C  
ATOM    537  C   ASP A  32      22.694  15.046  14.650  1.00  0.00           C  
ATOM    538  O   ASP A  32      23.111  15.993  15.317  1.00  0.00           O  
ATOM    539  CB  ASP A  32      24.100  15.938  12.790  1.00  0.00           C  
ATOM    540  CG  ASP A  32      25.439  16.061  13.504  1.00  0.00           C  
ATOM    541  OD1 ASP A  32      25.970  15.053  13.907  1.00  0.00           O  
ATOM    542  OD2 ASP A  32      25.919  17.161  13.639  1.00  0.00           O  
ATOM    543  H   ASP A  32      22.291  13.584  11.768  1.00  0.00           H  
ATOM    544  HA  ASP A  32      23.919  13.871  13.367  1.00  0.00           H  
ATOM    545 1HB  ASP A  32      24.283  15.844  11.719  1.00  0.00           H  
ATOM    546 2HB  ASP A  32      23.536  16.859  12.945  1.00  0.00           H  
ATOM    547  N   GLY A  33      21.729  14.234  15.071  1.00  0.00           N  
ATOM    548  CA  GLY A  33      21.126  14.380  16.390  1.00  0.00           C  
ATOM    549  C   GLY A  33      19.732  14.988  16.294  1.00  0.00           C  
ATOM    550  O   GLY A  33      18.885  14.760  17.158  1.00  0.00           O  
ATOM    551  H   GLY A  33      21.406  13.497  14.461  1.00  0.00           H  
ATOM    552 1HA  GLY A  33      21.070  13.405  16.874  1.00  0.00           H  
ATOM    553 2HA  GLY A  33      21.760  15.012  17.012  1.00  0.00           H  
ATOM    554  N   GLN A  34      19.501  15.761  15.239  1.00  0.00           N  
ATOM    555  CA  GLN A  34      18.235  16.464  15.068  1.00  0.00           C  
ATOM    556  C   GLN A  34      17.145  15.522  14.573  1.00  0.00           C  
ATOM    557  O   GLN A  34      16.879  15.440  13.373  1.00  0.00           O  
ATOM    558  CB  GLN A  34      18.398  17.633  14.092  1.00  0.00           C  
ATOM    559  CG  GLN A  34      19.378  18.698  14.555  1.00  0.00           C  
ATOM    560  CD  GLN A  34      18.925  19.386  15.829  1.00  0.00           C  
ATOM    561  OE1 GLN A  34      17.816  19.922  15.901  1.00  0.00           O  
ATOM    562  NE2 GLN A  34      19.782  19.375  16.843  1.00  0.00           N  
ATOM    563  H   GLN A  34      20.220  15.866  14.538  1.00  0.00           H  
ATOM    564  HA  GLN A  34      17.927  16.850  16.040  1.00  0.00           H  
ATOM    565 1HB  GLN A  34      18.741  17.257  13.128  1.00  0.00           H  
ATOM    566 2HB  GLN A  34      17.432  18.111  13.932  1.00  0.00           H  
ATOM    567 1HG  GLN A  34      20.344  18.230  14.744  1.00  0.00           H  
ATOM    568 2HG  GLN A  34      19.474  19.452  13.774  1.00  0.00           H  
ATOM    569 1HE2 GLN A  34      19.539  19.813  17.709  1.00  0.00           H  
ATOM    570 2HE2 GLN A  34      20.671  18.929  16.742  1.00  0.00           H  
ATOM    571  N   ARG A  35      16.516  14.812  15.503  1.00  0.00           N  
ATOM    572  CA  ARG A  35      15.425  13.905  15.168  1.00  0.00           C  
ATOM    573  C   ARG A  35      14.174  14.674  14.761  1.00  0.00           C  
ATOM    574  O   ARG A  35      13.772  15.623  15.434  1.00  0.00           O  
ATOM    575  CB  ARG A  35      15.100  13.000  16.347  1.00  0.00           C  
ATOM    576  CG  ARG A  35      16.223  12.064  16.764  1.00  0.00           C  
ATOM    577  CD  ARG A  35      15.909  11.360  18.033  1.00  0.00           C  
ATOM    578  NE  ARG A  35      14.900  10.329  17.847  1.00  0.00           N  
ATOM    579  CZ  ARG A  35      14.303   9.653  18.847  1.00  0.00           C  
ATOM    580  NH1 ARG A  35      14.623   9.910  20.096  1.00  0.00           N  
ATOM    581  NH2 ARG A  35      13.396   8.732  18.573  1.00  0.00           N  
ATOM    582  H   ARG A  35      16.801  14.903  16.468  1.00  0.00           H  
ATOM    583  HA  ARG A  35      15.737  13.301  14.316  1.00  0.00           H  
ATOM    584 1HB  ARG A  35      14.840  13.608  17.211  1.00  0.00           H  
ATOM    585 2HB  ARG A  35      14.232  12.386  16.106  1.00  0.00           H  
ATOM    586 1HG  ARG A  35      16.381  11.316  15.987  1.00  0.00           H  
ATOM    587 2HG  ARG A  35      17.140  12.637  16.907  1.00  0.00           H  
ATOM    588 1HD  ARG A  35      16.811  10.888  18.421  1.00  0.00           H  
ATOM    589 2HD  ARG A  35      15.533  12.076  18.763  1.00  0.00           H  
ATOM    590  HE  ARG A  35      14.628  10.104  16.899  1.00  0.00           H  
ATOM    591 1HH1 ARG A  35      15.316  10.614  20.306  1.00  0.00           H  
ATOM    592 2HH1 ARG A  35      14.175   9.403  20.846  1.00  0.00           H  
ATOM    593 1HH2 ARG A  35      13.150   8.535  17.613  1.00  0.00           H  
ATOM    594 2HH2 ARG A  35      12.948   8.226  19.323  1.00  0.00           H  
ATOM    595  N   ARG A  36      13.563  14.258  13.657  1.00  0.00           N  
ATOM    596  CA  ARG A  36      12.333  14.880  13.183  1.00  0.00           C  
ATOM    597  C   ARG A  36      11.301  13.830  12.790  1.00  0.00           C  
ATOM    598  O   ARG A  36      11.566  12.969  11.952  1.00  0.00           O  
ATOM    599  CB  ARG A  36      12.614  15.781  11.990  1.00  0.00           C  
ATOM    600  CG  ARG A  36      13.545  16.949  12.275  1.00  0.00           C  
ATOM    601  CD  ARG A  36      12.901  17.964  13.148  1.00  0.00           C  
ATOM    602  NE  ARG A  36      13.763  19.114  13.369  1.00  0.00           N  
ATOM    603  CZ  ARG A  36      14.703  19.192  14.331  1.00  0.00           C  
ATOM    604  NH1 ARG A  36      14.890  18.181  15.151  1.00  0.00           N  
ATOM    605  NH2 ARG A  36      15.437  20.284  14.451  1.00  0.00           N  
ATOM    606  H   ARG A  36      13.961  13.492  13.133  1.00  0.00           H  
ATOM    607  HA  ARG A  36      11.915  15.470  13.999  1.00  0.00           H  
ATOM    608 1HB  ARG A  36      13.058  15.194  11.187  1.00  0.00           H  
ATOM    609 2HB  ARG A  36      11.676  16.191  11.614  1.00  0.00           H  
ATOM    610 1HG  ARG A  36      14.442  16.585  12.777  1.00  0.00           H  
ATOM    611 2HG  ARG A  36      13.824  17.430  11.337  1.00  0.00           H  
ATOM    612 1HD  ARG A  36      11.980  18.313  12.682  1.00  0.00           H  
ATOM    613 2HD  ARG A  36      12.672  17.519  14.116  1.00  0.00           H  
ATOM    614  HE  ARG A  36      13.649  19.911  12.758  1.00  0.00           H  
ATOM    615 1HH1 ARG A  36      14.328  17.346  15.060  1.00  0.00           H  
ATOM    616 2HH1 ARG A  36      15.594  18.240  15.872  1.00  0.00           H  
ATOM    617 1HH2 ARG A  36      15.294  21.061  13.820  1.00  0.00           H  
ATOM    618 2HH2 ARG A  36      16.141  20.342  15.172  1.00  0.00           H  
ATOM    619  N   GLU A  37      10.124  13.907  13.401  1.00  0.00           N  
ATOM    620  CA  GLU A  37       9.076  12.920  13.173  1.00  0.00           C  
ATOM    621  C   GLU A  37       7.949  13.498  12.326  1.00  0.00           C  
ATOM    622  O   GLU A  37       7.454  14.592  12.597  1.00  0.00           O  
ATOM    623  CB  GLU A  37       8.517  12.417  14.506  1.00  0.00           C  
ATOM    624  CG  GLU A  37       7.450  11.339  14.374  1.00  0.00           C  
ATOM    625  CD  GLU A  37       6.958  10.838  15.703  1.00  0.00           C  
ATOM    626  OE1 GLU A  37       7.442  11.300  16.708  1.00  0.00           O  
ATOM    627  OE2 GLU A  37       6.095   9.991  15.713  1.00  0.00           O  
ATOM    628  H   GLU A  37       9.950  14.670  14.041  1.00  0.00           H  
ATOM    629  HA  GLU A  37       9.511  12.085  12.625  1.00  0.00           H  
ATOM    630 1HB  GLU A  37       9.329  12.012  15.111  1.00  0.00           H  
ATOM    631 2HB  GLU A  37       8.083  13.251  15.057  1.00  0.00           H  
ATOM    632 1HG  GLU A  37       6.607  11.744  13.816  1.00  0.00           H  
ATOM    633 2HG  GLU A  37       7.860  10.505  13.805  1.00  0.00           H  
ATOM    634  N   TYR A  38       7.549  12.757  11.298  1.00  0.00           N  
ATOM    635  CA  TYR A  38       6.463  13.183  10.424  1.00  0.00           C  
ATOM    636  C   TYR A  38       5.427  12.079  10.254  1.00  0.00           C  
ATOM    637  O   TYR A  38       5.755  10.893  10.312  1.00  0.00           O  
ATOM    638  CB  TYR A  38       7.009  13.611   9.060  1.00  0.00           C  
ATOM    639  CG  TYR A  38       8.085  14.672   9.140  1.00  0.00           C  
ATOM    640  CD1 TYR A  38       9.420  14.302   9.214  1.00  0.00           C  
ATOM    641  CD2 TYR A  38       7.736  16.014   9.138  1.00  0.00           C  
ATOM    642  CE1 TYR A  38      10.402  15.271   9.286  1.00  0.00           C  
ATOM    643  CE2 TYR A  38       8.718  16.983   9.211  1.00  0.00           C  
ATOM    644  CZ  TYR A  38      10.046  16.615   9.285  1.00  0.00           C  
ATOM    645  OH  TYR A  38      11.025  17.580   9.357  1.00  0.00           O  
ATOM    646  H   TYR A  38       8.009  11.876  11.117  1.00  0.00           H  
ATOM    647  HA  TYR A  38       5.968  14.036  10.889  1.00  0.00           H  
ATOM    648 1HB  TYR A  38       7.424  12.744   8.545  1.00  0.00           H  
ATOM    649 2HB  TYR A  38       6.196  13.997   8.447  1.00  0.00           H  
ATOM    650  HD1 TYR A  38       9.694  13.247   9.214  1.00  0.00           H  
ATOM    651  HD2 TYR A  38       6.687  16.305   9.081  1.00  0.00           H  
ATOM    652  HE1 TYR A  38      11.451  14.980   9.344  1.00  0.00           H  
ATOM    653  HE2 TYR A  38       8.444  18.038   9.211  1.00  0.00           H  
ATOM    654  HH  TYR A  38      10.618  18.449   9.324  1.00  0.00           H  
ATOM    655  N   THR A  39       4.176  12.474  10.045  1.00  0.00           N  
ATOM    656  CA  THR A  39       3.104  11.521   9.786  1.00  0.00           C  
ATOM    657  C   THR A  39       2.559  11.675   8.372  1.00  0.00           C  
ATOM    658  O   THR A  39       2.148  12.764   7.970  1.00  0.00           O  
ATOM    659  CB  THR A  39       1.959  11.685  10.803  1.00  0.00           C  
ATOM    660  OG1 THR A  39       2.455  11.449  12.127  1.00  0.00           O  
ATOM    661  CG2 THR A  39       0.836  10.704  10.504  1.00  0.00           C  
ATOM    662  H   THR A  39       3.963  13.461  10.065  1.00  0.00           H  
ATOM    663  HA  THR A  39       3.515  10.516   9.878  1.00  0.00           H  
ATOM    664  HB  THR A  39       1.570  12.702  10.751  1.00  0.00           H  
ATOM    665  HG1 THR A  39       3.064  10.708  12.112  1.00  0.00           H  
ATOM    666 1HG2 THR A  39       0.035  10.835  11.232  1.00  0.00           H  
ATOM    667 2HG2 THR A  39       0.449  10.888   9.502  1.00  0.00           H  
ATOM    668 3HG2 THR A  39       1.217   9.686  10.563  1.00  0.00           H  
ATOM    669  N   VAL A  40       2.558  10.579   7.621  1.00  0.00           N  
ATOM    670  CA  VAL A  40       2.050  10.587   6.255  1.00  0.00           C  
ATOM    671  C   VAL A  40       0.782   9.751   6.133  1.00  0.00           C  
ATOM    672  O   VAL A  40       0.822   8.526   6.248  1.00  0.00           O  
ATOM    673  CB  VAL A  40       3.115  10.043   5.285  1.00  0.00           C  
ATOM    674  CG1 VAL A  40       2.605  10.089   3.852  1.00  0.00           C  
ATOM    675  CG2 VAL A  40       4.400  10.845   5.425  1.00  0.00           C  
ATOM    676  H   VAL A  40       2.918   9.718   8.007  1.00  0.00           H  
ATOM    677  HA  VAL A  40       1.807  11.614   5.982  1.00  0.00           H  
ATOM    678  HB  VAL A  40       3.310   8.997   5.523  1.00  0.00           H  
ATOM    679 1HG1 VAL A  40       3.371   9.700   3.180  1.00  0.00           H  
ATOM    680 2HG1 VAL A  40       1.705   9.479   3.767  1.00  0.00           H  
ATOM    681 3HG1 VAL A  40       2.374  11.118   3.581  1.00  0.00           H  
ATOM    682 1HG2 VAL A  40       5.150  10.454   4.737  1.00  0.00           H  
ATOM    683 2HG2 VAL A  40       4.204  11.891   5.192  1.00  0.00           H  
ATOM    684 3HG2 VAL A  40       4.770  10.764   6.448  1.00  0.00           H  
ATOM    685  N   ASN A  41      -0.342  10.419   5.900  1.00  0.00           N  
ATOM    686  CA  ASN A  41      -1.640   9.755   5.887  1.00  0.00           C  
ATOM    687  C   ASN A  41      -1.938   9.155   4.519  1.00  0.00           C  
ATOM    688  O   ASN A  41      -1.362   9.567   3.511  1.00  0.00           O  
ATOM    689  CB  ASN A  41      -2.737  10.719   6.298  1.00  0.00           C  
ATOM    690  CG  ASN A  41      -2.625  11.143   7.736  1.00  0.00           C  
ATOM    691  OD1 ASN A  41      -2.930  10.369   8.651  1.00  0.00           O  
ATOM    692  ND2 ASN A  41      -2.193  12.359   7.954  1.00  0.00           N  
ATOM    693  H   ASN A  41      -0.296  11.413   5.727  1.00  0.00           H  
ATOM    694  HA  ASN A  41      -1.610   8.940   6.610  1.00  0.00           H  
ATOM    695 1HB  ASN A  41      -2.698  11.607   5.666  1.00  0.00           H  
ATOM    696 2HB  ASN A  41      -3.709  10.251   6.145  1.00  0.00           H  
ATOM    697 1HD2 ASN A  41      -2.097  12.696   8.892  1.00  0.00           H  
ATOM    698 2HD2 ASN A  41      -1.957  12.952   7.184  1.00  0.00           H  
ATOM    699  N   PRO A  42      -2.841   8.181   4.490  1.00  0.00           N  
ATOM    700  CA  PRO A  42      -3.273   7.574   3.236  1.00  0.00           C  
ATOM    701  C   PRO A  42      -3.732   8.632   2.241  1.00  0.00           C  
ATOM    702  O   PRO A  42      -4.656   9.397   2.516  1.00  0.00           O  
ATOM    703  CB  PRO A  42      -4.429   6.669   3.672  1.00  0.00           C  
ATOM    704  CG  PRO A  42      -4.102   6.310   5.081  1.00  0.00           C  
ATOM    705  CD  PRO A  42      -3.517   7.570   5.662  1.00  0.00           C  
ATOM    706  HA  PRO A  42      -2.420   7.054   2.800  1.00  0.00           H  
ATOM    707 1HB  PRO A  42      -5.384   7.208   3.580  1.00  0.00           H  
ATOM    708 2HB  PRO A  42      -4.491   5.792   3.011  1.00  0.00           H  
ATOM    709 1HG  PRO A  42      -5.008   5.981   5.610  1.00  0.00           H  
ATOM    710 2HG  PRO A  42      -3.397   5.466   5.104  1.00  0.00           H  
ATOM    711 1HD  PRO A  42      -4.327   8.207   6.047  1.00  0.00           H  
ATOM    712 2HD  PRO A  42      -2.812   7.310   6.466  1.00  0.00           H  
ATOM    713  N   GLY A  43      -3.080   8.672   1.084  1.00  0.00           N  
ATOM    714  CA  GLY A  43      -3.438   9.618   0.035  1.00  0.00           C  
ATOM    715  C   GLY A  43      -2.659  10.920   0.178  1.00  0.00           C  
ATOM    716  O   GLY A  43      -2.827  11.845  -0.616  1.00  0.00           O  
ATOM    717  H   GLY A  43      -2.317   8.029   0.927  1.00  0.00           H  
ATOM    718 1HA  GLY A  43      -3.236   9.174  -0.940  1.00  0.00           H  
ATOM    719 2HA  GLY A  43      -4.507   9.823   0.079  1.00  0.00           H  
ATOM    720  N   GLU A  44      -1.807  10.985   1.195  1.00  0.00           N  
ATOM    721  CA  GLU A  44      -1.019  12.182   1.459  1.00  0.00           C  
ATOM    722  C   GLU A  44       0.430  11.995   1.027  1.00  0.00           C  
ATOM    723  O   GLU A  44       1.001  10.917   1.189  1.00  0.00           O  
ATOM    724  CB  GLU A  44      -1.076  12.541   2.946  1.00  0.00           C  
ATOM    725  CG  GLU A  44      -0.369  13.840   3.306  1.00  0.00           C  
ATOM    726  CD  GLU A  44      -0.469  14.174   4.769  1.00  0.00           C  
ATOM    727  OE1 GLU A  44      -0.841  13.315   5.531  1.00  0.00           O  
ATOM    728  OE2 GLU A  44      -0.174  15.291   5.124  1.00  0.00           O  
ATOM    729  H   GLU A  44      -1.702  10.183   1.801  1.00  0.00           H  
ATOM    730  HA  GLU A  44      -1.439  13.000   0.873  1.00  0.00           H  
ATOM    731 1HB  GLU A  44      -2.116  12.628   3.260  1.00  0.00           H  
ATOM    732 2HB  GLU A  44      -0.623  11.740   3.531  1.00  0.00           H  
ATOM    733 1HG  GLU A  44       0.684  13.756   3.036  1.00  0.00           H  
ATOM    734 2HG  GLU A  44      -0.801  14.651   2.723  1.00  0.00           H  
ATOM    735  N   ARG A  45       1.019  13.051   0.477  1.00  0.00           N  
ATOM    736  CA  ARG A  45       2.435  13.044   0.128  1.00  0.00           C  
ATOM    737  C   ARG A  45       3.223  14.008   1.004  1.00  0.00           C  
ATOM    738  O   ARG A  45       2.692  15.017   1.467  1.00  0.00           O  
ATOM    739  CB  ARG A  45       2.628  13.418  -1.334  1.00  0.00           C  
ATOM    740  CG  ARG A  45       2.037  12.433  -2.330  1.00  0.00           C  
ATOM    741  CD  ARG A  45       2.334  12.824  -3.732  1.00  0.00           C  
ATOM    742  NE  ARG A  45       1.870  11.827  -4.683  1.00  0.00           N  
ATOM    743  CZ  ARG A  45       0.641  11.811  -5.236  1.00  0.00           C  
ATOM    744  NH1 ARG A  45      -0.233  12.742  -4.923  1.00  0.00           N  
ATOM    745  NH2 ARG A  45       0.315  10.860  -6.093  1.00  0.00           N  
ATOM    746  H   ARG A  45       0.472  13.881   0.295  1.00  0.00           H  
ATOM    747  HA  ARG A  45       2.821  12.040   0.304  1.00  0.00           H  
ATOM    748 1HB  ARG A  45       2.174  14.390  -1.523  1.00  0.00           H  
ATOM    749 2HB  ARG A  45       3.692  13.507  -1.550  1.00  0.00           H  
ATOM    750 1HG  ARG A  45       2.456  11.442  -2.154  1.00  0.00           H  
ATOM    751 2HG  ARG A  45       0.954  12.396  -2.207  1.00  0.00           H  
ATOM    752 1HD  ARG A  45       1.840  13.768  -3.959  1.00  0.00           H  
ATOM    753 2HD  ARG A  45       3.410  12.939  -3.857  1.00  0.00           H  
ATOM    754  HE  ARG A  45       2.515  11.095  -4.949  1.00  0.00           H  
ATOM    755 1HH1 ARG A  45       0.017  13.469  -4.267  1.00  0.00           H  
ATOM    756 2HH1 ARG A  45      -1.154  12.729  -5.337  1.00  0.00           H  
ATOM    757 1HH2 ARG A  45       0.987  10.144  -6.334  1.00  0.00           H  
ATOM    758 2HH2 ARG A  45      -0.605  10.847  -6.507  1.00  0.00           H  
ATOM    759  N   LEU A  46       4.494  13.691   1.229  1.00  0.00           N  
ATOM    760  CA  LEU A  46       5.343  14.498   2.097  1.00  0.00           C  
ATOM    761  C   LEU A  46       6.636  14.889   1.394  1.00  0.00           C  
ATOM    762  O   LEU A  46       7.359  14.034   0.882  1.00  0.00           O  
ATOM    763  CB  LEU A  46       5.665  13.730   3.385  1.00  0.00           C  
ATOM    764  CG  LEU A  46       6.576  14.458   4.383  1.00  0.00           C  
ATOM    765  CD1 LEU A  46       5.862  15.692   4.916  1.00  0.00           C  
ATOM    766  CD2 LEU A  46       6.949  13.511   5.514  1.00  0.00           C  
ATOM    767  H   LEU A  46       4.882  12.870   0.787  1.00  0.00           H  
ATOM    768  HA  LEU A  46       4.805  15.415   2.340  1.00  0.00           H  
ATOM    769 1HB  LEU A  46       4.731  13.501   3.896  1.00  0.00           H  
ATOM    770 2HB  LEU A  46       6.150  12.791   3.118  1.00  0.00           H  
ATOM    771  HG  LEU A  46       7.481  14.790   3.874  1.00  0.00           H  
ATOM    772 1HD1 LEU A  46       6.509  16.209   5.625  1.00  0.00           H  
ATOM    773 2HD1 LEU A  46       5.624  16.361   4.089  1.00  0.00           H  
ATOM    774 3HD1 LEU A  46       4.942  15.392   5.417  1.00  0.00           H  
ATOM    775 1HD2 LEU A  46       7.597  14.027   6.223  1.00  0.00           H  
ATOM    776 2HD2 LEU A  46       6.044  13.179   6.024  1.00  0.00           H  
ATOM    777 3HD2 LEU A  46       7.473  12.646   5.106  1.00  0.00           H  
ATOM    778  N   GLU A  47       6.924  16.186   1.373  1.00  0.00           N  
ATOM    779  CA  GLU A  47       8.158  16.688   0.781  1.00  0.00           C  
ATOM    780  C   GLU A  47       9.021  17.392   1.819  1.00  0.00           C  
ATOM    781  O   GLU A  47       8.608  18.389   2.411  1.00  0.00           O  
ATOM    782  CB  GLU A  47       7.845  17.646  -0.371  1.00  0.00           C  
ATOM    783  CG  GLU A  47       9.073  18.227  -1.057  1.00  0.00           C  
ATOM    784  CD  GLU A  47       8.728  19.157  -2.187  1.00  0.00           C  
ATOM    785  OE1 GLU A  47       7.601  19.140  -2.621  1.00  0.00           O  
ATOM    786  OE2 GLU A  47       9.592  19.885  -2.616  1.00  0.00           O  
ATOM    787  H   GLU A  47       6.271  16.841   1.779  1.00  0.00           H  
ATOM    788  HA  GLU A  47       8.721  15.836   0.400  1.00  0.00           H  
ATOM    789 1HB  GLU A  47       7.254  17.127  -1.126  1.00  0.00           H  
ATOM    790 2HB  GLU A  47       7.244  18.477  -0.001  1.00  0.00           H  
ATOM    791 1HG  GLU A  47       9.664  18.772  -0.321  1.00  0.00           H  
ATOM    792 2HG  GLU A  47       9.684  17.410  -1.439  1.00  0.00           H  
ATOM    793  N   LEU A  48      10.223  16.868   2.036  1.00  0.00           N  
ATOM    794  CA  LEU A  48      11.115  17.396   3.061  1.00  0.00           C  
ATOM    795  C   LEU A  48      12.425  17.881   2.454  1.00  0.00           C  
ATOM    796  O   LEU A  48      12.877  17.362   1.433  1.00  0.00           O  
ATOM    797  CB  LEU A  48      11.401  16.323   4.119  1.00  0.00           C  
ATOM    798  CG  LEU A  48      10.168  15.719   4.804  1.00  0.00           C  
ATOM    799  CD1 LEU A  48      10.598  14.561   5.695  1.00  0.00           C  
ATOM    800  CD2 LEU A  48       9.457  16.795   5.610  1.00  0.00           C  
ATOM    801  H   LEU A  48      10.525  16.084   1.477  1.00  0.00           H  
ATOM    802  HA  LEU A  48      10.626  18.251   3.528  1.00  0.00           H  
ATOM    803 1HB  LEU A  48      11.950  15.509   3.648  1.00  0.00           H  
ATOM    804 2HB  LEU A  48      12.031  16.758   4.894  1.00  0.00           H  
ATOM    805  HG  LEU A  48       9.489  15.323   4.048  1.00  0.00           H  
ATOM    806 1HD1 LEU A  48       9.722  14.132   6.181  1.00  0.00           H  
ATOM    807 2HD1 LEU A  48      11.087  13.798   5.089  1.00  0.00           H  
ATOM    808 3HD1 LEU A  48      11.292  14.924   6.452  1.00  0.00           H  
ATOM    809 1HD2 LEU A  48       8.580  16.366   6.096  1.00  0.00           H  
ATOM    810 2HD2 LEU A  48      10.135  17.190   6.367  1.00  0.00           H  
ATOM    811 3HD2 LEU A  48       9.145  17.601   4.946  1.00  0.00           H  
ATOM    812  N   HIS A  49      13.031  18.879   3.088  1.00  0.00           N  
ATOM    813  CA  HIS A  49      14.295  19.432   2.615  1.00  0.00           C  
ATOM    814  C   HIS A  49      15.250  19.692   3.773  1.00  0.00           C  
ATOM    815  O   HIS A  49      15.063  20.633   4.545  1.00  0.00           O  
ATOM    816  CB  HIS A  49      14.061  20.730   1.836  1.00  0.00           C  
ATOM    817  CG  HIS A  49      13.302  20.538   0.560  1.00  0.00           C  
ATOM    818  ND1 HIS A  49      13.889  20.046  -0.587  1.00  0.00           N  
ATOM    819  CD2 HIS A  49      12.006  20.773   0.249  1.00  0.00           C  
ATOM    820  CE1 HIS A  49      12.984  19.985  -1.548  1.00  0.00           C  
ATOM    821  NE2 HIS A  49      11.834  20.421  -1.067  1.00  0.00           N  
ATOM    822  H   HIS A  49      12.606  19.265   3.918  1.00  0.00           H  
ATOM    823  HA  HIS A  49      14.761  18.698   1.957  1.00  0.00           H  
ATOM    824 1HB  HIS A  49      13.508  21.434   2.460  1.00  0.00           H  
ATOM    825 2HB  HIS A  49      15.020  21.189   1.597  1.00  0.00           H  
ATOM    826  HD2 HIS A  49      11.241  21.168   0.918  1.00  0.00           H  
ATOM    827  HE1 HIS A  49      13.157  19.634  -2.566  1.00  0.00           H  
ATOM    828  HE2 HIS A  49      10.966  20.486  -1.579  1.00  0.00           H  
ATOM    829  N   PHE A  50      16.274  18.854   3.889  1.00  0.00           N  
ATOM    830  CA  PHE A  50      17.189  18.914   5.023  1.00  0.00           C  
ATOM    831  C   PHE A  50      18.536  19.496   4.613  1.00  0.00           C  
ATOM    832  O   PHE A  50      18.915  19.447   3.443  1.00  0.00           O  
ATOM    833  CB  PHE A  50      17.391  17.521   5.621  1.00  0.00           C  
ATOM    834  CG  PHE A  50      16.167  16.967   6.294  1.00  0.00           C  
ATOM    835  CD1 PHE A  50      15.257  16.196   5.586  1.00  0.00           C  
ATOM    836  CD2 PHE A  50      15.923  17.217   7.636  1.00  0.00           C  
ATOM    837  CE1 PHE A  50      14.131  15.687   6.205  1.00  0.00           C  
ATOM    838  CE2 PHE A  50      14.799  16.708   8.257  1.00  0.00           C  
ATOM    839  CZ  PHE A  50      13.902  15.942   7.540  1.00  0.00           C  
ATOM    840  H   PHE A  50      16.423  18.157   3.173  1.00  0.00           H  
ATOM    841  HA  PHE A  50      16.754  19.574   5.774  1.00  0.00           H  
ATOM    842 1HB  PHE A  50      17.690  16.828   4.836  1.00  0.00           H  
ATOM    843 2HB  PHE A  50      18.197  17.553   6.353  1.00  0.00           H  
ATOM    844  HD1 PHE A  50      15.439  15.993   4.531  1.00  0.00           H  
ATOM    845  HD2 PHE A  50      16.632  17.822   8.203  1.00  0.00           H  
ATOM    846  HE1 PHE A  50      13.425  15.082   5.637  1.00  0.00           H  
ATOM    847  HE2 PHE A  50      14.620  16.911   9.313  1.00  0.00           H  
ATOM    848  HZ  PHE A  50      13.015  15.542   8.028  1.00  0.00           H  
ATOM    849  N   GLN A  51      19.255  20.049   5.584  1.00  0.00           N  
ATOM    850  CA  GLN A  51      20.574  20.618   5.331  1.00  0.00           C  
ATOM    851  C   GLN A  51      21.620  19.525   5.153  1.00  0.00           C  
ATOM    852  O   GLN A  51      21.778  18.657   6.012  1.00  0.00           O  
ATOM    853  CB  GLN A  51      20.983  21.551   6.474  1.00  0.00           C  
ATOM    854  CG  GLN A  51      22.402  22.082   6.366  1.00  0.00           C  
ATOM    855  CD  GLN A  51      22.573  23.045   5.207  1.00  0.00           C  
ATOM    856  OE1 GLN A  51      21.843  24.033   5.089  1.00  0.00           O  
ATOM    857  NE2 GLN A  51      23.541  22.763   4.343  1.00  0.00           N  
ATOM    858  H   GLN A  51      18.879  20.075   6.521  1.00  0.00           H  
ATOM    859  HA  GLN A  51      20.525  21.188   4.404  1.00  0.00           H  
ATOM    860 1HB  GLN A  51      20.306  22.405   6.506  1.00  0.00           H  
ATOM    861 2HB  GLN A  51      20.892  21.025   7.424  1.00  0.00           H  
ATOM    862 1HG  GLN A  51      22.653  22.608   7.288  1.00  0.00           H  
ATOM    863 2HG  GLN A  51      23.082  21.244   6.218  1.00  0.00           H  
ATOM    864 1HE2 GLN A  51      23.702  23.362   3.557  1.00  0.00           H  
ATOM    865 2HE2 GLN A  51      24.110  21.951   4.476  1.00  0.00           H  
ATOM    866  N   ALA A  52      22.333  19.573   4.033  1.00  0.00           N  
ATOM    867  CA  ALA A  52      23.409  18.625   3.768  1.00  0.00           C  
ATOM    868  C   ALA A  52      24.682  19.017   4.506  1.00  0.00           C  
ATOM    869  O   ALA A  52      24.905  20.191   4.800  1.00  0.00           O  
ATOM    870  CB  ALA A  52      23.673  18.527   2.273  1.00  0.00           C  
ATOM    871  H   ALA A  52      22.124  20.284   3.347  1.00  0.00           H  
ATOM    872  HA  ALA A  52      23.097  17.647   4.136  1.00  0.00           H  
ATOM    873 1HB  ALA A  52      24.478  17.816   2.091  1.00  0.00           H  
ATOM    874 2HB  ALA A  52      22.769  18.190   1.765  1.00  0.00           H  
ATOM    875 3HB  ALA A  52      23.960  19.505   1.890  1.00  0.00           H  
ATOM    876  N   GLY A  53      25.516  18.026   4.804  1.00  0.00           N  
ATOM    877  CA  GLY A  53      26.780  18.268   5.489  1.00  0.00           C  
ATOM    878  C   GLY A  53      26.807  17.588   6.852  1.00  0.00           C  
ATOM    879  O   GLY A  53      27.730  17.794   7.640  1.00  0.00           O  
ATOM    880  H   GLY A  53      25.268  17.081   4.549  1.00  0.00           H  
ATOM    881 1HA  GLY A  53      27.603  17.898   4.877  1.00  0.00           H  
ATOM    882 2HA  GLY A  53      26.928  19.341   5.611  1.00  0.00           H  
ATOM    883  N   ALA A  54      25.791  16.777   7.123  1.00  0.00           N  
ATOM    884  CA  ALA A  54      25.700  16.059   8.389  1.00  0.00           C  
ATOM    885  C   ALA A  54      26.659  14.876   8.421  1.00  0.00           C  
ATOM    886  O   ALA A  54      26.978  14.295   7.384  1.00  0.00           O  
ATOM    887  CB  ALA A  54      24.273  15.590   8.630  1.00  0.00           C  
ATOM    888  H   ALA A  54      25.062  16.654   6.434  1.00  0.00           H  
ATOM    889  HA  ALA A  54      25.987  16.743   9.187  1.00  0.00           H  
ATOM    890 1HB  ALA A  54      24.221  15.056   9.579  1.00  0.00           H  
ATOM    891 2HB  ALA A  54      23.607  16.452   8.663  1.00  0.00           H  
ATOM    892 3HB  ALA A  54      23.967  14.926   7.824  1.00  0.00           H  
ATOM    893  N   ARG A  55      27.115  14.523   9.618  1.00  0.00           N  
ATOM    894  CA  ARG A  55      28.003  13.380   9.793  1.00  0.00           C  
ATOM    895  C   ARG A  55      27.265  12.068   9.555  1.00  0.00           C  
ATOM    896  O   ARG A  55      27.869  11.065   9.175  1.00  0.00           O  
ATOM    897  CB  ARG A  55      28.600  13.375  11.192  1.00  0.00           C  
ATOM    898  CG  ARG A  55      29.561  14.518  11.481  1.00  0.00           C  
ATOM    899  CD  ARG A  55      30.047  14.486  12.884  1.00  0.00           C  
ATOM    900  NE  ARG A  55      28.974  14.732  13.835  1.00  0.00           N  
ATOM    901  CZ  ARG A  55      29.119  14.712  15.174  1.00  0.00           C  
ATOM    902  NH1 ARG A  55      30.295  14.458  15.704  1.00  0.00           N  
ATOM    903  NH2 ARG A  55      28.079  14.949  15.955  1.00  0.00           N  
ATOM    904  H   ARG A  55      26.840  15.061  10.427  1.00  0.00           H  
ATOM    905  HA  ARG A  55      28.800  13.453   9.053  1.00  0.00           H  
ATOM    906 1HB  ARG A  55      27.800  13.423  11.930  1.00  0.00           H  
ATOM    907 2HB  ARG A  55      29.140  12.442  11.355  1.00  0.00           H  
ATOM    908 1HG  ARG A  55      30.424  14.444  10.818  1.00  0.00           H  
ATOM    909 2HG  ARG A  55      29.055  15.470  11.314  1.00  0.00           H  
ATOM    910 1HD  ARG A  55      30.475  13.508  13.099  1.00  0.00           H  
ATOM    911 2HD  ARG A  55      30.807  15.254  13.023  1.00  0.00           H  
ATOM    912  HE  ARG A  55      28.054  14.931  13.464  1.00  0.00           H  
ATOM    913 1HH1 ARG A  55      31.090  14.278  15.107  1.00  0.00           H  
ATOM    914 2HH1 ARG A  55      30.404  14.444  16.708  1.00  0.00           H  
ATOM    915 1HH2 ARG A  55      27.175  15.144  15.547  1.00  0.00           H  
ATOM    916 2HH2 ARG A  55      28.188  14.934  16.958  1.00  0.00           H  
ATOM    917  N   GLU A  56      25.956  12.082   9.782  1.00  0.00           N  
ATOM    918  CA  GLU A  56      25.114  10.931   9.480  1.00  0.00           C  
ATOM    919  C   GLU A  56      23.639  11.264   9.666  1.00  0.00           C  
ATOM    920  O   GLU A  56      23.240  11.809  10.695  1.00  0.00           O  
ATOM    921  CB  GLU A  56      25.494   9.744  10.368  1.00  0.00           C  
ATOM    922  CG  GLU A  56      24.682   8.483  10.114  1.00  0.00           C  
ATOM    923  CD  GLU A  56      25.150   7.311  10.930  1.00  0.00           C  
ATOM    924  OE1 GLU A  56      25.333   7.470  12.113  1.00  0.00           O  
ATOM    925  OE2 GLU A  56      25.326   6.254  10.370  1.00  0.00           O  
ATOM    926  H   GLU A  56      25.533  12.912  10.173  1.00  0.00           H  
ATOM    927  HA  GLU A  56      25.267  10.664   8.434  1.00  0.00           H  
ATOM    928 1HB  GLU A  56      26.546   9.501  10.219  1.00  0.00           H  
ATOM    929 2HB  GLU A  56      25.367  10.018  11.416  1.00  0.00           H  
ATOM    930 1HG  GLU A  56      23.637   8.682  10.351  1.00  0.00           H  
ATOM    931 2HG  GLU A  56      24.744   8.231   9.056  1.00  0.00           H  
ATOM    932  N   ILE A  57      22.832  10.932   8.663  1.00  0.00           N  
ATOM    933  CA  ILE A  57      21.388  11.112   8.751  1.00  0.00           C  
ATOM    934  C   ILE A  57      20.667   9.770   8.794  1.00  0.00           C  
ATOM    935  O   ILE A  57      20.777   8.965   7.869  1.00  0.00           O  
ATOM    936  CB  ILE A  57      20.864  11.938   7.562  1.00  0.00           C  
ATOM    937  CG1 ILE A  57      21.524  13.320   7.541  1.00  0.00           C  
ATOM    938  CG2 ILE A  57      19.350  12.068   7.630  1.00  0.00           C  
ATOM    939  CD1 ILE A  57      21.230  14.117   6.290  1.00  0.00           C  
ATOM    940  H   ILE A  57      23.229  10.545   7.819  1.00  0.00           H  
ATOM    941  HA  ILE A  57      21.167  11.639   9.679  1.00  0.00           H  
ATOM    942  HB  ILE A  57      21.135  11.445   6.629  1.00  0.00           H  
ATOM    943 1HG1 ILE A  57      21.186  13.897   8.401  1.00  0.00           H  
ATOM    944 2HG1 ILE A  57      22.605  13.208   7.627  1.00  0.00           H  
ATOM    945 1HG2 ILE A  57      18.997  12.656   6.783  1.00  0.00           H  
ATOM    946 2HG2 ILE A  57      18.898  11.078   7.598  1.00  0.00           H  
ATOM    947 3HG2 ILE A  57      19.069  12.566   8.559  1.00  0.00           H  
ATOM    948 1HD1 ILE A  57      21.732  15.083   6.349  1.00  0.00           H  
ATOM    949 2HD1 ILE A  57      21.592  13.572   5.418  1.00  0.00           H  
ATOM    950 3HD1 ILE A  57      20.156  14.272   6.201  1.00  0.00           H  
ATOM    951  N   ARG A  58      19.930   9.535   9.873  1.00  0.00           N  
ATOM    952  CA  ARG A  58      19.188   8.291  10.038  1.00  0.00           C  
ATOM    953  C   ARG A  58      17.745   8.444   9.574  1.00  0.00           C  
ATOM    954  O   ARG A  58      16.950   9.140  10.207  1.00  0.00           O  
ATOM    955  CB  ARG A  58      19.205   7.845  11.493  1.00  0.00           C  
ATOM    956  CG  ARG A  58      18.441   6.562  11.778  1.00  0.00           C  
ATOM    957  CD  ARG A  58      18.548   6.165  13.205  1.00  0.00           C  
ATOM    958  NE  ARG A  58      18.032   7.193  14.095  1.00  0.00           N  
ATOM    959  CZ  ARG A  58      16.750   7.284  14.496  1.00  0.00           C  
ATOM    960  NH1 ARG A  58      15.867   6.403  14.081  1.00  0.00           N  
ATOM    961  NH2 ARG A  58      16.379   8.258  15.308  1.00  0.00           N  
ATOM    962  H   ARG A  58      19.882  10.236  10.599  1.00  0.00           H  
ATOM    963  HA  ARG A  58      19.659   7.530   9.416  1.00  0.00           H  
ATOM    964 1HB  ARG A  58      20.234   7.695  11.815  1.00  0.00           H  
ATOM    965 2HB  ARG A  58      18.778   8.629  12.118  1.00  0.00           H  
ATOM    966 1HG  ARG A  58      17.387   6.705  11.540  1.00  0.00           H  
ATOM    967 2HG  ARG A  58      18.845   5.755  11.166  1.00  0.00           H  
ATOM    968 1HD  ARG A  58      17.978   5.252  13.373  1.00  0.00           H  
ATOM    969 2HD  ARG A  58      19.594   5.990  13.457  1.00  0.00           H  
ATOM    970  HE  ARG A  58      18.682   7.889  14.436  1.00  0.00           H  
ATOM    971 1HH1 ARG A  58      16.150   5.658  13.460  1.00  0.00           H  
ATOM    972 2HH1 ARG A  58      14.905   6.471  14.382  1.00  0.00           H  
ATOM    973 1HH2 ARG A  58      17.058   8.936  15.628  1.00  0.00           H  
ATOM    974 2HH2 ARG A  58      15.418   8.326  15.609  1.00  0.00           H  
ATOM    975  N   VAL A  59      17.412   7.790   8.467  1.00  0.00           N  
ATOM    976  CA  VAL A  59      16.069   7.872   7.903  1.00  0.00           C  
ATOM    977  C   VAL A  59      15.284   6.592   8.164  1.00  0.00           C  
ATOM    978  O   VAL A  59      15.447   5.598   7.457  1.00  0.00           O  
ATOM    979  CB  VAL A  59      16.141   8.126   6.386  1.00  0.00           C  
ATOM    980  CG1 VAL A  59      14.742   8.226   5.796  1.00  0.00           C  
ATOM    981  CG2 VAL A  59      16.935   9.394   6.111  1.00  0.00           C  
ATOM    982  H   VAL A  59      18.106   7.223   8.003  1.00  0.00           H  
ATOM    983  HA  VAL A  59      15.545   8.691   8.395  1.00  0.00           H  
ATOM    984  HB  VAL A  59      16.631   7.278   5.908  1.00  0.00           H  
ATOM    985 1HG1 VAL A  59      14.812   8.406   4.723  1.00  0.00           H  
ATOM    986 2HG1 VAL A  59      14.205   7.295   5.973  1.00  0.00           H  
ATOM    987 3HG1 VAL A  59      14.207   9.051   6.267  1.00  0.00           H  
ATOM    988 1HG2 VAL A  59      16.982   9.568   5.036  1.00  0.00           H  
ATOM    989 2HG2 VAL A  59      16.447  10.241   6.594  1.00  0.00           H  
ATOM    990 3HG2 VAL A  59      17.945   9.284   6.505  1.00  0.00           H  
ATOM    991  N   GLU A  60      14.433   6.624   9.184  1.00  0.00           N  
ATOM    992  CA  GLU A  60      13.658   5.451   9.572  1.00  0.00           C  
ATOM    993  C   GLU A  60      12.194   5.605   9.183  1.00  0.00           C  
ATOM    994  O   GLU A  60      11.532   6.563   9.582  1.00  0.00           O  
ATOM    995  CB  GLU A  60      13.773   5.211  11.079  1.00  0.00           C  
ATOM    996  CG  GLU A  60      12.995   4.005  11.585  1.00  0.00           C  
ATOM    997  CD  GLU A  60      13.206   3.745  13.050  1.00  0.00           C  
ATOM    998  OE1 GLU A  60      14.336   3.733  13.475  1.00  0.00           O  
ATOM    999  OE2 GLU A  60      12.236   3.557  13.746  1.00  0.00           O  
ATOM   1000  H   GLU A  60      14.319   7.483   9.703  1.00  0.00           H  
ATOM   1001  HA  GLU A  60      14.058   4.590   9.037  1.00  0.00           H  
ATOM   1002 1HB  GLU A  60      14.821   5.069  11.346  1.00  0.00           H  
ATOM   1003 2HB  GLU A  60      13.415   6.090  11.616  1.00  0.00           H  
ATOM   1004 1HG  GLU A  60      11.932   4.171  11.407  1.00  0.00           H  
ATOM   1005 2HG  GLU A  60      13.297   3.127  11.017  1.00  0.00           H  
ATOM   1006  N   VAL A  61      11.692   4.655   8.401  1.00  0.00           N  
ATOM   1007  CA  VAL A  61      10.308   4.692   7.943  1.00  0.00           C  
ATOM   1008  C   VAL A  61       9.559   3.430   8.353  1.00  0.00           C  
ATOM   1009  O   VAL A  61       9.957   2.319   8.004  1.00  0.00           O  
ATOM   1010  CB  VAL A  61      10.257   4.841   6.410  1.00  0.00           C  
ATOM   1011  CG1 VAL A  61       8.815   4.864   5.926  1.00  0.00           C  
ATOM   1012  CG2 VAL A  61      10.987   6.106   5.989  1.00  0.00           C  
ATOM   1013  H   VAL A  61      12.284   3.888   8.117  1.00  0.00           H  
ATOM   1014  HA  VAL A  61       9.817   5.541   8.417  1.00  0.00           H  
ATOM   1015  HB  VAL A  61      10.735   3.974   5.954  1.00  0.00           H  
ATOM   1016 1HG1 VAL A  61       8.797   4.969   4.841  1.00  0.00           H  
ATOM   1017 2HG1 VAL A  61       8.321   3.933   6.207  1.00  0.00           H  
ATOM   1018 3HG1 VAL A  61       8.291   5.705   6.380  1.00  0.00           H  
ATOM   1019 1HG2 VAL A  61      10.948   6.205   4.904  1.00  0.00           H  
ATOM   1020 2HG2 VAL A  61      10.512   6.972   6.450  1.00  0.00           H  
ATOM   1021 3HG2 VAL A  61      12.028   6.050   6.310  1.00  0.00           H  
ATOM   1022  N   GLU A  62       8.471   3.609   9.095  1.00  0.00           N  
ATOM   1023  CA  GLU A  62       7.658   2.486   9.546  1.00  0.00           C  
ATOM   1024  C   GLU A  62       6.322   2.446   8.815  1.00  0.00           C  
ATOM   1025  O   GLU A  62       5.537   3.391   8.885  1.00  0.00           O  
ATOM   1026  CB  GLU A  62       7.423   2.571  11.056  1.00  0.00           C  
ATOM   1027  CG  GLU A  62       6.596   1.428  11.628  1.00  0.00           C  
ATOM   1028  CD  GLU A  62       6.411   1.527  13.116  1.00  0.00           C  
ATOM   1029  OE1 GLU A  62       6.978   2.414  13.708  1.00  0.00           O  
ATOM   1030  OE2 GLU A  62       5.703   0.714  13.663  1.00  0.00           O  
ATOM   1031  H   GLU A  62       8.202   4.548   9.354  1.00  0.00           H  
ATOM   1032  HA  GLU A  62       8.194   1.566   9.314  1.00  0.00           H  
ATOM   1033 1HB  GLU A  62       8.382   2.581  11.574  1.00  0.00           H  
ATOM   1034 2HB  GLU A  62       6.913   3.504  11.293  1.00  0.00           H  
ATOM   1035 1HG  GLU A  62       5.616   1.429  11.151  1.00  0.00           H  
ATOM   1036 2HG  GLU A  62       7.084   0.484  11.389  1.00  0.00           H  
ATOM   1037  N   VAL A  63       6.070   1.345   8.115  1.00  0.00           N  
ATOM   1038  CA  VAL A  63       4.814   1.165   7.397  1.00  0.00           C  
ATOM   1039  C   VAL A  63       4.072  -0.072   7.887  1.00  0.00           C  
ATOM   1040  O   VAL A  63       4.070  -1.110   7.224  1.00  0.00           O  
ATOM   1041  CB  VAL A  63       5.076   1.038   5.885  1.00  0.00           C  
ATOM   1042  CG1 VAL A  63       3.764   0.901   5.127  1.00  0.00           C  
ATOM   1043  CG2 VAL A  63       5.860   2.244   5.392  1.00  0.00           C  
ATOM   1044  H   VAL A  63       6.766   0.614   8.079  1.00  0.00           H  
ATOM   1045  HA  VAL A  63       4.183   2.032   7.595  1.00  0.00           H  
ATOM   1046  HB  VAL A  63       5.650   0.130   5.700  1.00  0.00           H  
ATOM   1047 1HG1 VAL A  63       3.968   0.811   4.059  1.00  0.00           H  
ATOM   1048 2HG1 VAL A  63       3.236   0.011   5.470  1.00  0.00           H  
ATOM   1049 3HG1 VAL A  63       3.147   1.781   5.305  1.00  0.00           H  
ATOM   1050 1HG2 VAL A  63       6.043   2.147   4.322  1.00  0.00           H  
ATOM   1051 2HG2 VAL A  63       5.289   3.152   5.582  1.00  0.00           H  
ATOM   1052 3HG2 VAL A  63       6.813   2.298   5.919  1.00  0.00           H  
ATOM   1053  N   GLY A  64       3.442   0.044   9.051  1.00  0.00           N  
ATOM   1054  CA  GLY A  64       2.675  -1.057   9.620  1.00  0.00           C  
ATOM   1055  C   GLY A  64       3.589  -2.183  10.086  1.00  0.00           C  
ATOM   1056  O   GLY A  64       3.945  -2.261  11.261  1.00  0.00           O  
ATOM   1057  H   GLY A  64       3.496   0.918   9.555  1.00  0.00           H  
ATOM   1058 1HA  GLY A  64       2.084  -0.693  10.461  1.00  0.00           H  
ATOM   1059 2HA  GLY A  64       1.975  -1.436   8.876  1.00  0.00           H  
ATOM   1060  N   LYS A  65       3.967  -3.054   9.156  1.00  0.00           N  
ATOM   1061  CA  LYS A  65       4.837  -4.181   9.471  1.00  0.00           C  
ATOM   1062  C   LYS A  65       6.205  -4.019   8.821  1.00  0.00           C  
ATOM   1063  O   LYS A  65       7.169  -4.681   9.207  1.00  0.00           O  
ATOM   1064  CB  LYS A  65       4.195  -5.495   9.022  1.00  0.00           C  
ATOM   1065  CG  LYS A  65       2.853  -5.795   9.677  1.00  0.00           C  
ATOM   1066  CD  LYS A  65       2.999  -5.971  11.181  1.00  0.00           C  
ATOM   1067  CE  LYS A  65       1.677  -6.361  11.825  1.00  0.00           C  
ATOM   1068  NZ  LYS A  65       1.799  -6.510  13.301  1.00  0.00           N  
ATOM   1069  H   LYS A  65       3.642  -2.933   8.207  1.00  0.00           H  
ATOM   1070  HA  LYS A  65       4.981  -4.207  10.551  1.00  0.00           H  
ATOM   1071 1HB  LYS A  65       4.043  -5.477   7.943  1.00  0.00           H  
ATOM   1072 2HB  LYS A  65       4.868  -6.323   9.244  1.00  0.00           H  
ATOM   1073 1HG  LYS A  65       2.161  -4.976   9.481  1.00  0.00           H  
ATOM   1074 2HG  LYS A  65       2.437  -6.708   9.252  1.00  0.00           H  
ATOM   1075 1HD  LYS A  65       3.737  -6.748  11.387  1.00  0.00           H  
ATOM   1076 2HD  LYS A  65       3.347  -5.038  11.625  1.00  0.00           H  
ATOM   1077 1HE  LYS A  65       0.929  -5.600  11.610  1.00  0.00           H  
ATOM   1078 2HE  LYS A  65       1.333  -7.306  11.405  1.00  0.00           H  
ATOM   1079 1HZ  LYS A  65       0.903  -6.769  13.689  1.00  0.00           H  
ATOM   1080 2HZ  LYS A  65       2.478  -7.228  13.513  1.00  0.00           H  
ATOM   1081 3HZ  LYS A  65       2.099  -5.634  13.704  1.00  0.00           H  
ATOM   1082  N   GLU A  66       6.284  -3.134   7.834  1.00  0.00           N  
ATOM   1083  CA  GLU A  66       7.529  -2.903   7.110  1.00  0.00           C  
ATOM   1084  C   GLU A  66       8.365  -1.823   7.783  1.00  0.00           C  
ATOM   1085  O   GLU A  66       7.828  -0.895   8.389  1.00  0.00           O  
ATOM   1086  CB  GLU A  66       7.237  -2.506   5.661  1.00  0.00           C  
ATOM   1087  CG  GLU A  66       6.547  -3.587   4.840  1.00  0.00           C  
ATOM   1088  CD  GLU A  66       6.319  -3.180   3.411  1.00  0.00           C  
ATOM   1089  OE1 GLU A  66       6.732  -2.105   3.046  1.00  0.00           O  
ATOM   1090  OE2 GLU A  66       5.731  -3.945   2.683  1.00  0.00           O  
ATOM   1091  H   GLU A  66       5.461  -2.607   7.577  1.00  0.00           H  
ATOM   1092  HA  GLU A  66       8.105  -3.828   7.123  1.00  0.00           H  
ATOM   1093 1HB  GLU A  66       6.604  -1.619   5.646  1.00  0.00           H  
ATOM   1094 2HB  GLU A  66       8.170  -2.250   5.159  1.00  0.00           H  
ATOM   1095 1HG  GLU A  66       7.159  -4.488   4.856  1.00  0.00           H  
ATOM   1096 2HG  GLU A  66       5.589  -3.823   5.303  1.00  0.00           H  
ATOM   1097  N   LYS A  67       9.684  -1.948   7.674  1.00  0.00           N  
ATOM   1098  CA  LYS A  67      10.597  -0.976   8.261  1.00  0.00           C  
ATOM   1099  C   LYS A  67      11.771  -0.692   7.333  1.00  0.00           C  
ATOM   1100  O   LYS A  67      12.434  -1.613   6.855  1.00  0.00           O  
ATOM   1101  CB  LYS A  67      11.106  -1.470   9.616  1.00  0.00           C  
ATOM   1102  CG  LYS A  67      12.000  -0.480  10.351  1.00  0.00           C  
ATOM   1103  CD  LYS A  67      12.398  -1.007  11.722  1.00  0.00           C  
ATOM   1104  CE  LYS A  67      13.279  -0.012  12.464  1.00  0.00           C  
ATOM   1105  NZ  LYS A  67      13.672  -0.513  13.809  1.00  0.00           N  
ATOM   1106  H   LYS A  67      10.062  -2.738   7.171  1.00  0.00           H  
ATOM   1107  HA  LYS A  67      10.052  -0.043   8.406  1.00  0.00           H  
ATOM   1108 1HB  LYS A  67      10.258  -1.698  10.262  1.00  0.00           H  
ATOM   1109 2HB  LYS A  67      11.671  -2.392   9.479  1.00  0.00           H  
ATOM   1110 1HG  LYS A  67      12.902  -0.299   9.765  1.00  0.00           H  
ATOM   1111 2HG  LYS A  67      11.473   0.465  10.474  1.00  0.00           H  
ATOM   1112 1HD  LYS A  67      11.501  -1.197  12.313  1.00  0.00           H  
ATOM   1113 2HD  LYS A  67      12.942  -1.944  11.608  1.00  0.00           H  
ATOM   1114 1HE  LYS A  67      14.180   0.179  11.883  1.00  0.00           H  
ATOM   1115 2HE  LYS A  67      12.743   0.930  12.584  1.00  0.00           H  
ATOM   1116 1HZ  LYS A  67      14.254   0.174  14.268  1.00  0.00           H  
ATOM   1117 2HZ  LYS A  67      12.843  -0.676  14.364  1.00  0.00           H  
ATOM   1118 3HZ  LYS A  67      14.186  -1.376  13.711  1.00  0.00           H  
ATOM   1119  N   TYR A  68      12.023   0.588   7.081  1.00  0.00           N  
ATOM   1120  CA  TYR A  68      13.130   0.997   6.224  1.00  0.00           C  
ATOM   1121  C   TYR A  68      14.120   1.872   6.982  1.00  0.00           C  
ATOM   1122  O   TYR A  68      13.736   2.638   7.866  1.00  0.00           O  
ATOM   1123  CB  TYR A  68      12.607   1.734   4.989  1.00  0.00           C  
ATOM   1124  CG  TYR A  68      11.624   0.929   4.168  1.00  0.00           C  
ATOM   1125  CD1 TYR A  68      10.271   0.968   4.471  1.00  0.00           C  
ATOM   1126  CD2 TYR A  68      12.076   0.153   3.112  1.00  0.00           C  
ATOM   1127  CE1 TYR A  68       9.374   0.233   3.721  1.00  0.00           C  
ATOM   1128  CE2 TYR A  68      11.179  -0.582   2.361  1.00  0.00           C  
ATOM   1129  CZ  TYR A  68       9.833  -0.544   2.663  1.00  0.00           C  
ATOM   1130  OH  TYR A  68       8.939  -1.276   1.916  1.00  0.00           O  
ATOM   1131  H   TYR A  68      11.433   1.296   7.494  1.00  0.00           H  
ATOM   1132  HA  TYR A  68      13.657   0.099   5.901  1.00  0.00           H  
ATOM   1133 1HB  TYR A  68      12.116   2.658   5.298  1.00  0.00           H  
ATOM   1134 2HB  TYR A  68      13.443   2.008   4.347  1.00  0.00           H  
ATOM   1135  HD1 TYR A  68       9.916   1.579   5.302  1.00  0.00           H  
ATOM   1136  HD2 TYR A  68      13.140   0.122   2.874  1.00  0.00           H  
ATOM   1137  HE1 TYR A  68       8.311   0.263   3.959  1.00  0.00           H  
ATOM   1138  HE2 TYR A  68      11.534  -1.194   1.532  1.00  0.00           H  
ATOM   1139  HH  TYR A  68       8.124  -1.387   2.412  1.00  0.00           H  
ATOM   1140  N   GLU A  69      15.396   1.754   6.631  1.00  0.00           N  
ATOM   1141  CA  GLU A  69      16.439   2.561   7.252  1.00  0.00           C  
ATOM   1142  C   GLU A  69      17.513   2.945   6.242  1.00  0.00           C  
ATOM   1143  O   GLU A  69      18.153   2.080   5.644  1.00  0.00           O  
ATOM   1144  CB  GLU A  69      17.072   1.805   8.422  1.00  0.00           C  
ATOM   1145  CG  GLU A  69      18.114   2.602   9.195  1.00  0.00           C  
ATOM   1146  CD  GLU A  69      18.626   1.875  10.407  1.00  0.00           C  
ATOM   1147  OE1 GLU A  69      18.228   0.754  10.616  1.00  0.00           O  
ATOM   1148  OE2 GLU A  69      19.416   2.441  11.125  1.00  0.00           O  
ATOM   1149  H   GLU A  69      15.649   1.087   5.916  1.00  0.00           H  
ATOM   1150  HA  GLU A  69      15.982   3.480   7.620  1.00  0.00           H  
ATOM   1151 1HB  GLU A  69      16.295   1.503   9.124  1.00  0.00           H  
ATOM   1152 2HB  GLU A  69      17.551   0.898   8.054  1.00  0.00           H  
ATOM   1153 1HG  GLU A  69      18.953   2.819   8.535  1.00  0.00           H  
ATOM   1154 2HG  GLU A  69      17.675   3.550   9.504  1.00  0.00           H  
ATOM   1155  N   VAL A  70      17.706   4.246   6.057  1.00  0.00           N  
ATOM   1156  CA  VAL A  70      18.757   4.748   5.180  1.00  0.00           C  
ATOM   1157  C   VAL A  70      19.726   5.646   5.939  1.00  0.00           C  
ATOM   1158  O   VAL A  70      19.310   6.532   6.686  1.00  0.00           O  
ATOM   1159  CB  VAL A  70      18.143   5.535   4.007  1.00  0.00           C  
ATOM   1160  CG1 VAL A  70      19.238   6.132   3.135  1.00  0.00           C  
ATOM   1161  CG2 VAL A  70      17.239   4.625   3.189  1.00  0.00           C  
ATOM   1162  H   VAL A  70      17.109   4.905   6.537  1.00  0.00           H  
ATOM   1163  HA  VAL A  70      19.319   3.894   4.802  1.00  0.00           H  
ATOM   1164  HB  VAL A  70      17.560   6.366   4.404  1.00  0.00           H  
ATOM   1165 1HG1 VAL A  70      18.787   6.685   2.311  1.00  0.00           H  
ATOM   1166 2HG1 VAL A  70      19.851   6.807   3.732  1.00  0.00           H  
ATOM   1167 3HG1 VAL A  70      19.862   5.332   2.736  1.00  0.00           H  
ATOM   1168 1HG2 VAL A  70      16.808   5.188   2.362  1.00  0.00           H  
ATOM   1169 2HG2 VAL A  70      17.821   3.791   2.797  1.00  0.00           H  
ATOM   1170 3HG2 VAL A  70      16.439   4.242   3.823  1.00  0.00           H  
ATOM   1171  N   ARG A  71      21.019   5.412   5.742  1.00  0.00           N  
ATOM   1172  CA  ARG A  71      22.049   6.230   6.370  1.00  0.00           C  
ATOM   1173  C   ARG A  71      22.744   7.121   5.348  1.00  0.00           C  
ATOM   1174  O   ARG A  71      23.391   6.632   4.422  1.00  0.00           O  
ATOM   1175  CB  ARG A  71      23.084   5.353   7.059  1.00  0.00           C  
ATOM   1176  CG  ARG A  71      22.525   4.419   8.121  1.00  0.00           C  
ATOM   1177  CD  ARG A  71      21.999   5.169   9.290  1.00  0.00           C  
ATOM   1178  NE  ARG A  71      21.535   4.279  10.342  1.00  0.00           N  
ATOM   1179  CZ  ARG A  71      22.282   3.875  11.388  1.00  0.00           C  
ATOM   1180  NH1 ARG A  71      23.524   4.290  11.508  1.00  0.00           N  
ATOM   1181  NH2 ARG A  71      21.767   3.062  12.294  1.00  0.00           N  
ATOM   1182  H   ARG A  71      21.295   4.647   5.143  1.00  0.00           H  
ATOM   1183  HA  ARG A  71      21.568   6.877   7.104  1.00  0.00           H  
ATOM   1184 1HB  ARG A  71      23.593   4.740   6.317  1.00  0.00           H  
ATOM   1185 2HB  ARG A  71      23.835   5.982   7.536  1.00  0.00           H  
ATOM   1186 1HG  ARG A  71      21.711   3.831   7.697  1.00  0.00           H  
ATOM   1187 2HG  ARG A  71      23.313   3.750   8.469  1.00  0.00           H  
ATOM   1188 1HD  ARG A  71      22.787   5.800   9.701  1.00  0.00           H  
ATOM   1189 2HD  ARG A  71      21.162   5.792   8.977  1.00  0.00           H  
ATOM   1190  HE  ARG A  71      20.585   3.938  10.284  1.00  0.00           H  
ATOM   1191 1HH1 ARG A  71      23.918   4.912  10.816  1.00  0.00           H  
ATOM   1192 2HH1 ARG A  71      24.084   3.988  12.292  1.00  0.00           H  
ATOM   1193 1HH2 ARG A  71      20.812   2.743  12.201  1.00  0.00           H  
ATOM   1194 2HH2 ARG A  71      22.326   2.760  13.077  1.00  0.00           H  
ATOM   1195  N   ILE A  72      22.605   8.431   5.521  1.00  0.00           N  
ATOM   1196  CA  ILE A  72      23.247   9.394   4.634  1.00  0.00           C  
ATOM   1197  C   ILE A  72      24.369  10.137   5.348  1.00  0.00           C  
ATOM   1198  O   ILE A  72      24.125  10.893   6.289  1.00  0.00           O  
ATOM   1199  CB  ILE A  72      22.224  10.407   4.089  1.00  0.00           C  
ATOM   1200  CG1 ILE A  72      21.106   9.683   3.335  1.00  0.00           C  
ATOM   1201  CG2 ILE A  72      22.909  11.421   3.187  1.00  0.00           C  
ATOM   1202  CD1 ILE A  72      19.932  10.569   2.985  1.00  0.00           C  
ATOM   1203  H   ILE A  72      22.040   8.769   6.287  1.00  0.00           H  
ATOM   1204  HA  ILE A  72      23.688   8.845   3.801  1.00  0.00           H  
ATOM   1205  HB  ILE A  72      21.755  10.932   4.920  1.00  0.00           H  
ATOM   1206 1HG1 ILE A  72      21.503   9.262   2.412  1.00  0.00           H  
ATOM   1207 2HG1 ILE A  72      20.737   8.853   3.940  1.00  0.00           H  
ATOM   1208 1HG2 ILE A  72      22.171  12.129   2.810  1.00  0.00           H  
ATOM   1209 2HG2 ILE A  72      23.669  11.957   3.753  1.00  0.00           H  
ATOM   1210 3HG2 ILE A  72      23.377  10.905   2.349  1.00  0.00           H  
ATOM   1211 1HD1 ILE A  72      19.181   9.985   2.453  1.00  0.00           H  
ATOM   1212 2HD1 ILE A  72      19.496  10.974   3.899  1.00  0.00           H  
ATOM   1213 3HD1 ILE A  72      20.271  11.387   2.351  1.00  0.00           H  
ATOM   1214  N   ARG A  73      25.599   9.919   4.895  1.00  0.00           N  
ATOM   1215  CA  ARG A  73      26.769  10.492   5.549  1.00  0.00           C  
ATOM   1216  C   ARG A  73      27.513  11.439   4.616  1.00  0.00           C  
ATOM   1217  O   ARG A  73      27.603  11.197   3.412  1.00  0.00           O  
ATOM   1218  CB  ARG A  73      27.715   9.394   6.012  1.00  0.00           C  
ATOM   1219  CG  ARG A  73      27.154   8.478   7.088  1.00  0.00           C  
ATOM   1220  CD  ARG A  73      28.143   7.451   7.506  1.00  0.00           C  
ATOM   1221  NE  ARG A  73      27.626   6.600   8.565  1.00  0.00           N  
ATOM   1222  CZ  ARG A  73      28.323   5.615   9.164  1.00  0.00           C  
ATOM   1223  NH1 ARG A  73      29.562   5.370   8.797  1.00  0.00           N  
ATOM   1224  NH2 ARG A  73      27.763   4.895  10.120  1.00  0.00           N  
ATOM   1225  H   ARG A  73      25.726   9.341   4.076  1.00  0.00           H  
ATOM   1226  HA  ARG A  73      26.428  11.069   6.408  1.00  0.00           H  
ATOM   1227 1HB  ARG A  73      27.993   8.772   5.162  1.00  0.00           H  
ATOM   1228 2HB  ARG A  73      28.629   9.841   6.403  1.00  0.00           H  
ATOM   1229 1HG  ARG A  73      26.883   9.069   7.963  1.00  0.00           H  
ATOM   1230 2HG  ARG A  73      26.269   7.967   6.706  1.00  0.00           H  
ATOM   1231 1HD  ARG A  73      28.394   6.820   6.653  1.00  0.00           H  
ATOM   1232 2HD  ARG A  73      29.044   7.942   7.872  1.00  0.00           H  
ATOM   1233  HE  ARG A  73      26.676   6.758   8.874  1.00  0.00           H  
ATOM   1234 1HH1 ARG A  73      29.991   5.920   8.066  1.00  0.00           H  
ATOM   1235 2HH1 ARG A  73      30.085   4.632   9.246  1.00  0.00           H  
ATOM   1236 1HH2 ARG A  73      26.810   5.084  10.402  1.00  0.00           H  
ATOM   1237 2HH2 ARG A  73      28.285   4.157  10.568  1.00  0.00           H  
ATOM   1238  N   PHE A  74      28.046  12.518   5.179  1.00  0.00           N  
ATOM   1239  CA  PHE A  74      28.857  13.459   4.415  1.00  0.00           C  
ATOM   1240  C   PHE A  74      30.256  13.584   5.005  1.00  0.00           C  
ATOM   1241  O   PHE A  74      30.449  13.426   6.211  1.00  0.00           O  
ATOM   1242  OXT PHE A  74      31.187  13.839   4.292  1.00  0.00           O  
ATOM   1243  CB  PHE A  74      28.189  14.835   4.379  1.00  0.00           C  
ATOM   1244  CG  PHE A  74      26.866  14.847   3.667  1.00  0.00           C  
ATOM   1245  CD1 PHE A  74      25.691  14.581   4.352  1.00  0.00           C  
ATOM   1246  CD2 PHE A  74      26.795  15.124   2.310  1.00  0.00           C  
ATOM   1247  CE1 PHE A  74      24.473  14.592   3.698  1.00  0.00           C  
ATOM   1248  CE2 PHE A  74      25.580  15.137   1.653  1.00  0.00           C  
ATOM   1249  CZ  PHE A  74      24.418  14.870   2.349  1.00  0.00           C  
ATOM   1250  H   PHE A  74      27.884  12.692   6.160  1.00  0.00           H  
ATOM   1251  HA  PHE A  74      28.956  13.075   3.400  1.00  0.00           H  
ATOM   1252 1HB  PHE A  74      28.030  15.189   5.397  1.00  0.00           H  
ATOM   1253 2HB  PHE A  74      28.848  15.546   3.884  1.00  0.00           H  
ATOM   1254  HD1 PHE A  74      25.734  14.362   5.419  1.00  0.00           H  
ATOM   1255  HD2 PHE A  74      27.713  15.335   1.760  1.00  0.00           H  
ATOM   1256  HE1 PHE A  74      23.557  14.381   4.249  1.00  0.00           H  
ATOM   1257  HE2 PHE A  74      25.538  15.357   0.587  1.00  0.00           H  
ATOM   1258  HZ  PHE A  74      23.459  14.878   1.832  1.00  0.00           H  
