# Supplementary material for: De novo design of immunoglobulin-like domains
Source: Nat Commun. 2022 Oct 3;13:5661. doi: 10.1038/s41467-022-33004-6 (PMC9530121; doi:10.1038/s41467-022-33004-6)
Supplement: Supplementary file 4 — Supplementary Data 1 [file 41467_2022_33004_MOESM4_ESM.zip › dIG_design_models/dIG26_model.pdb]

ATOM      1  N   ARG A   1       0.000   0.000   0.000  1.00  0.00           N  
ATOM      2  CA  ARG A   1       1.458   0.000   0.000  1.00  0.00           C  
ATOM      3  C   ARG A   1       2.009   1.420   0.000  1.00  0.00           C  
ATOM      4  O   ARG A   1       1.542   2.277  -0.750  1.00  0.00           O  
ATOM      5  CB  ARG A   1       1.993  -0.748  -1.212  1.00  0.00           C  
ATOM      6  CG  ARG A   1       3.508  -0.874  -1.269  1.00  0.00           C  
ATOM      7  CD  ARG A   1       3.948  -1.698  -2.423  1.00  0.00           C  
ATOM      8  NE  ARG A   1       5.395  -1.820  -2.482  1.00  0.00           N  
ATOM      9  CZ  ARG A   1       6.067  -2.517  -3.419  1.00  0.00           C  
ATOM     10  NH1 ARG A   1       5.409  -3.149  -4.366  1.00  0.00           N  
ATOM     11  NH2 ARG A   1       7.387  -2.567  -3.386  1.00  0.00           N  
ATOM     12 1H   ARG A   1      -0.334  -0.943   0.000  1.00  0.00           H  
ATOM     13 2H   ARG A   1      -0.334   0.471   0.816  1.00  0.00           H  
ATOM     14 3H   ARG A   1      -0.334   0.471  -0.816  1.00  0.00           H  
ATOM     15  HA  ARG A   1       1.797  -0.490   0.913  1.00  0.00           H  
ATOM     16 1HB  ARG A   1       1.579  -1.755  -1.230  1.00  0.00           H  
ATOM     17 2HB  ARG A   1       1.670  -0.245  -2.123  1.00  0.00           H  
ATOM     18 1HG  ARG A   1       3.951   0.117  -1.366  1.00  0.00           H  
ATOM     19 2HG  ARG A   1       3.868  -1.345  -0.354  1.00  0.00           H  
ATOM     20 1HD  ARG A   1       3.524  -2.698  -2.339  1.00  0.00           H  
ATOM     21 2HD  ARG A   1       3.606  -1.237  -3.350  1.00  0.00           H  
ATOM     22  HE  ARG A   1       5.936  -1.347  -1.770  1.00  0.00           H  
ATOM     23 1HH1 ARG A   1       4.400  -3.111  -4.391  1.00  0.00           H  
ATOM     24 2HH1 ARG A   1       5.912  -3.672  -5.068  1.00  0.00           H  
ATOM     25 1HH2 ARG A   1       7.893  -2.082  -2.658  1.00  0.00           H  
ATOM     26 2HH2 ARG A   1       7.890  -3.090  -4.087  1.00  0.00           H  
ATOM     27  N   VAL A   2       3.005   1.663   0.845  1.00  0.00           N  
ATOM     28  CA  VAL A   2       3.626   2.979   0.939  1.00  0.00           C  
ATOM     29  C   VAL A   2       4.995   2.990   0.272  1.00  0.00           C  
ATOM     30  O   VAL A   2       5.861   2.177   0.595  1.00  0.00           O  
ATOM     31  CB  VAL A   2       3.774   3.396   2.415  1.00  0.00           C  
ATOM     32  CG1 VAL A   2       4.456   4.752   2.519  1.00  0.00           C  
ATOM     33  CG2 VAL A   2       2.408   3.426   3.084  1.00  0.00           C  
ATOM     34  H   VAL A   2       3.340   0.917   1.438  1.00  0.00           H  
ATOM     35  HA  VAL A   2       2.992   3.691   0.412  1.00  0.00           H  
ATOM     36  HB  VAL A   2       4.413   2.674   2.924  1.00  0.00           H  
ATOM     37 1HG1 VAL A   2       4.553   5.030   3.569  1.00  0.00           H  
ATOM     38 2HG1 VAL A   2       5.446   4.697   2.066  1.00  0.00           H  
ATOM     39 3HG1 VAL A   2       3.859   5.500   1.999  1.00  0.00           H  
ATOM     40 1HG2 VAL A   2       2.520   3.721   4.127  1.00  0.00           H  
ATOM     41 2HG2 VAL A   2       1.767   4.143   2.570  1.00  0.00           H  
ATOM     42 3HG2 VAL A   2       1.956   2.435   3.033  1.00  0.00           H  
ATOM     43  N   GLU A   3       5.185   3.917  -0.661  1.00  0.00           N  
ATOM     44  CA  GLU A   3       6.445   4.026  -1.387  1.00  0.00           C  
ATOM     45  C   GLU A   3       7.056   5.412  -1.225  1.00  0.00           C  
ATOM     46  O   GLU A   3       6.442   6.417  -1.583  1.00  0.00           O  
ATOM     47  CB  GLU A   3       6.233   3.722  -2.872  1.00  0.00           C  
ATOM     48  CG  GLU A   3       7.502   3.769  -3.711  1.00  0.00           C  
ATOM     49  CD  GLU A   3       7.269   3.388  -5.146  1.00  0.00           C  
ATOM     50  OE1 GLU A   3       6.156   3.060  -5.481  1.00  0.00           O  
ATOM     51  OE2 GLU A   3       8.205   3.425  -5.910  1.00  0.00           O  
ATOM     52  H   GLU A   3       4.438   4.563  -0.872  1.00  0.00           H  
ATOM     53  HA  GLU A   3       7.143   3.302  -0.966  1.00  0.00           H  
ATOM     54 1HB  GLU A   3       5.797   2.728  -2.981  1.00  0.00           H  
ATOM     55 2HB  GLU A   3       5.526   4.437  -3.293  1.00  0.00           H  
ATOM     56 1HG  GLU A   3       7.910   4.779  -3.677  1.00  0.00           H  
ATOM     57 2HG  GLU A   3       8.238   3.095  -3.276  1.00  0.00           H  
ATOM     58  N   VAL A   4       8.268   5.459  -0.684  1.00  0.00           N  
ATOM     59  CA  VAL A   4       8.962   6.723  -0.468  1.00  0.00           C  
ATOM     60  C   VAL A   4      10.179   6.846  -1.376  1.00  0.00           C  
ATOM     61  O   VAL A   4      11.095   6.026  -1.317  1.00  0.00           O  
ATOM     62  CB  VAL A   4       9.408   6.843   1.002  1.00  0.00           C  
ATOM     63  CG1 VAL A   4      10.160   8.147   1.225  1.00  0.00           C  
ATOM     64  CG2 VAL A   4       8.198   6.754   1.919  1.00  0.00           C  
ATOM     65  H   VAL A   4       8.721   4.597  -0.416  1.00  0.00           H  
ATOM     66  HA  VAL A   4       8.276   7.533  -0.717  1.00  0.00           H  
ATOM     67  HB  VAL A   4      10.099   6.031   1.230  1.00  0.00           H  
ATOM     68 1HG1 VAL A   4      10.467   8.215   2.269  1.00  0.00           H  
ATOM     69 2HG1 VAL A   4      11.041   8.173   0.585  1.00  0.00           H  
ATOM     70 3HG1 VAL A   4       9.509   8.988   0.984  1.00  0.00           H  
ATOM     71 1HG2 VAL A   4       8.521   6.839   2.956  1.00  0.00           H  
ATOM     72 2HG2 VAL A   4       7.505   7.563   1.686  1.00  0.00           H  
ATOM     73 3HG2 VAL A   4       7.699   5.796   1.771  1.00  0.00           H  
ATOM     74  N   ARG A   5      10.182   7.875  -2.217  1.00  0.00           N  
ATOM     75  CA  ARG A   5      11.293   8.116  -3.129  1.00  0.00           C  
ATOM     76  C   ARG A   5      12.004   9.423  -2.799  1.00  0.00           C  
ATOM     77  O   ARG A   5      11.383  10.484  -2.754  1.00  0.00           O  
ATOM     78  CB  ARG A   5      10.804   8.158  -4.569  1.00  0.00           C  
ATOM     79  CG  ARG A   5      10.203   6.858  -5.079  1.00  0.00           C  
ATOM     80  CD  ARG A   5       9.797   6.962  -6.504  1.00  0.00           C  
ATOM     81  NE  ARG A   5       9.168   5.741  -6.979  1.00  0.00           N  
ATOM     82  CZ  ARG A   5       8.775   5.527  -8.250  1.00  0.00           C  
ATOM     83  NH1 ARG A   5       8.953   6.460  -9.159  1.00  0.00           N  
ATOM     84  NH2 ARG A   5       8.210   4.379  -8.583  1.00  0.00           N  
ATOM     85  H   ARG A   5       9.394   8.507  -2.223  1.00  0.00           H  
ATOM     86  HA  ARG A   5      12.012   7.305  -3.009  1.00  0.00           H  
ATOM     87 1HB  ARG A   5      10.048   8.935  -4.673  1.00  0.00           H  
ATOM     88 2HB  ARG A   5      11.633   8.419  -5.227  1.00  0.00           H  
ATOM     89 1HG  ARG A   5      10.937   6.058  -4.989  1.00  0.00           H  
ATOM     90 2HG  ARG A   5       9.320   6.609  -4.488  1.00  0.00           H  
ATOM     91 1HD  ARG A   5       9.087   7.780  -6.621  1.00  0.00           H  
ATOM     92 2HD  ARG A   5      10.676   7.154  -7.119  1.00  0.00           H  
ATOM     93  HE  ARG A   5       9.014   5.000  -6.308  1.00  0.00           H  
ATOM     94 1HH1 ARG A   5       9.385   7.337  -8.904  1.00  0.00           H  
ATOM     95 2HH1 ARG A   5       8.658   6.300 -10.111  1.00  0.00           H  
ATOM     96 1HH2 ARG A   5       8.073   3.662  -7.884  1.00  0.00           H  
ATOM     97 2HH2 ARG A   5       7.916   4.219  -9.535  1.00  0.00           H  
ATOM     98  N   VAL A   6      13.310   9.338  -2.568  1.00  0.00           N  
ATOM     99  CA  VAL A   6      14.123  10.523  -2.322  1.00  0.00           C  
ATOM    100  C   VAL A   6      15.326  10.569  -3.254  1.00  0.00           C  
ATOM    101  O   VAL A   6      16.163   9.666  -3.248  1.00  0.00           O  
ATOM    102  CB  VAL A   6      14.608  10.544  -0.860  1.00  0.00           C  
ATOM    103  CG1 VAL A   6      15.471  11.770  -0.603  1.00  0.00           C  
ATOM    104  CG2 VAL A   6      13.415  10.517   0.082  1.00  0.00           C  
ATOM    105  H   VAL A   6      13.751   8.429  -2.562  1.00  0.00           H  
ATOM    106  HA  VAL A   6      13.510  11.402  -2.524  1.00  0.00           H  
ATOM    107  HB  VAL A   6      15.233   9.668  -0.682  1.00  0.00           H  
ATOM    108 1HG1 VAL A   6      15.806  11.769   0.434  1.00  0.00           H  
ATOM    109 2HG1 VAL A   6      16.338  11.750  -1.264  1.00  0.00           H  
ATOM    110 3HG1 VAL A   6      14.889  12.671  -0.794  1.00  0.00           H  
ATOM    111 1HG2 VAL A   6      13.766  10.531   1.114  1.00  0.00           H  
ATOM    112 2HG2 VAL A   6      12.788  11.390  -0.100  1.00  0.00           H  
ATOM    113 3HG2 VAL A   6      12.835   9.611  -0.091  1.00  0.00           H  
ATOM    114  N   GLN A   7      15.407  11.625  -4.056  1.00  0.00           N  
ATOM    115  CA  GLN A   7      16.455  11.745  -5.062  1.00  0.00           C  
ATOM    116  C   GLN A   7      17.006  13.164  -5.119  1.00  0.00           C  
ATOM    117  O   GLN A   7      16.260  14.122  -5.322  1.00  0.00           O  
ATOM    118  CB  GLN A   7      15.926  11.335  -6.439  1.00  0.00           C  
ATOM    119  CG  GLN A   7      16.927  11.509  -7.568  1.00  0.00           C  
ATOM    120  CD  GLN A   7      18.100  10.554  -7.454  1.00  0.00           C  
ATOM    121  OE1 GLN A   7      17.924   9.333  -7.426  1.00  0.00           O  
ATOM    122  NE2 GLN A   7      19.306  11.106  -7.387  1.00  0.00           N  
ATOM    123  H   GLN A   7      14.725  12.365  -3.966  1.00  0.00           H  
ATOM    124  HA  GLN A   7      17.272  11.081  -4.781  1.00  0.00           H  
ATOM    125 1HB  GLN A   7      15.624  10.288  -6.416  1.00  0.00           H  
ATOM    126 2HB  GLN A   7      15.041  11.925  -6.679  1.00  0.00           H  
ATOM    127 1HG  GLN A   7      16.425  11.322  -8.518  1.00  0.00           H  
ATOM    128 2HG  GLN A   7      17.312  12.528  -7.545  1.00  0.00           H  
ATOM    129 1HE2 GLN A   7      20.119  10.526  -7.311  1.00  0.00           H  
ATOM    130 2HE2 GLN A   7      19.404  12.101  -7.413  1.00  0.00           H  
ATOM    131  N   GLU A   8      18.316  13.293  -4.938  1.00  0.00           N  
ATOM    132  CA  GLU A   8      18.990  14.575  -5.105  1.00  0.00           C  
ATOM    133  C   GLU A   8      19.107  14.946  -6.578  1.00  0.00           C  
ATOM    134  O   GLU A   8      19.449  14.110  -7.414  1.00  0.00           O  
ATOM    135  CB  GLU A   8      20.380  14.533  -4.467  1.00  0.00           C  
ATOM    136  CG  GLU A   8      21.140  15.851  -4.530  1.00  0.00           C  
ATOM    137  CD  GLU A   8      22.510  15.766  -3.917  1.00  0.00           C  
ATOM    138  OE1 GLU A   8      22.864  14.713  -3.443  1.00  0.00           O  
ATOM    139  OE2 GLU A   8      23.204  16.756  -3.922  1.00  0.00           O  
ATOM    140  H   GLU A   8      18.858  12.482  -4.677  1.00  0.00           H  
ATOM    141  HA  GLU A   8      18.389  15.340  -4.614  1.00  0.00           H  
ATOM    142 1HB  GLU A   8      20.291  14.248  -3.419  1.00  0.00           H  
ATOM    143 2HB  GLU A   8      20.986  13.775  -4.963  1.00  0.00           H  
ATOM    144 1HG  GLU A   8      21.239  16.153  -5.572  1.00  0.00           H  
ATOM    145 2HG  GLU A   8      20.562  16.616  -4.012  1.00  0.00           H  
ATOM    146  N   LYS A   9      18.822  16.206  -6.889  1.00  0.00           N  
ATOM    147  CA  LYS A   9      18.840  16.677  -8.269  1.00  0.00           C  
ATOM    148  C   LYS A   9      19.433  18.077  -8.365  1.00  0.00           C  
ATOM    149  O   LYS A   9      18.733  19.073  -8.181  1.00  0.00           O  
ATOM    150  CB  LYS A   9      17.429  16.662  -8.859  1.00  0.00           C  
ATOM    151  CG  LYS A   9      16.831  15.272  -9.022  1.00  0.00           C  
ATOM    152  CD  LYS A   9      15.466  15.332  -9.692  1.00  0.00           C  
ATOM    153  CE  LYS A   9      14.901  13.939  -9.927  1.00  0.00           C  
ATOM    154  NZ  LYS A   9      13.558  13.984 -10.567  1.00  0.00           N  
ATOM    155  H   LYS A   9      18.587  16.854  -6.151  1.00  0.00           H  
ATOM    156  HA  LYS A   9      19.474  16.006  -8.848  1.00  0.00           H  
ATOM    157 1HB  LYS A   9      16.761  17.241  -8.220  1.00  0.00           H  
ATOM    158 2HB  LYS A   9      17.439  17.140  -9.839  1.00  0.00           H  
ATOM    159 1HG  LYS A   9      17.497  14.657  -9.629  1.00  0.00           H  
ATOM    160 2HG  LYS A   9      16.725  14.804  -8.044  1.00  0.00           H  
ATOM    161 1HD  LYS A   9      14.775  15.894  -9.062  1.00  0.00           H  
ATOM    162 2HD  LYS A   9      15.554  15.845 -10.650  1.00  0.00           H  
ATOM    163 1HE  LYS A   9      15.577  13.377 -10.569  1.00  0.00           H  
ATOM    164 2HE  LYS A   9      14.819  13.415  -8.976  1.00  0.00           H  
ATOM    165 1HZ  LYS A   9      13.219  13.042 -10.705  1.00  0.00           H  
ATOM    166 2HZ  LYS A   9      12.917  14.488  -9.970  1.00  0.00           H  
ATOM    167 3HZ  LYS A   9      13.625  14.451 -11.459  1.00  0.00           H  
ATOM    168  N   ASN A  10      20.728  18.147  -8.655  1.00  0.00           N  
ATOM    169  CA  ASN A  10      21.386  19.421  -8.921  1.00  0.00           C  
ATOM    170  C   ASN A  10      21.308  20.344  -7.712  1.00  0.00           C  
ATOM    171  O   ASN A  10      21.123  21.553  -7.853  1.00  0.00           O  
ATOM    172  CB  ASN A  10      20.783  20.089 -10.143  1.00  0.00           C  
ATOM    173  CG  ASN A  10      20.967  19.277 -11.395  1.00  0.00           C  
ATOM    174  OD1 ASN A  10      22.019  18.660 -11.600  1.00  0.00           O  
ATOM    175  ND2 ASN A  10      19.965  19.266 -12.237  1.00  0.00           N  
ATOM    176  H   ASN A  10      21.271  17.296  -8.693  1.00  0.00           H  
ATOM    177  HA  ASN A  10      22.439  19.223  -9.122  1.00  0.00           H  
ATOM    178 1HB  ASN A  10      19.716  20.248  -9.982  1.00  0.00           H  
ATOM    179 2HB  ASN A  10      21.242  21.067 -10.287  1.00  0.00           H  
ATOM    180 1HD2 ASN A  10      20.032  18.742 -13.087  1.00  0.00           H  
ATOM    181 2HD2 ASN A  10      19.133  19.780 -12.030  1.00  0.00           H  
ATOM    182  N   GLY A  11      21.449  19.767  -6.523  1.00  0.00           N  
ATOM    183  CA  GLY A  11      21.471  20.547  -5.291  1.00  0.00           C  
ATOM    184  C   GLY A  11      20.148  20.433  -4.544  1.00  0.00           C  
ATOM    185  O   GLY A  11      20.104  20.555  -3.320  1.00  0.00           O  
ATOM    186  H   GLY A  11      21.543  18.763  -6.472  1.00  0.00           H  
ATOM    187 1HA  GLY A  11      22.284  20.199  -4.655  1.00  0.00           H  
ATOM    188 2HA  GLY A  11      21.671  21.592  -5.526  1.00  0.00           H  
ATOM    189  N   LYS A  12      19.073  20.198  -5.287  1.00  0.00           N  
ATOM    190  CA  LYS A  12      17.752  20.031  -4.692  1.00  0.00           C  
ATOM    191  C   LYS A  12      17.523  18.589  -4.255  1.00  0.00           C  
ATOM    192  O   LYS A  12      18.202  17.674  -4.721  1.00  0.00           O  
ATOM    193  CB  LYS A  12      16.663  20.461  -5.676  1.00  0.00           C  
ATOM    194  CG  LYS A  12      16.640  21.954  -5.976  1.00  0.00           C  
ATOM    195  CD  LYS A  12      15.457  22.322  -6.859  1.00  0.00           C  
ATOM    196  CE  LYS A  12      15.378  23.826  -7.080  1.00  0.00           C  
ATOM    197  NZ  LYS A  12      14.193  24.206  -7.897  1.00  0.00           N  
ATOM    198  H   LYS A  12      19.172  20.133  -6.290  1.00  0.00           H  
ATOM    199  HA  LYS A  12      17.698  20.661  -3.805  1.00  0.00           H  
ATOM    200 1HB  LYS A  12      16.796  19.932  -6.620  1.00  0.00           H  
ATOM    201 2HB  LYS A  12      15.685  20.184  -5.281  1.00  0.00           H  
ATOM    202 1HG  LYS A  12      16.573  22.512  -5.042  1.00  0.00           H  
ATOM    203 2HG  LYS A  12      17.563  22.237  -6.482  1.00  0.00           H  
ATOM    204 1HD  LYS A  12      15.556  21.826  -7.826  1.00  0.00           H  
ATOM    205 2HD  LYS A  12      14.534  21.985  -6.389  1.00  0.00           H  
ATOM    206 1HE  LYS A  12      15.318  24.332  -6.118  1.00  0.00           H  
ATOM    207 2HE  LYS A  12      16.279  24.167  -7.590  1.00  0.00           H  
ATOM    208 1HZ  LYS A  12      14.177  25.209  -8.020  1.00  0.00           H  
ATOM    209 2HZ  LYS A  12      14.247  23.756  -8.800  1.00  0.00           H  
ATOM    210 3HZ  LYS A  12      13.350  23.912  -7.425  1.00  0.00           H  
ATOM    211  N   VAL A  13      16.563  18.394  -3.358  1.00  0.00           N  
ATOM    212  CA  VAL A  13      16.142  17.054  -2.966  1.00  0.00           C  
ATOM    213  C   VAL A  13      14.652  16.852  -3.210  1.00  0.00           C  
ATOM    214  O   VAL A  13      13.818  17.562  -2.647  1.00  0.00           O  
ATOM    215  CB  VAL A  13      16.453  16.810  -1.478  1.00  0.00           C  
ATOM    216  CG1 VAL A  13      16.009  15.416  -1.062  1.00  0.00           C  
ATOM    217  CG2 VAL A  13      17.940  17.002  -1.221  1.00  0.00           C  
ATOM    218  H   VAL A  13      16.113  19.194  -2.937  1.00  0.00           H  
ATOM    219  HA  VAL A  13      16.682  16.336  -3.583  1.00  0.00           H  
ATOM    220  HB  VAL A  13      15.885  17.521  -0.876  1.00  0.00           H  
ATOM    221 1HG1 VAL A  13      16.236  15.261  -0.007  1.00  0.00           H  
ATOM    222 2HG1 VAL A  13      14.935  15.314  -1.220  1.00  0.00           H  
ATOM    223 3HG1 VAL A  13      16.537  14.673  -1.659  1.00  0.00           H  
ATOM    224 1HG2 VAL A  13      18.152  16.829  -0.167  1.00  0.00           H  
ATOM    225 2HG2 VAL A  13      18.507  16.295  -1.827  1.00  0.00           H  
ATOM    226 3HG2 VAL A  13      18.227  18.019  -1.487  1.00  0.00           H  
ATOM    227  N   GLU A  14      14.322  15.879  -4.053  1.00  0.00           N  
ATOM    228  CA  GLU A  14      12.931  15.582  -4.375  1.00  0.00           C  
ATOM    229  C   GLU A  14      12.405  14.428  -3.532  1.00  0.00           C  
ATOM    230  O   GLU A  14      12.882  13.298  -3.642  1.00  0.00           O  
ATOM    231  CB  GLU A  14      12.788  15.249  -5.861  1.00  0.00           C  
ATOM    232  CG  GLU A  14      11.362  14.949  -6.304  1.00  0.00           C  
ATOM    233  CD  GLU A  14      11.243  14.734  -7.787  1.00  0.00           C  
ATOM    234  OE1 GLU A  14      12.177  15.039  -8.489  1.00  0.00           O  
ATOM    235  OE2 GLU A  14      10.216  14.266  -8.218  1.00  0.00           O  
ATOM    236  H   GLU A  14      15.054  15.330  -4.481  1.00  0.00           H  
ATOM    237  HA  GLU A  14      12.335  16.465  -4.143  1.00  0.00           H  
ATOM    238 1HB  GLU A  14      13.154  16.084  -6.459  1.00  0.00           H  
ATOM    239 2HB  GLU A  14      13.402  14.381  -6.101  1.00  0.00           H  
ATOM    240 1HG  GLU A  14      11.015  14.053  -5.790  1.00  0.00           H  
ATOM    241 2HG  GLU A  14      10.720  15.776  -6.008  1.00  0.00           H  
ATOM    242  N   ILE A  15      11.418  14.718  -2.691  1.00  0.00           N  
ATOM    243  CA  ILE A  15      10.858  13.716  -1.793  1.00  0.00           C  
ATOM    244  C   ILE A  15       9.401  13.426  -2.129  1.00  0.00           C  
ATOM    245  O   ILE A  15       8.559  14.324  -2.108  1.00  0.00           O  
ATOM    246  CB  ILE A  15      10.966  14.172  -0.326  1.00  0.00           C  
ATOM    247  CG1 ILE A  15      12.429  14.421   0.049  1.00  0.00           C  
ATOM    248  CG2 ILE A  15      10.345  13.137   0.600  1.00  0.00           C  
ATOM    249  CD1 ILE A  15      12.607  15.133   1.371  1.00  0.00           C  
ATOM    250  H   ILE A  15      11.046  15.657  -2.674  1.00  0.00           H  
ATOM    251  HA  ILE A  15      11.421  12.791  -1.923  1.00  0.00           H  
ATOM    252  HB  ILE A  15      10.442  15.119  -0.200  1.00  0.00           H  
ATOM    253 1HG1 ILE A  15      12.959  13.471   0.099  1.00  0.00           H  
ATOM    254 2HG1 ILE A  15      12.906  15.021  -0.727  1.00  0.00           H  
ATOM    255 1HG2 ILE A  15      10.430  13.475   1.632  1.00  0.00           H  
ATOM    256 2HG2 ILE A  15       9.294  13.007   0.347  1.00  0.00           H  
ATOM    257 3HG2 ILE A  15      10.866  12.186   0.485  1.00  0.00           H  
ATOM    258 1HD1 ILE A  15      13.671  15.275   1.567  1.00  0.00           H  
ATOM    259 2HD1 ILE A  15      12.113  16.105   1.331  1.00  0.00           H  
ATOM    260 3HD1 ILE A  15      12.168  14.535   2.168  1.00  0.00           H  
ATOM    261  N   ARG A  16       9.109  12.168  -2.440  1.00  0.00           N  
ATOM    262  CA  ARG A  16       7.753  11.759  -2.787  1.00  0.00           C  
ATOM    263  C   ARG A  16       7.289  10.597  -1.919  1.00  0.00           C  
ATOM    264  O   ARG A  16       7.868   9.511  -1.958  1.00  0.00           O  
ATOM    265  CB  ARG A  16       7.674  11.357  -4.252  1.00  0.00           C  
ATOM    266  CG  ARG A  16       7.841  12.501  -5.240  1.00  0.00           C  
ATOM    267  CD  ARG A  16       7.773  12.027  -6.646  1.00  0.00           C  
ATOM    268  NE  ARG A  16       7.846  13.128  -7.593  1.00  0.00           N  
ATOM    269  CZ  ARG A  16       6.788  13.856  -8.002  1.00  0.00           C  
ATOM    270  NH1 ARG A  16       5.587  13.588  -7.539  1.00  0.00           N  
ATOM    271  NH2 ARG A  16       6.958  14.839  -8.869  1.00  0.00           N  
ATOM    272  H   ARG A  16       9.846  11.477  -2.436  1.00  0.00           H  
ATOM    273  HA  ARG A  16       7.087  12.602  -2.601  1.00  0.00           H  
ATOM    274 1HB  ARG A  16       8.445  10.619  -4.469  1.00  0.00           H  
ATOM    275 2HB  ARG A  16       6.709  10.889  -4.449  1.00  0.00           H  
ATOM    276 1HG  ARG A  16       7.048  13.233  -5.086  1.00  0.00           H  
ATOM    277 2HG  ARG A  16       8.810  12.977  -5.084  1.00  0.00           H  
ATOM    278 1HD  ARG A  16       8.606  11.353  -6.843  1.00  0.00           H  
ATOM    279 2HD  ARG A  16       6.834  11.500  -6.807  1.00  0.00           H  
ATOM    280  HE  ARG A  16       8.753  13.364  -7.971  1.00  0.00           H  
ATOM    281 1HH1 ARG A  16       5.457  12.837  -6.877  1.00  0.00           H  
ATOM    282 2HH1 ARG A  16       4.795  14.134  -7.846  1.00  0.00           H  
ATOM    283 1HH2 ARG A  16       7.882  15.045  -9.225  1.00  0.00           H  
ATOM    284 2HH2 ARG A  16       6.166  15.384  -9.175  1.00  0.00           H  
ATOM    285  N   VAL A  17       6.242  10.831  -1.135  1.00  0.00           N  
ATOM    286  CA  VAL A  17       5.680   9.795  -0.277  1.00  0.00           C  
ATOM    287  C   VAL A  17       4.267   9.427  -0.712  1.00  0.00           C  
ATOM    288  O   VAL A  17       3.310  10.142  -0.416  1.00  0.00           O  
ATOM    289  CB  VAL A  17       5.656  10.270   1.188  1.00  0.00           C  
ATOM    290  CG1 VAL A  17       5.059   9.196   2.086  1.00  0.00           C  
ATOM    291  CG2 VAL A  17       7.064  10.629   1.639  1.00  0.00           C  
ATOM    292  H   VAL A  17       5.825  11.751  -1.134  1.00  0.00           H  
ATOM    293  HA  VAL A  17       6.301   8.904  -0.370  1.00  0.00           H  
ATOM    294  HB  VAL A  17       5.014  11.147   1.266  1.00  0.00           H  
ATOM    295 1HG1 VAL A  17       5.050   9.548   3.118  1.00  0.00           H  
ATOM    296 2HG1 VAL A  17       4.039   8.981   1.767  1.00  0.00           H  
ATOM    297 3HG1 VAL A  17       5.661   8.290   2.018  1.00  0.00           H  
ATOM    298 1HG2 VAL A  17       7.039  10.964   2.676  1.00  0.00           H  
ATOM    299 2HG2 VAL A  17       7.707   9.753   1.556  1.00  0.00           H  
ATOM    300 3HG2 VAL A  17       7.455  11.427   1.009  1.00  0.00           H  
ATOM    301  N   ARG A  18       4.143   8.306  -1.415  1.00  0.00           N  
ATOM    302  CA  ARG A  18       2.846   7.840  -1.891  1.00  0.00           C  
ATOM    303  C   ARG A  18       2.286   6.751  -0.985  1.00  0.00           C  
ATOM    304  O   ARG A  18       2.862   5.669  -0.870  1.00  0.00           O  
ATOM    305  CB  ARG A  18       2.958   7.306  -3.311  1.00  0.00           C  
ATOM    306  CG  ARG A  18       1.642   6.872  -3.936  1.00  0.00           C  
ATOM    307  CD  ARG A  18       1.819   6.446  -5.348  1.00  0.00           C  
ATOM    308  NE  ARG A  18       2.246   7.546  -6.197  1.00  0.00           N  
ATOM    309  CZ  ARG A  18       2.614   7.419  -7.487  1.00  0.00           C  
ATOM    310  NH1 ARG A  18       2.601   6.236  -8.061  1.00  0.00           N  
ATOM    311  NH2 ARG A  18       2.987   8.483  -8.176  1.00  0.00           N  
ATOM    312  H   ARG A  18       4.969   7.763  -1.625  1.00  0.00           H  
ATOM    313  HA  ARG A  18       2.155   8.682  -1.868  1.00  0.00           H  
ATOM    314 1HB  ARG A  18       3.391   8.071  -3.954  1.00  0.00           H  
ATOM    315 2HB  ARG A  18       3.629   6.448  -3.326  1.00  0.00           H  
ATOM    316 1HG  ARG A  18       1.231   6.033  -3.374  1.00  0.00           H  
ATOM    317 2HG  ARG A  18       0.936   7.703  -3.915  1.00  0.00           H  
ATOM    318 1HD  ARG A  18       2.574   5.662  -5.400  1.00  0.00           H  
ATOM    319 2HD  ARG A  18       0.874   6.065  -5.734  1.00  0.00           H  
ATOM    320  HE  ARG A  18       2.268   8.472  -5.791  1.00  0.00           H  
ATOM    321 1HH1 ARG A  18       2.316   5.423  -7.534  1.00  0.00           H  
ATOM    322 2HH1 ARG A  18       2.877   6.141  -9.027  1.00  0.00           H  
ATOM    323 1HH2 ARG A  18       2.997   9.393  -7.735  1.00  0.00           H  
ATOM    324 2HH2 ARG A  18       3.263   8.388  -9.142  1.00  0.00           H  
ATOM    325  N   SER A  19       1.160   7.043  -0.344  1.00  0.00           N  
ATOM    326  CA  SER A  19       0.596   6.149   0.661  1.00  0.00           C  
ATOM    327  C   SER A  19      -0.881   5.888   0.399  1.00  0.00           C  
ATOM    328  O   SER A  19      -1.625   6.795   0.025  1.00  0.00           O  
ATOM    329  CB  SER A  19       0.777   6.740   2.046  1.00  0.00           C  
ATOM    330  OG  SER A  19       0.157   5.943   3.017  1.00  0.00           O  
ATOM    331  H   SER A  19       0.682   7.907  -0.558  1.00  0.00           H  
ATOM    332  HA  SER A  19       1.120   5.195   0.598  1.00  0.00           H  
ATOM    333 1HB  SER A  19       1.840   6.828   2.268  1.00  0.00           H  
ATOM    334 2HB  SER A  19       0.354   7.744   2.071  1.00  0.00           H  
ATOM    335  HG  SER A  19      -0.525   6.491   3.413  1.00  0.00           H  
ATOM    336  N   ASP A  20      -1.302   4.644   0.598  1.00  0.00           N  
ATOM    337  CA  ASP A  20      -2.710   4.284   0.490  1.00  0.00           C  
ATOM    338  C   ASP A  20      -3.432   4.477   1.818  1.00  0.00           C  
ATOM    339  O   ASP A  20      -4.653   4.341   1.897  1.00  0.00           O  
ATOM    340  CB  ASP A  20      -2.860   2.832   0.027  1.00  0.00           C  
ATOM    341  CG  ASP A  20      -2.365   2.610  -1.396  1.00  0.00           C  
ATOM    342  OD1 ASP A  20      -2.607   3.454  -2.226  1.00  0.00           O  
ATOM    343  OD2 ASP A  20      -1.750   1.599  -1.638  1.00  0.00           O  
ATOM    344  H   ASP A  20      -0.628   3.928   0.831  1.00  0.00           H  
ATOM    345  HA  ASP A  20      -3.174   4.946  -0.241  1.00  0.00           H  
ATOM    346 1HB  ASP A  20      -2.301   2.178   0.697  1.00  0.00           H  
ATOM    347 2HB  ASP A  20      -3.908   2.539   0.082  1.00  0.00           H  
ATOM    348  N   GLY A  21      -2.670   4.794   2.859  1.00  0.00           N  
ATOM    349  CA  GLY A  21      -3.244   5.100   4.164  1.00  0.00           C  
ATOM    350  C   GLY A  21      -2.625   6.360   4.756  1.00  0.00           C  
ATOM    351  O   GLY A  21      -1.968   7.129   4.054  1.00  0.00           O  
ATOM    352  H   GLY A  21      -1.667   4.823   2.743  1.00  0.00           H  
ATOM    353 1HA  GLY A  21      -4.321   5.230   4.065  1.00  0.00           H  
ATOM    354 2HA  GLY A  21      -3.082   4.260   4.838  1.00  0.00           H  
ATOM    355  N   PRO A  22      -2.840   6.566   6.051  1.00  0.00           N  
ATOM    356  CA  PRO A  22      -2.230   7.684   6.760  1.00  0.00           C  
ATOM    357  C   PRO A  22      -0.730   7.476   6.931  1.00  0.00           C  
ATOM    358  O   PRO A  22      -0.272   6.357   7.161  1.00  0.00           O  
ATOM    359  CB  PRO A  22      -2.959   7.676   8.107  1.00  0.00           C  
ATOM    360  CG  PRO A  22      -3.322   6.246   8.318  1.00  0.00           C  
ATOM    361  CD  PRO A  22      -3.679   5.744   6.945  1.00  0.00           C  
ATOM    362  HA  PRO A  22      -2.376   8.584   6.162  1.00  0.00           H  
ATOM    363 1HB  PRO A  22      -2.298   8.070   8.894  1.00  0.00           H  
ATOM    364 2HB  PRO A  22      -3.836   8.338   8.064  1.00  0.00           H  
ATOM    365 1HG  PRO A  22      -2.477   5.701   8.762  1.00  0.00           H  
ATOM    366 2HG  PRO A  22      -4.159   6.168   9.028  1.00  0.00           H  
ATOM    367 1HD  PRO A  22      -3.425   4.677   6.866  1.00  0.00           H  
ATOM    368 2HD  PRO A  22      -4.753   5.902   6.763  1.00  0.00           H  
ATOM    369  N   VAL A  23       0.029   8.560   6.818  1.00  0.00           N  
ATOM    370  CA  VAL A  23       1.482   8.491   6.915  1.00  0.00           C  
ATOM    371  C   VAL A  23       2.061   9.791   7.458  1.00  0.00           C  
ATOM    372  O   VAL A  23       1.579  10.877   7.137  1.00  0.00           O  
ATOM    373  CB  VAL A  23       2.097   8.196   5.533  1.00  0.00           C  
ATOM    374  CG1 VAL A  23       1.814   9.339   4.570  1.00  0.00           C  
ATOM    375  CG2 VAL A  23       3.594   7.965   5.671  1.00  0.00           C  
ATOM    376  H   VAL A  23      -0.411   9.455   6.661  1.00  0.00           H  
ATOM    377  HA  VAL A  23       1.746   7.680   7.595  1.00  0.00           H  
ATOM    378  HB  VAL A  23       1.627   7.304   5.120  1.00  0.00           H  
ATOM    379 1HG1 VAL A  23       2.255   9.115   3.599  1.00  0.00           H  
ATOM    380 2HG1 VAL A  23       0.737   9.464   4.459  1.00  0.00           H  
ATOM    381 3HG1 VAL A  23       2.248  10.260   4.961  1.00  0.00           H  
ATOM    382 1HG2 VAL A  23       4.021   7.756   4.691  1.00  0.00           H  
ATOM    383 2HG2 VAL A  23       4.063   8.855   6.090  1.00  0.00           H  
ATOM    384 3HG2 VAL A  23       3.771   7.116   6.332  1.00  0.00           H  
ATOM    385  N   ARG A  24       3.097   9.673   8.282  1.00  0.00           N  
ATOM    386  CA  ARG A  24       3.769  10.841   8.839  1.00  0.00           C  
ATOM    387  C   ARG A  24       5.109  11.083   8.156  1.00  0.00           C  
ATOM    388  O   ARG A  24       5.990  10.224   8.175  1.00  0.00           O  
ATOM    389  CB  ARG A  24       3.989  10.669  10.335  1.00  0.00           C  
ATOM    390  CG  ARG A  24       4.643  11.855  11.025  1.00  0.00           C  
ATOM    391  CD  ARG A  24       4.836  11.608  12.477  1.00  0.00           C  
ATOM    392  NE  ARG A  24       5.411  12.760  13.152  1.00  0.00           N  
ATOM    393  CZ  ARG A  24       6.732  13.010  13.248  1.00  0.00           C  
ATOM    394  NH1 ARG A  24       7.599  12.182  12.710  1.00  0.00           N  
ATOM    395  NH2 ARG A  24       7.156  14.088  13.884  1.00  0.00           N  
ATOM    396  H   ARG A  24       3.427   8.751   8.529  1.00  0.00           H  
ATOM    397  HA  ARG A  24       3.140  11.713   8.658  1.00  0.00           H  
ATOM    398 1HB  ARG A  24       3.033  10.489  10.824  1.00  0.00           H  
ATOM    399 2HB  ARG A  24       4.617   9.797  10.512  1.00  0.00           H  
ATOM    400 1HG  ARG A  24       5.619  12.045  10.577  1.00  0.00           H  
ATOM    401 2HG  ARG A  24       4.013  12.738  10.908  1.00  0.00           H  
ATOM    402 1HD  ARG A  24       3.875  11.387  12.939  1.00  0.00           H  
ATOM    403 2HD  ARG A  24       5.508  10.762  12.615  1.00  0.00           H  
ATOM    404  HE  ARG A  24       4.776  13.421  13.579  1.00  0.00           H  
ATOM    405 1HH1 ARG A  24       7.275  11.357  12.223  1.00  0.00           H  
ATOM    406 2HH1 ARG A  24       8.588  12.369  12.782  1.00  0.00           H  
ATOM    407 1HH2 ARG A  24       6.489  14.726  14.299  1.00  0.00           H  
ATOM    408 2HH2 ARG A  24       8.145  14.276  13.957  1.00  0.00           H  
ATOM    409  N   VAL A  25       5.256  12.257   7.553  1.00  0.00           N  
ATOM    410  CA  VAL A  25       6.461  12.586   6.799  1.00  0.00           C  
ATOM    411  C   VAL A  25       7.256  13.689   7.485  1.00  0.00           C  
ATOM    412  O   VAL A  25       6.875  14.858   7.446  1.00  0.00           O  
ATOM    413  CB  VAL A  25       6.092  13.034   5.372  1.00  0.00           C  
ATOM    414  CG1 VAL A  25       7.345  13.384   4.583  1.00  0.00           C  
ATOM    415  CG2 VAL A  25       5.303  11.938   4.673  1.00  0.00           C  
ATOM    416  H   VAL A  25       4.515  12.941   7.618  1.00  0.00           H  
ATOM    417  HA  VAL A  25       7.089  11.696   6.759  1.00  0.00           H  
ATOM    418  HB  VAL A  25       5.486  13.938   5.430  1.00  0.00           H  
ATOM    419 1HG1 VAL A  25       7.066  13.699   3.578  1.00  0.00           H  
ATOM    420 2HG1 VAL A  25       7.875  14.195   5.083  1.00  0.00           H  
ATOM    421 3HG1 VAL A  25       7.993  12.509   4.522  1.00  0.00           H  
ATOM    422 1HG2 VAL A  25       5.045  12.262   3.665  1.00  0.00           H  
ATOM    423 2HG2 VAL A  25       5.907  11.032   4.619  1.00  0.00           H  
ATOM    424 3HG2 VAL A  25       4.390  11.733   5.232  1.00  0.00           H  
ATOM    425  N   GLU A  26       8.364  13.309   8.113  1.00  0.00           N  
ATOM    426  CA  GLU A  26       9.244  14.272   8.765  1.00  0.00           C  
ATOM    427  C   GLU A  26      10.515  14.493   7.954  1.00  0.00           C  
ATOM    428  O   GLU A  26      11.272  13.556   7.702  1.00  0.00           O  
ATOM    429  CB  GLU A  26       9.602  13.798  10.175  1.00  0.00           C  
ATOM    430  CG  GLU A  26      10.528  14.735  10.937  1.00  0.00           C  
ATOM    431  CD  GLU A  26      10.772  14.293  12.353  1.00  0.00           C  
ATOM    432  OE1 GLU A  26       9.910  13.661  12.915  1.00  0.00           O  
ATOM    433  OE2 GLU A  26      11.821  14.589  12.874  1.00  0.00           O  
ATOM    434  H   GLU A  26       8.602  12.328   8.140  1.00  0.00           H  
ATOM    435  HA  GLU A  26       8.717  15.224   8.826  1.00  0.00           H  
ATOM    436 1HB  GLU A  26       8.691  13.678  10.761  1.00  0.00           H  
ATOM    437 2HB  GLU A  26      10.086  12.822  10.119  1.00  0.00           H  
ATOM    438 1HG  GLU A  26      11.484  14.788  10.416  1.00  0.00           H  
ATOM    439 2HG  GLU A  26      10.093  15.733  10.942  1.00  0.00           H  
ATOM    440  N   VAL A  27      10.743  15.737   7.549  1.00  0.00           N  
ATOM    441  CA  VAL A  27      11.942  16.091   6.799  1.00  0.00           C  
ATOM    442  C   VAL A  27      12.722  17.198   7.496  1.00  0.00           C  
ATOM    443  O   VAL A  27      12.199  18.288   7.726  1.00  0.00           O  
ATOM    444  CB  VAL A  27      11.567  16.548   5.377  1.00  0.00           C  
ATOM    445  CG1 VAL A  27      12.812  16.954   4.602  1.00  0.00           C  
ATOM    446  CG2 VAL A  27      10.821  15.436   4.655  1.00  0.00           C  
ATOM    447  H   VAL A  27      10.069  16.457   7.767  1.00  0.00           H  
ATOM    448  HA  VAL A  27      12.583  15.210   6.750  1.00  0.00           H  
ATOM    449  HB  VAL A  27      10.930  17.430   5.445  1.00  0.00           H  
ATOM    450 1HG1 VAL A  27      12.528  17.275   3.599  1.00  0.00           H  
ATOM    451 2HG1 VAL A  27      13.310  17.775   5.118  1.00  0.00           H  
ATOM    452 3HG1 VAL A  27      13.490  16.103   4.532  1.00  0.00           H  
ATOM    453 1HG2 VAL A  27      10.558  15.767   3.651  1.00  0.00           H  
ATOM    454 2HG2 VAL A  27      11.457  14.553   4.592  1.00  0.00           H  
ATOM    455 3HG2 VAL A  27       9.912  15.191   5.205  1.00  0.00           H  
ATOM    456  N   GLU A  28      13.975  16.912   7.831  1.00  0.00           N  
ATOM    457  CA  GLU A  28      14.838  17.891   8.481  1.00  0.00           C  
ATOM    458  C   GLU A  28      15.896  18.417   7.519  1.00  0.00           C  
ATOM    459  O   GLU A  28      16.746  17.665   7.045  1.00  0.00           O  
ATOM    460  CB  GLU A  28      15.512  17.277   9.709  1.00  0.00           C  
ATOM    461  CG  GLU A  28      16.444  18.222  10.454  1.00  0.00           C  
ATOM    462  CD  GLU A  28      17.098  17.581  11.646  1.00  0.00           C  
ATOM    463  OE1 GLU A  28      16.740  16.475  11.973  1.00  0.00           O  
ATOM    464  OE2 GLU A  28      17.957  18.198  12.230  1.00  0.00           O  
ATOM    465  H   GLU A  28      14.340  15.991   7.630  1.00  0.00           H  
ATOM    466  HA  GLU A  28      14.220  18.734   8.791  1.00  0.00           H  
ATOM    467 1HB  GLU A  28      14.750  16.937  10.411  1.00  0.00           H  
ATOM    468 2HB  GLU A  28      16.092  16.404   9.408  1.00  0.00           H  
ATOM    469 1HG  GLU A  28      17.219  18.566   9.769  1.00  0.00           H  
ATOM    470 2HG  GLU A  28      15.876  19.092  10.782  1.00  0.00           H  
ATOM    471  N   VAL A  29      15.837  19.714   7.235  1.00  0.00           N  
ATOM    472  CA  VAL A  29      16.779  20.340   6.315  1.00  0.00           C  
ATOM    473  C   VAL A  29      17.667  21.347   7.036  1.00  0.00           C  
ATOM    474  O   VAL A  29      17.240  22.463   7.334  1.00  0.00           O  
ATOM    475  CB  VAL A  29      16.023  21.049   5.176  1.00  0.00           C  
ATOM    476  CG1 VAL A  29      17.003  21.680   4.198  1.00  0.00           C  
ATOM    477  CG2 VAL A  29      15.112  20.061   4.465  1.00  0.00           C  
ATOM    478  H   VAL A  29      15.122  20.281   7.667  1.00  0.00           H  
ATOM    479  HA  VAL A  29      17.422  19.560   5.907  1.00  0.00           H  
ATOM    480  HB  VAL A  29      15.425  21.858   5.598  1.00  0.00           H  
ATOM    481 1HG1 VAL A  29      16.451  22.177   3.400  1.00  0.00           H  
ATOM    482 2HG1 VAL A  29      17.620  22.410   4.721  1.00  0.00           H  
ATOM    483 3HG1 VAL A  29      17.639  20.905   3.770  1.00  0.00           H  
ATOM    484 1HG2 VAL A  29      14.580  20.569   3.662  1.00  0.00           H  
ATOM    485 2HG2 VAL A  29      15.709  19.249   4.049  1.00  0.00           H  
ATOM    486 3HG2 VAL A  29      14.392  19.653   5.176  1.00  0.00           H  
ATOM    487  N   GLY A  30      18.903  20.946   7.314  1.00  0.00           N  
ATOM    488  CA  GLY A  30      19.865  21.827   7.964  1.00  0.00           C  
ATOM    489  C   GLY A  30      19.448  22.138   9.396  1.00  0.00           C  
ATOM    490  O   GLY A  30      19.816  23.175   9.948  1.00  0.00           O  
ATOM    491  H   GLY A  30      19.182  20.007   7.068  1.00  0.00           H  
ATOM    492 1HA  GLY A  30      20.849  21.356   7.962  1.00  0.00           H  
ATOM    493 2HA  GLY A  30      19.952  22.753   7.397  1.00  0.00           H  
ATOM    494  N   GLY A  31      18.677  21.235   9.992  1.00  0.00           N  
ATOM    495  CA  GLY A  31      18.170  21.433  11.344  1.00  0.00           C  
ATOM    496  C   GLY A  31      16.690  21.795  11.330  1.00  0.00           C  
ATOM    497  O   GLY A  31      15.995  21.645  12.335  1.00  0.00           O  
ATOM    498  H   GLY A  31      18.436  20.389   9.495  1.00  0.00           H  
ATOM    499 1HA  GLY A  31      18.320  20.523  11.926  1.00  0.00           H  
ATOM    500 2HA  GLY A  31      18.737  22.224  11.833  1.00  0.00           H  
ATOM    501  N   GLN A  32      16.214  22.272  10.185  1.00  0.00           N  
ATOM    502  CA  GLN A  32      14.825  22.695  10.050  1.00  0.00           C  
ATOM    503  C   GLN A  32      13.898  21.497   9.889  1.00  0.00           C  
ATOM    504  O   GLN A  32      13.554  21.112   8.772  1.00  0.00           O  
ATOM    505  CB  GLN A  32      14.667  23.642   8.858  1.00  0.00           C  
ATOM    506  CG  GLN A  32      15.469  24.927   8.973  1.00  0.00           C  
ATOM    507  CD  GLN A  32      15.028  25.782  10.146  1.00  0.00           C  
ATOM    508  OE1 GLN A  32      13.854  26.143  10.262  1.00  0.00           O  
ATOM    509  NE2 GLN A  32      15.969  26.111  11.023  1.00  0.00           N  
ATOM    510  H   GLN A  32      16.830  22.344   9.388  1.00  0.00           H  
ATOM    511  HA  GLN A  32      14.540  23.218  10.963  1.00  0.00           H  
ATOM    512 1HB  GLN A  32      14.976  23.133   7.945  1.00  0.00           H  
ATOM    513 2HB  GLN A  32      13.617  23.911   8.743  1.00  0.00           H  
ATOM    514 1HG  GLN A  32      16.521  24.676   9.109  1.00  0.00           H  
ATOM    515 2HG  GLN A  32      15.339  25.507   8.059  1.00  0.00           H  
ATOM    516 1HE2 GLN A  32      15.737  26.674  11.818  1.00  0.00           H  
ATOM    517 2HE2 GLN A  32      16.909  25.798  10.891  1.00  0.00           H  
ATOM    518  N   ARG A  33      13.496  20.912  11.012  1.00  0.00           N  
ATOM    519  CA  ARG A  33      12.564  19.791  11.001  1.00  0.00           C  
ATOM    520  C   ARG A  33      11.165  20.242  10.598  1.00  0.00           C  
ATOM    521  O   ARG A  33      10.645  21.226  11.124  1.00  0.00           O  
ATOM    522  CB  ARG A  33      12.506  19.129  12.369  1.00  0.00           C  
ATOM    523  CG  ARG A  33      13.822  18.542  12.852  1.00  0.00           C  
ATOM    524  CD  ARG A  33      13.737  18.088  14.264  1.00  0.00           C  
ATOM    525  NE  ARG A  33      13.006  16.838  14.389  1.00  0.00           N  
ATOM    526  CZ  ARG A  33      12.714  16.236  15.558  1.00  0.00           C  
ATOM    527  NH1 ARG A  33      13.095  16.781  16.692  1.00  0.00           N  
ATOM    528  NH2 ARG A  33      12.043  15.097  15.566  1.00  0.00           N  
ATOM    529  H   ARG A  33      13.845  21.252  11.897  1.00  0.00           H  
ATOM    530  HA  ARG A  33      12.909  19.071  10.258  1.00  0.00           H  
ATOM    531 1HB  ARG A  33      12.177  19.855  13.111  1.00  0.00           H  
ATOM    532 2HB  ARG A  33      11.772  18.323  12.352  1.00  0.00           H  
ATOM    533 1HG  ARG A  33      14.088  17.685  12.232  1.00  0.00           H  
ATOM    534 2HG  ARG A  33      14.606  19.297  12.781  1.00  0.00           H  
ATOM    535 1HD  ARG A  33      14.741  17.937  14.659  1.00  0.00           H  
ATOM    536 2HD  ARG A  33      13.224  18.844  14.858  1.00  0.00           H  
ATOM    537  HE  ARG A  33      12.696  16.387  13.538  1.00  0.00           H  
ATOM    538 1HH1 ARG A  33      13.608  17.652  16.686  1.00  0.00           H  
ATOM    539 2HH1 ARG A  33      12.876  16.331  17.568  1.00  0.00           H  
ATOM    540 1HH2 ARG A  33      11.749  14.678  14.694  1.00  0.00           H  
ATOM    541 2HH2 ARG A  33      11.824  14.647  16.442  1.00  0.00           H  
ATOM    542  N   ARG A  34      10.561  19.517   9.663  1.00  0.00           N  
ATOM    543  CA  ARG A  34       9.218  19.836   9.194  1.00  0.00           C  
ATOM    544  C   ARG A  34       8.346  18.589   9.130  1.00  0.00           C  
ATOM    545  O   ARG A  34       8.725  17.586   8.525  1.00  0.00           O  
ATOM    546  CB  ARG A  34       9.271  20.486   7.819  1.00  0.00           C  
ATOM    547  CG  ARG A  34       9.998  21.820   7.770  1.00  0.00           C  
ATOM    548  CD  ARG A  34       9.238  22.886   8.470  1.00  0.00           C  
ATOM    549  NE  ARG A  34       9.897  24.178   8.370  1.00  0.00           N  
ATOM    550  CZ  ARG A  34      10.853  24.617   9.213  1.00  0.00           C  
ATOM    551  NH1 ARG A  34      11.249  23.857  10.210  1.00  0.00           N  
ATOM    552  NH2 ARG A  34      11.392  25.810   9.037  1.00  0.00           N  
ATOM    553  H   ARG A  34      11.045  18.724   9.266  1.00  0.00           H  
ATOM    554  HA  ARG A  34       8.765  20.524   9.908  1.00  0.00           H  
ATOM    555 1HB  ARG A  34       9.767  19.814   7.119  1.00  0.00           H  
ATOM    556 2HB  ARG A  34       8.257  20.649   7.454  1.00  0.00           H  
ATOM    557 1HG  ARG A  34      10.972  21.722   8.250  1.00  0.00           H  
ATOM    558 2HG  ARG A  34      10.135  22.122   6.731  1.00  0.00           H  
ATOM    559 1HD  ARG A  34       8.245  22.975   8.029  1.00  0.00           H  
ATOM    560 2HD  ARG A  34       9.144  22.632   9.526  1.00  0.00           H  
ATOM    561  HE  ARG A  34       9.619  24.791   7.615  1.00  0.00           H  
ATOM    562 1HH1 ARG A  34      10.836  22.945  10.345  1.00  0.00           H  
ATOM    563 2HH1 ARG A  34      11.965  24.186  10.842  1.00  0.00           H  
ATOM    564 1HH2 ARG A  34      11.088  26.394   8.270  1.00  0.00           H  
ATOM    565 2HH2 ARG A  34      12.108  26.139   9.668  1.00  0.00           H  
ATOM    566  N   GLU A  35       7.177  18.658   9.757  1.00  0.00           N  
ATOM    567  CA  GLU A  35       6.275  17.514   9.824  1.00  0.00           C  
ATOM    568  C   GLU A  35       5.113  17.671   8.852  1.00  0.00           C  
ATOM    569  O   GLU A  35       4.421  18.689   8.857  1.00  0.00           O  
ATOM    570  CB  GLU A  35       5.742  17.338  11.248  1.00  0.00           C  
ATOM    571  CG  GLU A  35       4.827  16.136  11.432  1.00  0.00           C  
ATOM    572  CD  GLU A  35       4.365  15.964  12.853  1.00  0.00           C  
ATOM    573  OE1 GLU A  35       4.682  16.800  13.665  1.00  0.00           O  
ATOM    574  OE2 GLU A  35       3.696  14.996  13.126  1.00  0.00           O  
ATOM    575  H   GLU A  35       6.906  19.525  10.199  1.00  0.00           H  
ATOM    576  HA  GLU A  35       6.834  16.624   9.535  1.00  0.00           H  
ATOM    577 1HB  GLU A  35       6.578  17.231  11.939  1.00  0.00           H  
ATOM    578 2HB  GLU A  35       5.187  18.229  11.542  1.00  0.00           H  
ATOM    579 1HG  GLU A  35       3.954  16.255  10.791  1.00  0.00           H  
ATOM    580 2HG  GLU A  35       5.355  15.238  11.116  1.00  0.00           H  
ATOM    581  N   TYR A  36       4.903  16.657   8.020  1.00  0.00           N  
ATOM    582  CA  TYR A  36       3.810  16.672   7.055  1.00  0.00           C  
ATOM    583  C   TYR A  36       2.898  15.466   7.238  1.00  0.00           C  
ATOM    584  O   TYR A  36       3.341  14.398   7.661  1.00  0.00           O  
ATOM    585  CB  TYR A  36       4.358  16.711   5.626  1.00  0.00           C  
ATOM    586  CG  TYR A  36       5.239  17.907   5.343  1.00  0.00           C  
ATOM    587  CD1 TYR A  36       6.605  17.832   5.574  1.00  0.00           C  
ATOM    588  CD2 TYR A  36       4.682  19.078   4.852  1.00  0.00           C  
ATOM    589  CE1 TYR A  36       7.410  18.925   5.315  1.00  0.00           C  
ATOM    590  CE2 TYR A  36       5.487  20.170   4.593  1.00  0.00           C  
ATOM    591  CZ  TYR A  36       6.845  20.096   4.823  1.00  0.00           C  
ATOM    592  OH  TYR A  36       7.647  21.184   4.565  1.00  0.00           O  
ATOM    593  H   TYR A  36       5.516  15.856   8.056  1.00  0.00           H  
ATOM    594  HA  TYR A  36       3.216  17.569   7.229  1.00  0.00           H  
ATOM    595 1HB  TYR A  36       4.938  15.807   5.434  1.00  0.00           H  
ATOM    596 2HB  TYR A  36       3.529  16.724   4.919  1.00  0.00           H  
ATOM    597  HD1 TYR A  36       7.043  16.911   5.959  1.00  0.00           H  
ATOM    598  HD2 TYR A  36       3.608  19.137   4.672  1.00  0.00           H  
ATOM    599  HE1 TYR A  36       8.483  18.866   5.496  1.00  0.00           H  
ATOM    600  HE2 TYR A  36       5.048  21.092   4.208  1.00  0.00           H  
ATOM    601  HH  TYR A  36       7.111  21.898   4.211  1.00  0.00           H  
ATOM    602  N   THR A  37       1.620  15.643   6.917  1.00  0.00           N  
ATOM    603  CA  THR A  37       0.644  14.567   7.039  1.00  0.00           C  
ATOM    604  C   THR A  37       0.133  14.129   5.673  1.00  0.00           C  
ATOM    605  O   THR A  37      -0.317  14.951   4.875  1.00  0.00           O  
ATOM    606  CB  THR A  37      -0.543  14.994   7.923  1.00  0.00           C  
ATOM    607  OG1 THR A  37      -0.072  15.313   9.239  1.00  0.00           O  
ATOM    608  CG2 THR A  37      -1.570  13.875   8.013  1.00  0.00           C  
ATOM    609  H   THR A  37       1.318  16.545   6.580  1.00  0.00           H  
ATOM    610  HA  THR A  37       1.138  13.712   7.501  1.00  0.00           H  
ATOM    611  HB  THR A  37      -1.015  15.878   7.496  1.00  0.00           H  
ATOM    612  HG1 THR A  37       0.587  14.669   9.507  1.00  0.00           H  
ATOM    613 1HG2 THR A  37      -2.402  14.195   8.641  1.00  0.00           H  
ATOM    614 2HG2 THR A  37      -1.938  13.638   7.016  1.00  0.00           H  
ATOM    615 3HG2 THR A  37      -1.107  12.991   8.449  1.00  0.00           H  
ATOM    616  N   GLY A  38       0.205  12.828   5.409  1.00  0.00           N  
ATOM    617  CA  GLY A  38      -0.306  12.270   4.163  1.00  0.00           C  
ATOM    618  C   GLY A  38      -1.590  11.484   4.397  1.00  0.00           C  
ATOM    619  O   GLY A  38      -1.683  10.694   5.337  1.00  0.00           O  
ATOM    620  H   GLY A  38       0.625  12.211   6.089  1.00  0.00           H  
ATOM    621 1HA  GLY A  38      -0.493  13.076   3.453  1.00  0.00           H  
ATOM    622 2HA  GLY A  38       0.447  11.619   3.720  1.00  0.00           H  
ATOM    623  N   ASN A  39      -2.578  11.705   3.537  1.00  0.00           N  
ATOM    624  CA  ASN A  39      -3.872  11.046   3.671  1.00  0.00           C  
ATOM    625  C   ASN A  39      -3.934   9.779   2.829  1.00  0.00           C  
ATOM    626  O   ASN A  39      -3.183   9.624   1.866  1.00  0.00           O  
ATOM    627  CB  ASN A  39      -4.995  11.994   3.294  1.00  0.00           C  
ATOM    628  CG  ASN A  39      -5.127  13.145   4.253  1.00  0.00           C  
ATOM    629  OD1 ASN A  39      -5.649  12.987   5.363  1.00  0.00           O  
ATOM    630  ND2 ASN A  39      -4.664  14.299   3.847  1.00  0.00           N  
ATOM    631  H   ASN A  39      -2.429  12.346   2.771  1.00  0.00           H  
ATOM    632  HA  ASN A  39      -4.000  10.760   4.715  1.00  0.00           H  
ATOM    633 1HB  ASN A  39      -4.818  12.390   2.293  1.00  0.00           H  
ATOM    634 2HB  ASN A  39      -5.939  11.449   3.268  1.00  0.00           H  
ATOM    635 1HD2 ASN A  39      -4.725  15.100   4.443  1.00  0.00           H  
ATOM    636 2HD2 ASN A  39      -4.250  14.381   2.941  1.00  0.00           H  
ATOM    637  N   PRO A  40      -4.835   8.874   3.197  1.00  0.00           N  
ATOM    638  CA  PRO A  40      -5.063   7.660   2.421  1.00  0.00           C  
ATOM    639  C   PRO A  40      -5.329   7.985   0.957  1.00  0.00           C  
ATOM    640  O   PRO A  40      -6.295   8.675   0.630  1.00  0.00           O  
ATOM    641  CB  PRO A  40      -6.293   7.045   3.096  1.00  0.00           C  
ATOM    642  CG  PRO A  40      -6.218   7.530   4.504  1.00  0.00           C  
ATOM    643  CD  PRO A  40      -5.715   8.945   4.386  1.00  0.00           C  
ATOM    644  HA  PRO A  40      -4.159   7.053   2.469  1.00  0.00           H  
ATOM    645 1HB  PRO A  40      -7.208   7.372   2.581  1.00  0.00           H  
ATOM    646 2HB  PRO A  40      -6.255   5.949   3.020  1.00  0.00           H  
ATOM    647 1HG  PRO A  40      -7.208   7.471   4.979  1.00  0.00           H  
ATOM    648 2HG  PRO A  40      -5.544   6.889   5.091  1.00  0.00           H  
ATOM    649 1HD  PRO A  40      -6.565   9.624   4.227  1.00  0.00           H  
ATOM    650 2HD  PRO A  40      -5.166   9.216   5.300  1.00  0.00           H  
ATOM    651  N   GLY A  41      -4.468   7.483   0.078  1.00  0.00           N  
ATOM    652  CA  GLY A  41      -4.609   7.718  -1.354  1.00  0.00           C  
ATOM    653  C   GLY A  41      -4.077   9.092  -1.741  1.00  0.00           C  
ATOM    654  O   GLY A  41      -4.694   9.808  -2.529  1.00  0.00           O  
ATOM    655  H   GLY A  41      -3.696   6.923   0.411  1.00  0.00           H  
ATOM    656 1HA  GLY A  41      -4.071   6.946  -1.904  1.00  0.00           H  
ATOM    657 2HA  GLY A  41      -5.659   7.639  -1.634  1.00  0.00           H  
ATOM    658  N   GLU A  42      -2.927   9.454  -1.182  1.00  0.00           N  
ATOM    659  CA  GLU A  42      -2.343  10.769  -1.415  1.00  0.00           C  
ATOM    660  C   GLU A  42      -0.821  10.699  -1.441  1.00  0.00           C  
ATOM    661  O   GLU A  42      -0.209   9.993  -0.640  1.00  0.00           O  
ATOM    662  CB  GLU A  42      -2.799  11.754  -0.337  1.00  0.00           C  
ATOM    663  CG  GLU A  42      -2.316  13.182  -0.545  1.00  0.00           C  
ATOM    664  CD  GLU A  42      -2.866  14.140   0.475  1.00  0.00           C  
ATOM    665  OE1 GLU A  42      -2.839  13.820   1.639  1.00  0.00           O  
ATOM    666  OE2 GLU A  42      -3.315  15.194   0.089  1.00  0.00           O  
ATOM    667  H   GLU A  42      -2.445   8.801  -0.581  1.00  0.00           H  
ATOM    668  HA  GLU A  42      -2.677  11.120  -2.391  1.00  0.00           H  
ATOM    669 1HB  GLU A  42      -3.889  11.772  -0.299  1.00  0.00           H  
ATOM    670 2HB  GLU A  42      -2.443  11.419   0.637  1.00  0.00           H  
ATOM    671 1HG  GLU A  42      -1.228  13.198  -0.491  1.00  0.00           H  
ATOM    672 2HG  GLU A  42      -2.607  13.512  -1.541  1.00  0.00           H  
ATOM    673  N   GLU A  43      -0.216  11.436  -2.366  1.00  0.00           N  
ATOM    674  CA  GLU A  43       1.238  11.504  -2.461  1.00  0.00           C  
ATOM    675  C   GLU A  43       1.760  12.845  -1.962  1.00  0.00           C  
ATOM    676  O   GLU A  43       1.371  13.900  -2.463  1.00  0.00           O  
ATOM    677  CB  GLU A  43       1.689  11.276  -3.905  1.00  0.00           C  
ATOM    678  CG  GLU A  43       3.197  11.328  -4.109  1.00  0.00           C  
ATOM    679  CD  GLU A  43       3.606  11.046  -5.528  1.00  0.00           C  
ATOM    680  OE1 GLU A  43       2.884  10.357  -6.208  1.00  0.00           O  
ATOM    681  OE2 GLU A  43       4.641  11.521  -5.932  1.00  0.00           O  
ATOM    682  H   GLU A  43      -0.777  11.963  -3.020  1.00  0.00           H  
ATOM    683  HA  GLU A  43       1.656  10.724  -1.824  1.00  0.00           H  
ATOM    684 1HB  GLU A  43       1.339  10.301  -4.246  1.00  0.00           H  
ATOM    685 2HB  GLU A  43       1.238  12.030  -4.551  1.00  0.00           H  
ATOM    686 1HG  GLU A  43       3.557  12.317  -3.829  1.00  0.00           H  
ATOM    687 2HG  GLU A  43       3.667  10.600  -3.449  1.00  0.00           H  
ATOM    688  N   VAL A  44       2.645  12.798  -0.971  1.00  0.00           N  
ATOM    689  CA  VAL A  44       3.236  14.008  -0.413  1.00  0.00           C  
ATOM    690  C   VAL A  44       4.457  14.443  -1.212  1.00  0.00           C  
ATOM    691  O   VAL A  44       5.443  13.712  -1.305  1.00  0.00           O  
ATOM    692  CB  VAL A  44       3.642  13.777   1.054  1.00  0.00           C  
ATOM    693  CG1 VAL A  44       4.295  15.025   1.629  1.00  0.00           C  
ATOM    694  CG2 VAL A  44       2.422  13.382   1.873  1.00  0.00           C  
ATOM    695  H   VAL A  44       2.914  11.900  -0.595  1.00  0.00           H  
ATOM    696  HA  VAL A  44       2.495  14.806  -0.474  1.00  0.00           H  
ATOM    697  HB  VAL A  44       4.382  12.979   1.096  1.00  0.00           H  
ATOM    698 1HG1 VAL A  44       4.576  14.844   2.667  1.00  0.00           H  
ATOM    699 2HG1 VAL A  44       5.186  15.269   1.050  1.00  0.00           H  
ATOM    700 3HG1 VAL A  44       3.593  15.857   1.584  1.00  0.00           H  
ATOM    701 1HG2 VAL A  44       2.716  13.220   2.909  1.00  0.00           H  
ATOM    702 2HG2 VAL A  44       1.679  14.178   1.827  1.00  0.00           H  
ATOM    703 3HG2 VAL A  44       1.995  12.464   1.469  1.00  0.00           H  
ATOM    704  N   GLU A  45       4.386  15.638  -1.789  1.00  0.00           N  
ATOM    705  CA  GLU A  45       5.479  16.165  -2.597  1.00  0.00           C  
ATOM    706  C   GLU A  45       6.238  17.257  -1.853  1.00  0.00           C  
ATOM    707  O   GLU A  45       5.688  18.318  -1.558  1.00  0.00           O  
ATOM    708  CB  GLU A  45       4.946  16.714  -3.922  1.00  0.00           C  
ATOM    709  CG  GLU A  45       4.352  15.660  -4.846  1.00  0.00           C  
ATOM    710  CD  GLU A  45       3.803  16.240  -6.119  1.00  0.00           C  
ATOM    711  OE1 GLU A  45       3.482  17.405  -6.129  1.00  0.00           O  
ATOM    712  OE2 GLU A  45       3.703  15.518  -7.083  1.00  0.00           O  
ATOM    713  H   GLU A  45       3.553  16.196  -1.664  1.00  0.00           H  
ATOM    714  HA  GLU A  45       6.176  15.351  -2.797  1.00  0.00           H  
ATOM    715 1HB  GLU A  45       4.175  17.459  -3.724  1.00  0.00           H  
ATOM    716 2HB  GLU A  45       5.753  17.213  -4.460  1.00  0.00           H  
ATOM    717 1HG  GLU A  45       5.124  14.933  -5.095  1.00  0.00           H  
ATOM    718 2HG  GLU A  45       3.556  15.137  -4.317  1.00  0.00           H  
ATOM    719  N   ILE A  46       7.504  16.990  -1.552  1.00  0.00           N  
ATOM    720  CA  ILE A  46       8.346  17.956  -0.855  1.00  0.00           C  
ATOM    721  C   ILE A  46       9.587  18.295  -1.671  1.00  0.00           C  
ATOM    722  O   ILE A  46      10.390  17.419  -1.990  1.00  0.00           O  
ATOM    723  CB  ILE A  46       8.769  17.421   0.525  1.00  0.00           C  
ATOM    724  CG1 ILE A  46       7.537  17.150   1.393  1.00  0.00           C  
ATOM    725  CG2 ILE A  46       9.703  18.404   1.213  1.00  0.00           C  
ATOM    726  CD1 ILE A  46       7.840  16.385   2.661  1.00  0.00           C  
ATOM    727  H   ILE A  46       7.894  16.096  -1.812  1.00  0.00           H  
ATOM    728  HA  ILE A  46       7.771  18.873  -0.724  1.00  0.00           H  
ATOM    729  HB  ILE A  46       9.284  16.468   0.404  1.00  0.00           H  
ATOM    730 1HG1 ILE A  46       7.071  18.095   1.668  1.00  0.00           H  
ATOM    731 2HG1 ILE A  46       6.805  16.580   0.819  1.00  0.00           H  
ATOM    732 1HG2 ILE A  46       9.992  18.010   2.188  1.00  0.00           H  
ATOM    733 2HG2 ILE A  46      10.593  18.548   0.602  1.00  0.00           H  
ATOM    734 3HG2 ILE A  46       9.194  19.359   1.344  1.00  0.00           H  
ATOM    735 1HD1 ILE A  46       6.918  16.231   3.223  1.00  0.00           H  
ATOM    736 2HD1 ILE A  46       8.276  15.418   2.408  1.00  0.00           H  
ATOM    737 3HD1 ILE A  46       8.543  16.953   3.269  1.00  0.00           H  
ATOM    738  N   GLU A  47       9.737  19.572  -2.006  1.00  0.00           N  
ATOM    739  CA  GLU A  47      10.913  20.040  -2.729  1.00  0.00           C  
ATOM    740  C   GLU A  47      11.847  20.823  -1.815  1.00  0.00           C  
ATOM    741  O   GLU A  47      11.466  21.853  -1.259  1.00  0.00           O  
ATOM    742  CB  GLU A  47      10.497  20.912  -3.917  1.00  0.00           C  
ATOM    743  CG  GLU A  47      11.660  21.464  -4.729  1.00  0.00           C  
ATOM    744  CD  GLU A  47      11.214  22.326  -5.877  1.00  0.00           C  
ATOM    745  OE1 GLU A  47      10.032  22.404  -6.113  1.00  0.00           O  
ATOM    746  OE2 GLU A  47      12.056  22.908  -6.519  1.00  0.00           O  
ATOM    747  H   GLU A  47       9.019  20.235  -1.753  1.00  0.00           H  
ATOM    748  HA  GLU A  47      11.457  19.168  -3.094  1.00  0.00           H  
ATOM    749 1HB  GLU A  47       9.865  20.332  -4.590  1.00  0.00           H  
ATOM    750 2HB  GLU A  47       9.908  21.756  -3.559  1.00  0.00           H  
ATOM    751 1HG  GLU A  47      12.299  22.055  -4.073  1.00  0.00           H  
ATOM    752 2HG  GLU A  47      12.249  20.633  -5.112  1.00  0.00           H  
ATOM    753  N   VAL A  48      13.071  20.329  -1.664  1.00  0.00           N  
ATOM    754  CA  VAL A  48      14.094  21.036  -0.904  1.00  0.00           C  
ATOM    755  C   VAL A  48      14.973  21.882  -1.817  1.00  0.00           C  
ATOM    756  O   VAL A  48      15.692  21.354  -2.666  1.00  0.00           O  
ATOM    757  CB  VAL A  48      14.975  20.035  -0.133  1.00  0.00           C  
ATOM    758  CG1 VAL A  48      16.058  20.768   0.646  1.00  0.00           C  
ATOM    759  CG2 VAL A  48      14.112  19.199   0.800  1.00  0.00           C  
ATOM    760  H   VAL A  48      13.298  19.440  -2.086  1.00  0.00           H  
ATOM    761  HA  VAL A  48      13.594  21.708  -0.206  1.00  0.00           H  
ATOM    762  HB  VAL A  48      15.478  19.383  -0.847  1.00  0.00           H  
ATOM    763 1HG1 VAL A  48      16.671  20.045   1.184  1.00  0.00           H  
ATOM    764 2HG1 VAL A  48      16.685  21.331  -0.046  1.00  0.00           H  
ATOM    765 3HG1 VAL A  48      15.595  21.452   1.357  1.00  0.00           H  
ATOM    766 1HG2 VAL A  48      14.741  18.493   1.342  1.00  0.00           H  
ATOM    767 2HG2 VAL A  48      13.605  19.852   1.510  1.00  0.00           H  
ATOM    768 3HG2 VAL A  48      13.371  18.651   0.217  1.00  0.00           H  
ATOM    769  N   THR A  49      14.910  23.197  -1.639  1.00  0.00           N  
ATOM    770  CA  THR A  49      15.695  24.119  -2.450  1.00  0.00           C  
ATOM    771  C   THR A  49      16.990  24.505  -1.748  1.00  0.00           C  
ATOM    772  O   THR A  49      17.904  25.053  -2.366  1.00  0.00           O  
ATOM    773  CB  THR A  49      14.889  25.388  -2.784  1.00  0.00           C  
ATOM    774  OG1 THR A  49      14.568  26.086  -1.574  1.00  0.00           O  
ATOM    775  CG2 THR A  49      13.604  25.028  -3.513  1.00  0.00           C  
ATOM    776  H   THR A  49      14.302  23.568  -0.922  1.00  0.00           H  
ATOM    777  HA  THR A  49      15.957  23.613  -3.380  1.00  0.00           H  
ATOM    778  HB  THR A  49      15.488  26.043  -3.417  1.00  0.00           H  
ATOM    779  HG1 THR A  49      15.191  26.806  -1.445  1.00  0.00           H  
ATOM    780 1HG2 THR A  49      13.048  25.937  -3.741  1.00  0.00           H  
ATOM    781 2HG2 THR A  49      13.845  24.507  -4.440  1.00  0.00           H  
ATOM    782 3HG2 THR A  49      12.997  24.381  -2.881  1.00  0.00           H  
ATOM    783  N   ALA A  50      17.064  24.217  -0.453  1.00  0.00           N  
ATOM    784  CA  ALA A  50      18.256  24.515   0.332  1.00  0.00           C  
ATOM    785  C   ALA A  50      19.384  23.543   0.011  1.00  0.00           C  
ATOM    786  O   ALA A  50      19.145  22.441  -0.482  1.00  0.00           O  
ATOM    787  CB  ALA A  50      17.934  24.480   1.819  1.00  0.00           C  
ATOM    788  H   ALA A  50      16.274  23.780  -0.001  1.00  0.00           H  
ATOM    789  HA  ALA A  50      18.594  25.517   0.067  1.00  0.00           H  
ATOM    790 1HB  ALA A  50      18.834  24.704   2.391  1.00  0.00           H  
ATOM    791 2HB  ALA A  50      17.167  25.221   2.043  1.00  0.00           H  
ATOM    792 3HB  ALA A  50      17.571  23.489   2.088  1.00  0.00           H  
ATOM    793  N   ASP A  51      20.614  23.958   0.294  1.00  0.00           N  
ATOM    794  CA  ASP A  51      21.783  23.126   0.033  1.00  0.00           C  
ATOM    795  C   ASP A  51      22.297  22.482   1.314  1.00  0.00           C  
ATOM    796  O   ASP A  51      23.479  22.157   1.425  1.00  0.00           O  
ATOM    797  CB  ASP A  51      22.897  23.952  -0.613  1.00  0.00           C  
ATOM    798  CG  ASP A  51      23.390  25.082   0.280  1.00  0.00           C  
ATOM    799  OD1 ASP A  51      22.805  25.294   1.316  1.00  0.00           O  
ATOM    800  OD2 ASP A  51      24.348  25.723  -0.081  1.00  0.00           O  
ATOM    801  H   ASP A  51      20.743  24.874   0.700  1.00  0.00           H  
ATOM    802  HA  ASP A  51      21.484  22.327  -0.646  1.00  0.00           H  
ATOM    803 1HB  ASP A  51      23.740  23.303  -0.852  1.00  0.00           H  
ATOM    804 2HB  ASP A  51      22.537  24.380  -1.549  1.00  0.00           H  
ATOM    805  N   GLN A  52      21.403  22.299   2.279  1.00  0.00           N  
ATOM    806  CA  GLN A  52      21.772  21.725   3.568  1.00  0.00           C  
ATOM    807  C   GLN A  52      21.421  20.244   3.631  1.00  0.00           C  
ATOM    808  O   GLN A  52      20.590  19.760   2.863  1.00  0.00           O  
ATOM    809  CB  GLN A  52      21.079  22.476   4.708  1.00  0.00           C  
ATOM    810  CG  GLN A  52      21.407  23.958   4.767  1.00  0.00           C  
ATOM    811  CD  GLN A  52      22.872  24.215   5.062  1.00  0.00           C  
ATOM    812  OE1 GLN A  52      23.384  23.832   6.118  1.00  0.00           O  
ATOM    813  NE2 GLN A  52      23.557  24.867   4.129  1.00  0.00           N  
ATOM    814  H   GLN A  52      20.442  22.566   2.117  1.00  0.00           H  
ATOM    815  HA  GLN A  52      22.850  21.821   3.692  1.00  0.00           H  
ATOM    816 1HB  GLN A  52      19.998  22.374   4.606  1.00  0.00           H  
ATOM    817 2HB  GLN A  52      21.362  22.030   5.661  1.00  0.00           H  
ATOM    818 1HG  GLN A  52      21.167  24.411   3.805  1.00  0.00           H  
ATOM    819 2HG  GLN A  52      20.813  24.420   5.556  1.00  0.00           H  
ATOM    820 1HE2 GLN A  52      24.528  25.066   4.268  1.00  0.00           H  
ATOM    821 2HE2 GLN A  52      23.103  25.160   3.288  1.00  0.00           H  
ATOM    822  N   PRO A  53      22.059  19.529   4.552  1.00  0.00           N  
ATOM    823  CA  PRO A  53      21.801  18.105   4.730  1.00  0.00           C  
ATOM    824  C   PRO A  53      20.324  17.842   4.994  1.00  0.00           C  
ATOM    825  O   PRO A  53      19.681  18.567   5.753  1.00  0.00           O  
ATOM    826  CB  PRO A  53      22.665  17.748   5.944  1.00  0.00           C  
ATOM    827  CG  PRO A  53      23.776  18.741   5.908  1.00  0.00           C  
ATOM    828  CD  PRO A  53      23.122  20.018   5.452  1.00  0.00           C  
ATOM    829  HA  PRO A  53      22.072  17.593   3.807  1.00  0.00           H  
ATOM    830 1HB  PRO A  53      22.065  17.813   6.864  1.00  0.00           H  
ATOM    831 2HB  PRO A  53      23.018  16.710   5.863  1.00  0.00           H  
ATOM    832 1HG  PRO A  53      24.236  18.833   6.902  1.00  0.00           H  
ATOM    833 2HG  PRO A  53      24.566  18.402   5.222  1.00  0.00           H  
ATOM    834 1HD  PRO A  53      22.709  20.551   6.322  1.00  0.00           H  
ATOM    835 2HD  PRO A  53      23.861  20.643   4.929  1.00  0.00           H  
ATOM    836  N   VAL A  54      19.792  16.801   4.364  1.00  0.00           N  
ATOM    837  CA  VAL A  54      18.376  16.476   4.481  1.00  0.00           C  
ATOM    838  C   VAL A  54      18.176  15.104   5.113  1.00  0.00           C  
ATOM    839  O   VAL A  54      18.658  14.096   4.597  1.00  0.00           O  
ATOM    840  CB  VAL A  54      17.705  16.502   3.095  1.00  0.00           C  
ATOM    841  CG1 VAL A  54      16.230  16.148   3.210  1.00  0.00           C  
ATOM    842  CG2 VAL A  54      17.882  17.873   2.460  1.00  0.00           C  
ATOM    843  H   VAL A  54      20.384  16.219   3.788  1.00  0.00           H  
ATOM    844  HA  VAL A  54      17.912  17.215   5.134  1.00  0.00           H  
ATOM    845  HB  VAL A  54      18.169  15.745   2.462  1.00  0.00           H  
ATOM    846 1HG1 VAL A  54      15.771  16.171   2.221  1.00  0.00           H  
ATOM    847 2HG1 VAL A  54      16.128  15.149   3.633  1.00  0.00           H  
ATOM    848 3HG1 VAL A  54      15.732  16.870   3.857  1.00  0.00           H  
ATOM    849 1HG2 VAL A  54      17.406  17.885   1.480  1.00  0.00           H  
ATOM    850 2HG2 VAL A  54      17.423  18.631   3.096  1.00  0.00           H  
ATOM    851 3HG2 VAL A  54      18.945  18.088   2.349  1.00  0.00           H  
ATOM    852  N   ARG A  55      17.461  15.073   6.232  1.00  0.00           N  
ATOM    853  CA  ARG A  55      17.099  13.815   6.875  1.00  0.00           C  
ATOM    854  C   ARG A  55      15.626  13.491   6.662  1.00  0.00           C  
ATOM    855  O   ARG A  55      14.748  14.248   7.076  1.00  0.00           O  
ATOM    856  CB  ARG A  55      17.392  13.872   8.367  1.00  0.00           C  
ATOM    857  CG  ARG A  55      17.058  12.603   9.133  1.00  0.00           C  
ATOM    858  CD  ARG A  55      17.335  12.749  10.585  1.00  0.00           C  
ATOM    859  NE  ARG A  55      16.494  13.764  11.199  1.00  0.00           N  
ATOM    860  CZ  ARG A  55      15.242  13.550  11.648  1.00  0.00           C  
ATOM    861  NH1 ARG A  55      14.701  12.356  11.545  1.00  0.00           N  
ATOM    862  NH2 ARG A  55      14.557  14.541  12.192  1.00  0.00           N  
ATOM    863  H   ARG A  55      17.160  15.942   6.649  1.00  0.00           H  
ATOM    864  HA  ARG A  55      17.685  13.019   6.416  1.00  0.00           H  
ATOM    865 1HB  ARG A  55      18.449  14.082   8.522  1.00  0.00           H  
ATOM    866 2HB  ARG A  55      16.827  14.688   8.817  1.00  0.00           H  
ATOM    867 1HG  ARG A  55      16.000  12.369   9.008  1.00  0.00           H  
ATOM    868 2HG  ARG A  55      17.659  11.777   8.751  1.00  0.00           H  
ATOM    869 1HD  ARG A  55      17.148  11.801  11.089  1.00  0.00           H  
ATOM    870 2HD  ARG A  55      18.376  13.036  10.730  1.00  0.00           H  
ATOM    871  HE  ARG A  55      16.876  14.695  11.295  1.00  0.00           H  
ATOM    872 1HH1 ARG A  55      15.225  11.599  11.130  1.00  0.00           H  
ATOM    873 2HH1 ARG A  55      13.763  12.197  11.882  1.00  0.00           H  
ATOM    874 1HH2 ARG A  55      14.973  15.459  12.271  1.00  0.00           H  
ATOM    875 2HH2 ARG A  55      13.619  14.382  12.528  1.00  0.00           H  
ATOM    876  N   VAL A  56      15.361  12.362   6.013  1.00  0.00           N  
ATOM    877  CA  VAL A  56      13.993  11.949   5.721  1.00  0.00           C  
ATOM    878  C   VAL A  56      13.556  10.809   6.631  1.00  0.00           C  
ATOM    879  O   VAL A  56      14.171   9.742   6.646  1.00  0.00           O  
ATOM    880  CB  VAL A  56      13.872  11.505   4.251  1.00  0.00           C  
ATOM    881  CG1 VAL A  56      12.450  11.060   3.945  1.00  0.00           C  
ATOM    882  CG2 VAL A  56      14.292  12.640   3.331  1.00  0.00           C  
ATOM    883  H   VAL A  56      16.126  11.775   5.715  1.00  0.00           H  
ATOM    884  HA  VAL A  56      13.336  12.798   5.910  1.00  0.00           H  
ATOM    885  HB  VAL A  56      14.520  10.644   4.087  1.00  0.00           H  
ATOM    886 1HG1 VAL A  56      12.382  10.749   2.902  1.00  0.00           H  
ATOM    887 2HG1 VAL A  56      12.183  10.224   4.590  1.00  0.00           H  
ATOM    888 3HG1 VAL A  56      11.764  11.889   4.121  1.00  0.00           H  
ATOM    889 1HG2 VAL A  56      14.205  12.319   2.293  1.00  0.00           H  
ATOM    890 2HG2 VAL A  56      13.648  13.503   3.500  1.00  0.00           H  
ATOM    891 3HG2 VAL A  56      15.327  12.914   3.539  1.00  0.00           H  
ATOM    892  N   GLU A  57      12.490  11.039   7.389  1.00  0.00           N  
ATOM    893  CA  GLU A  57      11.932  10.011   8.261  1.00  0.00           C  
ATOM    894  C   GLU A  57      10.428   9.878   8.063  1.00  0.00           C  
ATOM    895  O   GLU A  57       9.647  10.645   8.626  1.00  0.00           O  
ATOM    896  CB  GLU A  57      12.237  10.331   9.726  1.00  0.00           C  
ATOM    897  CG  GLU A  57      11.740   9.286  10.714  1.00  0.00           C  
ATOM    898  CD  GLU A  57      12.079   9.621  12.140  1.00  0.00           C  
ATOM    899  OE1 GLU A  57      12.661  10.655  12.365  1.00  0.00           O  
ATOM    900  OE2 GLU A  57      11.756   8.842  13.005  1.00  0.00           O  
ATOM    901  H   GLU A  57      12.054  11.950   7.362  1.00  0.00           H  
ATOM    902  HA  GLU A  57      12.390   9.058   7.996  1.00  0.00           H  
ATOM    903 1HB  GLU A  57      13.314  10.433   9.860  1.00  0.00           H  
ATOM    904 2HB  GLU A  57      11.783  11.286   9.992  1.00  0.00           H  
ATOM    905 1HG  GLU A  57      10.658   9.198  10.621  1.00  0.00           H  
ATOM    906 2HG  GLU A  57      12.179   8.322  10.459  1.00  0.00           H  
ATOM    907  N   VAL A  58      10.027   8.899   7.259  1.00  0.00           N  
ATOM    908  CA  VAL A  58       8.617   8.690   6.950  1.00  0.00           C  
ATOM    909  C   VAL A  58       8.069   7.469   7.677  1.00  0.00           C  
ATOM    910  O   VAL A  58       8.520   6.346   7.451  1.00  0.00           O  
ATOM    911  CB  VAL A  58       8.424   8.510   5.432  1.00  0.00           C  
ATOM    912  CG1 VAL A  58       6.958   8.261   5.109  1.00  0.00           C  
ATOM    913  CG2 VAL A  58       8.937   9.738   4.696  1.00  0.00           C  
ATOM    914  H   VAL A  58      10.716   8.283   6.851  1.00  0.00           H  
ATOM    915  HA  VAL A  58       8.062   9.562   7.296  1.00  0.00           H  
ATOM    916  HB  VAL A  58       8.979   7.631   5.106  1.00  0.00           H  
ATOM    917 1HG1 VAL A  58       6.839   8.136   4.032  1.00  0.00           H  
ATOM    918 2HG1 VAL A  58       6.622   7.358   5.617  1.00  0.00           H  
ATOM    919 3HG1 VAL A  58       6.362   9.110   5.442  1.00  0.00           H  
ATOM    920 1HG2 VAL A  58       8.798   9.604   3.624  1.00  0.00           H  
ATOM    921 2HG2 VAL A  58       8.385  10.618   5.027  1.00  0.00           H  
ATOM    922 3HG2 VAL A  58       9.998   9.873   4.910  1.00  0.00           H  
ATOM    923  N   LYS A  59       7.094   7.694   8.551  1.00  0.00           N  
ATOM    924  CA  LYS A  59       6.518   6.620   9.350  1.00  0.00           C  
ATOM    925  C   LYS A  59       5.188   6.155   8.772  1.00  0.00           C  
ATOM    926  O   LYS A  59       4.209   6.903   8.762  1.00  0.00           O  
ATOM    927  CB  LYS A  59       6.332   7.072  10.800  1.00  0.00           C  
ATOM    928  CG  LYS A  59       5.786   5.996  11.729  1.00  0.00           C  
ATOM    929  CD  LYS A  59       5.627   6.520  13.148  1.00  0.00           C  
ATOM    930  CE  LYS A  59       5.065   5.451  14.074  1.00  0.00           C  
ATOM    931  NZ  LYS A  59       4.878   5.958  15.460  1.00  0.00           N  
ATOM    932  H   LYS A  59       6.743   8.635   8.664  1.00  0.00           H  
ATOM    933  HA  LYS A  59       7.206   5.775   9.327  1.00  0.00           H  
ATOM    934 1HB  LYS A  59       7.289   7.407  11.202  1.00  0.00           H  
ATOM    935 2HB  LYS A  59       5.648   7.920  10.832  1.00  0.00           H  
ATOM    936 1HG  LYS A  59       4.815   5.658  11.364  1.00  0.00           H  
ATOM    937 2HG  LYS A  59       6.466   5.144  11.739  1.00  0.00           H  
ATOM    938 1HD  LYS A  59       6.598   6.843  13.528  1.00  0.00           H  
ATOM    939 2HD  LYS A  59       4.954   7.376  13.147  1.00  0.00           H  
ATOM    940 1HE  LYS A  59       4.104   5.109  13.693  1.00  0.00           H  
ATOM    941 2HE  LYS A  59       5.744   4.599  14.101  1.00  0.00           H  
ATOM    942 1HZ  LYS A  59       4.504   5.221  16.042  1.00  0.00           H  
ATOM    943 2HZ  LYS A  59       5.767   6.262  15.832  1.00  0.00           H  
ATOM    944 3HZ  LYS A  59       4.234   6.737  15.451  1.00  0.00           H  
ATOM    945  N   ALA A  60       5.158   4.917   8.290  1.00  0.00           N  
ATOM    946  CA  ALA A  60       3.926   4.321   7.787  1.00  0.00           C  
ATOM    947  C   ALA A  60       3.366   3.302   8.770  1.00  0.00           C  
ATOM    948  O   ALA A  60       3.538   2.095   8.595  1.00  0.00           O  
ATOM    949  CB  ALA A  60       4.168   3.671   6.432  1.00  0.00           C  
ATOM    950  H   ALA A  60       6.010   4.376   8.273  1.00  0.00           H  
ATOM    951  HA  ALA A  60       3.188   5.114   7.671  1.00  0.00           H  
ATOM    952 1HB  ALA A  60       3.239   3.230   6.069  1.00  0.00           H  
ATOM    953 2HB  ALA A  60       4.513   4.424   5.724  1.00  0.00           H  
ATOM    954 3HB  ALA A  60       4.924   2.894   6.531  1.00  0.00           H  
ATOM    955  N   GLY A  61       2.694   3.793   9.806  1.00  0.00           N  
ATOM    956  CA  GLY A  61       2.097   2.926  10.814  1.00  0.00           C  
ATOM    957  C   GLY A  61       3.147   2.418  11.795  1.00  0.00           C  
ATOM    958  O   GLY A  61       3.122   2.760  12.977  1.00  0.00           O  
ATOM    959  H   GLY A  61       2.594   4.794   9.896  1.00  0.00           H  
ATOM    960 1HA  GLY A  61       1.324   3.473  11.353  1.00  0.00           H  
ATOM    961 2HA  GLY A  61       1.612   2.081  10.326  1.00  0.00           H  
ATOM    962  N   ASP A  62       4.068   1.601  11.297  1.00  0.00           N  
ATOM    963  CA  ASP A  62       5.174   1.107  12.109  1.00  0.00           C  
ATOM    964  C   ASP A  62       6.407   0.839  11.257  1.00  0.00           C  
ATOM    965  O   ASP A  62       7.450   0.432  11.768  1.00  0.00           O  
ATOM    966  CB  ASP A  62       4.768  -0.172  12.847  1.00  0.00           C  
ATOM    967  CG  ASP A  62       4.409  -1.311  11.903  1.00  0.00           C  
ATOM    968  OD1 ASP A  62       4.497  -1.122  10.713  1.00  0.00           O  
ATOM    969  OD2 ASP A  62       4.050  -2.361  12.381  1.00  0.00           O  
ATOM    970  H   ASP A  62       4.001   1.314  10.331  1.00  0.00           H  
ATOM    971  HA  ASP A  62       5.431   1.878  12.836  1.00  0.00           H  
ATOM    972 1HB  ASP A  62       5.587  -0.496  13.490  1.00  0.00           H  
ATOM    973 2HB  ASP A  62       3.910   0.034  13.488  1.00  0.00           H  
ATOM    974  N   LYS A  63       6.281   1.070   9.954  1.00  0.00           N  
ATOM    975  CA  LYS A  63       7.409   0.935   9.040  1.00  0.00           C  
ATOM    976  C   LYS A  63       7.962   2.297   8.642  1.00  0.00           C  
ATOM    977  O   LYS A  63       7.279   3.089   7.992  1.00  0.00           O  
ATOM    978  CB  LYS A  63       6.997   0.150   7.793  1.00  0.00           C  
ATOM    979  CG  LYS A  63       8.121  -0.075   6.791  1.00  0.00           C  
ATOM    980  CD  LYS A  63       7.644  -0.888   5.598  1.00  0.00           C  
ATOM    981  CE  LYS A  63       8.771  -1.131   4.605  1.00  0.00           C  
ATOM    982  NZ  LYS A  63       8.325  -1.949   3.445  1.00  0.00           N  
ATOM    983  H   LYS A  63       5.381   1.345   9.588  1.00  0.00           H  
ATOM    984  HA  LYS A  63       8.200   0.391   9.556  1.00  0.00           H  
ATOM    985 1HB  LYS A  63       6.611  -0.826   8.088  1.00  0.00           H  
ATOM    986 2HB  LYS A  63       6.192   0.678   7.280  1.00  0.00           H  
ATOM    987 1HG  LYS A  63       8.493   0.888   6.438  1.00  0.00           H  
ATOM    988 2HG  LYS A  63       8.940  -0.604   7.277  1.00  0.00           H  
ATOM    989 1HD  LYS A  63       7.261  -1.850   5.943  1.00  0.00           H  
ATOM    990 2HD  LYS A  63       6.837  -0.356   5.093  1.00  0.00           H  
ATOM    991 1HE  LYS A  63       9.145  -0.176   4.239  1.00  0.00           H  
ATOM    992 2HE  LYS A  63       9.590  -1.649   5.105  1.00  0.00           H  
ATOM    993 1HZ  LYS A  63       9.100  -2.087   2.812  1.00  0.00           H  
ATOM    994 2HZ  LYS A  63       7.993  -2.846   3.772  1.00  0.00           H  
ATOM    995 3HZ  LYS A  63       7.578  -1.470   2.962  1.00  0.00           H  
ATOM    996  N   LYS A  64       9.202   2.565   9.037  1.00  0.00           N  
ATOM    997  CA  LYS A  64       9.833   3.850   8.761  1.00  0.00           C  
ATOM    998  C   LYS A  64      10.702   3.780   7.512  1.00  0.00           C  
ATOM    999  O   LYS A  64      11.345   2.765   7.248  1.00  0.00           O  
ATOM   1000  CB  LYS A  64      10.669   4.304   9.959  1.00  0.00           C  
ATOM   1001  CG  LYS A  64       9.853   4.700  11.182  1.00  0.00           C  
ATOM   1002  CD  LYS A  64      10.725   5.361  12.239  1.00  0.00           C  
ATOM   1003  CE  LYS A  64       9.897   5.839  13.422  1.00  0.00           C  
ATOM   1004  NZ  LYS A  64      10.717   6.598  14.405  1.00  0.00           N  
ATOM   1005  H   LYS A  64       9.721   1.860   9.541  1.00  0.00           H  
ATOM   1006  HA  LYS A  64       9.046   4.582   8.580  1.00  0.00           H  
ATOM   1007 1HB  LYS A  64      11.347   3.503  10.254  1.00  0.00           H  
ATOM   1008 2HB  LYS A  64      11.279   5.161   9.673  1.00  0.00           H  
ATOM   1009 1HG  LYS A  64       9.066   5.395  10.886  1.00  0.00           H  
ATOM   1010 2HG  LYS A  64       9.387   3.813  11.611  1.00  0.00           H  
ATOM   1011 1HD  LYS A  64      11.472   4.648  12.592  1.00  0.00           H  
ATOM   1012 2HD  LYS A  64      11.243   6.214  11.801  1.00  0.00           H  
ATOM   1013 1HE  LYS A  64       9.092   6.480  13.067  1.00  0.00           H  
ATOM   1014 2HE  LYS A  64       9.453   4.980  13.926  1.00  0.00           H  
ATOM   1015 1HZ  LYS A  64      10.132   6.896  15.173  1.00  0.00           H  
ATOM   1016 2HZ  LYS A  64      11.457   6.006  14.756  1.00  0.00           H  
ATOM   1017 3HZ  LYS A  64      11.119   7.407  13.954  1.00  0.00           H  
ATOM   1018  N   PHE A  65      10.716   4.866   6.746  1.00  0.00           N  
ATOM   1019  CA  PHE A  65      11.608   4.982   5.598  1.00  0.00           C  
ATOM   1020  C   PHE A  65      12.683   6.034   5.841  1.00  0.00           C  
ATOM   1021  O   PHE A  65      12.379   7.188   6.142  1.00  0.00           O  
ATOM   1022  CB  PHE A  65      10.815   5.337   4.339  1.00  0.00           C  
ATOM   1023  CG  PHE A  65       9.772   4.320   3.973  1.00  0.00           C  
ATOM   1024  CD1 PHE A  65       8.529   4.327   4.587  1.00  0.00           C  
ATOM   1025  CD2 PHE A  65      10.033   3.352   3.014  1.00  0.00           C  
ATOM   1026  CE1 PHE A  65       7.569   3.392   4.251  1.00  0.00           C  
ATOM   1027  CE2 PHE A  65       9.075   2.416   2.675  1.00  0.00           C  
ATOM   1028  CZ  PHE A  65       7.841   2.437   3.295  1.00  0.00           C  
ATOM   1029  H   PHE A  65      10.093   5.630   6.964  1.00  0.00           H  
ATOM   1030  HA  PHE A  65      12.105   4.022   5.457  1.00  0.00           H  
ATOM   1031 1HB  PHE A  65      10.319   6.296   4.480  1.00  0.00           H  
ATOM   1032 2HB  PHE A  65      11.498   5.442   3.497  1.00  0.00           H  
ATOM   1033  HD1 PHE A  65       8.313   5.084   5.342  1.00  0.00           H  
ATOM   1034  HD2 PHE A  65      11.007   3.336   2.525  1.00  0.00           H  
ATOM   1035  HE1 PHE A  65       6.596   3.409   4.742  1.00  0.00           H  
ATOM   1036  HE2 PHE A  65       9.292   1.662   1.919  1.00  0.00           H  
ATOM   1037  HZ  PHE A  65       7.086   1.698   3.030  1.00  0.00           H  
ATOM   1038  N   THR A  66      13.941   5.628   5.707  1.00  0.00           N  
ATOM   1039  CA  THR A  66      15.065   6.489   6.053  1.00  0.00           C  
ATOM   1040  C   THR A  66      15.884   6.850   4.820  1.00  0.00           C  
ATOM   1041  O   THR A  66      16.385   5.972   4.117  1.00  0.00           O  
ATOM   1042  CB  THR A  66      15.975   5.820   7.100  1.00  0.00           C  
ATOM   1043  OG1 THR A  66      15.225   5.565   8.295  1.00  0.00           O  
ATOM   1044  CG2 THR A  66      17.158   6.717   7.430  1.00  0.00           C  
ATOM   1045  H   THR A  66      14.124   4.698   5.356  1.00  0.00           H  
ATOM   1046  HA  THR A  66      14.667   7.414   6.472  1.00  0.00           H  
ATOM   1047  HB  THR A  66      16.343   4.872   6.709  1.00  0.00           H  
ATOM   1048  HG1 THR A  66      15.157   6.374   8.808  1.00  0.00           H  
ATOM   1049 1HG2 THR A  66      17.790   6.228   8.171  1.00  0.00           H  
ATOM   1050 2HG2 THR A  66      17.737   6.903   6.525  1.00  0.00           H  
ATOM   1051 3HG2 THR A  66      16.797   7.663   7.830  1.00  0.00           H  
ATOM   1052  N   TYR A  67      16.015   8.147   4.562  1.00  0.00           N  
ATOM   1053  CA  TYR A  67      16.908   8.633   3.516  1.00  0.00           C  
ATOM   1054  C   TYR A  67      17.768   9.785   4.018  1.00  0.00           C  
ATOM   1055  O   TYR A  67      17.320  10.603   4.822  1.00  0.00           O  
ATOM   1056  CB  TYR A  67      16.106   9.066   2.287  1.00  0.00           C  
ATOM   1057  CG  TYR A  67      15.323   7.943   1.642  1.00  0.00           C  
ATOM   1058  CD1 TYR A  67      14.035   7.660   2.071  1.00  0.00           C  
ATOM   1059  CD2 TYR A  67      15.894   7.198   0.621  1.00  0.00           C  
ATOM   1060  CE1 TYR A  67      13.321   6.635   1.482  1.00  0.00           C  
ATOM   1061  CE2 TYR A  67      15.180   6.173   0.032  1.00  0.00           C  
ATOM   1062  CZ  TYR A  67      13.898   5.891   0.459  1.00  0.00           C  
ATOM   1063  OH  TYR A  67      13.187   4.870  -0.128  1.00  0.00           O  
ATOM   1064  H   TYR A  67      15.484   8.813   5.104  1.00  0.00           H  
ATOM   1065  HA  TYR A  67      17.573   7.817   3.233  1.00  0.00           H  
ATOM   1066 1HB  TYR A  67      15.404   9.852   2.569  1.00  0.00           H  
ATOM   1067 2HB  TYR A  67      16.781   9.483   1.540  1.00  0.00           H  
ATOM   1068  HD1 TYR A  67      13.587   8.246   2.873  1.00  0.00           H  
ATOM   1069  HD2 TYR A  67      16.907   7.420   0.284  1.00  0.00           H  
ATOM   1070  HE1 TYR A  67      12.309   6.412   1.819  1.00  0.00           H  
ATOM   1071  HE2 TYR A  67      15.629   5.586  -0.770  1.00  0.00           H  
ATOM   1072  HH  TYR A  67      12.342   5.206  -0.437  1.00  0.00           H  
ATOM   1073  N   THR A  68      19.006   9.844   3.540  1.00  0.00           N  
ATOM   1074  CA  THR A  68      19.941  10.881   3.960  1.00  0.00           C  
ATOM   1075  C   THR A  68      20.623  11.527   2.761  1.00  0.00           C  
ATOM   1076  O   THR A  68      21.181  10.838   1.907  1.00  0.00           O  
ATOM   1077  CB  THR A  68      21.006  10.313   4.916  1.00  0.00           C  
ATOM   1078  OG1 THR A  68      20.366   9.762   6.075  1.00  0.00           O  
ATOM   1079  CG2 THR A  68      21.974  11.405   5.347  1.00  0.00           C  
ATOM   1080  H   THR A  68      19.308   9.153   2.868  1.00  0.00           H  
ATOM   1081  HA  THR A  68      19.377  11.655   4.480  1.00  0.00           H  
ATOM   1082  HB  THR A  68      21.561   9.521   4.414  1.00  0.00           H  
ATOM   1083  HG1 THR A  68      19.648  10.338   6.347  1.00  0.00           H  
ATOM   1084 1HG2 THR A  68      22.719  10.985   6.022  1.00  0.00           H  
ATOM   1085 2HG2 THR A  68      22.470  11.817   4.469  1.00  0.00           H  
ATOM   1086 3HG2 THR A  68      21.426  12.195   5.858  1.00  0.00           H  
ATOM   1087  N   VAL A  69      20.575  12.853   2.702  1.00  0.00           N  
ATOM   1088  CA  VAL A  69      21.294  13.602   1.678  1.00  0.00           C  
ATOM   1089  C   VAL A  69      22.271  14.590   2.302  1.00  0.00           C  
ATOM   1090  O   VAL A  69      21.918  15.331   3.220  1.00  0.00           O  
ATOM   1091  CB  VAL A  69      20.302  14.363   0.778  1.00  0.00           C  
ATOM   1092  CG1 VAL A  69      21.049  15.157  -0.284  1.00  0.00           C  
ATOM   1093  CG2 VAL A  69      19.329  13.386   0.137  1.00  0.00           C  
ATOM   1094  H   VAL A  69      20.026  13.356   3.385  1.00  0.00           H  
ATOM   1095  HA  VAL A  69      21.870  12.894   1.083  1.00  0.00           H  
ATOM   1096  HB  VAL A  69      19.751  15.080   1.387  1.00  0.00           H  
ATOM   1097 1HG1 VAL A  69      20.333  15.689  -0.911  1.00  0.00           H  
ATOM   1098 2HG1 VAL A  69      21.712  15.875   0.198  1.00  0.00           H  
ATOM   1099 3HG1 VAL A  69      21.635  14.477  -0.901  1.00  0.00           H  
ATOM   1100 1HG2 VAL A  69      18.631  13.931  -0.497  1.00  0.00           H  
ATOM   1101 2HG2 VAL A  69      19.882  12.666  -0.467  1.00  0.00           H  
ATOM   1102 3HG2 VAL A  69      18.777  12.859   0.915  1.00  0.00           H  
ATOM   1103  N   SER A  70      23.500  14.596   1.799  1.00  0.00           N  
ATOM   1104  CA  SER A  70      24.542  15.467   2.331  1.00  0.00           C  
ATOM   1105  C   SER A  70      24.321  16.913   1.905  1.00  0.00           C  
ATOM   1106  O   SER A  70      23.483  17.197   1.049  1.00  0.00           O  
ATOM   1107  CB  SER A  70      25.905  14.995   1.865  1.00  0.00           C  
ATOM   1108  OG  SER A  70      26.063  15.198   0.488  1.00  0.00           O  
ATOM   1109  H   SER A  70      23.720  13.981   1.028  1.00  0.00           H  
ATOM   1110  HA  SER A  70      24.492  15.428   3.419  1.00  0.00           H  
ATOM   1111 1HB  SER A  70      26.682  15.536   2.406  1.00  0.00           H  
ATOM   1112 2HB  SER A  70      26.022  13.937   2.096  1.00  0.00           H  
ATOM   1113  HG  SER A  70      25.976  16.144   0.348  1.00  0.00           H  
ATOM   1114  N   GLU A  71      25.079  17.824   2.506  1.00  0.00           N  
ATOM   1115  CA  GLU A  71      24.993  19.238   2.164  1.00  0.00           C  
ATOM   1116  C   GLU A  71      25.294  19.467   0.689  1.00  0.00           C  
ATOM   1117  O   GLU A  71      26.059  18.721   0.078  1.00  0.00           O  
ATOM   1118  OXT GLU A  71      24.783  20.384   0.108  1.00  0.00           O  
ATOM   1119  CB  GLU A  71      25.960  20.055   3.025  1.00  0.00           C  
ATOM   1120  CG  GLU A  71      27.432  19.772   2.757  1.00  0.00           C  
ATOM   1121  CD  GLU A  71      27.948  18.585   3.523  1.00  0.00           C  
ATOM   1122  OE1 GLU A  71      27.150  17.787   3.953  1.00  0.00           O  
ATOM   1123  OE2 GLU A  71      29.141  18.477   3.678  1.00  0.00           O  
ATOM   1124  H   GLU A  71      25.731  17.528   3.219  1.00  0.00           H  
ATOM   1125  HA  GLU A  71      23.972  19.571   2.353  1.00  0.00           H  
ATOM   1126 1HB  GLU A  71      25.788  21.118   2.856  1.00  0.00           H  
ATOM   1127 2HB  GLU A  71      25.767  19.855   4.079  1.00  0.00           H  
ATOM   1128 1HG  GLU A  71      27.568  19.589   1.692  1.00  0.00           H  
ATOM   1129 2HG  GLU A  71      28.014  20.652   3.025  1.00  0.00           H  
