# Supplementary material for: De novo design of immunoglobulin-like domains
Source: Nat Commun. 2022 Oct 3;13:5661. doi: 10.1038/s41467-022-33004-6 (PMC9530121; doi:10.1038/s41467-022-33004-6)
Supplement: Supplementary file 4 — Supplementary Data 1 [file 41467_2022_33004_MOESM4_ESM.zip › dIG_design_models/dIG28_model.pdb]

ATOM      1  N   SER A   1       0.000   0.000   0.000  1.00  0.00           N  
ATOM      2  CA  SER A   1       1.458   0.000   0.000  1.00  0.00           C  
ATOM      3  C   SER A   1       2.009   1.420   0.000  1.00  0.00           C  
ATOM      4  O   SER A   1       2.934   1.737   0.747  1.00  0.00           O  
ATOM      5  CB  SER A   1       1.980  -0.754  -1.207  1.00  0.00           C  
ATOM      6  OG  SER A   1       1.633  -2.110  -1.141  1.00  0.00           O  
ATOM      7 1H   SER A   1      -0.334  -0.943   0.000  1.00  0.00           H  
ATOM      8 2H   SER A   1      -0.334   0.471   0.816  1.00  0.00           H  
ATOM      9 3H   SER A   1      -0.334   0.471  -0.816  1.00  0.00           H  
ATOM     10  HA  SER A   1       1.797  -0.490   0.913  1.00  0.00           H  
ATOM     11 1HB  SER A   1       1.569  -0.315  -2.116  1.00  0.00           H  
ATOM     12 2HB  SER A   1       3.064  -0.656  -1.257  1.00  0.00           H  
ATOM     13  HG  SER A   1       2.289  -2.577  -1.664  1.00  0.00           H  
ATOM     14  N   TRP A   2       1.435   2.272  -0.843  1.00  0.00           N  
ATOM     15  CA  TRP A   2       1.821   3.677  -0.894  1.00  0.00           C  
ATOM     16  C   TRP A   2       0.620   4.587  -0.670  1.00  0.00           C  
ATOM     17  O   TRP A   2      -0.486   4.293  -1.123  1.00  0.00           O  
ATOM     18  CB  TRP A   2       2.469   4.003  -2.241  1.00  0.00           C  
ATOM     19  CG  TRP A   2       3.696   3.191  -2.527  1.00  0.00           C  
ATOM     20  CD1 TRP A   2       4.960   3.437  -2.080  1.00  0.00           C  
ATOM     21  CD2 TRP A   2       3.782   1.988  -3.330  1.00  0.00           C  
ATOM     22  NE1 TRP A   2       5.823   2.477  -2.548  1.00  0.00           N  
ATOM     23  CE2 TRP A   2       5.119   1.582  -3.313  1.00  0.00           C  
ATOM     24  CE3 TRP A   2       2.845   1.236  -4.049  1.00  0.00           C  
ATOM     25  CZ2 TRP A   2       5.551   0.453  -3.991  1.00  0.00           C  
ATOM     26  CZ3 TRP A   2       3.278   0.103  -4.728  1.00  0.00           C  
ATOM     27  CH2 TRP A   2       4.596  -0.278  -4.699  1.00  0.00           C  
ATOM     28  H   TRP A   2       0.712   1.938  -1.464  1.00  0.00           H  
ATOM     29  HA  TRP A   2       2.534   3.861  -0.090  1.00  0.00           H  
ATOM     30 1HB  TRP A   2       1.750   3.832  -3.042  1.00  0.00           H  
ATOM     31 2HB  TRP A   2       2.743   5.058  -2.267  1.00  0.00           H  
ATOM     32  HD1 TRP A   2       5.243   4.274  -1.445  1.00  0.00           H  
ATOM     33  HE1 TRP A   2       6.814   2.436  -2.361  1.00  0.00           H  
ATOM     34  HE3 TRP A   2       1.797   1.533  -4.073  1.00  0.00           H  
ATOM     35  HZ2 TRP A   2       6.593   0.134  -3.981  1.00  0.00           H  
ATOM     36  HZ3 TRP A   2       2.543  -0.477  -5.287  1.00  0.00           H  
ATOM     37  HH2 TRP A   2       4.901  -1.172  -5.243  1.00  0.00           H  
ATOM     38  N   GLU A   3       0.845   5.694   0.030  1.00  0.00           N  
ATOM     39  CA  GLU A   3      -0.203   6.680   0.262  1.00  0.00           C  
ATOM     40  C   GLU A   3      -0.016   7.902  -0.627  1.00  0.00           C  
ATOM     41  O   GLU A   3       1.023   8.561  -0.583  1.00  0.00           O  
ATOM     42  CB  GLU A   3      -0.220   7.104   1.732  1.00  0.00           C  
ATOM     43  CG  GLU A   3      -1.341   8.068   2.095  1.00  0.00           C  
ATOM     44  CD  GLU A   3      -1.397   8.373   3.566  1.00  0.00           C  
ATOM     45  OE1 GLU A   3      -0.620   7.810   4.300  1.00  0.00           O  
ATOM     46  OE2 GLU A   3      -2.217   9.170   3.957  1.00  0.00           O  
ATOM     47  H   GLU A   3       1.766   5.856   0.411  1.00  0.00           H  
ATOM     48  HA  GLU A   3      -1.160   6.224   0.006  1.00  0.00           H  
ATOM     49 1HB  GLU A   3      -0.320   6.222   2.365  1.00  0.00           H  
ATOM     50 2HB  GLU A   3       0.726   7.582   1.984  1.00  0.00           H  
ATOM     51 1HG  GLU A   3      -1.197   8.999   1.548  1.00  0.00           H  
ATOM     52 2HG  GLU A   3      -2.291   7.638   1.782  1.00  0.00           H  
ATOM     53  N   VAL A   4      -1.029   8.201  -1.434  1.00  0.00           N  
ATOM     54  CA  VAL A   4      -0.957   9.313  -2.375  1.00  0.00           C  
ATOM     55  C   VAL A   4      -1.913  10.431  -1.980  1.00  0.00           C  
ATOM     56  O   VAL A   4      -3.130  10.248  -1.978  1.00  0.00           O  
ATOM     57  CB  VAL A   4      -1.294   8.832  -3.798  1.00  0.00           C  
ATOM     58  CG1 VAL A   4      -1.255   9.996  -4.777  1.00  0.00           C  
ATOM     59  CG2 VAL A   4      -0.323   7.740  -4.220  1.00  0.00           C  
ATOM     60  H   VAL A   4      -1.870   7.643  -1.395  1.00  0.00           H  
ATOM     61  HA  VAL A   4       0.057   9.714  -2.347  1.00  0.00           H  
ATOM     62  HB  VAL A   4      -2.311   8.438  -3.807  1.00  0.00           H  
ATOM     63 1HG1 VAL A   4      -1.496   9.637  -5.778  1.00  0.00           H  
ATOM     64 2HG1 VAL A   4      -1.983  10.748  -4.477  1.00  0.00           H  
ATOM     65 3HG1 VAL A   4      -0.258  10.435  -4.781  1.00  0.00           H  
ATOM     66 1HG2 VAL A   4      -0.568   7.404  -5.227  1.00  0.00           H  
ATOM     67 2HG2 VAL A   4       0.694   8.132  -4.205  1.00  0.00           H  
ATOM     68 3HG2 VAL A   4      -0.398   6.900  -3.529  1.00  0.00           H  
ATOM     69  N   ARG A   5      -1.354  11.590  -1.646  1.00  0.00           N  
ATOM     70  CA  ARG A   5      -2.158  12.750  -1.281  1.00  0.00           C  
ATOM     71  C   ARG A   5      -1.875  13.928  -2.205  1.00  0.00           C  
ATOM     72  O   ARG A   5      -0.853  14.602  -2.073  1.00  0.00           O  
ATOM     73  CB  ARG A   5      -1.883  13.161   0.158  1.00  0.00           C  
ATOM     74  CG  ARG A   5      -2.148  12.079   1.193  1.00  0.00           C  
ATOM     75  CD  ARG A   5      -3.598  11.788   1.325  1.00  0.00           C  
ATOM     76  NE  ARG A   5      -3.857  10.767   2.327  1.00  0.00           N  
ATOM     77  CZ  ARG A   5      -5.082  10.311   2.655  1.00  0.00           C  
ATOM     78  NH1 ARG A   5      -6.146  10.794   2.054  1.00  0.00           N  
ATOM     79  NH2 ARG A   5      -5.213   9.377   3.582  1.00  0.00           N  
ATOM     80  H   ARG A   5      -0.347  11.668  -1.644  1.00  0.00           H  
ATOM     81  HA  ARG A   5      -3.209  12.483  -1.393  1.00  0.00           H  
ATOM     82 1HB  ARG A   5      -0.842  13.464   0.257  1.00  0.00           H  
ATOM     83 2HB  ARG A   5      -2.500  14.022   0.415  1.00  0.00           H  
ATOM     84 1HG  ARG A   5      -1.639  11.161   0.899  1.00  0.00           H  
ATOM     85 2HG  ARG A   5      -1.774  12.406   2.164  1.00  0.00           H  
ATOM     86 1HD  ARG A   5      -4.126  12.695   1.618  1.00  0.00           H  
ATOM     87 2HD  ARG A   5      -3.986  11.435   0.370  1.00  0.00           H  
ATOM     88  HE  ARG A   5      -3.063  10.370   2.811  1.00  0.00           H  
ATOM     89 1HH1 ARG A   5      -6.046  11.508   1.346  1.00  0.00           H  
ATOM     90 2HH1 ARG A   5      -7.064  10.452   2.300  1.00  0.00           H  
ATOM     91 1HH2 ARG A   5      -4.394   9.006   4.044  1.00  0.00           H  
ATOM     92 2HH2 ARG A   5      -6.130   9.036   3.828  1.00  0.00           H  
ATOM     93  N   VAL A   6      -2.786  14.172  -3.140  1.00  0.00           N  
ATOM     94  CA  VAL A   6      -2.599  15.218  -4.139  1.00  0.00           C  
ATOM     95  C   VAL A   6      -3.650  16.311  -3.995  1.00  0.00           C  
ATOM     96  O   VAL A   6      -4.841  16.027  -3.870  1.00  0.00           O  
ATOM     97  CB  VAL A   6      -2.672  14.622  -5.557  1.00  0.00           C  
ATOM     98  CG1 VAL A   6      -2.538  15.719  -6.603  1.00  0.00           C  
ATOM     99  CG2 VAL A   6      -1.586  13.572  -5.734  1.00  0.00           C  
ATOM    100  H   VAL A   6      -3.631  13.618  -3.161  1.00  0.00           H  
ATOM    101  HA  VAL A   6      -1.621  15.671  -3.975  1.00  0.00           H  
ATOM    102  HB  VAL A   6      -3.650  14.162  -5.698  1.00  0.00           H  
ATOM    103 1HG1 VAL A   6      -2.593  15.280  -7.600  1.00  0.00           H  
ATOM    104 2HG1 VAL A   6      -3.347  16.439  -6.480  1.00  0.00           H  
ATOM    105 3HG1 VAL A   6      -1.580  16.223  -6.481  1.00  0.00           H  
ATOM    106 1HG2 VAL A   6      -1.644  13.155  -6.739  1.00  0.00           H  
ATOM    107 2HG2 VAL A   6      -0.608  14.032  -5.588  1.00  0.00           H  
ATOM    108 3HG2 VAL A   6      -1.726  12.777  -5.003  1.00  0.00           H  
ATOM    109  N   ARG A   7      -3.202  17.562  -4.015  1.00  0.00           N  
ATOM    110  CA  ARG A   7      -4.110  18.702  -3.971  1.00  0.00           C  
ATOM    111  C   ARG A   7      -3.594  19.851  -4.828  1.00  0.00           C  
ATOM    112  O   ARG A   7      -2.416  19.892  -5.183  1.00  0.00           O  
ATOM    113  CB  ARG A   7      -4.296  19.183  -2.540  1.00  0.00           C  
ATOM    114  CG  ARG A   7      -3.050  19.771  -1.897  1.00  0.00           C  
ATOM    115  CD  ARG A   7      -3.309  20.214  -0.503  1.00  0.00           C  
ATOM    116  NE  ARG A   7      -2.138  20.836   0.095  1.00  0.00           N  
ATOM    117  CZ  ARG A   7      -2.094  21.343   1.342  1.00  0.00           C  
ATOM    118  NH1 ARG A   7      -3.160  21.296   2.109  1.00  0.00           N  
ATOM    119  NH2 ARG A   7      -0.978  21.889   1.795  1.00  0.00           N  
ATOM    120  H   ARG A   7      -2.207  17.727  -4.062  1.00  0.00           H  
ATOM    121  HA  ARG A   7      -5.070  18.386  -4.380  1.00  0.00           H  
ATOM    122 1HB  ARG A   7      -5.073  19.946  -2.511  1.00  0.00           H  
ATOM    123 2HB  ARG A   7      -4.629  18.353  -1.917  1.00  0.00           H  
ATOM    124 1HG  ARG A   7      -2.261  19.018  -1.876  1.00  0.00           H  
ATOM    125 2HG  ARG A   7      -2.714  20.633  -2.474  1.00  0.00           H  
ATOM    126 1HD  ARG A   7      -4.121  20.941  -0.497  1.00  0.00           H  
ATOM    127 2HD  ARG A   7      -3.587  19.355   0.106  1.00  0.00           H  
ATOM    128  HE  ARG A   7      -1.297  20.891  -0.465  1.00  0.00           H  
ATOM    129 1HH1 ARG A   7      -4.013  20.879   1.763  1.00  0.00           H  
ATOM    130 2HH1 ARG A   7      -3.128  21.676   3.044  1.00  0.00           H  
ATOM    131 1HH2 ARG A   7      -0.158  21.926   1.205  1.00  0.00           H  
ATOM    132 2HH2 ARG A   7      -0.945  22.269   2.729  1.00  0.00           H  
ATOM    133  N   TRP A   8      -4.482  20.782  -5.157  1.00  0.00           N  
ATOM    134  CA  TRP A   8      -4.113  21.945  -5.955  1.00  0.00           C  
ATOM    135  C   TRP A   8      -5.044  23.120  -5.681  1.00  0.00           C  
ATOM    136  O   TRP A   8      -6.162  22.938  -5.198  1.00  0.00           O  
ATOM    137  CB  TRP A   8      -4.145  21.602  -7.445  1.00  0.00           C  
ATOM    138  CG  TRP A   8      -5.463  21.055  -7.905  1.00  0.00           C  
ATOM    139  CD1 TRP A   8      -6.532  21.773  -8.351  1.00  0.00           C  
ATOM    140  CD2 TRP A   8      -5.859  19.664  -7.968  1.00  0.00           C  
ATOM    141  NE1 TRP A   8      -7.562  20.929  -8.683  1.00  0.00           N  
ATOM    142  CE2 TRP A   8      -7.168  19.634  -8.457  1.00  0.00           C  
ATOM    143  CE3 TRP A   8      -5.218  18.459  -7.653  1.00  0.00           C  
ATOM    144  CZ2 TRP A   8      -7.856  18.445  -8.640  1.00  0.00           C  
ATOM    145  CZ3 TRP A   8      -5.907  17.267  -7.838  1.00  0.00           C  
ATOM    146  CH2 TRP A   8      -7.192  17.261  -8.319  1.00  0.00           C  
ATOM    147  H   TRP A   8      -5.438  20.682  -4.846  1.00  0.00           H  
ATOM    148  HA  TRP A   8      -3.104  22.245  -5.670  1.00  0.00           H  
ATOM    149 1HB  TRP A   8      -3.922  22.494  -8.029  1.00  0.00           H  
ATOM    150 2HB  TRP A   8      -3.373  20.865  -7.665  1.00  0.00           H  
ATOM    151  HD1 TRP A   8      -6.564  22.858  -8.431  1.00  0.00           H  
ATOM    152  HE1 TRP A   8      -8.465  21.213  -9.037  1.00  0.00           H  
ATOM    153  HE3 TRP A   8      -4.196  18.458  -7.273  1.00  0.00           H  
ATOM    154  HZ2 TRP A   8      -8.877  18.420  -9.021  1.00  0.00           H  
ATOM    155  HZ3 TRP A   8      -5.401  16.334  -7.590  1.00  0.00           H  
ATOM    156  HH2 TRP A   8      -7.704  16.307  -8.453  1.00  0.00           H  
ATOM    157  N   LYS A   9      -4.576  24.324  -5.991  1.00  0.00           N  
ATOM    158  CA  LYS A   9      -5.366  25.531  -5.777  1.00  0.00           C  
ATOM    159  C   LYS A   9      -4.708  26.742  -6.427  1.00  0.00           C  
ATOM    160  O   LYS A   9      -3.567  27.083  -6.114  1.00  0.00           O  
ATOM    161  CB  LYS A   9      -5.567  25.781  -4.282  1.00  0.00           C  
ATOM    162  CG  LYS A   9      -6.461  26.971  -3.958  1.00  0.00           C  
ATOM    163  CD  LYS A   9      -6.703  27.089  -2.461  1.00  0.00           C  
ATOM    164  CE  LYS A   9      -7.600  28.275  -2.136  1.00  0.00           C  
ATOM    165  NZ  LYS A   9      -7.855  28.396  -0.675  1.00  0.00           N  
ATOM    166  H   LYS A   9      -3.650  24.405  -6.385  1.00  0.00           H  
ATOM    167  HA  LYS A   9      -6.338  25.387  -6.247  1.00  0.00           H  
ATOM    168 1HB  LYS A   9      -6.008  24.896  -3.821  1.00  0.00           H  
ATOM    169 2HB  LYS A   9      -4.601  25.950  -3.807  1.00  0.00           H  
ATOM    170 1HG  LYS A   9      -5.991  27.888  -4.315  1.00  0.00           H  
ATOM    171 2HG  LYS A   9      -7.419  26.854  -4.464  1.00  0.00           H  
ATOM    172 1HD  LYS A   9      -7.175  26.176  -2.095  1.00  0.00           H  
ATOM    173 2HD  LYS A   9      -5.750  27.216  -1.947  1.00  0.00           H  
ATOM    174 1HE  LYS A   9      -7.131  29.192  -2.488  1.00  0.00           H  
ATOM    175 2HE  LYS A   9      -8.554  28.160  -2.650  1.00  0.00           H  
ATOM    176 1HZ  LYS A   9      -8.453  29.192  -0.502  1.00  0.00           H  
ATOM    177 2HZ  LYS A   9      -8.307  27.556  -0.341  1.00  0.00           H  
ATOM    178 3HZ  LYS A   9      -6.979  28.521  -0.189  1.00  0.00           H  
ATOM    179  N   ASN A  10      -5.433  27.388  -7.333  1.00  0.00           N  
ATOM    180  CA  ASN A  10      -4.952  28.606  -7.973  1.00  0.00           C  
ATOM    181  C   ASN A  10      -3.648  28.357  -8.720  1.00  0.00           C  
ATOM    182  O   ASN A  10      -2.763  29.212  -8.747  1.00  0.00           O  
ATOM    183  CB  ASN A  10      -4.778  29.714  -6.951  1.00  0.00           C  
ATOM    184  CG  ASN A  10      -6.079  30.128  -6.320  1.00  0.00           C  
ATOM    185  OD1 ASN A  10      -7.138  30.065  -6.955  1.00  0.00           O  
ATOM    186  ND2 ASN A  10      -6.020  30.549  -5.083  1.00  0.00           N  
ATOM    187  H   ASN A  10      -6.342  27.026  -7.584  1.00  0.00           H  
ATOM    188  HA  ASN A  10      -5.698  28.924  -8.701  1.00  0.00           H  
ATOM    189 1HB  ASN A  10      -4.097  29.382  -6.166  1.00  0.00           H  
ATOM    190 2HB  ASN A  10      -4.327  30.584  -7.430  1.00  0.00           H  
ATOM    191 1HD2 ASN A  10      -6.855  30.837  -4.612  1.00  0.00           H  
ATOM    192 2HD2 ASN A  10      -5.141  30.583  -4.608  1.00  0.00           H  
ATOM    193  N   GLY A  11      -3.535  27.180  -9.327  1.00  0.00           N  
ATOM    194  CA  GLY A  11      -2.396  26.865 -10.181  1.00  0.00           C  
ATOM    195  C   GLY A  11      -1.418  25.936  -9.474  1.00  0.00           C  
ATOM    196  O   GLY A  11      -0.796  25.079 -10.102  1.00  0.00           O  
ATOM    197  H   GLY A  11      -4.256  26.486  -9.192  1.00  0.00           H  
ATOM    198 1HA  GLY A  11      -2.750  26.396 -11.100  1.00  0.00           H  
ATOM    199 2HA  GLY A  11      -1.889  27.786 -10.465  1.00  0.00           H  
ATOM    200  N   ARG A  12      -1.286  26.111  -8.164  1.00  0.00           N  
ATOM    201  CA  ARG A  12      -0.320  25.347  -7.382  1.00  0.00           C  
ATOM    202  C   ARG A  12      -0.830  23.939  -7.102  1.00  0.00           C  
ATOM    203  O   ARG A  12      -2.011  23.741  -6.817  1.00  0.00           O  
ATOM    204  CB  ARG A  12      -0.024  26.047  -6.064  1.00  0.00           C  
ATOM    205  CG  ARG A  12       1.021  25.363  -5.197  1.00  0.00           C  
ATOM    206  CD  ARG A  12       1.388  26.193  -4.021  1.00  0.00           C  
ATOM    207  NE  ARG A  12       2.159  27.365  -4.404  1.00  0.00           N  
ATOM    208  CZ  ARG A  12       2.363  28.438  -3.615  1.00  0.00           C  
ATOM    209  NH1 ARG A  12       1.847  28.472  -2.406  1.00  0.00           N  
ATOM    210  NH2 ARG A  12       3.081  29.456  -4.056  1.00  0.00           N  
ATOM    211  H   ARG A  12      -1.869  26.790  -7.697  1.00  0.00           H  
ATOM    212  HA  ARG A  12       0.596  25.260  -7.966  1.00  0.00           H  
ATOM    213 1HB  ARG A  12       0.323  27.060  -6.261  1.00  0.00           H  
ATOM    214 2HB  ARG A  12      -0.940  26.123  -5.478  1.00  0.00           H  
ATOM    215 1HG  ARG A  12       0.629  24.412  -4.837  1.00  0.00           H  
ATOM    216 2HG  ARG A  12       1.922  25.185  -5.786  1.00  0.00           H  
ATOM    217 1HD  ARG A  12       0.482  26.531  -3.518  1.00  0.00           H  
ATOM    218 2HD  ARG A  12       1.987  25.601  -3.331  1.00  0.00           H  
ATOM    219  HE  ARG A  12       2.571  27.375  -5.327  1.00  0.00           H  
ATOM    220 1HH1 ARG A  12       1.298  27.694  -2.069  1.00  0.00           H  
ATOM    221 2HH1 ARG A  12       2.000  29.276  -1.815  1.00  0.00           H  
ATOM    222 1HH2 ARG A  12       3.477  29.430  -4.986  1.00  0.00           H  
ATOM    223 2HH2 ARG A  12       3.233  30.260  -3.465  1.00  0.00           H  
ATOM    224  N   LEU A  13       0.068  22.963  -7.185  1.00  0.00           N  
ATOM    225  CA  LEU A  13      -0.279  21.576  -6.899  1.00  0.00           C  
ATOM    226  C   LEU A  13       0.763  20.921  -6.002  1.00  0.00           C  
ATOM    227  O   LEU A  13       1.966  21.092  -6.204  1.00  0.00           O  
ATOM    228  CB  LEU A  13      -0.410  20.782  -8.205  1.00  0.00           C  
ATOM    229  CG  LEU A  13      -0.748  19.294  -8.048  1.00  0.00           C  
ATOM    230  CD1 LEU A  13      -1.628  18.848  -9.207  1.00  0.00           C  
ATOM    231  CD2 LEU A  13       0.538  18.484  -7.994  1.00  0.00           C  
ATOM    232  H   LEU A  13       1.016  23.187  -7.453  1.00  0.00           H  
ATOM    233  HA  LEU A  13      -1.230  21.568  -6.367  1.00  0.00           H  
ATOM    234 1HB  LEU A  13      -1.192  21.237  -8.811  1.00  0.00           H  
ATOM    235 2HB  LEU A  13       0.531  20.852  -8.750  1.00  0.00           H  
ATOM    236  HG  LEU A  13      -1.310  19.144  -7.126  1.00  0.00           H  
ATOM    237 1HD1 LEU A  13      -1.869  17.790  -9.096  1.00  0.00           H  
ATOM    238 2HD1 LEU A  13      -2.550  19.430  -9.210  1.00  0.00           H  
ATOM    239 3HD1 LEU A  13      -1.098  19.001 -10.146  1.00  0.00           H  
ATOM    240 1HD2 LEU A  13       0.298  17.426  -7.882  1.00  0.00           H  
ATOM    241 2HD2 LEU A  13       1.100  18.632  -8.916  1.00  0.00           H  
ATOM    242 3HD2 LEU A  13       1.140  18.811  -7.146  1.00  0.00           H  
ATOM    243  N   GLU A  14       0.296  20.170  -5.010  1.00  0.00           N  
ATOM    244  CA  GLU A  14       1.187  19.462  -4.099  1.00  0.00           C  
ATOM    245  C   GLU A  14       0.895  17.967  -4.095  1.00  0.00           C  
ATOM    246  O   GLU A  14      -0.260  17.550  -4.191  1.00  0.00           O  
ATOM    247  CB  GLU A  14       1.055  20.021  -2.681  1.00  0.00           C  
ATOM    248  CG  GLU A  14       1.535  21.457  -2.525  1.00  0.00           C  
ATOM    249  CD  GLU A  14       1.473  21.943  -1.104  1.00  0.00           C  
ATOM    250  OE1 GLU A  14       0.773  21.346  -0.321  1.00  0.00           O  
ATOM    251  OE2 GLU A  14       2.126  22.914  -0.800  1.00  0.00           O  
ATOM    252  H   GLU A  14      -0.703  20.089  -4.884  1.00  0.00           H  
ATOM    253  HA  GLU A  14       2.210  19.601  -4.450  1.00  0.00           H  
ATOM    254 1HB  GLU A  14       0.011  19.982  -2.370  1.00  0.00           H  
ATOM    255 2HB  GLU A  14       1.626  19.401  -1.991  1.00  0.00           H  
ATOM    256 1HG  GLU A  14       2.565  21.525  -2.875  1.00  0.00           H  
ATOM    257 2HG  GLU A  14       0.924  22.104  -3.152  1.00  0.00           H  
ATOM    258  N   VAL A  15       1.947  17.164  -3.983  1.00  0.00           N  
ATOM    259  CA  VAL A  15       1.800  15.716  -3.885  1.00  0.00           C  
ATOM    260  C   VAL A  15       2.675  15.148  -2.776  1.00  0.00           C  
ATOM    261  O   VAL A  15       3.892  15.332  -2.777  1.00  0.00           O  
ATOM    262  CB  VAL A  15       2.172  15.049  -5.222  1.00  0.00           C  
ATOM    263  CG1 VAL A  15       3.558  15.490  -5.670  1.00  0.00           C  
ATOM    264  CG2 VAL A  15       2.106  13.536  -5.082  1.00  0.00           C  
ATOM    265  H   VAL A  15       2.873  17.566  -3.966  1.00  0.00           H  
ATOM    266  HA  VAL A  15       0.761  15.498  -3.636  1.00  0.00           H  
ATOM    267  HB  VAL A  15       1.468  15.375  -5.988  1.00  0.00           H  
ATOM    268 1HG1 VAL A  15       3.804  15.009  -6.617  1.00  0.00           H  
ATOM    269 2HG1 VAL A  15       3.571  16.572  -5.799  1.00  0.00           H  
ATOM    270 3HG1 VAL A  15       4.291  15.204  -4.917  1.00  0.00           H  
ATOM    271 1HG2 VAL A  15       2.370  13.071  -6.031  1.00  0.00           H  
ATOM    272 2HG2 VAL A  15       2.806  13.212  -4.312  1.00  0.00           H  
ATOM    273 3HG2 VAL A  15       1.095  13.240  -4.802  1.00  0.00           H  
ATOM    274  N   GLU A  16       2.049  14.455  -1.831  1.00  0.00           N  
ATOM    275  CA  GLU A  16       2.778  13.789  -0.758  1.00  0.00           C  
ATOM    276  C   GLU A  16       2.807  12.281  -0.965  1.00  0.00           C  
ATOM    277  O   GLU A  16       1.776  11.660  -1.227  1.00  0.00           O  
ATOM    278  CB  GLU A  16       2.148  14.116   0.598  1.00  0.00           C  
ATOM    279  CG  GLU A  16       2.871  13.505   1.790  1.00  0.00           C  
ATOM    280  CD  GLU A  16       2.272  13.911   3.108  1.00  0.00           C  
ATOM    281  OE1 GLU A  16       1.358  14.701   3.106  1.00  0.00           O  
ATOM    282  OE2 GLU A  16       2.729  13.431   4.119  1.00  0.00           O  
ATOM    283  H   GLU A  16       1.041  14.388  -1.856  1.00  0.00           H  
ATOM    284  HA  GLU A  16       3.807  14.149  -0.774  1.00  0.00           H  
ATOM    285 1HB  GLU A  16       2.125  15.196   0.738  1.00  0.00           H  
ATOM    286 2HB  GLU A  16       1.117  13.762   0.615  1.00  0.00           H  
ATOM    287 1HG  GLU A  16       2.835  12.419   1.707  1.00  0.00           H  
ATOM    288 2HG  GLU A  16       3.916  13.810   1.763  1.00  0.00           H  
ATOM    289  N   ILE A  17       3.994  11.695  -0.847  1.00  0.00           N  
ATOM    290  CA  ILE A  17       4.174  10.271  -1.102  1.00  0.00           C  
ATOM    291  C   ILE A  17       4.740   9.560   0.121  1.00  0.00           C  
ATOM    292  O   ILE A  17       5.804   9.920   0.623  1.00  0.00           O  
ATOM    293  CB  ILE A  17       5.105  10.042  -2.306  1.00  0.00           C  
ATOM    294  CG1 ILE A  17       4.520  10.690  -3.564  1.00  0.00           C  
ATOM    295  CG2 ILE A  17       5.333   8.554  -2.527  1.00  0.00           C  
ATOM    296  CD1 ILE A  17       5.479  10.733  -4.731  1.00  0.00           C  
ATOM    297  H   ILE A  17       4.791  12.250  -0.573  1.00  0.00           H  
ATOM    298  HA  ILE A  17       3.196   9.839  -1.317  1.00  0.00           H  
ATOM    299  HB  ILE A  17       6.064  10.523  -2.121  1.00  0.00           H  
ATOM    300 1HG1 ILE A  17       3.629  10.144  -3.874  1.00  0.00           H  
ATOM    301 2HG1 ILE A  17       4.214  11.712  -3.338  1.00  0.00           H  
ATOM    302 1HG2 ILE A  17       5.993   8.411  -3.383  1.00  0.00           H  
ATOM    303 2HG2 ILE A  17       5.791   8.121  -1.639  1.00  0.00           H  
ATOM    304 3HG2 ILE A  17       4.378   8.064  -2.719  1.00  0.00           H  
ATOM    305 1HD1 ILE A  17       4.993  11.206  -5.585  1.00  0.00           H  
ATOM    306 2HD1 ILE A  17       6.365  11.305  -4.454  1.00  0.00           H  
ATOM    307 3HD1 ILE A  17       5.772   9.718  -4.999  1.00  0.00           H  
ATOM    308  N   ARG A  18       4.022   8.547   0.595  1.00  0.00           N  
ATOM    309  CA  ARG A  18       4.474   7.753   1.731  1.00  0.00           C  
ATOM    310  C   ARG A  18       4.587   6.279   1.364  1.00  0.00           C  
ATOM    311  O   ARG A  18       3.774   5.756   0.602  1.00  0.00           O  
ATOM    312  CB  ARG A  18       3.520   7.908   2.907  1.00  0.00           C  
ATOM    313  CG  ARG A  18       3.328   9.337   3.390  1.00  0.00           C  
ATOM    314  CD  ARG A  18       2.250   9.432   4.408  1.00  0.00           C  
ATOM    315  NE  ARG A  18       2.034  10.802   4.843  1.00  0.00           N  
ATOM    316  CZ  ARG A  18       1.030  11.200   5.648  1.00  0.00           C  
ATOM    317  NH1 ARG A  18       0.160  10.323   6.096  1.00  0.00           N  
ATOM    318  NH2 ARG A  18       0.920  12.473   5.987  1.00  0.00           N  
ATOM    319  H   ARG A  18       3.140   8.322   0.158  1.00  0.00           H  
ATOM    320  HA  ARG A  18       5.467   8.103   2.015  1.00  0.00           H  
ATOM    321 1HB  ARG A  18       2.541   7.518   2.634  1.00  0.00           H  
ATOM    322 2HB  ARG A  18       3.883   7.320   3.750  1.00  0.00           H  
ATOM    323 1HG  ARG A  18       4.255   9.697   3.838  1.00  0.00           H  
ATOM    324 2HG  ARG A  18       3.061   9.974   2.547  1.00  0.00           H  
ATOM    325 1HD  ARG A  18       1.318   9.057   3.986  1.00  0.00           H  
ATOM    326 2HD  ARG A  18       2.519   8.836   5.279  1.00  0.00           H  
ATOM    327  HE  ARG A  18       2.684  11.506   4.519  1.00  0.00           H  
ATOM    328 1HH1 ARG A  18       0.244   9.350   5.837  1.00  0.00           H  
ATOM    329 2HH1 ARG A  18      -0.593  10.621   6.699  1.00  0.00           H  
ATOM    330 1HH2 ARG A  18       1.589  13.148   5.643  1.00  0.00           H  
ATOM    331 2HH2 ARG A  18       0.168  12.771   6.590  1.00  0.00           H  
ATOM    332  N   ASN A  19       5.599   5.614   1.909  1.00  0.00           N  
ATOM    333  CA  ASN A  19       5.699   4.162   1.820  1.00  0.00           C  
ATOM    334  C   ASN A  19       5.203   3.496   3.096  1.00  0.00           C  
ATOM    335  O   ASN A  19       5.914   3.449   4.100  1.00  0.00           O  
ATOM    336  CB  ASN A  19       7.126   3.743   1.518  1.00  0.00           C  
ATOM    337  CG  ASN A  19       7.271   2.254   1.365  1.00  0.00           C  
ATOM    338  OD1 ASN A  19       6.374   1.489   1.738  1.00  0.00           O  
ATOM    339  ND2 ASN A  19       8.383   1.829   0.822  1.00  0.00           N  
ATOM    340  H   ASN A  19       6.318   6.127   2.399  1.00  0.00           H  
ATOM    341  HA  ASN A  19       5.063   3.829   1.000  1.00  0.00           H  
ATOM    342 1HB  ASN A  19       7.461   4.226   0.599  1.00  0.00           H  
ATOM    343 2HB  ASN A  19       7.782   4.079   2.322  1.00  0.00           H  
ATOM    344 1HD2 ASN A  19       8.534   0.848   0.695  1.00  0.00           H  
ATOM    345 2HD2 ASN A  19       9.082   2.483   0.535  1.00  0.00           H  
ATOM    346  N   ASN A  20       3.979   2.981   3.052  1.00  0.00           N  
ATOM    347  CA  ASN A  20       3.351   2.396   4.230  1.00  0.00           C  
ATOM    348  C   ASN A  20       3.459   0.876   4.214  1.00  0.00           C  
ATOM    349  O   ASN A  20       3.040   0.205   5.157  1.00  0.00           O  
ATOM    350  CB  ASN A  20       1.899   2.827   4.331  1.00  0.00           C  
ATOM    351  CG  ASN A  20       1.752   4.294   4.626  1.00  0.00           C  
ATOM    352  OD1 ASN A  20       2.640   4.912   5.224  1.00  0.00           O  
ATOM    353  ND2 ASN A  20       0.646   4.863   4.219  1.00  0.00           N  
ATOM    354  H   ASN A  20       3.471   2.996   2.179  1.00  0.00           H  
ATOM    355  HA  ASN A  20       3.880   2.759   5.112  1.00  0.00           H  
ATOM    356 1HB  ASN A  20       1.387   2.604   3.395  1.00  0.00           H  
ATOM    357 2HB  ASN A  20       1.405   2.259   5.119  1.00  0.00           H  
ATOM    358 1HD2 ASN A  20       0.494   5.838   4.388  1.00  0.00           H  
ATOM    359 2HD2 ASN A  20      -0.046   4.325   3.739  1.00  0.00           H  
ATOM    360  N   SER A  21       4.022   0.339   3.138  1.00  0.00           N  
ATOM    361  CA  SER A  21       4.270  -1.094   3.037  1.00  0.00           C  
ATOM    362  C   SER A  21       5.430  -1.516   3.929  1.00  0.00           C  
ATOM    363  O   SER A  21       6.180  -0.677   4.428  1.00  0.00           O  
ATOM    364  CB  SER A  21       4.562  -1.473   1.598  1.00  0.00           C  
ATOM    365  OG  SER A  21       5.822  -1.005   1.202  1.00  0.00           O  
ATOM    366  H   SER A  21       4.286   0.940   2.369  1.00  0.00           H  
ATOM    367  HA  SER A  21       3.377  -1.617   3.380  1.00  0.00           H  
ATOM    368 1HB  SER A  21       4.524  -2.557   1.493  1.00  0.00           H  
ATOM    369 2HB  SER A  21       3.795  -1.054   0.949  1.00  0.00           H  
ATOM    370  HG  SER A  21       5.868  -0.091   1.490  1.00  0.00           H  
ATOM    371  N   SER A  22       5.573  -2.823   4.125  1.00  0.00           N  
ATOM    372  CA  SER A  22       6.652  -3.360   4.947  1.00  0.00           C  
ATOM    373  C   SER A  22       7.943  -3.484   4.148  1.00  0.00           C  
ATOM    374  O   SER A  22       9.028  -3.596   4.718  1.00  0.00           O  
ATOM    375  CB  SER A  22       6.259  -4.715   5.503  1.00  0.00           C  
ATOM    376  OG  SER A  22       6.182  -5.673   4.484  1.00  0.00           O  
ATOM    377  H   SER A  22       4.918  -3.460   3.695  1.00  0.00           H  
ATOM    378  HA  SER A  22       6.832  -2.665   5.767  1.00  0.00           H  
ATOM    379 1HB  SER A  22       6.991  -5.029   6.247  1.00  0.00           H  
ATOM    380 2HB  SER A  22       5.295  -4.636   6.005  1.00  0.00           H  
ATOM    381  HG  SER A  22       5.538  -6.322   4.778  1.00  0.00           H  
ATOM    382  N   GLN A  23       7.819  -3.464   2.825  1.00  0.00           N  
ATOM    383  CA  GLN A  23       8.973  -3.598   1.945  1.00  0.00           C  
ATOM    384  C   GLN A  23       9.280  -2.286   1.235  1.00  0.00           C  
ATOM    385  O   GLN A  23       8.406  -1.431   1.086  1.00  0.00           O  
ATOM    386  CB  GLN A  23       8.737  -4.707   0.916  1.00  0.00           C  
ATOM    387  CG  GLN A  23       8.404  -6.059   1.523  1.00  0.00           C  
ATOM    388  CD  GLN A  23       9.540  -6.613   2.361  1.00  0.00           C  
ATOM    389  OE1 GLN A  23      10.665  -6.772   1.879  1.00  0.00           O  
ATOM    390  NE2 GLN A  23       9.253  -6.911   3.623  1.00  0.00           N  
ATOM    391  H   GLN A  23       6.901  -3.353   2.419  1.00  0.00           H  
ATOM    392  HA  GLN A  23       9.838  -3.856   2.557  1.00  0.00           H  
ATOM    393 1HB  GLN A  23       7.917  -4.422   0.256  1.00  0.00           H  
ATOM    394 2HB  GLN A  23       9.628  -4.825   0.298  1.00  0.00           H  
ATOM    395 1HG  GLN A  23       7.528  -5.952   2.162  1.00  0.00           H  
ATOM    396 2HG  GLN A  23       8.196  -6.765   0.719  1.00  0.00           H  
ATOM    397 1HE2 GLN A  23       9.962  -7.280   4.224  1.00  0.00           H  
ATOM    398 2HE2 GLN A  23       8.327  -6.767   3.973  1.00  0.00           H  
ATOM    399  N   PRO A  24      10.525  -2.132   0.798  1.00  0.00           N  
ATOM    400  CA  PRO A  24      10.937  -0.943   0.061  1.00  0.00           C  
ATOM    401  C   PRO A  24      10.246  -0.868  -1.294  1.00  0.00           C  
ATOM    402  O   PRO A  24       9.911  -1.893  -1.888  1.00  0.00           O  
ATOM    403  CB  PRO A  24      12.450  -1.136  -0.086  1.00  0.00           C  
ATOM    404  CG  PRO A  24      12.798  -2.121   0.977  1.00  0.00           C  
ATOM    405  CD  PRO A  24      11.615  -3.051   1.027  1.00  0.00           C  
ATOM    406  HA  PRO A  24      10.639  -0.067   0.637  1.00  0.00           H  
ATOM    407 1HB  PRO A  24      12.686  -1.498  -1.098  1.00  0.00           H  
ATOM    408 2HB  PRO A  24      12.966  -0.173   0.039  1.00  0.00           H  
ATOM    409 1HG  PRO A  24      13.734  -2.640   0.722  1.00  0.00           H  
ATOM    410 2HG  PRO A  24      12.971  -1.604   1.932  1.00  0.00           H  
ATOM    411 1HD  PRO A  24      11.707  -3.806   0.232  1.00  0.00           H  
ATOM    412 2HD  PRO A  24      11.569  -3.532   2.015  1.00  0.00           H  
ATOM    413  N   GLY A  25      10.034   0.351  -1.778  1.00  0.00           N  
ATOM    414  CA  GLY A  25       9.351   0.562  -3.049  1.00  0.00           C  
ATOM    415  C   GLY A  25       9.660   1.942  -3.617  1.00  0.00           C  
ATOM    416  O   GLY A  25      10.621   2.592  -3.206  1.00  0.00           O  
ATOM    417  H   GLY A  25      10.355   1.151  -1.253  1.00  0.00           H  
ATOM    418 1HA  GLY A  25       9.658  -0.205  -3.760  1.00  0.00           H  
ATOM    419 2HA  GLY A  25       8.277   0.456  -2.906  1.00  0.00           H  
ATOM    420  N   LYS A  26       8.841   2.382  -4.566  1.00  0.00           N  
ATOM    421  CA  LYS A  26       9.056   3.662  -5.231  1.00  0.00           C  
ATOM    422  C   LYS A  26       7.779   4.160  -5.894  1.00  0.00           C  
ATOM    423  O   LYS A  26       6.924   3.368  -6.291  1.00  0.00           O  
ATOM    424  CB  LYS A  26      10.176   3.545  -6.267  1.00  0.00           C  
ATOM    425  CG  LYS A  26       9.870   2.597  -7.419  1.00  0.00           C  
ATOM    426  CD  LYS A  26      11.047   2.494  -8.377  1.00  0.00           C  
ATOM    427  CE  LYS A  26      10.723   1.592  -9.559  1.00  0.00           C  
ATOM    428  NZ  LYS A  26      11.858   1.501 -10.517  1.00  0.00           N  
ATOM    429  H   LYS A  26       8.047   1.817  -4.832  1.00  0.00           H  
ATOM    430  HA  LYS A  26       9.347   4.392  -4.475  1.00  0.00           H  
ATOM    431 1HB  LYS A  26      10.386   4.528  -6.688  1.00  0.00           H  
ATOM    432 2HB  LYS A  26      11.087   3.196  -5.780  1.00  0.00           H  
ATOM    433 1HG  LYS A  26       9.644   1.606  -7.026  1.00  0.00           H  
ATOM    434 2HG  LYS A  26       8.999   2.958  -7.965  1.00  0.00           H  
ATOM    435 1HD  LYS A  26      11.303   3.488  -8.748  1.00  0.00           H  
ATOM    436 2HD  LYS A  26      11.911   2.089  -7.850  1.00  0.00           H  
ATOM    437 1HE  LYS A  26      10.486   0.592  -9.199  1.00  0.00           H  
ATOM    438 2HE  LYS A  26       9.851   1.981 -10.085  1.00  0.00           H  
ATOM    439 1HZ  LYS A  26      11.603   0.896 -11.285  1.00  0.00           H  
ATOM    440 2HZ  LYS A  26      12.074   2.422 -10.873  1.00  0.00           H  
ATOM    441 3HZ  LYS A  26      12.667   1.123 -10.046  1.00  0.00           H  
ATOM    442  N   VAL A  27       7.655   5.478  -6.012  1.00  0.00           N  
ATOM    443  CA  VAL A  27       6.546   6.080  -6.742  1.00  0.00           C  
ATOM    444  C   VAL A  27       7.045   7.085  -7.772  1.00  0.00           C  
ATOM    445  O   VAL A  27       7.844   7.967  -7.456  1.00  0.00           O  
ATOM    446  CB  VAL A  27       5.584   6.784  -5.767  1.00  0.00           C  
ATOM    447  CG1 VAL A  27       4.455   7.462  -6.528  1.00  0.00           C  
ATOM    448  CG2 VAL A  27       5.033   5.779  -4.767  1.00  0.00           C  
ATOM    449  H   VAL A  27       8.346   6.077  -5.586  1.00  0.00           H  
ATOM    450  HA  VAL A  27       6.021   5.288  -7.276  1.00  0.00           H  
ATOM    451  HB  VAL A  27       6.128   7.566  -5.235  1.00  0.00           H  
ATOM    452 1HG1 VAL A  27       3.785   7.955  -5.823  1.00  0.00           H  
ATOM    453 2HG1 VAL A  27       4.870   8.203  -7.212  1.00  0.00           H  
ATOM    454 3HG1 VAL A  27       3.899   6.716  -7.095  1.00  0.00           H  
ATOM    455 1HG2 VAL A  27       4.354   6.284  -4.080  1.00  0.00           H  
ATOM    456 2HG2 VAL A  27       4.494   4.995  -5.299  1.00  0.00           H  
ATOM    457 3HG2 VAL A  27       5.855   5.337  -4.204  1.00  0.00           H  
ATOM    458  N   ARG A  28       6.570   6.947  -9.005  1.00  0.00           N  
ATOM    459  CA  ARG A  28       7.006   7.812 -10.095  1.00  0.00           C  
ATOM    460  C   ARG A  28       5.903   8.779 -10.506  1.00  0.00           C  
ATOM    461  O   ARG A  28       4.828   8.362 -10.937  1.00  0.00           O  
ATOM    462  CB  ARG A  28       7.424   6.983 -11.301  1.00  0.00           C  
ATOM    463  CG  ARG A  28       8.011   7.782 -12.454  1.00  0.00           C  
ATOM    464  CD  ARG A  28       8.642   6.900 -13.468  1.00  0.00           C  
ATOM    465  NE  ARG A  28       7.663   6.065 -14.146  1.00  0.00           N  
ATOM    466  CZ  ARG A  28       7.968   5.043 -14.968  1.00  0.00           C  
ATOM    467  NH1 ARG A  28       9.225   4.741 -15.204  1.00  0.00           N  
ATOM    468  NH2 ARG A  28       7.002   4.342 -15.538  1.00  0.00           N  
ATOM    469  H   ARG A  28       5.889   6.225  -9.192  1.00  0.00           H  
ATOM    470  HA  ARG A  28       7.852   8.401  -9.743  1.00  0.00           H  
ATOM    471 1HB  ARG A  28       8.169   6.248 -10.996  1.00  0.00           H  
ATOM    472 2HB  ARG A  28       6.562   6.436 -11.684  1.00  0.00           H  
ATOM    473 1HG  ARG A  28       7.220   8.353 -12.940  1.00  0.00           H  
ATOM    474 2HG  ARG A  28       8.771   8.465 -12.073  1.00  0.00           H  
ATOM    475 1HD  ARG A  28       9.147   7.510 -14.217  1.00  0.00           H  
ATOM    476 2HD  ARG A  28       9.368   6.248 -12.983  1.00  0.00           H  
ATOM    477  HE  ARG A  28       6.685   6.267 -13.989  1.00  0.00           H  
ATOM    478 1HH1 ARG A  28       9.963   5.276 -14.769  1.00  0.00           H  
ATOM    479 2HH1 ARG A  28       9.453   3.974 -15.821  1.00  0.00           H  
ATOM    480 1HH2 ARG A  28       6.035   4.574 -15.356  1.00  0.00           H  
ATOM    481 2HH2 ARG A  28       7.230   3.576 -16.154  1.00  0.00           H  
ATOM    482  N   ILE A  29       6.175  10.072 -10.370  1.00  0.00           N  
ATOM    483  CA  ILE A  29       5.206  11.101 -10.726  1.00  0.00           C  
ATOM    484  C   ILE A  29       5.685  11.920 -11.918  1.00  0.00           C  
ATOM    485  O   ILE A  29       6.868  11.905 -12.258  1.00  0.00           O  
ATOM    486  CB  ILE A  29       4.936  12.038  -9.534  1.00  0.00           C  
ATOM    487  CG1 ILE A  29       6.213  12.787  -9.145  1.00  0.00           C  
ATOM    488  CG2 ILE A  29       4.395  11.250  -8.351  1.00  0.00           C  
ATOM    489  CD1 ILE A  29       5.990  13.890  -8.136  1.00  0.00           C  
ATOM    490  H   ILE A  29       7.077  10.349 -10.010  1.00  0.00           H  
ATOM    491  HA  ILE A  29       4.277  10.607 -11.012  1.00  0.00           H  
ATOM    492  HB  ILE A  29       4.204  12.791  -9.822  1.00  0.00           H  
ATOM    493 1HG1 ILE A  29       6.935  12.085  -8.729  1.00  0.00           H  
ATOM    494 2HG1 ILE A  29       6.663  13.227 -10.035  1.00  0.00           H  
ATOM    495 1HG2 ILE A  29       4.211  11.927  -7.517  1.00  0.00           H  
ATOM    496 2HG2 ILE A  29       3.464  10.762  -8.634  1.00  0.00           H  
ATOM    497 3HG2 ILE A  29       5.124  10.497  -8.051  1.00  0.00           H  
ATOM    498 1HD1 ILE A  29       6.940  14.375  -7.910  1.00  0.00           H  
ATOM    499 2HD1 ILE A  29       5.296  14.625  -8.547  1.00  0.00           H  
ATOM    500 3HD1 ILE A  29       5.573  13.469  -7.222  1.00  0.00           H  
ATOM    501  N   GLU A  30       4.759  12.633 -12.550  1.00  0.00           N  
ATOM    502  CA  GLU A  30       5.098  13.521 -13.656  1.00  0.00           C  
ATOM    503  C   GLU A  30       4.154  14.714 -13.713  1.00  0.00           C  
ATOM    504  O   GLU A  30       2.934  14.552 -13.738  1.00  0.00           O  
ATOM    505  CB  GLU A  30       5.056  12.760 -14.983  1.00  0.00           C  
ATOM    506  CG  GLU A  30       5.455  13.589 -16.196  1.00  0.00           C  
ATOM    507  CD  GLU A  30       5.546  12.775 -17.456  1.00  0.00           C  
ATOM    508  OE1 GLU A  30       5.624  11.574 -17.361  1.00  0.00           O  
ATOM    509  OE2 GLU A  30       5.537  13.355 -18.516  1.00  0.00           O  
ATOM    510  H   GLU A  30       3.795  12.558 -12.257  1.00  0.00           H  
ATOM    511  HA  GLU A  30       6.106  13.900 -13.488  1.00  0.00           H  
ATOM    512 1HB  GLU A  30       5.723  11.900 -14.931  1.00  0.00           H  
ATOM    513 2HB  GLU A  30       4.048  12.382 -15.153  1.00  0.00           H  
ATOM    514 1HG  GLU A  30       4.719  14.380 -16.340  1.00  0.00           H  
ATOM    515 2HG  GLU A  30       6.418  14.057 -16.001  1.00  0.00           H  
ATOM    516  N   PHE A  31       4.725  15.914 -13.733  1.00  0.00           N  
ATOM    517  CA  PHE A  31       3.938  17.135 -13.850  1.00  0.00           C  
ATOM    518  C   PHE A  31       4.330  17.927 -15.091  1.00  0.00           C  
ATOM    519  O   PHE A  31       5.319  18.660 -15.084  1.00  0.00           O  
ATOM    520  CB  PHE A  31       4.116  18.007 -12.605  1.00  0.00           C  
ATOM    521  CG  PHE A  31       3.211  19.205 -12.570  1.00  0.00           C  
ATOM    522  CD1 PHE A  31       1.985  19.148 -11.923  1.00  0.00           C  
ATOM    523  CD2 PHE A  31       3.583  20.392 -13.183  1.00  0.00           C  
ATOM    524  CE1 PHE A  31       1.152  20.250 -11.890  1.00  0.00           C  
ATOM    525  CE2 PHE A  31       2.752  21.495 -13.151  1.00  0.00           C  
ATOM    526  CZ  PHE A  31       1.535  21.424 -12.503  1.00  0.00           C  
ATOM    527  H   PHE A  31       5.730  15.981 -13.667  1.00  0.00           H  
ATOM    528  HA  PHE A  31       2.889  16.854 -13.951  1.00  0.00           H  
ATOM    529 1HB  PHE A  31       3.925  17.411 -11.714  1.00  0.00           H  
ATOM    530 2HB  PHE A  31       5.146  18.357 -12.551  1.00  0.00           H  
ATOM    531  HD1 PHE A  31       1.683  18.220 -11.437  1.00  0.00           H  
ATOM    532  HD2 PHE A  31       4.544  20.448 -13.695  1.00  0.00           H  
ATOM    533  HE1 PHE A  31       0.191  20.191 -11.378  1.00  0.00           H  
ATOM    534  HE2 PHE A  31       3.057  22.422 -13.637  1.00  0.00           H  
ATOM    535  HZ  PHE A  31       0.879  22.292 -12.479  1.00  0.00           H  
ATOM    536  N   ASP A  32       3.549  17.775 -16.155  1.00  0.00           N  
ATOM    537  CA  ASP A  32       3.832  18.451 -17.416  1.00  0.00           C  
ATOM    538  C   ASP A  32       5.262  18.193 -17.870  1.00  0.00           C  
ATOM    539  O   ASP A  32       5.949  19.102 -18.337  1.00  0.00           O  
ATOM    540  CB  ASP A  32       3.596  19.957 -17.281  1.00  0.00           C  
ATOM    541  CG  ASP A  32       2.140  20.307 -17.003  1.00  0.00           C  
ATOM    542  OD1 ASP A  32       1.279  19.629 -17.511  1.00  0.00           O  
ATOM    543  OD2 ASP A  32       1.904  21.249 -16.285  1.00  0.00           O  
ATOM    544  H   ASP A  32       2.738  17.176 -16.089  1.00  0.00           H  
ATOM    545  HA  ASP A  32       3.162  18.046 -18.174  1.00  0.00           H  
ATOM    546 1HB  ASP A  32       4.210  20.351 -16.471  1.00  0.00           H  
ATOM    547 2HB  ASP A  32       3.906  20.457 -18.200  1.00  0.00           H  
ATOM    548  N   GLY A  33       5.707  16.949 -17.730  1.00  0.00           N  
ATOM    549  CA  GLY A  33       7.041  16.558 -18.171  1.00  0.00           C  
ATOM    550  C   GLY A  33       7.989  16.405 -16.988  1.00  0.00           C  
ATOM    551  O   GLY A  33       8.956  15.646 -17.049  1.00  0.00           O  
ATOM    552  H   GLY A  33       5.105  16.256 -17.308  1.00  0.00           H  
ATOM    553 1HA  GLY A  33       6.982  15.617 -18.719  1.00  0.00           H  
ATOM    554 2HA  GLY A  33       7.430  17.306 -18.859  1.00  0.00           H  
ATOM    555  N   LYS A  34       7.705  17.130 -15.912  1.00  0.00           N  
ATOM    556  CA  LYS A  34       8.525  17.067 -14.708  1.00  0.00           C  
ATOM    557  C   LYS A  34       8.404  15.709 -14.029  1.00  0.00           C  
ATOM    558  O   LYS A  34       7.675  15.558 -13.048  1.00  0.00           O  
ATOM    559  CB  LYS A  34       8.133  18.179 -13.734  1.00  0.00           C  
ATOM    560  CG  LYS A  34       8.418  19.588 -14.239  1.00  0.00           C  
ATOM    561  CD  LYS A  34       8.052  20.633 -13.197  1.00  0.00           C  
ATOM    562  CE  LYS A  34       8.377  22.038 -13.682  1.00  0.00           C  
ATOM    563  NZ  LYS A  34       8.060  23.069 -12.657  1.00  0.00           N  
ATOM    564  H   LYS A  34       6.901  17.741 -15.928  1.00  0.00           H  
ATOM    565  HA  LYS A  34       9.567  17.203 -15.000  1.00  0.00           H  
ATOM    566 1HB  LYS A  34       7.067  18.112 -13.514  1.00  0.00           H  
ATOM    567 2HB  LYS A  34       8.670  18.046 -12.794  1.00  0.00           H  
ATOM    568 1HG  LYS A  34       9.478  19.681 -14.479  1.00  0.00           H  
ATOM    569 2HG  LYS A  34       7.841  19.772 -15.145  1.00  0.00           H  
ATOM    570 1HD  LYS A  34       6.985  20.571 -12.978  1.00  0.00           H  
ATOM    571 2HD  LYS A  34       8.605  20.440 -12.278  1.00  0.00           H  
ATOM    572 1HE  LYS A  34       9.436  22.101 -13.928  1.00  0.00           H  
ATOM    573 2HE  LYS A  34       7.804  22.253 -14.584  1.00  0.00           H  
ATOM    574 1HZ  LYS A  34       8.289  23.985 -13.018  1.00  0.00           H  
ATOM    575 2HZ  LYS A  34       7.075  23.032 -12.435  1.00  0.00           H  
ATOM    576 3HZ  LYS A  34       8.600  22.892 -11.822  1.00  0.00           H  
ATOM    577  N   ARG A  35       9.121  14.723 -14.556  1.00  0.00           N  
ATOM    578  CA  ARG A  35       9.032  13.357 -14.054  1.00  0.00           C  
ATOM    579  C   ARG A  35       9.989  13.135 -12.889  1.00  0.00           C  
ATOM    580  O   ARG A  35      11.170  13.472 -12.970  1.00  0.00           O  
ATOM    581  CB  ARG A  35       9.344  12.359 -15.159  1.00  0.00           C  
ATOM    582  CG  ARG A  35       9.133  10.901 -14.782  1.00  0.00           C  
ATOM    583  CD  ARG A  35       9.268  10.005 -15.959  1.00  0.00           C  
ATOM    584  NE  ARG A  35       8.189  10.198 -16.914  1.00  0.00           N  
ATOM    585  CZ  ARG A  35       8.160   9.666 -18.152  1.00  0.00           C  
ATOM    586  NH1 ARG A  35       9.154   8.914 -18.569  1.00  0.00           N  
ATOM    587  NH2 ARG A  35       7.131   9.901 -18.948  1.00  0.00           N  
ATOM    588  H   ARG A  35       9.745  14.925 -15.325  1.00  0.00           H  
ATOM    589  HA  ARG A  35       8.018  13.196 -13.689  1.00  0.00           H  
ATOM    590 1HB  ARG A  35       8.718  12.569 -16.025  1.00  0.00           H  
ATOM    591 2HB  ARG A  35      10.382  12.473 -15.470  1.00  0.00           H  
ATOM    592 1HG  ARG A  35       9.875  10.607 -14.040  1.00  0.00           H  
ATOM    593 2HG  ARG A  35       8.133  10.773 -14.367  1.00  0.00           H  
ATOM    594 1HD  ARG A  35      10.212  10.208 -16.465  1.00  0.00           H  
ATOM    595 2HD  ARG A  35       9.250   8.967 -15.629  1.00  0.00           H  
ATOM    596  HE  ARG A  35       7.406  10.771 -16.630  1.00  0.00           H  
ATOM    597 1HH1 ARG A  35       9.940   8.734 -17.961  1.00  0.00           H  
ATOM    598 2HH1 ARG A  35       9.132   8.516 -19.496  1.00  0.00           H  
ATOM    599 1HH2 ARG A  35       6.366  10.480 -18.627  1.00  0.00           H  
ATOM    600 2HH2 ARG A  35       7.108   9.503 -19.875  1.00  0.00           H  
ATOM    601  N   HIS A  36       9.471  12.566 -11.806  1.00  0.00           N  
ATOM    602  CA  HIS A  36      10.265  12.346 -10.603  1.00  0.00           C  
ATOM    603  C   HIS A  36      10.032  10.951 -10.037  1.00  0.00           C  
ATOM    604  O   HIS A  36       9.069  10.719  -9.307  1.00  0.00           O  
ATOM    605  CB  HIS A  36       9.936  13.397  -9.537  1.00  0.00           C  
ATOM    606  CG  HIS A  36      10.132  14.806 -10.002  1.00  0.00           C  
ATOM    607  ND1 HIS A  36      11.381  15.357 -10.200  1.00  0.00           N  
ATOM    608  CD2 HIS A  36       9.239  15.777 -10.306  1.00  0.00           C  
ATOM    609  CE1 HIS A  36      11.246  16.608 -10.608  1.00  0.00           C  
ATOM    610  NE2 HIS A  36       9.958  16.886 -10.680  1.00  0.00           N  
ATOM    611  H   HIS A  36       8.503  12.279 -11.815  1.00  0.00           H  
ATOM    612  HA  HIS A  36      11.318  12.425 -10.873  1.00  0.00           H  
ATOM    613 1HB  HIS A  36       8.899  13.282  -9.221  1.00  0.00           H  
ATOM    614 2HB  HIS A  36      10.565  13.236  -8.662  1.00  0.00           H  
ATOM    615  HD1 HIS A  36      12.256  14.878 -10.135  1.00  0.00           H  
ATOM    616  HD2 HIS A  36       8.149  15.809 -10.300  1.00  0.00           H  
ATOM    617  HE1 HIS A  36      12.123  17.219 -10.822  1.00  0.00           H  
ATOM    618  N   GLU A  37      10.920  10.024 -10.379  1.00  0.00           N  
ATOM    619  CA  GLU A  37      10.878   8.678  -9.818  1.00  0.00           C  
ATOM    620  C   GLU A  37      11.649   8.603  -8.507  1.00  0.00           C  
ATOM    621  O   GLU A  37      12.879   8.657  -8.496  1.00  0.00           O  
ATOM    622  CB  GLU A  37      11.447   7.667 -10.815  1.00  0.00           C  
ATOM    623  CG  GLU A  37      11.390   6.220 -10.345  1.00  0.00           C  
ATOM    624  CD  GLU A  37      11.862   5.247 -11.389  1.00  0.00           C  
ATOM    625  OE1 GLU A  37      11.829   5.585 -12.548  1.00  0.00           O  
ATOM    626  OE2 GLU A  37      12.257   4.163 -11.027  1.00  0.00           O  
ATOM    627  H   GLU A  37      11.644  10.257 -11.044  1.00  0.00           H  
ATOM    628  HA  GLU A  37       9.837   8.432  -9.608  1.00  0.00           H  
ATOM    629 1HB  GLU A  37      10.900   7.735 -11.755  1.00  0.00           H  
ATOM    630 2HB  GLU A  37      12.489   7.909 -11.025  1.00  0.00           H  
ATOM    631 1HG  GLU A  37      12.012   6.113  -9.457  1.00  0.00           H  
ATOM    632 2HG  GLU A  37      10.365   5.979 -10.068  1.00  0.00           H  
ATOM    633  N   VAL A  38      10.920   8.478  -7.403  1.00  0.00           N  
ATOM    634  CA  VAL A  38      11.523   8.529  -6.077  1.00  0.00           C  
ATOM    635  C   VAL A  38      11.364   7.200  -5.348  1.00  0.00           C  
ATOM    636  O   VAL A  38      10.246   6.741  -5.113  1.00  0.00           O  
ATOM    637  CB  VAL A  38      10.880   9.650  -5.240  1.00  0.00           C  
ATOM    638  CG1 VAL A  38      11.479   9.682  -3.842  1.00  0.00           C  
ATOM    639  CG2 VAL A  38      11.068  10.989  -5.937  1.00  0.00           C  
ATOM    640  H   VAL A  38       9.923   8.344  -7.486  1.00  0.00           H  
ATOM    641  HA  VAL A  38      12.590   8.718  -6.197  1.00  0.00           H  
ATOM    642  HB  VAL A  38       9.816   9.444  -5.129  1.00  0.00           H  
ATOM    643 1HG1 VAL A  38      11.013  10.480  -3.264  1.00  0.00           H  
ATOM    644 2HG1 VAL A  38      11.301   8.726  -3.348  1.00  0.00           H  
ATOM    645 3HG1 VAL A  38      12.551   9.862  -3.909  1.00  0.00           H  
ATOM    646 1HG2 VAL A  38      10.610  11.777  -5.340  1.00  0.00           H  
ATOM    647 2HG2 VAL A  38      12.133  11.193  -6.053  1.00  0.00           H  
ATOM    648 3HG2 VAL A  38      10.596  10.957  -6.919  1.00  0.00           H  
ATOM    649  N   HIS A  39      12.488   6.587  -4.993  1.00  0.00           N  
ATOM    650  CA  HIS A  39      12.477   5.376  -4.182  1.00  0.00           C  
ATOM    651  C   HIS A  39      12.401   5.707  -2.698  1.00  0.00           C  
ATOM    652  O   HIS A  39      13.102   6.596  -2.214  1.00  0.00           O  
ATOM    653  CB  HIS A  39      13.722   4.528  -4.459  1.00  0.00           C  
ATOM    654  CG  HIS A  39      13.716   3.203  -3.761  1.00  0.00           C  
ATOM    655  ND1 HIS A  39      14.017   3.067  -2.422  1.00  0.00           N  
ATOM    656  CD2 HIS A  39      13.445   1.957  -4.215  1.00  0.00           C  
ATOM    657  CE1 HIS A  39      13.932   1.792  -2.083  1.00  0.00           C  
ATOM    658  NE2 HIS A  39      13.586   1.099  -3.152  1.00  0.00           N  
ATOM    659  H   HIS A  39      13.373   6.971  -5.293  1.00  0.00           H  
ATOM    660  HA  HIS A  39      11.587   4.803  -4.443  1.00  0.00           H  
ATOM    661 1HB  HIS A  39      13.809   4.348  -5.531  1.00  0.00           H  
ATOM    662 2HB  HIS A  39      14.611   5.074  -4.146  1.00  0.00           H  
ATOM    663  HD1 HIS A  39      14.191   3.811  -1.777  1.00  0.00           H  
ATOM    664  HD2 HIS A  39      13.162   1.571  -5.194  1.00  0.00           H  
ATOM    665  HE1 HIS A  39      14.133   1.476  -1.060  1.00  0.00           H  
ATOM    666  N   LEU A  40      11.547   4.987  -1.979  1.00  0.00           N  
ATOM    667  CA  LEU A  40      11.372   5.209  -0.548  1.00  0.00           C  
ATOM    668  C   LEU A  40      11.394   3.894   0.220  1.00  0.00           C  
ATOM    669  O   LEU A  40      10.893   2.876  -0.257  1.00  0.00           O  
ATOM    670  CB  LEU A  40      10.050   5.941  -0.283  1.00  0.00           C  
ATOM    671  CG  LEU A  40       9.955   7.366  -0.842  1.00  0.00           C  
ATOM    672  CD1 LEU A  40       8.525   7.871  -0.707  1.00  0.00           C  
ATOM    673  CD2 LEU A  40      10.926   8.270  -0.097  1.00  0.00           C  
ATOM    674  H   LEU A  40      11.004   4.267  -2.435  1.00  0.00           H  
ATOM    675  HA  LEU A  40      12.193   5.829  -0.192  1.00  0.00           H  
ATOM    676 1HB  LEU A  40       9.238   5.360  -0.718  1.00  0.00           H  
ATOM    677 2HB  LEU A  40       9.893   5.996   0.794  1.00  0.00           H  
ATOM    678  HG  LEU A  40      10.207   7.359  -1.903  1.00  0.00           H  
ATOM    679 1HD1 LEU A  40       8.457   8.884  -1.105  1.00  0.00           H  
ATOM    680 2HD1 LEU A  40       7.854   7.218  -1.265  1.00  0.00           H  
ATOM    681 3HD1 LEU A  40       8.238   7.874   0.344  1.00  0.00           H  
ATOM    682 1HD2 LEU A  40      10.859   9.283  -0.495  1.00  0.00           H  
ATOM    683 2HD2 LEU A  40      10.674   8.279   0.963  1.00  0.00           H  
ATOM    684 3HD2 LEU A  40      11.942   7.896  -0.226  1.00  0.00           H  
ATOM    685  N   ASN A  41      11.979   3.922   1.413  1.00  0.00           N  
ATOM    686  CA  ASN A  41      11.914   2.785   2.324  1.00  0.00           C  
ATOM    687  C   ASN A  41      10.693   2.875   3.231  1.00  0.00           C  
ATOM    688  O   ASN A  41      10.100   3.942   3.386  1.00  0.00           O  
ATOM    689  CB  ASN A  41      13.185   2.689   3.148  1.00  0.00           C  
ATOM    690  CG  ASN A  41      14.402   2.432   2.305  1.00  0.00           C  
ATOM    691  OD1 ASN A  41      14.437   1.480   1.516  1.00  0.00           O  
ATOM    692  ND2 ASN A  41      15.403   3.262   2.455  1.00  0.00           N  
ATOM    693  H   ASN A  41      12.481   4.751   1.696  1.00  0.00           H  
ATOM    694  HA  ASN A  41      11.821   1.878   1.728  1.00  0.00           H  
ATOM    695 1HB  ASN A  41      13.330   3.616   3.703  1.00  0.00           H  
ATOM    696 2HB  ASN A  41      13.086   1.884   3.877  1.00  0.00           H  
ATOM    697 1HD2 ASN A  41      16.239   3.140   1.920  1.00  0.00           H  
ATOM    698 2HD2 ASN A  41      15.332   4.018   3.105  1.00  0.00           H  
ATOM    699  N   PRO A  42      10.322   1.747   3.828  1.00  0.00           N  
ATOM    700  CA  PRO A  42       9.199   1.706   4.757  1.00  0.00           C  
ATOM    701  C   PRO A  42       9.345   2.763   5.844  1.00  0.00           C  
ATOM    702  O   PRO A  42      10.297   2.739   6.624  1.00  0.00           O  
ATOM    703  CB  PRO A  42       9.280   0.289   5.333  1.00  0.00           C  
ATOM    704  CG  PRO A  42       9.900  -0.515   4.241  1.00  0.00           C  
ATOM    705  CD  PRO A  42      10.932   0.402   3.641  1.00  0.00           C  
ATOM    706  HA  PRO A  42       8.289   1.925   4.198  1.00  0.00           H  
ATOM    707 1HB  PRO A  42       9.880   0.291   6.255  1.00  0.00           H  
ATOM    708 2HB  PRO A  42       8.274  -0.065   5.605  1.00  0.00           H  
ATOM    709 1HG  PRO A  42      10.338  -1.437   4.650  1.00  0.00           H  
ATOM    710 2HG  PRO A  42       9.134  -0.822   3.514  1.00  0.00           H  
ATOM    711 1HD  PRO A  42      11.877   0.303   4.196  1.00  0.00           H  
ATOM    712 2HD  PRO A  42      11.076   0.149   2.581  1.00  0.00           H  
ATOM    713  N   GLY A  43       8.395   3.692   5.891  1.00  0.00           N  
ATOM    714  CA  GLY A  43       8.391   4.732   6.912  1.00  0.00           C  
ATOM    715  C   GLY A  43       8.875   6.061   6.346  1.00  0.00           C  
ATOM    716  O   GLY A  43       8.696   7.111   6.963  1.00  0.00           O  
ATOM    717  H   GLY A  43       7.658   3.676   5.201  1.00  0.00           H  
ATOM    718 1HA  GLY A  43       7.382   4.848   7.309  1.00  0.00           H  
ATOM    719 2HA  GLY A  43       9.030   4.431   7.741  1.00  0.00           H  
ATOM    720  N   GLU A  44       9.489   6.009   5.169  1.00  0.00           N  
ATOM    721  CA  GLU A  44       9.997   7.209   4.516  1.00  0.00           C  
ATOM    722  C   GLU A  44       8.925   7.864   3.655  1.00  0.00           C  
ATOM    723  O   GLU A  44       7.994   7.201   3.197  1.00  0.00           O  
ATOM    724  CB  GLU A  44      11.219   6.873   3.659  1.00  0.00           C  
ATOM    725  CG  GLU A  44      12.440   6.425   4.451  1.00  0.00           C  
ATOM    726  CD  GLU A  44      13.635   6.154   3.580  1.00  0.00           C  
ATOM    727  OE1 GLU A  44      13.498   6.207   2.381  1.00  0.00           O  
ATOM    728  OE2 GLU A  44      14.687   5.894   4.114  1.00  0.00           O  
ATOM    729  H   GLU A  44       9.608   5.114   4.715  1.00  0.00           H  
ATOM    730  HA  GLU A  44      10.284   7.921   5.291  1.00  0.00           H  
ATOM    731 1HB  GLU A  44      10.965   6.078   2.958  1.00  0.00           H  
ATOM    732 2HB  GLU A  44      11.504   7.747   3.072  1.00  0.00           H  
ATOM    733 1HG  GLU A  44      12.697   7.201   5.171  1.00  0.00           H  
ATOM    734 2HG  GLU A  44      12.188   5.522   5.005  1.00  0.00           H  
ATOM    735  N   SER A  45       9.061   9.167   3.438  1.00  0.00           N  
ATOM    736  CA  SER A  45       8.083   9.921   2.663  1.00  0.00           C  
ATOM    737  C   SER A  45       8.722  11.137   2.003  1.00  0.00           C  
ATOM    738  O   SER A  45       9.818  11.554   2.378  1.00  0.00           O  
ATOM    739  CB  SER A  45       6.938  10.362   3.554  1.00  0.00           C  
ATOM    740  OG  SER A  45       7.371  11.300   4.501  1.00  0.00           O  
ATOM    741  H   SER A  45       9.863   9.648   3.821  1.00  0.00           H  
ATOM    742  HA  SER A  45       7.705   9.273   1.873  1.00  0.00           H  
ATOM    743 1HB  SER A  45       6.148  10.797   2.942  1.00  0.00           H  
ATOM    744 2HB  SER A  45       6.519   9.495   4.063  1.00  0.00           H  
ATOM    745  HG  SER A  45       6.712  11.998   4.502  1.00  0.00           H  
ATOM    746  N   THR A  46       8.031  11.701   1.019  1.00  0.00           N  
ATOM    747  CA  THR A  46       8.488  12.920   0.363  1.00  0.00           C  
ATOM    748  C   THR A  46       7.312  13.774  -0.094  1.00  0.00           C  
ATOM    749  O   THR A  46       6.156  13.453   0.180  1.00  0.00           O  
ATOM    750  CB  THR A  46       9.391  12.597  -0.841  1.00  0.00           C  
ATOM    751  OG1 THR A  46      10.006  13.801  -1.318  1.00  0.00           O  
ATOM    752  CG2 THR A  46       8.579  11.968  -1.963  1.00  0.00           C  
ATOM    753  H   THR A  46       7.166  11.275   0.718  1.00  0.00           H  
ATOM    754  HA  THR A  46       9.060  13.500   1.087  1.00  0.00           H  
ATOM    755  HB  THR A  46      10.173  11.903  -0.534  1.00  0.00           H  
ATOM    756  HG1 THR A  46      10.920  13.830  -1.025  1.00  0.00           H  
ATOM    757 1HG2 THR A  46       9.233  11.746  -2.806  1.00  0.00           H  
ATOM    758 2HG2 THR A  46       8.119  11.046  -1.607  1.00  0.00           H  
ATOM    759 3HG2 THR A  46       7.801  12.661  -2.282  1.00  0.00           H  
ATOM    760  N   LYS A  47       7.614  14.864  -0.792  1.00  0.00           N  
ATOM    761  CA  LYS A  47       6.584  15.779  -1.268  1.00  0.00           C  
ATOM    762  C   LYS A  47       7.131  16.717  -2.336  1.00  0.00           C  
ATOM    763  O   LYS A  47       8.242  17.234  -2.212  1.00  0.00           O  
ATOM    764  CB  LYS A  47       6.005  16.586  -0.105  1.00  0.00           C  
ATOM    765  CG  LYS A  47       4.848  17.499  -0.488  1.00  0.00           C  
ATOM    766  CD  LYS A  47       4.262  18.190   0.735  1.00  0.00           C  
ATOM    767  CE  LYS A  47       3.105  19.103   0.354  1.00  0.00           C  
ATOM    768  NZ  LYS A  47       2.543  19.811   1.536  1.00  0.00           N  
ATOM    769  H   LYS A  47       8.583  15.063  -0.997  1.00  0.00           H  
ATOM    770  HA  LYS A  47       5.788  15.187  -1.720  1.00  0.00           H  
ATOM    771 1HB  LYS A  47       5.653  15.906   0.671  1.00  0.00           H  
ATOM    772 2HB  LYS A  47       6.789  17.205   0.333  1.00  0.00           H  
ATOM    773 1HG  LYS A  47       5.199  18.257  -1.189  1.00  0.00           H  
ATOM    774 2HG  LYS A  47       4.068  16.914  -0.973  1.00  0.00           H  
ATOM    775 1HD  LYS A  47       3.904  17.439   1.440  1.00  0.00           H  
ATOM    776 2HD  LYS A  47       5.034  18.783   1.223  1.00  0.00           H  
ATOM    777 1HE  LYS A  47       3.448  19.842  -0.368  1.00  0.00           H  
ATOM    778 2HE  LYS A  47       2.314  18.513  -0.110  1.00  0.00           H  
ATOM    779 1HZ  LYS A  47       1.780  20.404   1.242  1.00  0.00           H  
ATOM    780 2HZ  LYS A  47       2.204  19.134   2.205  1.00  0.00           H  
ATOM    781 3HZ  LYS A  47       3.262  20.376   1.964  1.00  0.00           H  
ATOM    782  N   TRP A  48       6.346  16.933  -3.386  1.00  0.00           N  
ATOM    783  CA  TRP A  48       6.725  17.854  -4.450  1.00  0.00           C  
ATOM    784  C   TRP A  48       5.678  18.945  -4.634  1.00  0.00           C  
ATOM    785  O   TRP A  48       4.482  18.705  -4.465  1.00  0.00           O  
ATOM    786  CB  TRP A  48       6.917  17.099  -5.766  1.00  0.00           C  
ATOM    787  CG  TRP A  48       8.035  16.101  -5.727  1.00  0.00           C  
ATOM    788  CD1 TRP A  48       7.968  14.819  -5.269  1.00  0.00           C  
ATOM    789  CD2 TRP A  48       9.401  16.300  -6.165  1.00  0.00           C  
ATOM    790  NE1 TRP A  48       9.192  14.209  -5.390  1.00  0.00           N  
ATOM    791  CE2 TRP A  48      10.080  15.100  -5.938  1.00  0.00           C  
ATOM    792  CE3 TRP A  48      10.090  17.383  -6.725  1.00  0.00           C  
ATOM    793  CZ2 TRP A  48      11.422  14.947  -6.248  1.00  0.00           C  
ATOM    794  CZ3 TRP A  48      11.436  17.229  -7.037  1.00  0.00           C  
ATOM    795  CH2 TRP A  48      12.084  16.042  -6.805  1.00  0.00           C  
ATOM    796  H   TRP A  48       5.463  16.446  -3.448  1.00  0.00           H  
ATOM    797  HA  TRP A  48       7.661  18.335  -4.164  1.00  0.00           H  
ATOM    798 1HB  TRP A  48       5.997  16.572  -6.021  1.00  0.00           H  
ATOM    799 2HB  TRP A  48       7.120  17.809  -6.567  1.00  0.00           H  
ATOM    800  HD1 TRP A  48       7.073  14.348  -4.866  1.00  0.00           H  
ATOM    801  HE1 TRP A  48       9.405  13.260  -5.120  1.00  0.00           H  
ATOM    802  HE3 TRP A  48       9.580  18.327  -6.913  1.00  0.00           H  
ATOM    803  HZ2 TRP A  48      11.955  14.012  -6.072  1.00  0.00           H  
ATOM    804  HZ3 TRP A  48      11.965  18.077  -7.471  1.00  0.00           H  
ATOM    805  HH2 TRP A  48      13.140  15.955  -7.062  1.00  0.00           H  
ATOM    806  N   ARG A  49       6.134  20.143  -4.981  1.00  0.00           N  
ATOM    807  CA  ARG A  49       5.233  21.261  -5.238  1.00  0.00           C  
ATOM    808  C   ARG A  49       5.393  21.781  -6.661  1.00  0.00           C  
ATOM    809  O   ARG A  49       6.510  21.986  -7.135  1.00  0.00           O  
ATOM    810  CB  ARG A  49       5.491  22.393  -4.255  1.00  0.00           C  
ATOM    811  CG  ARG A  49       4.656  23.643  -4.485  1.00  0.00           C  
ATOM    812  CD  ARG A  49       4.933  24.684  -3.463  1.00  0.00           C  
ATOM    813  NE  ARG A  49       4.353  24.346  -2.173  1.00  0.00           N  
ATOM    814  CZ  ARG A  49       4.734  24.885  -0.998  1.00  0.00           C  
ATOM    815  NH1 ARG A  49       5.693  25.784  -0.967  1.00  0.00           N  
ATOM    816  NH2 ARG A  49       4.143  24.510   0.123  1.00  0.00           N  
ATOM    817  H   ARG A  49       7.130  20.284  -5.070  1.00  0.00           H  
ATOM    818  HA  ARG A  49       4.209  20.903  -5.126  1.00  0.00           H  
ATOM    819 1HB  ARG A  49       5.294  22.047  -3.241  1.00  0.00           H  
ATOM    820 2HB  ARG A  49       6.541  22.685  -4.303  1.00  0.00           H  
ATOM    821 1HG  ARG A  49       4.884  24.057  -5.467  1.00  0.00           H  
ATOM    822 2HG  ARG A  49       3.597  23.387  -4.435  1.00  0.00           H  
ATOM    823 1HD  ARG A  49       6.010  24.791  -3.335  1.00  0.00           H  
ATOM    824 2HD  ARG A  49       4.510  25.634  -3.788  1.00  0.00           H  
ATOM    825  HE  ARG A  49       3.612  23.658  -2.156  1.00  0.00           H  
ATOM    826 1HH1 ARG A  49       6.145  26.070  -1.824  1.00  0.00           H  
ATOM    827 2HH1 ARG A  49       5.979  26.188  -0.087  1.00  0.00           H  
ATOM    828 1HH2 ARG A  49       3.406  23.819   0.099  1.00  0.00           H  
ATOM    829 2HH2 ARG A  49       4.429  24.914   1.003  1.00  0.00           H  
ATOM    830  N   PHE A  50       4.269  21.993  -7.337  1.00  0.00           N  
ATOM    831  CA  PHE A  50       4.282  22.500  -8.704  1.00  0.00           C  
ATOM    832  C   PHE A  50       3.344  23.691  -8.859  1.00  0.00           C  
ATOM    833  O   PHE A  50       2.460  23.909  -8.030  1.00  0.00           O  
ATOM    834  CB  PHE A  50       3.881  21.398  -9.686  1.00  0.00           C  
ATOM    835  CG  PHE A  50       4.686  20.138  -9.543  1.00  0.00           C  
ATOM    836  CD1 PHE A  50       4.210  19.076  -8.788  1.00  0.00           C  
ATOM    837  CD2 PHE A  50       5.919  20.010 -10.163  1.00  0.00           C  
ATOM    838  CE1 PHE A  50       4.949  17.916  -8.655  1.00  0.00           C  
ATOM    839  CE2 PHE A  50       6.660  18.851 -10.034  1.00  0.00           C  
ATOM    840  CZ  PHE A  50       6.173  17.803  -9.278  1.00  0.00           C  
ATOM    841  H   PHE A  50       3.383  21.798  -6.893  1.00  0.00           H  
ATOM    842  HA  PHE A  50       5.292  22.840  -8.930  1.00  0.00           H  
ATOM    843 1HB  PHE A  50       2.830  21.149  -9.545  1.00  0.00           H  
ATOM    844 2HB  PHE A  50       3.997  21.761 -10.707  1.00  0.00           H  
ATOM    845  HD1 PHE A  50       3.241  19.165  -8.296  1.00  0.00           H  
ATOM    846  HD2 PHE A  50       6.304  20.838 -10.760  1.00  0.00           H  
ATOM    847  HE1 PHE A  50       4.563  17.090  -8.058  1.00  0.00           H  
ATOM    848  HE2 PHE A  50       7.628  18.764 -10.526  1.00  0.00           H  
ATOM    849  HZ  PHE A  50       6.757  16.890  -9.173  1.00  0.00           H  
ATOM    850  N   GLU A  51       3.541  24.458  -9.925  1.00  0.00           N  
ATOM    851  CA  GLU A  51       2.683  25.600 -10.217  1.00  0.00           C  
ATOM    852  C   GLU A  51       2.402  25.712 -11.710  1.00  0.00           C  
ATOM    853  O   GLU A  51       3.272  26.106 -12.487  1.00  0.00           O  
ATOM    854  CB  GLU A  51       3.325  26.893  -9.710  1.00  0.00           C  
ATOM    855  CG  GLU A  51       3.408  27.003  -8.195  1.00  0.00           C  
ATOM    856  CD  GLU A  51       3.966  28.320  -7.733  1.00  0.00           C  
ATOM    857  OE1 GLU A  51       4.491  29.040  -8.548  1.00  0.00           O  
ATOM    858  OE2 GLU A  51       3.867  28.607  -6.563  1.00  0.00           O  
ATOM    859  H   GLU A  51       4.305  24.245 -10.550  1.00  0.00           H  
ATOM    860  HA  GLU A  51       1.730  25.446  -9.709  1.00  0.00           H  
ATOM    861 1HB  GLU A  51       4.337  26.977 -10.108  1.00  0.00           H  
ATOM    862 2HB  GLU A  51       2.758  27.749 -10.077  1.00  0.00           H  
ATOM    863 1HG  GLU A  51       2.409  26.878  -7.777  1.00  0.00           H  
ATOM    864 2HG  GLU A  51       4.034  26.196  -7.816  1.00  0.00           H  
ATOM    865  N   ASN A  52       1.183  25.362 -12.106  1.00  0.00           N  
ATOM    866  CA  ASN A  52       0.748  25.533 -13.487  1.00  0.00           C  
ATOM    867  C   ASN A  52      -0.746  25.270 -13.630  1.00  0.00           C  
ATOM    868  O   ASN A  52      -1.185  24.120 -13.646  1.00  0.00           O  
ATOM    869  CB  ASN A  52       1.540  24.627 -14.412  1.00  0.00           C  
ATOM    870  CG  ASN A  52       1.272  24.907 -15.864  1.00  0.00           C  
ATOM    871  OD1 ASN A  52       0.866  26.016 -16.230  1.00  0.00           O  
ATOM    872  ND2 ASN A  52       1.490  23.924 -16.699  1.00  0.00           N  
ATOM    873  H   ASN A  52       0.541  24.969 -11.432  1.00  0.00           H  
ATOM    874  HA  ASN A  52       0.934  26.567 -13.776  1.00  0.00           H  
ATOM    875 1HB  ASN A  52       2.606  24.754 -14.220  1.00  0.00           H  
ATOM    876 2HB  ASN A  52       1.292  23.586 -14.203  1.00  0.00           H  
ATOM    877 1HD2 ASN A  52       1.329  24.053 -17.678  1.00  0.00           H  
ATOM    878 2HD2 ASN A  52       1.818  23.043 -16.359  1.00  0.00           H  
ATOM    879  N   PRO A  53      -1.523  26.343 -13.733  1.00  0.00           N  
ATOM    880  CA  PRO A  53      -2.964  26.230 -13.920  1.00  0.00           C  
ATOM    881  C   PRO A  53      -3.297  25.349 -15.117  1.00  0.00           C  
ATOM    882  O   PRO A  53      -2.856  25.612 -16.235  1.00  0.00           O  
ATOM    883  CB  PRO A  53      -3.397  27.682 -14.149  1.00  0.00           C  
ATOM    884  CG  PRO A  53      -2.379  28.487 -13.416  1.00  0.00           C  
ATOM    885  CD  PRO A  53      -1.085  27.753 -13.646  1.00  0.00           C  
ATOM    886  HA  PRO A  53      -3.385  25.760 -13.031  1.00  0.00           H  
ATOM    887 1HB  PRO A  53      -3.420  27.902 -15.227  1.00  0.00           H  
ATOM    888 2HB  PRO A  53      -4.417  27.835 -13.768  1.00  0.00           H  
ATOM    889 1HG  PRO A  53      -2.357  29.516 -13.804  1.00  0.00           H  
ATOM    890 2HG  PRO A  53      -2.644  28.555 -12.350  1.00  0.00           H  
ATOM    891 1HD  PRO A  53      -0.629  28.098 -14.586  1.00  0.00           H  
ATOM    892 2HD  PRO A  53      -0.406  27.931 -12.798  1.00  0.00           H  
ATOM    893  N   GLY A  54      -4.078  24.302 -14.875  1.00  0.00           N  
ATOM    894  CA  GLY A  54      -4.471  23.378 -15.933  1.00  0.00           C  
ATOM    895  C   GLY A  54      -3.369  22.366 -16.218  1.00  0.00           C  
ATOM    896  O   GLY A  54      -3.388  21.686 -17.244  1.00  0.00           O  
ATOM    897  H   GLY A  54      -4.408  24.141 -13.934  1.00  0.00           H  
ATOM    898 1HA  GLY A  54      -5.383  22.857 -15.640  1.00  0.00           H  
ATOM    899 2HA  GLY A  54      -4.698  23.939 -16.839  1.00  0.00           H  
ATOM    900  N   GLY A  55      -2.409  22.271 -15.304  1.00  0.00           N  
ATOM    901  CA  GLY A  55      -1.288  21.354 -15.463  1.00  0.00           C  
ATOM    902  C   GLY A  55      -1.747  19.903 -15.390  1.00  0.00           C  
ATOM    903  O   GLY A  55      -2.693  19.577 -14.673  1.00  0.00           O  
ATOM    904  H   GLY A  55      -2.458  22.849 -14.477  1.00  0.00           H  
ATOM    905 1HA  GLY A  55      -0.801  21.537 -16.422  1.00  0.00           H  
ATOM    906 2HA  GLY A  55      -0.548  21.544 -14.686  1.00  0.00           H  
ATOM    907  N   GLU A  56      -1.072  19.035 -16.136  1.00  0.00           N  
ATOM    908  CA  GLU A  56      -1.396  17.614 -16.140  1.00  0.00           C  
ATOM    909  C   GLU A  56      -0.441  16.828 -15.251  1.00  0.00           C  
ATOM    910  O   GLU A  56       0.772  16.846 -15.458  1.00  0.00           O  
ATOM    911  CB  GLU A  56      -1.352  17.061 -17.567  1.00  0.00           C  
ATOM    912  CG  GLU A  56      -1.684  15.580 -17.677  1.00  0.00           C  
ATOM    913  CD  GLU A  56      -1.663  15.080 -19.095  1.00  0.00           C  
ATOM    914  OE1 GLU A  56      -1.653  15.890 -19.991  1.00  0.00           O  
ATOM    915  OE2 GLU A  56      -1.657  13.886 -19.283  1.00  0.00           O  
ATOM    916  H   GLU A  56      -0.314  19.369 -16.715  1.00  0.00           H  
ATOM    917  HA  GLU A  56      -2.402  17.495 -15.738  1.00  0.00           H  
ATOM    918 1HB  GLU A  56      -2.056  17.609 -18.192  1.00  0.00           H  
ATOM    919 2HB  GLU A  56      -0.356  17.213 -17.985  1.00  0.00           H  
ATOM    920 1HG  GLU A  56      -0.960  15.011 -17.093  1.00  0.00           H  
ATOM    921 2HG  GLU A  56      -2.670  15.406 -17.250  1.00  0.00           H  
ATOM    922  N   PHE A  57      -0.996  16.139 -14.260  1.00  0.00           N  
ATOM    923  CA  PHE A  57      -0.189  15.472 -13.245  1.00  0.00           C  
ATOM    924  C   PHE A  57      -0.552  13.997 -13.133  1.00  0.00           C  
ATOM    925  O   PHE A  57      -1.730  13.639 -13.100  1.00  0.00           O  
ATOM    926  CB  PHE A  57      -0.371  16.152 -11.886  1.00  0.00           C  
ATOM    927  CG  PHE A  57       0.481  15.565 -10.797  1.00  0.00           C  
ATOM    928  CD1 PHE A  57       1.864  15.562 -10.904  1.00  0.00           C  
ATOM    929  CD2 PHE A  57      -0.098  15.016  -9.663  1.00  0.00           C  
ATOM    930  CE1 PHE A  57       2.648  15.023  -9.902  1.00  0.00           C  
ATOM    931  CE2 PHE A  57       0.683  14.477  -8.659  1.00  0.00           C  
ATOM    932  CZ  PHE A  57       2.059  14.481  -8.780  1.00  0.00           C  
ATOM    933  H   PHE A  57      -2.002  16.074 -14.208  1.00  0.00           H  
ATOM    934  HA  PHE A  57       0.856  15.537 -13.547  1.00  0.00           H  
ATOM    935 1HB  PHE A  57      -0.130  17.210 -11.974  1.00  0.00           H  
ATOM    936 2HB  PHE A  57      -1.413  16.078 -11.580  1.00  0.00           H  
ATOM    937  HD1 PHE A  57       2.330  15.992 -11.790  1.00  0.00           H  
ATOM    938  HD2 PHE A  57      -1.185  15.013  -9.568  1.00  0.00           H  
ATOM    939  HE1 PHE A  57       3.734  15.027  -9.999  1.00  0.00           H  
ATOM    940  HE2 PHE A  57       0.215  14.049  -7.773  1.00  0.00           H  
ATOM    941  HZ  PHE A  57       2.676  14.055  -7.990  1.00  0.00           H  
ATOM    942  N   HIS A  58       0.465  13.145 -13.075  1.00  0.00           N  
ATOM    943  CA  HIS A  58       0.255  11.708 -12.943  1.00  0.00           C  
ATOM    944  C   HIS A  58       1.033  11.144 -11.760  1.00  0.00           C  
ATOM    945  O   HIS A  58       2.123  11.617 -11.440  1.00  0.00           O  
ATOM    946  CB  HIS A  58       0.668  10.980 -14.226  1.00  0.00           C  
ATOM    947  CG  HIS A  58      -0.165  11.342 -15.417  1.00  0.00           C  
ATOM    948  ND1 HIS A  58      -1.389  10.761 -15.673  1.00  0.00           N  
ATOM    949  CD2 HIS A  58       0.051  12.224 -16.421  1.00  0.00           C  
ATOM    950  CE1 HIS A  58      -1.891  11.272 -16.784  1.00  0.00           C  
ATOM    951  NE2 HIS A  58      -1.037  12.160 -17.257  1.00  0.00           N  
ATOM    952  H   HIS A  58       1.409  13.502 -13.124  1.00  0.00           H  
ATOM    953  HA  HIS A  58      -0.805  11.537 -12.758  1.00  0.00           H  
ATOM    954 1HB  HIS A  58       1.709  11.209 -14.456  1.00  0.00           H  
ATOM    955 2HB  HIS A  58       0.595   9.904 -14.074  1.00  0.00           H  
ATOM    956  HD2 HIS A  58       0.925  12.864 -16.544  1.00  0.00           H  
ATOM    957  HE1 HIS A  58      -2.848  11.005 -17.233  1.00  0.00           H  
ATOM    958  HE2 HIS A  58      -1.159  12.708 -18.097  1.00  0.00           H  
ATOM    959  N   VAL A  59       0.465  10.131 -11.115  1.00  0.00           N  
ATOM    960  CA  VAL A  59       1.159   9.416 -10.050  1.00  0.00           C  
ATOM    961  C   VAL A  59       1.169   7.915 -10.310  1.00  0.00           C  
ATOM    962  O   VAL A  59       0.116   7.289 -10.433  1.00  0.00           O  
ATOM    963  CB  VAL A  59       0.485   9.695  -8.693  1.00  0.00           C  
ATOM    964  CG1 VAL A  59       1.197   8.939  -7.581  1.00  0.00           C  
ATOM    965  CG2 VAL A  59       0.482  11.190  -8.414  1.00  0.00           C  
ATOM    966  H   VAL A  59      -0.471   9.848 -11.369  1.00  0.00           H  
ATOM    967  HA  VAL A  59       2.193   9.759 -10.030  1.00  0.00           H  
ATOM    968  HB  VAL A  59      -0.541   9.328  -8.725  1.00  0.00           H  
ATOM    969 1HG1 VAL A  59       0.708   9.147  -6.629  1.00  0.00           H  
ATOM    970 2HG1 VAL A  59       1.155   7.869  -7.783  1.00  0.00           H  
ATOM    971 3HG1 VAL A  59       2.237   9.260  -7.531  1.00  0.00           H  
ATOM    972 1HG2 VAL A  59       0.004  11.379  -7.453  1.00  0.00           H  
ATOM    973 2HG2 VAL A  59       1.508  11.557  -8.388  1.00  0.00           H  
ATOM    974 3HG2 VAL A  59      -0.068  11.706  -9.201  1.00  0.00           H  
ATOM    975  N   GLU A  60       2.365   7.343 -10.393  1.00  0.00           N  
ATOM    976  CA  GLU A  60       2.515   5.910 -10.621  1.00  0.00           C  
ATOM    977  C   GLU A  60       3.095   5.215  -9.396  1.00  0.00           C  
ATOM    978  O   GLU A  60       4.309   5.205  -9.192  1.00  0.00           O  
ATOM    979  CB  GLU A  60       3.409   5.654 -11.836  1.00  0.00           C  
ATOM    980  CG  GLU A  60       2.839   6.159 -13.153  1.00  0.00           C  
ATOM    981  CD  GLU A  60       3.734   5.871 -14.327  1.00  0.00           C  
ATOM    982  OE1 GLU A  60       4.883   5.566 -14.113  1.00  0.00           O  
ATOM    983  OE2 GLU A  60       3.268   5.956 -15.439  1.00  0.00           O  
ATOM    984  H   GLU A  60       3.192   7.914 -10.295  1.00  0.00           H  
ATOM    985  HA  GLU A  60       1.526   5.492 -10.805  1.00  0.00           H  
ATOM    986 1HB  GLU A  60       4.376   6.134 -11.684  1.00  0.00           H  
ATOM    987 2HB  GLU A  60       3.587   4.583 -11.937  1.00  0.00           H  
ATOM    988 1HG  GLU A  60       1.872   5.687 -13.324  1.00  0.00           H  
ATOM    989 2HG  GLU A  60       2.680   7.234 -13.080  1.00  0.00           H  
ATOM    990  N   ALA A  61       2.220   4.635  -8.581  1.00  0.00           N  
ATOM    991  CA  ALA A  61       2.644   3.942  -7.370  1.00  0.00           C  
ATOM    992  C   ALA A  61       2.620   2.431  -7.564  1.00  0.00           C  
ATOM    993  O   ALA A  61       1.705   1.750  -7.101  1.00  0.00           O  
ATOM    994  CB  ALA A  61       1.761   4.338  -6.196  1.00  0.00           C  
ATOM    995  H   ALA A  61       1.237   4.675  -8.807  1.00  0.00           H  
ATOM    996  HA  ALA A  61       3.671   4.235  -7.154  1.00  0.00           H  
ATOM    997 1HB  ALA A  61       2.089   3.813  -5.300  1.00  0.00           H  
ATOM    998 2HB  ALA A  61       1.833   5.414  -6.034  1.00  0.00           H  
ATOM    999 3HB  ALA A  61       0.727   4.074  -6.413  1.00  0.00           H  
ATOM   1000  N   GLY A  62       3.633   1.912  -8.250  1.00  0.00           N  
ATOM   1001  CA  GLY A  62       3.748   0.476  -8.477  1.00  0.00           C  
ATOM   1002  C   GLY A  62       2.683  -0.016  -9.447  1.00  0.00           C  
ATOM   1003  O   GLY A  62       2.915  -0.091 -10.654  1.00  0.00           O  
ATOM   1004  H   GLY A  62       4.340   2.527  -8.625  1.00  0.00           H  
ATOM   1005 1HA  GLY A  62       4.739   0.248  -8.871  1.00  0.00           H  
ATOM   1006 2HA  GLY A  62       3.652  -0.051  -7.528  1.00  0.00           H  
ATOM   1007  N   LYS A  63       1.513  -0.351  -8.914  1.00  0.00           N  
ATOM   1008  CA  LYS A  63       0.415  -0.857  -9.730  1.00  0.00           C  
ATOM   1009  C   LYS A  63      -0.766   0.105  -9.722  1.00  0.00           C  
ATOM   1010  O   LYS A  63      -1.753  -0.104 -10.427  1.00  0.00           O  
ATOM   1011  CB  LYS A  63      -0.026  -2.236  -9.238  1.00  0.00           C  
ATOM   1012  CG  LYS A  63       1.032  -3.322  -9.377  1.00  0.00           C  
ATOM   1013  CD  LYS A  63       0.510  -4.668  -8.895  1.00  0.00           C  
ATOM   1014  CE  LYS A  63       1.564  -5.756  -9.042  1.00  0.00           C  
ATOM   1015  NZ  LYS A  63       1.078  -7.071  -8.543  1.00  0.00           N  
ATOM   1016  H   LYS A  63       1.380  -0.253  -7.918  1.00  0.00           H  
ATOM   1017  HA  LYS A  63       0.769  -0.943 -10.758  1.00  0.00           H  
ATOM   1018 1HB  LYS A  63      -0.306  -2.175  -8.186  1.00  0.00           H  
ATOM   1019 2HB  LYS A  63      -0.908  -2.556  -9.794  1.00  0.00           H  
ATOM   1020 1HG  LYS A  63       1.328  -3.411 -10.423  1.00  0.00           H  
ATOM   1021 2HG  LYS A  63       1.910  -3.052  -8.792  1.00  0.00           H  
ATOM   1022 1HD  LYS A  63       0.222  -4.592  -7.846  1.00  0.00           H  
ATOM   1023 2HD  LYS A  63      -0.369  -4.946  -9.476  1.00  0.00           H  
ATOM   1024 1HE  LYS A  63       1.838  -5.858 -10.091  1.00  0.00           H  
ATOM   1025 2HE  LYS A  63       2.456  -5.476  -8.481  1.00  0.00           H  
ATOM   1026 1HZ  LYS A  63       1.805  -7.764  -8.657  1.00  0.00           H  
ATOM   1027 2HZ  LYS A  63       0.839  -6.993  -7.564  1.00  0.00           H  
ATOM   1028 3HZ  LYS A  63       0.262  -7.350  -9.068  1.00  0.00           H  
ATOM   1029  N   GLU A  64      -0.659   1.159  -8.921  1.00  0.00           N  
ATOM   1030  CA  GLU A  64      -1.739   2.128  -8.781  1.00  0.00           C  
ATOM   1031  C   GLU A  64      -1.387   3.448  -9.455  1.00  0.00           C  
ATOM   1032  O   GLU A  64      -0.645   4.259  -8.902  1.00  0.00           O  
ATOM   1033  CB  GLU A  64      -2.052   2.367  -7.302  1.00  0.00           C  
ATOM   1034  CG  GLU A  64      -2.531   1.132  -6.553  1.00  0.00           C  
ATOM   1035  CD  GLU A  64      -2.860   1.412  -5.113  1.00  0.00           C  
ATOM   1036  OE1 GLU A  64      -2.873   2.560  -4.738  1.00  0.00           O  
ATOM   1037  OE2 GLU A  64      -3.099   0.476  -4.386  1.00  0.00           O  
ATOM   1038  H   GLU A  64       0.194   1.293  -8.395  1.00  0.00           H  
ATOM   1039  HA  GLU A  64      -2.622   1.725  -9.277  1.00  0.00           H  
ATOM   1040 1HB  GLU A  64      -1.161   2.740  -6.797  1.00  0.00           H  
ATOM   1041 2HB  GLU A  64      -2.824   3.132  -7.213  1.00  0.00           H  
ATOM   1042 1HG  GLU A  64      -3.420   0.741  -7.047  1.00  0.00           H  
ATOM   1043 2HG  GLU A  64      -1.757   0.367  -6.602  1.00  0.00           H  
ATOM   1044  N   LYS A  65      -1.923   3.656 -10.652  1.00  0.00           N  
ATOM   1045  CA  LYS A  65      -1.675   4.883 -11.400  1.00  0.00           C  
ATOM   1046  C   LYS A  65      -2.835   5.859 -11.259  1.00  0.00           C  
ATOM   1047  O   LYS A  65      -3.999   5.477 -11.384  1.00  0.00           O  
ATOM   1048  CB  LYS A  65      -1.428   4.569 -12.877  1.00  0.00           C  
ATOM   1049  CG  LYS A  65      -1.056   5.779 -13.723  1.00  0.00           C  
ATOM   1050  CD  LYS A  65      -0.651   5.366 -15.130  1.00  0.00           C  
ATOM   1051  CE  LYS A  65      -0.245   6.570 -15.967  1.00  0.00           C  
ATOM   1052  NZ  LYS A  65       0.241   6.173 -17.316  1.00  0.00           N  
ATOM   1053  H   LYS A  65      -2.519   2.947 -11.055  1.00  0.00           H  
ATOM   1054  HA  LYS A  65      -0.786   5.358 -10.985  1.00  0.00           H  
ATOM   1055 1HB  LYS A  65      -0.623   3.839 -12.964  1.00  0.00           H  
ATOM   1056 2HB  LYS A  65      -2.324   4.122 -13.308  1.00  0.00           H  
ATOM   1057 1HG  LYS A  65      -1.908   6.457 -13.784  1.00  0.00           H  
ATOM   1058 2HG  LYS A  65      -0.225   6.308 -13.256  1.00  0.00           H  
ATOM   1059 1HD  LYS A  65       0.188   4.670 -15.079  1.00  0.00           H  
ATOM   1060 2HD  LYS A  65      -1.487   4.863 -15.617  1.00  0.00           H  
ATOM   1061 1HE  LYS A  65      -1.099   7.236 -16.084  1.00  0.00           H  
ATOM   1062 2HE  LYS A  65       0.547   7.118 -15.456  1.00  0.00           H  
ATOM   1063 1HZ  LYS A  65       0.500   6.998 -17.838  1.00  0.00           H  
ATOM   1064 2HZ  LYS A  65       1.046   5.569 -17.220  1.00  0.00           H  
ATOM   1065 3HZ  LYS A  65      -0.491   5.681 -17.807  1.00  0.00           H  
ATOM   1066  N   TYR A  66      -2.512   7.121 -10.998  1.00  0.00           N  
ATOM   1067  CA  TYR A  66      -3.528   8.147 -10.801  1.00  0.00           C  
ATOM   1068  C   TYR A  66      -3.323   9.316 -11.756  1.00  0.00           C  
ATOM   1069  O   TYR A  66      -2.200   9.601 -12.171  1.00  0.00           O  
ATOM   1070  CB  TYR A  66      -3.519   8.638  -9.351  1.00  0.00           C  
ATOM   1071  CG  TYR A  66      -3.743   7.542  -8.334  1.00  0.00           C  
ATOM   1072  CD1 TYR A  66      -2.658   6.908  -7.747  1.00  0.00           C  
ATOM   1073  CD2 TYR A  66      -5.034   7.170  -7.988  1.00  0.00           C  
ATOM   1074  CE1 TYR A  66      -2.862   5.906  -6.818  1.00  0.00           C  
ATOM   1075  CE2 TYR A  66      -5.238   6.168  -7.059  1.00  0.00           C  
ATOM   1076  CZ  TYR A  66      -4.158   5.538  -6.475  1.00  0.00           C  
ATOM   1077  OH  TYR A  66      -4.362   4.540  -5.549  1.00  0.00           O  
ATOM   1078  H   TYR A  66      -1.537   7.376 -10.934  1.00  0.00           H  
ATOM   1079  HA  TYR A  66      -4.502   7.706 -11.017  1.00  0.00           H  
ATOM   1080 1HB  TYR A  66      -2.562   9.114  -9.134  1.00  0.00           H  
ATOM   1081 2HB  TYR A  66      -4.296   9.390  -9.217  1.00  0.00           H  
ATOM   1082  HD1 TYR A  66      -1.643   7.200  -8.019  1.00  0.00           H  
ATOM   1083  HD2 TYR A  66      -5.887   7.667  -8.450  1.00  0.00           H  
ATOM   1084  HE1 TYR A  66      -2.010   5.409  -6.357  1.00  0.00           H  
ATOM   1085  HE2 TYR A  66      -6.253   5.875  -6.787  1.00  0.00           H  
ATOM   1086  HH  TYR A  66      -3.550   4.040  -5.436  1.00  0.00           H  
ATOM   1087  N   THR A  67      -4.415   9.990 -12.101  1.00  0.00           N  
ATOM   1088  CA  THR A  67      -4.351  11.158 -12.971  1.00  0.00           C  
ATOM   1089  C   THR A  67      -5.040  12.358 -12.334  1.00  0.00           C  
ATOM   1090  O   THR A  67      -6.162  12.252 -11.839  1.00  0.00           O  
ATOM   1091  CB  THR A  67      -4.988  10.864 -14.342  1.00  0.00           C  
ATOM   1092  OG1 THR A  67      -4.262   9.814 -14.994  1.00  0.00           O  
ATOM   1093  CG2 THR A  67      -4.969  12.107 -15.217  1.00  0.00           C  
ATOM   1094  H   THR A  67      -5.312   9.686 -11.751  1.00  0.00           H  
ATOM   1095  HA  THR A  67      -3.302  11.414 -13.118  1.00  0.00           H  
ATOM   1096  HB  THR A  67      -6.020  10.541 -14.202  1.00  0.00           H  
ATOM   1097  HG1 THR A  67      -3.339  10.067 -15.075  1.00  0.00           H  
ATOM   1098 1HG2 THR A  67      -5.424  11.881 -16.182  1.00  0.00           H  
ATOM   1099 2HG2 THR A  67      -5.531  12.904 -14.730  1.00  0.00           H  
ATOM   1100 3HG2 THR A  67      -3.940  12.430 -15.369  1.00  0.00           H  
ATOM   1101  N   TYR A  68      -4.361  13.501 -12.350  1.00  0.00           N  
ATOM   1102  CA  TYR A  68      -4.888  14.713 -11.734  1.00  0.00           C  
ATOM   1103  C   TYR A  68      -4.764  15.906 -12.673  1.00  0.00           C  
ATOM   1104  O   TYR A  68      -3.860  15.961 -13.507  1.00  0.00           O  
ATOM   1105  CB  TYR A  68      -4.168  14.999 -10.415  1.00  0.00           C  
ATOM   1106  CG  TYR A  68      -4.232  13.858  -9.424  1.00  0.00           C  
ATOM   1107  CD1 TYR A  68      -3.202  12.931  -9.366  1.00  0.00           C  
ATOM   1108  CD2 TYR A  68      -5.321  13.738  -8.574  1.00  0.00           C  
ATOM   1109  CE1 TYR A  68      -3.260  11.888  -8.461  1.00  0.00           C  
ATOM   1110  CE2 TYR A  68      -5.380  12.696  -7.669  1.00  0.00           C  
ATOM   1111  CZ  TYR A  68      -4.355  11.774  -7.611  1.00  0.00           C  
ATOM   1112  OH  TYR A  68      -4.413  10.736  -6.710  1.00  0.00           O  
ATOM   1113  H   TYR A  68      -3.458  13.530 -12.800  1.00  0.00           H  
ATOM   1114  HA  TYR A  68      -5.947  14.557 -11.530  1.00  0.00           H  
ATOM   1115 1HB  TYR A  68      -3.118  15.219 -10.613  1.00  0.00           H  
ATOM   1116 2HB  TYR A  68      -4.604  15.881  -9.946  1.00  0.00           H  
ATOM   1117  HD1 TYR A  68      -2.346  13.025 -10.034  1.00  0.00           H  
ATOM   1118  HD2 TYR A  68      -6.131  14.466  -8.620  1.00  0.00           H  
ATOM   1119  HE1 TYR A  68      -2.451  11.160  -8.416  1.00  0.00           H  
ATOM   1120  HE2 TYR A  68      -6.236  12.601  -7.001  1.00  0.00           H  
ATOM   1121  HH  TYR A  68      -5.202  10.826  -6.171  1.00  0.00           H  
ATOM   1122  N   THR A  69      -5.677  16.861 -12.532  1.00  0.00           N  
ATOM   1123  CA  THR A  69      -5.622  18.094 -13.307  1.00  0.00           C  
ATOM   1124  C   THR A  69      -5.819  19.314 -12.417  1.00  0.00           C  
ATOM   1125  O   THR A  69      -6.737  19.355 -11.598  1.00  0.00           O  
ATOM   1126  CB  THR A  69      -6.681  18.094 -14.425  1.00  0.00           C  
ATOM   1127  OG1 THR A  69      -6.463  16.974 -15.294  1.00  0.00           O  
ATOM   1128  CG2 THR A  69      -6.605  19.380 -15.233  1.00  0.00           C  
ATOM   1129  H   THR A  69      -6.429  16.728 -11.871  1.00  0.00           H  
ATOM   1130  HA  THR A  69      -4.633  18.166 -13.759  1.00  0.00           H  
ATOM   1131  HB  THR A  69      -7.675  18.006 -13.986  1.00  0.00           H  
ATOM   1132  HG1 THR A  69      -5.519  16.834 -15.403  1.00  0.00           H  
ATOM   1133 1HG2 THR A  69      -7.360  19.362 -16.018  1.00  0.00           H  
ATOM   1134 2HG2 THR A  69      -6.782  20.233 -14.578  1.00  0.00           H  
ATOM   1135 3HG2 THR A  69      -5.617  19.468 -15.684  1.00  0.00           H  
ATOM   1136  N   VAL A  70      -4.952  20.307 -12.582  1.00  0.00           N  
ATOM   1137  CA  VAL A  70      -5.007  21.516 -11.768  1.00  0.00           C  
ATOM   1138  C   VAL A  70      -6.184  22.396 -12.169  1.00  0.00           C  
ATOM   1139  O   VAL A  70      -6.602  22.401 -13.327  1.00  0.00           O  
ATOM   1140  OXT VAL A  70      -6.716  23.096 -11.352  1.00  0.00           O  
ATOM   1141  CB  VAL A  70      -3.699  22.316 -11.911  1.00  0.00           C  
ATOM   1142  CG1 VAL A  70      -3.811  23.651 -11.190  1.00  0.00           C  
ATOM   1143  CG2 VAL A  70      -2.533  21.505 -11.367  1.00  0.00           C  
ATOM   1144  H   VAL A  70      -4.236  20.222 -13.289  1.00  0.00           H  
ATOM   1145  HA  VAL A  70      -5.151  21.218 -10.729  1.00  0.00           H  
ATOM   1146  HB  VAL A  70      -3.531  22.534 -12.966  1.00  0.00           H  
ATOM   1147 1HG1 VAL A  70      -2.878  24.204 -11.302  1.00  0.00           H  
ATOM   1148 2HG1 VAL A  70      -4.628  24.230 -11.620  1.00  0.00           H  
ATOM   1149 3HG1 VAL A  70      -4.004  23.478 -10.132  1.00  0.00           H  
ATOM   1150 1HG2 VAL A  70      -1.612  22.077 -11.472  1.00  0.00           H  
ATOM   1151 2HG2 VAL A  70      -2.705  21.283 -10.314  1.00  0.00           H  
ATOM   1152 3HG2 VAL A  70      -2.447  20.573 -11.925  1.00  0.00           H  
