# Supplementary material for: De novo design of immunoglobulin-like domains
Source: Nat Commun. 2022 Oct 3;13:5661. doi: 10.1038/s41467-022-33004-6 (PMC9530121; doi:10.1038/s41467-022-33004-6)
Supplement: Supplementary file 4 — Supplementary Data 1 [file 41467_2022_33004_MOESM4_ESM.zip › dIG_design_models/dIG11_model.pdb]

ATOM      1  N   ARG A   1       0.000   0.000   0.000  1.00  0.00           N  
ATOM      2  CA  ARG A   1       1.458   0.000   0.000  1.00  0.00           C  
ATOM      3  C   ARG A   1       2.009   1.420   0.000  1.00  0.00           C  
ATOM      4  O   ARG A   1       1.543   2.277  -0.751  1.00  0.00           O  
ATOM      5  CB  ARG A   1       1.993  -0.748  -1.212  1.00  0.00           C  
ATOM      6  CG  ARG A   1       3.509  -0.828  -1.296  1.00  0.00           C  
ATOM      7  CD  ARG A   1       3.954  -1.599  -2.486  1.00  0.00           C  
ATOM      8  NE  ARG A   1       5.401  -1.590  -2.628  1.00  0.00           N  
ATOM      9  CZ  ARG A   1       6.232  -2.482  -2.055  1.00  0.00           C  
ATOM     10  NH1 ARG A   1       5.745  -3.446  -1.305  1.00  0.00           N  
ATOM     11  NH2 ARG A   1       7.536  -2.388  -2.246  1.00  0.00           N  
ATOM     12 1H   ARG A   1      -0.334  -0.943   0.000  1.00  0.00           H  
ATOM     13 2H   ARG A   1      -0.334   0.471   0.816  1.00  0.00           H  
ATOM     14 3H   ARG A   1      -0.334   0.471  -0.816  1.00  0.00           H  
ATOM     15  HA  ARG A   1       1.797  -0.490   0.913  1.00  0.00           H  
ATOM     16 1HB  ARG A   1       1.610  -1.768  -1.208  1.00  0.00           H  
ATOM     17 2HB  ARG A   1       1.637  -0.268  -2.123  1.00  0.00           H  
ATOM     18 1HG  ARG A   1       3.923   0.179  -1.365  1.00  0.00           H  
ATOM     19 2HG  ARG A   1       3.898  -1.319  -0.404  1.00  0.00           H  
ATOM     20 1HD  ARG A   1       3.627  -2.634  -2.391  1.00  0.00           H  
ATOM     21 2HD  ARG A   1       3.520  -1.162  -3.384  1.00  0.00           H  
ATOM     22  HE  ARG A   1       5.813  -0.862  -3.198  1.00  0.00           H  
ATOM     23 1HH1 ARG A   1       4.748  -3.518  -1.159  1.00  0.00           H  
ATOM     24 2HH1 ARG A   1       6.367  -4.115  -0.876  1.00  0.00           H  
ATOM     25 1HH2 ARG A   1       7.910  -1.647  -2.822  1.00  0.00           H  
ATOM     26 2HH2 ARG A   1       8.158  -3.057  -1.817  1.00  0.00           H  
ATOM     27  N   LEU A   2       3.003   1.664   0.847  1.00  0.00           N  
ATOM     28  CA  LEU A   2       3.613   2.984   0.954  1.00  0.00           C  
ATOM     29  C   LEU A   2       5.116   2.917   0.718  1.00  0.00           C  
ATOM     30  O   LEU A   2       5.826   2.164   1.384  1.00  0.00           O  
ATOM     31  CB  LEU A   2       3.332   3.587   2.336  1.00  0.00           C  
ATOM     32  CG  LEU A   2       4.011   4.932   2.625  1.00  0.00           C  
ATOM     33  CD1 LEU A   2       3.448   5.996   1.692  1.00  0.00           C  
ATOM     34  CD2 LEU A   2       3.789   5.310   4.082  1.00  0.00           C  
ATOM     35  H   LEU A   2       3.345   0.915   1.432  1.00  0.00           H  
ATOM     36  HA  LEU A   2       3.181   3.620   0.181  1.00  0.00           H  
ATOM     37 1HB  LEU A   2       2.258   3.728   2.442  1.00  0.00           H  
ATOM     38 2HB  LEU A   2       3.661   2.880   3.097  1.00  0.00           H  
ATOM     39  HG  LEU A   2       5.080   4.850   2.430  1.00  0.00           H  
ATOM     40 1HD1 LEU A   2       3.930   6.952   1.897  1.00  0.00           H  
ATOM     41 2HD1 LEU A   2       3.637   5.710   0.657  1.00  0.00           H  
ATOM     42 3HD1 LEU A   2       2.374   6.090   1.853  1.00  0.00           H  
ATOM     43 1HD2 LEU A   2       4.272   6.266   4.287  1.00  0.00           H  
ATOM     44 2HD2 LEU A   2       2.720   5.394   4.278  1.00  0.00           H  
ATOM     45 3HD2 LEU A   2       4.217   4.542   4.726  1.00  0.00           H  
ATOM     46  N   GLU A   3       5.596   3.710  -0.235  1.00  0.00           N  
ATOM     47  CA  GLU A   3       7.026   3.804  -0.505  1.00  0.00           C  
ATOM     48  C   GLU A   3       7.522   5.236  -0.355  1.00  0.00           C  
ATOM     49  O   GLU A   3       7.132   6.121  -1.116  1.00  0.00           O  
ATOM     50  CB  GLU A   3       7.337   3.291  -1.913  1.00  0.00           C  
ATOM     51  CG  GLU A   3       7.017   1.819  -2.131  1.00  0.00           C  
ATOM     52  CD  GLU A   3       7.325   1.354  -3.527  1.00  0.00           C  
ATOM     53  OE1 GLU A   3       7.682   2.172  -4.340  1.00  0.00           O  
ATOM     54  OE2 GLU A   3       7.204   0.178  -3.780  1.00  0.00           O  
ATOM     55  H   GLU A   3       4.954   4.262  -0.785  1.00  0.00           H  
ATOM     56  HA  GLU A   3       7.550   3.190   0.228  1.00  0.00           H  
ATOM     57 1HB  GLU A   3       6.771   3.868  -2.644  1.00  0.00           H  
ATOM     58 2HB  GLU A   3       8.395   3.438  -2.128  1.00  0.00           H  
ATOM     59 1HG  GLU A   3       7.596   1.223  -1.426  1.00  0.00           H  
ATOM     60 2HG  GLU A   3       5.960   1.653  -1.923  1.00  0.00           H  
ATOM     61  N   VAL A   4       8.384   5.458   0.632  1.00  0.00           N  
ATOM     62  CA  VAL A   4       8.927   6.786   0.890  1.00  0.00           C  
ATOM     63  C   VAL A   4      10.447   6.788   0.791  1.00  0.00           C  
ATOM     64  O   VAL A   4      11.122   5.981   1.431  1.00  0.00           O  
ATOM     65  CB  VAL A   4       8.506   7.272   2.290  1.00  0.00           C  
ATOM     66  CG1 VAL A   4       9.109   8.638   2.583  1.00  0.00           C  
ATOM     67  CG2 VAL A   4       6.989   7.319   2.387  1.00  0.00           C  
ATOM     68  H   VAL A   4       8.671   4.686   1.217  1.00  0.00           H  
ATOM     69  HA  VAL A   4       8.542   7.464   0.129  1.00  0.00           H  
ATOM     70  HB  VAL A   4       8.898   6.581   3.037  1.00  0.00           H  
ATOM     71 1HG1 VAL A   4       8.801   8.966   3.576  1.00  0.00           H  
ATOM     72 2HG1 VAL A   4      10.196   8.572   2.544  1.00  0.00           H  
ATOM     73 3HG1 VAL A   4       8.760   9.356   1.841  1.00  0.00           H  
ATOM     74 1HG2 VAL A   4       6.699   7.663   3.379  1.00  0.00           H  
ATOM     75 2HG2 VAL A   4       6.598   8.005   1.636  1.00  0.00           H  
ATOM     76 3HG2 VAL A   4       6.582   6.322   2.215  1.00  0.00           H  
ATOM     77  N   ARG A   5      10.981   7.700  -0.014  1.00  0.00           N  
ATOM     78  CA  ARG A   5      12.421   7.786  -0.226  1.00  0.00           C  
ATOM     79  C   ARG A   5      12.860   9.227  -0.449  1.00  0.00           C  
ATOM     80  O   ARG A   5      12.033  10.110  -0.677  1.00  0.00           O  
ATOM     81  CB  ARG A   5      12.837   6.942  -1.422  1.00  0.00           C  
ATOM     82  CG  ARG A   5      12.229   7.368  -2.749  1.00  0.00           C  
ATOM     83  CD  ARG A   5      12.605   6.442  -3.848  1.00  0.00           C  
ATOM     84  NE  ARG A   5      14.024   6.513  -4.155  1.00  0.00           N  
ATOM     85  CZ  ARG A   5      14.578   7.395  -5.011  1.00  0.00           C  
ATOM     86  NH1 ARG A   5      13.821   8.271  -5.634  1.00  0.00           N  
ATOM     87  NH2 ARG A   5      15.882   7.379  -5.223  1.00  0.00           N  
ATOM     88  H   ARG A   5      10.374   8.351  -0.492  1.00  0.00           H  
ATOM     89  HA  ARG A   5      12.918   7.420   0.672  1.00  0.00           H  
ATOM     90 1HB  ARG A   5      13.921   6.974  -1.530  1.00  0.00           H  
ATOM     91 2HB  ARG A   5      12.557   5.903  -1.249  1.00  0.00           H  
ATOM     92 1HG  ARG A   5      11.142   7.376  -2.664  1.00  0.00           H  
ATOM     93 2HG  ARG A   5      12.581   8.367  -3.006  1.00  0.00           H  
ATOM     94 1HD  ARG A   5      12.370   5.418  -3.557  1.00  0.00           H  
ATOM     95 2HD  ARG A   5      12.048   6.700  -4.747  1.00  0.00           H  
ATOM     96  HE  ARG A   5      14.639   5.855  -3.695  1.00  0.00           H  
ATOM     97 1HH1 ARG A   5      12.824   8.283  -5.471  1.00  0.00           H  
ATOM     98 2HH1 ARG A   5      14.236   8.931  -6.275  1.00  0.00           H  
ATOM     99 1HH2 ARG A   5      16.464   6.706  -4.744  1.00  0.00           H  
ATOM    100 2HH2 ARG A   5      16.297   8.039  -5.864  1.00  0.00           H  
ATOM    101  N   MET A   6      14.167   9.460  -0.381  1.00  0.00           N  
ATOM    102  CA  MET A   6      14.722  10.786  -0.623  1.00  0.00           C  
ATOM    103  C   MET A   6      15.848  10.733  -1.648  1.00  0.00           C  
ATOM    104  O   MET A   6      16.684   9.829  -1.620  1.00  0.00           O  
ATOM    105  CB  MET A   6      15.221  11.396   0.685  1.00  0.00           C  
ATOM    106  CG  MET A   6      15.895  12.752   0.531  1.00  0.00           C  
ATOM    107  SD  MET A   6      16.483  13.418   2.101  1.00  0.00           S  
ATOM    108  CE  MET A   6      14.977  14.138   2.748  1.00  0.00           C  
ATOM    109  H   MET A   6      14.791   8.698  -0.157  1.00  0.00           H  
ATOM    110  HA  MET A   6      13.931  11.416  -1.029  1.00  0.00           H  
ATOM    111 1HB  MET A   6      14.384  11.516   1.372  1.00  0.00           H  
ATOM    112 2HB  MET A   6      15.935  10.718   1.154  1.00  0.00           H  
ATOM    113 1HG  MET A   6      16.745  12.660  -0.145  1.00  0.00           H  
ATOM    114 2HG  MET A   6      15.191  13.462   0.098  1.00  0.00           H  
ATOM    115 1HE  MET A   6      15.178  14.591   3.719  1.00  0.00           H  
ATOM    116 2HE  MET A   6      14.612  14.901   2.059  1.00  0.00           H  
ATOM    117 3HE  MET A   6      14.221  13.360   2.861  1.00  0.00           H  
ATOM    118  N   GLU A   7      15.865  11.706  -2.552  1.00  0.00           N  
ATOM    119  CA  GLU A   7      16.910  11.793  -3.565  1.00  0.00           C  
ATOM    120  C   GLU A   7      17.239  13.243  -3.895  1.00  0.00           C  
ATOM    121  O   GLU A   7      16.345  14.047  -4.163  1.00  0.00           O  
ATOM    122  CB  GLU A   7      16.484  11.055  -4.836  1.00  0.00           C  
ATOM    123  CG  GLU A   7      17.528  11.054  -5.943  1.00  0.00           C  
ATOM    124  CD  GLU A   7      17.114  10.240  -7.137  1.00  0.00           C  
ATOM    125  OE1 GLU A   7      16.141   9.532  -7.041  1.00  0.00           O  
ATOM    126  OE2 GLU A   7      17.773  10.327  -8.147  1.00  0.00           O  
ATOM    127  H   GLU A   7      15.135  12.404  -2.537  1.00  0.00           H  
ATOM    128  HA  GLU A   7      17.811  11.330  -3.163  1.00  0.00           H  
ATOM    129 1HB  GLU A   7      16.252  10.017  -4.594  1.00  0.00           H  
ATOM    130 2HB  GLU A   7      15.576  11.509  -5.233  1.00  0.00           H  
ATOM    131 1HG  GLU A   7      17.706  12.081  -6.262  1.00  0.00           H  
ATOM    132 2HG  GLU A   7      18.463  10.660  -5.546  1.00  0.00           H  
ATOM    133  N   GLY A   8      18.525  13.573  -3.873  1.00  0.00           N  
ATOM    134  CA  GLY A   8      18.977  14.919  -4.206  1.00  0.00           C  
ATOM    135  C   GLY A   8      18.595  15.913  -3.117  1.00  0.00           C  
ATOM    136  O   GLY A   8      19.394  16.217  -2.231  1.00  0.00           O  
ATOM    137  H   GLY A   8      19.208  12.873  -3.620  1.00  0.00           H  
ATOM    138 1HA  GLY A   8      20.059  14.917  -4.338  1.00  0.00           H  
ATOM    139 2HA  GLY A   8      18.538  15.226  -5.154  1.00  0.00           H  
ATOM    140  N   LYS A   9      17.368  16.417  -3.188  1.00  0.00           N  
ATOM    141  CA  LYS A   9      16.875  17.376  -2.205  1.00  0.00           C  
ATOM    142  C   LYS A   9      15.360  17.300  -2.073  1.00  0.00           C  
ATOM    143  O   LYS A   9      14.730  18.196  -1.511  1.00  0.00           O  
ATOM    144  CB  LYS A   9      17.300  18.796  -2.583  1.00  0.00           C  
ATOM    145  CG  LYS A   9      16.693  19.309  -3.883  1.00  0.00           C  
ATOM    146  CD  LYS A   9      17.130  20.738  -4.170  1.00  0.00           C  
ATOM    147  CE  LYS A   9      16.518  21.255  -5.464  1.00  0.00           C  
ATOM    148  NZ  LYS A   9      16.852  22.685  -5.705  1.00  0.00           N  
ATOM    149  H   LYS A   9      16.760  16.130  -3.941  1.00  0.00           H  
ATOM    150  HA  LYS A   9      17.308  17.122  -1.238  1.00  0.00           H  
ATOM    151 1HB  LYS A   9      17.016  19.485  -1.787  1.00  0.00           H  
ATOM    152 2HB  LYS A   9      18.385  18.838  -2.682  1.00  0.00           H  
ATOM    153 1HG  LYS A   9      17.006  18.669  -4.708  1.00  0.00           H  
ATOM    154 2HG  LYS A   9      15.606  19.278  -3.814  1.00  0.00           H  
ATOM    155 1HD  LYS A   9      16.822  21.385  -3.348  1.00  0.00           H  
ATOM    156 2HD  LYS A   9      18.216  20.776  -4.253  1.00  0.00           H  
ATOM    157 1HE  LYS A   9      16.884  20.663  -6.301  1.00  0.00           H  
ATOM    158 2HE  LYS A   9      15.434  21.151  -5.421  1.00  0.00           H  
ATOM    159 1HZ  LYS A   9      16.428  22.989  -6.570  1.00  0.00           H  
ATOM    160 2HZ  LYS A   9      16.500  23.246  -4.942  1.00  0.00           H  
ATOM    161 3HZ  LYS A   9      17.854  22.791  -5.766  1.00  0.00           H  
ATOM    162  N   LYS A  10      14.779  16.225  -2.594  1.00  0.00           N  
ATOM    163  CA  LYS A  10      13.331  16.049  -2.572  1.00  0.00           C  
ATOM    164  C   LYS A  10      12.949  14.704  -1.970  1.00  0.00           C  
ATOM    165  O   LYS A  10      13.734  13.756  -1.995  1.00  0.00           O  
ATOM    166  CB  LYS A  10      12.755  16.177  -3.983  1.00  0.00           C  
ATOM    167  CG  LYS A  10      12.919  17.556  -4.608  1.00  0.00           C  
ATOM    168  CD  LYS A  10      12.333  17.601  -6.011  1.00  0.00           C  
ATOM    169  CE  LYS A  10      12.400  19.005  -6.595  1.00  0.00           C  
ATOM    170  NZ  LYS A  10      11.852  19.059  -7.977  1.00  0.00           N  
ATOM    171  H   LYS A  10      15.354  15.510  -3.017  1.00  0.00           H  
ATOM    172  HA  LYS A  10      12.905  16.831  -1.943  1.00  0.00           H  
ATOM    173 1HB  LYS A  10      13.237  15.453  -4.640  1.00  0.00           H  
ATOM    174 2HB  LYS A  10      11.690  15.944  -3.964  1.00  0.00           H  
ATOM    175 1HG  LYS A  10      12.415  18.299  -3.988  1.00  0.00           H  
ATOM    176 2HG  LYS A  10      13.978  17.809  -4.657  1.00  0.00           H  
ATOM    177 1HD  LYS A  10      12.887  16.920  -6.659  1.00  0.00           H  
ATOM    178 2HD  LYS A  10      11.292  17.280  -5.981  1.00  0.00           H  
ATOM    179 1HE  LYS A  10      11.833  19.688  -5.965  1.00  0.00           H  
ATOM    180 2HE  LYS A  10      13.437  19.341  -6.616  1.00  0.00           H  
ATOM    181 1HZ  LYS A  10      11.915  20.004  -8.328  1.00  0.00           H  
ATOM    182 2HZ  LYS A  10      12.384  18.442  -8.576  1.00  0.00           H  
ATOM    183 3HZ  LYS A  10      10.885  18.767  -7.968  1.00  0.00           H  
ATOM    184  N   VAL A  11      11.738  14.627  -1.428  1.00  0.00           N  
ATOM    185  CA  VAL A  11      11.211  13.372  -0.905  1.00  0.00           C  
ATOM    186  C   VAL A  11      10.110  12.820  -1.801  1.00  0.00           C  
ATOM    187  O   VAL A  11       9.170  13.532  -2.155  1.00  0.00           O  
ATOM    188  CB  VAL A  11      10.657  13.577   0.518  1.00  0.00           C  
ATOM    189  CG1 VAL A  11      10.084  12.275   1.058  1.00  0.00           C  
ATOM    190  CG2 VAL A  11      11.755  14.103   1.430  1.00  0.00           C  
ATOM    191  H   VAL A  11      11.167  15.459  -1.378  1.00  0.00           H  
ATOM    192  HA  VAL A  11      12.023  12.645  -0.888  1.00  0.00           H  
ATOM    193  HB  VAL A  11       9.840  14.297   0.479  1.00  0.00           H  
ATOM    194 1HG1 VAL A  11       9.697  12.439   2.064  1.00  0.00           H  
ATOM    195 2HG1 VAL A  11       9.276  11.937   0.410  1.00  0.00           H  
ATOM    196 3HG1 VAL A  11      10.867  11.518   1.090  1.00  0.00           H  
ATOM    197 1HG2 VAL A  11      11.356  14.246   2.434  1.00  0.00           H  
ATOM    198 2HG2 VAL A  11      12.575  13.385   1.463  1.00  0.00           H  
ATOM    199 3HG2 VAL A  11      12.122  15.055   1.046  1.00  0.00           H  
ATOM    200  N   GLU A  12      10.231  11.548  -2.165  1.00  0.00           N  
ATOM    201  CA  GLU A  12       9.238  10.894  -3.009  1.00  0.00           C  
ATOM    202  C   GLU A  12       8.349   9.965  -2.193  1.00  0.00           C  
ATOM    203  O   GLU A  12       8.823   8.991  -1.609  1.00  0.00           O  
ATOM    204  CB  GLU A  12       9.924  10.108  -4.128  1.00  0.00           C  
ATOM    205  CG  GLU A  12       8.967   9.395  -5.073  1.00  0.00           C  
ATOM    206  CD  GLU A  12       9.676   8.601  -6.134  1.00  0.00           C  
ATOM    207  OE1 GLU A  12      10.883   8.562  -6.114  1.00  0.00           O  
ATOM    208  OE2 GLU A  12       9.010   8.032  -6.967  1.00  0.00           O  
ATOM    209  H   GLU A  12      11.032  11.020  -1.849  1.00  0.00           H  
ATOM    210  HA  GLU A  12       8.604  11.666  -3.445  1.00  0.00           H  
ATOM    211 1HB  GLU A  12      10.539  10.784  -4.723  1.00  0.00           H  
ATOM    212 2HB  GLU A  12      10.586   9.359  -3.694  1.00  0.00           H  
ATOM    213 1HG  GLU A  12       8.335   8.722  -4.494  1.00  0.00           H  
ATOM    214 2HG  GLU A  12       8.324  10.134  -5.548  1.00  0.00           H  
ATOM    215  N   VAL A  13       7.056  10.271  -2.158  1.00  0.00           N  
ATOM    216  CA  VAL A  13       6.093   9.446  -1.439  1.00  0.00           C  
ATOM    217  C   VAL A  13       5.081   8.823  -2.392  1.00  0.00           C  
ATOM    218  O   VAL A  13       4.319   9.530  -3.052  1.00  0.00           O  
ATOM    219  CB  VAL A  13       5.350  10.288  -0.385  1.00  0.00           C  
ATOM    220  CG1 VAL A  13       4.311   9.443   0.337  1.00  0.00           C  
ATOM    221  CG2 VAL A  13       6.346  10.878   0.603  1.00  0.00           C  
ATOM    222  H   VAL A  13       6.733  11.096  -2.642  1.00  0.00           H  
ATOM    223  HA  VAL A  13       6.637   8.636  -0.953  1.00  0.00           H  
ATOM    224  HB  VAL A  13       4.816  11.095  -0.888  1.00  0.00           H  
ATOM    225 1HG1 VAL A  13       3.796  10.055   1.078  1.00  0.00           H  
ATOM    226 2HG1 VAL A  13       3.588   9.062  -0.384  1.00  0.00           H  
ATOM    227 3HG1 VAL A  13       4.803   8.609   0.835  1.00  0.00           H  
ATOM    228 1HG2 VAL A  13       5.814  11.473   1.345  1.00  0.00           H  
ATOM    229 2HG2 VAL A  13       6.884  10.071   1.101  1.00  0.00           H  
ATOM    230 3HG2 VAL A  13       7.055  11.512   0.070  1.00  0.00           H  
ATOM    231  N   ARG A  14       5.077   7.496  -2.458  1.00  0.00           N  
ATOM    232  CA  ARG A  14       4.173   6.776  -3.347  1.00  0.00           C  
ATOM    233  C   ARG A  14       3.027   6.140  -2.571  1.00  0.00           C  
ATOM    234  O   ARG A  14       3.242   5.257  -1.741  1.00  0.00           O  
ATOM    235  CB  ARG A  14       4.924   5.696  -4.113  1.00  0.00           C  
ATOM    236  CG  ARG A  14       6.053   6.206  -4.996  1.00  0.00           C  
ATOM    237  CD  ARG A  14       6.870   5.091  -5.539  1.00  0.00           C  
ATOM    238  NE  ARG A  14       7.957   5.573  -6.376  1.00  0.00           N  
ATOM    239  CZ  ARG A  14       8.933   4.797  -6.885  1.00  0.00           C  
ATOM    240  NH1 ARG A  14       8.945   3.507  -6.634  1.00  0.00           N  
ATOM    241  NH2 ARG A  14       9.879   5.333  -7.637  1.00  0.00           N  
ATOM    242  H   ARG A  14       5.717   6.973  -1.878  1.00  0.00           H  
ATOM    243  HA  ARG A  14       3.745   7.493  -4.048  1.00  0.00           H  
ATOM    244 1HB  ARG A  14       5.351   4.983  -3.411  1.00  0.00           H  
ATOM    245 2HB  ARG A  14       4.227   5.152  -4.750  1.00  0.00           H  
ATOM    246 1HG  ARG A  14       5.636   6.765  -5.833  1.00  0.00           H  
ATOM    247 2HG  ARG A  14       6.705   6.857  -4.413  1.00  0.00           H  
ATOM    248 1HD  ARG A  14       7.300   4.521  -4.717  1.00  0.00           H  
ATOM    249 2HD  ARG A  14       6.240   4.438  -6.142  1.00  0.00           H  
ATOM    250  HE  ARG A  14       7.982   6.561  -6.591  1.00  0.00           H  
ATOM    251 1HH1 ARG A  14       8.222   3.097  -6.060  1.00  0.00           H  
ATOM    252 2HH1 ARG A  14       9.676   2.925  -7.016  1.00  0.00           H  
ATOM    253 1HH2 ARG A  14       9.870   6.325  -7.830  1.00  0.00           H  
ATOM    254 2HH2 ARG A  14      10.610   4.751  -8.018  1.00  0.00           H  
ATOM    255  N   ASN A  15       1.810   6.595  -2.845  1.00  0.00           N  
ATOM    256  CA  ASN A  15       0.621   6.025  -2.223  1.00  0.00           C  
ATOM    257  C   ASN A  15      -0.034   4.992  -3.130  1.00  0.00           C  
ATOM    258  O   ASN A  15      -0.757   5.340  -4.064  1.00  0.00           O  
ATOM    259  CB  ASN A  15      -0.367   7.118  -1.858  1.00  0.00           C  
ATOM    260  CG  ASN A  15      -1.583   6.585  -1.152  1.00  0.00           C  
ATOM    261  OD1 ASN A  15      -1.804   5.370  -1.101  1.00  0.00           O  
ATOM    262  ND2 ASN A  15      -2.377   7.471  -0.607  1.00  0.00           N  
ATOM    263  H   ASN A  15       1.705   7.355  -3.502  1.00  0.00           H  
ATOM    264  HA  ASN A  15       0.927   5.519  -1.307  1.00  0.00           H  
ATOM    265 1HB  ASN A  15       0.121   7.850  -1.213  1.00  0.00           H  
ATOM    266 2HB  ASN A  15      -0.685   7.638  -2.762  1.00  0.00           H  
ATOM    267 1HD2 ASN A  15      -3.201   7.175  -0.124  1.00  0.00           H  
ATOM    268 2HD2 ASN A  15      -2.159   8.445  -0.673  1.00  0.00           H  
ATOM    269  N   ASN A  16       0.222   3.718  -2.851  1.00  0.00           N  
ATOM    270  CA  ASN A  16      -0.354   2.631  -3.632  1.00  0.00           C  
ATOM    271  C   ASN A  16      -1.411   1.879  -2.834  1.00  0.00           C  
ATOM    272  O   ASN A  16      -1.636   0.688  -3.050  1.00  0.00           O  
ATOM    273  CB  ASN A  16       0.731   1.682  -4.108  1.00  0.00           C  
ATOM    274  CG  ASN A  16       1.640   2.309  -5.129  1.00  0.00           C  
ATOM    275  OD1 ASN A  16       1.200   2.689  -6.220  1.00  0.00           O  
ATOM    276  ND2 ASN A  16       2.900   2.424  -4.796  1.00  0.00           N  
ATOM    277  H   ASN A  16       0.833   3.498  -2.077  1.00  0.00           H  
ATOM    278  HA  ASN A  16      -0.839   3.056  -4.511  1.00  0.00           H  
ATOM    279 1HB  ASN A  16       1.330   1.357  -3.256  1.00  0.00           H  
ATOM    280 2HB  ASN A  16       0.272   0.794  -4.544  1.00  0.00           H  
ATOM    281 1HD2 ASN A  16       3.551   2.834  -5.436  1.00  0.00           H  
ATOM    282 2HD2 ASN A  16       3.212   2.103  -3.902  1.00  0.00           H  
ATOM    283  N   SER A  17      -2.059   2.581  -1.911  1.00  0.00           N  
ATOM    284  CA  SER A  17      -3.113   1.989  -1.097  1.00  0.00           C  
ATOM    285  C   SER A  17      -4.489   2.264  -1.691  1.00  0.00           C  
ATOM    286  O   SER A  17      -4.606   2.673  -2.846  1.00  0.00           O  
ATOM    287  CB  SER A  17      -3.046   2.529   0.318  1.00  0.00           C  
ATOM    288  OG  SER A  17      -3.520   3.847   0.376  1.00  0.00           O  
ATOM    289  H   SER A  17      -1.815   3.551  -1.769  1.00  0.00           H  
ATOM    290  HA  SER A  17      -2.965   0.909  -1.084  1.00  0.00           H  
ATOM    291 1HB  SER A  17      -3.641   1.897   0.978  1.00  0.00           H  
ATOM    292 2HB  SER A  17      -2.017   2.494   0.673  1.00  0.00           H  
ATOM    293  HG  SER A  17      -2.921   4.367  -0.166  1.00  0.00           H  
ATOM    294  N   ASP A  18      -5.528   2.037  -0.894  1.00  0.00           N  
ATOM    295  CA  ASP A  18      -6.895   2.308  -1.323  1.00  0.00           C  
ATOM    296  C   ASP A  18      -7.428   3.587  -0.691  1.00  0.00           C  
ATOM    297  O   ASP A  18      -8.589   3.948  -0.881  1.00  0.00           O  
ATOM    298  CB  ASP A  18      -7.811   1.135  -0.965  1.00  0.00           C  
ATOM    299  CG  ASP A  18      -7.470  -0.138  -1.729  1.00  0.00           C  
ATOM    300  OD1 ASP A  18      -7.019  -0.035  -2.845  1.00  0.00           O  
ATOM    301  OD2 ASP A  18      -7.663  -1.201  -1.188  1.00  0.00           O  
ATOM    302  H   ASP A  18      -5.366   1.668   0.032  1.00  0.00           H  
ATOM    303  HA  ASP A  18      -6.890   2.446  -2.404  1.00  0.00           H  
ATOM    304 1HB  ASP A  18      -7.740   0.930   0.103  1.00  0.00           H  
ATOM    305 2HB  ASP A  18      -8.846   1.403  -1.180  1.00  0.00           H  
ATOM    306  N   ARG A  19      -6.572   4.270   0.062  1.00  0.00           N  
ATOM    307  CA  ARG A  19      -6.972   5.479   0.772  1.00  0.00           C  
ATOM    308  C   ARG A  19      -5.886   6.544   0.700  1.00  0.00           C  
ATOM    309  O   ARG A  19      -4.697   6.230   0.633  1.00  0.00           O  
ATOM    310  CB  ARG A  19      -7.277   5.168   2.230  1.00  0.00           C  
ATOM    311  CG  ARG A  19      -8.464   4.244   2.452  1.00  0.00           C  
ATOM    312  CD  ARG A  19      -9.748   4.908   2.110  1.00  0.00           C  
ATOM    313  NE  ARG A  19     -10.893   4.067   2.419  1.00  0.00           N  
ATOM    314  CZ  ARG A  19     -11.414   3.147   1.584  1.00  0.00           C  
ATOM    315  NH1 ARG A  19     -10.883   2.961   0.396  1.00  0.00           N  
ATOM    316  NH2 ARG A  19     -12.459   2.431   1.960  1.00  0.00           N  
ATOM    317  H   ARG A  19      -5.620   3.942   0.145  1.00  0.00           H  
ATOM    318  HA  ARG A  19      -7.863   5.877   0.287  1.00  0.00           H  
ATOM    319 1HB  ARG A  19      -6.407   4.703   2.692  1.00  0.00           H  
ATOM    320 2HB  ARG A  19      -7.476   6.096   2.766  1.00  0.00           H  
ATOM    321 1HG  ARG A  19      -8.359   3.359   1.824  1.00  0.00           H  
ATOM    322 2HG  ARG A  19      -8.502   3.945   3.500  1.00  0.00           H  
ATOM    323 1HD  ARG A  19      -9.842   5.834   2.678  1.00  0.00           H  
ATOM    324 2HD  ARG A  19      -9.769   5.134   1.044  1.00  0.00           H  
ATOM    325  HE  ARG A  19     -11.330   4.181   3.324  1.00  0.00           H  
ATOM    326 1HH1 ARG A  19     -10.084   3.509   0.109  1.00  0.00           H  
ATOM    327 2HH1 ARG A  19     -11.273   2.271  -0.229  1.00  0.00           H  
ATOM    328 1HH2 ARG A  19     -12.868   2.573   2.873  1.00  0.00           H  
ATOM    329 2HH2 ARG A  19     -12.849   1.741   1.335  1.00  0.00           H  
ATOM    330  N   PRO A  20      -6.300   7.806   0.714  1.00  0.00           N  
ATOM    331  CA  PRO A  20      -5.361   8.922   0.704  1.00  0.00           C  
ATOM    332  C   PRO A  20      -4.642   9.048   2.041  1.00  0.00           C  
ATOM    333  O   PRO A  20      -5.155   8.622   3.076  1.00  0.00           O  
ATOM    334  CB  PRO A  20      -6.263  10.129   0.431  1.00  0.00           C  
ATOM    335  CG  PRO A  20      -7.580   9.741   1.010  1.00  0.00           C  
ATOM    336  CD  PRO A  20      -7.702   8.270   0.709  1.00  0.00           C  
ATOM    337  HA  PRO A  20      -4.610   8.725  -0.062  1.00  0.00           H  
ATOM    338 1HB  PRO A  20      -5.839  11.029   0.901  1.00  0.00           H  
ATOM    339 2HB  PRO A  20      -6.313  10.325  -0.650  1.00  0.00           H  
ATOM    340 1HG  PRO A  20      -7.599   9.955   2.089  1.00  0.00           H  
ATOM    341 2HG  PRO A  20      -8.386  10.334   0.554  1.00  0.00           H  
ATOM    342 1HD  PRO A  20      -8.292   7.782   1.499  1.00  0.00           H  
ATOM    343 2HD  PRO A  20      -8.180   8.135  -0.272  1.00  0.00           H  
ATOM    344  N   MET A  21      -3.451   9.636   2.013  1.00  0.00           N  
ATOM    345  CA  MET A  21      -2.630   9.761   3.211  1.00  0.00           C  
ATOM    346  C   MET A  21      -2.228  11.210   3.456  1.00  0.00           C  
ATOM    347  O   MET A  21      -2.175  12.015   2.526  1.00  0.00           O  
ATOM    348  CB  MET A  21      -1.390   8.877   3.096  1.00  0.00           C  
ATOM    349  CG  MET A  21      -1.685   7.386   3.008  1.00  0.00           C  
ATOM    350  SD  MET A  21      -0.189   6.387   2.875  1.00  0.00           S  
ATOM    351  CE  MET A  21      -0.890   4.751   2.688  1.00  0.00           C  
ATOM    352  H   MET A  21      -3.105  10.006   1.139  1.00  0.00           H  
ATOM    353  HA  MET A  21      -3.209   9.410   4.066  1.00  0.00           H  
ATOM    354 1HB  MET A  21      -0.824   9.158   2.209  1.00  0.00           H  
ATOM    355 2HB  MET A  21      -0.745   9.039   3.960  1.00  0.00           H  
ATOM    356 1HG  MET A  21      -2.232   7.071   3.896  1.00  0.00           H  
ATOM    357 2HG  MET A  21      -2.309   7.190   2.136  1.00  0.00           H  
ATOM    358 1HE  MET A  21      -0.087   4.019   2.593  1.00  0.00           H  
ATOM    359 2HE  MET A  21      -1.498   4.513   3.562  1.00  0.00           H  
ATOM    360 3HE  MET A  21      -1.514   4.722   1.794  1.00  0.00           H  
ATOM    361  N   ARG A  22      -1.947  11.537   4.713  1.00  0.00           N  
ATOM    362  CA  ARG A  22      -1.467  12.867   5.069  1.00  0.00           C  
ATOM    363  C   ARG A  22       0.018  12.844   5.408  1.00  0.00           C  
ATOM    364  O   ARG A  22       0.438  12.181   6.357  1.00  0.00           O  
ATOM    365  CB  ARG A  22      -2.246  13.417   6.255  1.00  0.00           C  
ATOM    366  CG  ARG A  22      -1.751  14.755   6.780  1.00  0.00           C  
ATOM    367  CD  ARG A  22      -2.628  15.280   7.858  1.00  0.00           C  
ATOM    368  NE  ARG A  22      -3.905  15.744   7.340  1.00  0.00           N  
ATOM    369  CZ  ARG A  22      -4.979  16.032   8.099  1.00  0.00           C  
ATOM    370  NH1 ARG A  22      -4.916  15.899   9.405  1.00  0.00           N  
ATOM    371  NH2 ARG A  22      -6.098  16.449   7.531  1.00  0.00           N  
ATOM    372  H   ARG A  22      -2.068  10.846   5.439  1.00  0.00           H  
ATOM    373  HA  ARG A  22      -1.603  13.518   4.206  1.00  0.00           H  
ATOM    374 1HB  ARG A  22      -3.292  13.538   5.977  1.00  0.00           H  
ATOM    375 2HB  ARG A  22      -2.207  12.704   7.078  1.00  0.00           H  
ATOM    376 1HG  ARG A  22      -0.745  14.637   7.184  1.00  0.00           H  
ATOM    377 2HG  ARG A  22      -1.733  15.481   5.967  1.00  0.00           H  
ATOM    378 1HD  ARG A  22      -2.821  14.493   8.586  1.00  0.00           H  
ATOM    379 2HD  ARG A  22      -2.136  16.118   8.351  1.00  0.00           H  
ATOM    380  HE  ARG A  22      -3.992  15.859   6.338  1.00  0.00           H  
ATOM    381 1HH1 ARG A  22      -4.061  15.581   9.840  1.00  0.00           H  
ATOM    382 2HH1 ARG A  22      -5.721  16.115   9.975  1.00  0.00           H  
ATOM    383 1HH2 ARG A  22      -6.147  16.551   6.527  1.00  0.00           H  
ATOM    384 2HH2 ARG A  22      -6.903  16.664   8.100  1.00  0.00           H  
ATOM    385  N   VAL A  23       0.809  13.571   4.627  1.00  0.00           N  
ATOM    386  CA  VAL A  23       2.261  13.514   4.742  1.00  0.00           C  
ATOM    387  C   VAL A  23       2.826  14.836   5.248  1.00  0.00           C  
ATOM    388  O   VAL A  23       2.836  15.834   4.528  1.00  0.00           O  
ATOM    389  CB  VAL A  23       2.893  13.179   3.377  1.00  0.00           C  
ATOM    390  CG1 VAL A  23       4.402  13.042   3.508  1.00  0.00           C  
ATOM    391  CG2 VAL A  23       2.281  11.901   2.824  1.00  0.00           C  
ATOM    392  H   VAL A  23       0.394  14.179   3.935  1.00  0.00           H  
ATOM    393  HA  VAL A  23       2.514  12.743   5.469  1.00  0.00           H  
ATOM    394  HB  VAL A  23       2.703  14.002   2.687  1.00  0.00           H  
ATOM    395 1HG1 VAL A  23       4.832  12.805   2.534  1.00  0.00           H  
ATOM    396 2HG1 VAL A  23       4.823  13.980   3.871  1.00  0.00           H  
ATOM    397 3HG1 VAL A  23       4.635  12.242   4.211  1.00  0.00           H  
ATOM    398 1HG2 VAL A  23       2.731  11.670   1.859  1.00  0.00           H  
ATOM    399 2HG2 VAL A  23       2.466  11.080   3.517  1.00  0.00           H  
ATOM    400 3HG2 VAL A  23       1.206  12.036   2.699  1.00  0.00           H  
ATOM    401  N   GLU A  24       3.296  14.835   6.491  1.00  0.00           N  
ATOM    402  CA  GLU A  24       3.864  16.034   7.096  1.00  0.00           C  
ATOM    403  C   GLU A  24       5.385  15.967   7.128  1.00  0.00           C  
ATOM    404  O   GLU A  24       5.965  14.901   7.334  1.00  0.00           O  
ATOM    405  CB  GLU A  24       3.322  16.223   8.515  1.00  0.00           C  
ATOM    406  CG  GLU A  24       1.839  16.562   8.581  1.00  0.00           C  
ATOM    407  CD  GLU A  24       1.392  16.958   9.961  1.00  0.00           C  
ATOM    408  OE1 GLU A  24       2.180  16.865  10.871  1.00  0.00           O  
ATOM    409  OE2 GLU A  24       0.259  17.355  10.105  1.00  0.00           O  
ATOM    410  H   GLU A  24       3.259  13.982   7.030  1.00  0.00           H  
ATOM    411  HA  GLU A  24       3.579  16.889   6.483  1.00  0.00           H  
ATOM    412 1HB  GLU A  24       3.482  15.311   9.090  1.00  0.00           H  
ATOM    413 2HB  GLU A  24       3.871  17.023   9.010  1.00  0.00           H  
ATOM    414 1HG  GLU A  24       1.634  17.383   7.895  1.00  0.00           H  
ATOM    415 2HG  GLU A  24       1.264  15.697   8.252  1.00  0.00           H  
ATOM    416  N   PHE A  25       6.027  17.112   6.923  1.00  0.00           N  
ATOM    417  CA  PHE A  25       7.483  17.186   6.923  1.00  0.00           C  
ATOM    418  C   PHE A  25       7.987  18.114   8.021  1.00  0.00           C  
ATOM    419  O   PHE A  25       7.544  19.257   8.133  1.00  0.00           O  
ATOM    420  CB  PHE A  25       7.994  17.669   5.565  1.00  0.00           C  
ATOM    421  CG  PHE A  25       7.647  16.753   4.426  1.00  0.00           C  
ATOM    422  CD1 PHE A  25       6.403  16.821   3.817  1.00  0.00           C  
ATOM    423  CD2 PHE A  25       8.563  15.821   3.962  1.00  0.00           C  
ATOM    424  CE1 PHE A  25       6.082  15.979   2.769  1.00  0.00           C  
ATOM    425  CE2 PHE A  25       8.246  14.979   2.914  1.00  0.00           C  
ATOM    426  CZ  PHE A  25       7.004  15.058   2.317  1.00  0.00           C  
ATOM    427  H   PHE A  25       5.492  17.954   6.763  1.00  0.00           H  
ATOM    428  HA  PHE A  25       7.872  16.187   7.125  1.00  0.00           H  
ATOM    429 1HB  PHE A  25       7.579  18.652   5.349  1.00  0.00           H  
ATOM    430 2HB  PHE A  25       9.078  17.772   5.600  1.00  0.00           H  
ATOM    431  HD1 PHE A  25       5.674  17.550   4.173  1.00  0.00           H  
ATOM    432  HD2 PHE A  25       9.544  15.759   4.433  1.00  0.00           H  
ATOM    433  HE1 PHE A  25       5.101  16.043   2.300  1.00  0.00           H  
ATOM    434  HE2 PHE A  25       8.975  14.252   2.558  1.00  0.00           H  
ATOM    435  HZ  PHE A  25       6.752  14.393   1.492  1.00  0.00           H  
ATOM    436  N   THR A  26       8.917  17.615   8.829  1.00  0.00           N  
ATOM    437  CA  THR A  26       9.561  18.431   9.851  1.00  0.00           C  
ATOM    438  C   THR A  26      11.060  18.540   9.605  1.00  0.00           C  
ATOM    439  O   THR A  26      11.771  17.535   9.588  1.00  0.00           O  
ATOM    440  CB  THR A  26       9.309  17.859  11.258  1.00  0.00           C  
ATOM    441  OG1 THR A  26       7.899  17.829  11.519  1.00  0.00           O  
ATOM    442  CG2 THR A  26       9.997  18.713  12.313  1.00  0.00           C  
ATOM    443  H   THR A  26       9.183  16.646   8.734  1.00  0.00           H  
ATOM    444  HA  THR A  26       9.140  19.435   9.798  1.00  0.00           H  
ATOM    445  HB  THR A  26       9.696  16.842  11.313  1.00  0.00           H  
ATOM    446  HG1 THR A  26       7.718  17.201  12.222  1.00  0.00           H  
ATOM    447 1HG2 THR A  26       9.808  18.293  13.300  1.00  0.00           H  
ATOM    448 2HG2 THR A  26      11.070  18.728  12.124  1.00  0.00           H  
ATOM    449 3HG2 THR A  26       9.607  19.729  12.270  1.00  0.00           H  
ATOM    450  N   TRP A  27      11.536  19.766   9.413  1.00  0.00           N  
ATOM    451  CA  TRP A  27      12.949  20.007   9.146  1.00  0.00           C  
ATOM    452  C   TRP A  27      13.308  21.472   9.361  1.00  0.00           C  
ATOM    453  O   TRP A  27      12.560  22.368   8.970  1.00  0.00           O  
ATOM    454  CB  TRP A  27      13.298  19.596   7.715  1.00  0.00           C  
ATOM    455  CG  TRP A  27      12.360  20.152   6.687  1.00  0.00           C  
ATOM    456  CD1 TRP A  27      11.256  19.540   6.174  1.00  0.00           C  
ATOM    457  CD2 TRP A  27      12.439  21.445   6.037  1.00  0.00           C  
ATOM    458  NE1 TRP A  27      10.645  20.356   5.255  1.00  0.00           N  
ATOM    459  CE2 TRP A  27      11.355  21.526   5.159  1.00  0.00           C  
ATOM    460  CE3 TRP A  27      13.328  22.522   6.130  1.00  0.00           C  
ATOM    461  CZ2 TRP A  27      11.132  22.645   4.371  1.00  0.00           C  
ATOM    462  CZ3 TRP A  27      13.104  23.644   5.341  1.00  0.00           C  
ATOM    463  CH2 TRP A  27      12.033  23.703   4.485  1.00  0.00           C  
ATOM    464  H   TRP A  27      10.902  20.552   9.454  1.00  0.00           H  
ATOM    465  HA  TRP A  27      13.532  19.413   9.850  1.00  0.00           H  
ATOM    466 1HB  TRP A  27      14.307  19.933   7.475  1.00  0.00           H  
ATOM    467 2HB  TRP A  27      13.289  18.510   7.635  1.00  0.00           H  
ATOM    468  HD1 TRP A  27      10.909  18.546   6.454  1.00  0.00           H  
ATOM    469  HE1 TRP A  27       9.811  20.132   4.732  1.00  0.00           H  
ATOM    470  HE3 TRP A  27      14.179  22.481   6.811  1.00  0.00           H  
ATOM    471  HZ2 TRP A  27      10.287  22.711   3.685  1.00  0.00           H  
ATOM    472  HZ3 TRP A  27      13.802  24.478   5.419  1.00  0.00           H  
ATOM    473  HH2 TRP A  27      11.887  24.599   3.881  1.00  0.00           H  
ATOM    474  N   ASN A  28      14.457  21.708   9.984  1.00  0.00           N  
ATOM    475  CA  ASN A  28      14.950  23.065  10.194  1.00  0.00           C  
ATOM    476  C   ASN A  28      13.933  23.908  10.953  1.00  0.00           C  
ATOM    477  O   ASN A  28      13.824  25.114  10.731  1.00  0.00           O  
ATOM    478  CB  ASN A  28      15.302  23.716   8.869  1.00  0.00           C  
ATOM    479  CG  ASN A  28      16.241  24.879   9.029  1.00  0.00           C  
ATOM    480  OD1 ASN A  28      17.110  24.875   9.909  1.00  0.00           O  
ATOM    481  ND2 ASN A  28      16.084  25.875   8.195  1.00  0.00           N  
ATOM    482  H   ASN A  28      15.004  20.929  10.321  1.00  0.00           H  
ATOM    483  HA  ASN A  28      15.851  23.015  10.808  1.00  0.00           H  
ATOM    484 1HB  ASN A  28      15.764  22.978   8.212  1.00  0.00           H  
ATOM    485 2HB  ASN A  28      14.391  24.064   8.382  1.00  0.00           H  
ATOM    486 1HD2 ASN A  28      16.681  26.676   8.254  1.00  0.00           H  
ATOM    487 2HD2 ASN A  28      15.368  25.836   7.499  1.00  0.00           H  
ATOM    488  N   GLY A  29      13.192  23.267  11.850  1.00  0.00           N  
ATOM    489  CA  GLY A  29      12.233  23.969  12.694  1.00  0.00           C  
ATOM    490  C   GLY A  29      10.953  24.284  11.930  1.00  0.00           C  
ATOM    491  O   GLY A  29      10.074  24.983  12.434  1.00  0.00           O  
ATOM    492  H   GLY A  29      13.294  22.267  11.949  1.00  0.00           H  
ATOM    493 1HA  GLY A  29      11.999  23.358  13.566  1.00  0.00           H  
ATOM    494 2HA  GLY A  29      12.679  24.893  13.060  1.00  0.00           H  
ATOM    495  N   GLN A  30      10.855  23.765  10.711  1.00  0.00           N  
ATOM    496  CA  GLN A  30       9.688  24.001   9.869  1.00  0.00           C  
ATOM    497  C   GLN A  30       8.752  22.799   9.875  1.00  0.00           C  
ATOM    498  O   GLN A  30       9.183  21.666  10.086  1.00  0.00           O  
ATOM    499  CB  GLN A  30      10.117  24.322   8.435  1.00  0.00           C  
ATOM    500  CG  GLN A  30      11.071  25.499   8.320  1.00  0.00           C  
ATOM    501  CD  GLN A  30      10.445  26.800   8.785  1.00  0.00           C  
ATOM    502  OE1 GLN A  30       9.376  27.194   8.312  1.00  0.00           O  
ATOM    503  NE2 GLN A  30      11.108  27.474   9.717  1.00  0.00           N  
ATOM    504  H   GLN A  30      11.608  23.191  10.358  1.00  0.00           H  
ATOM    505  HA  GLN A  30       9.142  24.852  10.278  1.00  0.00           H  
ATOM    506 1HB  GLN A  30      10.604  23.451   7.998  1.00  0.00           H  
ATOM    507 2HB  GLN A  30       9.237  24.543   7.833  1.00  0.00           H  
ATOM    508 1HG  GLN A  30      11.950  25.303   8.935  1.00  0.00           H  
ATOM    509 2HG  GLN A  30      11.365  25.615   7.277  1.00  0.00           H  
ATOM    510 1HE2 GLN A  30      10.744  28.340  10.064  1.00  0.00           H  
ATOM    511 2HE2 GLN A  30      11.972  27.118  10.074  1.00  0.00           H  
ATOM    512  N   ARG A  31       7.469  23.054   9.643  1.00  0.00           N  
ATOM    513  CA  ARG A  31       6.479  21.987   9.558  1.00  0.00           C  
ATOM    514  C   ARG A  31       5.467  22.261   8.453  1.00  0.00           C  
ATOM    515  O   ARG A  31       4.750  23.261   8.489  1.00  0.00           O  
ATOM    516  CB  ARG A  31       5.749  21.827  10.883  1.00  0.00           C  
ATOM    517  CG  ARG A  31       4.776  20.659  10.940  1.00  0.00           C  
ATOM    518  CD  ARG A  31       4.117  20.559  12.268  1.00  0.00           C  
ATOM    519  NE  ARG A  31       3.212  19.422  12.339  1.00  0.00           N  
ATOM    520  CZ  ARG A  31       2.398  19.157  13.379  1.00  0.00           C  
ATOM    521  NH1 ARG A  31       2.387  19.953  14.425  1.00  0.00           N  
ATOM    522  NH2 ARG A  31       1.611  18.096  13.348  1.00  0.00           N  
ATOM    523  H   ARG A  31       7.171  24.011   9.522  1.00  0.00           H  
ATOM    524  HA  ARG A  31       7.000  21.061   9.312  1.00  0.00           H  
ATOM    525 1HB  ARG A  31       6.474  21.692  11.684  1.00  0.00           H  
ATOM    526 2HB  ARG A  31       5.186  22.735  11.100  1.00  0.00           H  
ATOM    527 1HG  ARG A  31       4.003  20.792  10.183  1.00  0.00           H  
ATOM    528 2HG  ARG A  31       5.313  19.729  10.752  1.00  0.00           H  
ATOM    529 1HD  ARG A  31       4.875  20.440  13.042  1.00  0.00           H  
ATOM    530 2HD  ARG A  31       3.543  21.464  12.458  1.00  0.00           H  
ATOM    531  HE  ARG A  31       3.193  18.787  11.553  1.00  0.00           H  
ATOM    532 1HH1 ARG A  31       2.989  20.765  14.449  1.00  0.00           H  
ATOM    533 2HH1 ARG A  31       1.777  19.755  15.204  1.00  0.00           H  
ATOM    534 1HH2 ARG A  31       1.619  17.484  12.544  1.00  0.00           H  
ATOM    535 2HH2 ARG A  31       1.001  17.897  14.127  1.00  0.00           H  
ATOM    536  N   GLU A  32       5.413  21.367   7.471  1.00  0.00           N  
ATOM    537  CA  GLU A  32       4.494  21.515   6.350  1.00  0.00           C  
ATOM    538  C   GLU A  32       3.612  20.282   6.194  1.00  0.00           C  
ATOM    539  O   GLU A  32       4.060  19.156   6.407  1.00  0.00           O  
ATOM    540  CB  GLU A  32       5.268  21.767   5.054  1.00  0.00           C  
ATOM    541  CG  GLU A  32       6.092  23.047   5.053  1.00  0.00           C  
ATOM    542  CD  GLU A  32       6.812  23.278   3.754  1.00  0.00           C  
ATOM    543  OE1 GLU A  32       6.669  22.472   2.866  1.00  0.00           O  
ATOM    544  OE2 GLU A  32       7.507  24.261   3.650  1.00  0.00           O  
ATOM    545  H   GLU A  32       6.026  20.564   7.503  1.00  0.00           H  
ATOM    546  HA  GLU A  32       3.844  22.366   6.554  1.00  0.00           H  
ATOM    547 1HB  GLU A  32       5.945  20.933   4.867  1.00  0.00           H  
ATOM    548 2HB  GLU A  32       4.571  21.817   4.218  1.00  0.00           H  
ATOM    549 1HG  GLU A  32       5.431  23.892   5.244  1.00  0.00           H  
ATOM    550 2HG  GLU A  32       6.819  22.999   5.863  1.00  0.00           H  
ATOM    551  N   ARG A  33       2.356  20.503   5.821  1.00  0.00           N  
ATOM    552  CA  ARG A  33       1.394  19.415   5.688  1.00  0.00           C  
ATOM    553  C   ARG A  33       1.006  19.198   4.231  1.00  0.00           C  
ATOM    554  O   ARG A  33       0.454  20.090   3.587  1.00  0.00           O  
ATOM    555  CB  ARG A  33       0.144  19.703   6.506  1.00  0.00           C  
ATOM    556  CG  ARG A  33      -0.955  18.660   6.383  1.00  0.00           C  
ATOM    557  CD  ARG A  33      -2.084  18.940   7.306  1.00  0.00           C  
ATOM    558  NE  ARG A  33      -1.724  18.694   8.693  1.00  0.00           N  
ATOM    559  CZ  ARG A  33      -2.495  19.012   9.752  1.00  0.00           C  
ATOM    560  NH1 ARG A  33      -3.662  19.586   9.566  1.00  0.00           N  
ATOM    561  NH2 ARG A  33      -2.077  18.746  10.977  1.00  0.00           N  
ATOM    562  H   ARG A  33       2.060  21.448   5.625  1.00  0.00           H  
ATOM    563  HA  ARG A  33       1.866  18.500   6.048  1.00  0.00           H  
ATOM    564 1HB  ARG A  33       0.408  19.780   7.559  1.00  0.00           H  
ATOM    565 2HB  ARG A  33      -0.276  20.662   6.203  1.00  0.00           H  
ATOM    566 1HG  ARG A  33      -1.340  18.655   5.362  1.00  0.00           H  
ATOM    567 2HG  ARG A  33      -0.552  17.676   6.623  1.00  0.00           H  
ATOM    568 1HD  ARG A  33      -2.382  19.984   7.211  1.00  0.00           H  
ATOM    569 2HD  ARG A  33      -2.928  18.298   7.054  1.00  0.00           H  
ATOM    570  HE  ARG A  33      -0.833  18.253   8.876  1.00  0.00           H  
ATOM    571 1HH1 ARG A  33      -3.982  19.789   8.629  1.00  0.00           H  
ATOM    572 2HH1 ARG A  33      -4.240  19.825  10.359  1.00  0.00           H  
ATOM    573 1HH2 ARG A  33      -1.179  18.305  11.120  1.00  0.00           H  
ATOM    574 2HH2 ARG A  33      -2.654  18.985  11.770  1.00  0.00           H  
ATOM    575  N   TYR A  34       1.297  18.008   3.717  1.00  0.00           N  
ATOM    576  CA  TYR A  34       0.890  17.636   2.368  1.00  0.00           C  
ATOM    577  C   TYR A  34      -0.056  16.442   2.388  1.00  0.00           C  
ATOM    578  O   TYR A  34      -0.193  15.763   3.405  1.00  0.00           O  
ATOM    579  CB  TYR A  34       2.115  17.327   1.504  1.00  0.00           C  
ATOM    580  CG  TYR A  34       3.011  18.522   1.267  1.00  0.00           C  
ATOM    581  CD1 TYR A  34       3.963  18.874   2.213  1.00  0.00           C  
ATOM    582  CD2 TYR A  34       2.881  19.267   0.104  1.00  0.00           C  
ATOM    583  CE1 TYR A  34       4.782  19.965   1.996  1.00  0.00           C  
ATOM    584  CE2 TYR A  34       3.700  20.358  -0.112  1.00  0.00           C  
ATOM    585  CZ  TYR A  34       4.647  20.708   0.829  1.00  0.00           C  
ATOM    586  OH  TYR A  34       5.462  21.795   0.613  1.00  0.00           O  
ATOM    587  H   TYR A  34       1.814  17.344   4.276  1.00  0.00           H  
ATOM    588  HA  TYR A  34       0.354  18.479   1.931  1.00  0.00           H  
ATOM    589 1HB  TYR A  34       2.709  16.546   1.981  1.00  0.00           H  
ATOM    590 2HB  TYR A  34       1.791  16.948   0.536  1.00  0.00           H  
ATOM    591  HD1 TYR A  34       4.066  18.289   3.127  1.00  0.00           H  
ATOM    592  HD2 TYR A  34       2.133  18.991  -0.638  1.00  0.00           H  
ATOM    593  HE1 TYR A  34       5.530  20.242   2.739  1.00  0.00           H  
ATOM    594  HE2 TYR A  34       3.597  20.944  -1.026  1.00  0.00           H  
ATOM    595  HH  TYR A  34       5.948  21.994   1.417  1.00  0.00           H  
ATOM    596  N   HIS A  35      -0.708  16.191   1.257  1.00  0.00           N  
ATOM    597  CA  HIS A  35      -1.564  15.020   1.110  1.00  0.00           C  
ATOM    598  C   HIS A  35      -1.289  14.299  -0.203  1.00  0.00           C  
ATOM    599  O   HIS A  35      -0.856  14.910  -1.180  1.00  0.00           O  
ATOM    600  CB  HIS A  35      -3.042  15.417   1.182  1.00  0.00           C  
ATOM    601  CG  HIS A  35      -3.448  15.989   2.504  1.00  0.00           C  
ATOM    602  ND1 HIS A  35      -3.322  17.329   2.805  1.00  0.00           N  
ATOM    603  CD2 HIS A  35      -3.976  15.404   3.605  1.00  0.00           C  
ATOM    604  CE1 HIS A  35      -3.757  17.543   4.035  1.00  0.00           C  
ATOM    605  NE2 HIS A  35      -4.158  16.392   4.541  1.00  0.00           N  
ATOM    606  H   HIS A  35      -0.608  16.828   0.480  1.00  0.00           H  
ATOM    607  HA  HIS A  35      -1.337  14.331   1.924  1.00  0.00           H  
ATOM    608 1HB  HIS A  35      -3.258  16.156   0.409  1.00  0.00           H  
ATOM    609 2HB  HIS A  35      -3.663  14.545   0.982  1.00  0.00           H  
ATOM    610  HD1 HIS A  35      -3.032  18.052   2.177  1.00  0.00           H  
ATOM    611  HD2 HIS A  35      -4.249  14.374   3.837  1.00  0.00           H  
ATOM    612  HE1 HIS A  35      -3.742  18.546   4.463  1.00  0.00           H  
ATOM    613  N   VAL A  36      -1.544  12.995  -0.220  1.00  0.00           N  
ATOM    614  CA  VAL A  36      -1.312  12.185  -1.410  1.00  0.00           C  
ATOM    615  C   VAL A  36      -2.425  11.163  -1.607  1.00  0.00           C  
ATOM    616  O   VAL A  36      -2.844  10.498  -0.660  1.00  0.00           O  
ATOM    617  CB  VAL A  36       0.039  11.453  -1.303  1.00  0.00           C  
ATOM    618  CG1 VAL A  36       0.053  10.534  -0.091  1.00  0.00           C  
ATOM    619  CG2 VAL A  36       0.305  10.667  -2.579  1.00  0.00           C  
ATOM    620  H   VAL A  36      -1.908  12.553   0.612  1.00  0.00           H  
ATOM    621  HA  VAL A  36      -1.309  12.841  -2.280  1.00  0.00           H  
ATOM    622  HB  VAL A  36       0.830  12.189  -1.158  1.00  0.00           H  
ATOM    623 1HG1 VAL A  36       1.015  10.025  -0.031  1.00  0.00           H  
ATOM    624 2HG1 VAL A  36      -0.103  11.122   0.813  1.00  0.00           H  
ATOM    625 3HG1 VAL A  36      -0.742   9.795  -0.186  1.00  0.00           H  
ATOM    626 1HG2 VAL A  36       1.262  10.153  -2.496  1.00  0.00           H  
ATOM    627 2HG2 VAL A  36      -0.489   9.935  -2.727  1.00  0.00           H  
ATOM    628 3HG2 VAL A  36       0.332  11.350  -3.428  1.00  0.00           H  
ATOM    629  N   ASN A  37      -2.900  11.044  -2.842  1.00  0.00           N  
ATOM    630  CA  ASN A  37      -4.030  10.175  -3.147  1.00  0.00           C  
ATOM    631  C   ASN A  37      -3.561   8.833  -3.696  1.00  0.00           C  
ATOM    632  O   ASN A  37      -2.433   8.708  -4.175  1.00  0.00           O  
ATOM    633  CB  ASN A  37      -4.975  10.850  -4.124  1.00  0.00           C  
ATOM    634  CG  ASN A  37      -5.640  12.065  -3.539  1.00  0.00           C  
ATOM    635  OD1 ASN A  37      -6.589  11.951  -2.755  1.00  0.00           O  
ATOM    636  ND2 ASN A  37      -5.161  13.226  -3.905  1.00  0.00           N  
ATOM    637  H   ASN A  37      -2.468  11.569  -3.588  1.00  0.00           H  
ATOM    638  HA  ASN A  37      -4.572   9.985  -2.221  1.00  0.00           H  
ATOM    639 1HB  ASN A  37      -4.424  11.147  -5.018  1.00  0.00           H  
ATOM    640 2HB  ASN A  37      -5.744  10.143  -4.435  1.00  0.00           H  
ATOM    641 1HD2 ASN A  37      -5.564  14.069  -3.547  1.00  0.00           H  
ATOM    642 2HD2 ASN A  37      -4.392  13.271  -4.542  1.00  0.00           H  
ATOM    643  N   PRO A  38      -4.431   7.833  -3.623  1.00  0.00           N  
ATOM    644  CA  PRO A  38      -4.142   6.522  -4.194  1.00  0.00           C  
ATOM    645  C   PRO A  38      -3.749   6.636  -5.662  1.00  0.00           C  
ATOM    646  O   PRO A  38      -4.499   7.174  -6.476  1.00  0.00           O  
ATOM    647  CB  PRO A  38      -5.466   5.771  -4.021  1.00  0.00           C  
ATOM    648  CG  PRO A  38      -6.102   6.419  -2.838  1.00  0.00           C  
ATOM    649  CD  PRO A  38      -5.766   7.879  -2.985  1.00  0.00           C  
ATOM    650  HA  PRO A  38      -3.297   6.096  -3.654  1.00  0.00           H  
ATOM    651 1HB  PRO A  38      -6.073   5.862  -4.935  1.00  0.00           H  
ATOM    652 2HB  PRO A  38      -5.274   4.699  -3.869  1.00  0.00           H  
ATOM    653 1HG  PRO A  38      -7.186   6.231  -2.840  1.00  0.00           H  
ATOM    654 2HG  PRO A  38      -5.705   5.984  -1.909  1.00  0.00           H  
ATOM    655 1HD  PRO A  38      -6.515   8.365  -3.629  1.00  0.00           H  
ATOM    656 2HD  PRO A  38      -5.743   8.352  -1.992  1.00  0.00           H  
ATOM    657  N   GLY A  39      -2.568   6.125  -5.993  1.00  0.00           N  
ATOM    658  CA  GLY A  39      -2.087   6.138  -7.369  1.00  0.00           C  
ATOM    659  C   GLY A  39      -1.334   7.425  -7.678  1.00  0.00           C  
ATOM    660  O   GLY A  39      -0.917   7.655  -8.814  1.00  0.00           O  
ATOM    661  H   GLY A  39      -1.988   5.718  -5.273  1.00  0.00           H  
ATOM    662 1HA  GLY A  39      -1.433   5.281  -7.534  1.00  0.00           H  
ATOM    663 2HA  GLY A  39      -2.930   6.033  -8.050  1.00  0.00           H  
ATOM    664  N   GLU A  40      -1.162   8.263  -6.661  1.00  0.00           N  
ATOM    665  CA  GLU A  40      -0.482   9.542  -6.829  1.00  0.00           C  
ATOM    666  C   GLU A  40       0.895   9.523  -6.177  1.00  0.00           C  
ATOM    667  O   GLU A  40       1.069   8.980  -5.086  1.00  0.00           O  
ATOM    668  CB  GLU A  40      -1.323  10.674  -6.235  1.00  0.00           C  
ATOM    669  CG  GLU A  40      -0.743  12.065  -6.446  1.00  0.00           C  
ATOM    670  CD  GLU A  40      -1.610  13.154  -5.878  1.00  0.00           C  
ATOM    671  OE1 GLU A  40      -2.482  12.847  -5.101  1.00  0.00           O  
ATOM    672  OE2 GLU A  40      -1.401  14.293  -6.222  1.00  0.00           O  
ATOM    673  H   GLU A  40      -1.511   8.007  -5.749  1.00  0.00           H  
ATOM    674  HA  GLU A  40      -0.345   9.715  -7.896  1.00  0.00           H  
ATOM    675 1HB  GLU A  40      -2.320  10.657  -6.675  1.00  0.00           H  
ATOM    676 2HB  GLU A  40      -1.437  10.519  -5.162  1.00  0.00           H  
ATOM    677 1HG  GLU A  40       0.238  12.115  -5.973  1.00  0.00           H  
ATOM    678 2HG  GLU A  40      -0.610  12.234  -7.514  1.00  0.00           H  
ATOM    679  N   THR A  41       1.871  10.120  -6.852  1.00  0.00           N  
ATOM    680  CA  THR A  41       3.200  10.298  -6.281  1.00  0.00           C  
ATOM    681  C   THR A  41       3.400  11.724  -5.784  1.00  0.00           C  
ATOM    682  O   THR A  41       3.259  12.682  -6.544  1.00  0.00           O  
ATOM    683  CB  THR A  41       4.296   9.948  -7.305  1.00  0.00           C  
ATOM    684  OG1 THR A  41       4.159   8.579  -7.706  1.00  0.00           O  
ATOM    685  CG2 THR A  41       5.676  10.161  -6.703  1.00  0.00           C  
ATOM    686  H   THR A  41       1.688  10.459  -7.786  1.00  0.00           H  
ATOM    687  HA  THR A  41       3.293   9.630  -5.424  1.00  0.00           H  
ATOM    688  HB  THR A  41       4.187  10.583  -8.184  1.00  0.00           H  
ATOM    689  HG1 THR A  41       4.984   8.276  -8.094  1.00  0.00           H  
ATOM    690 1HG2 THR A  41       6.438   9.910  -7.441  1.00  0.00           H  
ATOM    691 2HG2 THR A  41       5.787  11.204  -6.407  1.00  0.00           H  
ATOM    692 3HG2 THR A  41       5.794   9.522  -5.829  1.00  0.00           H  
ATOM    693  N   LEU A  42       3.730  11.858  -4.504  1.00  0.00           N  
ATOM    694  CA  LEU A  42       3.892  13.170  -3.888  1.00  0.00           C  
ATOM    695  C   LEU A  42       5.353  13.602  -3.890  1.00  0.00           C  
ATOM    696  O   LEU A  42       6.212  12.921  -3.332  1.00  0.00           O  
ATOM    697  CB  LEU A  42       3.360  13.150  -2.450  1.00  0.00           C  
ATOM    698  CG  LEU A  42       3.566  14.441  -1.647  1.00  0.00           C  
ATOM    699  CD1 LEU A  42       2.749  15.564  -2.271  1.00  0.00           C  
ATOM    700  CD2 LEU A  42       3.158  14.208  -0.199  1.00  0.00           C  
ATOM    701  H   LEU A  42       3.872  11.031  -3.943  1.00  0.00           H  
ATOM    702  HA  LEU A  42       3.329  13.893  -4.479  1.00  0.00           H  
ATOM    703 1HB  LEU A  42       2.291  12.945  -2.478  1.00  0.00           H  
ATOM    704 2HB  LEU A  42       3.850  12.341  -1.909  1.00  0.00           H  
ATOM    705  HG  LEU A  42       4.616  14.730  -1.686  1.00  0.00           H  
ATOM    706 1HD1 LEU A  42       2.896  16.481  -1.701  1.00  0.00           H  
ATOM    707 2HD1 LEU A  42       3.075  15.722  -3.300  1.00  0.00           H  
ATOM    708 3HD1 LEU A  42       1.694  15.295  -2.261  1.00  0.00           H  
ATOM    709 1HD2 LEU A  42       3.305  15.126   0.372  1.00  0.00           H  
ATOM    710 2HD2 LEU A  42       2.107  13.920  -0.159  1.00  0.00           H  
ATOM    711 3HD2 LEU A  42       3.769  13.413   0.228  1.00  0.00           H  
ATOM    712  N   GLU A  43       5.627  14.739  -4.521  1.00  0.00           N  
ATOM    713  CA  GLU A  43       6.982  15.274  -4.580  1.00  0.00           C  
ATOM    714  C   GLU A  43       7.106  16.554  -3.764  1.00  0.00           C  
ATOM    715  O   GLU A  43       6.479  17.565  -4.079  1.00  0.00           O  
ATOM    716  CB  GLU A  43       7.387  15.543  -6.032  1.00  0.00           C  
ATOM    717  CG  GLU A  43       8.786  16.118  -6.199  1.00  0.00           C  
ATOM    718  CD  GLU A  43       9.137  16.396  -7.634  1.00  0.00           C  
ATOM    719  OE1 GLU A  43       8.985  15.513  -8.444  1.00  0.00           O  
ATOM    720  OE2 GLU A  43       9.557  17.492  -7.921  1.00  0.00           O  
ATOM    721  H   GLU A  43       4.878  15.246  -4.970  1.00  0.00           H  
ATOM    722  HA  GLU A  43       7.658  14.536  -4.148  1.00  0.00           H  
ATOM    723 1HB  GLU A  43       7.337  14.614  -6.601  1.00  0.00           H  
ATOM    724 2HB  GLU A  43       6.681  16.241  -6.483  1.00  0.00           H  
ATOM    725 1HG  GLU A  43       8.855  17.048  -5.634  1.00  0.00           H  
ATOM    726 2HG  GLU A  43       9.508  15.418  -5.782  1.00  0.00           H  
ATOM    727  N   VAL A  44       7.918  16.504  -2.714  1.00  0.00           N  
ATOM    728  CA  VAL A  44       8.121  17.658  -1.846  1.00  0.00           C  
ATOM    729  C   VAL A  44       9.603  17.969  -1.680  1.00  0.00           C  
ATOM    730  O   VAL A  44      10.399  17.089  -1.352  1.00  0.00           O  
ATOM    731  CB  VAL A  44       7.495  17.403  -0.462  1.00  0.00           C  
ATOM    732  CG1 VAL A  44       7.773  18.572   0.472  1.00  0.00           C  
ATOM    733  CG2 VAL A  44       5.999  17.172  -0.606  1.00  0.00           C  
ATOM    734  H   VAL A  44       8.408  15.644  -2.511  1.00  0.00           H  
ATOM    735  HA  VAL A  44       7.649  18.522  -2.315  1.00  0.00           H  
ATOM    736  HB  VAL A  44       7.959  16.521  -0.021  1.00  0.00           H  
ATOM    737 1HG1 VAL A  44       7.324  18.374   1.445  1.00  0.00           H  
ATOM    738 2HG1 VAL A  44       8.849  18.696   0.588  1.00  0.00           H  
ATOM    739 3HG1 VAL A  44       7.344  19.482   0.053  1.00  0.00           H  
ATOM    740 1HG2 VAL A  44       5.563  16.991   0.377  1.00  0.00           H  
ATOM    741 2HG2 VAL A  44       5.535  18.051  -1.053  1.00  0.00           H  
ATOM    742 3HG2 VAL A  44       5.824  16.306  -1.244  1.00  0.00           H  
ATOM    743  N   GLU A  45       9.968  19.226  -1.909  1.00  0.00           N  
ATOM    744  CA  GLU A  45      11.353  19.659  -1.771  1.00  0.00           C  
ATOM    745  C   GLU A  45      11.658  20.082  -0.340  1.00  0.00           C  
ATOM    746  O   GLU A  45      10.845  20.742   0.309  1.00  0.00           O  
ATOM    747  CB  GLU A  45      11.649  20.815  -2.729  1.00  0.00           C  
ATOM    748  CG  GLU A  45      13.096  21.286  -2.717  1.00  0.00           C  
ATOM    749  CD  GLU A  45      13.355  22.405  -3.687  1.00  0.00           C  
ATOM    750  OE1 GLU A  45      12.451  22.769  -4.400  1.00  0.00           O  
ATOM    751  OE2 GLU A  45      14.459  22.897  -3.716  1.00  0.00           O  
ATOM    752  H   GLU A  45       9.268  19.899  -2.186  1.00  0.00           H  
ATOM    753  HA  GLU A  45      11.998  18.814  -2.013  1.00  0.00           H  
ATOM    754 1HB  GLU A  45      11.403  20.515  -3.748  1.00  0.00           H  
ATOM    755 2HB  GLU A  45      11.018  21.667  -2.477  1.00  0.00           H  
ATOM    756 1HG  GLU A  45      13.349  21.626  -1.713  1.00  0.00           H  
ATOM    757 2HG  GLU A  45      13.744  20.445  -2.959  1.00  0.00           H  
ATOM    758  N   VAL A  46      12.833  19.699   0.148  1.00  0.00           N  
ATOM    759  CA  VAL A  46      13.266  20.077   1.488  1.00  0.00           C  
ATOM    760  C   VAL A  46      14.573  20.859   1.444  1.00  0.00           C  
ATOM    761  O   VAL A  46      15.127  21.101   0.372  1.00  0.00           O  
ATOM    762  CB  VAL A  46      13.451  18.824   2.364  1.00  0.00           C  
ATOM    763  CG1 VAL A  46      12.136  18.070   2.498  1.00  0.00           C  
ATOM    764  CG2 VAL A  46      14.527  17.930   1.768  1.00  0.00           C  
ATOM    765  H   VAL A  46      13.441  19.131  -0.424  1.00  0.00           H  
ATOM    766  HA  VAL A  46      12.497  20.707   1.936  1.00  0.00           H  
ATOM    767  HB  VAL A  46      13.748  19.133   3.366  1.00  0.00           H  
ATOM    768 1HG1 VAL A  46      12.285  17.187   3.120  1.00  0.00           H  
ATOM    769 2HG1 VAL A  46      11.391  18.717   2.960  1.00  0.00           H  
ATOM    770 3HG1 VAL A  46      11.790  17.763   1.511  1.00  0.00           H  
ATOM    771 1HG2 VAL A  46      14.653  17.046   2.392  1.00  0.00           H  
ATOM    772 2HG2 VAL A  46      14.232  17.626   0.763  1.00  0.00           H  
ATOM    773 3HG2 VAL A  46      15.469  18.476   1.720  1.00  0.00           H  
ATOM    774  N   GLN A  47      15.061  21.253   2.615  1.00  0.00           N  
ATOM    775  CA  GLN A  47      16.269  22.063   2.709  1.00  0.00           C  
ATOM    776  C   GLN A  47      17.493  21.198   2.983  1.00  0.00           C  
ATOM    777  O   GLN A  47      17.613  20.597   4.051  1.00  0.00           O  
ATOM    778  CB  GLN A  47      16.121  23.122   3.805  1.00  0.00           C  
ATOM    779  CG  GLN A  47      17.391  23.905   4.089  1.00  0.00           C  
ATOM    780  CD  GLN A  47      17.806  24.778   2.920  1.00  0.00           C  
ATOM    781  OE1 GLN A  47      17.021  25.591   2.424  1.00  0.00           O  
ATOM    782  NE2 GLN A  47      19.046  24.615   2.471  1.00  0.00           N  
ATOM    783  H   GLN A  47      14.582  20.983   3.463  1.00  0.00           H  
ATOM    784  HA  GLN A  47      16.419  22.559   1.750  1.00  0.00           H  
ATOM    785 1HB  GLN A  47      15.344  23.831   3.523  1.00  0.00           H  
ATOM    786 2HB  GLN A  47      15.807  22.643   4.733  1.00  0.00           H  
ATOM    787 1HG  GLN A  47      17.224  24.548   4.953  1.00  0.00           H  
ATOM    788 2HG  GLN A  47      18.200  23.204   4.296  1.00  0.00           H  
ATOM    789 1HE2 GLN A  47      19.376  25.163   1.702  1.00  0.00           H  
ATOM    790 2HE2 GLN A  47      19.650  23.944   2.902  1.00  0.00           H  
ATOM    791  N   PRO A  48      18.399  21.139   2.013  1.00  0.00           N  
ATOM    792  CA  PRO A  48      19.660  20.428   2.185  1.00  0.00           C  
ATOM    793  C   PRO A  48      20.403  20.915   3.422  1.00  0.00           C  
ATOM    794  O   PRO A  48      20.490  22.117   3.673  1.00  0.00           O  
ATOM    795  CB  PRO A  48      20.423  20.763   0.900  1.00  0.00           C  
ATOM    796  CG  PRO A  48      19.352  21.027  -0.103  1.00  0.00           C  
ATOM    797  CD  PRO A  48      18.284  21.752   0.672  1.00  0.00           C  
ATOM    798  HA  PRO A  48      19.436  19.370   2.324  1.00  0.00           H  
ATOM    799 1HB  PRO A  48      21.075  21.633   1.066  1.00  0.00           H  
ATOM    800 2HB  PRO A  48      21.073  19.922   0.618  1.00  0.00           H  
ATOM    801 1HG  PRO A  48      19.750  21.625  -0.936  1.00  0.00           H  
ATOM    802 2HG  PRO A  48      18.993  20.081  -0.534  1.00  0.00           H  
ATOM    803 1HD  PRO A  48      18.510  22.829   0.689  1.00  0.00           H  
ATOM    804 2HD  PRO A  48      17.304  21.568   0.207  1.00  0.00           H  
ATOM    805  N   GLY A  49      20.936  19.974   4.194  1.00  0.00           N  
ATOM    806  CA  GLY A  49      21.638  20.303   5.429  1.00  0.00           C  
ATOM    807  C   GLY A  49      20.774  20.009   6.649  1.00  0.00           C  
ATOM    808  O   GLY A  49      21.285  19.810   7.751  1.00  0.00           O  
ATOM    809  H   GLY A  49      20.854  19.006   3.918  1.00  0.00           H  
ATOM    810 1HA  GLY A  49      22.563  19.729   5.487  1.00  0.00           H  
ATOM    811 2HA  GLY A  49      21.914  21.357   5.421  1.00  0.00           H  
ATOM    812  N   ALA A  50      19.461  19.981   6.445  1.00  0.00           N  
ATOM    813  CA  ALA A  50      18.522  19.725   7.531  1.00  0.00           C  
ATOM    814  C   ALA A  50      18.170  18.246   7.617  1.00  0.00           C  
ATOM    815  O   ALA A  50      18.234  17.524   6.622  1.00  0.00           O  
ATOM    816  CB  ALA A  50      17.263  20.560   7.350  1.00  0.00           C  
ATOM    817  H   ALA A  50      19.104  20.142   5.514  1.00  0.00           H  
ATOM    818  HA  ALA A  50      18.993  20.014   8.470  1.00  0.00           H  
ATOM    819 1HB  ALA A  50      16.572  20.358   8.168  1.00  0.00           H  
ATOM    820 2HB  ALA A  50      17.524  21.618   7.348  1.00  0.00           H  
ATOM    821 3HB  ALA A  50      16.789  20.302   6.403  1.00  0.00           H  
ATOM    822  N   ARG A  51      17.797  17.800   8.812  1.00  0.00           N  
ATOM    823  CA  ARG A  51      17.251  16.461   8.994  1.00  0.00           C  
ATOM    824  C   ARG A  51      15.735  16.459   8.843  1.00  0.00           C  
ATOM    825  O   ARG A  51      15.038  17.252   9.476  1.00  0.00           O  
ATOM    826  CB  ARG A  51      17.622  15.913  10.365  1.00  0.00           C  
ATOM    827  CG  ARG A  51      17.103  14.514  10.656  1.00  0.00           C  
ATOM    828  CD  ARG A  51      17.616  13.996  11.950  1.00  0.00           C  
ATOM    829  NE  ARG A  51      19.040  13.707  11.892  1.00  0.00           N  
ATOM    830  CZ  ARG A  51      19.819  13.477  12.967  1.00  0.00           C  
ATOM    831  NH1 ARG A  51      19.298  13.505  14.173  1.00  0.00           N  
ATOM    832  NH2 ARG A  51      21.106  13.223  12.808  1.00  0.00           N  
ATOM    833  H   ARG A  51      17.895  18.405   9.615  1.00  0.00           H  
ATOM    834  HA  ARG A  51      17.665  15.818   8.218  1.00  0.00           H  
ATOM    835 1HB  ARG A  51      18.706  15.890  10.466  1.00  0.00           H  
ATOM    836 2HB  ARG A  51      17.235  16.577  11.138  1.00  0.00           H  
ATOM    837 1HG  ARG A  51      16.013  14.533  10.702  1.00  0.00           H  
ATOM    838 2HG  ARG A  51      17.421  13.835   9.864  1.00  0.00           H  
ATOM    839 1HD  ARG A  51      17.451  14.739  12.730  1.00  0.00           H  
ATOM    840 2HD  ARG A  51      17.092  13.077  12.208  1.00  0.00           H  
ATOM    841  HE  ARG A  51      19.477  13.677  10.980  1.00  0.00           H  
ATOM    842 1HH1 ARG A  51      18.315  13.700  14.295  1.00  0.00           H  
ATOM    843 2HH1 ARG A  51      19.882  13.333  14.979  1.00  0.00           H  
ATOM    844 1HH2 ARG A  51      21.506  13.201  11.880  1.00  0.00           H  
ATOM    845 2HH2 ARG A  51      21.689  13.050  13.613  1.00  0.00           H  
ATOM    846  N   VAL A  52      15.231  15.563   8.002  1.00  0.00           N  
ATOM    847  CA  VAL A  52      13.825  15.582   7.615  1.00  0.00           C  
ATOM    848  C   VAL A  52      13.070  14.407   8.223  1.00  0.00           C  
ATOM    849  O   VAL A  52      13.398  13.248   7.969  1.00  0.00           O  
ATOM    850  CB  VAL A  52      13.692  15.536   6.081  1.00  0.00           C  
ATOM    851  CG1 VAL A  52      12.227  15.531   5.673  1.00  0.00           C  
ATOM    852  CG2 VAL A  52      14.421  16.719   5.462  1.00  0.00           C  
ATOM    853  H   VAL A  52      15.836  14.851   7.620  1.00  0.00           H  
ATOM    854  HA  VAL A  52      13.380  16.500   8.000  1.00  0.00           H  
ATOM    855  HB  VAL A  52      14.131  14.607   5.716  1.00  0.00           H  
ATOM    856 1HG1 VAL A  52      12.152  15.497   4.586  1.00  0.00           H  
ATOM    857 2HG1 VAL A  52      11.734  14.656   6.097  1.00  0.00           H  
ATOM    858 3HG1 VAL A  52      11.743  16.435   6.042  1.00  0.00           H  
ATOM    859 1HG2 VAL A  52      14.323  16.679   4.377  1.00  0.00           H  
ATOM    860 2HG2 VAL A  52      13.986  17.648   5.832  1.00  0.00           H  
ATOM    861 3HG2 VAL A  52      15.476  16.679   5.733  1.00  0.00           H  
ATOM    862  N   GLU A  53      12.058  14.713   9.027  1.00  0.00           N  
ATOM    863  CA  GLU A  53      11.162  13.691   9.553  1.00  0.00           C  
ATOM    864  C   GLU A  53       9.868  13.627   8.752  1.00  0.00           C  
ATOM    865  O   GLU A  53       9.130  14.609   8.666  1.00  0.00           O  
ATOM    866  CB  GLU A  53      10.848  13.963  11.026  1.00  0.00           C  
ATOM    867  CG  GLU A  53       9.936  12.932  11.676  1.00  0.00           C  
ATOM    868  CD  GLU A  53       9.705  13.194  13.138  1.00  0.00           C  
ATOM    869  OE1 GLU A  53      10.354  14.058  13.677  1.00  0.00           O  
ATOM    870  OE2 GLU A  53       8.878  12.529  13.717  1.00  0.00           O  
ATOM    871  H   GLU A  53      11.905  15.679   9.281  1.00  0.00           H  
ATOM    872  HA  GLU A  53      11.659  12.725   9.462  1.00  0.00           H  
ATOM    873 1HB  GLU A  53      11.776  13.995  11.596  1.00  0.00           H  
ATOM    874 2HB  GLU A  53      10.371  14.939  11.122  1.00  0.00           H  
ATOM    875 1HG  GLU A  53       8.975  12.936  11.161  1.00  0.00           H  
ATOM    876 2HG  GLU A  53      10.378  11.944  11.554  1.00  0.00           H  
ATOM    877  N   VAL A  54       9.598  12.466   8.165  1.00  0.00           N  
ATOM    878  CA  VAL A  54       8.427  12.291   7.314  1.00  0.00           C  
ATOM    879  C   VAL A  54       7.359  11.458   8.010  1.00  0.00           C  
ATOM    880  O   VAL A  54       7.576  10.286   8.319  1.00  0.00           O  
ATOM    881  CB  VAL A  54       8.825  11.610   5.991  1.00  0.00           C  
ATOM    882  CG1 VAL A  54       7.605  11.419   5.102  1.00  0.00           C  
ATOM    883  CG2 VAL A  54       9.885  12.437   5.281  1.00  0.00           C  
ATOM    884  H   VAL A  54      10.220  11.683   8.313  1.00  0.00           H  
ATOM    885  HA  VAL A  54       8.004  13.276   7.114  1.00  0.00           H  
ATOM    886  HB  VAL A  54       9.222  10.618   6.209  1.00  0.00           H  
ATOM    887 1HG1 VAL A  54       7.904  10.935   4.172  1.00  0.00           H  
ATOM    888 2HG1 VAL A  54       6.875  10.794   5.617  1.00  0.00           H  
ATOM    889 3HG1 VAL A  54       7.161  12.389   4.880  1.00  0.00           H  
ATOM    890 1HG2 VAL A  54      10.162  11.949   4.347  1.00  0.00           H  
ATOM    891 2HG2 VAL A  54       9.490  13.431   5.068  1.00  0.00           H  
ATOM    892 3HG2 VAL A  54      10.765  12.526   5.918  1.00  0.00           H  
ATOM    893  N   ARG A  55       6.205  12.068   8.254  1.00  0.00           N  
ATOM    894  CA  ARG A  55       5.102  11.385   8.920  1.00  0.00           C  
ATOM    895  C   ARG A  55       3.921  11.195   7.977  1.00  0.00           C  
ATOM    896  O   ARG A  55       3.323  12.165   7.513  1.00  0.00           O  
ATOM    897  CB  ARG A  55       4.649  12.168  10.144  1.00  0.00           C  
ATOM    898  CG  ARG A  55       5.683  12.277  11.253  1.00  0.00           C  
ATOM    899  CD  ARG A  55       5.152  13.012  12.429  1.00  0.00           C  
ATOM    900  NE  ARG A  55       6.151  13.154  13.476  1.00  0.00           N  
ATOM    901  CZ  ARG A  55       5.932  13.743  14.668  1.00  0.00           C  
ATOM    902  NH1 ARG A  55       4.747  14.240  14.948  1.00  0.00           N  
ATOM    903  NH2 ARG A  55       6.908  13.823  15.555  1.00  0.00           N  
ATOM    904  H   ARG A  55       6.088  13.031   7.971  1.00  0.00           H  
ATOM    905  HA  ARG A  55       5.450  10.398   9.224  1.00  0.00           H  
ATOM    906 1HB  ARG A  55       4.376  13.180   9.848  1.00  0.00           H  
ATOM    907 2HB  ARG A  55       3.760  11.699  10.567  1.00  0.00           H  
ATOM    908 1HG  ARG A  55       5.977  11.278  11.577  1.00  0.00           H  
ATOM    909 2HG  ARG A  55       6.560  12.810  10.882  1.00  0.00           H  
ATOM    910 1HD  ARG A  55       4.836  14.008  12.123  1.00  0.00           H  
ATOM    911 2HD  ARG A  55       4.301  12.472  12.841  1.00  0.00           H  
ATOM    912  HE  ARG A  55       7.075  12.784  13.298  1.00  0.00           H  
ATOM    913 1HH1 ARG A  55       4.001  14.179  14.269  1.00  0.00           H  
ATOM    914 2HH1 ARG A  55       4.583  14.682  15.841  1.00  0.00           H  
ATOM    915 1HH2 ARG A  55       7.819  13.441  15.340  1.00  0.00           H  
ATOM    916 2HH2 ARG A  55       6.744  14.264  16.448  1.00  0.00           H  
ATOM    917  N   VAL A  56       3.591   9.939   7.697  1.00  0.00           N  
ATOM    918  CA  VAL A  56       2.542   9.619   6.736  1.00  0.00           C  
ATOM    919  C   VAL A  56       1.353   8.955   7.420  1.00  0.00           C  
ATOM    920  O   VAL A  56       1.382   7.761   7.715  1.00  0.00           O  
ATOM    921  CB  VAL A  56       3.088   8.684   5.641  1.00  0.00           C  
ATOM    922  CG1 VAL A  56       2.007   8.378   4.615  1.00  0.00           C  
ATOM    923  CG2 VAL A  56       4.299   9.318   4.975  1.00  0.00           C  
ATOM    924  H   VAL A  56       4.079   9.186   8.162  1.00  0.00           H  
ATOM    925  HA  VAL A  56       2.194  10.551   6.292  1.00  0.00           H  
ATOM    926  HB  VAL A  56       3.377   7.736   6.096  1.00  0.00           H  
ATOM    927 1HG1 VAL A  56       2.410   7.716   3.848  1.00  0.00           H  
ATOM    928 2HG1 VAL A  56       1.165   7.892   5.107  1.00  0.00           H  
ATOM    929 3HG1 VAL A  56       1.672   9.306   4.152  1.00  0.00           H  
ATOM    930 1HG2 VAL A  56       4.680   8.652   4.202  1.00  0.00           H  
ATOM    931 2HG2 VAL A  56       4.011  10.269   4.526  1.00  0.00           H  
ATOM    932 3HG2 VAL A  56       5.076   9.490   5.721  1.00  0.00           H  
ATOM    933  N   GLN A  57       0.308   9.737   7.669  1.00  0.00           N  
ATOM    934  CA  GLN A  57      -0.882   9.234   8.344  1.00  0.00           C  
ATOM    935  C   GLN A  57      -1.764   8.442   7.387  1.00  0.00           C  
ATOM    936  O   GLN A  57      -2.131   8.930   6.318  1.00  0.00           O  
ATOM    937  CB  GLN A  57      -1.680  10.388   8.956  1.00  0.00           C  
ATOM    938  CG  GLN A  57      -2.901   9.951   9.746  1.00  0.00           C  
ATOM    939  CD  GLN A  57      -3.662  11.125  10.333  1.00  0.00           C  
ATOM    940  OE1 GLN A  57      -3.175  12.259  10.336  1.00  0.00           O  
ATOM    941  NE2 GLN A  57      -4.863  10.859  10.835  1.00  0.00           N  
ATOM    942  H   GLN A  57       0.339  10.706   7.383  1.00  0.00           H  
ATOM    943  HA  GLN A  57      -0.562   8.560   9.138  1.00  0.00           H  
ATOM    944 1HB  GLN A  57      -1.036  10.962   9.622  1.00  0.00           H  
ATOM    945 2HB  GLN A  57      -2.014  11.060   8.165  1.00  0.00           H  
ATOM    946 1HG  GLN A  57      -3.573   9.405   9.084  1.00  0.00           H  
ATOM    947 2HG  GLN A  57      -2.580   9.307  10.565  1.00  0.00           H  
ATOM    948 1HE2 GLN A  57      -5.411  11.594  11.236  1.00  0.00           H  
ATOM    949 2HE2 GLN A  57      -5.219   9.925  10.812  1.00  0.00           H  
ATOM    950  N   SER A  58      -2.102   7.218   7.778  1.00  0.00           N  
ATOM    951  CA  SER A  58      -3.009   6.387   6.995  1.00  0.00           C  
ATOM    952  C   SER A  58      -4.189   5.916   7.835  1.00  0.00           C  
ATOM    953  O   SER A  58      -4.142   4.847   8.445  1.00  0.00           O  
ATOM    954  CB  SER A  58      -2.266   5.190   6.434  1.00  0.00           C  
ATOM    955  OG  SER A  58      -3.125   4.370   5.689  1.00  0.00           O  
ATOM    956  H   SER A  58      -1.722   6.854   8.639  1.00  0.00           H  
ATOM    957  HA  SER A  58      -3.401   6.991   6.177  1.00  0.00           H  
ATOM    958 1HB  SER A  58      -1.447   5.533   5.802  1.00  0.00           H  
ATOM    959 2HB  SER A  58      -1.831   4.616   7.251  1.00  0.00           H  
ATOM    960  HG  SER A  58      -3.687   4.964   5.186  1.00  0.00           H  
ATOM    961  N   GLY A  59      -5.247   6.719   7.863  1.00  0.00           N  
ATOM    962  CA  GLY A  59      -6.417   6.417   8.678  1.00  0.00           C  
ATOM    963  C   GLY A  59      -6.104   6.549  10.163  1.00  0.00           C  
ATOM    964  O   GLY A  59      -5.821   7.642  10.652  1.00  0.00           O  
ATOM    965  H   GLY A  59      -5.240   7.562   7.306  1.00  0.00           H  
ATOM    966 1HA  GLY A  59      -7.230   7.093   8.412  1.00  0.00           H  
ATOM    967 2HA  GLY A  59      -6.758   5.405   8.463  1.00  0.00           H  
ATOM    968  N   ASP A  60      -6.157   5.428  10.875  1.00  0.00           N  
ATOM    969  CA  ASP A  60      -5.855   5.413  12.302  1.00  0.00           C  
ATOM    970  C   ASP A  60      -4.388   5.087  12.550  1.00  0.00           C  
ATOM    971  O   ASP A  60      -3.917   5.126  13.687  1.00  0.00           O  
ATOM    972  CB  ASP A  60      -6.739   4.395  13.026  1.00  0.00           C  
ATOM    973  CG  ASP A  60      -8.214   4.776  13.013  1.00  0.00           C  
ATOM    974  OD1 ASP A  60      -8.504   5.946  12.941  1.00  0.00           O  
ATOM    975  OD2 ASP A  60      -9.035   3.893  13.075  1.00  0.00           O  
ATOM    976  H   ASP A  60      -6.413   4.566  10.417  1.00  0.00           H  
ATOM    977  HA  ASP A  60      -6.048   6.409  12.700  1.00  0.00           H  
ATOM    978 1HB  ASP A  60      -6.627   3.417  12.558  1.00  0.00           H  
ATOM    979 2HB  ASP A  60      -6.412   4.301  14.062  1.00  0.00           H  
ATOM    980  N   THR A  61      -3.668   4.766  11.480  1.00  0.00           N  
ATOM    981  CA  THR A  61      -2.249   4.448  11.578  1.00  0.00           C  
ATOM    982  C   THR A  61      -1.391   5.587  11.041  1.00  0.00           C  
ATOM    983  O   THR A  61      -1.906   6.550  10.473  1.00  0.00           O  
ATOM    984  CB  THR A  61      -1.918   3.149  10.820  1.00  0.00           C  
ATOM    985  OG1 THR A  61      -2.135   3.344   9.416  1.00  0.00           O  
ATOM    986  CG2 THR A  61      -2.794   2.007  11.311  1.00  0.00           C  
ATOM    987  H   THR A  61      -4.117   4.742  10.575  1.00  0.00           H  
ATOM    988  HA  THR A  61      -2.004   4.314  12.632  1.00  0.00           H  
ATOM    989  HB  THR A  61      -0.871   2.892  10.979  1.00  0.00           H  
ATOM    990  HG1 THR A  61      -2.996   3.747   9.279  1.00  0.00           H  
ATOM    991 1HG2 THR A  61      -2.546   1.097  10.765  1.00  0.00           H  
ATOM    992 2HG2 THR A  61      -2.622   1.849  12.376  1.00  0.00           H  
ATOM    993 3HG2 THR A  61      -3.841   2.255  11.146  1.00  0.00           H  
ATOM    994  N   GLN A  62      -0.080   5.470  11.224  1.00  0.00           N  
ATOM    995  CA  GLN A  62       0.852   6.490  10.760  1.00  0.00           C  
ATOM    996  C   GLN A  62       2.257   5.923  10.603  1.00  0.00           C  
ATOM    997  O   GLN A  62       2.737   5.183  11.462  1.00  0.00           O  
ATOM    998  CB  GLN A  62       0.873   7.678  11.726  1.00  0.00           C  
ATOM    999  CG  GLN A  62       1.729   8.843  11.262  1.00  0.00           C  
ATOM   1000  CD  GLN A  62       1.632  10.039  12.191  1.00  0.00           C  
ATOM   1001  OE1 GLN A  62       1.795   9.912  13.407  1.00  0.00           O  
ATOM   1002  NE2 GLN A  62       1.366  11.209  11.622  1.00  0.00           N  
ATOM   1003  H   GLN A  62       0.280   4.654  11.698  1.00  0.00           H  
ATOM   1004  HA  GLN A  62       0.519   6.833   9.780  1.00  0.00           H  
ATOM   1005 1HB  GLN A  62      -0.143   8.044  11.874  1.00  0.00           H  
ATOM   1006 2HB  GLN A  62       1.248   7.351  12.696  1.00  0.00           H  
ATOM   1007 1HG  GLN A  62       2.770   8.524  11.224  1.00  0.00           H  
ATOM   1008 2HG  GLN A  62       1.397   9.153  10.271  1.00  0.00           H  
ATOM   1009 1HE2 GLN A  62       1.290  12.034  12.184  1.00  0.00           H  
ATOM   1010 2HE2 GLN A  62       1.242  11.267  10.631  1.00  0.00           H  
ATOM   1011  N   TYR A  63       2.912   6.273   9.501  1.00  0.00           N  
ATOM   1012  CA  TYR A  63       4.281   5.839   9.253  1.00  0.00           C  
ATOM   1013  C   TYR A  63       5.273   6.962   9.525  1.00  0.00           C  
ATOM   1014  O   TYR A  63       4.939   8.141   9.409  1.00  0.00           O  
ATOM   1015  CB  TYR A  63       4.431   5.335   7.815  1.00  0.00           C  
ATOM   1016  CG  TYR A  63       3.557   4.144   7.492  1.00  0.00           C  
ATOM   1017  CD1 TYR A  63       2.241   4.336   7.095  1.00  0.00           C  
ATOM   1018  CD2 TYR A  63       4.071   2.859   7.592  1.00  0.00           C  
ATOM   1019  CE1 TYR A  63       1.443   3.247   6.800  1.00  0.00           C  
ATOM   1020  CE2 TYR A  63       3.273   1.771   7.296  1.00  0.00           C  
ATOM   1021  CZ  TYR A  63       1.964   1.962   6.902  1.00  0.00           C  
ATOM   1022  OH  TYR A  63       1.169   0.878   6.607  1.00  0.00           O  
ATOM   1023  H   TYR A  63       2.449   6.856   8.818  1.00  0.00           H  
ATOM   1024  HA  TYR A  63       4.506   5.021   9.938  1.00  0.00           H  
ATOM   1025 1HB  TYR A  63       4.182   6.139   7.120  1.00  0.00           H  
ATOM   1026 2HB  TYR A  63       5.468   5.055   7.634  1.00  0.00           H  
ATOM   1027  HD1 TYR A  63       1.838   5.345   7.017  1.00  0.00           H  
ATOM   1028  HD2 TYR A  63       5.104   2.709   7.905  1.00  0.00           H  
ATOM   1029  HE1 TYR A  63       0.410   3.398   6.488  1.00  0.00           H  
ATOM   1030  HE2 TYR A  63       3.676   0.762   7.376  1.00  0.00           H  
ATOM   1031  HH  TYR A  63       0.285   1.182   6.387  1.00  0.00           H  
ATOM   1032  N   ARG A  64       6.496   6.589   9.888  1.00  0.00           N  
ATOM   1033  CA  ARG A  64       7.534   7.565  10.199  1.00  0.00           C  
ATOM   1034  C   ARG A  64       8.858   7.188   9.548  1.00  0.00           C  
ATOM   1035  O   ARG A  64       9.373   6.090   9.757  1.00  0.00           O  
ATOM   1036  CB  ARG A  64       7.726   7.680  11.704  1.00  0.00           C  
ATOM   1037  CG  ARG A  64       8.750   8.716  12.141  1.00  0.00           C  
ATOM   1038  CD  ARG A  64       8.826   8.823  13.620  1.00  0.00           C  
ATOM   1039  NE  ARG A  64       9.777   9.839  14.043  1.00  0.00           N  
ATOM   1040  CZ  ARG A  64      11.094   9.625  14.226  1.00  0.00           C  
ATOM   1041  NH1 ARG A  64      11.601   8.429  14.021  1.00  0.00           N  
ATOM   1042  NH2 ARG A  64      11.877  10.617  14.612  1.00  0.00           N  
ATOM   1043  H   ARG A  64       6.713   5.605   9.949  1.00  0.00           H  
ATOM   1044  HA  ARG A  64       7.225   8.529   9.794  1.00  0.00           H  
ATOM   1045 1HB  ARG A  64       6.778   7.935  12.174  1.00  0.00           H  
ATOM   1046 2HB  ARG A  64       8.041   6.716  12.105  1.00  0.00           H  
ATOM   1047 1HG  ARG A  64       9.734   8.435  11.766  1.00  0.00           H  
ATOM   1048 2HG  ARG A  64       8.473   9.692  11.740  1.00  0.00           H  
ATOM   1049 1HD  ARG A  64       7.846   9.087  14.017  1.00  0.00           H  
ATOM   1050 2HD  ARG A  64       9.141   7.867  14.038  1.00  0.00           H  
ATOM   1051  HE  ARG A  64       9.424  10.772  14.210  1.00  0.00           H  
ATOM   1052 1HH1 ARG A  64      11.002   7.671  13.726  1.00  0.00           H  
ATOM   1053 2HH1 ARG A  64      12.588   8.269  14.159  1.00  0.00           H  
ATOM   1054 1HH2 ARG A  64      11.488  11.536  14.770  1.00  0.00           H  
ATOM   1055 2HH2 ARG A  64      12.864  10.457  14.750  1.00  0.00           H  
ATOM   1056  N   TYR A  65       9.405   8.105   8.757  1.00  0.00           N  
ATOM   1057  CA  TYR A  65      10.666   7.867   8.065  1.00  0.00           C  
ATOM   1058  C   TYR A  65      11.705   8.918   8.435  1.00  0.00           C  
ATOM   1059  O   TYR A  65      11.374  10.086   8.640  1.00  0.00           O  
ATOM   1060  CB  TYR A  65      10.449   7.844   6.550  1.00  0.00           C  
ATOM   1061  CG  TYR A  65       9.473   6.785   6.089  1.00  0.00           C  
ATOM   1062  CD1 TYR A  65       8.111   7.048   6.091  1.00  0.00           C  
ATOM   1063  CD2 TYR A  65       9.941   5.550   5.663  1.00  0.00           C  
ATOM   1064  CE1 TYR A  65       7.220   6.080   5.669  1.00  0.00           C  
ATOM   1065  CE2 TYR A  65       9.049   4.582   5.242  1.00  0.00           C  
ATOM   1066  CZ  TYR A  65       7.695   4.844   5.244  1.00  0.00           C  
ATOM   1067  OH  TYR A  65       6.807   3.880   4.824  1.00  0.00           O  
ATOM   1068  H   TYR A  65       8.935   8.991   8.632  1.00  0.00           H  
ATOM   1069  HA  TYR A  65      11.047   6.895   8.381  1.00  0.00           H  
ATOM   1070 1HB  TYR A  65      10.078   8.816   6.221  1.00  0.00           H  
ATOM   1071 2HB  TYR A  65      11.401   7.672   6.049  1.00  0.00           H  
ATOM   1072  HD1 TYR A  65       7.744   8.019   6.425  1.00  0.00           H  
ATOM   1073  HD2 TYR A  65      11.011   5.343   5.663  1.00  0.00           H  
ATOM   1074  HE1 TYR A  65       6.150   6.287   5.671  1.00  0.00           H  
ATOM   1075  HE2 TYR A  65       9.417   3.612   4.908  1.00  0.00           H  
ATOM   1076  HH  TYR A  65       7.293   3.106   4.529  1.00  0.00           H  
ATOM   1077  N   GLU A  66      12.962   8.496   8.518  1.00  0.00           N  
ATOM   1078  CA  GLU A  66      14.045   9.389   8.911  1.00  0.00           C  
ATOM   1079  C   GLU A  66      15.003   9.636   7.753  1.00  0.00           C  
ATOM   1080  O   GLU A  66      15.638   8.708   7.252  1.00  0.00           O  
ATOM   1081  CB  GLU A  66      14.809   8.809  10.103  1.00  0.00           C  
ATOM   1082  CG  GLU A  66      13.992   8.701  11.382  1.00  0.00           C  
ATOM   1083  CD  GLU A  66      14.784   8.160  12.540  1.00  0.00           C  
ATOM   1084  OE1 GLU A  66      15.918   7.796  12.340  1.00  0.00           O  
ATOM   1085  OE2 GLU A  66      14.255   8.110  13.625  1.00  0.00           O  
ATOM   1086  H   GLU A  66      13.172   7.531   8.304  1.00  0.00           H  
ATOM   1087  HA  GLU A  66      13.609  10.347   9.193  1.00  0.00           H  
ATOM   1088 1HB  GLU A  66      15.171   7.811   9.853  1.00  0.00           H  
ATOM   1089 2HB  GLU A  66      15.680   9.429  10.314  1.00  0.00           H  
ATOM   1090 1HG  GLU A  66      13.616   9.690  11.645  1.00  0.00           H  
ATOM   1091 2HG  GLU A  66      13.135   8.054  11.200  1.00  0.00           H  
ATOM   1092  N   PHE A  67      15.103  10.892   7.331  1.00  0.00           N  
ATOM   1093  CA  PHE A  67      16.059  11.281   6.301  1.00  0.00           C  
ATOM   1094  C   PHE A  67      16.917  12.452   6.760  1.00  0.00           C  
ATOM   1095  O   PHE A  67      16.535  13.199   7.661  1.00  0.00           O  
ATOM   1096  CB  PHE A  67      15.329  11.652   5.009  1.00  0.00           C  
ATOM   1097  CG  PHE A  67      14.472  10.548   4.458  1.00  0.00           C  
ATOM   1098  CD1 PHE A  67      13.101  10.546   4.667  1.00  0.00           C  
ATOM   1099  CD2 PHE A  67      15.035   9.510   3.731  1.00  0.00           C  
ATOM   1100  CE1 PHE A  67      12.311   9.530   4.160  1.00  0.00           C  
ATOM   1101  CE2 PHE A  67      14.248   8.495   3.223  1.00  0.00           C  
ATOM   1102  CZ  PHE A  67      12.885   8.505   3.439  1.00  0.00           C  
ATOM   1103  H   PHE A  67      14.501  11.595   7.735  1.00  0.00           H  
ATOM   1104  HA  PHE A  67      16.720  10.434   6.116  1.00  0.00           H  
ATOM   1105 1HB  PHE A  67      14.695  12.519   5.186  1.00  0.00           H  
ATOM   1106 2HB  PHE A  67      16.057  11.929   4.247  1.00  0.00           H  
ATOM   1107  HD1 PHE A  67      12.648  11.357   5.237  1.00  0.00           H  
ATOM   1108  HD2 PHE A  67      16.112   9.501   3.561  1.00  0.00           H  
ATOM   1109  HE1 PHE A  67      11.235   9.541   4.332  1.00  0.00           H  
ATOM   1110  HE2 PHE A  67      14.703   7.685   2.653  1.00  0.00           H  
ATOM   1111  HZ  PHE A  67      12.263   7.704   3.040  1.00  0.00           H  
ATOM   1112  N   GLU A  68      18.080  12.608   6.136  1.00  0.00           N  
ATOM   1113  CA  GLU A  68      18.959  13.735   6.423  1.00  0.00           C  
ATOM   1114  C   GLU A  68      19.830  14.074   5.220  1.00  0.00           C  
ATOM   1115  O   GLU A  68      20.404  13.187   4.588  1.00  0.00           O  
ATOM   1116  CB  GLU A  68      19.841  13.429   7.635  1.00  0.00           C  
ATOM   1117  CG  GLU A  68      20.754  14.572   8.053  1.00  0.00           C  
ATOM   1118  CD  GLU A  68      21.513  14.283   9.318  1.00  0.00           C  
ATOM   1119  OE1 GLU A  68      21.133  13.379  10.022  1.00  0.00           O  
ATOM   1120  OE2 GLU A  68      22.473  14.967   9.581  1.00  0.00           O  
ATOM   1121  H   GLU A  68      18.362  11.927   5.445  1.00  0.00           H  
ATOM   1122  HA  GLU A  68      18.336  14.603   6.639  1.00  0.00           H  
ATOM   1123 1HB  GLU A  68      19.212  13.174   8.488  1.00  0.00           H  
ATOM   1124 2HB  GLU A  68      20.467  12.563   7.420  1.00  0.00           H  
ATOM   1125 1HG  GLU A  68      21.467  14.766   7.252  1.00  0.00           H  
ATOM   1126 2HG  GLU A  68      20.154  15.470   8.192  1.00  0.00           H  
ATOM   1127  N   LEU A  69      19.926  15.362   4.909  1.00  0.00           N  
ATOM   1128  CA  LEU A  69      20.771  15.825   3.815  1.00  0.00           C  
ATOM   1129  C   LEU A  69      22.012  16.535   4.340  1.00  0.00           C  
ATOM   1130  O   LEU A  69      21.985  17.143   5.410  1.00  0.00           O  
ATOM   1131  OXT LEU A  69      23.032  16.506   3.709  1.00  0.00           O  
ATOM   1132  CB  LEU A  69      19.982  16.770   2.899  1.00  0.00           C  
ATOM   1133  CG  LEU A  69      18.802  16.138   2.150  1.00  0.00           C  
ATOM   1134  CD1 LEU A  69      18.035  17.222   1.405  1.00  0.00           C  
ATOM   1135  CD2 LEU A  69      19.319  15.077   1.190  1.00  0.00           C  
ATOM   1136  H   LEU A  69      19.400  16.038   5.444  1.00  0.00           H  
ATOM   1137  HA  LEU A  69      21.099  14.953   3.248  1.00  0.00           H  
ATOM   1138 1HB  LEU A  69      19.592  17.590   3.500  1.00  0.00           H  
ATOM   1139 2HB  LEU A  69      20.664  17.183   2.156  1.00  0.00           H  
ATOM   1140  HG  LEU A  69      18.120  15.679   2.866  1.00  0.00           H  
ATOM   1141 1HD1 LEU A  69      17.196  16.773   0.872  1.00  0.00           H  
ATOM   1142 2HD1 LEU A  69      17.660  17.957   2.117  1.00  0.00           H  
ATOM   1143 3HD1 LEU A  69      18.697  17.712   0.692  1.00  0.00           H  
ATOM   1144 1HD2 LEU A  69      18.481  14.627   0.658  1.00  0.00           H  
ATOM   1145 2HD2 LEU A  69      20.001  15.535   0.473  1.00  0.00           H  
ATOM   1146 3HD2 LEU A  69      19.848  14.306   1.751  1.00  0.00           H  
