# Supplementary material for: De novo design of immunoglobulin-like domains
Source: Nat Commun. 2022 Oct 3;13:5661. doi: 10.1038/s41467-022-33004-6 (PMC9530121; doi:10.1038/s41467-022-33004-6)
Supplement: Supplementary file 4 — Supplementary Data 1 [file 41467_2022_33004_MOESM4_ESM.zip › dIG_design_models/dIG19_model.pdb]

ATOM      1  N   ARG A   1       0.000   0.000   0.000  1.00  0.00           N  
ATOM      2  CA  ARG A   1       1.458   0.000   0.000  1.00  0.00           C  
ATOM      3  C   ARG A   1       2.009   1.420   0.000  1.00  0.00           C  
ATOM      4  O   ARG A   1       3.033   1.699  -0.623  1.00  0.00           O  
ATOM      5  CB  ARG A   1       1.993  -0.748  -1.212  1.00  0.00           C  
ATOM      6  CG  ARG A   1       1.766  -2.252  -1.187  1.00  0.00           C  
ATOM      7  CD  ARG A   1       2.210  -2.895  -2.450  1.00  0.00           C  
ATOM      8  NE  ARG A   1       3.647  -2.782  -2.641  1.00  0.00           N  
ATOM      9  CZ  ARG A   1       4.295  -3.102  -3.778  1.00  0.00           C  
ATOM     10  NH1 ARG A   1       3.622  -3.553  -4.814  1.00  0.00           N  
ATOM     11  NH2 ARG A   1       5.607  -2.963  -3.852  1.00  0.00           N  
ATOM     12 1H   ARG A   1      -0.334  -0.943   0.000  1.00  0.00           H  
ATOM     13 2H   ARG A   1      -0.334   0.471   0.816  1.00  0.00           H  
ATOM     14 3H   ARG A   1      -0.334   0.471  -0.816  1.00  0.00           H  
ATOM     15  HA  ARG A   1       1.797  -0.490   0.913  1.00  0.00           H  
ATOM     16 1HB  ARG A   1       1.526  -0.360  -2.115  1.00  0.00           H  
ATOM     17 2HB  ARG A   1       3.066  -0.578  -1.300  1.00  0.00           H  
ATOM     18 1HG  ARG A   1       2.329  -2.691  -0.362  1.00  0.00           H  
ATOM     19 2HG  ARG A   1       0.704  -2.457  -1.051  1.00  0.00           H  
ATOM     20 1HD  ARG A   1       1.951  -3.953  -2.429  1.00  0.00           H  
ATOM     21 2HD  ARG A   1       1.715  -2.417  -3.295  1.00  0.00           H  
ATOM     22  HE  ARG A   1       4.198  -2.438  -1.866  1.00  0.00           H  
ATOM     23 1HH1 ARG A   1       2.619  -3.659  -4.757  1.00  0.00           H  
ATOM     24 2HH1 ARG A   1       4.108  -3.793  -5.666  1.00  0.00           H  
ATOM     25 1HH2 ARG A   1       6.124  -2.616  -3.056  1.00  0.00           H  
ATOM     26 2HH2 ARG A   1       6.092  -3.203  -4.704  1.00  0.00           H  
ATOM     27  N   VAL A   2       1.323   2.315   0.702  1.00  0.00           N  
ATOM     28  CA  VAL A   2       1.792   3.686   0.863  1.00  0.00           C  
ATOM     29  C   VAL A   2       1.733   4.122   2.321  1.00  0.00           C  
ATOM     30  O   VAL A   2       0.724   3.924   2.998  1.00  0.00           O  
ATOM     31  CB  VAL A   2       0.943   4.646   0.009  1.00  0.00           C  
ATOM     32  CG1 VAL A   2       1.366   6.088   0.247  1.00  0.00           C  
ATOM     33  CG2 VAL A   2       1.072   4.282  -1.463  1.00  0.00           C  
ATOM     34  H   VAL A   2       0.454   2.039   1.136  1.00  0.00           H  
ATOM     35  HA  VAL A   2       2.834   3.727   0.544  1.00  0.00           H  
ATOM     36  HB  VAL A   2      -0.101   4.562   0.314  1.00  0.00           H  
ATOM     37 1HG1 VAL A   2       0.754   6.752  -0.365  1.00  0.00           H  
ATOM     38 2HG1 VAL A   2       1.231   6.337   1.299  1.00  0.00           H  
ATOM     39 3HG1 VAL A   2       2.414   6.209  -0.025  1.00  0.00           H  
ATOM     40 1HG2 VAL A   2       0.468   4.963  -2.060  1.00  0.00           H  
ATOM     41 2HG2 VAL A   2       2.116   4.359  -1.766  1.00  0.00           H  
ATOM     42 3HG2 VAL A   2       0.724   3.260  -1.616  1.00  0.00           H  
ATOM     43  N   GLU A   3       2.820   4.716   2.801  1.00  0.00           N  
ATOM     44  CA  GLU A   3       2.923   5.113   4.200  1.00  0.00           C  
ATOM     45  C   GLU A   3       2.566   6.582   4.384  1.00  0.00           C  
ATOM     46  O   GLU A   3       3.245   7.466   3.861  1.00  0.00           O  
ATOM     47  CB  GLU A   3       4.336   4.851   4.727  1.00  0.00           C  
ATOM     48  CG  GLU A   3       4.529   5.184   6.199  1.00  0.00           C  
ATOM     49  CD  GLU A   3       5.920   4.887   6.688  1.00  0.00           C  
ATOM     50  OE1 GLU A   3       6.733   4.477   5.895  1.00  0.00           O  
ATOM     51  OE2 GLU A   3       6.169   5.071   7.856  1.00  0.00           O  
ATOM     52  H   GLU A   3       3.596   4.898   2.180  1.00  0.00           H  
ATOM     53  HA  GLU A   3       2.208   4.521   4.773  1.00  0.00           H  
ATOM     54 1HB  GLU A   3       4.588   3.800   4.585  1.00  0.00           H  
ATOM     55 2HB  GLU A   3       5.052   5.440   4.154  1.00  0.00           H  
ATOM     56 1HG  GLU A   3       4.321   6.242   6.353  1.00  0.00           H  
ATOM     57 2HG  GLU A   3       3.813   4.611   6.787  1.00  0.00           H  
ATOM     58  N   VAL A   4       1.496   6.837   5.129  1.00  0.00           N  
ATOM     59  CA  VAL A   4       1.035   8.200   5.366  1.00  0.00           C  
ATOM     60  C   VAL A   4       1.216   8.597   6.825  1.00  0.00           C  
ATOM     61  O   VAL A   4       0.616   8.000   7.720  1.00  0.00           O  
ATOM     62  CB  VAL A   4      -0.450   8.336   4.980  1.00  0.00           C  
ATOM     63  CG1 VAL A   4      -0.939   9.754   5.235  1.00  0.00           C  
ATOM     64  CG2 VAL A   4      -0.643   7.953   3.521  1.00  0.00           C  
ATOM     65  H   VAL A   4       0.990   6.068   5.542  1.00  0.00           H  
ATOM     66  HA  VAL A   4       1.641   8.873   4.759  1.00  0.00           H  
ATOM     67  HB  VAL A   4      -1.042   7.674   5.612  1.00  0.00           H  
ATOM     68 1HG1 VAL A   4      -1.990   9.832   4.957  1.00  0.00           H  
ATOM     69 2HG1 VAL A   4      -0.825   9.994   6.292  1.00  0.00           H  
ATOM     70 3HG1 VAL A   4      -0.354  10.453   4.638  1.00  0.00           H  
ATOM     71 1HG2 VAL A   4      -1.695   8.051   3.255  1.00  0.00           H  
ATOM     72 2HG2 VAL A   4      -0.046   8.612   2.890  1.00  0.00           H  
ATOM     73 3HG2 VAL A   4      -0.325   6.921   3.371  1.00  0.00           H  
ATOM     74  N   ARG A   5       2.045   9.608   7.060  1.00  0.00           N  
ATOM     75  CA  ARG A   5       2.308  10.085   8.412  1.00  0.00           C  
ATOM     76  C   ARG A   5       1.898  11.544   8.571  1.00  0.00           C  
ATOM     77  O   ARG A   5       1.951  12.321   7.618  1.00  0.00           O  
ATOM     78  CB  ARG A   5       3.783   9.936   8.755  1.00  0.00           C  
ATOM     79  CG  ARG A   5       4.325   8.520   8.644  1.00  0.00           C  
ATOM     80  CD  ARG A   5       3.803   7.645   9.726  1.00  0.00           C  
ATOM     81  NE  ARG A   5       4.355   6.302   9.651  1.00  0.00           N  
ATOM     82  CZ  ARG A   5       4.033   5.295  10.486  1.00  0.00           C  
ATOM     83  NH1 ARG A   5       3.164   5.495  11.452  1.00  0.00           N  
ATOM     84  NH2 ARG A   5       4.592   4.107  10.335  1.00  0.00           N  
ATOM     85  H   ARG A   5       2.505  10.058   6.281  1.00  0.00           H  
ATOM     86  HA  ARG A   5       1.709   9.493   9.103  1.00  0.00           H  
ATOM     87 1HB  ARG A   5       4.376  10.568   8.096  1.00  0.00           H  
ATOM     88 2HB  ARG A   5       3.955  10.276   9.777  1.00  0.00           H  
ATOM     89 1HG  ARG A   5       4.032   8.092   7.685  1.00  0.00           H  
ATOM     90 2HG  ARG A   5       5.413   8.540   8.715  1.00  0.00           H  
ATOM     91 1HD  ARG A   5       4.067   8.068  10.694  1.00  0.00           H  
ATOM     92 2HD  ARG A   5       2.719   7.573   9.644  1.00  0.00           H  
ATOM     93  HE  ARG A   5       5.028   6.110   8.920  1.00  0.00           H  
ATOM     94 1HH1 ARG A   5       2.737   6.403  11.567  1.00  0.00           H  
ATOM     95 2HH1 ARG A   5       2.923   4.740  12.078  1.00  0.00           H  
ATOM     96 1HH2 ARG A   5       5.261   3.954   9.592  1.00  0.00           H  
ATOM     97 2HH2 ARG A   5       4.351   3.353  10.961  1.00  0.00           H  
ATOM     98  N   ILE A   6       1.490  11.910   9.781  1.00  0.00           N  
ATOM     99  CA  ILE A   6       1.132  13.290  10.084  1.00  0.00           C  
ATOM    100  C   ILE A   6       1.958  13.831  11.245  1.00  0.00           C  
ATOM    101  O   ILE A   6       1.933  13.282  12.346  1.00  0.00           O  
ATOM    102  CB  ILE A   6      -0.365  13.409  10.420  1.00  0.00           C  
ATOM    103  CG1 ILE A   6      -1.217  12.958   9.230  1.00  0.00           C  
ATOM    104  CG2 ILE A   6      -0.710  14.837  10.815  1.00  0.00           C  
ATOM    105  CD1 ILE A   6      -2.693  12.856   9.539  1.00  0.00           C  
ATOM    106  H   ILE A   6       1.425  11.214  10.510  1.00  0.00           H  
ATOM    107  HA  ILE A   6       1.353  13.898   9.206  1.00  0.00           H  
ATOM    108  HB  ILE A   6      -0.606  12.745  11.249  1.00  0.00           H  
ATOM    109 1HG1 ILE A   6      -1.088  13.658   8.405  1.00  0.00           H  
ATOM    110 2HG1 ILE A   6      -0.873  11.982   8.886  1.00  0.00           H  
ATOM    111 1HG2 ILE A   6      -1.773  14.903  11.048  1.00  0.00           H  
ATOM    112 2HG2 ILE A   6      -0.128  15.123  11.690  1.00  0.00           H  
ATOM    113 3HG2 ILE A   6      -0.478  15.509   9.989  1.00  0.00           H  
ATOM    114 1HD1 ILE A   6      -3.230  12.530   8.648  1.00  0.00           H  
ATOM    115 2HD1 ILE A   6      -2.847  12.132  10.340  1.00  0.00           H  
ATOM    116 3HD1 ILE A   6      -3.067  13.829   9.852  1.00  0.00           H  
ATOM    117  N   ARG A   7       2.690  14.911  10.991  1.00  0.00           N  
ATOM    118  CA  ARG A   7       3.521  15.531  12.016  1.00  0.00           C  
ATOM    119  C   ARG A   7       2.742  16.581  12.797  1.00  0.00           C  
ATOM    120  O   ARG A   7       2.130  17.476  12.212  1.00  0.00           O  
ATOM    121  CB  ARG A   7       4.749  16.176  11.390  1.00  0.00           C  
ATOM    122  CG  ARG A   7       5.689  16.852  12.376  1.00  0.00           C  
ATOM    123  CD  ARG A   7       6.843  17.486  11.689  1.00  0.00           C  
ATOM    124  NE  ARG A   7       7.704  18.198  12.620  1.00  0.00           N  
ATOM    125  CZ  ARG A   7       8.768  18.942  12.261  1.00  0.00           C  
ATOM    126  NH1 ARG A   7       9.088  19.063  10.991  1.00  0.00           N  
ATOM    127  NH2 ARG A   7       9.490  19.551  13.185  1.00  0.00           N  
ATOM    128  H   ARG A   7       2.669  15.313  10.065  1.00  0.00           H  
ATOM    129  HA  ARG A   7       3.830  14.755  12.716  1.00  0.00           H  
ATOM    130 1HB  ARG A   7       5.323  15.421  10.854  1.00  0.00           H  
ATOM    131 2HB  ARG A   7       4.437  16.927  10.665  1.00  0.00           H  
ATOM    132 1HG  ARG A   7       5.148  17.625  12.922  1.00  0.00           H  
ATOM    133 2HG  ARG A   7       6.073  16.112  13.080  1.00  0.00           H  
ATOM    134 1HD  ARG A   7       7.437  16.719  11.193  1.00  0.00           H  
ATOM    135 2HD  ARG A   7       6.479  18.198  10.949  1.00  0.00           H  
ATOM    136  HE  ARG A   7       7.489  18.129  13.605  1.00  0.00           H  
ATOM    137 1HH1 ARG A   7       8.536  18.597  10.285  1.00  0.00           H  
ATOM    138 2HH1 ARG A   7       9.886  19.620  10.723  1.00  0.00           H  
ATOM    139 1HH2 ARG A   7       9.244  19.459  14.161  1.00  0.00           H  
ATOM    140 2HH2 ARG A   7      10.287  20.109  12.916  1.00  0.00           H  
ATOM    141  N   GLU A   8       2.768  16.467  14.120  1.00  0.00           N  
ATOM    142  CA  GLU A   8       2.055  17.401  14.984  1.00  0.00           C  
ATOM    143  C   GLU A   8       3.023  18.298  15.744  1.00  0.00           C  
ATOM    144  O   GLU A   8       3.796  17.826  16.578  1.00  0.00           O  
ATOM    145  CB  GLU A   8       1.165  16.641  15.971  1.00  0.00           C  
ATOM    146  CG  GLU A   8       0.421  17.529  16.958  1.00  0.00           C  
ATOM    147  CD  GLU A   8      -0.583  16.772  17.783  1.00  0.00           C  
ATOM    148  OE1 GLU A   8      -0.883  15.654  17.440  1.00  0.00           O  
ATOM    149  OE2 GLU A   8      -1.051  17.314  18.757  1.00  0.00           O  
ATOM    150  H   GLU A   8       3.296  15.715  14.539  1.00  0.00           H  
ATOM    151  HA  GLU A   8       1.434  18.038  14.354  1.00  0.00           H  
ATOM    152 1HB  GLU A   8       0.425  16.059  15.420  1.00  0.00           H  
ATOM    153 2HB  GLU A   8       1.773  15.940  16.543  1.00  0.00           H  
ATOM    154 1HG  GLU A   8       1.144  17.996  17.626  1.00  0.00           H  
ATOM    155 2HG  GLU A   8      -0.088  18.319  16.408  1.00  0.00           H  
ATOM    156  N   GLU A   9       2.975  19.593  15.452  1.00  0.00           N  
ATOM    157  CA  GLU A   9       3.750  20.576  16.199  1.00  0.00           C  
ATOM    158  C   GLU A   9       2.848  21.638  16.813  1.00  0.00           C  
ATOM    159  O   GLU A   9       3.043  22.834  16.595  1.00  0.00           O  
ATOM    160  CB  GLU A   9       4.789  21.238  15.291  1.00  0.00           C  
ATOM    161  CG  GLU A   9       5.815  20.278  14.705  1.00  0.00           C  
ATOM    162  CD  GLU A   9       6.752  19.719  15.739  1.00  0.00           C  
ATOM    163  OE1 GLU A   9       6.711  20.174  16.858  1.00  0.00           O  
ATOM    164  OE2 GLU A   9       7.509  18.837  15.411  1.00  0.00           O  
ATOM    165  H   GLU A   9       2.387  19.905  14.692  1.00  0.00           H  
ATOM    166  HA  GLU A   9       4.259  20.059  17.013  1.00  0.00           H  
ATOM    167 1HB  GLU A   9       4.284  21.735  14.463  1.00  0.00           H  
ATOM    168 2HB  GLU A   9       5.328  22.002  15.852  1.00  0.00           H  
ATOM    169 1HG  GLU A   9       5.291  19.453  14.223  1.00  0.00           H  
ATOM    170 2HG  GLU A   9       6.392  20.801  13.943  1.00  0.00           H  
ATOM    171  N   GLY A  10       1.859  21.195  17.582  1.00  0.00           N  
ATOM    172  CA  GLY A  10       0.934  22.108  18.243  1.00  0.00           C  
ATOM    173  C   GLY A  10      -0.010  22.759  17.240  1.00  0.00           C  
ATOM    174  O   GLY A  10      -1.111  22.265  17.000  1.00  0.00           O  
ATOM    175  H   GLY A  10       1.744  20.200  17.711  1.00  0.00           H  
ATOM    176 1HA  GLY A  10       0.357  21.563  18.991  1.00  0.00           H  
ATOM    177 2HA  GLY A  10       1.497  22.877  18.770  1.00  0.00           H  
ATOM    178  N   ASP A  11       0.429  23.869  16.657  1.00  0.00           N  
ATOM    179  CA  ASP A  11      -0.373  24.585  15.672  1.00  0.00           C  
ATOM    180  C   ASP A  11       0.079  24.260  14.254  1.00  0.00           C  
ATOM    181  O   ASP A  11      -0.704  24.343  13.308  1.00  0.00           O  
ATOM    182  CB  ASP A  11      -0.289  26.095  15.907  1.00  0.00           C  
ATOM    183  CG  ASP A  11      -0.872  26.519  17.248  1.00  0.00           C  
ATOM    184  OD1 ASP A  11      -1.971  26.117  17.551  1.00  0.00           O  
ATOM    185  OD2 ASP A  11      -0.213  27.240  17.958  1.00  0.00           O  
ATOM    186  H   ASP A  11       1.341  24.227  16.903  1.00  0.00           H  
ATOM    187  HA  ASP A  11      -1.408  24.259  15.775  1.00  0.00           H  
ATOM    188 1HB  ASP A  11       0.752  26.413  15.863  1.00  0.00           H  
ATOM    189 2HB  ASP A  11      -0.825  26.617  15.113  1.00  0.00           H  
ATOM    190  N   LYS A  12       1.348  23.890  14.112  1.00  0.00           N  
ATOM    191  CA  LYS A  12       1.920  23.601  12.803  1.00  0.00           C  
ATOM    192  C   LYS A  12       1.955  22.101  12.537  1.00  0.00           C  
ATOM    193  O   LYS A  12       2.209  21.306  13.442  1.00  0.00           O  
ATOM    194  CB  LYS A  12       3.328  24.188  12.692  1.00  0.00           C  
ATOM    195  CG  LYS A  12       3.960  24.050  11.313  1.00  0.00           C  
ATOM    196  CD  LYS A  12       5.307  24.755  11.250  1.00  0.00           C  
ATOM    197  CE  LYS A  12       5.920  24.654   9.861  1.00  0.00           C  
ATOM    198  NZ  LYS A  12       7.210  25.391   9.767  1.00  0.00           N  
ATOM    199  H   LYS A  12       1.931  23.808  14.933  1.00  0.00           H  
ATOM    200  HA  LYS A  12       1.284  24.059  12.046  1.00  0.00           H  
ATOM    201 1HB  LYS A  12       3.301  25.248  12.943  1.00  0.00           H  
ATOM    202 2HB  LYS A  12       3.984  23.697  13.411  1.00  0.00           H  
ATOM    203 1HG  LYS A  12       4.100  22.994  11.081  1.00  0.00           H  
ATOM    204 2HG  LYS A  12       3.297  24.483  10.565  1.00  0.00           H  
ATOM    205 1HD  LYS A  12       5.180  25.807  11.506  1.00  0.00           H  
ATOM    206 2HD  LYS A  12       5.988  24.303  11.971  1.00  0.00           H  
ATOM    207 1HE  LYS A  12       6.096  23.607   9.616  1.00  0.00           H  
ATOM    208 2HE  LYS A  12       5.228  25.064   9.127  1.00  0.00           H  
ATOM    209 1HZ  LYS A  12       7.583  25.300   8.833  1.00  0.00           H  
ATOM    210 2HZ  LYS A  12       7.055  26.368   9.975  1.00  0.00           H  
ATOM    211 3HZ  LYS A  12       7.867  25.006  10.431  1.00  0.00           H  
ATOM    212  N   TYR A  13       1.699  21.720  11.290  1.00  0.00           N  
ATOM    213  CA  TYR A  13       1.628  20.312  10.918  1.00  0.00           C  
ATOM    214  C   TYR A  13       2.369  20.050   9.613  1.00  0.00           C  
ATOM    215  O   TYR A  13       2.655  20.975   8.853  1.00  0.00           O  
ATOM    216  CB  TYR A  13       0.170  19.863  10.800  1.00  0.00           C  
ATOM    217  CG  TYR A  13      -0.643  20.096  12.054  1.00  0.00           C  
ATOM    218  CD1 TYR A  13      -1.333  21.288  12.221  1.00  0.00           C  
ATOM    219  CD2 TYR A  13      -0.700  19.118  13.036  1.00  0.00           C  
ATOM    220  CE1 TYR A  13      -2.077  21.501  13.366  1.00  0.00           C  
ATOM    221  CE2 TYR A  13      -1.443  19.332  14.181  1.00  0.00           C  
ATOM    222  CZ  TYR A  13      -2.130  20.517  14.347  1.00  0.00           C  
ATOM    223  OH  TYR A  13      -2.870  20.729  15.487  1.00  0.00           O  
ATOM    224  H   TYR A  13       1.550  22.425  10.582  1.00  0.00           H  
ATOM    225  HA  TYR A  13       2.114  19.730  11.701  1.00  0.00           H  
ATOM    226 1HB  TYR A  13      -0.310  20.395   9.978  1.00  0.00           H  
ATOM    227 2HB  TYR A  13       0.136  18.799  10.566  1.00  0.00           H  
ATOM    228  HD1 TYR A  13      -1.289  22.056  11.449  1.00  0.00           H  
ATOM    229  HD2 TYR A  13      -0.157  18.182  12.905  1.00  0.00           H  
ATOM    230  HE1 TYR A  13      -2.619  22.437  13.497  1.00  0.00           H  
ATOM    231  HE2 TYR A  13      -1.487  18.563  14.953  1.00  0.00           H  
ATOM    232  HH  TYR A  13      -3.010  21.672  15.605  1.00  0.00           H  
ATOM    233  N   GLU A  14       2.678  18.783   9.359  1.00  0.00           N  
ATOM    234  CA  GLU A  14       3.333  18.388   8.117  1.00  0.00           C  
ATOM    235  C   GLU A  14       2.859  17.015   7.657  1.00  0.00           C  
ATOM    236  O   GLU A  14       2.816  16.067   8.441  1.00  0.00           O  
ATOM    237  CB  GLU A  14       4.853  18.380   8.295  1.00  0.00           C  
ATOM    238  CG  GLU A  14       5.632  18.062   7.027  1.00  0.00           C  
ATOM    239  CD  GLU A  14       7.121  18.094   7.232  1.00  0.00           C  
ATOM    240  OE1 GLU A  14       7.544  18.301   8.344  1.00  0.00           O  
ATOM    241  OE2 GLU A  14       7.836  17.910   6.276  1.00  0.00           O  
ATOM    242  H   GLU A  14       2.453  18.075  10.043  1.00  0.00           H  
ATOM    243  HA  GLU A  14       3.062  19.110   7.347  1.00  0.00           H  
ATOM    244 1HB  GLU A  14       5.182  19.355   8.655  1.00  0.00           H  
ATOM    245 2HB  GLU A  14       5.127  17.643   9.050  1.00  0.00           H  
ATOM    246 1HG  GLU A  14       5.346  17.071   6.676  1.00  0.00           H  
ATOM    247 2HG  GLU A  14       5.361  18.782   6.256  1.00  0.00           H  
ATOM    248  N   LEU A  15       2.503  16.915   6.381  1.00  0.00           N  
ATOM    249  CA  LEU A  15       2.042  15.655   5.810  1.00  0.00           C  
ATOM    250  C   LEU A  15       3.172  14.930   5.091  1.00  0.00           C  
ATOM    251  O   LEU A  15       3.815  15.489   4.203  1.00  0.00           O  
ATOM    252  CB  LEU A  15       0.885  15.907   4.835  1.00  0.00           C  
ATOM    253  CG  LEU A  15       0.360  14.671   4.093  1.00  0.00           C  
ATOM    254  CD1 LEU A  15      -0.325  13.737   5.082  1.00  0.00           C  
ATOM    255  CD2 LEU A  15      -0.601  15.106   2.997  1.00  0.00           C  
ATOM    256  H   LEU A  15       2.553  17.733   5.790  1.00  0.00           H  
ATOM    257  HA  LEU A  15       1.702  15.018   6.627  1.00  0.00           H  
ATOM    258 1HB  LEU A  15       0.053  16.340   5.387  1.00  0.00           H  
ATOM    259 2HB  LEU A  15       1.213  16.628   4.086  1.00  0.00           H  
ATOM    260  HG  LEU A  15       1.196  14.130   3.649  1.00  0.00           H  
ATOM    261 1HD1 LEU A  15      -0.698  12.859   4.555  1.00  0.00           H  
ATOM    262 2HD1 LEU A  15       0.390  13.426   5.844  1.00  0.00           H  
ATOM    263 3HD1 LEU A  15      -1.157  14.257   5.556  1.00  0.00           H  
ATOM    264 1HD2 LEU A  15      -0.974  14.228   2.469  1.00  0.00           H  
ATOM    265 2HD2 LEU A  15      -1.438  15.646   3.440  1.00  0.00           H  
ATOM    266 3HD2 LEU A  15      -0.081  15.758   2.295  1.00  0.00           H  
ATOM    267  N   ARG A  16       3.410  13.682   5.481  1.00  0.00           N  
ATOM    268  CA  ARG A  16       4.494  12.894   4.908  1.00  0.00           C  
ATOM    269  C   ARG A  16       3.971  11.602   4.293  1.00  0.00           C  
ATOM    270  O   ARG A  16       3.664  10.645   5.004  1.00  0.00           O  
ATOM    271  CB  ARG A  16       5.534  12.563   5.968  1.00  0.00           C  
ATOM    272  CG  ARG A  16       6.252  13.767   6.557  1.00  0.00           C  
ATOM    273  CD  ARG A  16       7.248  13.364   7.583  1.00  0.00           C  
ATOM    274  NE  ARG A  16       8.321  12.566   7.014  1.00  0.00           N  
ATOM    275  CZ  ARG A  16       9.303  11.982   7.729  1.00  0.00           C  
ATOM    276  NH1 ARG A  16       9.333  12.118   9.036  1.00  0.00           N  
ATOM    277  NH2 ARG A  16      10.236  11.274   7.116  1.00  0.00           N  
ATOM    278  H   ARG A  16       2.824  13.269   6.192  1.00  0.00           H  
ATOM    279  HA  ARG A  16       4.955  13.480   4.112  1.00  0.00           H  
ATOM    280 1HB  ARG A  16       5.059  12.029   6.789  1.00  0.00           H  
ATOM    281 2HB  ARG A  16       6.291  11.903   5.543  1.00  0.00           H  
ATOM    282 1HG  ARG A  16       6.775  14.303   5.764  1.00  0.00           H  
ATOM    283 2HG  ARG A  16       5.525  14.431   7.026  1.00  0.00           H  
ATOM    284 1HD  ARG A  16       7.687  14.254   8.033  1.00  0.00           H  
ATOM    285 2HD  ARG A  16       6.756  12.773   8.355  1.00  0.00           H  
ATOM    286  HE  ARG A  16       8.332  12.439   6.011  1.00  0.00           H  
ATOM    287 1HH1 ARG A  16       8.620  12.659   9.505  1.00  0.00           H  
ATOM    288 2HH1 ARG A  16      10.069  11.680   9.572  1.00  0.00           H  
ATOM    289 1HH2 ARG A  16      10.212  11.170   6.111  1.00  0.00           H  
ATOM    290 2HH2 ARG A  16      10.971  10.837   7.652  1.00  0.00           H  
ATOM    291  N   ILE A  17       3.872  11.580   2.968  1.00  0.00           N  
ATOM    292  CA  ILE A  17       3.379  10.408   2.256  1.00  0.00           C  
ATOM    293  C   ILE A  17       4.487   9.753   1.441  1.00  0.00           C  
ATOM    294  O   ILE A  17       4.944  10.305   0.440  1.00  0.00           O  
ATOM    295  CB  ILE A  17       2.209  10.781   1.327  1.00  0.00           C  
ATOM    296  CG1 ILE A  17       1.047  11.358   2.138  1.00  0.00           C  
ATOM    297  CG2 ILE A  17       1.756   9.568   0.530  1.00  0.00           C  
ATOM    298  CD1 ILE A  17      -0.091  11.878   1.290  1.00  0.00           C  
ATOM    299  H   ILE A  17       4.145  12.398   2.441  1.00  0.00           H  
ATOM    300  HA  ILE A  17       3.034   9.683   2.994  1.00  0.00           H  
ATOM    301  HB  ILE A  17       2.528  11.560   0.635  1.00  0.00           H  
ATOM    302 1HG1 ILE A  17       0.652  10.592   2.805  1.00  0.00           H  
ATOM    303 2HG1 ILE A  17       1.408  12.177   2.761  1.00  0.00           H  
ATOM    304 1HG2 ILE A  17       0.928   9.849  -0.121  1.00  0.00           H  
ATOM    305 2HG2 ILE A  17       2.583   9.200  -0.075  1.00  0.00           H  
ATOM    306 3HG2 ILE A  17       1.429   8.784   1.214  1.00  0.00           H  
ATOM    307 1HD1 ILE A  17      -0.877  12.272   1.936  1.00  0.00           H  
ATOM    308 2HD1 ILE A  17       0.274  12.673   0.638  1.00  0.00           H  
ATOM    309 3HD1 ILE A  17      -0.493  11.068   0.684  1.00  0.00           H  
ATOM    310  N   ARG A  18       4.914   8.572   1.875  1.00  0.00           N  
ATOM    311  CA  ARG A  18       5.957   7.830   1.176  1.00  0.00           C  
ATOM    312  C   ARG A  18       5.372   6.656   0.401  1.00  0.00           C  
ATOM    313  O   ARG A  18       4.801   5.736   0.987  1.00  0.00           O  
ATOM    314  CB  ARG A  18       6.999   7.317   2.158  1.00  0.00           C  
ATOM    315  CG  ARG A  18       8.134   6.524   1.530  1.00  0.00           C  
ATOM    316  CD  ARG A  18       9.200   6.214   2.517  1.00  0.00           C  
ATOM    317  NE  ARG A  18       9.919   7.408   2.932  1.00  0.00           N  
ATOM    318  CZ  ARG A  18      10.947   7.418   3.803  1.00  0.00           C  
ATOM    319  NH1 ARG A  18      11.364   6.293   4.341  1.00  0.00           N  
ATOM    320  NH2 ARG A  18      11.537   8.559   4.116  1.00  0.00           N  
ATOM    321  H   ARG A  18       4.507   8.178   2.711  1.00  0.00           H  
ATOM    322  HA  ARG A  18       6.428   8.503   0.458  1.00  0.00           H  
ATOM    323 1HB  ARG A  18       7.441   8.158   2.692  1.00  0.00           H  
ATOM    324 2HB  ARG A  18       6.519   6.676   2.897  1.00  0.00           H  
ATOM    325 1HG  ARG A  18       7.747   5.584   1.137  1.00  0.00           H  
ATOM    326 2HG  ARG A  18       8.577   7.103   0.718  1.00  0.00           H  
ATOM    327 1HD  ARG A  18       8.755   5.760   3.402  1.00  0.00           H  
ATOM    328 2HD  ARG A  18       9.915   5.522   2.075  1.00  0.00           H  
ATOM    329  HE  ARG A  18       9.627   8.293   2.539  1.00  0.00           H  
ATOM    330 1HH1 ARG A  18      10.914   5.421   4.101  1.00  0.00           H  
ATOM    331 2HH1 ARG A  18      12.135   6.301   4.993  1.00  0.00           H  
ATOM    332 1HH2 ARG A  18      11.216   9.424   3.702  1.00  0.00           H  
ATOM    333 2HH2 ARG A  18      12.307   8.566   4.768  1.00  0.00           H  
ATOM    334  N   ASN A  19       5.519   6.693  -0.919  1.00  0.00           N  
ATOM    335  CA  ASN A  19       4.940   5.671  -1.783  1.00  0.00           C  
ATOM    336  C   ASN A  19       5.820   4.429  -1.832  1.00  0.00           C  
ATOM    337  O   ASN A  19       6.895   4.441  -2.431  1.00  0.00           O  
ATOM    338  CB  ASN A  19       4.712   6.220  -3.180  1.00  0.00           C  
ATOM    339  CG  ASN A  19       3.991   5.247  -4.071  1.00  0.00           C  
ATOM    340  OD1 ASN A  19       4.002   4.036  -3.827  1.00  0.00           O  
ATOM    341  ND2 ASN A  19       3.363   5.755  -5.101  1.00  0.00           N  
ATOM    342  H   ASN A  19       6.044   7.449  -1.335  1.00  0.00           H  
ATOM    343  HA  ASN A  19       3.976   5.382  -1.366  1.00  0.00           H  
ATOM    344 1HB  ASN A  19       4.130   7.140  -3.119  1.00  0.00           H  
ATOM    345 2HB  ASN A  19       5.671   6.469  -3.634  1.00  0.00           H  
ATOM    346 1HD2 ASN A  19       2.865   5.155  -5.729  1.00  0.00           H  
ATOM    347 2HD2 ASN A  19       3.380   6.741  -5.261  1.00  0.00           H  
ATOM    348  N   ARG A  20       5.357   3.357  -1.198  1.00  0.00           N  
ATOM    349  CA  ARG A  20       6.131   2.125  -1.111  1.00  0.00           C  
ATOM    350  C   ARG A  20       5.618   1.081  -2.095  1.00  0.00           C  
ATOM    351  O   ARG A  20       5.978  -0.093  -2.013  1.00  0.00           O  
ATOM    352  CB  ARG A  20       6.077   1.557   0.300  1.00  0.00           C  
ATOM    353  CG  ARG A  20       6.762   2.408   1.358  1.00  0.00           C  
ATOM    354  CD  ARG A  20       6.636   1.808   2.711  1.00  0.00           C  
ATOM    355  NE  ARG A  20       7.275   2.626   3.729  1.00  0.00           N  
ATOM    356  CZ  ARG A  20       8.579   2.555   4.060  1.00  0.00           C  
ATOM    357  NH1 ARG A  20       9.368   1.701   3.446  1.00  0.00           N  
ATOM    358  NH2 ARG A  20       9.066   3.344   5.001  1.00  0.00           N  
ATOM    359  H   ARG A  20       4.445   3.397  -0.766  1.00  0.00           H  
ATOM    360  HA  ARG A  20       7.163   2.354  -1.375  1.00  0.00           H  
ATOM    361 1HB  ARG A  20       5.038   1.430   0.601  1.00  0.00           H  
ATOM    362 2HB  ARG A  20       6.544   0.573   0.314  1.00  0.00           H  
ATOM    363 1HG  ARG A  20       7.822   2.499   1.121  1.00  0.00           H  
ATOM    364 2HG  ARG A  20       6.307   3.399   1.379  1.00  0.00           H  
ATOM    365 1HD  ARG A  20       5.582   1.707   2.967  1.00  0.00           H  
ATOM    366 2HD  ARG A  20       7.106   0.825   2.718  1.00  0.00           H  
ATOM    367  HE  ARG A  20       6.701   3.295   4.223  1.00  0.00           H  
ATOM    368 1HH1 ARG A  20       8.996   1.097   2.726  1.00  0.00           H  
ATOM    369 2HH1 ARG A  20      10.345   1.647   3.693  1.00  0.00           H  
ATOM    370 1HH2 ARG A  20       8.460   4.001   5.473  1.00  0.00           H  
ATOM    371 2HH2 ARG A  20      10.043   3.291   5.249  1.00  0.00           H  
ATOM    372  N   SER A  21       4.775   1.516  -3.025  1.00  0.00           N  
ATOM    373  CA  SER A  21       4.157   0.608  -3.984  1.00  0.00           C  
ATOM    374  C   SER A  21       4.931   0.583  -5.296  1.00  0.00           C  
ATOM    375  O   SER A  21       6.020   1.148  -5.396  1.00  0.00           O  
ATOM    376  CB  SER A  21       2.721   1.019  -4.242  1.00  0.00           C  
ATOM    377  OG  SER A  21       2.662   2.130  -5.094  1.00  0.00           O  
ATOM    378  H   SER A  21       4.556   2.501  -3.069  1.00  0.00           H  
ATOM    379  HA  SER A  21       4.181  -0.397  -3.563  1.00  0.00           H  
ATOM    380 1HB  SER A  21       2.178   0.186  -4.688  1.00  0.00           H  
ATOM    381 2HB  SER A  21       2.235   1.257  -3.296  1.00  0.00           H  
ATOM    382  HG  SER A  21       3.165   2.823  -4.660  1.00  0.00           H  
ATOM    383  N   ASP A  22       4.363  -0.076  -6.300  1.00  0.00           N  
ATOM    384  CA  ASP A  22       4.970  -0.128  -7.624  1.00  0.00           C  
ATOM    385  C   ASP A  22       4.286   0.839  -8.582  1.00  0.00           C  
ATOM    386  O   ASP A  22       4.596   0.871  -9.773  1.00  0.00           O  
ATOM    387  CB  ASP A  22       4.905  -1.549  -8.190  1.00  0.00           C  
ATOM    388  CG  ASP A  22       5.713  -2.549  -7.374  1.00  0.00           C  
ATOM    389  OD1 ASP A  22       6.792  -2.206  -6.951  1.00  0.00           O  
ATOM    390  OD2 ASP A  22       5.245  -3.645  -7.183  1.00  0.00           O  
ATOM    391  H   ASP A  22       3.487  -0.554  -6.141  1.00  0.00           H  
ATOM    392  HA  ASP A  22       6.013   0.177  -7.530  1.00  0.00           H  
ATOM    393 1HB  ASP A  22       3.867  -1.881  -8.219  1.00  0.00           H  
ATOM    394 2HB  ASP A  22       5.279  -1.550  -9.214  1.00  0.00           H  
ATOM    395  N   ARG A  23       3.353   1.625  -8.055  1.00  0.00           N  
ATOM    396  CA  ARG A  23       2.596   2.567  -8.871  1.00  0.00           C  
ATOM    397  C   ARG A  23       2.425   3.901  -8.156  1.00  0.00           C  
ATOM    398  O   ARG A  23       2.429   3.962  -6.926  1.00  0.00           O  
ATOM    399  CB  ARG A  23       1.226   1.999  -9.212  1.00  0.00           C  
ATOM    400  CG  ARG A  23       1.249   0.750 -10.079  1.00  0.00           C  
ATOM    401  CD  ARG A  23       1.698   1.051 -11.463  1.00  0.00           C  
ATOM    402  NE  ARG A  23       1.621  -0.117 -12.324  1.00  0.00           N  
ATOM    403  CZ  ARG A  23       2.600  -1.034 -12.460  1.00  0.00           C  
ATOM    404  NH1 ARG A  23       3.720  -0.903 -11.785  1.00  0.00           N  
ATOM    405  NH2 ARG A  23       2.433  -2.064 -13.270  1.00  0.00           N  
ATOM    406  H   ARG A  23       3.164   1.569  -7.065  1.00  0.00           H  
ATOM    407  HA  ARG A  23       3.157   2.749  -9.788  1.00  0.00           H  
ATOM    408 1HB  ARG A  23       0.696   1.752  -8.293  1.00  0.00           H  
ATOM    409 2HB  ARG A  23       0.639   2.754  -9.735  1.00  0.00           H  
ATOM    410 1HG  ARG A  23       1.934   0.020  -9.648  1.00  0.00           H  
ATOM    411 2HG  ARG A  23       0.247   0.323 -10.129  1.00  0.00           H  
ATOM    412 1HD  ARG A  23       1.067   1.831 -11.888  1.00  0.00           H  
ATOM    413 2HD  ARG A  23       2.732   1.393 -11.443  1.00  0.00           H  
ATOM    414  HE  ARG A  23       0.774  -0.252 -12.859  1.00  0.00           H  
ATOM    415 1HH1 ARG A  23       3.848  -0.115 -11.165  1.00  0.00           H  
ATOM    416 2HH1 ARG A  23       4.454  -1.589 -11.887  1.00  0.00           H  
ATOM    417 1HH2 ARG A  23       1.571  -2.164 -13.789  1.00  0.00           H  
ATOM    418 2HH2 ARG A  23       3.165  -2.750 -13.372  1.00  0.00           H  
ATOM    419  N   PRO A  24       2.275   4.968  -8.933  1.00  0.00           N  
ATOM    420  CA  PRO A  24       2.095   6.303  -8.375  1.00  0.00           C  
ATOM    421  C   PRO A  24       0.728   6.445  -7.717  1.00  0.00           C  
ATOM    422  O   PRO A  24      -0.238   5.803  -8.127  1.00  0.00           O  
ATOM    423  CB  PRO A  24       2.228   7.211  -9.602  1.00  0.00           C  
ATOM    424  CG  PRO A  24       1.801   6.350 -10.741  1.00  0.00           C  
ATOM    425  CD  PRO A  24       2.337   4.985 -10.401  1.00  0.00           C  
ATOM    426  HA  PRO A  24       2.853   6.454  -7.606  1.00  0.00           H  
ATOM    427 1HB  PRO A  24       1.596   8.103  -9.481  1.00  0.00           H  
ATOM    428 2HB  PRO A  24       3.266   7.562  -9.699  1.00  0.00           H  
ATOM    429 1HG  PRO A  24       0.705   6.363 -10.837  1.00  0.00           H  
ATOM    430 2HG  PRO A  24       2.207   6.741 -11.686  1.00  0.00           H  
ATOM    431 1HD  PRO A  24       1.689   4.215 -10.844  1.00  0.00           H  
ATOM    432 2HD  PRO A  24       3.366   4.890 -10.778  1.00  0.00           H  
ATOM    433  N   ALA A  25       0.655   7.291  -6.695  1.00  0.00           N  
ATOM    434  CA  ALA A  25      -0.571   7.453  -5.922  1.00  0.00           C  
ATOM    435  C   ALA A  25      -1.151   8.851  -6.096  1.00  0.00           C  
ATOM    436  O   ALA A  25      -0.415   9.822  -6.267  1.00  0.00           O  
ATOM    437  CB  ALA A  25      -0.310   7.169  -4.450  1.00  0.00           C  
ATOM    438  H   ALA A  25       1.469   7.835  -6.447  1.00  0.00           H  
ATOM    439  HA  ALA A  25      -1.304   6.738  -6.295  1.00  0.00           H  
ATOM    440 1HB  ALA A  25      -1.235   7.294  -3.886  1.00  0.00           H  
ATOM    441 2HB  ALA A  25       0.049   6.146  -4.335  1.00  0.00           H  
ATOM    442 3HB  ALA A  25       0.441   7.861  -4.073  1.00  0.00           H  
ATOM    443  N   GLU A  26      -2.476   8.945  -6.053  1.00  0.00           N  
ATOM    444  CA  GLU A  26      -3.156  10.230  -6.164  1.00  0.00           C  
ATOM    445  C   GLU A  26      -3.542  10.770  -4.793  1.00  0.00           C  
ATOM    446  O   GLU A  26      -4.333  10.159  -4.075  1.00  0.00           O  
ATOM    447  CB  GLU A  26      -4.404  10.099  -7.041  1.00  0.00           C  
ATOM    448  CG  GLU A  26      -5.183  11.393  -7.224  1.00  0.00           C  
ATOM    449  CD  GLU A  26      -6.402  11.225  -8.087  1.00  0.00           C  
ATOM    450  OE1 GLU A  26      -6.550  10.182  -8.678  1.00  0.00           O  
ATOM    451  OE2 GLU A  26      -7.188  12.141  -8.155  1.00  0.00           O  
ATOM    452  H   GLU A  26      -3.026   8.106  -5.939  1.00  0.00           H  
ATOM    453  HA  GLU A  26      -2.466  10.940  -6.621  1.00  0.00           H  
ATOM    454 1HB  GLU A  26      -4.118   9.738  -8.029  1.00  0.00           H  
ATOM    455 2HB  GLU A  26      -5.078   9.361  -6.606  1.00  0.00           H  
ATOM    456 1HG  GLU A  26      -5.492  11.760  -6.245  1.00  0.00           H  
ATOM    457 2HG  GLU A  26      -4.527  12.139  -7.670  1.00  0.00           H  
ATOM    458  N   VAL A  27      -2.978  11.919  -4.436  1.00  0.00           N  
ATOM    459  CA  VAL A  27      -3.202  12.505  -3.120  1.00  0.00           C  
ATOM    460  C   VAL A  27      -4.129  13.711  -3.204  1.00  0.00           C  
ATOM    461  O   VAL A  27      -3.840  14.681  -3.905  1.00  0.00           O  
ATOM    462  CB  VAL A  27      -1.863  12.935  -2.491  1.00  0.00           C  
ATOM    463  CG1 VAL A  27      -2.095  13.589  -1.138  1.00  0.00           C  
ATOM    464  CG2 VAL A  27      -0.944  11.730  -2.357  1.00  0.00           C  
ATOM    465  H   VAL A  27      -2.379  12.399  -5.093  1.00  0.00           H  
ATOM    466  HA  VAL A  27      -3.685  11.756  -2.493  1.00  0.00           H  
ATOM    467  HB  VAL A  27      -1.393  13.681  -3.133  1.00  0.00           H  
ATOM    468 1HG1 VAL A  27      -1.138  13.887  -0.708  1.00  0.00           H  
ATOM    469 2HG1 VAL A  27      -2.725  14.470  -1.263  1.00  0.00           H  
ATOM    470 3HG1 VAL A  27      -2.587  12.881  -0.471  1.00  0.00           H  
ATOM    471 1HG2 VAL A  27       0.001  12.040  -1.913  1.00  0.00           H  
ATOM    472 2HG2 VAL A  27      -1.416  10.981  -1.720  1.00  0.00           H  
ATOM    473 3HG2 VAL A  27      -0.758  11.302  -3.343  1.00  0.00           H  
ATOM    474  N   ARG A  28      -5.245  13.644  -2.486  1.00  0.00           N  
ATOM    475  CA  ARG A  28      -6.203  14.743  -2.454  1.00  0.00           C  
ATOM    476  C   ARG A  28      -6.338  15.316  -1.049  1.00  0.00           C  
ATOM    477  O   ARG A  28      -6.915  14.684  -0.164  1.00  0.00           O  
ATOM    478  CB  ARG A  28      -7.566  14.278  -2.943  1.00  0.00           C  
ATOM    479  CG  ARG A  28      -7.599  13.798  -4.386  1.00  0.00           C  
ATOM    480  CD  ARG A  28      -8.967  13.391  -4.798  1.00  0.00           C  
ATOM    481  NE  ARG A  28      -8.993  12.878  -6.158  1.00  0.00           N  
ATOM    482  CZ  ARG A  28     -10.112  12.525  -6.821  1.00  0.00           C  
ATOM    483  NH1 ARG A  28     -11.284  12.633  -6.237  1.00  0.00           N  
ATOM    484  NH2 ARG A  28     -10.030  12.068  -8.059  1.00  0.00           N  
ATOM    485  H   ARG A  28      -5.434  12.811  -1.947  1.00  0.00           H  
ATOM    486  HA  ARG A  28      -5.830  15.536  -3.104  1.00  0.00           H  
ATOM    487 1HB  ARG A  28      -7.918  13.460  -2.316  1.00  0.00           H  
ATOM    488 2HB  ARG A  28      -8.284  15.094  -2.851  1.00  0.00           H  
ATOM    489 1HG  ARG A  28      -7.268  14.601  -5.044  1.00  0.00           H  
ATOM    490 2HG  ARG A  28      -6.937  12.939  -4.499  1.00  0.00           H  
ATOM    491 1HD  ARG A  28      -9.330  12.609  -4.132  1.00  0.00           H  
ATOM    492 2HD  ARG A  28      -9.634  14.251  -4.745  1.00  0.00           H  
ATOM    493  HE  ARG A  28      -8.110  12.781  -6.641  1.00  0.00           H  
ATOM    494 1HH1 ARG A  28     -11.347  12.982  -5.291  1.00  0.00           H  
ATOM    495 2HH1 ARG A  28     -12.122  12.368  -6.733  1.00  0.00           H  
ATOM    496 1HH2 ARG A  28      -9.128  11.985  -8.508  1.00  0.00           H  
ATOM    497 2HH2 ARG A  28     -10.868  11.803  -8.555  1.00  0.00           H  
ATOM    498  N   ILE A  29      -5.804  16.516  -0.851  1.00  0.00           N  
ATOM    499  CA  ILE A  29      -5.764  17.127   0.472  1.00  0.00           C  
ATOM    500  C   ILE A  29      -6.881  18.149   0.640  1.00  0.00           C  
ATOM    501  O   ILE A  29      -6.884  19.193  -0.013  1.00  0.00           O  
ATOM    502  CB  ILE A  29      -4.405  17.806   0.723  1.00  0.00           C  
ATOM    503  CG1 ILE A  29      -3.267  16.793   0.572  1.00  0.00           C  
ATOM    504  CG2 ILE A  29      -4.376  18.444   2.103  1.00  0.00           C  
ATOM    505  CD1 ILE A  29      -1.889  17.415   0.601  1.00  0.00           C  
ATOM    506  H   ILE A  29      -5.415  17.017  -1.637  1.00  0.00           H  
ATOM    507  HA  ILE A  29      -5.915  16.342   1.213  1.00  0.00           H  
ATOM    508  HB  ILE A  29      -4.240  18.579  -0.028  1.00  0.00           H  
ATOM    509 1HG1 ILE A  29      -3.326  16.058   1.373  1.00  0.00           H  
ATOM    510 2HG1 ILE A  29      -3.378  16.258  -0.371  1.00  0.00           H  
ATOM    511 1HG2 ILE A  29      -3.408  18.918   2.264  1.00  0.00           H  
ATOM    512 2HG2 ILE A  29      -5.163  19.193   2.175  1.00  0.00           H  
ATOM    513 3HG2 ILE A  29      -4.534  17.677   2.862  1.00  0.00           H  
ATOM    514 1HD1 ILE A  29      -1.136  16.635   0.489  1.00  0.00           H  
ATOM    515 2HD1 ILE A  29      -1.795  18.130  -0.216  1.00  0.00           H  
ATOM    516 3HD1 ILE A  29      -1.741  17.926   1.551  1.00  0.00           H  
ATOM    517  N   GLU A  30      -7.829  17.842   1.519  1.00  0.00           N  
ATOM    518  CA  GLU A  30      -8.977  18.714   1.743  1.00  0.00           C  
ATOM    519  C   GLU A  30      -8.751  19.624   2.943  1.00  0.00           C  
ATOM    520  O   GLU A  30      -9.035  19.251   4.081  1.00  0.00           O  
ATOM    521  CB  GLU A  30     -10.244  17.882   1.954  1.00  0.00           C  
ATOM    522  CG  GLU A  30     -11.511  18.705   2.142  1.00  0.00           C  
ATOM    523  CD  GLU A  30     -12.730  17.856   2.378  1.00  0.00           C  
ATOM    524  OE1 GLU A  30     -12.997  17.536   3.511  1.00  0.00           O  
ATOM    525  OE2 GLU A  30     -13.394  17.527   1.424  1.00  0.00           O  
ATOM    526  H   GLU A  30      -7.753  16.984   2.045  1.00  0.00           H  
ATOM    527  HA  GLU A  30      -9.100  19.345   0.863  1.00  0.00           H  
ATOM    528 1HB  GLU A  30     -10.396  17.226   1.096  1.00  0.00           H  
ATOM    529 2HB  GLU A  30     -10.123  17.249   2.833  1.00  0.00           H  
ATOM    530 1HG  GLU A  30     -11.376  19.371   2.993  1.00  0.00           H  
ATOM    531 2HG  GLU A  30     -11.668  19.319   1.256  1.00  0.00           H  
ATOM    532  N   LYS A  31      -8.237  20.822   2.682  1.00  0.00           N  
ATOM    533  CA  LYS A  31      -7.904  21.761   3.746  1.00  0.00           C  
ATOM    534  C   LYS A  31      -9.125  22.567   4.171  1.00  0.00           C  
ATOM    535  O   LYS A  31      -9.261  23.739   3.820  1.00  0.00           O  
ATOM    536  CB  LYS A  31      -6.784  22.701   3.300  1.00  0.00           C  
ATOM    537  CG  LYS A  31      -5.461  22.007   3.002  1.00  0.00           C  
ATOM    538  CD  LYS A  31      -4.415  22.997   2.514  1.00  0.00           C  
ATOM    539  CE  LYS A  31      -3.091  22.305   2.220  1.00  0.00           C  
ATOM    540  NZ  LYS A  31      -2.082  23.248   1.666  1.00  0.00           N  
ATOM    541  H   LYS A  31      -8.073  21.088   1.722  1.00  0.00           H  
ATOM    542  HA  LYS A  31      -7.565  21.189   4.609  1.00  0.00           H  
ATOM    543 1HB  LYS A  31      -7.092  23.234   2.399  1.00  0.00           H  
ATOM    544 2HB  LYS A  31      -6.603  23.446   4.075  1.00  0.00           H  
ATOM    545 1HG  LYS A  31      -5.094  21.519   3.906  1.00  0.00           H  
ATOM    546 2HG  LYS A  31      -5.614  21.246   2.237  1.00  0.00           H  
ATOM    547 1HD  LYS A  31      -4.770  23.484   1.605  1.00  0.00           H  
ATOM    548 2HD  LYS A  31      -4.253  23.760   3.275  1.00  0.00           H  
ATOM    549 1HE  LYS A  31      -2.698  21.869   3.137  1.00  0.00           H  
ATOM    550 2HE  LYS A  31      -3.253  21.502   1.502  1.00  0.00           H  
ATOM    551 1HZ  LYS A  31      -1.221  22.751   1.484  1.00  0.00           H  
ATOM    552 2HZ  LYS A  31      -2.429  23.645   0.804  1.00  0.00           H  
ATOM    553 3HZ  LYS A  31      -1.910  23.987   2.331  1.00  0.00           H  
ATOM    554  N   GLY A  32     -10.013  21.932   4.929  1.00  0.00           N  
ATOM    555  CA  GLY A  32     -11.313  22.514   5.238  1.00  0.00           C  
ATOM    556  C   GLY A  32     -11.579  23.750   4.388  1.00  0.00           C  
ATOM    557  O   GLY A  32     -11.546  24.876   4.885  1.00  0.00           O  
ATOM    558  H   GLY A  32      -9.781  21.021   5.300  1.00  0.00           H  
ATOM    559 1HA  GLY A  32     -12.094  21.774   5.065  1.00  0.00           H  
ATOM    560 2HA  GLY A  32     -11.350  22.780   6.294  1.00  0.00           H  
ATOM    561  N   GLY A  33     -11.843  23.533   3.104  1.00  0.00           N  
ATOM    562  CA  GLY A  33     -12.067  24.631   2.172  1.00  0.00           C  
ATOM    563  C   GLY A  33     -11.320  24.404   0.864  1.00  0.00           C  
ATOM    564  O   GLY A  33     -11.929  24.142  -0.173  1.00  0.00           O  
ATOM    565  H   GLY A  33     -11.890  22.582   2.766  1.00  0.00           H  
ATOM    566 1HA  GLY A  33     -13.135  24.727   1.973  1.00  0.00           H  
ATOM    567 2HA  GLY A  33     -11.739  25.566   2.625  1.00  0.00           H  
ATOM    568  N   LYS A  34      -9.996  24.507   0.920  1.00  0.00           N  
ATOM    569  CA  LYS A  34      -9.167  24.383  -0.273  1.00  0.00           C  
ATOM    570  C   LYS A  34      -8.718  22.942  -0.484  1.00  0.00           C  
ATOM    571  O   LYS A  34      -8.145  22.323   0.412  1.00  0.00           O  
ATOM    572  CB  LYS A  34      -7.950  25.304  -0.178  1.00  0.00           C  
ATOM    573  CG  LYS A  34      -7.057  25.296  -1.412  1.00  0.00           C  
ATOM    574  CD  LYS A  34      -5.882  26.248  -1.249  1.00  0.00           C  
ATOM    575  CE  LYS A  34      -4.996  26.251  -2.486  1.00  0.00           C  
ATOM    576  NZ  LYS A  34      -3.810  27.134  -2.319  1.00  0.00           N  
ATOM    577  H   LYS A  34      -9.553  24.675   1.812  1.00  0.00           H  
ATOM    578  HA  LYS A  34      -9.768  24.675  -1.135  1.00  0.00           H  
ATOM    579 1HB  LYS A  34      -8.283  26.330  -0.013  1.00  0.00           H  
ATOM    580 2HB  LYS A  34      -7.341  25.016   0.678  1.00  0.00           H  
ATOM    581 1HG  LYS A  34      -6.676  24.288  -1.579  1.00  0.00           H  
ATOM    582 2HG  LYS A  34      -7.638  25.595  -2.284  1.00  0.00           H  
ATOM    583 1HD  LYS A  34      -6.253  27.259  -1.076  1.00  0.00           H  
ATOM    584 2HD  LYS A  34      -5.286  25.947  -0.388  1.00  0.00           H  
ATOM    585 1HE  LYS A  34      -4.653  25.238  -2.690  1.00  0.00           H  
ATOM    586 2HE  LYS A  34      -5.571  26.595  -3.345  1.00  0.00           H  
ATOM    587 1HZ  LYS A  34      -3.249  27.109  -3.159  1.00  0.00           H  
ATOM    588 2HZ  LYS A  34      -4.117  28.082  -2.148  1.00  0.00           H  
ATOM    589 3HZ  LYS A  34      -3.258  26.813  -1.537  1.00  0.00           H  
ATOM    590  N   ARG A  35      -8.982  22.414  -1.675  1.00  0.00           N  
ATOM    591  CA  ARG A  35      -8.608  21.044  -2.005  1.00  0.00           C  
ATOM    592  C   ARG A  35      -7.475  21.013  -3.023  1.00  0.00           C  
ATOM    593  O   ARG A  35      -7.574  21.611  -4.094  1.00  0.00           O  
ATOM    594  CB  ARG A  35      -9.803  20.281  -2.557  1.00  0.00           C  
ATOM    595  CG  ARG A  35     -10.950  20.093  -1.577  1.00  0.00           C  
ATOM    596  CD  ARG A  35     -12.001  19.199  -2.127  1.00  0.00           C  
ATOM    597  NE  ARG A  35     -13.052  18.937  -1.156  1.00  0.00           N  
ATOM    598  CZ  ARG A  35     -14.168  19.678  -1.018  1.00  0.00           C  
ATOM    599  NH1 ARG A  35     -14.364  20.722  -1.793  1.00  0.00           N  
ATOM    600  NH2 ARG A  35     -15.066  19.356  -0.103  1.00  0.00           N  
ATOM    601  H   ARG A  35      -9.454  22.976  -2.368  1.00  0.00           H  
ATOM    602  HA  ARG A  35      -8.253  20.561  -1.094  1.00  0.00           H  
ATOM    603 1HB  ARG A  35     -10.196  20.803  -3.428  1.00  0.00           H  
ATOM    604 2HB  ARG A  35      -9.483  19.292  -2.884  1.00  0.00           H  
ATOM    605 1HG  ARG A  35     -10.572  19.651  -0.655  1.00  0.00           H  
ATOM    606 2HG  ARG A  35     -11.403  21.060  -1.357  1.00  0.00           H  
ATOM    607 1HD  ARG A  35     -12.454  19.665  -3.001  1.00  0.00           H  
ATOM    608 2HD  ARG A  35     -11.556  18.247  -2.413  1.00  0.00           H  
ATOM    609  HE  ARG A  35     -12.936  18.142  -0.542  1.00  0.00           H  
ATOM    610 1HH1 ARG A  35     -13.678  20.968  -2.492  1.00  0.00           H  
ATOM    611 2HH1 ARG A  35     -15.201  21.278  -1.689  1.00  0.00           H  
ATOM    612 1HH2 ARG A  35     -14.915  18.554   0.493  1.00  0.00           H  
ATOM    613 2HH2 ARG A  35     -15.902  19.912   0.000  1.00  0.00           H  
ATOM    614  N   GLU A  36      -6.399  20.312  -2.681  1.00  0.00           N  
ATOM    615  CA  GLU A  36      -5.212  20.270  -3.527  1.00  0.00           C  
ATOM    616  C   GLU A  36      -4.910  18.848  -3.983  1.00  0.00           C  
ATOM    617  O   GLU A  36      -5.131  17.889  -3.244  1.00  0.00           O  
ATOM    618  CB  GLU A  36      -4.005  20.844  -2.781  1.00  0.00           C  
ATOM    619  CG  GLU A  36      -4.166  22.294  -2.347  1.00  0.00           C  
ATOM    620  CD  GLU A  36      -2.997  22.799  -1.548  1.00  0.00           C  
ATOM    621  OE1 GLU A  36      -2.004  22.114  -1.487  1.00  0.00           O  
ATOM    622  OE2 GLU A  36      -3.097  23.871  -0.999  1.00  0.00           O  
ATOM    623  H   GLU A  36      -6.404  19.794  -1.814  1.00  0.00           H  
ATOM    624  HA  GLU A  36      -5.407  20.871  -4.415  1.00  0.00           H  
ATOM    625 1HB  GLU A  36      -3.812  20.248  -1.889  1.00  0.00           H  
ATOM    626 2HB  GLU A  36      -3.121  20.781  -3.415  1.00  0.00           H  
ATOM    627 1HG  GLU A  36      -4.282  22.917  -3.233  1.00  0.00           H  
ATOM    628 2HG  GLU A  36      -5.074  22.386  -1.751  1.00  0.00           H  
ATOM    629  N   THR A  37      -4.403  18.719  -5.204  1.00  0.00           N  
ATOM    630  CA  THR A  37      -4.116  17.411  -5.780  1.00  0.00           C  
ATOM    631  C   THR A  37      -2.623  17.235  -6.030  1.00  0.00           C  
ATOM    632  O   THR A  37      -1.986  18.079  -6.660  1.00  0.00           O  
ATOM    633  CB  THR A  37      -4.889  17.202  -7.095  1.00  0.00           C  
ATOM    634  OG1 THR A  37      -6.298  17.291  -6.843  1.00  0.00           O  
ATOM    635  CG2 THR A  37      -4.570  15.839  -7.691  1.00  0.00           C  
ATOM    636  H   THR A  37      -4.212  19.549  -5.748  1.00  0.00           H  
ATOM    637  HA  THR A  37      -4.426  16.650  -5.063  1.00  0.00           H  
ATOM    638  HB  THR A  37      -4.611  17.978  -7.807  1.00  0.00           H  
ATOM    639  HG1 THR A  37      -6.754  16.601  -7.331  1.00  0.00           H  
ATOM    640 1HG2 THR A  37      -5.125  15.709  -8.619  1.00  0.00           H  
ATOM    641 2HG2 THR A  37      -3.501  15.773  -7.894  1.00  0.00           H  
ATOM    642 3HG2 THR A  37      -4.854  15.059  -6.986  1.00  0.00           H  
ATOM    643  N   TYR A  38      -2.071  16.133  -5.534  1.00  0.00           N  
ATOM    644  CA  TYR A  38      -0.663  15.821  -5.744  1.00  0.00           C  
ATOM    645  C   TYR A  38      -0.487  14.406  -6.281  1.00  0.00           C  
ATOM    646  O   TYR A  38      -1.282  13.515  -5.981  1.00  0.00           O  
ATOM    647  CB  TYR A  38       0.125  15.997  -4.444  1.00  0.00           C  
ATOM    648  CG  TYR A  38       0.158  17.422  -3.938  1.00  0.00           C  
ATOM    649  CD1 TYR A  38      -0.824  17.871  -3.066  1.00  0.00           C  
ATOM    650  CD2 TYR A  38       1.168  18.280  -4.346  1.00  0.00           C  
ATOM    651  CE1 TYR A  38      -0.794  19.172  -2.604  1.00  0.00           C  
ATOM    652  CE2 TYR A  38       1.197  19.581  -3.884  1.00  0.00           C  
ATOM    653  CZ  TYR A  38       0.221  20.028  -3.017  1.00  0.00           C  
ATOM    654  OH  TYR A  38       0.251  21.324  -2.556  1.00  0.00           O  
ATOM    655  H   TYR A  38      -2.641  15.496  -4.996  1.00  0.00           H  
ATOM    656  HA  TYR A  38      -0.270  16.512  -6.490  1.00  0.00           H  
ATOM    657 1HB  TYR A  38      -0.311  15.369  -3.666  1.00  0.00           H  
ATOM    658 2HB  TYR A  38       1.153  15.666  -4.594  1.00  0.00           H  
ATOM    659  HD1 TYR A  38      -1.618  17.196  -2.746  1.00  0.00           H  
ATOM    660  HD2 TYR A  38       1.938  17.927  -5.032  1.00  0.00           H  
ATOM    661  HE1 TYR A  38      -1.565  19.525  -1.919  1.00  0.00           H  
ATOM    662  HE2 TYR A  38       1.991  20.256  -4.205  1.00  0.00           H  
ATOM    663  HH  TYR A  38      -0.590  21.535  -2.143  1.00  0.00           H  
ATOM    664  N   THR A  39       0.559  14.205  -7.076  1.00  0.00           N  
ATOM    665  CA  THR A  39       0.911  12.875  -7.557  1.00  0.00           C  
ATOM    666  C   THR A  39       2.228  12.402  -6.954  1.00  0.00           C  
ATOM    667  O   THR A  39       3.251  13.078  -7.065  1.00  0.00           O  
ATOM    668  CB  THR A  39       1.007  12.849  -9.094  1.00  0.00           C  
ATOM    669  OG1 THR A  39      -0.260  13.207  -9.660  1.00  0.00           O  
ATOM    670  CG2 THR A  39       1.403  11.463  -9.580  1.00  0.00           C  
ATOM    671  H   THR A  39       1.124  14.995  -7.354  1.00  0.00           H  
ATOM    672  HA  THR A  39       0.131  12.183  -7.241  1.00  0.00           H  
ATOM    673  HB  THR A  39       1.754  13.570  -9.424  1.00  0.00           H  
ATOM    674  HG1 THR A  39      -0.719  12.412  -9.943  1.00  0.00           H  
ATOM    675 1HG2 THR A  39       1.466  11.463 -10.668  1.00  0.00           H  
ATOM    676 2HG2 THR A  39       2.371  11.193  -9.160  1.00  0.00           H  
ATOM    677 3HG2 THR A  39       0.654  10.739  -9.261  1.00  0.00           H  
ATOM    678  N   VAL A  40       2.196  11.238  -6.316  1.00  0.00           N  
ATOM    679  CA  VAL A  40       3.364  10.714  -5.617  1.00  0.00           C  
ATOM    680  C   VAL A  40       3.882   9.447  -6.284  1.00  0.00           C  
ATOM    681  O   VAL A  40       3.172   8.445  -6.371  1.00  0.00           O  
ATOM    682  CB  VAL A  40       3.017  10.413  -4.147  1.00  0.00           C  
ATOM    683  CG1 VAL A  40       4.242   9.897  -3.406  1.00  0.00           C  
ATOM    684  CG2 VAL A  40       2.468  11.663  -3.478  1.00  0.00           C  
ATOM    685  H   VAL A  40       1.340  10.701  -6.314  1.00  0.00           H  
ATOM    686  HA  VAL A  40       4.153  11.465  -5.668  1.00  0.00           H  
ATOM    687  HB  VAL A  40       2.267   9.623  -4.115  1.00  0.00           H  
ATOM    688 1HG1 VAL A  40       3.979   9.689  -2.369  1.00  0.00           H  
ATOM    689 2HG1 VAL A  40       4.597   8.983  -3.881  1.00  0.00           H  
ATOM    690 3HG1 VAL A  40       5.029  10.651  -3.436  1.00  0.00           H  
ATOM    691 1HG2 VAL A  40       2.225  11.442  -2.439  1.00  0.00           H  
ATOM    692 2HG2 VAL A  40       3.217  12.454  -3.515  1.00  0.00           H  
ATOM    693 3HG2 VAL A  40       1.569  11.990  -4.000  1.00  0.00           H  
ATOM    694  N   ASN A  41       5.124   9.497  -6.755  1.00  0.00           N  
ATOM    695  CA  ASN A  41       5.717   8.375  -7.473  1.00  0.00           C  
ATOM    696  C   ASN A  41       6.342   7.373  -6.510  1.00  0.00           C  
ATOM    697  O   ASN A  41       6.694   7.718  -5.383  1.00  0.00           O  
ATOM    698  CB  ASN A  41       6.745   8.866  -8.475  1.00  0.00           C  
ATOM    699  CG  ASN A  41       6.131   9.673  -9.585  1.00  0.00           C  
ATOM    700  OD1 ASN A  41       5.533   9.118 -10.515  1.00  0.00           O  
ATOM    701  ND2 ASN A  41       6.267  10.972  -9.507  1.00  0.00           N  
ATOM    702  H   ASN A  41       5.671  10.333  -6.611  1.00  0.00           H  
ATOM    703  HA  ASN A  41       4.923   7.864  -8.018  1.00  0.00           H  
ATOM    704 1HB  ASN A  41       7.488   9.480  -7.963  1.00  0.00           H  
ATOM    705 2HB  ASN A  41       7.268   8.013  -8.908  1.00  0.00           H  
ATOM    706 1HD2 ASN A  41       5.878  11.559 -10.218  1.00  0.00           H  
ATOM    707 2HD2 ASN A  41       6.759  11.378  -8.737  1.00  0.00           H  
ATOM    708  N   PRO A  42       6.477   6.131  -6.962  1.00  0.00           N  
ATOM    709  CA  PRO A  42       7.116   5.091  -6.165  1.00  0.00           C  
ATOM    710  C   PRO A  42       8.492   5.533  -5.684  1.00  0.00           C  
ATOM    711  O   PRO A  42       9.371   5.844  -6.488  1.00  0.00           O  
ATOM    712  CB  PRO A  42       7.211   3.916  -7.144  1.00  0.00           C  
ATOM    713  CG  PRO A  42       6.065   4.122  -8.074  1.00  0.00           C  
ATOM    714  CD  PRO A  42       6.007   5.614  -8.272  1.00  0.00           C  
ATOM    715  HA  PRO A  42       6.498   4.910  -5.286  1.00  0.00           H  
ATOM    716 1HB  PRO A  42       8.184   3.930  -7.656  1.00  0.00           H  
ATOM    717 2HB  PRO A  42       7.149   2.964  -6.596  1.00  0.00           H  
ATOM    718 1HG  PRO A  42       6.236   3.577  -9.014  1.00  0.00           H  
ATOM    719 2HG  PRO A  42       5.141   3.717  -7.635  1.00  0.00           H  
ATOM    720 1HD  PRO A  42       6.682   5.902  -9.091  1.00  0.00           H  
ATOM    721 2HD  PRO A  42       4.973   5.914  -8.497  1.00  0.00           H  
ATOM    722  N   GLY A  43       8.673   5.560  -4.368  1.00  0.00           N  
ATOM    723  CA  GLY A  43       9.948   5.951  -3.778  1.00  0.00           C  
ATOM    724  C   GLY A  43       9.946   7.424  -3.389  1.00  0.00           C  
ATOM    725  O   GLY A  43      10.833   7.888  -2.673  1.00  0.00           O  
ATOM    726  H   GLY A  43       7.908   5.303  -3.761  1.00  0.00           H  
ATOM    727 1HA  GLY A  43      10.144   5.339  -2.898  1.00  0.00           H  
ATOM    728 2HA  GLY A  43      10.751   5.760  -4.488  1.00  0.00           H  
ATOM    729  N   GLU A  44       8.944   8.155  -3.866  1.00  0.00           N  
ATOM    730  CA  GLU A  44       8.845   9.585  -3.598  1.00  0.00           C  
ATOM    731  C   GLU A  44       8.100   9.852  -2.296  1.00  0.00           C  
ATOM    732  O   GLU A  44       7.076   9.229  -2.017  1.00  0.00           O  
ATOM    733  CB  GLU A  44       8.139  10.296  -4.755  1.00  0.00           C  
ATOM    734  CG  GLU A  44       8.089  11.812  -4.625  1.00  0.00           C  
ATOM    735  CD  GLU A  44       7.448  12.480  -5.809  1.00  0.00           C  
ATOM    736  OE1 GLU A  44       6.945  11.785  -6.659  1.00  0.00           O  
ATOM    737  OE2 GLU A  44       7.461  13.688  -5.864  1.00  0.00           O  
ATOM    738  H   GLU A  44       8.233   7.709  -4.427  1.00  0.00           H  
ATOM    739  HA  GLU A  44       9.855   9.981  -3.493  1.00  0.00           H  
ATOM    740 1HB  GLU A  44       8.645  10.058  -5.691  1.00  0.00           H  
ATOM    741 2HB  GLU A  44       7.115   9.933  -4.835  1.00  0.00           H  
ATOM    742 1HG  GLU A  44       7.526  12.070  -3.728  1.00  0.00           H  
ATOM    743 2HG  GLU A  44       9.103  12.190  -4.505  1.00  0.00           H  
ATOM    744  N   GLU A  45       8.621  10.781  -1.502  1.00  0.00           N  
ATOM    745  CA  GLU A  45       7.963  11.191  -0.268  1.00  0.00           C  
ATOM    746  C   GLU A  45       7.403  12.602  -0.384  1.00  0.00           C  
ATOM    747  O   GLU A  45       8.154  13.570  -0.509  1.00  0.00           O  
ATOM    748  CB  GLU A  45       8.939  11.114   0.908  1.00  0.00           C  
ATOM    749  CG  GLU A  45       8.333  11.488   2.254  1.00  0.00           C  
ATOM    750  CD  GLU A  45       9.297  11.322   3.396  1.00  0.00           C  
ATOM    751  OE1 GLU A  45      10.391  10.866   3.163  1.00  0.00           O  
ATOM    752  OE2 GLU A  45       8.939  11.653   4.502  1.00  0.00           O  
ATOM    753  H   GLU A  45       9.496  11.215  -1.761  1.00  0.00           H  
ATOM    754  HA  GLU A  45       7.127  10.514  -0.089  1.00  0.00           H  
ATOM    755 1HB  GLU A  45       9.333  10.100   0.989  1.00  0.00           H  
ATOM    756 2HB  GLU A  45       9.783  11.779   0.725  1.00  0.00           H  
ATOM    757 1HG  GLU A  45       8.006  12.527   2.217  1.00  0.00           H  
ATOM    758 2HG  GLU A  45       7.457  10.866   2.431  1.00  0.00           H  
ATOM    759  N   LEU A  46       6.080  12.714  -0.342  1.00  0.00           N  
ATOM    760  CA  LEU A  46       5.418  14.011  -0.418  1.00  0.00           C  
ATOM    761  C   LEU A  46       5.438  14.720   0.930  1.00  0.00           C  
ATOM    762  O   LEU A  46       4.992  14.171   1.938  1.00  0.00           O  
ATOM    763  CB  LEU A  46       3.968  13.839  -0.890  1.00  0.00           C  
ATOM    764  CG  LEU A  46       3.172  15.137  -1.080  1.00  0.00           C  
ATOM    765  CD1 LEU A  46       3.763  15.931  -2.237  1.00  0.00           C  
ATOM    766  CD2 LEU A  46       1.710  14.803  -1.336  1.00  0.00           C  
ATOM    767  H   LEU A  46       5.518  11.879  -0.255  1.00  0.00           H  
ATOM    768  HA  LEU A  46       5.965  14.630  -1.129  1.00  0.00           H  
ATOM    769 1HB  LEU A  46       3.974  13.312  -1.843  1.00  0.00           H  
ATOM    770 2HB  LEU A  46       3.436  13.227  -0.163  1.00  0.00           H  
ATOM    771  HG  LEU A  46       3.253  15.748  -0.181  1.00  0.00           H  
ATOM    772 1HD1 LEU A  46       3.197  16.853  -2.372  1.00  0.00           H  
ATOM    773 2HD1 LEU A  46       4.803  16.173  -2.020  1.00  0.00           H  
ATOM    774 3HD1 LEU A  46       3.711  15.337  -3.149  1.00  0.00           H  
ATOM    775 1HD2 LEU A  46       1.144  15.725  -1.470  1.00  0.00           H  
ATOM    776 2HD2 LEU A  46       1.628  14.193  -2.235  1.00  0.00           H  
ATOM    777 3HD2 LEU A  46       1.309  14.251  -0.485  1.00  0.00           H  
ATOM    778  N   ARG A  47       5.958  15.942   0.942  1.00  0.00           N  
ATOM    779  CA  ARG A  47       6.046  16.725   2.169  1.00  0.00           C  
ATOM    780  C   ARG A  47       5.266  18.028   2.048  1.00  0.00           C  
ATOM    781  O   ARG A  47       5.729  18.985   1.428  1.00  0.00           O  
ATOM    782  CB  ARG A  47       7.498  17.037   2.502  1.00  0.00           C  
ATOM    783  CG  ARG A  47       8.349  15.825   2.846  1.00  0.00           C  
ATOM    784  CD  ARG A  47       9.726  16.216   3.243  1.00  0.00           C  
ATOM    785  NE  ARG A  47       9.736  17.003   4.465  1.00  0.00           N  
ATOM    786  CZ  ARG A  47      10.829  17.594   4.986  1.00  0.00           C  
ATOM    787  NH1 ARG A  47      11.990  17.478   4.381  1.00  0.00           N  
ATOM    788  NH2 ARG A  47      10.734  18.290   6.105  1.00  0.00           N  
ATOM    789  H   ARG A  47       6.302  16.339   0.079  1.00  0.00           H  
ATOM    790  HA  ARG A  47       5.601  16.143   2.975  1.00  0.00           H  
ATOM    791 1HB  ARG A  47       7.966  17.539   1.657  1.00  0.00           H  
ATOM    792 2HB  ARG A  47       7.538  17.720   3.351  1.00  0.00           H  
ATOM    793 1HG  ARG A  47       7.894  15.284   3.676  1.00  0.00           H  
ATOM    794 2HG  ARG A  47       8.416  15.168   1.978  1.00  0.00           H  
ATOM    795 1HD  ARG A  47      10.325  15.321   3.409  1.00  0.00           H  
ATOM    796 2HD  ARG A  47      10.178  16.812   2.450  1.00  0.00           H  
ATOM    797  HE  ARG A  47       8.861  17.115   4.959  1.00  0.00           H  
ATOM    798 1HH1 ARG A  47      12.063  16.946   3.525  1.00  0.00           H  
ATOM    799 2HH1 ARG A  47      12.810  17.921   4.771  1.00  0.00           H  
ATOM    800 1HH2 ARG A  47       9.841  18.379   6.571  1.00  0.00           H  
ATOM    801 2HH2 ARG A  47      11.553  18.733   6.495  1.00  0.00           H  
ATOM    802  N   ILE A  48       4.078  18.057   2.644  1.00  0.00           N  
ATOM    803  CA  ILE A  48       3.227  19.240   2.596  1.00  0.00           C  
ATOM    804  C   ILE A  48       3.237  19.980   3.928  1.00  0.00           C  
ATOM    805  O   ILE A  48       2.935  19.403   4.972  1.00  0.00           O  
ATOM    806  CB  ILE A  48       1.780  18.860   2.231  1.00  0.00           C  
ATOM    807  CG1 ILE A  48       1.748  18.093   0.906  1.00  0.00           C  
ATOM    808  CG2 ILE A  48       0.908  20.104   2.150  1.00  0.00           C  
ATOM    809  CD1 ILE A  48       2.310  18.869  -0.263  1.00  0.00           C  
ATOM    810  H   ILE A  48       3.758  17.240   3.143  1.00  0.00           H  
ATOM    811  HA  ILE A  48       3.624  19.913   1.837  1.00  0.00           H  
ATOM    812  HB  ILE A  48       1.376  18.193   2.991  1.00  0.00           H  
ATOM    813 1HG1 ILE A  48       2.316  17.169   1.007  1.00  0.00           H  
ATOM    814 2HG1 ILE A  48       0.720  17.819   0.669  1.00  0.00           H  
ATOM    815 1HG2 ILE A  48      -0.111  19.817   1.890  1.00  0.00           H  
ATOM    816 2HG2 ILE A  48       0.907  20.610   3.114  1.00  0.00           H  
ATOM    817 3HG2 ILE A  48       1.302  20.776   1.387  1.00  0.00           H  
ATOM    818 1HD1 ILE A  48       2.253  18.260  -1.165  1.00  0.00           H  
ATOM    819 2HD1 ILE A  48       1.732  19.783  -0.405  1.00  0.00           H  
ATOM    820 3HD1 ILE A  48       3.350  19.124  -0.064  1.00  0.00           H  
ATOM    821  N   GLU A  49       3.586  21.261   3.884  1.00  0.00           N  
ATOM    822  CA  GLU A  49       3.672  22.074   5.091  1.00  0.00           C  
ATOM    823  C   GLU A  49       2.334  22.728   5.412  1.00  0.00           C  
ATOM    824  O   GLU A  49       1.722  23.364   4.554  1.00  0.00           O  
ATOM    825  CB  GLU A  49       4.751  23.147   4.936  1.00  0.00           C  
ATOM    826  CG  GLU A  49       4.971  24.002   6.176  1.00  0.00           C  
ATOM    827  CD  GLU A  49       6.055  25.028   5.995  1.00  0.00           C  
ATOM    828  OE1 GLU A  49       6.566  25.139   4.906  1.00  0.00           O  
ATOM    829  OE2 GLU A  49       6.374  25.701   6.947  1.00  0.00           O  
ATOM    830  H   GLU A  49       3.797  21.683   2.991  1.00  0.00           H  
ATOM    831  HA  GLU A  49       3.931  21.418   5.923  1.00  0.00           H  
ATOM    832 1HB  GLU A  49       5.701  22.675   4.682  1.00  0.00           H  
ATOM    833 2HB  GLU A  49       4.487  23.813   4.114  1.00  0.00           H  
ATOM    834 1HG  GLU A  49       4.041  24.513   6.422  1.00  0.00           H  
ATOM    835 2HG  GLU A  49       5.228  23.352   7.011  1.00  0.00           H  
ATOM    836  N   PHE A  50       1.885  22.567   6.652  1.00  0.00           N  
ATOM    837  CA  PHE A  50       0.674  23.231   7.120  1.00  0.00           C  
ATOM    838  C   PHE A  50       1.004  24.363   8.084  1.00  0.00           C  
ATOM    839  O   PHE A  50       1.453  24.125   9.206  1.00  0.00           O  
ATOM    840  CB  PHE A  50      -0.256  22.226   7.803  1.00  0.00           C  
ATOM    841  CG  PHE A  50      -0.830  21.200   6.869  1.00  0.00           C  
ATOM    842  CD1 PHE A  50      -0.057  20.139   6.421  1.00  0.00           C  
ATOM    843  CD2 PHE A  50      -2.144  21.292   6.437  1.00  0.00           C  
ATOM    844  CE1 PHE A  50      -0.585  19.194   5.562  1.00  0.00           C  
ATOM    845  CE2 PHE A  50      -2.675  20.349   5.579  1.00  0.00           C  
ATOM    846  CZ  PHE A  50      -1.893  19.299   5.141  1.00  0.00           C  
ATOM    847  H   PHE A  50       2.395  21.970   7.287  1.00  0.00           H  
ATOM    848  HA  PHE A  50       0.170  23.664   6.256  1.00  0.00           H  
ATOM    849 1HB  PHE A  50       0.288  21.704   8.590  1.00  0.00           H  
ATOM    850 2HB  PHE A  50      -1.082  22.758   8.275  1.00  0.00           H  
ATOM    851  HD1 PHE A  50       0.978  20.056   6.755  1.00  0.00           H  
ATOM    852  HD2 PHE A  50      -2.762  22.122   6.783  1.00  0.00           H  
ATOM    853  HE1 PHE A  50       0.034  18.366   5.217  1.00  0.00           H  
ATOM    854  HE2 PHE A  50      -3.709  20.433   5.247  1.00  0.00           H  
ATOM    855  HZ  PHE A  50      -2.310  18.555   4.463  1.00  0.00           H  
ATOM    856  N   PRO A  51       0.778  25.595   7.641  1.00  0.00           N  
ATOM    857  CA  PRO A  51       1.037  26.767   8.470  1.00  0.00           C  
ATOM    858  C   PRO A  51       0.310  26.668   9.805  1.00  0.00           C  
ATOM    859  O   PRO A  51      -0.745  26.041   9.904  1.00  0.00           O  
ATOM    860  CB  PRO A  51       0.497  27.919   7.617  1.00  0.00           C  
ATOM    861  CG  PRO A  51       0.639  27.433   6.215  1.00  0.00           C  
ATOM    862  CD  PRO A  51       0.311  25.965   6.292  1.00  0.00           C  
ATOM    863  HA  PRO A  51       2.107  26.807   8.675  1.00  0.00           H  
ATOM    864 1HB  PRO A  51      -0.547  28.133   7.891  1.00  0.00           H  
ATOM    865 2HB  PRO A  51       1.075  28.834   7.812  1.00  0.00           H  
ATOM    866 1HG  PRO A  51      -0.043  27.985   5.551  1.00  0.00           H  
ATOM    867 2HG  PRO A  51       1.659  27.620   5.850  1.00  0.00           H  
ATOM    868 1HD  PRO A  51      -0.775  25.826   6.185  1.00  0.00           H  
ATOM    869 2HD  PRO A  51       0.851  25.426   5.500  1.00  0.00           H  
ATOM    870  N   PRO A  52       0.880  27.290  10.831  1.00  0.00           N  
ATOM    871  CA  PRO A  52       0.274  27.296  12.157  1.00  0.00           C  
ATOM    872  C   PRO A  52      -1.175  27.764  12.098  1.00  0.00           C  
ATOM    873  O   PRO A  52      -1.458  28.886  11.679  1.00  0.00           O  
ATOM    874  CB  PRO A  52       1.154  28.279  12.935  1.00  0.00           C  
ATOM    875  CG  PRO A  52       2.491  28.166  12.285  1.00  0.00           C  
ATOM    876  CD  PRO A  52       2.182  28.007  10.820  1.00  0.00           C  
ATOM    877  HA  PRO A  52       0.279  26.274  12.537  1.00  0.00           H  
ATOM    878 1HB  PRO A  52       0.733  29.293  12.870  1.00  0.00           H  
ATOM    879 2HB  PRO A  52       1.173  28.006  14.000  1.00  0.00           H  
ATOM    880 1HG  PRO A  52       3.093  29.062  12.496  1.00  0.00           H  
ATOM    881 2HG  PRO A  52       3.042  27.308  12.697  1.00  0.00           H  
ATOM    882 1HD  PRO A  52       2.094  29.000  10.354  1.00  0.00           H  
ATOM    883 2HD  PRO A  52       2.980  27.422  10.338  1.00  0.00           H  
ATOM    884  N   GLY A  53      -2.089  26.897  12.521  1.00  0.00           N  
ATOM    885  CA  GLY A  53      -3.503  27.248  12.590  1.00  0.00           C  
ATOM    886  C   GLY A  53      -4.199  26.997  11.259  1.00  0.00           C  
ATOM    887  O   GLY A  53      -5.293  27.505  11.014  1.00  0.00           O  
ATOM    888  H   GLY A  53      -1.797  25.972  12.801  1.00  0.00           H  
ATOM    889 1HA  GLY A  53      -3.985  26.662  13.373  1.00  0.00           H  
ATOM    890 2HA  GLY A  53      -3.604  28.297  12.866  1.00  0.00           H  
ATOM    891  N   ALA A  54      -3.557  26.212  10.401  1.00  0.00           N  
ATOM    892  CA  ALA A  54      -4.141  25.842   9.117  1.00  0.00           C  
ATOM    893  C   ALA A  54      -5.359  24.946   9.304  1.00  0.00           C  
ATOM    894  O   ALA A  54      -5.415  24.145  10.236  1.00  0.00           O  
ATOM    895  CB  ALA A  54      -3.105  25.150   8.243  1.00  0.00           C  
ATOM    896  H   ALA A  54      -2.641  25.862  10.643  1.00  0.00           H  
ATOM    897  HA  ALA A  54      -4.471  26.754   8.619  1.00  0.00           H  
ATOM    898 1HB  ALA A  54      -3.556  24.880   7.288  1.00  0.00           H  
ATOM    899 2HB  ALA A  54      -2.266  25.824   8.070  1.00  0.00           H  
ATOM    900 3HB  ALA A  54      -2.750  24.251   8.743  1.00  0.00           H  
ATOM    901  N   PRO A  55      -6.334  25.087   8.411  1.00  0.00           N  
ATOM    902  CA  PRO A  55      -7.534  24.261   8.451  1.00  0.00           C  
ATOM    903  C   PRO A  55      -7.184  22.779   8.409  1.00  0.00           C  
ATOM    904  O   PRO A  55      -6.213  22.378   7.767  1.00  0.00           O  
ATOM    905  CB  PRO A  55      -8.294  24.697   7.194  1.00  0.00           C  
ATOM    906  CG  PRO A  55      -7.835  26.095   6.956  1.00  0.00           C  
ATOM    907  CD  PRO A  55      -6.375  26.077   7.322  1.00  0.00           C  
ATOM    908  HA  PRO A  55      -8.049  24.456   9.391  1.00  0.00           H  
ATOM    909 1HB  PRO A  55      -8.059  24.022   6.358  1.00  0.00           H  
ATOM    910 2HB  PRO A  55      -9.378  24.628   7.367  1.00  0.00           H  
ATOM    911 1HG  PRO A  55      -8.004  26.377   5.906  1.00  0.00           H  
ATOM    912 2HG  PRO A  55      -8.417  26.797   7.571  1.00  0.00           H  
ATOM    913 1HD  PRO A  55      -5.782  25.756   6.453  1.00  0.00           H  
ATOM    914 2HD  PRO A  55      -6.067  27.079   7.654  1.00  0.00           H  
ATOM    915  N   PRO A  56      -7.981  21.969   9.098  1.00  0.00           N  
ATOM    916  CA  PRO A  56      -7.791  20.523   9.095  1.00  0.00           C  
ATOM    917  C   PRO A  56      -7.724  19.979   7.673  1.00  0.00           C  
ATOM    918  O   PRO A  56      -8.549  20.324   6.827  1.00  0.00           O  
ATOM    919  CB  PRO A  56      -9.029  20.011   9.838  1.00  0.00           C  
ATOM    920  CG  PRO A  56      -9.391  21.127  10.757  1.00  0.00           C  
ATOM    921  CD  PRO A  56      -9.122  22.374   9.958  1.00  0.00           C  
ATOM    922  HA  PRO A  56      -6.840  20.305   9.581  1.00  0.00           H  
ATOM    923 1HB  PRO A  56      -9.828  19.774   9.119  1.00  0.00           H  
ATOM    924 2HB  PRO A  56      -8.789  19.079  10.371  1.00  0.00           H  
ATOM    925 1HG  PRO A  56     -10.443  21.040  11.065  1.00  0.00           H  
ATOM    926 2HG  PRO A  56      -8.787  21.074  11.675  1.00  0.00           H  
ATOM    927 1HD  PRO A  56     -10.011  22.627   9.362  1.00  0.00           H  
ATOM    928 2HD  PRO A  56      -8.863  23.198  10.639  1.00  0.00           H  
ATOM    929  N   GLY A  57      -6.737  19.128   7.417  1.00  0.00           N  
ATOM    930  CA  GLY A  57      -6.478  18.639   6.068  1.00  0.00           C  
ATOM    931  C   GLY A  57      -6.815  17.159   5.944  1.00  0.00           C  
ATOM    932  O   GLY A  57      -6.019  16.297   6.317  1.00  0.00           O  
ATOM    933  H   GLY A  57      -6.150  18.811   8.176  1.00  0.00           H  
ATOM    934 1HA  GLY A  57      -7.069  19.212   5.353  1.00  0.00           H  
ATOM    935 2HA  GLY A  57      -5.429  18.799   5.818  1.00  0.00           H  
ATOM    936  N   ARG A  58      -8.001  16.870   5.418  1.00  0.00           N  
ATOM    937  CA  ARG A  58      -8.430  15.492   5.208  1.00  0.00           C  
ATOM    938  C   ARG A  58      -7.858  14.928   3.914  1.00  0.00           C  
ATOM    939  O   ARG A  58      -8.229  15.356   2.821  1.00  0.00           O  
ATOM    940  CB  ARG A  58      -9.949  15.405   5.167  1.00  0.00           C  
ATOM    941  CG  ARG A  58     -10.506  13.993   5.095  1.00  0.00           C  
ATOM    942  CD  ARG A  58     -11.992  13.988   5.090  1.00  0.00           C  
ATOM    943  NE  ARG A  58     -12.531  14.549   3.862  1.00  0.00           N  
ATOM    944  CZ  ARG A  58     -12.732  13.853   2.726  1.00  0.00           C  
ATOM    945  NH1 ARG A  58     -12.433  12.574   2.677  1.00  0.00           N  
ATOM    946  NH2 ARG A  58     -13.229  14.456   1.660  1.00  0.00           N  
ATOM    947  H   ARG A  58      -8.620  17.623   5.157  1.00  0.00           H  
ATOM    948  HA  ARG A  58      -8.049  14.889   6.032  1.00  0.00           H  
ATOM    949 1HB  ARG A  58     -10.364  15.878   6.056  1.00  0.00           H  
ATOM    950 2HB  ARG A  58     -10.322  15.952   4.301  1.00  0.00           H  
ATOM    951 1HG  ARG A  58     -10.159  13.510   4.181  1.00  0.00           H  
ATOM    952 2HG  ARG A  58     -10.165  13.421   5.959  1.00  0.00           H  
ATOM    953 1HD  ARG A  58     -12.353  12.965   5.184  1.00  0.00           H  
ATOM    954 2HD  ARG A  58     -12.360  14.581   5.926  1.00  0.00           H  
ATOM    955  HE  ARG A  58     -12.774  15.531   3.860  1.00  0.00           H  
ATOM    956 1HH1 ARG A  58     -12.053  12.113   3.492  1.00  0.00           H  
ATOM    957 2HH1 ARG A  58     -12.583  12.052   1.826  1.00  0.00           H  
ATOM    958 1HH2 ARG A  58     -13.458  15.440   1.697  1.00  0.00           H  
ATOM    959 2HH2 ARG A  58     -13.378  13.935   0.809  1.00  0.00           H  
ATOM    960  N   VAL A  59      -6.951  13.966   4.044  1.00  0.00           N  
ATOM    961  CA  VAL A  59      -6.131  13.528   2.920  1.00  0.00           C  
ATOM    962  C   VAL A  59      -6.568  12.157   2.420  1.00  0.00           C  
ATOM    963  O   VAL A  59      -6.544  11.178   3.165  1.00  0.00           O  
ATOM    964  CB  VAL A  59      -4.648  13.473   3.330  1.00  0.00           C  
ATOM    965  CG1 VAL A  59      -3.786  13.030   2.157  1.00  0.00           C  
ATOM    966  CG2 VAL A  59      -4.202  14.834   3.843  1.00  0.00           C  
ATOM    967  H   VAL A  59      -6.827  13.525   4.944  1.00  0.00           H  
ATOM    968  HA  VAL A  59      -6.266  14.240   2.105  1.00  0.00           H  
ATOM    969  HB  VAL A  59      -4.525  12.730   4.118  1.00  0.00           H  
ATOM    970 1HG1 VAL A  59      -2.741  12.997   2.465  1.00  0.00           H  
ATOM    971 2HG1 VAL A  59      -4.100  12.039   1.830  1.00  0.00           H  
ATOM    972 3HG1 VAL A  59      -3.899  13.738   1.336  1.00  0.00           H  
ATOM    973 1HG2 VAL A  59      -3.152  14.788   4.132  1.00  0.00           H  
ATOM    974 2HG2 VAL A  59      -4.330  15.579   3.058  1.00  0.00           H  
ATOM    975 3HG2 VAL A  59      -4.804  15.112   4.709  1.00  0.00           H  
ATOM    976  N   GLU A  60      -6.967  12.094   1.154  1.00  0.00           N  
ATOM    977  CA  GLU A  60      -7.233  10.820   0.498  1.00  0.00           C  
ATOM    978  C   GLU A  60      -6.082  10.420  -0.416  1.00  0.00           C  
ATOM    979  O   GLU A  60      -5.592  11.230  -1.204  1.00  0.00           O  
ATOM    980  CB  GLU A  60      -8.533  10.895  -0.306  1.00  0.00           C  
ATOM    981  CG  GLU A  60      -9.783  11.103   0.537  1.00  0.00           C  
ATOM    982  CD  GLU A  60     -11.047  11.079  -0.275  1.00  0.00           C  
ATOM    983  OE1 GLU A  60     -10.973  10.794  -1.446  1.00  0.00           O  
ATOM    984  OE2 GLU A  60     -12.089  11.347   0.276  1.00  0.00           O  
ATOM    985  H   GLU A  60      -7.089  12.951   0.634  1.00  0.00           H  
ATOM    986  HA  GLU A  60      -7.328  10.055   1.269  1.00  0.00           H  
ATOM    987 1HB  GLU A  60      -8.472  11.716  -1.021  1.00  0.00           H  
ATOM    988 2HB  GLU A  60      -8.663   9.975  -0.876  1.00  0.00           H  
ATOM    989 1HG  GLU A  60      -9.834  10.318   1.291  1.00  0.00           H  
ATOM    990 2HG  GLU A  60      -9.706  12.059   1.053  1.00  0.00           H  
ATOM    991  N   VAL A  61      -5.654   9.167  -0.307  1.00  0.00           N  
ATOM    992  CA  VAL A  61      -4.563   8.655  -1.128  1.00  0.00           C  
ATOM    993  C   VAL A  61      -4.992   7.417  -1.904  1.00  0.00           C  
ATOM    994  O   VAL A  61      -5.115   6.330  -1.339  1.00  0.00           O  
ATOM    995  CB  VAL A  61      -3.347   8.311  -0.247  1.00  0.00           C  
ATOM    996  CG1 VAL A  61      -2.194   7.809  -1.104  1.00  0.00           C  
ATOM    997  CG2 VAL A  61      -2.930   9.531   0.559  1.00  0.00           C  
ATOM    998  H   VAL A  61      -6.096   8.553   0.362  1.00  0.00           H  
ATOM    999  HA  VAL A  61      -4.293   9.426  -1.851  1.00  0.00           H  
ATOM   1000  HB  VAL A  61      -3.619   7.502   0.431  1.00  0.00           H  
ATOM   1001 1HG1 VAL A  61      -1.344   7.570  -0.465  1.00  0.00           H  
ATOM   1002 2HG1 VAL A  61      -2.504   6.915  -1.644  1.00  0.00           H  
ATOM   1003 3HG1 VAL A  61      -1.906   8.583  -1.815  1.00  0.00           H  
ATOM   1004 1HG2 VAL A  61      -2.070   9.280   1.180  1.00  0.00           H  
ATOM   1005 2HG2 VAL A  61      -2.663  10.342  -0.119  1.00  0.00           H  
ATOM   1006 3HG2 VAL A  61      -3.756   9.847   1.195  1.00  0.00           H  
ATOM   1007  N   GLN A  62      -5.218   7.587  -3.202  1.00  0.00           N  
ATOM   1008  CA  GLN A  62      -5.667   6.490  -4.052  1.00  0.00           C  
ATOM   1009  C   GLN A  62      -4.487   5.682  -4.577  1.00  0.00           C  
ATOM   1010  O   GLN A  62      -3.601   6.219  -5.241  1.00  0.00           O  
ATOM   1011  CB  GLN A  62      -6.497   7.024  -5.222  1.00  0.00           C  
ATOM   1012  CG  GLN A  62      -7.024   5.947  -6.155  1.00  0.00           C  
ATOM   1013  CD  GLN A  62      -8.083   5.082  -5.499  1.00  0.00           C  
ATOM   1014  OE1 GLN A  62      -9.093   5.585  -4.998  1.00  0.00           O  
ATOM   1015  NE2 GLN A  62      -7.860   3.773  -5.499  1.00  0.00           N  
ATOM   1016  H   GLN A  62      -5.076   8.499  -3.611  1.00  0.00           H  
ATOM   1017  HA  GLN A  62      -6.285   5.826  -3.449  1.00  0.00           H  
ATOM   1018 1HB  GLN A  62      -7.350   7.584  -4.838  1.00  0.00           H  
ATOM   1019 2HB  GLN A  62      -5.893   7.714  -5.812  1.00  0.00           H  
ATOM   1020 1HG  GLN A  62      -7.465   6.423  -7.031  1.00  0.00           H  
ATOM   1021 2HG  GLN A  62      -6.196   5.305  -6.455  1.00  0.00           H  
ATOM   1022 1HE2 GLN A  62      -8.524   3.151  -5.080  1.00  0.00           H  
ATOM   1023 2HE2 GLN A  62      -7.028   3.407  -5.916  1.00  0.00           H  
ATOM   1024  N   VAL A  63      -4.482   4.388  -4.275  1.00  0.00           N  
ATOM   1025  CA  VAL A  63      -3.380   3.516  -4.662  1.00  0.00           C  
ATOM   1026  C   VAL A  63      -3.879   2.318  -5.459  1.00  0.00           C  
ATOM   1027  O   VAL A  63      -3.775   1.175  -5.013  1.00  0.00           O  
ATOM   1028  CB  VAL A  63      -2.628   3.019  -3.413  1.00  0.00           C  
ATOM   1029  CG1 VAL A  63      -1.400   2.216  -3.814  1.00  0.00           C  
ATOM   1030  CG2 VAL A  63      -2.237   4.202  -2.540  1.00  0.00           C  
ATOM   1031  H   VAL A  63      -5.262   3.999  -3.765  1.00  0.00           H  
ATOM   1032  HA  VAL A  63      -2.705   4.085  -5.301  1.00  0.00           H  
ATOM   1033  HB  VAL A  63      -3.279   2.351  -2.849  1.00  0.00           H  
ATOM   1034 1HG1 VAL A  63      -0.881   1.873  -2.919  1.00  0.00           H  
ATOM   1035 2HG1 VAL A  63      -1.707   1.355  -4.408  1.00  0.00           H  
ATOM   1036 3HG1 VAL A  63      -0.731   2.844  -4.403  1.00  0.00           H  
ATOM   1037 1HG2 VAL A  63      -1.706   3.844  -1.658  1.00  0.00           H  
ATOM   1038 2HG2 VAL A  63      -1.590   4.874  -3.105  1.00  0.00           H  
ATOM   1039 3HG2 VAL A  63      -3.134   4.738  -2.230  1.00  0.00           H  
ATOM   1040  N   GLY A  64      -4.422   2.586  -6.642  1.00  0.00           N  
ATOM   1041  CA  GLY A  64      -4.874   1.526  -7.535  1.00  0.00           C  
ATOM   1042  C   GLY A  64      -6.101   0.819  -6.975  1.00  0.00           C  
ATOM   1043  O   GLY A  64      -7.235   1.218  -7.240  1.00  0.00           O  
ATOM   1044  H   GLY A  64      -4.524   3.548  -6.930  1.00  0.00           H  
ATOM   1045 1HA  GLY A  64      -5.108   1.949  -8.513  1.00  0.00           H  
ATOM   1046 2HA  GLY A  64      -4.070   0.806  -7.681  1.00  0.00           H  
ATOM   1047  N   ASP A  65      -5.868  -0.233  -6.198  1.00  0.00           N  
ATOM   1048  CA  ASP A  65      -6.955  -0.998  -5.596  1.00  0.00           C  
ATOM   1049  C   ASP A  65      -7.139  -0.632  -4.129  1.00  0.00           C  
ATOM   1050  O   ASP A  65      -8.165  -0.946  -3.526  1.00  0.00           O  
ATOM   1051  CB  ASP A  65      -6.689  -2.500  -5.724  1.00  0.00           C  
ATOM   1052  CG  ASP A  65      -6.669  -2.977  -7.170  1.00  0.00           C  
ATOM   1053  OD1 ASP A  65      -7.388  -2.423  -7.968  1.00  0.00           O  
ATOM   1054  OD2 ASP A  65      -5.934  -3.890  -7.463  1.00  0.00           O  
ATOM   1055  H   ASP A  65      -4.914  -0.511  -6.019  1.00  0.00           H  
ATOM   1056  HA  ASP A  65      -7.876  -0.747  -6.122  1.00  0.00           H  
ATOM   1057 1HB  ASP A  65      -5.730  -2.740  -5.264  1.00  0.00           H  
ATOM   1058 2HB  ASP A  65      -7.458  -3.053  -5.185  1.00  0.00           H  
ATOM   1059  N   LYS A  66      -6.140   0.034  -3.560  1.00  0.00           N  
ATOM   1060  CA  LYS A  66      -6.199   0.461  -2.168  1.00  0.00           C  
ATOM   1061  C   LYS A  66      -6.422   1.965  -2.062  1.00  0.00           C  
ATOM   1062  O   LYS A  66      -6.286   2.693  -3.046  1.00  0.00           O  
ATOM   1063  CB  LYS A  66      -4.919   0.066  -1.431  1.00  0.00           C  
ATOM   1064  CG  LYS A  66      -4.609  -1.425  -1.463  1.00  0.00           C  
ATOM   1065  CD  LYS A  66      -5.682  -2.227  -0.742  1.00  0.00           C  
ATOM   1066  CE  LYS A  66      -5.326  -3.705  -0.687  1.00  0.00           C  
ATOM   1067  NZ  LYS A  66      -6.389  -4.510  -0.026  1.00  0.00           N  
ATOM   1068  H   LYS A  66      -5.318   0.249  -4.106  1.00  0.00           H  
ATOM   1069  HA  LYS A  66      -7.048  -0.035  -1.697  1.00  0.00           H  
ATOM   1070 1HB  LYS A  66      -4.070   0.593  -1.868  1.00  0.00           H  
ATOM   1071 2HB  LYS A  66      -4.991   0.371  -0.387  1.00  0.00           H  
ATOM   1072 1HG  LYS A  66      -4.549  -1.762  -2.498  1.00  0.00           H  
ATOM   1073 2HG  LYS A  66      -3.648  -1.607  -0.983  1.00  0.00           H  
ATOM   1074 1HD  LYS A  66      -5.796  -1.851   0.276  1.00  0.00           H  
ATOM   1075 2HD  LYS A  66      -6.634  -2.112  -1.262  1.00  0.00           H  
ATOM   1076 1HE  LYS A  66      -5.179  -4.082  -1.699  1.00  0.00           H  
ATOM   1077 2HE  LYS A  66      -4.395  -3.835  -0.136  1.00  0.00           H  
ATOM   1078 1HZ  LYS A  66      -6.115  -5.482  -0.009  1.00  0.00           H  
ATOM   1079 2HZ  LYS A  66      -6.521  -4.182   0.921  1.00  0.00           H  
ATOM   1080 3HZ  LYS A  66      -7.254  -4.413  -0.539  1.00  0.00           H  
ATOM   1081  N   LYS A  67      -6.764   2.424  -0.864  1.00  0.00           N  
ATOM   1082  CA  LYS A  67      -6.949   3.849  -0.614  1.00  0.00           C  
ATOM   1083  C   LYS A  67      -6.784   4.175   0.865  1.00  0.00           C  
ATOM   1084  O   LYS A  67      -7.317   3.476   1.728  1.00  0.00           O  
ATOM   1085  CB  LYS A  67      -8.325   4.304  -1.102  1.00  0.00           C  
ATOM   1086  CG  LYS A  67      -8.559   5.806  -1.015  1.00  0.00           C  
ATOM   1087  CD  LYS A  67      -9.902   6.193  -1.615  1.00  0.00           C  
ATOM   1088  CE  LYS A  67     -10.124   7.697  -1.555  1.00  0.00           C  
ATOM   1089  NZ  LYS A  67     -11.438   8.089  -2.133  1.00  0.00           N  
ATOM   1090  H   LYS A  67      -6.899   1.770  -0.106  1.00  0.00           H  
ATOM   1091  HA  LYS A  67      -6.180   4.392  -1.163  1.00  0.00           H  
ATOM   1092 1HB  LYS A  67      -8.460   4.004  -2.141  1.00  0.00           H  
ATOM   1093 2HB  LYS A  67      -9.101   3.811  -0.515  1.00  0.00           H  
ATOM   1094 1HG  LYS A  67      -8.533   6.119   0.030  1.00  0.00           H  
ATOM   1095 2HG  LYS A  67      -7.767   6.329  -1.551  1.00  0.00           H  
ATOM   1096 1HD  LYS A  67      -9.943   5.869  -2.656  1.00  0.00           H  
ATOM   1097 2HD  LYS A  67     -10.702   5.695  -1.066  1.00  0.00           H  
ATOM   1098 1HE  LYS A  67     -10.083   8.029  -0.519  1.00  0.00           H  
ATOM   1099 2HE  LYS A  67      -9.333   8.204  -2.108  1.00  0.00           H  
ATOM   1100 1HZ  LYS A  67     -11.546   9.092  -2.075  1.00  0.00           H  
ATOM   1101 2HZ  LYS A  67     -11.480   7.802  -3.101  1.00  0.00           H  
ATOM   1102 3HZ  LYS A  67     -12.181   7.640  -1.617  1.00  0.00           H  
ATOM   1103  N   TYR A  68      -6.042   5.239   1.152  1.00  0.00           N  
ATOM   1104  CA  TYR A  68      -5.844   5.687   2.526  1.00  0.00           C  
ATOM   1105  C   TYR A  68      -6.618   6.968   2.805  1.00  0.00           C  
ATOM   1106  O   TYR A  68      -6.885   7.754   1.895  1.00  0.00           O  
ATOM   1107  CB  TYR A  68      -4.354   5.894   2.811  1.00  0.00           C  
ATOM   1108  CG  TYR A  68      -3.516   4.651   2.611  1.00  0.00           C  
ATOM   1109  CD1 TYR A  68      -3.027   4.339   1.351  1.00  0.00           C  
ATOM   1110  CD2 TYR A  68      -3.236   3.823   3.688  1.00  0.00           C  
ATOM   1111  CE1 TYR A  68      -2.261   3.203   1.169  1.00  0.00           C  
ATOM   1112  CE2 TYR A  68      -2.471   2.687   3.506  1.00  0.00           C  
ATOM   1113  CZ  TYR A  68      -1.984   2.377   2.252  1.00  0.00           C  
ATOM   1114  OH  TYR A  68      -1.222   1.246   2.070  1.00  0.00           O  
ATOM   1115  H   TYR A  68      -5.605   5.751   0.400  1.00  0.00           H  
ATOM   1116  HA  TYR A  68      -6.226   4.914   3.192  1.00  0.00           H  
ATOM   1117 1HB  TYR A  68      -3.964   6.676   2.158  1.00  0.00           H  
ATOM   1118 2HB  TYR A  68      -4.224   6.230   3.839  1.00  0.00           H  
ATOM   1119  HD1 TYR A  68      -3.247   4.990   0.505  1.00  0.00           H  
ATOM   1120  HD2 TYR A  68      -3.621   4.067   4.678  1.00  0.00           H  
ATOM   1121  HE1 TYR A  68      -1.877   2.959   0.179  1.00  0.00           H  
ATOM   1122  HE2 TYR A  68      -2.251   2.036   4.352  1.00  0.00           H  
ATOM   1123  HH  TYR A  68      -1.160   0.767   2.900  1.00  0.00           H  
ATOM   1124  N   GLU A  69      -6.976   7.174   4.068  1.00  0.00           N  
ATOM   1125  CA  GLU A  69      -7.626   8.410   4.488  1.00  0.00           C  
ATOM   1126  C   GLU A  69      -7.167   8.829   5.878  1.00  0.00           C  
ATOM   1127  O   GLU A  69      -7.479   8.170   6.871  1.00  0.00           O  
ATOM   1128  CB  GLU A  69      -9.148   8.244   4.471  1.00  0.00           C  
ATOM   1129  CG  GLU A  69      -9.922   9.520   4.767  1.00  0.00           C  
ATOM   1130  CD  GLU A  69     -11.410   9.344   4.641  1.00  0.00           C  
ATOM   1131  OE1 GLU A  69     -11.851   8.224   4.549  1.00  0.00           O  
ATOM   1132  OE2 GLU A  69     -12.107  10.332   4.637  1.00  0.00           O  
ATOM   1133  H   GLU A  69      -6.793   6.456   4.754  1.00  0.00           H  
ATOM   1134  HA  GLU A  69      -7.341   9.197   3.790  1.00  0.00           H  
ATOM   1135 1HB  GLU A  69      -9.464   7.880   3.494  1.00  0.00           H  
ATOM   1136 2HB  GLU A  69      -9.440   7.497   5.209  1.00  0.00           H  
ATOM   1137 1HG  GLU A  69      -9.691   9.847   5.781  1.00  0.00           H  
ATOM   1138 2HG  GLU A  69      -9.594  10.299   4.081  1.00  0.00           H  
ATOM   1139  N   TYR A  70      -6.423   9.927   5.944  1.00  0.00           N  
ATOM   1140  CA  TYR A  70      -5.973  10.473   7.219  1.00  0.00           C  
ATOM   1141  C   TYR A  70      -6.197  11.979   7.283  1.00  0.00           C  
ATOM   1142  O   TYR A  70      -6.000  12.688   6.296  1.00  0.00           O  
ATOM   1143  CB  TYR A  70      -4.496  10.146   7.451  1.00  0.00           C  
ATOM   1144  CG  TYR A  70      -4.208   8.665   7.552  1.00  0.00           C  
ATOM   1145  CD1 TYR A  70      -3.821   7.955   6.424  1.00  0.00           C  
ATOM   1146  CD2 TYR A  70      -4.329   8.017   8.772  1.00  0.00           C  
ATOM   1147  CE1 TYR A  70      -3.558   6.602   6.517  1.00  0.00           C  
ATOM   1148  CE2 TYR A  70      -4.065   6.664   8.864  1.00  0.00           C  
ATOM   1149  CZ  TYR A  70      -3.681   5.958   7.743  1.00  0.00           C  
ATOM   1150  OH  TYR A  70      -3.419   4.610   7.835  1.00  0.00           O  
ATOM   1151  H   TYR A  70      -6.162  10.397   5.088  1.00  0.00           H  
ATOM   1152  HA  TYR A  70      -6.564  10.014   8.011  1.00  0.00           H  
ATOM   1153 1HB  TYR A  70      -3.901  10.554   6.633  1.00  0.00           H  
ATOM   1154 2HB  TYR A  70      -4.158  10.622   8.371  1.00  0.00           H  
ATOM   1155  HD1 TYR A  70      -3.726   8.465   5.465  1.00  0.00           H  
ATOM   1156  HD2 TYR A  70      -4.634   8.574   9.657  1.00  0.00           H  
ATOM   1157  HE1 TYR A  70      -3.254   6.044   5.631  1.00  0.00           H  
ATOM   1158  HE2 TYR A  70      -4.162   6.154   9.823  1.00  0.00           H  
ATOM   1159  HH  TYR A  70      -3.548   4.321   8.741  1.00  0.00           H  
ATOM   1160  N   THR A  71      -6.610  12.461   8.450  1.00  0.00           N  
ATOM   1161  CA  THR A  71      -6.940  13.871   8.623  1.00  0.00           C  
ATOM   1162  C   THR A  71      -5.881  14.587   9.452  1.00  0.00           C  
ATOM   1163  O   THR A  71      -5.615  14.212  10.594  1.00  0.00           O  
ATOM   1164  CB  THR A  71      -8.319  14.040   9.288  1.00  0.00           C  
ATOM   1165  OG1 THR A  71      -9.326  13.438   8.465  1.00  0.00           O  
ATOM   1166  CG2 THR A  71      -8.641  15.514   9.480  1.00  0.00           C  
ATOM   1167  H   THR A  71      -6.698  11.835   9.238  1.00  0.00           H  
ATOM   1168  HA  THR A  71      -6.964  14.336   7.638  1.00  0.00           H  
ATOM   1169  HB  THR A  71      -8.318  13.544  10.258  1.00  0.00           H  
ATOM   1170  HG1 THR A  71     -10.181  13.520   8.895  1.00  0.00           H  
ATOM   1171 1HG2 THR A  71      -9.618  15.614   9.952  1.00  0.00           H  
ATOM   1172 2HG2 THR A  71      -7.883  15.972  10.116  1.00  0.00           H  
ATOM   1173 3HG2 THR A  71      -8.652  16.013   8.512  1.00  0.00           H  
ATOM   1174  N   VAL A  72      -5.280  15.619   8.870  1.00  0.00           N  
ATOM   1175  CA  VAL A  72      -4.352  16.475   9.599  1.00  0.00           C  
ATOM   1176  C   VAL A  72      -5.094  17.416  10.539  1.00  0.00           C  
ATOM   1177  O   VAL A  72      -5.979  18.160  10.117  1.00  0.00           O  
ATOM   1178  CB  VAL A  72      -3.502  17.302   8.615  1.00  0.00           C  
ATOM   1179  CG1 VAL A  72      -2.595  18.261   9.370  1.00  0.00           C  
ATOM   1180  CG2 VAL A  72      -2.687  16.373   7.729  1.00  0.00           C  
ATOM   1181  H   VAL A  72      -5.471  15.815   7.898  1.00  0.00           H  
ATOM   1182  HA  VAL A  72      -3.707  15.838  10.204  1.00  0.00           H  
ATOM   1183  HB  VAL A  72      -4.165  17.906   7.996  1.00  0.00           H  
ATOM   1184 1HG1 VAL A  72      -2.002  18.837   8.660  1.00  0.00           H  
ATOM   1185 2HG1 VAL A  72      -3.202  18.940   9.970  1.00  0.00           H  
ATOM   1186 3HG1 VAL A  72      -1.930  17.696  10.022  1.00  0.00           H  
ATOM   1187 1HG2 VAL A  72      -2.089  16.964   7.035  1.00  0.00           H  
ATOM   1188 2HG2 VAL A  72      -2.028  15.764   8.348  1.00  0.00           H  
ATOM   1189 3HG2 VAL A  72      -3.358  15.724   7.166  1.00  0.00           H  
ATOM   1190  N   LYS A  73      -4.727  17.380  11.816  1.00  0.00           N  
ATOM   1191  CA  LYS A  73      -5.409  18.172  12.832  1.00  0.00           C  
ATOM   1192  C   LYS A  73      -5.403  19.652  12.472  1.00  0.00           C  
ATOM   1193  O   LYS A  73      -4.483  20.137  11.814  1.00  0.00           O  
ATOM   1194  OXT LYS A  73      -6.303  20.360  12.831  1.00  0.00           O  
ATOM   1195  CB  LYS A  73      -4.759  17.961  14.201  1.00  0.00           C  
ATOM   1196  CG  LYS A  73      -4.945  16.563  14.776  1.00  0.00           C  
ATOM   1197  CD  LYS A  73      -4.220  16.412  16.105  1.00  0.00           C  
ATOM   1198  CE  LYS A  73      -4.344  14.995  16.647  1.00  0.00           C  
ATOM   1199  NZ  LYS A  73      -3.589  14.817  17.916  1.00  0.00           N  
ATOM   1200  H   LYS A  73      -3.956  16.787  12.089  1.00  0.00           H  
ATOM   1201  HA  LYS A  73      -6.447  17.843  12.877  1.00  0.00           H  
ATOM   1202 1HB  LYS A  73      -3.688  18.154  14.129  1.00  0.00           H  
ATOM   1203 2HB  LYS A  73      -5.173  18.674  14.914  1.00  0.00           H  
ATOM   1204 1HG  LYS A  73      -6.007  16.369  14.927  1.00  0.00           H  
ATOM   1205 2HG  LYS A  73      -4.555  15.826  14.074  1.00  0.00           H  
ATOM   1206 1HD  LYS A  73      -3.164  16.651  15.974  1.00  0.00           H  
ATOM   1207 2HD  LYS A  73      -4.644  17.106  16.831  1.00  0.00           H  
ATOM   1208 1HE  LYS A  73      -5.393  14.766  16.827  1.00  0.00           H  
ATOM   1209 2HE  LYS A  73      -3.962  14.289  15.909  1.00  0.00           H  
ATOM   1210 1HZ  LYS A  73      -3.696  13.866  18.241  1.00  0.00           H  
ATOM   1211 2HZ  LYS A  73      -2.610  15.009  17.756  1.00  0.00           H  
ATOM   1212 3HZ  LYS A  73      -3.947  15.453  18.614  1.00  0.00           H  
