# Supplementary material for: De novo design of immunoglobulin-like domains
Source: Nat Commun. 2022 Oct 3;13:5661. doi: 10.1038/s41467-022-33004-6 (PMC9530121; doi:10.1038/s41467-022-33004-6)
Supplement: Supplementary file 4 — Supplementary Data 1 [file 41467_2022_33004_MOESM4_ESM.zip › dIG_design_models/dIG16_model.pdb]

ATOM      1  N   GLU A   1       0.000   0.000   0.000  1.00  0.00           N  
ATOM      2  CA  GLU A   1       1.458   0.000   0.000  1.00  0.00           C  
ATOM      3  C   GLU A   1       2.009   1.420   0.000  1.00  0.00           C  
ATOM      4  O   GLU A   1       1.536   2.280  -0.744  1.00  0.00           O  
ATOM      5  CB  GLU A   1       1.991  -0.764  -1.214  1.00  0.00           C  
ATOM      6  CG  GLU A   1       3.505  -0.925  -1.240  1.00  0.00           C  
ATOM      7  CD  GLU A   1       4.018  -1.818  -0.145  1.00  0.00           C  
ATOM      8  OE1 GLU A   1       3.483  -2.888   0.022  1.00  0.00           O  
ATOM      9  OE2 GLU A   1       4.946  -1.430   0.525  1.00  0.00           O  
ATOM     10 1H   GLU A   1      -0.334  -0.943   0.000  1.00  0.00           H  
ATOM     11 2H   GLU A   1      -0.334   0.471   0.816  1.00  0.00           H  
ATOM     12 3H   GLU A   1      -0.334   0.471  -0.816  1.00  0.00           H  
ATOM     13  HA  GLU A   1       1.797  -0.490   0.913  1.00  0.00           H  
ATOM     14 1HB  GLU A   1       1.549  -1.760  -1.240  1.00  0.00           H  
ATOM     15 2HB  GLU A   1       1.694  -0.250  -2.127  1.00  0.00           H  
ATOM     16 1HG  GLU A   1       3.799  -1.344  -2.202  1.00  0.00           H  
ATOM     17 2HG  GLU A   1       3.965   0.058  -1.147  1.00  0.00           H  
ATOM     18  N   VAL A   2       3.011   1.661   0.839  1.00  0.00           N  
ATOM     19  CA  VAL A   2       3.685   2.953   0.877  1.00  0.00           C  
ATOM     20  C   VAL A   2       5.186   2.798   0.668  1.00  0.00           C  
ATOM     21  O   VAL A   2       5.829   1.968   1.311  1.00  0.00           O  
ATOM     22  CB  VAL A   2       3.427   3.651   2.225  1.00  0.00           C  
ATOM     23  CG1 VAL A   2       4.242   4.932   2.326  1.00  0.00           C  
ATOM     24  CG2 VAL A   2       1.942   3.943   2.381  1.00  0.00           C  
ATOM     25  H   VAL A   2       3.313   0.930   1.467  1.00  0.00           H  
ATOM     26  HA  VAL A   2       3.295   3.562   0.061  1.00  0.00           H  
ATOM     27  HB  VAL A   2       3.757   2.996   3.032  1.00  0.00           H  
ATOM     28 1HG1 VAL A   2       4.047   5.412   3.285  1.00  0.00           H  
ATOM     29 2HG1 VAL A   2       5.303   4.696   2.247  1.00  0.00           H  
ATOM     30 3HG1 VAL A   2       3.959   5.608   1.519  1.00  0.00           H  
ATOM     31 1HG2 VAL A   2       1.767   4.436   3.337  1.00  0.00           H  
ATOM     32 2HG2 VAL A   2       1.612   4.593   1.571  1.00  0.00           H  
ATOM     33 3HG2 VAL A   2       1.382   3.008   2.348  1.00  0.00           H  
ATOM     34  N   GLU A   3       5.738   3.600  -0.236  1.00  0.00           N  
ATOM     35  CA  GLU A   3       7.164   3.546  -0.539  1.00  0.00           C  
ATOM     36  C   GLU A   3       7.908   4.708   0.107  1.00  0.00           C  
ATOM     37  O   GLU A   3       7.622   5.872  -0.171  1.00  0.00           O  
ATOM     38  CB  GLU A   3       7.388   3.562  -2.052  1.00  0.00           C  
ATOM     39  CG  GLU A   3       8.849   3.482  -2.472  1.00  0.00           C  
ATOM     40  CD  GLU A   3       9.032   3.514  -3.964  1.00  0.00           C  
ATOM     41  OE1 GLU A   3       8.054   3.635  -4.661  1.00  0.00           O  
ATOM     42  OE2 GLU A   3      10.152   3.417  -4.407  1.00  0.00           O  
ATOM     43  H   GLU A   3       5.156   4.264  -0.725  1.00  0.00           H  
ATOM     44  HA  GLU A   3       7.563   2.621  -0.123  1.00  0.00           H  
ATOM     45 1HB  GLU A   3       6.863   2.721  -2.507  1.00  0.00           H  
ATOM     46 2HB  GLU A   3       6.969   4.476  -2.473  1.00  0.00           H  
ATOM     47 1HG  GLU A   3       9.389   4.320  -2.033  1.00  0.00           H  
ATOM     48 2HG  GLU A   3       9.280   2.562  -2.077  1.00  0.00           H  
ATOM     49  N   ILE A   4       8.865   4.384   0.970  1.00  0.00           N  
ATOM     50  CA  ILE A   4       9.636   5.401   1.676  1.00  0.00           C  
ATOM     51  C   ILE A   4      11.077   5.439   1.184  1.00  0.00           C  
ATOM     52  O   ILE A   4      11.860   4.529   1.455  1.00  0.00           O  
ATOM     53  CB  ILE A   4       9.618   5.147   3.195  1.00  0.00           C  
ATOM     54  CG1 ILE A   4       8.178   5.128   3.716  1.00  0.00           C  
ATOM     55  CG2 ILE A   4      10.435   6.205   3.920  1.00  0.00           C  
ATOM     56  CD1 ILE A   4       8.051   4.639   5.141  1.00  0.00           C  
ATOM     57  H   ILE A   4       9.063   3.409   1.142  1.00  0.00           H  
ATOM     58  HA  ILE A   4       9.186   6.372   1.469  1.00  0.00           H  
ATOM     59  HB  ILE A   4      10.042   4.166   3.405  1.00  0.00           H  
ATOM     60 1HG1 ILE A   4       7.758   6.131   3.661  1.00  0.00           H  
ATOM     61 2HG1 ILE A   4       7.570   4.484   3.080  1.00  0.00           H  
ATOM     62 1HG2 ILE A   4      10.412   6.012   4.992  1.00  0.00           H  
ATOM     63 2HG2 ILE A   4      11.466   6.172   3.568  1.00  0.00           H  
ATOM     64 3HG2 ILE A   4      10.015   7.191   3.720  1.00  0.00           H  
ATOM     65 1HD1 ILE A   4       7.003   4.653   5.438  1.00  0.00           H  
ATOM     66 2HD1 ILE A   4       8.435   3.620   5.211  1.00  0.00           H  
ATOM     67 3HD1 ILE A   4       8.624   5.289   5.801  1.00  0.00           H  
ATOM     68  N   GLU A   5      11.421   6.499   0.460  1.00  0.00           N  
ATOM     69  CA  GLU A   5      12.764   6.650  -0.086  1.00  0.00           C  
ATOM     70  C   GLU A   5      13.590   7.625   0.743  1.00  0.00           C  
ATOM     71  O   GLU A   5      13.170   8.756   0.989  1.00  0.00           O  
ATOM     72  CB  GLU A   5      12.699   7.128  -1.539  1.00  0.00           C  
ATOM     73  CG  GLU A   5      14.056   7.298  -2.207  1.00  0.00           C  
ATOM     74  CD  GLU A   5      13.951   7.733  -3.642  1.00  0.00           C  
ATOM     75  OE1 GLU A   5      12.852   7.897  -4.114  1.00  0.00           O  
ATOM     76  OE2 GLU A   5      14.972   7.901  -4.267  1.00  0.00           O  
ATOM     77  H   GLU A   5      10.735   7.219   0.284  1.00  0.00           H  
ATOM     78  HA  GLU A   5      13.257   5.678  -0.048  1.00  0.00           H  
ATOM     79 1HB  GLU A   5      12.121   6.418  -2.130  1.00  0.00           H  
ATOM     80 2HB  GLU A   5      12.182   8.087  -1.583  1.00  0.00           H  
ATOM     81 1HG  GLU A   5      14.630   8.042  -1.655  1.00  0.00           H  
ATOM     82 2HG  GLU A   5      14.594   6.353  -2.157  1.00  0.00           H  
ATOM     83  N   VAL A   6      14.767   7.181   1.171  1.00  0.00           N  
ATOM     84  CA  VAL A   6      15.655   8.014   1.972  1.00  0.00           C  
ATOM     85  C   VAL A   6      16.981   8.249   1.260  1.00  0.00           C  
ATOM     86  O   VAL A   6      17.669   7.301   0.880  1.00  0.00           O  
ATOM     87  CB  VAL A   6      15.919   7.355   3.339  1.00  0.00           C  
ATOM     88  CG1 VAL A   6      16.866   8.209   4.168  1.00  0.00           C  
ATOM     89  CG2 VAL A   6      14.604   7.139   4.072  1.00  0.00           C  
ATOM     90  H   VAL A   6      15.053   6.241   0.936  1.00  0.00           H  
ATOM     91  HA  VAL A   6      15.175   8.983   2.112  1.00  0.00           H  
ATOM     92  HB  VAL A   6      16.409   6.394   3.179  1.00  0.00           H  
ATOM     93 1HG1 VAL A   6      17.042   7.727   5.131  1.00  0.00           H  
ATOM     94 2HG1 VAL A   6      17.813   8.320   3.640  1.00  0.00           H  
ATOM     95 3HG1 VAL A   6      16.423   9.191   4.330  1.00  0.00           H  
ATOM     96 1HG2 VAL A   6      14.799   6.672   5.037  1.00  0.00           H  
ATOM     97 2HG2 VAL A   6      14.112   8.100   4.226  1.00  0.00           H  
ATOM     98 3HG2 VAL A   6      13.958   6.492   3.479  1.00  0.00           H  
ATOM     99  N   ARG A   7      17.335   9.517   1.082  1.00  0.00           N  
ATOM    100  CA  ARG A   7      18.590   9.878   0.434  1.00  0.00           C  
ATOM    101  C   ARG A   7      19.479  10.688   1.368  1.00  0.00           C  
ATOM    102  O   ARG A   7      18.989  11.444   2.207  1.00  0.00           O  
ATOM    103  CB  ARG A   7      18.327  10.680  -0.833  1.00  0.00           C  
ATOM    104  CG  ARG A   7      17.562   9.935  -1.914  1.00  0.00           C  
ATOM    105  CD  ARG A   7      17.403  10.758  -3.141  1.00  0.00           C  
ATOM    106  NE  ARG A   7      16.624  10.070  -4.158  1.00  0.00           N  
ATOM    107  CZ  ARG A   7      16.470  10.502  -5.425  1.00  0.00           C  
ATOM    108  NH1 ARG A   7      17.045  11.618  -5.814  1.00  0.00           N  
ATOM    109  NH2 ARG A   7      15.740   9.803  -6.277  1.00  0.00           N  
ATOM    110  H   ARG A   7      16.718  10.250   1.403  1.00  0.00           H  
ATOM    111  HA  ARG A   7      19.119   8.959   0.183  1.00  0.00           H  
ATOM    112 1HB  ARG A   7      17.759  11.576  -0.585  1.00  0.00           H  
ATOM    113 2HB  ARG A   7      19.276  11.003  -1.262  1.00  0.00           H  
ATOM    114 1HG  ARG A   7      18.101   9.025  -2.180  1.00  0.00           H  
ATOM    115 2HG  ARG A   7      16.570   9.674  -1.545  1.00  0.00           H  
ATOM    116 1HD  ARG A   7      16.892  11.687  -2.891  1.00  0.00           H  
ATOM    117 2HD  ARG A   7      18.383  10.984  -3.557  1.00  0.00           H  
ATOM    118  HE  ARG A   7      16.165   9.208  -3.896  1.00  0.00           H  
ATOM    119 1HH1 ARG A   7      17.603  12.152  -5.163  1.00  0.00           H  
ATOM    120 2HH1 ARG A   7      16.930  11.941  -6.764  1.00  0.00           H  
ATOM    121 1HH2 ARG A   7      15.297   8.945  -5.977  1.00  0.00           H  
ATOM    122 2HH2 ARG A   7      15.624  10.126  -7.226  1.00  0.00           H  
ATOM    123  N   THR A   8      20.790  10.525   1.219  1.00  0.00           N  
ATOM    124  CA  THR A   8      21.750  11.228   2.061  1.00  0.00           C  
ATOM    125  C   THR A   8      22.577  12.215   1.247  1.00  0.00           C  
ATOM    126  O   THR A   8      23.188  11.848   0.243  1.00  0.00           O  
ATOM    127  CB  THR A   8      22.686  10.239   2.780  1.00  0.00           C  
ATOM    128  OG1 THR A   8      21.912   9.363   3.610  1.00  0.00           O  
ATOM    129  CG2 THR A   8      23.695  10.986   3.638  1.00  0.00           C  
ATOM    130  H   THR A   8      21.129   9.898   0.503  1.00  0.00           H  
ATOM    131  HA  THR A   8      21.194  11.794   2.808  1.00  0.00           H  
ATOM    132  HB  THR A   8      23.219   9.640   2.041  1.00  0.00           H  
ATOM    133  HG1 THR A   8      21.425   9.882   4.255  1.00  0.00           H  
ATOM    134 1HG2 THR A   8      24.347  10.271   4.138  1.00  0.00           H  
ATOM    135 2HG2 THR A   8      24.292  11.644   3.008  1.00  0.00           H  
ATOM    136 3HG2 THR A   8      23.168  11.579   4.385  1.00  0.00           H  
ATOM    137  N   LYS A   9      22.593  13.469   1.686  1.00  0.00           N  
ATOM    138  CA  LYS A   9      23.378  14.503   1.022  1.00  0.00           C  
ATOM    139  C   LYS A   9      24.362  15.151   1.988  1.00  0.00           C  
ATOM    140  O   LYS A   9      24.085  16.207   2.556  1.00  0.00           O  
ATOM    141  CB  LYS A   9      22.461  15.565   0.415  1.00  0.00           C  
ATOM    142  CG  LYS A   9      21.506  15.038  -0.649  1.00  0.00           C  
ATOM    143  CD  LYS A   9      22.257  14.590  -1.893  1.00  0.00           C  
ATOM    144  CE  LYS A   9      21.300  14.138  -2.986  1.00  0.00           C  
ATOM    145  NZ  LYS A   9      22.022  13.686  -4.206  1.00  0.00           N  
ATOM    146  H   LYS A   9      22.046  13.712   2.499  1.00  0.00           H  
ATOM    147  HA  LYS A   9      23.953  14.032   0.225  1.00  0.00           H  
ATOM    148 1HB  LYS A   9      21.863  16.025   1.203  1.00  0.00           H  
ATOM    149 2HB  LYS A   9      23.065  16.352  -0.039  1.00  0.00           H  
ATOM    150 1HG  LYS A   9      20.946  14.193  -0.248  1.00  0.00           H  
ATOM    151 2HG  LYS A   9      20.800  15.821  -0.923  1.00  0.00           H  
ATOM    152 1HD  LYS A   9      22.863  15.415  -2.270  1.00  0.00           H  
ATOM    153 2HD  LYS A   9      22.920  13.762  -1.639  1.00  0.00           H  
ATOM    154 1HE  LYS A   9      20.687  13.318  -2.616  1.00  0.00           H  
ATOM    155 2HE  LYS A   9      20.640  14.963  -3.255  1.00  0.00           H  
ATOM    156 1HZ  LYS A   9      21.354  13.396  -4.905  1.00  0.00           H  
ATOM    157 2HZ  LYS A   9      22.581  14.446  -4.569  1.00  0.00           H  
ATOM    158 3HZ  LYS A   9      22.623  12.908  -3.973  1.00  0.00           H  
ATOM    159  N   ASN A  10      25.513  14.512   2.169  1.00  0.00           N  
ATOM    160  CA  ASN A  10      26.534  15.017   3.079  1.00  0.00           C  
ATOM    161  C   ASN A  10      25.993  15.148   4.496  1.00  0.00           C  
ATOM    162  O   ASN A  10      26.331  16.088   5.216  1.00  0.00           O  
ATOM    163  CB  ASN A  10      27.076  16.347   2.588  1.00  0.00           C  
ATOM    164  CG  ASN A  10      27.756  16.237   1.252  1.00  0.00           C  
ATOM    165  OD1 ASN A  10      28.459  15.258   0.978  1.00  0.00           O  
ATOM    166  ND2 ASN A  10      27.559  17.224   0.414  1.00  0.00           N  
ATOM    167  H   ASN A  10      25.685  13.655   1.663  1.00  0.00           H  
ATOM    168  HA  ASN A  10      27.354  14.299   3.099  1.00  0.00           H  
ATOM    169 1HB  ASN A  10      26.260  17.066   2.510  1.00  0.00           H  
ATOM    170 2HB  ASN A  10      27.789  16.740   3.314  1.00  0.00           H  
ATOM    171 1HD2 ASN A  10      27.987  17.204  -0.490  1.00  0.00           H  
ATOM    172 2HD2 ASN A  10      26.983  17.996   0.678  1.00  0.00           H  
ATOM    173  N   GLY A  11      25.151  14.200   4.893  1.00  0.00           N  
ATOM    174  CA  GLY A  11      24.570  14.202   6.230  1.00  0.00           C  
ATOM    175  C   GLY A  11      23.099  14.596   6.191  1.00  0.00           C  
ATOM    176  O   GLY A  11      22.299  14.125   6.999  1.00  0.00           O  
ATOM    177  H   GLY A  11      24.906  13.460   4.251  1.00  0.00           H  
ATOM    178 1HA  GLY A  11      24.673  13.211   6.673  1.00  0.00           H  
ATOM    179 2HA  GLY A  11      25.120  14.896   6.864  1.00  0.00           H  
ATOM    180  N   LYS A  12      22.749  15.463   5.247  1.00  0.00           N  
ATOM    181  CA  LYS A  12      21.371  15.917   5.097  1.00  0.00           C  
ATOM    182  C   LYS A  12      20.473  14.794   4.594  1.00  0.00           C  
ATOM    183  O   LYS A  12      20.801  14.110   3.624  1.00  0.00           O  
ATOM    184  CB  LYS A  12      21.302  17.112   4.145  1.00  0.00           C  
ATOM    185  CG  LYS A  12      19.907  17.697   3.971  1.00  0.00           C  
ATOM    186  CD  LYS A  12      19.931  18.925   3.072  1.00  0.00           C  
ATOM    187  CE  LYS A  12      18.537  19.507   2.892  1.00  0.00           C  
ATOM    188  NZ  LYS A  12      18.546  20.713   2.020  1.00  0.00           N  
ATOM    189  H   LYS A  12      23.455  15.816   4.617  1.00  0.00           H  
ATOM    190  HA  LYS A  12      21.006  16.223   6.077  1.00  0.00           H  
ATOM    191 1HB  LYS A  12      21.955  17.905   4.509  1.00  0.00           H  
ATOM    192 2HB  LYS A  12      21.665  16.815   3.161  1.00  0.00           H  
ATOM    193 1HG  LYS A  12      19.250  16.947   3.529  1.00  0.00           H  
ATOM    194 2HG  LYS A  12      19.506  17.978   4.944  1.00  0.00           H  
ATOM    195 1HD  LYS A  12      20.579  19.685   3.511  1.00  0.00           H  
ATOM    196 2HD  LYS A  12      20.330  18.653   2.095  1.00  0.00           H  
ATOM    197 1HE  LYS A  12      17.884  18.757   2.447  1.00  0.00           H  
ATOM    198 2HE  LYS A  12      18.129  19.781   3.864  1.00  0.00           H  
ATOM    199 1HZ  LYS A  12      17.605  21.069   1.926  1.00  0.00           H  
ATOM    200 2HZ  LYS A  12      19.134  21.424   2.433  1.00  0.00           H  
ATOM    201 3HZ  LYS A  12      18.905  20.468   1.108  1.00  0.00           H  
ATOM    202  N   ILE A  13      19.338  14.608   5.259  1.00  0.00           N  
ATOM    203  CA  ILE A  13      18.442  13.500   4.952  1.00  0.00           C  
ATOM    204  C   ILE A  13      17.223  13.976   4.173  1.00  0.00           C  
ATOM    205  O   ILE A  13      16.531  14.904   4.593  1.00  0.00           O  
ATOM    206  CB  ILE A  13      17.985  12.790   6.239  1.00  0.00           C  
ATOM    207  CG1 ILE A  13      19.196  12.330   7.054  1.00  0.00           C  
ATOM    208  CG2 ILE A  13      17.085  11.610   5.905  1.00  0.00           C  
ATOM    209  CD1 ILE A  13      20.107  11.379   6.311  1.00  0.00           C  
ATOM    210  H   ILE A  13      19.089  15.252   5.997  1.00  0.00           H  
ATOM    211  HA  ILE A  13      18.983  12.791   4.324  1.00  0.00           H  
ATOM    212  HB  ILE A  13      17.432  13.490   6.864  1.00  0.00           H  
ATOM    213 1HG1 ILE A  13      19.782  13.197   7.357  1.00  0.00           H  
ATOM    214 2HG1 ILE A  13      18.856  11.833   7.963  1.00  0.00           H  
ATOM    215 1HG2 ILE A  13      16.772  11.119   6.826  1.00  0.00           H  
ATOM    216 2HG2 ILE A  13      16.208  11.963   5.365  1.00  0.00           H  
ATOM    217 3HG2 ILE A  13      17.632  10.900   5.283  1.00  0.00           H  
ATOM    218 1HD1 ILE A  13      20.942  11.098   6.954  1.00  0.00           H  
ATOM    219 2HD1 ILE A  13      19.549  10.486   6.029  1.00  0.00           H  
ATOM    220 3HD1 ILE A  13      20.489  11.867   5.415  1.00  0.00           H  
ATOM    221  N   GLU A  14      16.964  13.337   3.038  1.00  0.00           N  
ATOM    222  CA  GLU A  14      15.756  13.603   2.266  1.00  0.00           C  
ATOM    223  C   GLU A  14      14.841  12.386   2.239  1.00  0.00           C  
ATOM    224  O   GLU A  14      15.197  11.341   1.693  1.00  0.00           O  
ATOM    225  CB  GLU A  14      16.116  14.015   0.837  1.00  0.00           C  
ATOM    226  CG  GLU A  14      14.917  14.302  -0.055  1.00  0.00           C  
ATOM    227  CD  GLU A  14      15.309  14.731  -1.442  1.00  0.00           C  
ATOM    228  OE1 GLU A  14      16.478  14.925  -1.675  1.00  0.00           O  
ATOM    229  OE2 GLU A  14      14.439  14.865  -2.269  1.00  0.00           O  
ATOM    230  H   GLU A  14      17.622  12.648   2.701  1.00  0.00           H  
ATOM    231  HA  GLU A  14      15.217  14.416   2.752  1.00  0.00           H  
ATOM    232 1HB  GLU A  14      16.737  14.910   0.862  1.00  0.00           H  
ATOM    233 2HB  GLU A  14      16.701  13.224   0.367  1.00  0.00           H  
ATOM    234 1HG  GLU A  14      14.306  13.403  -0.125  1.00  0.00           H  
ATOM    235 2HG  GLU A  14      14.314  15.084   0.405  1.00  0.00           H  
ATOM    236  N   VAL A  15      13.660  12.526   2.831  1.00  0.00           N  
ATOM    237  CA  VAL A  15      12.708  11.425   2.913  1.00  0.00           C  
ATOM    238  C   VAL A  15      11.490  11.683   2.034  1.00  0.00           C  
ATOM    239  O   VAL A  15      10.827  12.712   2.163  1.00  0.00           O  
ATOM    240  CB  VAL A  15      12.252  11.220   4.370  1.00  0.00           C  
ATOM    241  CG1 VAL A  15      11.236  10.091   4.456  1.00  0.00           C  
ATOM    242  CG2 VAL A  15      13.456  10.931   5.253  1.00  0.00           C  
ATOM    243  H   VAL A  15      13.415  13.419   3.234  1.00  0.00           H  
ATOM    244  HA  VAL A  15      13.200  10.524   2.546  1.00  0.00           H  
ATOM    245  HB  VAL A  15      11.756  12.127   4.716  1.00  0.00           H  
ATOM    246 1HG1 VAL A  15      10.924   9.961   5.493  1.00  0.00           H  
ATOM    247 2HG1 VAL A  15      10.367  10.336   3.845  1.00  0.00           H  
ATOM    248 3HG1 VAL A  15      11.686   9.168   4.094  1.00  0.00           H  
ATOM    249 1HG2 VAL A  15      13.126  10.787   6.282  1.00  0.00           H  
ATOM    250 2HG2 VAL A  15      13.956  10.027   4.902  1.00  0.00           H  
ATOM    251 3HG2 VAL A  15      14.150  11.770   5.208  1.00  0.00           H  
ATOM    252  N   ARG A  16      11.201  10.742   1.142  1.00  0.00           N  
ATOM    253  CA  ARG A  16      10.037  10.845   0.270  1.00  0.00           C  
ATOM    254  C   ARG A  16       9.080   9.680   0.489  1.00  0.00           C  
ATOM    255  O   ARG A  16       9.379   8.543   0.123  1.00  0.00           O  
ATOM    256  CB  ARG A  16      10.462  10.881  -1.190  1.00  0.00           C  
ATOM    257  CG  ARG A  16      11.329  12.070  -1.574  1.00  0.00           C  
ATOM    258  CD  ARG A  16      11.594  12.107  -3.035  1.00  0.00           C  
ATOM    259  NE  ARG A  16      12.523  13.168  -3.391  1.00  0.00           N  
ATOM    260  CZ  ARG A  16      12.778  13.570  -4.652  1.00  0.00           C  
ATOM    261  NH1 ARG A  16      12.169  12.991  -5.662  1.00  0.00           N  
ATOM    262  NH2 ARG A  16      13.642  14.546  -4.872  1.00  0.00           N  
ATOM    263  H   ARG A  16      11.803   9.935   1.065  1.00  0.00           H  
ATOM    264  HA  ARG A  16       9.506  11.764   0.521  1.00  0.00           H  
ATOM    265 1HB  ARG A  16      11.019   9.977  -1.429  1.00  0.00           H  
ATOM    266 2HB  ARG A  16       9.578  10.899  -1.827  1.00  0.00           H  
ATOM    267 1HG  ARG A  16      10.824  12.995  -1.294  1.00  0.00           H  
ATOM    268 2HG  ARG A  16      12.285  12.007  -1.054  1.00  0.00           H  
ATOM    269 1HD  ARG A  16      12.024  11.157  -3.351  1.00  0.00           H  
ATOM    270 2HD  ARG A  16      10.661  12.278  -3.570  1.00  0.00           H  
ATOM    271  HE  ARG A  16      13.011  13.637  -2.640  1.00  0.00           H  
ATOM    272 1HH1 ARG A  16      11.509  12.245  -5.494  1.00  0.00           H  
ATOM    273 2HH1 ARG A  16      12.360  13.292  -6.607  1.00  0.00           H  
ATOM    274 1HH2 ARG A  16      14.111  14.991  -4.094  1.00  0.00           H  
ATOM    275 2HH2 ARG A  16      13.834  14.847  -5.816  1.00  0.00           H  
ATOM    276  N   VAL A  17       7.930   9.969   1.087  1.00  0.00           N  
ATOM    277  CA  VAL A  17       6.945   8.938   1.392  1.00  0.00           C  
ATOM    278  C   VAL A  17       5.813   8.939   0.372  1.00  0.00           C  
ATOM    279  O   VAL A  17       4.935   9.801   0.405  1.00  0.00           O  
ATOM    280  CB  VAL A  17       6.362   9.156   2.801  1.00  0.00           C  
ATOM    281  CG1 VAL A  17       5.345   8.074   3.130  1.00  0.00           C  
ATOM    282  CG2 VAL A  17       7.484   9.173   3.828  1.00  0.00           C  
ATOM    283  H   VAL A  17       7.733  10.927   1.337  1.00  0.00           H  
ATOM    284  HA  VAL A  17       7.441   7.969   1.340  1.00  0.00           H  
ATOM    285  HB  VAL A  17       5.835  10.110   2.822  1.00  0.00           H  
ATOM    286 1HG1 VAL A  17       4.943   8.243   4.129  1.00  0.00           H  
ATOM    287 2HG1 VAL A  17       4.534   8.104   2.403  1.00  0.00           H  
ATOM    288 3HG1 VAL A  17       5.829   7.098   3.095  1.00  0.00           H  
ATOM    289 1HG2 VAL A  17       7.065   9.328   4.822  1.00  0.00           H  
ATOM    290 2HG2 VAL A  17       8.015   8.221   3.802  1.00  0.00           H  
ATOM    291 3HG2 VAL A  17       8.177   9.981   3.597  1.00  0.00           H  
ATOM    292  N   THR A  18       5.839   7.967  -0.533  1.00  0.00           N  
ATOM    293  CA  THR A  18       4.859   7.896  -1.610  1.00  0.00           C  
ATOM    294  C   THR A  18       3.738   6.922  -1.272  1.00  0.00           C  
ATOM    295  O   THR A  18       3.983   5.745  -1.011  1.00  0.00           O  
ATOM    296  CB  THR A  18       5.522   7.482  -2.937  1.00  0.00           C  
ATOM    297  OG1 THR A  18       6.502   8.459  -3.311  1.00  0.00           O  
ATOM    298  CG2 THR A  18       4.481   7.365  -4.040  1.00  0.00           C  
ATOM    299  H   THR A  18       6.557   7.258  -0.474  1.00  0.00           H  
ATOM    300  HA  THR A  18       4.417   8.886  -1.731  1.00  0.00           H  
ATOM    301  HB  THR A  18       6.018   6.519  -2.811  1.00  0.00           H  
ATOM    302  HG1 THR A  18       6.062   9.284  -3.529  1.00  0.00           H  
ATOM    303 1HG2 THR A  18       4.967   7.071  -4.970  1.00  0.00           H  
ATOM    304 2HG2 THR A  18       3.741   6.615  -3.764  1.00  0.00           H  
ATOM    305 3HG2 THR A  18       3.988   8.327  -4.178  1.00  0.00           H  
ATOM    306  N   ASN A  19       2.506   7.421  -1.279  1.00  0.00           N  
ATOM    307  CA  ASN A  19       1.341   6.587  -1.009  1.00  0.00           C  
ATOM    308  C   ASN A  19       0.867   5.878  -2.272  1.00  0.00           C  
ATOM    309  O   ASN A  19       0.310   6.504  -3.174  1.00  0.00           O  
ATOM    310  CB  ASN A  19       0.220   7.414  -0.408  1.00  0.00           C  
ATOM    311  CG  ASN A  19      -0.972   6.581  -0.024  1.00  0.00           C  
ATOM    312  OD1 ASN A  19      -1.016   5.376  -0.297  1.00  0.00           O  
ATOM    313  ND2 ASN A  19      -1.939   7.199   0.603  1.00  0.00           N  
ATOM    314  H   ASN A  19       2.374   8.403  -1.475  1.00  0.00           H  
ATOM    315  HA  ASN A  19       1.630   5.824  -0.287  1.00  0.00           H  
ATOM    316 1HB  ASN A  19       0.586   7.934   0.479  1.00  0.00           H  
ATOM    317 2HB  ASN A  19      -0.098   8.172  -1.124  1.00  0.00           H  
ATOM    318 1HD2 ASN A  19      -2.757   6.695   0.883  1.00  0.00           H  
ATOM    319 2HD2 ASN A  19      -1.861   8.176   0.803  1.00  0.00           H  
ATOM    320  N   ARG A  20       1.090   4.570  -2.329  1.00  0.00           N  
ATOM    321  CA  ARG A  20       0.717   3.780  -3.496  1.00  0.00           C  
ATOM    322  C   ARG A  20      -0.558   2.987  -3.239  1.00  0.00           C  
ATOM    323  O   ARG A  20      -0.951   2.146  -4.047  1.00  0.00           O  
ATOM    324  CB  ARG A  20       1.837   2.823  -3.876  1.00  0.00           C  
ATOM    325  CG  ARG A  20       3.101   3.492  -4.393  1.00  0.00           C  
ATOM    326  CD  ARG A  20       4.129   2.494  -4.787  1.00  0.00           C  
ATOM    327  NE  ARG A  20       5.335   3.129  -5.292  1.00  0.00           N  
ATOM    328  CZ  ARG A  20       5.505   3.548  -6.561  1.00  0.00           C  
ATOM    329  NH1 ARG A  20       4.539   3.393  -7.440  1.00  0.00           N  
ATOM    330  NH2 ARG A  20       6.643   4.115  -6.924  1.00  0.00           N  
ATOM    331  H   ARG A  20       1.531   4.111  -1.545  1.00  0.00           H  
ATOM    332  HA  ARG A  20       0.523   4.465  -4.322  1.00  0.00           H  
ATOM    333 1HB  ARG A  20       2.113   2.223  -3.010  1.00  0.00           H  
ATOM    334 2HB  ARG A  20       1.486   2.140  -4.649  1.00  0.00           H  
ATOM    335 1HG  ARG A  20       2.861   4.099  -5.266  1.00  0.00           H  
ATOM    336 2HG  ARG A  20       3.521   4.128  -3.613  1.00  0.00           H  
ATOM    337 1HD  ARG A  20       4.399   1.890  -3.921  1.00  0.00           H  
ATOM    338 2HD  ARG A  20       3.729   1.850  -5.569  1.00  0.00           H  
ATOM    339  HE  ARG A  20       6.101   3.266  -4.646  1.00  0.00           H  
ATOM    340 1HH1 ARG A  20       3.670   2.960  -7.163  1.00  0.00           H  
ATOM    341 2HH1 ARG A  20       4.666   3.707  -8.391  1.00  0.00           H  
ATOM    342 1HH2 ARG A  20       7.385   4.235  -6.248  1.00  0.00           H  
ATOM    343 2HH2 ARG A  20       6.770   4.429  -7.874  1.00  0.00           H  
ATOM    344  N   SER A  21      -1.201   3.259  -2.108  1.00  0.00           N  
ATOM    345  CA  SER A  21      -2.443   2.584  -1.751  1.00  0.00           C  
ATOM    346  C   SER A  21      -3.648   3.294  -2.353  1.00  0.00           C  
ATOM    347  O   SER A  21      -3.505   4.302  -3.047  1.00  0.00           O  
ATOM    348  CB  SER A  21      -2.585   2.518  -0.243  1.00  0.00           C  
ATOM    349  OG  SER A  21      -3.002   3.750   0.277  1.00  0.00           O  
ATOM    350  H   SER A  21      -0.819   3.952  -1.480  1.00  0.00           H  
ATOM    351  HA  SER A  21      -2.410   1.575  -2.161  1.00  0.00           H  
ATOM    352 1HB  SER A  21      -3.308   1.746   0.020  1.00  0.00           H  
ATOM    353 2HB  SER A  21      -1.631   2.237   0.201  1.00  0.00           H  
ATOM    354  HG  SER A  21      -2.294   4.371   0.088  1.00  0.00           H  
ATOM    355  N   ASP A  22      -4.836   2.763  -2.085  1.00  0.00           N  
ATOM    356  CA  ASP A  22      -6.072   3.367  -2.569  1.00  0.00           C  
ATOM    357  C   ASP A  22      -6.708   4.251  -1.504  1.00  0.00           C  
ATOM    358  O   ASP A  22      -7.819   4.751  -1.681  1.00  0.00           O  
ATOM    359  CB  ASP A  22      -7.064   2.284  -3.001  1.00  0.00           C  
ATOM    360  CG  ASP A  22      -6.596   1.504  -4.222  1.00  0.00           C  
ATOM    361  OD1 ASP A  22      -5.912   2.073  -5.040  1.00  0.00           O  
ATOM    362  OD2 ASP A  22      -6.927   0.347  -4.326  1.00  0.00           O  
ATOM    363  H   ASP A  22      -4.885   1.920  -1.531  1.00  0.00           H  
ATOM    364  HA  ASP A  22      -5.829   3.997  -3.425  1.00  0.00           H  
ATOM    365 1HB  ASP A  22      -7.220   1.584  -2.179  1.00  0.00           H  
ATOM    366 2HB  ASP A  22      -8.027   2.742  -3.228  1.00  0.00           H  
ATOM    367  N   ARG A  23      -5.997   4.440  -0.398  1.00  0.00           N  
ATOM    368  CA  ARG A  23      -6.494   5.258   0.702  1.00  0.00           C  
ATOM    369  C   ARG A  23      -5.396   6.152   1.264  1.00  0.00           C  
ATOM    370  O   ARG A  23      -4.214   5.818   1.192  1.00  0.00           O  
ATOM    371  CB  ARG A  23      -7.048   4.380   1.815  1.00  0.00           C  
ATOM    372  CG  ARG A  23      -8.264   3.552   1.431  1.00  0.00           C  
ATOM    373  CD  ARG A  23      -9.464   4.403   1.221  1.00  0.00           C  
ATOM    374  NE  ARG A  23     -10.652   3.609   0.951  1.00  0.00           N  
ATOM    375  CZ  ARG A  23     -11.029   3.188  -0.272  1.00  0.00           C  
ATOM    376  NH1 ARG A  23     -10.304   3.493  -1.325  1.00  0.00           N  
ATOM    377  NH2 ARG A  23     -12.129   2.469  -0.413  1.00  0.00           N  
ATOM    378  H   ARG A  23      -5.089   4.005  -0.316  1.00  0.00           H  
ATOM    379  HA  ARG A  23      -7.284   5.902   0.315  1.00  0.00           H  
ATOM    380 1HB  ARG A  23      -6.275   3.692   2.154  1.00  0.00           H  
ATOM    381 2HB  ARG A  23      -7.328   5.003   2.664  1.00  0.00           H  
ATOM    382 1HG  ARG A  23      -8.060   3.013   0.505  1.00  0.00           H  
ATOM    383 2HG  ARG A  23      -8.485   2.839   2.226  1.00  0.00           H  
ATOM    384 1HD  ARG A  23      -9.648   4.999   2.114  1.00  0.00           H  
ATOM    385 2HD  ARG A  23      -9.296   5.065   0.372  1.00  0.00           H  
ATOM    386  HE  ARG A  23     -11.235   3.354   1.737  1.00  0.00           H  
ATOM    387 1HH1 ARG A  23      -9.463   4.043  -1.217  1.00  0.00           H  
ATOM    388 2HH1 ARG A  23     -10.587   3.178  -2.241  1.00  0.00           H  
ATOM    389 1HH2 ARG A  23     -12.687   2.234   0.397  1.00  0.00           H  
ATOM    390 2HH2 ARG A  23     -12.412   2.154  -1.329  1.00  0.00           H  
ATOM    391  N   PRO A  24      -5.795   7.290   1.822  1.00  0.00           N  
ATOM    392  CA  PRO A  24      -4.849   8.216   2.433  1.00  0.00           C  
ATOM    393  C   PRO A  24      -4.269   7.642   3.720  1.00  0.00           C  
ATOM    394  O   PRO A  24      -4.950   6.927   4.454  1.00  0.00           O  
ATOM    395  CB  PRO A  24      -5.706   9.456   2.704  1.00  0.00           C  
ATOM    396  CG  PRO A  24      -7.085   8.917   2.874  1.00  0.00           C  
ATOM    397  CD  PRO A  24      -7.175   7.795   1.874  1.00  0.00           C  
ATOM    398  HA  PRO A  24      -4.025   8.368   1.735  1.00  0.00           H  
ATOM    399 1HB  PRO A  24      -5.339   9.979   3.599  1.00  0.00           H  
ATOM    400 2HB  PRO A  24      -5.624  10.161   1.863  1.00  0.00           H  
ATOM    401 1HG  PRO A  24      -7.235   8.575   3.909  1.00  0.00           H  
ATOM    402 2HG  PRO A  24      -7.828   9.708   2.690  1.00  0.00           H  
ATOM    403 1HD  PRO A  24      -7.873   7.029   2.243  1.00  0.00           H  
ATOM    404 2HD  PRO A  24      -7.510   8.192   0.905  1.00  0.00           H  
ATOM    405  N   VAL A  25      -3.007   7.960   3.987  1.00  0.00           N  
ATOM    406  CA  VAL A  25      -2.299   7.393   5.129  1.00  0.00           C  
ATOM    407  C   VAL A  25      -1.701   8.486   6.005  1.00  0.00           C  
ATOM    408  O   VAL A  25      -1.565   9.633   5.577  1.00  0.00           O  
ATOM    409  CB  VAL A  25      -1.178   6.452   4.650  1.00  0.00           C  
ATOM    410  CG1 VAL A  25      -1.753   5.328   3.800  1.00  0.00           C  
ATOM    411  CG2 VAL A  25      -0.138   7.241   3.869  1.00  0.00           C  
ATOM    412  H   VAL A  25      -2.525   8.611   3.384  1.00  0.00           H  
ATOM    413  HA  VAL A  25      -3.019   6.839   5.732  1.00  0.00           H  
ATOM    414  HB  VAL A  25      -0.709   5.989   5.518  1.00  0.00           H  
ATOM    415 1HG1 VAL A  25      -0.947   4.673   3.470  1.00  0.00           H  
ATOM    416 2HG1 VAL A  25      -2.468   4.755   4.389  1.00  0.00           H  
ATOM    417 3HG1 VAL A  25      -2.255   5.751   2.929  1.00  0.00           H  
ATOM    418 1HG2 VAL A  25       0.652   6.569   3.534  1.00  0.00           H  
ATOM    419 2HG2 VAL A  25      -0.609   7.708   3.004  1.00  0.00           H  
ATOM    420 3HG2 VAL A  25       0.289   8.012   4.510  1.00  0.00           H  
ATOM    421  N   GLU A  26      -1.344   8.125   7.232  1.00  0.00           N  
ATOM    422  CA  GLU A  26      -0.772   9.078   8.176  1.00  0.00           C  
ATOM    423  C   GLU A  26       0.745   8.948   8.239  1.00  0.00           C  
ATOM    424  O   GLU A  26       1.272   7.899   8.607  1.00  0.00           O  
ATOM    425  CB  GLU A  26      -1.370   8.874   9.569  1.00  0.00           C  
ATOM    426  CG  GLU A  26      -0.821   9.814  10.633  1.00  0.00           C  
ATOM    427  CD  GLU A  26      -1.435   9.587  11.987  1.00  0.00           C  
ATOM    428  OE1 GLU A  26      -2.442   8.926  12.058  1.00  0.00           O  
ATOM    429  OE2 GLU A  26      -0.895  10.077  12.951  1.00  0.00           O  
ATOM    430  H   GLU A  26      -1.471   7.165   7.520  1.00  0.00           H  
ATOM    431  HA  GLU A  26      -1.007  10.084   7.825  1.00  0.00           H  
ATOM    432 1HB  GLU A  26      -2.450   9.012   9.526  1.00  0.00           H  
ATOM    433 2HB  GLU A  26      -1.184   7.851   9.899  1.00  0.00           H  
ATOM    434 1HG  GLU A  26       0.257   9.673  10.707  1.00  0.00           H  
ATOM    435 2HG  GLU A  26      -1.005  10.842  10.324  1.00  0.00           H  
ATOM    436  N   VAL A  27       1.441  10.021   7.879  1.00  0.00           N  
ATOM    437  CA  VAL A  27       2.898  10.013   7.845  1.00  0.00           C  
ATOM    438  C   VAL A  27       3.481  10.824   8.995  1.00  0.00           C  
ATOM    439  O   VAL A  27       3.222  12.022   9.116  1.00  0.00           O  
ATOM    440  CB  VAL A  27       3.405  10.585   6.508  1.00  0.00           C  
ATOM    441  CG1 VAL A  27       4.926  10.606   6.480  1.00  0.00           C  
ATOM    442  CG2 VAL A  27       2.855   9.765   5.352  1.00  0.00           C  
ATOM    443  H   VAL A  27       0.948  10.864   7.622  1.00  0.00           H  
ATOM    444  HA  VAL A  27       3.234   8.982   7.960  1.00  0.00           H  
ATOM    445  HB  VAL A  27       3.068  11.618   6.415  1.00  0.00           H  
ATOM    446 1HG1 VAL A  27       5.267  11.014   5.528  1.00  0.00           H  
ATOM    447 2HG1 VAL A  27       5.297  11.228   7.294  1.00  0.00           H  
ATOM    448 3HG1 VAL A  27       5.306   9.591   6.595  1.00  0.00           H  
ATOM    449 1HG2 VAL A  27       3.217  10.176   4.410  1.00  0.00           H  
ATOM    450 2HG2 VAL A  27       3.187   8.731   5.448  1.00  0.00           H  
ATOM    451 3HG2 VAL A  27       1.765   9.799   5.367  1.00  0.00           H  
ATOM    452  N   ARG A  28       4.269  10.165   9.838  1.00  0.00           N  
ATOM    453  CA  ARG A  28       4.855  10.814  11.005  1.00  0.00           C  
ATOM    454  C   ARG A  28       6.367  10.936  10.867  1.00  0.00           C  
ATOM    455  O   ARG A  28       7.075   9.933  10.781  1.00  0.00           O  
ATOM    456  CB  ARG A  28       4.526  10.036  12.271  1.00  0.00           C  
ATOM    457  CG  ARG A  28       3.048   9.985  12.624  1.00  0.00           C  
ATOM    458  CD  ARG A  28       2.784   9.055  13.752  1.00  0.00           C  
ATOM    459  NE  ARG A  28       1.376   9.027  14.114  1.00  0.00           N  
ATOM    460  CZ  ARG A  28       0.843   8.218  15.051  1.00  0.00           C  
ATOM    461  NH1 ARG A  28       1.612   7.380  15.710  1.00  0.00           N  
ATOM    462  NH2 ARG A  28      -0.452   8.268  15.308  1.00  0.00           N  
ATOM    463  H   ARG A  28       4.467   9.190   9.666  1.00  0.00           H  
ATOM    464  HA  ARG A  28       4.443  11.821  11.075  1.00  0.00           H  
ATOM    465 1HB  ARG A  28       4.875   9.010  12.169  1.00  0.00           H  
ATOM    466 2HB  ARG A  28       5.052  10.478  13.117  1.00  0.00           H  
ATOM    467 1HG  ARG A  28       2.708  10.980  12.914  1.00  0.00           H  
ATOM    468 2HG  ARG A  28       2.478   9.645  11.759  1.00  0.00           H  
ATOM    469 1HD  ARG A  28       3.084   8.046  13.469  1.00  0.00           H  
ATOM    470 2HD  ARG A  28       3.354   9.371  14.625  1.00  0.00           H  
ATOM    471  HE  ARG A  28       0.753   9.658  13.629  1.00  0.00           H  
ATOM    472 1HH1 ARG A  28       2.602   7.341  15.514  1.00  0.00           H  
ATOM    473 2HH1 ARG A  28       1.213   6.774  16.412  1.00  0.00           H  
ATOM    474 1HH2 ARG A  28      -1.043   8.913  14.801  1.00  0.00           H  
ATOM    475 2HH2 ARG A  28      -0.851   7.663  16.010  1.00  0.00           H  
ATOM    476  N   MET A  29       6.856  12.171  10.845  1.00  0.00           N  
ATOM    477  CA  MET A  29       8.290  12.426  10.794  1.00  0.00           C  
ATOM    478  C   MET A  29       8.852  12.697  12.184  1.00  0.00           C  
ATOM    479  O   MET A  29       8.695  13.791  12.725  1.00  0.00           O  
ATOM    480  CB  MET A  29       8.585  13.600   9.862  1.00  0.00           C  
ATOM    481  CG  MET A  29       8.167  13.377   8.416  1.00  0.00           C  
ATOM    482  SD  MET A  29       9.118  12.071   7.612  1.00  0.00           S  
ATOM    483  CE  MET A  29       8.445  12.135   5.954  1.00  0.00           C  
ATOM    484  H   MET A  29       6.217  12.953  10.865  1.00  0.00           H  
ATOM    485  HA  MET A  29       8.779  11.533  10.404  1.00  0.00           H  
ATOM    486 1HB  MET A  29       8.070  14.489  10.225  1.00  0.00           H  
ATOM    487 2HB  MET A  29       9.654  13.814   9.872  1.00  0.00           H  
ATOM    488 1HG  MET A  29       7.112  13.107   8.379  1.00  0.00           H  
ATOM    489 2HG  MET A  29       8.303  14.299   7.851  1.00  0.00           H  
ATOM    490 1HE  MET A  29       8.934  11.384   5.333  1.00  0.00           H  
ATOM    491 2HE  MET A  29       7.373  11.936   5.988  1.00  0.00           H  
ATOM    492 3HE  MET A  29       8.617  13.124   5.529  1.00  0.00           H  
ATOM    493  N   GLU A  30       9.506  11.693  12.758  1.00  0.00           N  
ATOM    494  CA  GLU A  30      10.017  11.791  14.120  1.00  0.00           C  
ATOM    495  C   GLU A  30      11.381  12.469  14.149  1.00  0.00           C  
ATOM    496  O   GLU A  30      12.387  11.880  13.753  1.00  0.00           O  
ATOM    497  CB  GLU A  30      10.114  10.402  14.755  1.00  0.00           C  
ATOM    498  CG  GLU A  30      10.545  10.406  16.214  1.00  0.00           C  
ATOM    499  CD  GLU A  30      10.593   9.028  16.814  1.00  0.00           C  
ATOM    500  OE1 GLU A  30      11.671   8.508  16.974  1.00  0.00           O  
ATOM    501  OE2 GLU A  30       9.551   8.496  17.113  1.00  0.00           O  
ATOM    502  H   GLU A  30       9.653  10.840  12.238  1.00  0.00           H  
ATOM    503  HA  GLU A  30       9.326  12.405  14.698  1.00  0.00           H  
ATOM    504 1HB  GLU A  30       9.145   9.905  14.693  1.00  0.00           H  
ATOM    505 2HB  GLU A  30      10.828   9.796  14.197  1.00  0.00           H  
ATOM    506 1HG  GLU A  30      11.534  10.857  16.289  1.00  0.00           H  
ATOM    507 2HG  GLU A  30       9.851  11.022  16.785  1.00  0.00           H  
ATOM    508  N   LYS A  31      11.408  13.711  14.620  1.00  0.00           N  
ATOM    509  CA  LYS A  31      12.655  14.458  14.739  1.00  0.00           C  
ATOM    510  C   LYS A  31      13.225  14.357  16.148  1.00  0.00           C  
ATOM    511  O   LYS A  31      13.286  15.349  16.875  1.00  0.00           O  
ATOM    512  CB  LYS A  31      12.439  15.924  14.362  1.00  0.00           C  
ATOM    513  CG  LYS A  31      12.098  16.153  12.896  1.00  0.00           C  
ATOM    514  CD  LYS A  31      11.840  17.626  12.612  1.00  0.00           C  
ATOM    515  CE  LYS A  31      11.593  17.869  11.130  1.00  0.00           C  
ATOM    516  NZ  LYS A  31      11.207  19.280  10.855  1.00  0.00           N  
ATOM    517  H   LYS A  31      10.544  14.149  14.903  1.00  0.00           H  
ATOM    518  HA  LYS A  31      13.380  14.018  14.054  1.00  0.00           H  
ATOM    519 1HB  LYS A  31      11.629  16.339  14.963  1.00  0.00           H  
ATOM    520 2HB  LYS A  31      13.340  16.495  14.589  1.00  0.00           H  
ATOM    521 1HG  LYS A  31      12.924  15.811  12.272  1.00  0.00           H  
ATOM    522 2HG  LYS A  31      11.208  15.581  12.636  1.00  0.00           H  
ATOM    523 1HD  LYS A  31      10.969  17.958  13.177  1.00  0.00           H  
ATOM    524 2HD  LYS A  31      12.702  18.213  12.928  1.00  0.00           H  
ATOM    525 1HE  LYS A  31      12.496  17.636  10.568  1.00  0.00           H  
ATOM    526 2HE  LYS A  31      10.795  17.214  10.782  1.00  0.00           H  
ATOM    527 1HZ  LYS A  31      11.052  19.400   9.864  1.00  0.00           H  
ATOM    528 2HZ  LYS A  31      10.359  19.502  11.358  1.00  0.00           H  
ATOM    529 3HZ  LYS A  31      11.948  19.897  11.156  1.00  0.00           H  
ATOM    530  N   GLY A  32      13.640  13.154  16.529  1.00  0.00           N  
ATOM    531  CA  GLY A  32      14.256  12.933  17.832  1.00  0.00           C  
ATOM    532  C   GLY A  32      13.223  13.008  18.949  1.00  0.00           C  
ATOM    533  O   GLY A  32      13.550  13.339  20.089  1.00  0.00           O  
ATOM    534  H   GLY A  32      13.526  12.373  15.900  1.00  0.00           H  
ATOM    535 1HA  GLY A  32      14.741  11.956  17.844  1.00  0.00           H  
ATOM    536 2HA  GLY A  32      15.032  13.679  17.999  1.00  0.00           H  
ATOM    537  N   GLY A  33      11.975  12.698  18.616  1.00  0.00           N  
ATOM    538  CA  GLY A  33      10.884  12.771  19.580  1.00  0.00           C  
ATOM    539  C   GLY A  33       9.631  13.366  18.951  1.00  0.00           C  
ATOM    540  O   GLY A  33       8.645  12.664  18.724  1.00  0.00           O  
ATOM    541  H   GLY A  33      11.777  12.404  17.670  1.00  0.00           H  
ATOM    542 1HA  GLY A  33      10.666  11.773  19.960  1.00  0.00           H  
ATOM    543 2HA  GLY A  33      11.191  13.378  20.431  1.00  0.00           H  
ATOM    544  N   GLN A  34       9.675  14.664  18.669  1.00  0.00           N  
ATOM    545  CA  GLN A  34       8.541  15.357  18.072  1.00  0.00           C  
ATOM    546  C   GLN A  34       8.211  14.790  16.697  1.00  0.00           C  
ATOM    547  O   GLN A  34       9.026  14.853  15.777  1.00  0.00           O  
ATOM    548  CB  GLN A  34       8.826  16.857  17.964  1.00  0.00           C  
ATOM    549  CG  GLN A  34       7.708  17.659  17.318  1.00  0.00           C  
ATOM    550  CD  GLN A  34       6.455  17.696  18.172  1.00  0.00           C  
ATOM    551  OE1 GLN A  34       6.504  18.041  19.356  1.00  0.00           O  
ATOM    552  NE2 GLN A  34       5.323  17.340  17.576  1.00  0.00           N  
ATOM    553  H   GLN A  34      10.517  15.183  18.875  1.00  0.00           H  
ATOM    554  HA  GLN A  34       7.673  15.203  18.713  1.00  0.00           H  
ATOM    555 1HB  GLN A  34       9.002  17.267  18.958  1.00  0.00           H  
ATOM    556 2HB  GLN A  34       9.733  17.014  17.380  1.00  0.00           H  
ATOM    557 1HG  GLN A  34       8.050  18.683  17.167  1.00  0.00           H  
ATOM    558 2HG  GLN A  34       7.456  17.204  16.360  1.00  0.00           H  
ATOM    559 1HE2 GLN A  34       4.464  17.345  18.089  1.00  0.00           H  
ATOM    560 2HE2 GLN A  34       5.328  17.067  16.614  1.00  0.00           H  
ATOM    561  N   ARG A  35       7.010  14.237  16.563  1.00  0.00           N  
ATOM    562  CA  ARG A  35       6.574  13.649  15.302  1.00  0.00           C  
ATOM    563  C   ARG A  35       5.647  14.593  14.546  1.00  0.00           C  
ATOM    564  O   ARG A  35       4.579  14.957  15.039  1.00  0.00           O  
ATOM    565  CB  ARG A  35       5.858  12.328  15.546  1.00  0.00           C  
ATOM    566  CG  ARG A  35       6.741  11.213  16.084  1.00  0.00           C  
ATOM    567  CD  ARG A  35       5.956   9.989  16.385  1.00  0.00           C  
ATOM    568  NE  ARG A  35       6.796   8.919  16.899  1.00  0.00           N  
ATOM    569  CZ  ARG A  35       6.333   7.761  17.409  1.00  0.00           C  
ATOM    570  NH1 ARG A  35       5.039   7.538  17.466  1.00  0.00           N  
ATOM    571  NH2 ARG A  35       7.181   6.849  17.853  1.00  0.00           N  
ATOM    572  H   ARG A  35       6.384  14.223  17.355  1.00  0.00           H  
ATOM    573  HA  ARG A  35       7.455  13.481  14.684  1.00  0.00           H  
ATOM    574 1HB  ARG A  35       5.048  12.480  16.258  1.00  0.00           H  
ATOM    575 2HB  ARG A  35       5.414  11.978  14.615  1.00  0.00           H  
ATOM    576 1HG  ARG A  35       7.500  10.961  15.343  1.00  0.00           H  
ATOM    577 2HG  ARG A  35       7.226  11.544  17.003  1.00  0.00           H  
ATOM    578 1HD  ARG A  35       5.198  10.217  17.134  1.00  0.00           H  
ATOM    579 2HD  ARG A  35       5.472   9.634  15.476  1.00  0.00           H  
ATOM    580  HE  ARG A  35       7.798   9.054  16.872  1.00  0.00           H  
ATOM    581 1HH1 ARG A  35       4.391   8.236  17.128  1.00  0.00           H  
ATOM    582 2HH1 ARG A  35       4.692   6.671  17.849  1.00  0.00           H  
ATOM    583 1HH2 ARG A  35       8.176   7.020  17.809  1.00  0.00           H  
ATOM    584 2HH2 ARG A  35       6.834   5.981  18.235  1.00  0.00           H  
ATOM    585  N   GLU A  36       6.062  14.986  13.347  1.00  0.00           N  
ATOM    586  CA  GLU A  36       5.251  15.857  12.503  1.00  0.00           C  
ATOM    587  C   GLU A  36       4.288  15.049  11.643  1.00  0.00           C  
ATOM    588  O   GLU A  36       4.699  14.153  10.907  1.00  0.00           O  
ATOM    589  CB  GLU A  36       6.147  16.719  11.611  1.00  0.00           C  
ATOM    590  CG  GLU A  36       7.027  17.704  12.367  1.00  0.00           C  
ATOM    591  CD  GLU A  36       7.925  18.500  11.462  1.00  0.00           C  
ATOM    592  OE1 GLU A  36       7.891  18.277  10.276  1.00  0.00           O  
ATOM    593  OE2 GLU A  36       8.646  19.334  11.958  1.00  0.00           O  
ATOM    594  H   GLU A  36       6.961  14.674  13.010  1.00  0.00           H  
ATOM    595  HA  GLU A  36       4.659  16.502  13.153  1.00  0.00           H  
ATOM    596 1HB  GLU A  36       6.798  16.075  11.018  1.00  0.00           H  
ATOM    597 2HB  GLU A  36       5.529  17.288  10.916  1.00  0.00           H  
ATOM    598 1HG  GLU A  36       6.390  18.390  12.924  1.00  0.00           H  
ATOM    599 2HG  GLU A  36       7.636  17.154  13.083  1.00  0.00           H  
ATOM    600  N   THR A  37       3.003  15.372  11.741  1.00  0.00           N  
ATOM    601  CA  THR A  37       1.966  14.609  11.055  1.00  0.00           C  
ATOM    602  C   THR A  37       1.694  15.175   9.668  1.00  0.00           C  
ATOM    603  O   THR A  37       1.398  16.360   9.517  1.00  0.00           O  
ATOM    604  CB  THR A  37       0.661  14.590  11.872  1.00  0.00           C  
ATOM    605  OG1 THR A  37       0.898  13.972  13.143  1.00  0.00           O  
ATOM    606  CG2 THR A  37      -0.420  13.817  11.131  1.00  0.00           C  
ATOM    607  H   THR A  37       2.737  16.167  12.305  1.00  0.00           H  
ATOM    608  HA  THR A  37       2.323  13.586  10.935  1.00  0.00           H  
ATOM    609  HB  THR A  37       0.320  15.611  12.038  1.00  0.00           H  
ATOM    610  HG1 THR A  37       0.358  13.182  13.220  1.00  0.00           H  
ATOM    611 1HG2 THR A  37      -1.335  13.814  11.722  1.00  0.00           H  
ATOM    612 2HG2 THR A  37      -0.611  14.291  10.168  1.00  0.00           H  
ATOM    613 3HG2 THR A  37      -0.089  12.792  10.970  1.00  0.00           H  
ATOM    614  N   TYR A  38       1.795  14.320   8.656  1.00  0.00           N  
ATOM    615  CA  TYR A  38       1.480  14.711   7.287  1.00  0.00           C  
ATOM    616  C   TYR A  38       0.372  13.842   6.706  1.00  0.00           C  
ATOM    617  O   TYR A  38       0.308  12.642   6.974  1.00  0.00           O  
ATOM    618  CB  TYR A  38       2.730  14.636   6.407  1.00  0.00           C  
ATOM    619  CG  TYR A  38       3.821  15.602   6.813  1.00  0.00           C  
ATOM    620  CD1 TYR A  38       4.786  15.213   7.730  1.00  0.00           C  
ATOM    621  CD2 TYR A  38       3.856  16.877   6.268  1.00  0.00           C  
ATOM    622  CE1 TYR A  38       5.783  16.095   8.100  1.00  0.00           C  
ATOM    623  CE2 TYR A  38       4.852  17.759   6.639  1.00  0.00           C  
ATOM    624  CZ  TYR A  38       5.813  17.372   7.551  1.00  0.00           C  
ATOM    625  OH  TYR A  38       6.805  18.251   7.920  1.00  0.00           O  
ATOM    626  H   TYR A  38       2.099  13.374   8.839  1.00  0.00           H  
ATOM    627  HA  TYR A  38       1.122  15.741   7.303  1.00  0.00           H  
ATOM    628 1HB  TYR A  38       3.139  13.626   6.442  1.00  0.00           H  
ATOM    629 2HB  TYR A  38       2.459  14.844   5.372  1.00  0.00           H  
ATOM    630  HD1 TYR A  38       4.759  14.211   8.158  1.00  0.00           H  
ATOM    631  HD2 TYR A  38       3.097  17.184   5.549  1.00  0.00           H  
ATOM    632  HE1 TYR A  38       6.541  15.789   8.820  1.00  0.00           H  
ATOM    633  HE2 TYR A  38       4.879  18.762   6.211  1.00  0.00           H  
ATOM    634  HH  TYR A  38       7.130  18.017   8.793  1.00  0.00           H  
ATOM    635  N   THR A  39      -0.498  14.454   5.910  1.00  0.00           N  
ATOM    636  CA  THR A  39      -1.546  13.719   5.213  1.00  0.00           C  
ATOM    637  C   THR A  39      -1.103  13.327   3.809  1.00  0.00           C  
ATOM    638  O   THR A  39      -0.800  14.186   2.981  1.00  0.00           O  
ATOM    639  CB  THR A  39      -2.844  14.544   5.135  1.00  0.00           C  
ATOM    640  OG1 THR A  39      -3.318  14.820   6.459  1.00  0.00           O  
ATOM    641  CG2 THR A  39      -3.914  13.785   4.365  1.00  0.00           C  
ATOM    642  H   THR A  39      -0.431  15.454   5.785  1.00  0.00           H  
ATOM    643  HA  THR A  39      -1.744  12.802   5.768  1.00  0.00           H  
ATOM    644  HB  THR A  39      -2.644  15.489   4.631  1.00  0.00           H  
ATOM    645  HG1 THR A  39      -3.512  13.993   6.907  1.00  0.00           H  
ATOM    646 1HG2 THR A  39      -4.823  14.383   4.320  1.00  0.00           H  
ATOM    647 2HG2 THR A  39      -3.560  13.583   3.354  1.00  0.00           H  
ATOM    648 3HG2 THR A  39      -4.125  12.843   4.869  1.00  0.00           H  
ATOM    649  N   ALA A  40      -1.068  12.025   3.546  1.00  0.00           N  
ATOM    650  CA  ALA A  40      -0.605  11.515   2.261  1.00  0.00           C  
ATOM    651  C   ALA A  40      -1.705  10.739   1.548  1.00  0.00           C  
ATOM    652  O   ALA A  40      -1.867   9.537   1.759  1.00  0.00           O  
ATOM    653  CB  ALA A  40       0.623  10.637   2.451  1.00  0.00           C  
ATOM    654  H   ALA A  40      -1.370  11.372   4.255  1.00  0.00           H  
ATOM    655  HA  ALA A  40      -0.337  12.366   1.636  1.00  0.00           H  
ATOM    656 1HB  ALA A  40       0.957  10.263   1.483  1.00  0.00           H  
ATOM    657 2HB  ALA A  40       1.421  11.222   2.909  1.00  0.00           H  
ATOM    658 3HB  ALA A  40       0.373   9.797   3.097  1.00  0.00           H  
ATOM    659  N   PRO A  41      -2.459  11.434   0.703  1.00  0.00           N  
ATOM    660  CA  PRO A  41      -3.480  10.793  -0.118  1.00  0.00           C  
ATOM    661  C   PRO A  41      -2.851   9.971  -1.236  1.00  0.00           C  
ATOM    662  O   PRO A  41      -1.668  10.124  -1.542  1.00  0.00           O  
ATOM    663  CB  PRO A  41      -4.275  11.980  -0.669  1.00  0.00           C  
ATOM    664  CG  PRO A  41      -3.273  13.080  -0.763  1.00  0.00           C  
ATOM    665  CD  PRO A  41      -2.401  12.896   0.450  1.00  0.00           C  
ATOM    666  HA  PRO A  41      -4.048  10.113   0.517  1.00  0.00           H  
ATOM    667 1HB  PRO A  41      -4.715  11.719  -1.643  1.00  0.00           H  
ATOM    668 2HB  PRO A  41      -5.110  12.220   0.007  1.00  0.00           H  
ATOM    669 1HG  PRO A  41      -2.711  13.002  -1.705  1.00  0.00           H  
ATOM    670 2HG  PRO A  41      -3.780  14.056  -0.775  1.00  0.00           H  
ATOM    671 1HD  PRO A  41      -1.376  13.223   0.219  1.00  0.00           H  
ATOM    672 2HD  PRO A  41      -2.813  13.474   1.290  1.00  0.00           H  
ATOM    673  N   PRO A  42      -3.649   9.099  -1.843  1.00  0.00           N  
ATOM    674  CA  PRO A  42      -3.163   8.228  -2.907  1.00  0.00           C  
ATOM    675  C   PRO A  42      -2.521   9.035  -4.029  1.00  0.00           C  
ATOM    676  O   PRO A  42      -3.146   9.929  -4.600  1.00  0.00           O  
ATOM    677  CB  PRO A  42      -4.436   7.519  -3.379  1.00  0.00           C  
ATOM    678  CG  PRO A  42      -5.307   7.486  -2.170  1.00  0.00           C  
ATOM    679  CD  PRO A  42      -5.061   8.809  -1.496  1.00  0.00           C  
ATOM    680  HA  PRO A  42      -2.400   7.574  -2.487  1.00  0.00           H  
ATOM    681 1HB  PRO A  42      -4.888   8.073  -4.215  1.00  0.00           H  
ATOM    682 2HB  PRO A  42      -4.190   6.515  -3.755  1.00  0.00           H  
ATOM    683 1HG  PRO A  42      -6.358   7.348  -2.462  1.00  0.00           H  
ATOM    684 2HG  PRO A  42      -5.039   6.630  -1.532  1.00  0.00           H  
ATOM    685 1HD  PRO A  42      -5.744   9.565  -1.912  1.00  0.00           H  
ATOM    686 2HD  PRO A  42      -5.214   8.703  -0.411  1.00  0.00           H  
ATOM    687  N   GLY A  43      -1.270   8.714  -4.340  1.00  0.00           N  
ATOM    688  CA  GLY A  43      -0.578   9.332  -5.464  1.00  0.00           C  
ATOM    689  C   GLY A  43       0.312  10.479  -5.001  1.00  0.00           C  
ATOM    690  O   GLY A  43       1.149  10.972  -5.756  1.00  0.00           O  
ATOM    691  H   GLY A  43      -0.786   8.023  -3.784  1.00  0.00           H  
ATOM    692 1HA  GLY A  43       0.026   8.583  -5.977  1.00  0.00           H  
ATOM    693 2HA  GLY A  43      -1.308   9.701  -6.183  1.00  0.00           H  
ATOM    694  N   SER A  44       0.125  10.898  -3.754  1.00  0.00           N  
ATOM    695  CA  SER A  44       0.867  12.028  -3.207  1.00  0.00           C  
ATOM    696  C   SER A  44       2.129  11.563  -2.492  1.00  0.00           C  
ATOM    697  O   SER A  44       2.141  10.510  -1.855  1.00  0.00           O  
ATOM    698  CB  SER A  44      -0.008  12.812  -2.248  1.00  0.00           C  
ATOM    699  OG  SER A  44       0.712  13.855  -1.651  1.00  0.00           O  
ATOM    700  H   SER A  44      -0.549  10.423  -3.170  1.00  0.00           H  
ATOM    701  HA  SER A  44       1.169  12.668  -4.035  1.00  0.00           H  
ATOM    702 1HB  SER A  44      -0.864  13.218  -2.786  1.00  0.00           H  
ATOM    703 2HB  SER A  44      -0.393  12.145  -1.478  1.00  0.00           H  
ATOM    704  HG  SER A  44       1.266  13.446  -0.982  1.00  0.00           H  
ATOM    705  N   THR A  45       3.191  12.355  -2.601  1.00  0.00           N  
ATOM    706  CA  THR A  45       4.449  12.045  -1.934  1.00  0.00           C  
ATOM    707  C   THR A  45       4.801  13.108  -0.901  1.00  0.00           C  
ATOM    708  O   THR A  45       4.830  14.300  -1.208  1.00  0.00           O  
ATOM    709  CB  THR A  45       5.598  11.912  -2.951  1.00  0.00           C  
ATOM    710  OG1 THR A  45       5.313  10.841  -3.860  1.00  0.00           O  
ATOM    711  CG2 THR A  45       6.912  11.632  -2.238  1.00  0.00           C  
ATOM    712  H   THR A  45       3.124  13.192  -3.161  1.00  0.00           H  
ATOM    713  HA  THR A  45       4.331  11.097  -1.410  1.00  0.00           H  
ATOM    714  HB  THR A  45       5.690  12.837  -3.519  1.00  0.00           H  
ATOM    715  HG1 THR A  45       4.972  11.201  -4.682  1.00  0.00           H  
ATOM    716 1HG2 THR A  45       7.712  11.541  -2.972  1.00  0.00           H  
ATOM    717 2HG2 THR A  45       7.137  12.450  -1.555  1.00  0.00           H  
ATOM    718 3HG2 THR A  45       6.830  10.703  -1.676  1.00  0.00           H  
ATOM    719  N   VAL A  46       5.069  12.669   0.324  1.00  0.00           N  
ATOM    720  CA  VAL A  46       5.506  13.572   1.382  1.00  0.00           C  
ATOM    721  C   VAL A  46       7.024  13.692   1.411  1.00  0.00           C  
ATOM    722  O   VAL A  46       7.722  12.765   1.822  1.00  0.00           O  
ATOM    723  CB  VAL A  46       5.008  13.072   2.751  1.00  0.00           C  
ATOM    724  CG1 VAL A  46       5.501  13.985   3.864  1.00  0.00           C  
ATOM    725  CG2 VAL A  46       3.489  12.993   2.752  1.00  0.00           C  
ATOM    726  H   VAL A  46       4.967  11.686   0.528  1.00  0.00           H  
ATOM    727  HA  VAL A  46       5.096  14.561   1.175  1.00  0.00           H  
ATOM    728  HB  VAL A  46       5.424  12.082   2.940  1.00  0.00           H  
ATOM    729 1HG1 VAL A  46       5.139  13.616   4.824  1.00  0.00           H  
ATOM    730 2HG1 VAL A  46       6.590  13.998   3.868  1.00  0.00           H  
ATOM    731 3HG1 VAL A  46       5.125  14.995   3.699  1.00  0.00           H  
ATOM    732 1HG2 VAL A  46       3.143  12.638   3.722  1.00  0.00           H  
ATOM    733 2HG2 VAL A  46       3.073  13.982   2.558  1.00  0.00           H  
ATOM    734 3HG2 VAL A  46       3.160  12.302   1.975  1.00  0.00           H  
ATOM    735  N   ARG A  47       7.530  14.840   0.973  1.00  0.00           N  
ATOM    736  CA  ARG A  47       8.967  15.085   0.950  1.00  0.00           C  
ATOM    737  C   ARG A  47       9.382  16.040   2.062  1.00  0.00           C  
ATOM    738  O   ARG A  47       8.942  17.189   2.103  1.00  0.00           O  
ATOM    739  CB  ARG A  47       9.390  15.662  -0.393  1.00  0.00           C  
ATOM    740  CG  ARG A  47      10.881  15.927  -0.534  1.00  0.00           C  
ATOM    741  CD  ARG A  47      11.202  16.583  -1.828  1.00  0.00           C  
ATOM    742  NE  ARG A  47      12.626  16.844  -1.965  1.00  0.00           N  
ATOM    743  CZ  ARG A  47      13.251  17.941  -1.495  1.00  0.00           C  
ATOM    744  NH1 ARG A  47      12.566  18.868  -0.862  1.00  0.00           N  
ATOM    745  NH2 ARG A  47      14.553  18.086  -1.671  1.00  0.00           N  
ATOM    746  H   ARG A  47       6.903  15.562   0.648  1.00  0.00           H  
ATOM    747  HA  ARG A  47       9.475  14.135   1.118  1.00  0.00           H  
ATOM    748 1HB  ARG A  47       9.101  14.978  -1.190  1.00  0.00           H  
ATOM    749 2HB  ARG A  47       8.870  16.604  -0.565  1.00  0.00           H  
ATOM    750 1HG  ARG A  47      11.212  16.581   0.273  1.00  0.00           H  
ATOM    751 2HG  ARG A  47      11.425  14.983  -0.484  1.00  0.00           H  
ATOM    752 1HD  ARG A  47      10.893  15.937  -2.649  1.00  0.00           H  
ATOM    753 2HD  ARG A  47      10.673  17.533  -1.895  1.00  0.00           H  
ATOM    754  HE  ARG A  47      13.186  16.154  -2.446  1.00  0.00           H  
ATOM    755 1HH1 ARG A  47      11.571  18.757  -0.727  1.00  0.00           H  
ATOM    756 2HH1 ARG A  47      13.035  19.690  -0.510  1.00  0.00           H  
ATOM    757 1HH2 ARG A  47      15.079  17.374  -2.158  1.00  0.00           H  
ATOM    758 2HH2 ARG A  47      15.021  18.908  -1.319  1.00  0.00           H  
ATOM    759  N   VAL A  48      10.230  15.557   2.964  1.00  0.00           N  
ATOM    760  CA  VAL A  48      10.709  16.368   4.077  1.00  0.00           C  
ATOM    761  C   VAL A  48      12.229  16.343   4.162  1.00  0.00           C  
ATOM    762  O   VAL A  48      12.846  15.279   4.111  1.00  0.00           O  
ATOM    763  CB  VAL A  48      10.114  15.859   5.403  1.00  0.00           C  
ATOM    764  CG1 VAL A  48      10.660  16.663   6.574  1.00  0.00           C  
ATOM    765  CG2 VAL A  48       8.596  15.940   5.355  1.00  0.00           C  
ATOM    766  H   VAL A  48      10.551  14.603   2.876  1.00  0.00           H  
ATOM    767  HA  VAL A  48      10.401  17.399   3.901  1.00  0.00           H  
ATOM    768  HB  VAL A  48      10.419  14.824   5.554  1.00  0.00           H  
ATOM    769 1HG1 VAL A  48      10.230  16.290   7.504  1.00  0.00           H  
ATOM    770 2HG1 VAL A  48      11.745  16.561   6.611  1.00  0.00           H  
ATOM    771 3HG1 VAL A  48      10.397  17.713   6.450  1.00  0.00           H  
ATOM    772 1HG2 VAL A  48       8.182  15.579   6.296  1.00  0.00           H  
ATOM    773 2HG2 VAL A  48       8.292  16.975   5.199  1.00  0.00           H  
ATOM    774 3HG2 VAL A  48       8.225  15.325   4.536  1.00  0.00           H  
ATOM    775  N   GLU A  49      12.829  17.521   4.293  1.00  0.00           N  
ATOM    776  CA  GLU A  49      14.273  17.632   4.458  1.00  0.00           C  
ATOM    777  C   GLU A  49      14.653  17.737   5.930  1.00  0.00           C  
ATOM    778  O   GLU A  49      13.968  18.397   6.712  1.00  0.00           O  
ATOM    779  CB  GLU A  49      14.806  18.847   3.696  1.00  0.00           C  
ATOM    780  CG  GLU A  49      14.618  18.775   2.187  1.00  0.00           C  
ATOM    781  CD  GLU A  49      15.152  19.985   1.472  1.00  0.00           C  
ATOM    782  OE1 GLU A  49      15.744  20.818   2.115  1.00  0.00           O  
ATOM    783  OE2 GLU A  49      14.967  20.076   0.281  1.00  0.00           O  
ATOM    784  H   GLU A  49      12.270  18.362   4.277  1.00  0.00           H  
ATOM    785  HA  GLU A  49      14.730  16.726   4.059  1.00  0.00           H  
ATOM    786 1HB  GLU A  49      14.307  19.748   4.052  1.00  0.00           H  
ATOM    787 2HB  GLU A  49      15.872  18.963   3.895  1.00  0.00           H  
ATOM    788 1HG  GLU A  49      15.129  17.889   1.810  1.00  0.00           H  
ATOM    789 2HG  GLU A  49      13.556  18.669   1.969  1.00  0.00           H  
ATOM    790  N   PHE A  50      15.748  17.084   6.301  1.00  0.00           N  
ATOM    791  CA  PHE A  50      16.232  17.118   7.676  1.00  0.00           C  
ATOM    792  C   PHE A  50      17.657  17.653   7.745  1.00  0.00           C  
ATOM    793  O   PHE A  50      18.516  17.264   6.953  1.00  0.00           O  
ATOM    794  CB  PHE A  50      16.176  15.722   8.298  1.00  0.00           C  
ATOM    795  CG  PHE A  50      14.795  15.132   8.337  1.00  0.00           C  
ATOM    796  CD1 PHE A  50      14.290  14.438   7.247  1.00  0.00           C  
ATOM    797  CD2 PHE A  50      13.997  15.269   9.463  1.00  0.00           C  
ATOM    798  CE1 PHE A  50      13.020  13.894   7.282  1.00  0.00           C  
ATOM    799  CE2 PHE A  50      12.728  14.726   9.501  1.00  0.00           C  
ATOM    800  CZ  PHE A  50      12.239  14.038   8.409  1.00  0.00           C  
ATOM    801  H   PHE A  50      16.259  16.549   5.613  1.00  0.00           H  
ATOM    802  HA  PHE A  50      15.593  17.796   8.243  1.00  0.00           H  
ATOM    803 1HB  PHE A  50      16.818  15.047   7.735  1.00  0.00           H  
ATOM    804 2HB  PHE A  50      16.557  15.762   9.317  1.00  0.00           H  
ATOM    805  HD1 PHE A  50      14.909  14.323   6.356  1.00  0.00           H  
ATOM    806  HD2 PHE A  50      14.384  15.813  10.326  1.00  0.00           H  
ATOM    807  HE1 PHE A  50      12.636  13.352   6.419  1.00  0.00           H  
ATOM    808  HE2 PHE A  50      12.112  14.841  10.393  1.00  0.00           H  
ATOM    809  HZ  PHE A  50      11.237  13.611   8.437  1.00  0.00           H  
ATOM    810  N   SER A  51      17.902  18.547   8.697  1.00  0.00           N  
ATOM    811  CA  SER A  51      19.193  19.218   8.804  1.00  0.00           C  
ATOM    812  C   SER A  51      20.187  18.375   9.592  1.00  0.00           C  
ATOM    813  O   SER A  51      19.861  17.842  10.652  1.00  0.00           O  
ATOM    814  CB  SER A  51      19.025  20.570   9.468  1.00  0.00           C  
ATOM    815  OG  SER A  51      20.267  21.184   9.679  1.00  0.00           O  
ATOM    816  H   SER A  51      17.176  18.769   9.363  1.00  0.00           H  
ATOM    817  HA  SER A  51      19.590  19.350   7.797  1.00  0.00           H  
ATOM    818 1HB  SER A  51      18.403  21.209   8.841  1.00  0.00           H  
ATOM    819 2HB  SER A  51      18.511  20.447  10.420  1.00  0.00           H  
ATOM    820  HG  SER A  51      20.355  21.847   8.990  1.00  0.00           H  
ATOM    821  N   PRO A  52      21.402  18.258   9.067  1.00  0.00           N  
ATOM    822  CA  PRO A  52      22.450  17.485   9.723  1.00  0.00           C  
ATOM    823  C   PRO A  52      23.013  18.231  10.926  1.00  0.00           C  
ATOM    824  O   PRO A  52      23.766  17.668  11.721  1.00  0.00           O  
ATOM    825  CB  PRO A  52      23.499  17.318   8.620  1.00  0.00           C  
ATOM    826  CG  PRO A  52      23.340  18.538   7.777  1.00  0.00           C  
ATOM    827  CD  PRO A  52      21.856  18.792   7.763  1.00  0.00           C  
ATOM    828  HA  PRO A  52      22.009  16.555  10.084  1.00  0.00           H  
ATOM    829 1HB  PRO A  52      24.502  17.234   9.064  1.00  0.00           H  
ATOM    830 2HB  PRO A  52      23.315  16.388   8.063  1.00  0.00           H  
ATOM    831 1HG  PRO A  52      23.909  19.374   8.209  1.00  0.00           H  
ATOM    832 2HG  PRO A  52      23.749  18.361   6.772  1.00  0.00           H  
ATOM    833 1HD  PRO A  52      21.670  19.874   7.685  1.00  0.00           H  
ATOM    834 2HD  PRO A  52      21.401  18.258   6.916  1.00  0.00           H  
ATOM    835  N   SER A  53      22.643  19.500  11.055  1.00  0.00           N  
ATOM    836  CA  SER A  53      23.139  20.336  12.142  1.00  0.00           C  
ATOM    837  C   SER A  53      22.585  19.879  13.485  1.00  0.00           C  
ATOM    838  O   SER A  53      23.125  20.219  14.538  1.00  0.00           O  
ATOM    839  CB  SER A  53      22.766  21.786  11.897  1.00  0.00           C  
ATOM    840  OG  SER A  53      21.382  21.974  12.012  1.00  0.00           O  
ATOM    841  H   SER A  53      22.003  19.897  10.382  1.00  0.00           H  
ATOM    842  HA  SER A  53      24.224  20.238  12.177  1.00  0.00           H  
ATOM    843 1HB  SER A  53      23.283  22.420  12.617  1.00  0.00           H  
ATOM    844 2HB  SER A  53      23.095  22.083  10.903  1.00  0.00           H  
ATOM    845  HG  SER A  53      20.999  21.614  11.209  1.00  0.00           H  
ATOM    846  N   ASP A  54      21.505  19.107  13.442  1.00  0.00           N  
ATOM    847  CA  ASP A  54      20.887  18.586  14.655  1.00  0.00           C  
ATOM    848  C   ASP A  54      20.662  17.082  14.557  1.00  0.00           C  
ATOM    849  O   ASP A  54      19.914  16.612  13.700  1.00  0.00           O  
ATOM    850  CB  ASP A  54      19.555  19.290  14.924  1.00  0.00           C  
ATOM    851  CG  ASP A  54      18.937  18.901  16.260  1.00  0.00           C  
ATOM    852  OD1 ASP A  54      19.259  17.847  16.756  1.00  0.00           O  
ATOM    853  OD2 ASP A  54      18.150  19.660  16.772  1.00  0.00           O  
ATOM    854  H   ASP A  54      21.101  18.875  12.545  1.00  0.00           H  
ATOM    855  HA  ASP A  54      21.567  18.768  15.487  1.00  0.00           H  
ATOM    856 1HB  ASP A  54      19.705  20.370  14.910  1.00  0.00           H  
ATOM    857 2HB  ASP A  54      18.848  19.048  14.129  1.00  0.00           H  
ATOM    858  N   ASP A  55      21.314  16.333  15.439  1.00  0.00           N  
ATOM    859  CA  ASP A  55      21.273  14.876  15.386  1.00  0.00           C  
ATOM    860  C   ASP A  55      19.838  14.366  15.361  1.00  0.00           C  
ATOM    861  O   ASP A  55      19.548  13.330  14.763  1.00  0.00           O  
ATOM    862  CB  ASP A  55      22.014  14.275  16.582  1.00  0.00           C  
ATOM    863  CG  ASP A  55      22.104  12.756  16.521  1.00  0.00           C  
ATOM    864  OD1 ASP A  55      22.554  12.247  15.522  1.00  0.00           O  
ATOM    865  OD2 ASP A  55      21.722  12.120  17.474  1.00  0.00           O  
ATOM    866  H   ASP A  55      21.852  16.784  16.165  1.00  0.00           H  
ATOM    867  HA  ASP A  55      21.757  14.558  14.462  1.00  0.00           H  
ATOM    868 1HB  ASP A  55      23.025  14.682  16.627  1.00  0.00           H  
ATOM    869 2HB  ASP A  55      21.506  14.557  17.505  1.00  0.00           H  
ATOM    870  N   ARG A  56      18.943  15.100  16.014  1.00  0.00           N  
ATOM    871  CA  ARG A  56      17.541  14.708  16.092  1.00  0.00           C  
ATOM    872  C   ARG A  56      16.887  14.727  14.716  1.00  0.00           C  
ATOM    873  O   ARG A  56      15.886  14.048  14.485  1.00  0.00           O  
ATOM    874  CB  ARG A  56      16.777  15.635  17.026  1.00  0.00           C  
ATOM    875  CG  ARG A  56      17.169  15.531  18.491  1.00  0.00           C  
ATOM    876  CD  ARG A  56      16.451  16.530  19.324  1.00  0.00           C  
ATOM    877  NE  ARG A  56      16.809  17.893  18.966  1.00  0.00           N  
ATOM    878  CZ  ARG A  56      16.272  18.996  19.522  1.00  0.00           C  
ATOM    879  NH1 ARG A  56      15.356  18.881  20.458  1.00  0.00           N  
ATOM    880  NH2 ARG A  56      16.667  20.194  19.127  1.00  0.00           N  
ATOM    881  H   ARG A  56      19.242  15.951  16.468  1.00  0.00           H  
ATOM    882  HA  ARG A  56      17.495  13.687  16.470  1.00  0.00           H  
ATOM    883 1HB  ARG A  56      16.929  16.668  16.717  1.00  0.00           H  
ATOM    884 2HB  ARG A  56      15.710  15.425  16.954  1.00  0.00           H  
ATOM    885 1HG  ARG A  56      16.925  14.536  18.863  1.00  0.00           H  
ATOM    886 2HG  ARG A  56      18.241  15.706  18.595  1.00  0.00           H  
ATOM    887 1HD  ARG A  56      15.376  16.413  19.186  1.00  0.00           H  
ATOM    888 2HD  ARG A  56      16.701  16.376  20.373  1.00  0.00           H  
ATOM    889  HE  ARG A  56      17.511  18.022  18.249  1.00  0.00           H  
ATOM    890 1HH1 ARG A  56      15.055  17.966  20.760  1.00  0.00           H  
ATOM    891 2HH1 ARG A  56      14.954  19.708  20.875  1.00  0.00           H  
ATOM    892 1HH2 ARG A  56      17.371  20.283  18.407  1.00  0.00           H  
ATOM    893 2HH2 ARG A  56      16.264  21.021  19.543  1.00  0.00           H  
ATOM    894  N   GLN A  57      17.458  15.507  13.806  1.00  0.00           N  
ATOM    895  CA  GLN A  57      16.994  15.539  12.424  1.00  0.00           C  
ATOM    896  C   GLN A  57      17.921  14.746  11.513  1.00  0.00           C  
ATOM    897  O   GLN A  57      17.482  14.155  10.526  1.00  0.00           O  
ATOM    898  CB  GLN A  57      16.884  16.984  11.928  1.00  0.00           C  
ATOM    899  CG  GLN A  57      15.803  17.798  12.619  1.00  0.00           C  
ATOM    900  CD  GLN A  57      15.694  19.205  12.063  1.00  0.00           C  
ATOM    901  OE1 GLN A  57      16.147  19.484  10.949  1.00  0.00           O  
ATOM    902  NE2 GLN A  57      15.091  20.101  12.836  1.00  0.00           N  
ATOM    903  H   GLN A  57      18.234  16.094  14.077  1.00  0.00           H  
ATOM    904  HA  GLN A  57      16.009  15.072  12.387  1.00  0.00           H  
ATOM    905 1HB  GLN A  57      17.836  17.493  12.077  1.00  0.00           H  
ATOM    906 2HB  GLN A  57      16.675  16.987  10.859  1.00  0.00           H  
ATOM    907 1HG  GLN A  57      14.843  17.300  12.481  1.00  0.00           H  
ATOM    908 2HG  GLN A  57      16.038  17.868  13.681  1.00  0.00           H  
ATOM    909 1HE2 GLN A  57      14.990  21.046  12.522  1.00  0.00           H  
ATOM    910 2HE2 GLN A  57      14.738  19.832  13.732  1.00  0.00           H  
ATOM    911  N   LYS A  58      19.207  14.738  11.848  1.00  0.00           N  
ATOM    912  CA  LYS A  58      20.198  14.008  11.066  1.00  0.00           C  
ATOM    913  C   LYS A  58      19.865  12.523  11.002  1.00  0.00           C  
ATOM    914  O   LYS A  58      20.140  11.859  10.003  1.00  0.00           O  
ATOM    915  CB  LYS A  58      21.596  14.209  11.653  1.00  0.00           C  
ATOM    916  CG  LYS A  58      22.723  13.631  10.806  1.00  0.00           C  
ATOM    917  CD  LYS A  58      24.084  13.942  11.411  1.00  0.00           C  
ATOM    918  CE  LYS A  58      25.209  13.340  10.582  1.00  0.00           C  
ATOM    919  NZ  LYS A  58      26.544  13.596  11.186  1.00  0.00           N  
ATOM    920  H   LYS A  58      19.505  15.249  12.666  1.00  0.00           H  
ATOM    921  HA  LYS A  58      20.181  14.399  10.049  1.00  0.00           H  
ATOM    922 1HB  LYS A  58      21.788  15.274  11.782  1.00  0.00           H  
ATOM    923 2HB  LYS A  58      21.647  13.746  12.639  1.00  0.00           H  
ATOM    924 1HG  LYS A  58      22.605  12.549  10.734  1.00  0.00           H  
ATOM    925 2HG  LYS A  58      22.676  14.051   9.802  1.00  0.00           H  
ATOM    926 1HD  LYS A  58      24.220  15.023  11.464  1.00  0.00           H  
ATOM    927 2HD  LYS A  58      24.134  13.537  12.421  1.00  0.00           H  
ATOM    928 1HE  LYS A  58      25.063  12.264  10.497  1.00  0.00           H  
ATOM    929 2HE  LYS A  58      25.190  13.767   9.579  1.00  0.00           H  
ATOM    930 1HZ  LYS A  58      27.262  13.183  10.607  1.00  0.00           H  
ATOM    931 2HZ  LYS A  58      26.699  14.593  11.253  1.00  0.00           H  
ATOM    932 3HZ  LYS A  58      26.580  13.188  12.109  1.00  0.00           H  
ATOM    933  N   ARG A  59      19.272  12.008  12.073  1.00  0.00           N  
ATOM    934  CA  ARG A  59      18.818  10.623  12.106  1.00  0.00           C  
ATOM    935  C   ARG A  59      17.335  10.537  12.442  1.00  0.00           C  
ATOM    936  O   ARG A  59      16.961  10.300  13.590  1.00  0.00           O  
ATOM    937  CB  ARG A  59      19.613   9.823  13.127  1.00  0.00           C  
ATOM    938  CG  ARG A  59      21.098   9.699  12.827  1.00  0.00           C  
ATOM    939  CD  ARG A  59      21.775   8.775  13.773  1.00  0.00           C  
ATOM    940  NE  ARG A  59      21.844   9.328  15.115  1.00  0.00           N  
ATOM    941  CZ  ARG A  59      21.788   8.600  16.247  1.00  0.00           C  
ATOM    942  NH1 ARG A  59      21.661   7.293  16.182  1.00  0.00           N  
ATOM    943  NH2 ARG A  59      21.859   9.198  17.423  1.00  0.00           N  
ATOM    944  H   ARG A  59      19.131  12.591  12.886  1.00  0.00           H  
ATOM    945  HA  ARG A  59      18.961  10.196  11.113  1.00  0.00           H  
ATOM    946 1HB  ARG A  59      19.513  10.285  14.108  1.00  0.00           H  
ATOM    947 2HB  ARG A  59      19.205   8.815  13.197  1.00  0.00           H  
ATOM    948 1HG  ARG A  59      21.234   9.315  11.816  1.00  0.00           H  
ATOM    949 2HG  ARG A  59      21.569  10.680  12.909  1.00  0.00           H  
ATOM    950 1HD  ARG A  59      21.225   7.836  13.819  1.00  0.00           H  
ATOM    951 2HD  ARG A  59      22.791   8.584  13.430  1.00  0.00           H  
ATOM    952  HE  ARG A  59      21.942  10.331  15.206  1.00  0.00           H  
ATOM    953 1HH1 ARG A  59      21.607   6.835  15.283  1.00  0.00           H  
ATOM    954 2HH1 ARG A  59      21.619   6.746  17.030  1.00  0.00           H  
ATOM    955 1HH2 ARG A  59      21.957  10.203  17.474  1.00  0.00           H  
ATOM    956 2HH2 ARG A  59      21.817   8.652  18.271  1.00  0.00           H  
ATOM    957  N   PRO A  60      16.493  10.731  11.432  1.00  0.00           N  
ATOM    958  CA  PRO A  60      15.049  10.762  11.634  1.00  0.00           C  
ATOM    959  C   PRO A  60      14.463   9.356  11.638  1.00  0.00           C  
ATOM    960  O   PRO A  60      15.071   8.418  11.122  1.00  0.00           O  
ATOM    961  CB  PRO A  60      14.551  11.578  10.437  1.00  0.00           C  
ATOM    962  CG  PRO A  60      15.494  11.226   9.337  1.00  0.00           C  
ATOM    963  CD  PRO A  60      16.832  11.100  10.017  1.00  0.00           C  
ATOM    964  HA  PRO A  60      14.853  11.208  12.609  1.00  0.00           H  
ATOM    965 1HB  PRO A  60      13.509  11.311  10.207  1.00  0.00           H  
ATOM    966 2HB  PRO A  60      14.562  12.650  10.681  1.00  0.00           H  
ATOM    967 1HG  PRO A  60      15.178  10.293   8.849  1.00  0.00           H  
ATOM    968 2HG  PRO A  60      15.485  12.008   8.564  1.00  0.00           H  
ATOM    969 1HD  PRO A  60      17.417  10.306   9.531  1.00  0.00           H  
ATOM    970 2HD  PRO A  60      17.363  12.062   9.964  1.00  0.00           H  
ATOM    971  N   THR A  61      13.279   9.216  12.224  1.00  0.00           N  
ATOM    972  CA  THR A  61      12.523   7.972  12.135  1.00  0.00           C  
ATOM    973  C   THR A  61      11.169   8.196  11.474  1.00  0.00           C  
ATOM    974  O   THR A  61      10.428   9.106  11.847  1.00  0.00           O  
ATOM    975  CB  THR A  61      12.320   7.346  13.528  1.00  0.00           C  
ATOM    976  OG1 THR A  61      13.596   7.056  14.114  1.00  0.00           O  
ATOM    977  CG2 THR A  61      11.511   6.063  13.423  1.00  0.00           C  
ATOM    978  H   THR A  61      12.892   9.991  12.744  1.00  0.00           H  
ATOM    979  HA  THR A  61      13.087   7.276  11.514  1.00  0.00           H  
ATOM    980  HB  THR A  61      11.793   8.051  14.170  1.00  0.00           H  
ATOM    981  HG1 THR A  61      13.587   7.307  15.040  1.00  0.00           H  
ATOM    982 1HG2 THR A  61      11.377   5.635  14.416  1.00  0.00           H  
ATOM    983 2HG2 THR A  61      10.536   6.282  12.988  1.00  0.00           H  
ATOM    984 3HG2 THR A  61      12.038   5.351  12.789  1.00  0.00           H  
ATOM    985  N   VAL A  62      10.852   7.363  10.489  1.00  0.00           N  
ATOM    986  CA  VAL A  62       9.623   7.517   9.720  1.00  0.00           C  
ATOM    987  C   VAL A  62       8.584   6.480  10.128  1.00  0.00           C  
ATOM    988  O   VAL A  62       8.823   5.276  10.029  1.00  0.00           O  
ATOM    989  CB  VAL A  62       9.914   7.383   8.214  1.00  0.00           C  
ATOM    990  CG1 VAL A  62       8.640   7.578   7.406  1.00  0.00           C  
ATOM    991  CG2 VAL A  62      10.975   8.391   7.800  1.00  0.00           C  
ATOM    992  H   VAL A  62      11.478   6.602  10.268  1.00  0.00           H  
ATOM    993  HA  VAL A  62       9.211   8.503   9.934  1.00  0.00           H  
ATOM    994  HB  VAL A  62      10.272   6.373   8.011  1.00  0.00           H  
ATOM    995 1HG1 VAL A  62       8.865   7.479   6.343  1.00  0.00           H  
ATOM    996 2HG1 VAL A  62       7.908   6.823   7.693  1.00  0.00           H  
ATOM    997 3HG1 VAL A  62       8.235   8.570   7.599  1.00  0.00           H  
ATOM    998 1HG2 VAL A  62      11.177   8.290   6.734  1.00  0.00           H  
ATOM    999 2HG2 VAL A  62      10.619   9.400   8.008  1.00  0.00           H  
ATOM   1000 3HG2 VAL A  62      11.891   8.206   8.362  1.00  0.00           H  
ATOM   1001  N   GLU A  63       7.430   6.954  10.587  1.00  0.00           N  
ATOM   1002  CA  GLU A  63       6.340   6.069  10.978  1.00  0.00           C  
ATOM   1003  C   GLU A  63       5.074   6.371  10.188  1.00  0.00           C  
ATOM   1004  O   GLU A  63       4.527   7.471  10.271  1.00  0.00           O  
ATOM   1005  CB  GLU A  63       6.061   6.198  12.478  1.00  0.00           C  
ATOM   1006  CG  GLU A  63       4.951   5.292  12.991  1.00  0.00           C  
ATOM   1007  CD  GLU A  63       4.703   5.447  14.465  1.00  0.00           C  
ATOM   1008  OE1 GLU A  63       4.287   6.506  14.870  1.00  0.00           O  
ATOM   1009  OE2 GLU A  63       4.930   4.506  15.188  1.00  0.00           O  
ATOM   1010  H   GLU A  63       7.306   7.953  10.666  1.00  0.00           H  
ATOM   1011  HA  GLU A  63       6.638   5.044  10.753  1.00  0.00           H  
ATOM   1012 1HB  GLU A  63       6.967   5.967  13.038  1.00  0.00           H  
ATOM   1013 2HB  GLU A  63       5.786   7.227  12.709  1.00  0.00           H  
ATOM   1014 1HG  GLU A  63       4.031   5.521  12.453  1.00  0.00           H  
ATOM   1015 2HG  GLU A  63       5.214   4.256  12.779  1.00  0.00           H  
ATOM   1016  N   VAL A  64       4.612   5.389   9.422  1.00  0.00           N  
ATOM   1017  CA  VAL A  64       3.443   5.568   8.569  1.00  0.00           C  
ATOM   1018  C   VAL A  64       2.369   4.535   8.882  1.00  0.00           C  
ATOM   1019  O   VAL A  64       2.636   3.333   8.898  1.00  0.00           O  
ATOM   1020  CB  VAL A  64       3.842   5.456   7.085  1.00  0.00           C  
ATOM   1021  CG1 VAL A  64       2.623   5.634   6.192  1.00  0.00           C  
ATOM   1022  CG2 VAL A  64       4.907   6.491   6.756  1.00  0.00           C  
ATOM   1023  H   VAL A  64       5.082   4.496   9.430  1.00  0.00           H  
ATOM   1024  HA  VAL A  64       3.025   6.555   8.769  1.00  0.00           H  
ATOM   1025  HB  VAL A  64       4.234   4.457   6.899  1.00  0.00           H  
ATOM   1026 1HG1 VAL A  64       2.923   5.551   5.147  1.00  0.00           H  
ATOM   1027 2HG1 VAL A  64       1.889   4.861   6.420  1.00  0.00           H  
ATOM   1028 3HG1 VAL A  64       2.184   6.616   6.366  1.00  0.00           H  
ATOM   1029 1HG2 VAL A  64       5.185   6.406   5.706  1.00  0.00           H  
ATOM   1030 2HG2 VAL A  64       4.516   7.490   6.949  1.00  0.00           H  
ATOM   1031 3HG2 VAL A  64       5.785   6.319   7.379  1.00  0.00           H  
ATOM   1032  N   THR A  65       1.153   5.009   9.132  1.00  0.00           N  
ATOM   1033  CA  THR A  65       0.025   4.124   9.400  1.00  0.00           C  
ATOM   1034  C   THR A  65      -0.821   3.916   8.150  1.00  0.00           C  
ATOM   1035  O   THR A  65      -1.390   4.864   7.610  1.00  0.00           O  
ATOM   1036  CB  THR A  65      -0.856   4.678  10.535  1.00  0.00           C  
ATOM   1037  OG1 THR A  65      -0.086   4.768  11.741  1.00  0.00           O  
ATOM   1038  CG2 THR A  65      -2.055   3.772  10.770  1.00  0.00           C  
ATOM   1039  H   THR A  65       1.006   6.008   9.136  1.00  0.00           H  
ATOM   1040  HA  THR A  65       0.420   3.154   9.701  1.00  0.00           H  
ATOM   1041  HB  THR A  65      -1.207   5.675  10.269  1.00  0.00           H  
ATOM   1042  HG1 THR A  65      -0.309   5.579  12.203  1.00  0.00           H  
ATOM   1043 1HG2 THR A  65      -2.666   4.179  11.575  1.00  0.00           H  
ATOM   1044 2HG2 THR A  65      -2.649   3.710   9.858  1.00  0.00           H  
ATOM   1045 3HG2 THR A  65      -1.709   2.776  11.045  1.00  0.00           H  
ATOM   1046  N   VAL A  66      -0.899   2.670   7.696  1.00  0.00           N  
ATOM   1047  CA  VAL A  66      -1.636   2.343   6.481  1.00  0.00           C  
ATOM   1048  C   VAL A  66      -2.749   1.342   6.765  1.00  0.00           C  
ATOM   1049  O   VAL A  66      -2.608   0.149   6.495  1.00  0.00           O  
ATOM   1050  CB  VAL A  66      -0.684   1.760   5.420  1.00  0.00           C  
ATOM   1051  CG1 VAL A  66      -1.424   1.529   4.111  1.00  0.00           C  
ATOM   1052  CG2 VAL A  66       0.497   2.696   5.214  1.00  0.00           C  
ATOM   1053  H   VAL A  66      -0.437   1.931   8.206  1.00  0.00           H  
ATOM   1054  HA  VAL A  66      -2.096   3.257   6.107  1.00  0.00           H  
ATOM   1055  HB  VAL A  66      -0.324   0.789   5.761  1.00  0.00           H  
ATOM   1056 1HG1 VAL A  66      -0.736   1.116   3.372  1.00  0.00           H  
ATOM   1057 2HG1 VAL A  66      -2.242   0.828   4.274  1.00  0.00           H  
ATOM   1058 3HG1 VAL A  66      -1.822   2.475   3.746  1.00  0.00           H  
ATOM   1059 1HG2 VAL A  66       1.166   2.277   4.463  1.00  0.00           H  
ATOM   1060 2HG2 VAL A  66       0.136   3.668   4.878  1.00  0.00           H  
ATOM   1061 3HG2 VAL A  66       1.036   2.814   6.154  1.00  0.00           H  
ATOM   1062  N   ASN A  67      -3.856   1.835   7.310  1.00  0.00           N  
ATOM   1063  CA  ASN A  67      -5.003   0.988   7.614  1.00  0.00           C  
ATOM   1064  C   ASN A  67      -4.614  -0.155   8.543  1.00  0.00           C  
ATOM   1065  O   ASN A  67      -5.101  -1.276   8.401  1.00  0.00           O  
ATOM   1066  CB  ASN A  67      -5.623   0.450   6.337  1.00  0.00           C  
ATOM   1067  CG  ASN A  67      -6.162   1.540   5.453  1.00  0.00           C  
ATOM   1068  OD1 ASN A  67      -6.752   2.514   5.936  1.00  0.00           O  
ATOM   1069  ND2 ASN A  67      -5.970   1.397   4.166  1.00  0.00           N  
ATOM   1070  H   ASN A  67      -3.904   2.822   7.520  1.00  0.00           H  
ATOM   1071  HA  ASN A  67      -5.749   1.589   8.136  1.00  0.00           H  
ATOM   1072 1HB  ASN A  67      -4.876  -0.117   5.781  1.00  0.00           H  
ATOM   1073 2HB  ASN A  67      -6.435  -0.234   6.586  1.00  0.00           H  
ATOM   1074 1HD2 ASN A  67      -6.307   2.091   3.530  1.00  0.00           H  
ATOM   1075 2HD2 ASN A  67      -5.487   0.593   3.819  1.00  0.00           H  
ATOM   1076  N   GLY A  68      -3.733   0.137   9.494  1.00  0.00           N  
ATOM   1077  CA  GLY A  68      -3.285  -0.863  10.456  1.00  0.00           C  
ATOM   1078  C   GLY A  68      -1.858  -1.308  10.164  1.00  0.00           C  
ATOM   1079  O   GLY A  68      -1.123  -1.703  11.068  1.00  0.00           O  
ATOM   1080  H   GLY A  68      -3.365   1.075   9.553  1.00  0.00           H  
ATOM   1081 1HA  GLY A  68      -3.342  -0.450  11.463  1.00  0.00           H  
ATOM   1082 2HA  GLY A  68      -3.952  -1.724  10.423  1.00  0.00           H  
ATOM   1083  N   ARG A  69      -1.471  -1.242   8.894  1.00  0.00           N  
ATOM   1084  CA  ARG A  69      -0.124  -1.619   8.483  1.00  0.00           C  
ATOM   1085  C   ARG A  69       0.877  -0.516   8.796  1.00  0.00           C  
ATOM   1086  O   ARG A  69       0.794   0.585   8.251  1.00  0.00           O  
ATOM   1087  CB  ARG A  69      -0.086  -1.927   6.993  1.00  0.00           C  
ATOM   1088  CG  ARG A  69       1.270  -2.367   6.465  1.00  0.00           C  
ATOM   1089  CD  ARG A  69       1.221  -2.672   5.012  1.00  0.00           C  
ATOM   1090  NE  ARG A  69       2.510  -3.120   4.509  1.00  0.00           N  
ATOM   1091  CZ  ARG A  69       2.804  -3.294   3.205  1.00  0.00           C  
ATOM   1092  NH1 ARG A  69       1.893  -3.053   2.289  1.00  0.00           N  
ATOM   1093  NH2 ARG A  69       4.008  -3.706   2.849  1.00  0.00           N  
ATOM   1094  H   ARG A  69      -2.127  -0.921   8.196  1.00  0.00           H  
ATOM   1095  HA  ARG A  69       0.166  -2.505   9.048  1.00  0.00           H  
ATOM   1096 1HB  ARG A  69      -0.800  -2.717   6.766  1.00  0.00           H  
ATOM   1097 2HB  ARG A  69      -0.388  -1.042   6.431  1.00  0.00           H  
ATOM   1098 1HG  ARG A  69       1.998  -1.571   6.624  1.00  0.00           H  
ATOM   1099 2HG  ARG A  69       1.592  -3.265   6.993  1.00  0.00           H  
ATOM   1100 1HD  ARG A  69       0.492  -3.460   4.830  1.00  0.00           H  
ATOM   1101 2HD  ARG A  69       0.933  -1.777   4.462  1.00  0.00           H  
ATOM   1102  HE  ARG A  69       3.237  -3.315   5.184  1.00  0.00           H  
ATOM   1103 1HH1 ARG A  69       0.972  -2.738   2.561  1.00  0.00           H  
ATOM   1104 2HH1 ARG A  69       2.113  -3.183   1.312  1.00  0.00           H  
ATOM   1105 1HH2 ARG A  69       4.708  -3.890   3.554  1.00  0.00           H  
ATOM   1106 2HH2 ARG A  69       4.228  -3.836   1.872  1.00  0.00           H  
ATOM   1107  N   ARG A  70       1.825  -0.816   9.678  1.00  0.00           N  
ATOM   1108  CA  ARG A  70       2.740   0.194  10.194  1.00  0.00           C  
ATOM   1109  C   ARG A  70       4.104   0.095   9.523  1.00  0.00           C  
ATOM   1110  O   ARG A  70       4.716  -0.972   9.494  1.00  0.00           O  
ATOM   1111  CB  ARG A  70       2.906   0.048  11.699  1.00  0.00           C  
ATOM   1112  CG  ARG A  70       3.868   1.039  12.336  1.00  0.00           C  
ATOM   1113  CD  ARG A  70       3.925   0.878  13.811  1.00  0.00           C  
ATOM   1114  NE  ARG A  70       4.897   1.774  14.417  1.00  0.00           N  
ATOM   1115  CZ  ARG A  70       6.187   1.462  14.646  1.00  0.00           C  
ATOM   1116  NH1 ARG A  70       6.645   0.275  14.315  1.00  0.00           N  
ATOM   1117  NH2 ARG A  70       6.993   2.349  15.204  1.00  0.00           N  
ATOM   1118  H   ARG A  70       1.913  -1.770   9.999  1.00  0.00           H  
ATOM   1119  HA  ARG A  70       2.325   1.176   9.964  1.00  0.00           H  
ATOM   1120 1HB  ARG A  70       1.939   0.169  12.185  1.00  0.00           H  
ATOM   1121 2HB  ARG A  70       3.265  -0.955  11.930  1.00  0.00           H  
ATOM   1122 1HG  ARG A  70       4.870   0.883  11.934  1.00  0.00           H  
ATOM   1123 2HG  ARG A  70       3.543   2.056  12.114  1.00  0.00           H  
ATOM   1124 1HD  ARG A  70       2.947   1.096  14.239  1.00  0.00           H  
ATOM   1125 2HD  ARG A  70       4.208  -0.146  14.055  1.00  0.00           H  
ATOM   1126  HE  ARG A  70       4.582   2.697  14.685  1.00  0.00           H  
ATOM   1127 1HH1 ARG A  70       6.029  -0.403  13.889  1.00  0.00           H  
ATOM   1128 2HH1 ARG A  70       7.612   0.041  14.487  1.00  0.00           H  
ATOM   1129 1HH2 ARG A  70       6.641   3.262  15.458  1.00  0.00           H  
ATOM   1130 2HH2 ARG A  70       7.960   2.115  15.375  1.00  0.00           H  
ATOM   1131  N   TYR A  71       4.576   1.215   8.986  1.00  0.00           N  
ATOM   1132  CA  TYR A  71       5.947   1.312   8.497  1.00  0.00           C  
ATOM   1133  C   TYR A  71       6.866   1.916   9.551  1.00  0.00           C  
ATOM   1134  O   TYR A  71       6.461   2.796  10.311  1.00  0.00           O  
ATOM   1135  CB  TYR A  71       5.999   2.139   7.211  1.00  0.00           C  
ATOM   1136  CG  TYR A  71       5.404   1.439   6.010  1.00  0.00           C  
ATOM   1137  CD1 TYR A  71       4.026   1.364   5.863  1.00  0.00           C  
ATOM   1138  CD2 TYR A  71       6.235   0.871   5.055  1.00  0.00           C  
ATOM   1139  CE1 TYR A  71       3.483   0.724   4.766  1.00  0.00           C  
ATOM   1140  CE2 TYR A  71       5.691   0.231   3.959  1.00  0.00           C  
ATOM   1141  CZ  TYR A  71       4.321   0.157   3.812  1.00  0.00           C  
ATOM   1142  OH  TYR A  71       3.779  -0.481   2.720  1.00  0.00           O  
ATOM   1143  H   TYR A  71       3.970   2.020   8.913  1.00  0.00           H  
ATOM   1144  HA  TYR A  71       6.302   0.304   8.282  1.00  0.00           H  
ATOM   1145 1HB  TYR A  71       5.462   3.077   7.359  1.00  0.00           H  
ATOM   1146 2HB  TYR A  71       7.035   2.388   6.981  1.00  0.00           H  
ATOM   1147  HD1 TYR A  71       3.373   1.810   6.613  1.00  0.00           H  
ATOM   1148  HD2 TYR A  71       7.317   0.929   5.171  1.00  0.00           H  
ATOM   1149  HE1 TYR A  71       2.401   0.665   4.650  1.00  0.00           H  
ATOM   1150  HE2 TYR A  71       6.345  -0.216   3.209  1.00  0.00           H  
ATOM   1151  HH  TYR A  71       4.485  -0.769   2.136  1.00  0.00           H  
ATOM   1152  N   GLU A  72       8.105   1.437   9.593  1.00  0.00           N  
ATOM   1153  CA  GLU A  72       9.109   1.989  10.494  1.00  0.00           C  
ATOM   1154  C   GLU A  72      10.480   2.032   9.831  1.00  0.00           C  
ATOM   1155  O   GLU A  72      11.104   0.994   9.607  1.00  0.00           O  
ATOM   1156  CB  GLU A  72       9.180   1.166  11.782  1.00  0.00           C  
ATOM   1157  CG  GLU A  72      10.183   1.682  12.804  1.00  0.00           C  
ATOM   1158  CD  GLU A  72      10.182   0.886  14.079  1.00  0.00           C  
ATOM   1159  OE1 GLU A  72       9.340   0.033  14.223  1.00  0.00           O  
ATOM   1160  OE2 GLU A  72      11.024   1.132  14.910  1.00  0.00           O  
ATOM   1161  H   GLU A  72       8.357   0.672   8.984  1.00  0.00           H  
ATOM   1162  HA  GLU A  72       8.823   3.013  10.734  1.00  0.00           H  
ATOM   1163 1HB  GLU A  72       8.199   1.148  12.257  1.00  0.00           H  
ATOM   1164 2HB  GLU A  72       9.446   0.137  11.542  1.00  0.00           H  
ATOM   1165 1HG  GLU A  72      11.181   1.645  12.368  1.00  0.00           H  
ATOM   1166 2HG  GLU A  72       9.953   2.722  13.030  1.00  0.00           H  
ATOM   1167  N   VAL A  73      10.944   3.237   9.520  1.00  0.00           N  
ATOM   1168  CA  VAL A  73      12.274   3.423   8.951  1.00  0.00           C  
ATOM   1169  C   VAL A  73      13.190   4.157   9.922  1.00  0.00           C  
ATOM   1170  O   VAL A  73      12.918   5.295  10.307  1.00  0.00           O  
ATOM   1171  CB  VAL A  73      12.185   4.215   7.633  1.00  0.00           C  
ATOM   1172  CG1 VAL A  73      13.572   4.422   7.043  1.00  0.00           C  
ATOM   1173  CG2 VAL A  73      11.284   3.485   6.650  1.00  0.00           C  
ATOM   1174  H   VAL A  73      10.361   4.045   9.681  1.00  0.00           H  
ATOM   1175  HA  VAL A  73      12.704   2.438   8.767  1.00  0.00           H  
ATOM   1176  HB  VAL A  73      11.774   5.203   7.841  1.00  0.00           H  
ATOM   1177 1HG1 VAL A  73      13.491   4.984   6.112  1.00  0.00           H  
ATOM   1178 2HG1 VAL A  73      14.189   4.978   7.748  1.00  0.00           H  
ATOM   1179 3HG1 VAL A  73      14.030   3.454   6.842  1.00  0.00           H  
ATOM   1180 1HG2 VAL A  73      11.225   4.051   5.721  1.00  0.00           H  
ATOM   1181 2HG2 VAL A  73      11.692   2.495   6.447  1.00  0.00           H  
ATOM   1182 3HG2 VAL A  73      10.285   3.385   7.077  1.00  0.00           H  
ATOM   1183  N   ARG A  74      14.277   3.501  10.313  1.00  0.00           N  
ATOM   1184  CA  ARG A  74      15.219   4.079  11.264  1.00  0.00           C  
ATOM   1185  C   ARG A  74      16.482   4.562  10.563  1.00  0.00           C  
ATOM   1186  O   ARG A  74      17.434   3.803  10.384  1.00  0.00           O  
ATOM   1187  CB  ARG A  74      15.594   3.062  12.332  1.00  0.00           C  
ATOM   1188  CG  ARG A  74      14.437   2.588  13.198  1.00  0.00           C  
ATOM   1189  CD  ARG A  74      14.885   1.617  14.229  1.00  0.00           C  
ATOM   1190  NE  ARG A  74      13.769   1.095  15.002  1.00  0.00           N  
ATOM   1191  CZ  ARG A  74      13.891   0.260  16.053  1.00  0.00           C  
ATOM   1192  NH1 ARG A  74      15.083  -0.137  16.442  1.00  0.00           N  
ATOM   1193  NH2 ARG A  74      12.813  -0.159  16.692  1.00  0.00           N  
ATOM   1194  H   ARG A  74      14.454   2.578   9.943  1.00  0.00           H  
ATOM   1195  HA  ARG A  74      14.744   4.942  11.730  1.00  0.00           H  
ATOM   1196 1HB  ARG A  74      16.033   2.184  11.860  1.00  0.00           H  
ATOM   1197 2HB  ARG A  74      16.347   3.489  12.993  1.00  0.00           H  
ATOM   1198 1HG  ARG A  74      13.988   3.443  13.704  1.00  0.00           H  
ATOM   1199 2HG  ARG A  74      13.688   2.102  12.571  1.00  0.00           H  
ATOM   1200 1HD  ARG A  74      15.386   0.779  13.745  1.00  0.00           H  
ATOM   1201 2HD  ARG A  74      15.575   2.106  14.914  1.00  0.00           H  
ATOM   1202  HE  ARG A  74      12.837   1.378  14.733  1.00  0.00           H  
ATOM   1203 1HH1 ARG A  74      15.907   0.183  15.953  1.00  0.00           H  
ATOM   1204 2HH1 ARG A  74      15.174  -0.763  17.229  1.00  0.00           H  
ATOM   1205 1HH2 ARG A  74      11.897   0.147  16.393  1.00  0.00           H  
ATOM   1206 2HH2 ARG A  74      12.905  -0.784  17.479  1.00  0.00           H  
ATOM   1207  N   VAL A  75      16.484   5.831  10.167  1.00  0.00           N  
ATOM   1208  CA  VAL A  75      17.591   6.393   9.402  1.00  0.00           C  
ATOM   1209  C   VAL A  75      18.771   6.727  10.305  1.00  0.00           C  
ATOM   1210  O   VAL A  75      18.642   7.510  11.246  1.00  0.00           O  
ATOM   1211  CB  VAL A  75      17.138   7.666   8.663  1.00  0.00           C  
ATOM   1212  CG1 VAL A  75      18.304   8.287   7.908  1.00  0.00           C  
ATOM   1213  CG2 VAL A  75      15.996   7.334   7.713  1.00  0.00           C  
ATOM   1214  H   VAL A  75      15.699   6.421  10.401  1.00  0.00           H  
ATOM   1215  HA  VAL A  75      17.922   5.642   8.684  1.00  0.00           H  
ATOM   1216  HB  VAL A  75      16.801   8.400   9.395  1.00  0.00           H  
ATOM   1217 1HG1 VAL A  75      17.965   9.186   7.392  1.00  0.00           H  
ATOM   1218 2HG1 VAL A  75      19.094   8.549   8.612  1.00  0.00           H  
ATOM   1219 3HG1 VAL A  75      18.687   7.573   7.179  1.00  0.00           H  
ATOM   1220 1HG2 VAL A  75      15.680   8.239   7.195  1.00  0.00           H  
ATOM   1221 2HG2 VAL A  75      16.332   6.596   6.985  1.00  0.00           H  
ATOM   1222 3HG2 VAL A  75      15.157   6.930   8.280  1.00  0.00           H  
ATOM   1223  N   HIS A  76      19.921   6.128  10.014  1.00  0.00           N  
ATOM   1224  CA  HIS A  76      21.136   6.390  10.777  1.00  0.00           C  
ATOM   1225  C   HIS A  76      22.276   6.822   9.865  1.00  0.00           C  
ATOM   1226  O   HIS A  76      22.341   6.421   8.703  1.00  0.00           O  
ATOM   1227  OXT HIS A  76      23.126   7.563  10.276  1.00  0.00           O  
ATOM   1228  CB  HIS A  76      21.553   5.149  11.573  1.00  0.00           C  
ATOM   1229  CG  HIS A  76      20.567   4.751  12.627  1.00  0.00           C  
ATOM   1230  ND1 HIS A  76      20.401   5.462  13.797  1.00  0.00           N  
ATOM   1231  CD2 HIS A  76      19.696   3.717  12.688  1.00  0.00           C  
ATOM   1232  CE1 HIS A  76      19.469   4.882  14.533  1.00  0.00           C  
ATOM   1233  NE2 HIS A  76      19.026   3.821  13.883  1.00  0.00           N  
ATOM   1234  H   HIS A  76      19.954   5.475   9.244  1.00  0.00           H  
ATOM   1235  HA  HIS A  76      20.932   7.208  11.468  1.00  0.00           H  
ATOM   1236 1HB  HIS A  76      21.683   4.307  10.892  1.00  0.00           H  
ATOM   1237 2HB  HIS A  76      22.513   5.332  12.055  1.00  0.00           H  
ATOM   1238  HD2 HIS A  76      19.553   2.945  11.932  1.00  0.00           H  
ATOM   1239  HE1 HIS A  76      19.125   5.221  15.509  1.00  0.00           H  
ATOM   1240  HE2 HIS A  76      18.311   3.186  14.206  1.00  0.00           H  
