# Supplementary material for: De novo design of immunoglobulin-like domains
Source: Nat Commun. 2022 Oct 3;13:5661. doi: 10.1038/s41467-022-33004-6 (PMC9530121; doi:10.1038/s41467-022-33004-6)
Supplement: Supplementary file 4 — Supplementary Data 1 [file 41467_2022_33004_MOESM4_ESM.zip › dIG_design_models/dIG15_model.pdb]

ATOM      1  N   ARG A   1       5.046  -4.183   3.157  1.00  0.00           N  
ATOM      2  CA  ARG A   1       5.580  -3.249   4.141  1.00  0.00           C  
ATOM      3  C   ARG A   1       5.624  -1.830   3.587  1.00  0.00           C  
ATOM      4  O   ARG A   1       5.606  -1.627   2.373  1.00  0.00           O  
ATOM      5  CB  ARG A   1       6.979  -3.666   4.571  1.00  0.00           C  
ATOM      6  CG  ARG A   1       7.044  -4.959   5.368  1.00  0.00           C  
ATOM      7  CD  ARG A   1       8.421  -5.241   5.847  1.00  0.00           C  
ATOM      8  NE  ARG A   1       8.496  -6.497   6.575  1.00  0.00           N  
ATOM      9  CZ  ARG A   1       9.628  -7.017   7.088  1.00  0.00           C  
ATOM     10  NH1 ARG A   1      10.768  -6.380   6.944  1.00  0.00           N  
ATOM     11  NH2 ARG A   1       9.592  -8.169   7.735  1.00  0.00           N  
ATOM     12 1H   ARG A   1       5.029  -5.104   3.546  1.00  0.00           H  
ATOM     13 2H   ARG A   1       4.117  -3.909   2.907  1.00  0.00           H  
ATOM     14 3H   ARG A   1       5.626  -4.176   2.342  1.00  0.00           H  
ATOM     15  HA  ARG A   1       4.930  -3.259   5.016  1.00  0.00           H  
ATOM     16 1HB  ARG A   1       7.608  -3.789   3.690  1.00  0.00           H  
ATOM     17 2HB  ARG A   1       7.422  -2.880   5.182  1.00  0.00           H  
ATOM     18 1HG  ARG A   1       6.387  -4.886   6.236  1.00  0.00           H  
ATOM     19 2HG  ARG A   1       6.722  -5.791   4.740  1.00  0.00           H  
ATOM     20 1HD  ARG A   1       9.097  -5.301   4.994  1.00  0.00           H  
ATOM     21 2HD  ARG A   1       8.746  -4.441   6.511  1.00  0.00           H  
ATOM     22  HE  ARG A   1       7.638  -7.017   6.705  1.00  0.00           H  
ATOM     23 1HH1 ARG A   1      10.797  -5.500   6.450  1.00  0.00           H  
ATOM     24 2HH1 ARG A   1      11.617  -6.770   7.329  1.00  0.00           H  
ATOM     25 1HH2 ARG A   1       8.715  -8.659   7.846  1.00  0.00           H  
ATOM     26 2HH2 ARG A   1      10.439  -8.559   8.120  1.00  0.00           H  
ATOM     27  N   PRO A   2       5.681  -0.852   4.484  1.00  0.00           N  
ATOM     28  CA  PRO A   2       5.741   0.549   4.086  1.00  0.00           C  
ATOM     29  C   PRO A   2       6.900   0.803   3.131  1.00  0.00           C  
ATOM     30  O   PRO A   2       7.964   0.198   3.258  1.00  0.00           O  
ATOM     31  CB  PRO A   2       5.936   1.277   5.420  1.00  0.00           C  
ATOM     32  CG  PRO A   2       5.281   0.389   6.422  1.00  0.00           C  
ATOM     33  CD  PRO A   2       5.621  -1.004   5.965  1.00  0.00           C  
ATOM     34  HA  PRO A   2       4.808   0.805   3.580  1.00  0.00           H  
ATOM     35 1HB  PRO A   2       7.009   1.423   5.615  1.00  0.00           H  
ATOM     36 2HB  PRO A   2       5.480   2.277   5.373  1.00  0.00           H  
ATOM     37 1HG  PRO A   2       5.661   0.609   7.430  1.00  0.00           H  
ATOM     38 2HG  PRO A   2       4.196   0.575   6.442  1.00  0.00           H  
ATOM     39 1HD  PRO A   2       6.593  -1.302   6.386  1.00  0.00           H  
ATOM     40 2HD  PRO A   2       4.830  -1.699   6.284  1.00  0.00           H  
ATOM     41  N   LYS A   3       6.688   1.703   2.176  1.00  0.00           N  
ATOM     42  CA  LYS A   3       7.707   2.019   1.183  1.00  0.00           C  
ATOM     43  C   LYS A   3       8.226   3.439   1.362  1.00  0.00           C  
ATOM     44  O   LYS A   3       7.480   4.341   1.742  1.00  0.00           O  
ATOM     45  CB  LYS A   3       7.151   1.836  -0.230  1.00  0.00           C  
ATOM     46  CG  LYS A   3       6.729   0.412  -0.561  1.00  0.00           C  
ATOM     47  CD  LYS A   3       6.013   0.344  -1.902  1.00  0.00           C  
ATOM     48  CE  LYS A   3       5.463  -1.050  -2.166  1.00  0.00           C  
ATOM     49  NZ  LYS A   3       4.567  -1.078  -3.355  1.00  0.00           N  
ATOM     50  H   LYS A   3       5.797   2.177   2.137  1.00  0.00           H  
ATOM     51  HA  LYS A   3       8.543   1.332   1.314  1.00  0.00           H  
ATOM     52 1HB  LYS A   3       6.283   2.483  -0.367  1.00  0.00           H  
ATOM     53 2HB  LYS A   3       7.904   2.139  -0.960  1.00  0.00           H  
ATOM     54 1HG  LYS A   3       7.610  -0.231  -0.595  1.00  0.00           H  
ATOM     55 2HG  LYS A   3       6.062   0.039   0.216  1.00  0.00           H  
ATOM     56 1HD  LYS A   3       5.189   1.058  -1.912  1.00  0.00           H  
ATOM     57 2HD  LYS A   3       6.710   0.607  -2.699  1.00  0.00           H  
ATOM     58 1HE  LYS A   3       6.287  -1.742  -2.332  1.00  0.00           H  
ATOM     59 2HE  LYS A   3       4.901  -1.391  -1.297  1.00  0.00           H  
ATOM     60 1HZ  LYS A   3       4.223  -2.018  -3.497  1.00  0.00           H  
ATOM     61 2HZ  LYS A   3       3.788  -0.454  -3.204  1.00  0.00           H  
ATOM     62 3HZ  LYS A   3       5.083  -0.782  -4.172  1.00  0.00           H  
ATOM     63  N   VAL A   4       9.512   3.632   1.086  1.00  0.00           N  
ATOM     64  CA  VAL A   4      10.107   4.963   1.102  1.00  0.00           C  
ATOM     65  C   VAL A   4      11.034   5.167  -0.090  1.00  0.00           C  
ATOM     66  O   VAL A   4      11.806   4.278  -0.448  1.00  0.00           O  
ATOM     67  CB  VAL A   4      10.899   5.179   2.406  1.00  0.00           C  
ATOM     68  CG1 VAL A   4      11.521   6.567   2.427  1.00  0.00           C  
ATOM     69  CG2 VAL A   4       9.985   4.979   3.605  1.00  0.00           C  
ATOM     70  H   VAL A   4      10.091   2.837   0.856  1.00  0.00           H  
ATOM     71  HA  VAL A   4       9.307   5.702   1.054  1.00  0.00           H  
ATOM     72  HB  VAL A   4      11.716   4.460   2.447  1.00  0.00           H  
ATOM     73 1HG1 VAL A   4      12.077   6.703   3.356  1.00  0.00           H  
ATOM     74 2HG1 VAL A   4      12.198   6.675   1.581  1.00  0.00           H  
ATOM     75 3HG1 VAL A   4      10.735   7.319   2.363  1.00  0.00           H  
ATOM     76 1HG2 VAL A   4      10.551   5.132   4.523  1.00  0.00           H  
ATOM     77 2HG2 VAL A   4       9.164   5.695   3.561  1.00  0.00           H  
ATOM     78 3HG2 VAL A   4       9.583   3.965   3.592  1.00  0.00           H  
ATOM     79  N   GLN A   5      10.950   6.344  -0.702  1.00  0.00           N  
ATOM     80  CA  GLN A   5      11.969   6.792  -1.644  1.00  0.00           C  
ATOM     81  C   GLN A   5      12.755   7.972  -1.088  1.00  0.00           C  
ATOM     82  O   GLN A   5      12.206   9.056  -0.889  1.00  0.00           O  
ATOM     83  CB  GLN A   5      11.331   7.172  -2.983  1.00  0.00           C  
ATOM     84  CG  GLN A   5      12.302   7.765  -3.990  1.00  0.00           C  
ATOM     85  CD  GLN A   5      13.283   6.736  -4.520  1.00  0.00           C  
ATOM     86  OE1 GLN A   5      12.899   5.783  -5.202  1.00  0.00           O  
ATOM     87  NE2 GLN A   5      14.561   6.926  -4.209  1.00  0.00           N  
ATOM     88  H   GLN A   5      10.161   6.944  -0.509  1.00  0.00           H  
ATOM     89  HA  GLN A   5      12.661   5.967  -1.822  1.00  0.00           H  
ATOM     90 1HB  GLN A   5      10.876   6.290  -3.434  1.00  0.00           H  
ATOM     91 2HB  GLN A   5      10.537   7.899  -2.813  1.00  0.00           H  
ATOM     92 1HG  GLN A   5      11.736   8.164  -4.832  1.00  0.00           H  
ATOM     93 2HG  GLN A   5      12.867   8.561  -3.507  1.00  0.00           H  
ATOM     94 1HE2 GLN A   5      15.255   6.280  -4.530  1.00  0.00           H  
ATOM     95 2HE2 GLN A   5      14.830   7.713  -3.654  1.00  0.00           H  
ATOM     96  N   LEU A   6      14.042   7.755  -0.839  1.00  0.00           N  
ATOM     97  CA  LEU A   6      14.883   8.771  -0.220  1.00  0.00           C  
ATOM     98  C   LEU A   6      15.663   9.553  -1.268  1.00  0.00           C  
ATOM     99  O   LEU A   6      16.009   9.022  -2.324  1.00  0.00           O  
ATOM    100  CB  LEU A   6      15.857   8.121   0.771  1.00  0.00           C  
ATOM    101  CG  LEU A   6      15.210   7.365   1.939  1.00  0.00           C  
ATOM    102  CD1 LEU A   6      16.292   6.670   2.755  1.00  0.00           C  
ATOM    103  CD2 LEU A   6      14.419   8.340   2.799  1.00  0.00           C  
ATOM    104  H   LEU A   6      14.447   6.863  -1.085  1.00  0.00           H  
ATOM    105  HA  LEU A   6      14.243   9.464   0.327  1.00  0.00           H  
ATOM    106 1HB  LEU A   6      16.485   7.416   0.228  1.00  0.00           H  
ATOM    107 2HB  LEU A   6      16.495   8.897   1.191  1.00  0.00           H  
ATOM    108  HG  LEU A   6      14.541   6.598   1.551  1.00  0.00           H  
ATOM    109 1HD1 LEU A   6      15.833   6.133   3.585  1.00  0.00           H  
ATOM    110 2HD1 LEU A   6      16.829   5.964   2.121  1.00  0.00           H  
ATOM    111 3HD1 LEU A   6      16.988   7.412   3.144  1.00  0.00           H  
ATOM    112 1HD2 LEU A   6      13.959   7.803   3.629  1.00  0.00           H  
ATOM    113 2HD2 LEU A   6      15.089   9.107   3.189  1.00  0.00           H  
ATOM    114 3HD2 LEU A   6      13.642   8.810   2.195  1.00  0.00           H  
ATOM    115  N   GLU A   7      15.939  10.819  -0.973  1.00  0.00           N  
ATOM    116  CA  GLU A   7      16.901  11.596  -1.745  1.00  0.00           C  
ATOM    117  C   GLU A   7      17.893  12.307  -0.835  1.00  0.00           C  
ATOM    118  O   GLU A   7      17.525  12.823   0.220  1.00  0.00           O  
ATOM    119  CB  GLU A   7      16.177  12.618  -2.624  1.00  0.00           C  
ATOM    120  CG  GLU A   7      15.225  12.010  -3.643  1.00  0.00           C  
ATOM    121  CD  GLU A   7      14.568  13.039  -4.520  1.00  0.00           C  
ATOM    122  OE1 GLU A   7      15.256  13.906  -5.003  1.00  0.00           O  
ATOM    123  OE2 GLU A   7      13.377  12.960  -4.707  1.00  0.00           O  
ATOM    124  H   GLU A   7      15.470  11.255  -0.191  1.00  0.00           H  
ATOM    125  HA  GLU A   7      17.458  10.914  -2.389  1.00  0.00           H  
ATOM    126 1HB  GLU A   7      15.603  13.298  -1.995  1.00  0.00           H  
ATOM    127 2HB  GLU A   7      16.910  13.215  -3.167  1.00  0.00           H  
ATOM    128 1HG  GLU A   7      15.779  11.313  -4.273  1.00  0.00           H  
ATOM    129 2HG  GLU A   7      14.456  11.446  -3.115  1.00  0.00           H  
ATOM    130  N   LEU A   8      19.156  12.330  -1.249  1.00  0.00           N  
ATOM    131  CA  LEU A   8      20.196  13.021  -0.498  1.00  0.00           C  
ATOM    132  C   LEU A   8      21.036  13.910  -1.407  1.00  0.00           C  
ATOM    133  O   LEU A   8      21.712  13.422  -2.313  1.00  0.00           O  
ATOM    134  CB  LEU A   8      21.100  12.006   0.212  1.00  0.00           C  
ATOM    135  CG  LEU A   8      22.254  12.599   1.030  1.00  0.00           C  
ATOM    136  CD1 LEU A   8      21.691  13.483   2.136  1.00  0.00           C  
ATOM    137  CD2 LEU A   8      23.099  11.474   1.607  1.00  0.00           C  
ATOM    138  H   LEU A   8      19.402  11.856  -2.107  1.00  0.00           H  
ATOM    139  HA  LEU A   8      19.720  13.653   0.253  1.00  0.00           H  
ATOM    140 1HB  LEU A   8      20.488  11.409   0.888  1.00  0.00           H  
ATOM    141 2HB  LEU A   8      21.531  11.341  -0.536  1.00  0.00           H  
ATOM    142  HG  LEU A   8      22.872  13.225   0.386  1.00  0.00           H  
ATOM    143 1HD1 LEU A   8      22.512  13.905   2.717  1.00  0.00           H  
ATOM    144 2HD1 LEU A   8      21.107  14.290   1.694  1.00  0.00           H  
ATOM    145 3HD1 LEU A   8      21.054  12.887   2.788  1.00  0.00           H  
ATOM    146 1HD2 LEU A   8      23.920  11.896   2.187  1.00  0.00           H  
ATOM    147 2HD2 LEU A   8      22.482  10.849   2.252  1.00  0.00           H  
ATOM    148 3HD2 LEU A   8      23.503  10.869   0.794  1.00  0.00           H  
ATOM    149  N   HIS A   9      20.988  15.214  -1.159  1.00  0.00           N  
ATOM    150  CA  HIS A   9      21.659  16.181  -2.021  1.00  0.00           C  
ATOM    151  C   HIS A   9      22.496  17.158  -1.205  1.00  0.00           C  
ATOM    152  O   HIS A   9      22.007  18.203  -0.778  1.00  0.00           O  
ATOM    153  CB  HIS A   9      20.637  16.955  -2.862  1.00  0.00           C  
ATOM    154  CG  HIS A   9      19.768  16.079  -3.709  1.00  0.00           C  
ATOM    155  ND1 HIS A   9      20.222  15.469  -4.860  1.00  0.00           N  
ATOM    156  CD2 HIS A   9      18.472  15.708  -3.573  1.00  0.00           C  
ATOM    157  CE1 HIS A   9      19.242  14.762  -5.395  1.00  0.00           C  
ATOM    158  NE2 HIS A   9      18.171  14.891  -4.634  1.00  0.00           N  
ATOM    159  H   HIS A   9      20.474  15.544  -0.355  1.00  0.00           H  
ATOM    160  HA  HIS A   9      22.325  15.642  -2.694  1.00  0.00           H  
ATOM    161 1HB  HIS A   9      19.994  17.542  -2.207  1.00  0.00           H  
ATOM    162 2HB  HIS A   9      21.159  17.652  -3.517  1.00  0.00           H  
ATOM    163  HD2 HIS A   9      17.796  16.005  -2.771  1.00  0.00           H  
ATOM    164  HE1 HIS A   9      19.308  14.171  -6.309  1.00  0.00           H  
ATOM    165  HE2 HIS A   9      17.274  14.459  -4.800  1.00  0.00           H  
ATOM    166  N   GLY A  10      23.760  16.810  -0.992  1.00  0.00           N  
ATOM    167  CA  GLY A  10      24.638  17.600  -0.136  1.00  0.00           C  
ATOM    168  C   GLY A  10      24.106  17.666   1.289  1.00  0.00           C  
ATOM    169  O   GLY A  10      24.012  16.648   1.975  1.00  0.00           O  
ATOM    170  H   GLY A  10      24.123  15.976  -1.433  1.00  0.00           H  
ATOM    171 1HA  GLY A  10      25.637  17.162  -0.135  1.00  0.00           H  
ATOM    172 2HA  GLY A  10      24.731  18.607  -0.542  1.00  0.00           H  
ATOM    173  N   ASN A  11      23.757  18.870   1.730  1.00  0.00           N  
ATOM    174  CA  ASN A  11      23.280  19.079   3.091  1.00  0.00           C  
ATOM    175  C   ASN A  11      21.758  19.150   3.137  1.00  0.00           C  
ATOM    176  O   ASN A  11      21.179  19.613   4.120  1.00  0.00           O  
ATOM    177  CB  ASN A  11      23.892  20.334   3.684  1.00  0.00           C  
ATOM    178  CG  ASN A  11      25.359  20.180   3.979  1.00  0.00           C  
ATOM    179  OD1 ASN A  11      25.807  19.115   4.419  1.00  0.00           O  
ATOM    180  ND2 ASN A  11      26.114  21.221   3.743  1.00  0.00           N  
ATOM    181  H   ASN A  11      23.825  19.661   1.105  1.00  0.00           H  
ATOM    182  HA  ASN A  11      23.600  18.235   3.704  1.00  0.00           H  
ATOM    183 1HB  ASN A  11      23.757  21.166   2.994  1.00  0.00           H  
ATOM    184 2HB  ASN A  11      23.374  20.590   4.609  1.00  0.00           H  
ATOM    185 1HD2 ASN A  11      27.098  21.176   3.918  1.00  0.00           H  
ATOM    186 2HD2 ASN A  11      25.709  22.063   3.385  1.00  0.00           H  
ATOM    187  N   LYS A  12      21.118  18.690   2.069  1.00  0.00           N  
ATOM    188  CA  LYS A  12      19.663  18.589   2.033  1.00  0.00           C  
ATOM    189  C   LYS A  12      19.216  17.148   1.819  1.00  0.00           C  
ATOM    190  O   LYS A  12      19.880  16.380   1.124  1.00  0.00           O  
ATOM    191  CB  LYS A  12      19.091  19.486   0.934  1.00  0.00           C  
ATOM    192  CG  LYS A  12      19.313  20.976   1.159  1.00  0.00           C  
ATOM    193  CD  LYS A  12      18.655  21.803   0.065  1.00  0.00           C  
ATOM    194  CE  LYS A  12      18.886  23.292   0.281  1.00  0.00           C  
ATOM    195  NZ  LYS A  12      18.248  24.115  -0.782  1.00  0.00           N  
ATOM    196  H   LYS A  12      21.651  18.401   1.261  1.00  0.00           H  
ATOM    197  HA  LYS A  12      19.269  18.921   2.993  1.00  0.00           H  
ATOM    198 1HB  LYS A  12      19.541  19.221  -0.024  1.00  0.00           H  
ATOM    199 2HB  LYS A  12      18.017  19.317   0.849  1.00  0.00           H  
ATOM    200 1HG  LYS A  12      18.895  21.265   2.124  1.00  0.00           H  
ATOM    201 2HG  LYS A  12      20.382  21.187   1.168  1.00  0.00           H  
ATOM    202 1HD  LYS A  12      19.064  21.518  -0.905  1.00  0.00           H  
ATOM    203 2HD  LYS A  12      17.582  21.610   0.058  1.00  0.00           H  
ATOM    204 1HE  LYS A  12      18.477  23.587   1.246  1.00  0.00           H  
ATOM    205 2HE  LYS A  12      19.957  23.497   0.287  1.00  0.00           H  
ATOM    206 1HZ  LYS A  12      18.425  25.093  -0.603  1.00  0.00           H  
ATOM    207 2HZ  LYS A  12      18.634  23.863  -1.681  1.00  0.00           H  
ATOM    208 3HZ  LYS A  12      17.252  23.948  -0.785  1.00  0.00           H  
ATOM    209  N   MET A  13      18.087  16.789   2.421  1.00  0.00           N  
ATOM    210  CA  MET A  13      17.554  15.439   2.304  1.00  0.00           C  
ATOM    211  C   MET A  13      16.032  15.452   2.226  1.00  0.00           C  
ATOM    212  O   MET A  13      15.376  16.272   2.869  1.00  0.00           O  
ATOM    213  CB  MET A  13      18.021  14.585   3.481  1.00  0.00           C  
ATOM    214  CG  MET A  13      17.603  13.123   3.402  1.00  0.00           C  
ATOM    215  SD  MET A  13      18.128  12.172   4.842  1.00  0.00           S  
ATOM    216  CE  MET A  13      16.936  12.718   6.062  1.00  0.00           C  
ATOM    217  H   MET A  13      17.586  17.470   2.973  1.00  0.00           H  
ATOM    218  HA  MET A  13      17.947  14.989   1.391  1.00  0.00           H  
ATOM    219 1HB  MET A  13      19.107  14.618   3.546  1.00  0.00           H  
ATOM    220 2HB  MET A  13      17.624  14.996   4.409  1.00  0.00           H  
ATOM    221 1HG  MET A  13      16.518  13.058   3.323  1.00  0.00           H  
ATOM    222 2HG  MET A  13      18.037  12.668   2.512  1.00  0.00           H  
ATOM    223 1HE  MET A  13      17.130  12.217   7.010  1.00  0.00           H  
ATOM    224 2HE  MET A  13      17.022  13.797   6.196  1.00  0.00           H  
ATOM    225 3HE  MET A  13      15.929  12.474   5.722  1.00  0.00           H  
ATOM    226  N   ARG A  14      15.477  14.539   1.435  1.00  0.00           N  
ATOM    227  CA  ARG A  14      14.031  14.395   1.330  1.00  0.00           C  
ATOM    228  C   ARG A  14      13.597  12.964   1.619  1.00  0.00           C  
ATOM    229  O   ARG A  14      14.241  12.010   1.183  1.00  0.00           O  
ATOM    230  CB  ARG A  14      13.554  14.795  -0.059  1.00  0.00           C  
ATOM    231  CG  ARG A  14      13.821  16.244  -0.434  1.00  0.00           C  
ATOM    232  CD  ARG A  14      13.445  16.523  -1.844  1.00  0.00           C  
ATOM    233  NE  ARG A  14      13.825  17.869  -2.249  1.00  0.00           N  
ATOM    234  CZ  ARG A  14      13.031  18.952  -2.144  1.00  0.00           C  
ATOM    235  NH1 ARG A  14      11.822  18.834  -1.644  1.00  0.00           N  
ATOM    236  NH2 ARG A  14      13.471  20.134  -2.541  1.00  0.00           N  
ATOM    237  H   ARG A  14      16.074  13.931   0.893  1.00  0.00           H  
ATOM    238  HA  ARG A  14      13.563  15.058   2.058  1.00  0.00           H  
ATOM    239 1HB  ARG A  14      14.038  14.167  -0.805  1.00  0.00           H  
ATOM    240 2HB  ARG A  14      12.479  14.628  -0.137  1.00  0.00           H  
ATOM    241 1HG  ARG A  14      13.238  16.901   0.212  1.00  0.00           H  
ATOM    242 2HG  ARG A  14      14.883  16.462  -0.311  1.00  0.00           H  
ATOM    243 1HD  ARG A  14      13.948  15.816  -2.502  1.00  0.00           H  
ATOM    244 2HD  ARG A  14      12.366  16.426  -1.961  1.00  0.00           H  
ATOM    245  HE  ARG A  14      14.750  17.997  -2.639  1.00  0.00           H  
ATOM    246 1HH1 ARG A  14      11.487  17.930  -1.340  1.00  0.00           H  
ATOM    247 2HH1 ARG A  14      11.227  19.648  -1.564  1.00  0.00           H  
ATOM    248 1HH2 ARG A  14      14.402  20.224  -2.926  1.00  0.00           H  
ATOM    249 2HH2 ARG A  14      12.876  20.945  -2.461  1.00  0.00           H  
ATOM    250  N   VAL A  15      12.502  12.822   2.359  1.00  0.00           N  
ATOM    251  CA  VAL A  15      11.928  11.508   2.634  1.00  0.00           C  
ATOM    252  C   VAL A  15      10.520  11.393   2.067  1.00  0.00           C  
ATOM    253  O   VAL A  15       9.613  12.117   2.481  1.00  0.00           O  
ATOM    254  CB  VAL A  15      11.890  11.248   4.151  1.00  0.00           C  
ATOM    255  CG1 VAL A  15      11.315   9.869   4.441  1.00  0.00           C  
ATOM    256  CG2 VAL A  15      13.288  11.383   4.736  1.00  0.00           C  
ATOM    257  H   VAL A  15      12.056  13.642   2.740  1.00  0.00           H  
ATOM    258  HA  VAL A  15      12.558  10.751   2.165  1.00  0.00           H  
ATOM    259  HB  VAL A  15      11.228  11.976   4.619  1.00  0.00           H  
ATOM    260 1HG1 VAL A  15      11.295   9.702   5.518  1.00  0.00           H  
ATOM    261 2HG1 VAL A  15      10.302   9.807   4.045  1.00  0.00           H  
ATOM    262 3HG1 VAL A  15      11.937   9.109   3.968  1.00  0.00           H  
ATOM    263 1HG2 VAL A  15      13.253  11.198   5.809  1.00  0.00           H  
ATOM    264 2HG2 VAL A  15      13.951  10.658   4.264  1.00  0.00           H  
ATOM    265 3HG2 VAL A  15      13.663  12.390   4.553  1.00  0.00           H  
ATOM    266  N   ARG A  16      10.342  10.482   1.117  1.00  0.00           N  
ATOM    267  CA  ARG A  16       9.041  10.264   0.499  1.00  0.00           C  
ATOM    268  C   ARG A  16       8.355   9.030   1.072  1.00  0.00           C  
ATOM    269  O   ARG A  16       8.693   7.902   0.719  1.00  0.00           O  
ATOM    270  CB  ARG A  16       9.186  10.106  -1.008  1.00  0.00           C  
ATOM    271  CG  ARG A  16       9.748  11.322  -1.728  1.00  0.00           C  
ATOM    272  CD  ARG A  16       9.908  11.072  -3.183  1.00  0.00           C  
ATOM    273  NE  ARG A  16      10.538  12.196  -3.859  1.00  0.00           N  
ATOM    274  CZ  ARG A  16       9.879  13.270  -4.335  1.00  0.00           C  
ATOM    275  NH1 ARG A  16       8.574  13.352  -4.202  1.00  0.00           N  
ATOM    276  NH2 ARG A  16      10.545  14.241  -4.936  1.00  0.00           N  
ATOM    277  H   ARG A  16      11.130   9.925   0.817  1.00  0.00           H  
ATOM    278  HA  ARG A  16       8.414  11.134   0.695  1.00  0.00           H  
ATOM    279 1HB  ARG A  16       9.841   9.263  -1.224  1.00  0.00           H  
ATOM    280 2HB  ARG A  16       8.212   9.884  -1.446  1.00  0.00           H  
ATOM    281 1HG  ARG A  16       9.070  12.166  -1.598  1.00  0.00           H  
ATOM    282 2HG  ARG A  16      10.724  11.572  -1.312  1.00  0.00           H  
ATOM    283 1HD  ARG A  16      10.530  10.191  -3.335  1.00  0.00           H  
ATOM    284 2HD  ARG A  16       8.930  10.908  -3.635  1.00  0.00           H  
ATOM    285  HE  ARG A  16      11.542  12.168  -3.980  1.00  0.00           H  
ATOM    286 1HH1 ARG A  16       8.065  12.610  -3.742  1.00  0.00           H  
ATOM    287 2HH1 ARG A  16       8.079  14.157  -4.558  1.00  0.00           H  
ATOM    288 1HH2 ARG A  16      11.548  14.177  -5.039  1.00  0.00           H  
ATOM    289 2HH2 ARG A  16      10.050  15.045  -5.293  1.00  0.00           H  
ATOM    290  N   LEU A  17       7.392   9.253   1.959  1.00  0.00           N  
ATOM    291  CA  LEU A  17       6.722   8.160   2.654  1.00  0.00           C  
ATOM    292  C   LEU A  17       5.477   7.711   1.902  1.00  0.00           C  
ATOM    293  O   LEU A  17       4.552   8.493   1.687  1.00  0.00           O  
ATOM    294  CB  LEU A  17       6.341   8.590   4.076  1.00  0.00           C  
ATOM    295  CG  LEU A  17       7.467   9.219   4.906  1.00  0.00           C  
ATOM    296  CD1 LEU A  17       6.872   9.940   6.107  1.00  0.00           C  
ATOM    297  CD2 LEU A  17       8.440   8.135   5.346  1.00  0.00           C  
ATOM    298  H   LEU A  17       7.116  10.205   2.157  1.00  0.00           H  
ATOM    299  HA  LEU A  17       7.413   7.318   2.722  1.00  0.00           H  
ATOM    300 1HB  LEU A  17       5.531   9.315   4.014  1.00  0.00           H  
ATOM    301 2HB  LEU A  17       5.978   7.716   4.618  1.00  0.00           H  
ATOM    302  HG  LEU A  17       7.996   9.957   4.302  1.00  0.00           H  
ATOM    303 1HD1 LEU A  17       7.672  10.387   6.697  1.00  0.00           H  
ATOM    304 2HD1 LEU A  17       6.195  10.723   5.763  1.00  0.00           H  
ATOM    305 3HD1 LEU A  17       6.322   9.229   6.723  1.00  0.00           H  
ATOM    306 1HD2 LEU A  17       9.241   8.582   5.935  1.00  0.00           H  
ATOM    307 2HD2 LEU A  17       7.913   7.397   5.951  1.00  0.00           H  
ATOM    308 3HD2 LEU A  17       8.864   7.648   4.468  1.00  0.00           H  
ATOM    309  N   ARG A  18       5.459   6.443   1.501  1.00  0.00           N  
ATOM    310  CA  ARG A  18       4.371   5.910   0.691  1.00  0.00           C  
ATOM    311  C   ARG A  18       3.671   4.756   1.397  1.00  0.00           C  
ATOM    312  O   ARG A  18       4.313   3.798   1.824  1.00  0.00           O  
ATOM    313  CB  ARG A  18       4.890   5.436  -0.658  1.00  0.00           C  
ATOM    314  CG  ARG A  18       3.843   4.806  -1.561  1.00  0.00           C  
ATOM    315  CD  ARG A  18       2.889   5.817  -2.085  1.00  0.00           C  
ATOM    316  NE  ARG A  18       1.796   5.201  -2.822  1.00  0.00           N  
ATOM    317  CZ  ARG A  18       0.822   5.881  -3.456  1.00  0.00           C  
ATOM    318  NH1 ARG A  18       0.817   7.196  -3.433  1.00  0.00           N  
ATOM    319  NH2 ARG A  18      -0.129   5.228  -4.102  1.00  0.00           N  
ATOM    320  H   ARG A  18       6.218   5.833   1.767  1.00  0.00           H  
ATOM    321  HA  ARG A  18       3.645   6.707   0.519  1.00  0.00           H  
ATOM    322 1HB  ARG A  18       5.326   6.277  -1.196  1.00  0.00           H  
ATOM    323 2HB  ARG A  18       5.680   4.699  -0.505  1.00  0.00           H  
ATOM    324 1HG  ARG A  18       4.334   4.326  -2.408  1.00  0.00           H  
ATOM    325 2HG  ARG A  18       3.277   4.060  -0.999  1.00  0.00           H  
ATOM    326 1HD  ARG A  18       2.464   6.380  -1.254  1.00  0.00           H  
ATOM    327 2HD  ARG A  18       3.412   6.497  -2.755  1.00  0.00           H  
ATOM    328  HE  ARG A  18       1.767   4.190  -2.862  1.00  0.00           H  
ATOM    329 1HH1 ARG A  18       1.545   7.695  -2.941  1.00  0.00           H  
ATOM    330 2HH1 ARG A  18       0.087   7.706  -3.909  1.00  0.00           H  
ATOM    331 1HH2 ARG A  18      -0.124   4.218  -4.119  1.00  0.00           H  
ATOM    332 2HH2 ARG A  18      -0.858   5.739  -4.577  1.00  0.00           H  
ATOM    333  N   ASN A  19       2.352   4.855   1.516  1.00  0.00           N  
ATOM    334  CA  ASN A  19       1.560   3.806   2.146  1.00  0.00           C  
ATOM    335  C   ASN A  19       0.599   3.167   1.152  1.00  0.00           C  
ATOM    336  O   ASN A  19      -0.399   3.772   0.761  1.00  0.00           O  
ATOM    337  CB  ASN A  19       0.803   4.354   3.343  1.00  0.00           C  
ATOM    338  CG  ASN A  19       0.006   3.297   4.056  1.00  0.00           C  
ATOM    339  OD1 ASN A  19       0.149   2.101   3.777  1.00  0.00           O  
ATOM    340  ND2 ASN A  19      -0.830   3.715   4.971  1.00  0.00           N  
ATOM    341  H   ASN A  19       1.885   5.677   1.160  1.00  0.00           H  
ATOM    342  HA  ASN A  19       2.238   3.037   2.520  1.00  0.00           H  
ATOM    343 1HB  ASN A  19       1.508   4.798   4.047  1.00  0.00           H  
ATOM    344 2HB  ASN A  19       0.127   5.143   3.015  1.00  0.00           H  
ATOM    345 1HD2 ASN A  19      -1.387   3.056   5.478  1.00  0.00           H  
ATOM    346 2HD2 ASN A  19      -0.913   4.692   5.164  1.00  0.00           H  
ATOM    347  N   ASP A  20       0.907   1.941   0.744  1.00  0.00           N  
ATOM    348  CA  ASP A  20       0.091   1.230  -0.232  1.00  0.00           C  
ATOM    349  C   ASP A  20      -0.866   0.260   0.449  1.00  0.00           C  
ATOM    350  O   ASP A  20      -1.540  -0.530  -0.212  1.00  0.00           O  
ATOM    351  CB  ASP A  20       0.977   0.471  -1.222  1.00  0.00           C  
ATOM    352  CG  ASP A  20       1.778   1.395  -2.130  1.00  0.00           C  
ATOM    353  OD1 ASP A  20       1.432   2.548  -2.224  1.00  0.00           O  
ATOM    354  OD2 ASP A  20       2.727   0.938  -2.719  1.00  0.00           O  
ATOM    355  H   ASP A  20       1.727   1.488   1.121  1.00  0.00           H  
ATOM    356  HA  ASP A  20      -0.495   1.961  -0.792  1.00  0.00           H  
ATOM    357 1HB  ASP A  20       1.670  -0.166  -0.675  1.00  0.00           H  
ATOM    358 2HB  ASP A  20       0.358  -0.177  -1.843  1.00  0.00           H  
ATOM    359  N   SER A  21      -0.921   0.325   1.776  1.00  0.00           N  
ATOM    360  CA  SER A  21      -1.797  -0.545   2.549  1.00  0.00           C  
ATOM    361  C   SER A  21      -3.141   0.123   2.817  1.00  0.00           C  
ATOM    362  O   SER A  21      -3.248   1.350   2.803  1.00  0.00           O  
ATOM    363  CB  SER A  21      -1.137  -0.916   3.863  1.00  0.00           C  
ATOM    364  OG  SER A  21      -2.012  -1.647   4.676  1.00  0.00           O  
ATOM    365  H   SER A  21      -0.341   0.995   2.260  1.00  0.00           H  
ATOM    366  HA  SER A  21      -1.969  -1.458   1.980  1.00  0.00           H  
ATOM    367 1HB  SER A  21      -0.241  -1.505   3.666  1.00  0.00           H  
ATOM    368 2HB  SER A  21      -0.825  -0.011   4.381  1.00  0.00           H  
ATOM    369  HG  SER A  21      -1.823  -1.378   5.578  1.00  0.00           H  
ATOM    370  N   SER A  22      -4.163  -0.691   3.059  1.00  0.00           N  
ATOM    371  CA  SER A  22      -5.456  -0.185   3.503  1.00  0.00           C  
ATOM    372  C   SER A  22      -5.382   0.334   4.934  1.00  0.00           C  
ATOM    373  O   SER A  22      -6.280   1.037   5.396  1.00  0.00           O  
ATOM    374  CB  SER A  22      -6.504  -1.276   3.404  1.00  0.00           C  
ATOM    375  OG  SER A  22      -6.254  -2.298   4.329  1.00  0.00           O  
ATOM    376  H   SER A  22      -4.040  -1.685   2.932  1.00  0.00           H  
ATOM    377  HA  SER A  22      -5.751   0.635   2.849  1.00  0.00           H  
ATOM    378 1HB  SER A  22      -7.491  -0.850   3.587  1.00  0.00           H  
ATOM    379 2HB  SER A  22      -6.508  -1.687   2.395  1.00  0.00           H  
ATOM    380  HG  SER A  22      -5.961  -1.863   5.132  1.00  0.00           H  
ATOM    381  N   THR A  23      -4.306  -0.016   5.631  1.00  0.00           N  
ATOM    382  CA  THR A  23      -4.089   0.455   6.993  1.00  0.00           C  
ATOM    383  C   THR A  23      -3.134   1.641   7.021  1.00  0.00           C  
ATOM    384  O   THR A  23      -2.282   1.786   6.144  1.00  0.00           O  
ATOM    385  CB  THR A  23      -3.539  -0.672   7.887  1.00  0.00           C  
ATOM    386  OG1 THR A  23      -2.246  -1.073   7.416  1.00  0.00           O  
ATOM    387  CG2 THR A  23      -4.475  -1.871   7.869  1.00  0.00           C  
ATOM    388  H   THR A  23      -3.620  -0.622   5.204  1.00  0.00           H  
ATOM    389  HA  THR A  23      -5.048   0.767   7.407  1.00  0.00           H  
ATOM    390  HB  THR A  23      -3.442  -0.310   8.910  1.00  0.00           H  
ATOM    391  HG1 THR A  23      -1.598  -0.945   8.113  1.00  0.00           H  
ATOM    392 1HG2 THR A  23      -4.071  -2.657   8.507  1.00  0.00           H  
ATOM    393 2HG2 THR A  23      -5.456  -1.573   8.238  1.00  0.00           H  
ATOM    394 3HG2 THR A  23      -4.569  -2.244   6.850  1.00  0.00           H  
ATOM    395  N   PRO A  24      -3.284   2.490   8.033  1.00  0.00           N  
ATOM    396  CA  PRO A  24      -2.372   3.611   8.234  1.00  0.00           C  
ATOM    397  C   PRO A  24      -1.000   3.131   8.691  1.00  0.00           C  
ATOM    398  O   PRO A  24      -0.870   2.049   9.265  1.00  0.00           O  
ATOM    399  CB  PRO A  24      -3.072   4.435   9.319  1.00  0.00           C  
ATOM    400  CG  PRO A  24      -3.836   3.426  10.107  1.00  0.00           C  
ATOM    401  CD  PRO A  24      -4.337   2.447   9.079  1.00  0.00           C  
ATOM    402  HA  PRO A  24      -2.261   4.141   7.286  1.00  0.00           H  
ATOM    403 1HB  PRO A  24      -2.327   4.973   9.924  1.00  0.00           H  
ATOM    404 2HB  PRO A  24      -3.720   5.194   8.855  1.00  0.00           H  
ATOM    405 1HG  PRO A  24      -3.183   2.956  10.856  1.00  0.00           H  
ATOM    406 2HG  PRO A  24      -4.653   3.914  10.659  1.00  0.00           H  
ATOM    407 1HD  PRO A  24      -4.422   1.448   9.531  1.00  0.00           H  
ATOM    408 2HD  PRO A  24      -5.310   2.783   8.695  1.00  0.00           H  
ATOM    409  N   VAL A  25       0.021   3.939   8.430  1.00  0.00           N  
ATOM    410  CA  VAL A  25       1.380   3.618   8.849  1.00  0.00           C  
ATOM    411  C   VAL A  25       1.937   4.684   9.781  1.00  0.00           C  
ATOM    412  O   VAL A  25       1.793   5.880   9.528  1.00  0.00           O  
ATOM    413  CB  VAL A  25       2.299   3.483   7.620  1.00  0.00           C  
ATOM    414  CG1 VAL A  25       3.752   3.356   8.054  1.00  0.00           C  
ATOM    415  CG2 VAL A  25       1.878   2.282   6.787  1.00  0.00           C  
ATOM    416  H   VAL A  25      -0.149   4.800   7.930  1.00  0.00           H  
ATOM    417  HA  VAL A  25       1.362   2.664   9.379  1.00  0.00           H  
ATOM    418  HB  VAL A  25       2.221   4.389   7.019  1.00  0.00           H  
ATOM    419 1HG1 VAL A  25       4.388   3.263   7.173  1.00  0.00           H  
ATOM    420 2HG1 VAL A  25       4.042   4.243   8.617  1.00  0.00           H  
ATOM    421 3HG1 VAL A  25       3.869   2.472   8.680  1.00  0.00           H  
ATOM    422 1HG2 VAL A  25       2.532   2.194   5.920  1.00  0.00           H  
ATOM    423 2HG2 VAL A  25       1.950   1.377   7.391  1.00  0.00           H  
ATOM    424 3HG2 VAL A  25       0.849   2.414   6.453  1.00  0.00           H  
ATOM    425  N   GLU A  26       2.579   4.244  10.858  1.00  0.00           N  
ATOM    426  CA  GLU A  26       3.211   5.161  11.800  1.00  0.00           C  
ATOM    427  C   GLU A  26       4.698   5.315  11.504  1.00  0.00           C  
ATOM    428  O   GLU A  26       5.435   4.330  11.449  1.00  0.00           O  
ATOM    429  CB  GLU A  26       3.015   4.669  13.236  1.00  0.00           C  
ATOM    430  CG  GLU A  26       3.680   5.538  14.295  1.00  0.00           C  
ATOM    431  CD  GLU A  26       3.426   5.053  15.694  1.00  0.00           C  
ATOM    432  OE1 GLU A  26       2.565   4.223  15.867  1.00  0.00           O  
ATOM    433  OE2 GLU A  26       4.091   5.514  16.591  1.00  0.00           O  
ATOM    434  H   GLU A  26       2.628   3.250  11.031  1.00  0.00           H  
ATOM    435  HA  GLU A  26       2.733   6.137  11.707  1.00  0.00           H  
ATOM    436 1HB  GLU A  26       1.950   4.623  13.462  1.00  0.00           H  
ATOM    437 2HB  GLU A  26       3.415   3.660  13.333  1.00  0.00           H  
ATOM    438 1HG  GLU A  26       4.755   5.550  14.116  1.00  0.00           H  
ATOM    439 2HG  GLU A  26       3.311   6.559  14.195  1.00  0.00           H  
ATOM    440  N   VAL A  27       5.132   6.554  11.315  1.00  0.00           N  
ATOM    441  CA  VAL A  27       6.496   6.831  10.878  1.00  0.00           C  
ATOM    442  C   VAL A  27       7.230   7.709  11.884  1.00  0.00           C  
ATOM    443  O   VAL A  27       6.677   8.687  12.389  1.00  0.00           O  
ATOM    444  CB  VAL A  27       6.487   7.528   9.504  1.00  0.00           C  
ATOM    445  CG1 VAL A  27       7.907   7.834   9.053  1.00  0.00           C  
ATOM    446  CG2 VAL A  27       5.774   6.653   8.485  1.00  0.00           C  
ATOM    447  H   VAL A  27       4.503   7.329  11.478  1.00  0.00           H  
ATOM    448  HA  VAL A  27       7.029   5.884  10.787  1.00  0.00           H  
ATOM    449  HB  VAL A  27       5.966   8.481   9.594  1.00  0.00           H  
ATOM    450 1HG1 VAL A  27       7.882   8.327   8.080  1.00  0.00           H  
ATOM    451 2HG1 VAL A  27       8.386   8.491   9.779  1.00  0.00           H  
ATOM    452 3HG1 VAL A  27       8.472   6.906   8.974  1.00  0.00           H  
ATOM    453 1HG2 VAL A  27       5.770   7.152   7.516  1.00  0.00           H  
ATOM    454 2HG2 VAL A  27       6.292   5.697   8.400  1.00  0.00           H  
ATOM    455 3HG2 VAL A  27       4.747   6.481   8.808  1.00  0.00           H  
ATOM    456  N   HIS A  28       8.477   7.354  12.173  1.00  0.00           N  
ATOM    457  CA  HIS A  28       9.349   8.203  12.976  1.00  0.00           C  
ATOM    458  C   HIS A  28      10.698   8.405  12.297  1.00  0.00           C  
ATOM    459  O   HIS A  28      11.362   7.441  11.919  1.00  0.00           O  
ATOM    460  CB  HIS A  28       9.556   7.603  14.370  1.00  0.00           C  
ATOM    461  CG  HIS A  28       8.294   7.480  15.166  1.00  0.00           C  
ATOM    462  ND1 HIS A  28       7.798   8.511  15.937  1.00  0.00           N  
ATOM    463  CD2 HIS A  28       7.428   6.450  15.311  1.00  0.00           C  
ATOM    464  CE1 HIS A  28       6.678   8.118  16.522  1.00  0.00           C  
ATOM    465  NE2 HIS A  28       6.433   6.872  16.159  1.00  0.00           N  
ATOM    466  H   HIS A  28       8.831   6.473  11.826  1.00  0.00           H  
ATOM    467  HA  HIS A  28       8.870   9.176  13.096  1.00  0.00           H  
ATOM    468 1HB  HIS A  28       9.998   6.609  14.277  1.00  0.00           H  
ATOM    469 2HB  HIS A  28      10.256   8.221  14.933  1.00  0.00           H  
ATOM    470  HD2 HIS A  28       7.506   5.468  14.844  1.00  0.00           H  
ATOM    471  HE1 HIS A  28       6.063   8.721  17.189  1.00  0.00           H  
ATOM    472  HE2 HIS A  28       5.644   6.317  16.454  1.00  0.00           H  
ATOM    473  N   ILE A  29      11.097   9.663  12.148  1.00  0.00           N  
ATOM    474  CA  ILE A  29      12.337   9.995  11.455  1.00  0.00           C  
ATOM    475  C   ILE A  29      13.302  10.733  12.375  1.00  0.00           C  
ATOM    476  O   ILE A  29      12.923  11.690  13.050  1.00  0.00           O  
ATOM    477  CB  ILE A  29      12.056  10.855  10.209  1.00  0.00           C  
ATOM    478  CG1 ILE A  29      11.133  10.108   9.242  1.00  0.00           C  
ATOM    479  CG2 ILE A  29      13.358  11.236   9.521  1.00  0.00           C  
ATOM    480  CD1 ILE A  29      10.606  10.966   8.115  1.00  0.00           C  
ATOM    481  H   ILE A  29      10.530  10.407  12.525  1.00  0.00           H  
ATOM    482  HA  ILE A  29      12.807   9.070  11.124  1.00  0.00           H  
ATOM    483  HB  ILE A  29      11.533  11.764  10.505  1.00  0.00           H  
ATOM    484 1HG1 ILE A  29      11.669   9.264   8.807  1.00  0.00           H  
ATOM    485 2HG1 ILE A  29      10.281   9.706   9.790  1.00  0.00           H  
ATOM    486 1HG2 ILE A  29      13.140  11.842   8.642  1.00  0.00           H  
ATOM    487 2HG2 ILE A  29      13.980  11.805  10.210  1.00  0.00           H  
ATOM    488 3HG2 ILE A  29      13.886  10.332   9.216  1.00  0.00           H  
ATOM    489 1HD1 ILE A  29       9.960  10.367   7.473  1.00  0.00           H  
ATOM    490 2HD1 ILE A  29      10.036  11.799   8.528  1.00  0.00           H  
ATOM    491 3HD1 ILE A  29      11.441  11.352   7.531  1.00  0.00           H  
ATOM    492  N   LYS A  30      14.550  10.281  12.396  1.00  0.00           N  
ATOM    493  CA  LYS A  30      15.581  10.916  13.212  1.00  0.00           C  
ATOM    494  C   LYS A  30      16.752  11.380  12.353  1.00  0.00           C  
ATOM    495  O   LYS A  30      17.388  10.581  11.667  1.00  0.00           O  
ATOM    496  CB  LYS A  30      16.071   9.958  14.298  1.00  0.00           C  
ATOM    497  CG  LYS A  30      17.128  10.546  15.224  1.00  0.00           C  
ATOM    498  CD  LYS A  30      17.533   9.549  16.302  1.00  0.00           C  
ATOM    499  CE  LYS A  30      18.619  10.120  17.202  1.00  0.00           C  
ATOM    500  NZ  LYS A  30      19.029   9.154  18.258  1.00  0.00           N  
ATOM    501  H   LYS A  30      14.794   9.476  11.835  1.00  0.00           H  
ATOM    502  HA  LYS A  30      15.144  11.783  13.707  1.00  0.00           H  
ATOM    503 1HB  LYS A  30      15.227   9.639  14.909  1.00  0.00           H  
ATOM    504 2HB  LYS A  30      16.494   9.066  13.832  1.00  0.00           H  
ATOM    505 1HG  LYS A  30      18.009  10.820  14.645  1.00  0.00           H  
ATOM    506 2HG  LYS A  30      16.733  11.441  15.702  1.00  0.00           H  
ATOM    507 1HD  LYS A  30      16.664   9.296  16.909  1.00  0.00           H  
ATOM    508 2HD  LYS A  30      17.905   8.638  15.831  1.00  0.00           H  
ATOM    509 1HE  LYS A  30      19.490  10.376  16.604  1.00  0.00           H  
ATOM    510 2HE  LYS A  30      18.254  11.028  17.681  1.00  0.00           H  
ATOM    511 1HZ  LYS A  30      19.747   9.570  18.833  1.00  0.00           H  
ATOM    512 2HZ  LYS A  30      18.230   8.923  18.833  1.00  0.00           H  
ATOM    513 3HZ  LYS A  30      19.385   8.314  17.827  1.00  0.00           H  
ATOM    514  N   VAL A  31      17.031  12.678  12.397  1.00  0.00           N  
ATOM    515  CA  VAL A  31      18.121  13.254  11.619  1.00  0.00           C  
ATOM    516  C   VAL A  31      19.035  14.101  12.496  1.00  0.00           C  
ATOM    517  O   VAL A  31      18.599  15.075  13.108  1.00  0.00           O  
ATOM    518  CB  VAL A  31      17.562  14.122  10.476  1.00  0.00           C  
ATOM    519  CG1 VAL A  31      18.696  14.741   9.674  1.00  0.00           C  
ATOM    520  CG2 VAL A  31      16.663  13.283   9.581  1.00  0.00           C  
ATOM    521  H   VAL A  31      16.473  13.282  12.984  1.00  0.00           H  
ATOM    522  HA  VAL A  31      18.705  12.441  11.188  1.00  0.00           H  
ATOM    523  HB  VAL A  31      16.986  14.943  10.904  1.00  0.00           H  
ATOM    524 1HG1 VAL A  31      18.283  15.352   8.870  1.00  0.00           H  
ATOM    525 2HG1 VAL A  31      19.305  15.366  10.327  1.00  0.00           H  
ATOM    526 3HG1 VAL A  31      19.313  13.951   9.247  1.00  0.00           H  
ATOM    527 1HG2 VAL A  31      16.270  13.903   8.776  1.00  0.00           H  
ATOM    528 2HG2 VAL A  31      17.238  12.459   9.158  1.00  0.00           H  
ATOM    529 3HG2 VAL A  31      15.835  12.884  10.168  1.00  0.00           H  
ATOM    530  N   GLY A  32      20.308  13.723  12.552  1.00  0.00           N  
ATOM    531  CA  GLY A  32      21.261  14.373  13.444  1.00  0.00           C  
ATOM    532  C   GLY A  32      20.876  14.168  14.904  1.00  0.00           C  
ATOM    533  O   GLY A  32      21.496  13.375  15.614  1.00  0.00           O  
ATOM    534  H   GLY A  32      20.624  12.967  11.961  1.00  0.00           H  
ATOM    535 1HA  GLY A  32      22.259  13.969  13.266  1.00  0.00           H  
ATOM    536 2HA  GLY A  32      21.301  15.438  13.220  1.00  0.00           H  
ATOM    537  N   ASP A  33      19.853  14.891  15.346  1.00  0.00           N  
ATOM    538  CA  ASP A  33      19.304  14.702  16.684  1.00  0.00           C  
ATOM    539  C   ASP A  33      17.854  15.161  16.754  1.00  0.00           C  
ATOM    540  O   ASP A  33      17.264  15.226  17.833  1.00  0.00           O  
ATOM    541  CB  ASP A  33      20.137  15.462  17.718  1.00  0.00           C  
ATOM    542  CG  ASP A  33      20.176  16.962  17.461  1.00  0.00           C  
ATOM    543  OD1 ASP A  33      19.521  17.406  16.548  1.00  0.00           O  
ATOM    544  OD2 ASP A  33      20.860  17.650  18.181  1.00  0.00           O  
ATOM    545  H   ASP A  33      19.443  15.588  14.741  1.00  0.00           H  
ATOM    546  HA  ASP A  33      19.347  13.640  16.928  1.00  0.00           H  
ATOM    547 1HB  ASP A  33      19.727  15.289  18.714  1.00  0.00           H  
ATOM    548 2HB  ASP A  33      21.158  15.082  17.714  1.00  0.00           H  
ATOM    549  N   GLU A  34      17.282  15.481  15.597  1.00  0.00           N  
ATOM    550  CA  GLU A  34      15.900  15.938  15.525  1.00  0.00           C  
ATOM    551  C   GLU A  34      14.955  14.791  15.189  1.00  0.00           C  
ATOM    552  O   GLU A  34      15.148  14.088  14.196  1.00  0.00           O  
ATOM    553  CB  GLU A  34      15.759  17.049  14.482  1.00  0.00           C  
ATOM    554  CG  GLU A  34      14.348  17.600  14.338  1.00  0.00           C  
ATOM    555  CD  GLU A  34      14.258  18.723  13.342  1.00  0.00           C  
ATOM    556  OE1 GLU A  34      15.282  19.162  12.877  1.00  0.00           O  
ATOM    557  OE2 GLU A  34      13.164  19.142  13.046  1.00  0.00           O  
ATOM    558  H   GLU A  34      17.820  15.404  14.746  1.00  0.00           H  
ATOM    559  HA  GLU A  34      15.620  16.348  16.497  1.00  0.00           H  
ATOM    560 1HB  GLU A  34      16.418  17.878  14.745  1.00  0.00           H  
ATOM    561 2HB  GLU A  34      16.075  16.677  13.508  1.00  0.00           H  
ATOM    562 1HG  GLU A  34      13.686  16.796  14.021  1.00  0.00           H  
ATOM    563 2HG  GLU A  34      14.006  17.955  15.309  1.00  0.00           H  
ATOM    564  N   LYS A  35      13.938  14.606  16.021  1.00  0.00           N  
ATOM    565  CA  LYS A  35      12.968  13.535  15.821  1.00  0.00           C  
ATOM    566  C   LYS A  35      11.622  14.088  15.371  1.00  0.00           C  
ATOM    567  O   LYS A  35      11.088  15.017  15.978  1.00  0.00           O  
ATOM    568  CB  LYS A  35      12.800  12.717  17.102  1.00  0.00           C  
ATOM    569  CG  LYS A  35      11.846  11.539  16.975  1.00  0.00           C  
ATOM    570  CD  LYS A  35      11.786  10.735  18.265  1.00  0.00           C  
ATOM    571  CE  LYS A  35      10.834   9.554  18.139  1.00  0.00           C  
ATOM    572  NZ  LYS A  35      10.762   8.761  19.396  1.00  0.00           N  
ATOM    573  H   LYS A  35      13.831  15.223  16.814  1.00  0.00           H  
ATOM    574  HA  LYS A  35      13.346  12.867  15.045  1.00  0.00           H  
ATOM    575 1HB  LYS A  35      13.771  12.330  17.415  1.00  0.00           H  
ATOM    576 2HB  LYS A  35      12.432  13.362  17.899  1.00  0.00           H  
ATOM    577 1HG  LYS A  35      10.846  11.904  16.738  1.00  0.00           H  
ATOM    578 2HG  LYS A  35      12.177  10.888  16.166  1.00  0.00           H  
ATOM    579 1HD  LYS A  35      12.781  10.363  18.509  1.00  0.00           H  
ATOM    580 2HD  LYS A  35      11.448  11.376  19.079  1.00  0.00           H  
ATOM    581 1HE  LYS A  35       9.836   9.917  17.895  1.00  0.00           H  
ATOM    582 2HE  LYS A  35      11.167   8.902  17.333  1.00  0.00           H  
ATOM    583 1HZ  LYS A  35      10.121   7.988  19.272  1.00  0.00           H  
ATOM    584 2HZ  LYS A  35      11.679   8.403  19.622  1.00  0.00           H  
ATOM    585 3HZ  LYS A  35      10.435   9.350  20.149  1.00  0.00           H  
ATOM    586  N   ARG A  36      11.077  13.511  14.306  1.00  0.00           N  
ATOM    587  CA  ARG A  36       9.765  13.905  13.808  1.00  0.00           C  
ATOM    588  C   ARG A  36       8.840  12.701  13.678  1.00  0.00           C  
ATOM    589  O   ARG A  36       9.276  11.609  13.320  1.00  0.00           O  
ATOM    590  CB  ARG A  36       9.890  14.593  12.457  1.00  0.00           C  
ATOM    591  CG  ARG A  36      10.680  15.893  12.472  1.00  0.00           C  
ATOM    592  CD  ARG A  36      10.726  16.523  11.127  1.00  0.00           C  
ATOM    593  NE  ARG A  36      11.583  17.697  11.107  1.00  0.00           N  
ATOM    594  CZ  ARG A  36      11.963  18.349   9.992  1.00  0.00           C  
ATOM    595  NH1 ARG A  36      11.553  17.930   8.814  1.00  0.00           N  
ATOM    596  NH2 ARG A  36      12.747  19.410  10.078  1.00  0.00           N  
ATOM    597  H   ARG A  36      11.584  12.781  13.828  1.00  0.00           H  
ATOM    598  HA  ARG A  36       9.324  14.611  14.515  1.00  0.00           H  
ATOM    599 1HB  ARG A  36      10.372  13.922  11.750  1.00  0.00           H  
ATOM    600 2HB  ARG A  36       8.895  14.817  12.070  1.00  0.00           H  
ATOM    601 1HG  ARG A  36      10.215  16.594  13.164  1.00  0.00           H  
ATOM    602 2HG  ARG A  36      11.704  15.692  12.791  1.00  0.00           H  
ATOM    603 1HD  ARG A  36      11.111  15.807  10.402  1.00  0.00           H  
ATOM    604 2HD  ARG A  36       9.721  16.829  10.836  1.00  0.00           H  
ATOM    605  HE  ARG A  36      11.918  18.050  11.994  1.00  0.00           H  
ATOM    606 1HH1 ARG A  36      10.954  17.120   8.747  1.00  0.00           H  
ATOM    607 2HH1 ARG A  36      11.837  18.418   7.976  1.00  0.00           H  
ATOM    608 1HH2 ARG A  36      13.062  19.732  10.983  1.00  0.00           H  
ATOM    609 2HH2 ARG A  36      13.031  19.897   9.243  1.00  0.00           H  
ATOM    610  N   THR A  37       7.560  12.911  13.971  1.00  0.00           N  
ATOM    611  CA  THR A  37       6.567  11.850  13.859  1.00  0.00           C  
ATOM    612  C   THR A  37       5.569  12.145  12.745  1.00  0.00           C  
ATOM    613  O   THR A  37       5.013  13.238  12.672  1.00  0.00           O  
ATOM    614  CB  THR A  37       5.816  11.652  15.188  1.00  0.00           C  
ATOM    615  OG1 THR A  37       6.744  11.266  16.211  1.00  0.00           O  
ATOM    616  CG2 THR A  37       4.751  10.576  15.043  1.00  0.00           C  
ATOM    617  H   THR A  37       7.270  13.828  14.277  1.00  0.00           H  
ATOM    618  HA  THR A  37       7.082  10.916  13.629  1.00  0.00           H  
ATOM    619  HB  THR A  37       5.342  12.588  15.481  1.00  0.00           H  
ATOM    620  HG1 THR A  37       7.135  10.419  15.984  1.00  0.00           H  
ATOM    621 1HG2 THR A  37       4.230  10.450  15.992  1.00  0.00           H  
ATOM    622 2HG2 THR A  37       4.037  10.872  14.274  1.00  0.00           H  
ATOM    623 3HG2 THR A  37       5.220   9.635  14.760  1.00  0.00           H  
ATOM    624  N   VAL A  38       5.350  11.159  11.879  1.00  0.00           N  
ATOM    625  CA  VAL A  38       4.451  11.325  10.745  1.00  0.00           C  
ATOM    626  C   VAL A  38       3.482  10.154  10.634  1.00  0.00           C  
ATOM    627  O   VAL A  38       3.871   8.998  10.800  1.00  0.00           O  
ATOM    628  CB  VAL A  38       5.257  11.447   9.438  1.00  0.00           C  
ATOM    629  CG1 VAL A  38       4.321  11.542   8.242  1.00  0.00           C  
ATOM    630  CG2 VAL A  38       6.171  12.661   9.505  1.00  0.00           C  
ATOM    631  H   VAL A  38       5.819  10.275  12.013  1.00  0.00           H  
ATOM    632  HA  VAL A  38       3.878  12.241  10.888  1.00  0.00           H  
ATOM    633  HB  VAL A  38       5.856  10.547   9.306  1.00  0.00           H  
ATOM    634 1HG1 VAL A  38       4.907  11.628   7.327  1.00  0.00           H  
ATOM    635 2HG1 VAL A  38       3.701  10.647   8.193  1.00  0.00           H  
ATOM    636 3HG1 VAL A  38       3.684  12.420   8.347  1.00  0.00           H  
ATOM    637 1HG2 VAL A  38       6.738  12.741   8.578  1.00  0.00           H  
ATOM    638 2HG2 VAL A  38       5.571  13.561   9.642  1.00  0.00           H  
ATOM    639 3HG2 VAL A  38       6.859  12.553  10.343  1.00  0.00           H  
ATOM    640  N   THR A  39       2.220  10.460  10.354  1.00  0.00           N  
ATOM    641  CA  THR A  39       1.239   9.435  10.021  1.00  0.00           C  
ATOM    642  C   THR A  39       0.849   9.501   8.550  1.00  0.00           C  
ATOM    643  O   THR A  39       0.492  10.563   8.039  1.00  0.00           O  
ATOM    644  CB  THR A  39      -0.021   9.569  10.896  1.00  0.00           C  
ATOM    645  OG1 THR A  39       0.333   9.417  12.277  1.00  0.00           O  
ATOM    646  CG2 THR A  39      -1.047   8.511  10.520  1.00  0.00           C  
ATOM    647  H   THR A  39       1.934  11.428  10.372  1.00  0.00           H  
ATOM    648  HA  THR A  39       1.678   8.457  10.224  1.00  0.00           H  
ATOM    649  HB  THR A  39      -0.459  10.557  10.755  1.00  0.00           H  
ATOM    650  HG1 THR A  39       0.822   8.598  12.392  1.00  0.00           H  
ATOM    651 1HG2 THR A  39      -1.932   8.621  11.149  1.00  0.00           H  
ATOM    652 2HG2 THR A  39      -1.328   8.631   9.474  1.00  0.00           H  
ATOM    653 3HG2 THR A  39      -0.619   7.520  10.669  1.00  0.00           H  
ATOM    654  N   VAL A  40       0.922   8.361   7.873  1.00  0.00           N  
ATOM    655  CA  VAL A  40       0.648   8.302   6.442  1.00  0.00           C  
ATOM    656  C   VAL A  40      -0.613   7.494   6.156  1.00  0.00           C  
ATOM    657  O   VAL A  40      -0.753   6.361   6.614  1.00  0.00           O  
ATOM    658  CB  VAL A  40       1.838   7.672   5.695  1.00  0.00           C  
ATOM    659  CG1 VAL A  40       1.585   7.670   4.194  1.00  0.00           C  
ATOM    660  CG2 VAL A  40       3.116   8.428   6.025  1.00  0.00           C  
ATOM    661  H   VAL A  40       1.175   7.514   8.360  1.00  0.00           H  
ATOM    662  HA  VAL A  40       0.503   9.319   6.074  1.00  0.00           H  
ATOM    663  HB  VAL A  40       1.940   6.632   6.005  1.00  0.00           H  
ATOM    664 1HG1 VAL A  40       2.436   7.221   3.682  1.00  0.00           H  
ATOM    665 2HG1 VAL A  40       0.686   7.093   3.978  1.00  0.00           H  
ATOM    666 3HG1 VAL A  40       1.452   8.694   3.847  1.00  0.00           H  
ATOM    667 1HG2 VAL A  40       3.953   7.977   5.494  1.00  0.00           H  
ATOM    668 2HG2 VAL A  40       3.011   9.470   5.720  1.00  0.00           H  
ATOM    669 3HG2 VAL A  40       3.299   8.381   7.099  1.00  0.00           H  
ATOM    670  N   ASN A  41      -1.527   8.087   5.396  1.00  0.00           N  
ATOM    671  CA  ASN A  41      -2.797   7.443   5.081  1.00  0.00           C  
ATOM    672  C   ASN A  41      -2.681   6.576   3.834  1.00  0.00           C  
ATOM    673  O   ASN A  41      -1.811   6.798   2.992  1.00  0.00           O  
ATOM    674  CB  ASN A  41      -3.894   8.478   4.912  1.00  0.00           C  
ATOM    675  CG  ASN A  41      -4.225   9.184   6.198  1.00  0.00           C  
ATOM    676  OD1 ASN A  41      -4.887   8.620   7.077  1.00  0.00           O  
ATOM    677  ND2 ASN A  41      -3.778  10.407   6.325  1.00  0.00           N  
ATOM    678  H   ASN A  41      -1.339   9.007   5.025  1.00  0.00           H  
ATOM    679  HA  ASN A  41      -3.079   6.808   5.923  1.00  0.00           H  
ATOM    680 1HB  ASN A  41      -3.584   9.219   4.174  1.00  0.00           H  
ATOM    681 2HB  ASN A  41      -4.795   7.995   4.534  1.00  0.00           H  
ATOM    682 1HD2 ASN A  41      -3.968  10.925   7.160  1.00  0.00           H  
ATOM    683 2HD2 ASN A  41      -3.246  10.823   5.588  1.00  0.00           H  
ATOM    684  N   PRO A  42      -3.565   5.591   3.720  1.00  0.00           N  
ATOM    685  CA  PRO A  42      -3.611   4.737   2.538  1.00  0.00           C  
ATOM    686  C   PRO A  42      -3.648   5.564   1.261  1.00  0.00           C  
ATOM    687  O   PRO A  42      -4.489   6.449   1.105  1.00  0.00           O  
ATOM    688  CB  PRO A  42      -4.907   3.946   2.737  1.00  0.00           C  
ATOM    689  CG  PRO A  42      -5.052   3.844   4.217  1.00  0.00           C  
ATOM    690  CD  PRO A  42      -4.604   5.186   4.729  1.00  0.00           C  
ATOM    691  HA  PRO A  42      -2.716   4.115   2.526  1.00  0.00           H  
ATOM    692 1HB  PRO A  42      -5.748   4.475   2.261  1.00  0.00           H  
ATOM    693 2HB  PRO A  42      -4.829   2.964   2.247  1.00  0.00           H  
ATOM    694 1HG  PRO A  42      -6.095   3.618   4.482  1.00  0.00           H  
ATOM    695 2HG  PRO A  42      -4.438   3.017   4.602  1.00  0.00           H  
ATOM    696 1HD  PRO A  42      -5.455   5.883   4.730  1.00  0.00           H  
ATOM    697 2HD  PRO A  42      -4.195   5.075   5.744  1.00  0.00           H  
ATOM    698  N   GLY A  43      -2.729   5.270   0.345  1.00  0.00           N  
ATOM    699  CA  GLY A  43      -2.727   5.904  -0.967  1.00  0.00           C  
ATOM    700  C   GLY A  43      -2.012   7.248  -0.930  1.00  0.00           C  
ATOM    701  O   GLY A  43      -1.809   7.882  -1.965  1.00  0.00           O  
ATOM    702  H   GLY A  43      -2.016   4.593   0.567  1.00  0.00           H  
ATOM    703 1HA  GLY A  43      -2.239   5.247  -1.688  1.00  0.00           H  
ATOM    704 2HA  GLY A  43      -3.753   6.044  -1.306  1.00  0.00           H  
ATOM    705  N   GLU A  44      -1.629   7.676   0.269  1.00  0.00           N  
ATOM    706  CA  GLU A  44      -0.999   8.977   0.451  1.00  0.00           C  
ATOM    707  C   GLU A  44       0.513   8.886   0.285  1.00  0.00           C  
ATOM    708  O   GLU A  44       1.134   7.905   0.692  1.00  0.00           O  
ATOM    709  CB  GLU A  44      -1.334   9.542   1.835  1.00  0.00           C  
ATOM    710  CG  GLU A  44      -0.925  10.994   2.036  1.00  0.00           C  
ATOM    711  CD  GLU A  44      -1.315  11.530   3.385  1.00  0.00           C  
ATOM    712  OE1 GLU A  44      -1.662  10.748   4.236  1.00  0.00           O  
ATOM    713  OE2 GLU A  44      -1.265  12.725   3.565  1.00  0.00           O  
ATOM    714  H   GLU A  44      -1.779   7.083   1.073  1.00  0.00           H  
ATOM    715  HA  GLU A  44      -1.394   9.661  -0.299  1.00  0.00           H  
ATOM    716 1HB  GLU A  44      -2.409   9.470   2.006  1.00  0.00           H  
ATOM    717 2HB  GLU A  44      -0.840   8.945   2.602  1.00  0.00           H  
ATOM    718 1HG  GLU A  44       0.156  11.075   1.925  1.00  0.00           H  
ATOM    719 2HG  GLU A  44      -1.388  11.603   1.261  1.00  0.00           H  
ATOM    720  N   GLU A  45       1.098   9.915  -0.320  1.00  0.00           N  
ATOM    721  CA  GLU A  45       2.535  10.143  -0.222  1.00  0.00           C  
ATOM    722  C   GLU A  45       2.841  11.396   0.590  1.00  0.00           C  
ATOM    723  O   GLU A  45       2.334  12.479   0.294  1.00  0.00           O  
ATOM    724  CB  GLU A  45       3.151  10.266  -1.618  1.00  0.00           C  
ATOM    725  CG  GLU A  45       4.648  10.538  -1.622  1.00  0.00           C  
ATOM    726  CD  GLU A  45       5.219  10.651  -3.009  1.00  0.00           C  
ATOM    727  OE1 GLU A  45       4.504  10.391  -3.947  1.00  0.00           O  
ATOM    728  OE2 GLU A  45       6.370  10.996  -3.129  1.00  0.00           O  
ATOM    729  H   GLU A  45       0.534  10.556  -0.861  1.00  0.00           H  
ATOM    730  HA  GLU A  45       2.989   9.285   0.274  1.00  0.00           H  
ATOM    731 1HB  GLU A  45       2.977   9.344  -2.174  1.00  0.00           H  
ATOM    732 2HB  GLU A  45       2.662  11.073  -2.161  1.00  0.00           H  
ATOM    733 1HG  GLU A  45       4.840  11.468  -1.087  1.00  0.00           H  
ATOM    734 2HG  GLU A  45       5.156   9.734  -1.090  1.00  0.00           H  
ATOM    735  N   VAL A  46       3.671  11.242   1.616  1.00  0.00           N  
ATOM    736  CA  VAL A  46       4.066  12.365   2.457  1.00  0.00           C  
ATOM    737  C   VAL A  46       5.553  12.663   2.316  1.00  0.00           C  
ATOM    738  O   VAL A  46       6.393  11.794   2.545  1.00  0.00           O  
ATOM    739  CB  VAL A  46       3.742  12.066   3.933  1.00  0.00           C  
ATOM    740  CG1 VAL A  46       4.188  13.219   4.820  1.00  0.00           C  
ATOM    741  CG2 VAL A  46       2.252  11.807   4.094  1.00  0.00           C  
ATOM    742  H   VAL A  46       4.039  10.324   1.817  1.00  0.00           H  
ATOM    743  HA  VAL A  46       3.502  13.245   2.146  1.00  0.00           H  
ATOM    744  HB  VAL A  46       4.301  11.185   4.247  1.00  0.00           H  
ATOM    745 1HG1 VAL A  46       3.952  12.991   5.860  1.00  0.00           H  
ATOM    746 2HG1 VAL A  46       5.263  13.364   4.716  1.00  0.00           H  
ATOM    747 3HG1 VAL A  46       3.668  14.130   4.522  1.00  0.00           H  
ATOM    748 1HG2 VAL A  46       2.031  11.596   5.140  1.00  0.00           H  
ATOM    749 2HG2 VAL A  46       1.693  12.686   3.775  1.00  0.00           H  
ATOM    750 3HG2 VAL A  46       1.963  10.952   3.483  1.00  0.00           H  
ATOM    751  N   GLU A  47       5.870  13.898   1.938  1.00  0.00           N  
ATOM    752  CA  GLU A  47       7.256  14.300   1.726  1.00  0.00           C  
ATOM    753  C   GLU A  47       7.772  15.132   2.895  1.00  0.00           C  
ATOM    754  O   GLU A  47       7.193  16.161   3.240  1.00  0.00           O  
ATOM    755  CB  GLU A  47       7.388  15.095   0.425  1.00  0.00           C  
ATOM    756  CG  GLU A  47       8.815  15.491   0.072  1.00  0.00           C  
ATOM    757  CD  GLU A  47       8.919  16.165  -1.267  1.00  0.00           C  
ATOM    758  OE1 GLU A  47       7.923  16.262  -1.942  1.00  0.00           O  
ATOM    759  OE2 GLU A  47       9.998  16.583  -1.617  1.00  0.00           O  
ATOM    760  H   GLU A  47       5.134  14.572   1.793  1.00  0.00           H  
ATOM    761  HA  GLU A  47       7.868  13.401   1.638  1.00  0.00           H  
ATOM    762 1HB  GLU A  47       6.990  14.506  -0.402  1.00  0.00           H  
ATOM    763 2HB  GLU A  47       6.794  16.006   0.494  1.00  0.00           H  
ATOM    764 1HG  GLU A  47       9.191  16.169   0.837  1.00  0.00           H  
ATOM    765 2HG  GLU A  47       9.439  14.599   0.075  1.00  0.00           H  
ATOM    766  N   VAL A  48       8.864  14.678   3.501  1.00  0.00           N  
ATOM    767  CA  VAL A  48       9.480  15.397   4.609  1.00  0.00           C  
ATOM    768  C   VAL A  48      10.865  15.907   4.231  1.00  0.00           C  
ATOM    769  O   VAL A  48      11.704  15.151   3.741  1.00  0.00           O  
ATOM    770  CB  VAL A  48       9.593  14.483   5.844  1.00  0.00           C  
ATOM    771  CG1 VAL A  48      10.151  15.256   7.030  1.00  0.00           C  
ATOM    772  CG2 VAL A  48       8.231  13.893   6.177  1.00  0.00           C  
ATOM    773  H   VAL A  48       9.277  13.812   3.186  1.00  0.00           H  
ATOM    774  HA  VAL A  48       8.849  16.249   4.861  1.00  0.00           H  
ATOM    775  HB  VAL A  48      10.295  13.678   5.626  1.00  0.00           H  
ATOM    776 1HG1 VAL A  48      10.224  14.595   7.893  1.00  0.00           H  
ATOM    777 2HG1 VAL A  48      11.141  15.638   6.781  1.00  0.00           H  
ATOM    778 3HG1 VAL A  48       9.488  16.088   7.266  1.00  0.00           H  
ATOM    779 1HG2 VAL A  48       8.319  13.248   7.051  1.00  0.00           H  
ATOM    780 2HG2 VAL A  48       7.528  14.699   6.390  1.00  0.00           H  
ATOM    781 3HG2 VAL A  48       7.870  13.310   5.330  1.00  0.00           H  
ATOM    782  N   THR A  49      11.099  17.195   4.464  1.00  0.00           N  
ATOM    783  CA  THR A  49      12.330  17.841   4.026  1.00  0.00           C  
ATOM    784  C   THR A  49      13.244  18.143   5.207  1.00  0.00           C  
ATOM    785  O   THR A  49      12.800  18.664   6.230  1.00  0.00           O  
ATOM    786  CB  THR A  49      12.030  19.141   3.256  1.00  0.00           C  
ATOM    787  OG1 THR A  49      11.221  18.846   2.110  1.00  0.00           O  
ATOM    788  CG2 THR A  49      13.321  19.804   2.805  1.00  0.00           C  
ATOM    789  H   THR A  49      10.407  17.740   4.958  1.00  0.00           H  
ATOM    790  HA  THR A  49      12.851  17.167   3.344  1.00  0.00           H  
ATOM    791  HB  THR A  49      11.483  19.827   3.903  1.00  0.00           H  
ATOM    792  HG1 THR A  49      10.299  18.796   2.374  1.00  0.00           H  
ATOM    793 1HG2 THR A  49      13.089  20.721   2.264  1.00  0.00           H  
ATOM    794 2HG2 THR A  49      13.934  20.040   3.676  1.00  0.00           H  
ATOM    795 3HG2 THR A  49      13.869  19.125   2.151  1.00  0.00           H  
ATOM    796  N   PHE A  50      14.523  17.814   5.058  1.00  0.00           N  
ATOM    797  CA  PHE A  50      15.519  18.133   6.074  1.00  0.00           C  
ATOM    798  C   PHE A  50      16.662  18.949   5.486  1.00  0.00           C  
ATOM    799  O   PHE A  50      16.947  18.866   4.291  1.00  0.00           O  
ATOM    800  CB  PHE A  50      16.071  16.852   6.702  1.00  0.00           C  
ATOM    801  CG  PHE A  50      15.035  16.035   7.420  1.00  0.00           C  
ATOM    802  CD1 PHE A  50      14.292  15.080   6.742  1.00  0.00           C  
ATOM    803  CD2 PHE A  50      14.801  16.219   8.775  1.00  0.00           C  
ATOM    804  CE1 PHE A  50      13.339  14.327   7.402  1.00  0.00           C  
ATOM    805  CE2 PHE A  50      13.850  15.467   9.437  1.00  0.00           C  
ATOM    806  CZ  PHE A  50      13.118  14.520   8.749  1.00  0.00           C  
ATOM    807  H   PHE A  50      14.811  17.331   4.219  1.00  0.00           H  
ATOM    808  HA  PHE A  50      15.039  18.718   6.859  1.00  0.00           H  
ATOM    809 1HB  PHE A  50      16.518  16.230   5.928  1.00  0.00           H  
ATOM    810 2HB  PHE A  50      16.857  17.105   7.413  1.00  0.00           H  
ATOM    811  HD1 PHE A  50      14.468  14.926   5.677  1.00  0.00           H  
ATOM    812  HD2 PHE A  50      15.379  16.967   9.318  1.00  0.00           H  
ATOM    813  HE1 PHE A  50      12.762  13.580   6.857  1.00  0.00           H  
ATOM    814  HE2 PHE A  50      13.676  15.621  10.502  1.00  0.00           H  
ATOM    815  HZ  PHE A  50      12.366  13.928   9.269  1.00  0.00           H  
ATOM    816  N   SER A  51      17.316  19.739   6.333  1.00  0.00           N  
ATOM    817  CA  SER A  51      18.554  20.409   5.954  1.00  0.00           C  
ATOM    818  C   SER A  51      19.489  20.552   7.149  1.00  0.00           C  
ATOM    819  O   SER A  51      19.045  20.601   8.295  1.00  0.00           O  
ATOM    820  CB  SER A  51      18.251  21.775   5.371  1.00  0.00           C  
ATOM    821  OG  SER A  51      17.679  22.617   6.334  1.00  0.00           O  
ATOM    822  H   SER A  51      16.945  19.877   7.261  1.00  0.00           H  
ATOM    823  HA  SER A  51      19.051  19.812   5.190  1.00  0.00           H  
ATOM    824 1HB  SER A  51      19.170  22.222   4.994  1.00  0.00           H  
ATOM    825 2HB  SER A  51      17.570  21.667   4.528  1.00  0.00           H  
ATOM    826  HG  SER A  51      18.406  22.933   6.875  1.00  0.00           H  
ATOM    827  N   THR A  52      20.787  20.620   6.871  1.00  0.00           N  
ATOM    828  CA  THR A  52      21.787  20.770   7.922  1.00  0.00           C  
ATOM    829  C   THR A  52      23.017  21.510   7.409  1.00  0.00           C  
ATOM    830  O   THR A  52      23.005  22.069   6.313  1.00  0.00           O  
ATOM    831  CB  THR A  52      22.205  19.402   8.489  1.00  0.00           C  
ATOM    832  OG1 THR A  52      23.066  19.592   9.620  1.00  0.00           O  
ATOM    833  CG2 THR A  52      22.936  18.586   7.433  1.00  0.00           C  
ATOM    834  H   THR A  52      21.088  20.568   5.908  1.00  0.00           H  
ATOM    835  HA  THR A  52      21.348  21.344   8.739  1.00  0.00           H  
ATOM    836  HB  THR A  52      21.319  18.855   8.812  1.00  0.00           H  
ATOM    837  HG1 THR A  52      22.739  19.075  10.361  1.00  0.00           H  
ATOM    838 1HG2 THR A  52      23.224  17.623   7.852  1.00  0.00           H  
ATOM    839 2HG2 THR A  52      22.281  18.430   6.576  1.00  0.00           H  
ATOM    840 3HG2 THR A  52      23.828  19.124   7.113  1.00  0.00           H  
ATOM    841  N   THR A  53      24.076  21.510   8.211  1.00  0.00           N  
ATOM    842  CA  THR A  53      25.382  21.972   7.754  1.00  0.00           C  
ATOM    843  C   THR A  53      26.422  20.866   7.847  1.00  0.00           C  
ATOM    844  O   THR A  53      27.526  20.990   7.314  1.00  0.00           O  
ATOM    845  CB  THR A  53      25.853  23.193   8.565  1.00  0.00           C  
ATOM    846  OG1 THR A  53      25.983  22.831   9.946  1.00  0.00           O  
ATOM    847  CG2 THR A  53      24.858  24.336   8.436  1.00  0.00           C  
ATOM    848  H   THR A  53      23.976  21.179   9.160  1.00  0.00           H  
ATOM    849  HA  THR A  53      25.293  22.285   6.713  1.00  0.00           H  
ATOM    850  HB  THR A  53      26.825  23.521   8.197  1.00  0.00           H  
ATOM    851  HG1 THR A  53      26.818  22.377  10.080  1.00  0.00           H  
ATOM    852 1HG2 THR A  53      25.208  25.190   9.015  1.00  0.00           H  
ATOM    853 2HG2 THR A  53      24.766  24.621   7.388  1.00  0.00           H  
ATOM    854 3HG2 THR A  53      23.887  24.017   8.811  1.00  0.00           H  
ATOM    855  N   ASP A  54      26.067  19.782   8.528  1.00  0.00           N  
ATOM    856  CA  ASP A  54      26.984  18.665   8.725  1.00  0.00           C  
ATOM    857  C   ASP A  54      26.457  17.397   8.067  1.00  0.00           C  
ATOM    858  O   ASP A  54      25.484  16.803   8.530  1.00  0.00           O  
ATOM    859  CB  ASP A  54      27.212  18.415  10.217  1.00  0.00           C  
ATOM    860  CG  ASP A  54      28.278  17.361  10.485  1.00  0.00           C  
ATOM    861  OD1 ASP A  54      28.491  16.529   9.635  1.00  0.00           O  
ATOM    862  OD2 ASP A  54      28.870  17.399  11.538  1.00  0.00           O  
ATOM    863  H   ASP A  54      25.137  19.729   8.920  1.00  0.00           H  
ATOM    864  HA  ASP A  54      27.944  18.920   8.273  1.00  0.00           H  
ATOM    865 1HB  ASP A  54      27.512  19.345  10.701  1.00  0.00           H  
ATOM    866 2HB  ASP A  54      26.278  18.091  10.679  1.00  0.00           H  
ATOM    867  N   PRO A  55      27.106  16.985   6.982  1.00  0.00           N  
ATOM    868  CA  PRO A  55      26.619  15.876   6.172  1.00  0.00           C  
ATOM    869  C   PRO A  55      26.391  14.632   7.020  1.00  0.00           C  
ATOM    870  O   PRO A  55      25.520  13.815   6.720  1.00  0.00           O  
ATOM    871  CB  PRO A  55      27.747  15.668   5.157  1.00  0.00           C  
ATOM    872  CG  PRO A  55      28.309  17.033   4.952  1.00  0.00           C  
ATOM    873  CD  PRO A  55      28.257  17.669   6.315  1.00  0.00           C  
ATOM    874  HA  PRO A  55      25.670  16.169   5.719  1.00  0.00           H  
ATOM    875 1HB  PRO A  55      28.485  14.957   5.555  1.00  0.00           H  
ATOM    876 2HB  PRO A  55      27.345  15.230   4.231  1.00  0.00           H  
ATOM    877 1HG  PRO A  55      29.334  16.965   4.555  1.00  0.00           H  
ATOM    878 2HG  PRO A  55      27.716  17.581   4.205  1.00  0.00           H  
ATOM    879 1HD  PRO A  55      29.194  17.464   6.853  1.00  0.00           H  
ATOM    880 2HD  PRO A  55      28.099  18.751   6.209  1.00  0.00           H  
ATOM    881  N   ARG A  56      27.113  14.537   8.128  1.00  0.00           N  
ATOM    882  CA  ARG A  56      27.073  13.353   8.978  1.00  0.00           C  
ATOM    883  C   ARG A  56      25.695  13.166   9.598  1.00  0.00           C  
ATOM    884  O   ARG A  56      25.322  12.058   9.983  1.00  0.00           O  
ATOM    885  CB  ARG A  56      28.115  13.452  10.083  1.00  0.00           C  
ATOM    886  CG  ARG A  56      29.557  13.390   9.610  1.00  0.00           C  
ATOM    887  CD  ARG A  56      30.512  13.476  10.745  1.00  0.00           C  
ATOM    888  NE  ARG A  56      30.452  14.770  11.406  1.00  0.00           N  
ATOM    889  CZ  ARG A  56      31.183  15.112  12.485  1.00  0.00           C  
ATOM    890  NH1 ARG A  56      32.024  14.249  13.011  1.00  0.00           N  
ATOM    891  NH2 ARG A  56      31.055  16.317  13.015  1.00  0.00           N  
ATOM    892  H   ARG A  56      27.685  15.322   8.403  1.00  0.00           H  
ATOM    893  HA  ARG A  56      27.304  12.480   8.366  1.00  0.00           H  
ATOM    894 1HB  ARG A  56      27.984  14.389  10.621  1.00  0.00           H  
ATOM    895 2HB  ARG A  56      27.965  12.641  10.797  1.00  0.00           H  
ATOM    896 1HG  ARG A  56      29.730  12.448   9.088  1.00  0.00           H  
ATOM    897 2HG  ARG A  56      29.755  14.222   8.932  1.00  0.00           H  
ATOM    898 1HD  ARG A  56      30.274  12.707  11.479  1.00  0.00           H  
ATOM    899 2HD  ARG A  56      31.527  13.328  10.379  1.00  0.00           H  
ATOM    900  HE  ARG A  56      29.817  15.461  11.030  1.00  0.00           H  
ATOM    901 1HH1 ARG A  56      32.120  13.328  12.606  1.00  0.00           H  
ATOM    902 2HH1 ARG A  56      32.571  14.505  13.819  1.00  0.00           H  
ATOM    903 1HH2 ARG A  56      30.410  16.981  12.610  1.00  0.00           H  
ATOM    904 2HH2 ARG A  56      31.604  16.572  13.822  1.00  0.00           H  
ATOM    905  N   GLU A  57      24.941  14.256   9.691  1.00  0.00           N  
ATOM    906  CA  GLU A  57      23.604  14.215  10.275  1.00  0.00           C  
ATOM    907  C   GLU A  57      22.605  13.580   9.315  1.00  0.00           C  
ATOM    908  O   GLU A  57      21.563  13.076   9.736  1.00  0.00           O  
ATOM    909  CB  GLU A  57      23.142  15.626  10.649  1.00  0.00           C  
ATOM    910  CG  GLU A  57      23.906  16.250  11.808  1.00  0.00           C  
ATOM    911  CD  GLU A  57      23.318  17.558  12.259  1.00  0.00           C  
ATOM    912  OE1 GLU A  57      22.348  17.983  11.678  1.00  0.00           O  
ATOM    913  OE2 GLU A  57      23.840  18.134  13.184  1.00  0.00           O  
ATOM    914  H   GLU A  57      25.302  15.134   9.350  1.00  0.00           H  
ATOM    915  HA  GLU A  57      23.643  13.618  11.187  1.00  0.00           H  
ATOM    916 1HB  GLU A  57      23.247  16.283   9.785  1.00  0.00           H  
ATOM    917 2HB  GLU A  57      22.086  15.604  10.917  1.00  0.00           H  
ATOM    918 1HG  GLU A  57      23.903  15.556  12.647  1.00  0.00           H  
ATOM    919 2HG  GLU A  57      24.940  16.407  11.506  1.00  0.00           H  
ATOM    920  N   LEU A  58      22.929  13.609   8.028  1.00  0.00           N  
ATOM    921  CA  LEU A  58      22.063  13.027   7.008  1.00  0.00           C  
ATOM    922  C   LEU A  58      22.524  11.625   6.628  1.00  0.00           C  
ATOM    923  O   LEU A  58      21.707  10.746   6.356  1.00  0.00           O  
ATOM    924  CB  LEU A  58      22.038  13.920   5.761  1.00  0.00           C  
ATOM    925  CG  LEU A  58      21.551  15.357   5.982  1.00  0.00           C  
ATOM    926  CD1 LEU A  58      21.646  16.133   4.675  1.00  0.00           C  
ATOM    927  CD2 LEU A  58      20.121  15.335   6.501  1.00  0.00           C  
ATOM    928  H   LEU A  58      23.795  14.045   7.748  1.00  0.00           H  
ATOM    929  HA  LEU A  58      21.050  12.966   7.407  1.00  0.00           H  
ATOM    930 1HB  LEU A  58      23.045  13.971   5.351  1.00  0.00           H  
ATOM    931 2HB  LEU A  58      21.388  13.460   5.017  1.00  0.00           H  
ATOM    932  HG  LEU A  58      22.194  15.852   6.710  1.00  0.00           H  
ATOM    933 1HD1 LEU A  58      21.300  17.154   4.831  1.00  0.00           H  
ATOM    934 2HD1 LEU A  58      22.682  16.149   4.336  1.00  0.00           H  
ATOM    935 3HD1 LEU A  58      21.025  15.651   3.920  1.00  0.00           H  
ATOM    936 1HD2 LEU A  58      19.775  16.357   6.659  1.00  0.00           H  
ATOM    937 2HD2 LEU A  58      19.477  14.842   5.773  1.00  0.00           H  
ATOM    938 3HD2 LEU A  58      20.085  14.790   7.445  1.00  0.00           H  
ATOM    939  N   LYS A  59      23.838  11.424   6.617  1.00  0.00           N  
ATOM    940  CA  LYS A  59      24.410  10.132   6.253  1.00  0.00           C  
ATOM    941  C   LYS A  59      23.971   9.042   7.223  1.00  0.00           C  
ATOM    942  O   LYS A  59      23.908   7.868   6.863  1.00  0.00           O  
ATOM    943  CB  LYS A  59      25.936  10.216   6.212  1.00  0.00           C  
ATOM    944  CG  LYS A  59      26.491  11.041   5.058  1.00  0.00           C  
ATOM    945  CD  LYS A  59      26.493  10.244   3.762  1.00  0.00           C  
ATOM    946  CE  LYS A  59      27.136  11.033   2.628  1.00  0.00           C  
ATOM    947  NZ  LYS A  59      27.402  10.178   1.439  1.00  0.00           N  
ATOM    948  H   LYS A  59      24.454  12.183   6.863  1.00  0.00           H  
ATOM    949  HA  LYS A  59      24.065   9.870   5.252  1.00  0.00           H  
ATOM    950 1HB  LYS A  59      26.303  10.655   7.142  1.00  0.00           H  
ATOM    951 2HB  LYS A  59      26.354   9.212   6.137  1.00  0.00           H  
ATOM    952 1HG  LYS A  59      25.882  11.935   4.924  1.00  0.00           H  
ATOM    953 2HG  LYS A  59      27.511  11.349   5.288  1.00  0.00           H  
ATOM    954 1HD  LYS A  59      27.047   9.316   3.906  1.00  0.00           H  
ATOM    955 2HD  LYS A  59      25.468   9.997   3.484  1.00  0.00           H  
ATOM    956 1HE  LYS A  59      26.477  11.847   2.335  1.00  0.00           H  
ATOM    957 2HE  LYS A  59      28.078  11.460   2.972  1.00  0.00           H  
ATOM    958 1HZ  LYS A  59      27.828  10.736   0.712  1.00  0.00           H  
ATOM    959 2HZ  LYS A  59      28.027   9.427   1.697  1.00  0.00           H  
ATOM    960 3HZ  LYS A  59      26.533   9.790   1.101  1.00  0.00           H  
ATOM    961  N   ASN A  60      23.667   9.440   8.454  1.00  0.00           N  
ATOM    962  CA  ASN A  60      23.276   8.492   9.490  1.00  0.00           C  
ATOM    963  C   ASN A  60      21.797   8.625   9.826  1.00  0.00           C  
ATOM    964  O   ASN A  60      21.341   8.148  10.866  1.00  0.00           O  
ATOM    965  CB  ASN A  60      24.125   8.680  10.734  1.00  0.00           C  
ATOM    966  CG  ASN A  60      25.564   8.298  10.515  1.00  0.00           C  
ATOM    967  OD1 ASN A  60      25.919   7.116  10.565  1.00  0.00           O  
ATOM    968  ND2 ASN A  60      26.397   9.278  10.273  1.00  0.00           N  
ATOM    969  H   ASN A  60      23.710  10.424   8.678  1.00  0.00           H  
ATOM    970  HA  ASN A  60      23.463   7.482   9.123  1.00  0.00           H  
ATOM    971 1HB  ASN A  60      24.083   9.723  11.050  1.00  0.00           H  
ATOM    972 2HB  ASN A  60      23.721   8.076  11.546  1.00  0.00           H  
ATOM    973 1HD2 ASN A  60      27.366   9.084  10.120  1.00  0.00           H  
ATOM    974 2HD2 ASN A  60      26.065  10.220  10.241  1.00  0.00           H  
ATOM    975  N   ALA A  61      21.049   9.274   8.941  1.00  0.00           N  
ATOM    976  CA  ALA A  61      19.618   9.471   9.143  1.00  0.00           C  
ATOM    977  C   ALA A  61      18.879   8.140   9.181  1.00  0.00           C  
ATOM    978  O   ALA A  61      19.218   7.209   8.450  1.00  0.00           O  
ATOM    979  CB  ALA A  61      19.046  10.362   8.050  1.00  0.00           C  
ATOM    980  H   ALA A  61      21.484   9.641   8.106  1.00  0.00           H  
ATOM    981  HA  ALA A  61      19.470   9.974  10.100  1.00  0.00           H  
ATOM    982 1HB  ALA A  61      17.978  10.498   8.214  1.00  0.00           H  
ATOM    983 2HB  ALA A  61      19.544  11.330   8.072  1.00  0.00           H  
ATOM    984 3HB  ALA A  61      19.206   9.894   7.079  1.00  0.00           H  
ATOM    985  N   THR A  62      17.870   8.055  10.041  1.00  0.00           N  
ATOM    986  CA  THR A  62      17.044   6.857  10.138  1.00  0.00           C  
ATOM    987  C   THR A  62      15.584   7.169   9.833  1.00  0.00           C  
ATOM    988  O   THR A  62      15.003   8.088  10.408  1.00  0.00           O  
ATOM    989  CB  THR A  62      17.157   6.217  11.534  1.00  0.00           C  
ATOM    990  OG1 THR A  62      18.514   5.820  11.772  1.00  0.00           O  
ATOM    991  CG2 THR A  62      16.251   4.999  11.637  1.00  0.00           C  
ATOM    992  H   THR A  62      17.668   8.840  10.643  1.00  0.00           H  
ATOM    993  HA  THR A  62      17.395   6.136   9.399  1.00  0.00           H  
ATOM    994  HB  THR A  62      16.866   6.943  12.291  1.00  0.00           H  
ATOM    995  HG1 THR A  62      19.064   6.602  11.860  1.00  0.00           H  
ATOM    996 1HG2 THR A  62      16.343   4.560  12.629  1.00  0.00           H  
ATOM    997 2HG2 THR A  62      15.217   5.299  11.467  1.00  0.00           H  
ATOM    998 3HG2 THR A  62      16.543   4.264  10.887  1.00  0.00           H  
ATOM    999  N   ILE A  63      14.997   6.395   8.926  1.00  0.00           N  
ATOM   1000  CA  ILE A  63      13.569   6.492   8.647  1.00  0.00           C  
ATOM   1001  C   ILE A  63      12.852   5.192   8.990  1.00  0.00           C  
ATOM   1002  O   ILE A  63      13.003   4.187   8.296  1.00  0.00           O  
ATOM   1003  CB  ILE A  63      13.320   6.842   7.169  1.00  0.00           C  
ATOM   1004  CG1 ILE A  63      13.993   8.170   6.814  1.00  0.00           C  
ATOM   1005  CG2 ILE A  63      11.828   6.903   6.880  1.00  0.00           C  
ATOM   1006  CD1 ILE A  63      15.421   8.024   6.341  1.00  0.00           C  
ATOM   1007  H   ILE A  63      15.554   5.725   8.416  1.00  0.00           H  
ATOM   1008  HA  ILE A  63      13.149   7.284   9.265  1.00  0.00           H  
ATOM   1009  HB  ILE A  63      13.772   6.080   6.534  1.00  0.00           H  
ATOM   1010 1HG1 ILE A  63      13.423   8.669   6.031  1.00  0.00           H  
ATOM   1011 2HG1 ILE A  63      13.990   8.824   7.687  1.00  0.00           H  
ATOM   1012 1HG2 ILE A  63      11.671   7.152   5.831  1.00  0.00           H  
ATOM   1013 2HG2 ILE A  63      11.376   5.936   7.095  1.00  0.00           H  
ATOM   1014 3HG2 ILE A  63      11.368   7.667   7.507  1.00  0.00           H  
ATOM   1015 1HD1 ILE A  63      15.831   9.008   6.109  1.00  0.00           H  
ATOM   1016 2HD1 ILE A  63      16.019   7.558   7.125  1.00  0.00           H  
ATOM   1017 3HD1 ILE A  63      15.446   7.402   5.447  1.00  0.00           H  
ATOM   1018  N   GLN A  64      12.071   5.218  10.065  1.00  0.00           N  
ATOM   1019  CA  GLN A  64      11.463   4.005  10.601  1.00  0.00           C  
ATOM   1020  C   GLN A  64       9.948   4.039  10.454  1.00  0.00           C  
ATOM   1021  O   GLN A  64       9.296   4.999  10.863  1.00  0.00           O  
ATOM   1022  CB  GLN A  64      11.843   3.822  12.073  1.00  0.00           C  
ATOM   1023  CG  GLN A  64      11.333   2.531  12.690  1.00  0.00           C  
ATOM   1024  CD  GLN A  64      11.685   2.415  14.162  1.00  0.00           C  
ATOM   1025  OE1 GLN A  64      10.966   2.921  15.027  1.00  0.00           O  
ATOM   1026  NE2 GLN A  64      12.796   1.748  14.454  1.00  0.00           N  
ATOM   1027  H   GLN A  64      11.894   6.101  10.522  1.00  0.00           H  
ATOM   1028  HA  GLN A  64      11.842   3.151  10.037  1.00  0.00           H  
ATOM   1029 1HB  GLN A  64      12.928   3.838  12.174  1.00  0.00           H  
ATOM   1030 2HB  GLN A  64      11.447   4.654  12.657  1.00  0.00           H  
ATOM   1031 1HG  GLN A  64      10.248   2.497  12.595  1.00  0.00           H  
ATOM   1032 2HG  GLN A  64      11.781   1.688  12.164  1.00  0.00           H  
ATOM   1033 1HE2 GLN A  64      13.078   1.639  15.407  1.00  0.00           H  
ATOM   1034 2HE2 GLN A  64      13.350   1.354  13.720  1.00  0.00           H  
ATOM   1035  N   LEU A  65       9.391   2.982   9.872  1.00  0.00           N  
ATOM   1036  CA  LEU A  65       7.953   2.897   9.652  1.00  0.00           C  
ATOM   1037  C   LEU A  65       7.375   1.632  10.273  1.00  0.00           C  
ATOM   1038  O   LEU A  65       7.983   0.564  10.208  1.00  0.00           O  
ATOM   1039  CB  LEU A  65       7.644   2.923   8.150  1.00  0.00           C  
ATOM   1040  CG  LEU A  65       8.327   4.040   7.350  1.00  0.00           C  
ATOM   1041  CD1 LEU A  65       9.723   3.591   6.940  1.00  0.00           C  
ATOM   1042  CD2 LEU A  65       7.482   4.381   6.131  1.00  0.00           C  
ATOM   1043  H   LEU A  65       9.981   2.219   9.572  1.00  0.00           H  
ATOM   1044  HA  LEU A  65       7.480   3.758  10.123  1.00  0.00           H  
ATOM   1045 1HB  LEU A  65       7.948   1.972   7.716  1.00  0.00           H  
ATOM   1046 2HB  LEU A  65       6.568   3.032   8.018  1.00  0.00           H  
ATOM   1047  HG  LEU A  65       8.432   4.925   7.977  1.00  0.00           H  
ATOM   1048 1HD1 LEU A  65      10.208   4.385   6.372  1.00  0.00           H  
ATOM   1049 2HD1 LEU A  65      10.311   3.373   7.831  1.00  0.00           H  
ATOM   1050 3HD1 LEU A  65       9.651   2.696   6.323  1.00  0.00           H  
ATOM   1051 1HD2 LEU A  65       7.967   5.175   5.563  1.00  0.00           H  
ATOM   1052 2HD2 LEU A  65       7.378   3.497   5.502  1.00  0.00           H  
ATOM   1053 3HD2 LEU A  65       6.496   4.715   6.453  1.00  0.00           H  
ATOM   1054  N   HIS A  66       6.198   1.759  10.876  1.00  0.00           N  
ATOM   1055  CA  HIS A  66       5.563   0.641  11.562  1.00  0.00           C  
ATOM   1056  C   HIS A  66       4.213   0.307  10.938  1.00  0.00           C  
ATOM   1057  O   HIS A  66       3.368   1.183  10.760  1.00  0.00           O  
ATOM   1058  CB  HIS A  66       5.382   0.951  13.051  1.00  0.00           C  
ATOM   1059  CG  HIS A  66       6.668   1.204  13.774  1.00  0.00           C  
ATOM   1060  ND1 HIS A  66       7.407   0.194  14.352  1.00  0.00           N  
ATOM   1061  CD2 HIS A  66       7.346   2.352  14.012  1.00  0.00           C  
ATOM   1062  CE1 HIS A  66       8.486   0.711  14.916  1.00  0.00           C  
ATOM   1063  NE2 HIS A  66       8.472   2.016  14.723  1.00  0.00           N  
ATOM   1064  H   HIS A  66       5.731   2.655  10.859  1.00  0.00           H  
ATOM   1065  HA  HIS A  66       6.211  -0.232  11.476  1.00  0.00           H  
ATOM   1066 1HB  HIS A  66       4.747   1.831  13.165  1.00  0.00           H  
ATOM   1067 2HB  HIS A  66       4.876   0.117  13.537  1.00  0.00           H  
ATOM   1068  HD2 HIS A  66       7.053   3.354  13.699  1.00  0.00           H  
ATOM   1069  HE1 HIS A  66       9.257   0.153  15.447  1.00  0.00           H  
ATOM   1070  HE2 HIS A  66       9.173   2.669  15.044  1.00  0.00           H  
ATOM   1071  N   GLN A  67       4.018  -0.964  10.607  1.00  0.00           N  
ATOM   1072  CA  GLN A  67       2.794  -1.406   9.950  1.00  0.00           C  
ATOM   1073  C   GLN A  67       2.334  -2.754  10.487  1.00  0.00           C  
ATOM   1074  O   GLN A  67       2.915  -3.792  10.168  1.00  0.00           O  
ATOM   1075  CB  GLN A  67       3.000  -1.492   8.435  1.00  0.00           C  
ATOM   1076  CG  GLN A  67       1.740  -1.823   7.653  1.00  0.00           C  
ATOM   1077  CD  GLN A  67       1.990  -1.898   6.159  1.00  0.00           C  
ATOM   1078  OE1 GLN A  67       2.439  -2.925   5.640  1.00  0.00           O  
ATOM   1079  NE2 GLN A  67       1.702  -0.809   5.456  1.00  0.00           N  
ATOM   1080  H   GLN A  67       4.735  -1.644  10.817  1.00  0.00           H  
ATOM   1081  HA  GLN A  67       2.013  -0.669  10.142  1.00  0.00           H  
ATOM   1082 1HB  GLN A  67       3.385  -0.540   8.066  1.00  0.00           H  
ATOM   1083 2HB  GLN A  67       3.746  -2.254   8.212  1.00  0.00           H  
ATOM   1084 1HG  GLN A  67       1.364  -2.790   7.985  1.00  0.00           H  
ATOM   1085 2HG  GLN A  67       0.997  -1.049   7.837  1.00  0.00           H  
ATOM   1086 1HE2 GLN A  67       1.845  -0.799   4.466  1.00  0.00           H  
ATOM   1087 2HE2 GLN A  67       1.340   0.003   5.916  1.00  0.00           H  
ATOM   1088  N   GLY A  68       1.288  -2.735  11.307  1.00  0.00           N  
ATOM   1089  CA  GLY A  68       0.861  -3.924  12.032  1.00  0.00           C  
ATOM   1090  C   GLY A  68       1.965  -4.439  12.946  1.00  0.00           C  
ATOM   1091  O   GLY A  68       2.418  -3.731  13.846  1.00  0.00           O  
ATOM   1092  H   GLY A  68       0.777  -1.873  11.429  1.00  0.00           H  
ATOM   1093 1HA  GLY A  68      -0.027  -3.692  12.621  1.00  0.00           H  
ATOM   1094 2HA  GLY A  68       0.579  -4.702  11.322  1.00  0.00           H  
ATOM   1095  N   ASP A  69       2.392  -5.675  12.713  1.00  0.00           N  
ATOM   1096  CA  ASP A  69       3.423  -6.296  13.534  1.00  0.00           C  
ATOM   1097  C   ASP A  69       4.774  -6.277  12.829  1.00  0.00           C  
ATOM   1098  O   ASP A  69       5.714  -6.952  13.249  1.00  0.00           O  
ATOM   1099  CB  ASP A  69       3.040  -7.740  13.876  1.00  0.00           C  
ATOM   1100  CG  ASP A  69       1.789  -7.832  14.737  1.00  0.00           C  
ATOM   1101  OD1 ASP A  69       1.668  -7.062  15.659  1.00  0.00           O  
ATOM   1102  OD2 ASP A  69       0.965  -8.672  14.462  1.00  0.00           O  
ATOM   1103  H   ASP A  69       1.991  -6.197  11.946  1.00  0.00           H  
ATOM   1104  HA  ASP A  69       3.515  -5.731  14.462  1.00  0.00           H  
ATOM   1105 1HB  ASP A  69       2.873  -8.298  12.954  1.00  0.00           H  
ATOM   1106 2HB  ASP A  69       3.865  -8.219  14.403  1.00  0.00           H  
ATOM   1107  N   GLN A  70       4.866  -5.497  11.758  1.00  0.00           N  
ATOM   1108  CA  GLN A  70       6.091  -5.414  10.973  1.00  0.00           C  
ATOM   1109  C   GLN A  70       6.718  -4.029  11.076  1.00  0.00           C  
ATOM   1110  O   GLN A  70       6.013  -3.021  11.122  1.00  0.00           O  
ATOM   1111  CB  GLN A  70       5.812  -5.754   9.506  1.00  0.00           C  
ATOM   1112  CG  GLN A  70       5.320  -7.173   9.278  1.00  0.00           C  
ATOM   1113  CD  GLN A  70       5.016  -7.453   7.819  1.00  0.00           C  
ATOM   1114  OE1 GLN A  70       5.914  -7.460   6.973  1.00  0.00           O  
ATOM   1115  NE2 GLN A  70       3.744  -7.686   7.515  1.00  0.00           N  
ATOM   1116  H   GLN A  70       4.064  -4.949  11.478  1.00  0.00           H  
ATOM   1117  HA  GLN A  70       6.799  -6.148  11.359  1.00  0.00           H  
ATOM   1118 1HB  GLN A  70       5.061  -5.070   9.110  1.00  0.00           H  
ATOM   1119 2HB  GLN A  70       6.722  -5.615   8.922  1.00  0.00           H  
ATOM   1120 1HG  GLN A  70       6.091  -7.870   9.607  1.00  0.00           H  
ATOM   1121 2HG  GLN A  70       4.408  -7.327   9.854  1.00  0.00           H  
ATOM   1122 1HE2 GLN A  70       3.482  -7.877   6.568  1.00  0.00           H  
ATOM   1123 2HE2 GLN A  70       3.047  -7.670   8.233  1.00  0.00           H  
ATOM   1124  N   THR A  71       8.046  -3.987  11.111  1.00  0.00           N  
ATOM   1125  CA  THR A  71       8.772  -2.724  11.114  1.00  0.00           C  
ATOM   1126  C   THR A  71       9.846  -2.703  10.034  1.00  0.00           C  
ATOM   1127  O   THR A  71      10.566  -3.682   9.843  1.00  0.00           O  
ATOM   1128  CB  THR A  71       9.416  -2.456  12.487  1.00  0.00           C  
ATOM   1129  OG1 THR A  71       8.399  -2.436  13.498  1.00  0.00           O  
ATOM   1130  CG2 THR A  71      10.149  -1.124  12.482  1.00  0.00           C  
ATOM   1131  H   THR A  71       8.564  -4.854  11.135  1.00  0.00           H  
ATOM   1132  HA  THR A  71       8.064  -1.917  10.918  1.00  0.00           H  
ATOM   1133  HB  THR A  71      10.122  -3.253  12.719  1.00  0.00           H  
ATOM   1134  HG1 THR A  71       8.135  -1.528  13.665  1.00  0.00           H  
ATOM   1135 1HG2 THR A  71      10.597  -0.952  13.461  1.00  0.00           H  
ATOM   1136 2HG2 THR A  71      10.930  -1.141  11.724  1.00  0.00           H  
ATOM   1137 3HG2 THR A  71       9.446  -0.323  12.262  1.00  0.00           H  
ATOM   1138  N   VAL A  72       9.948  -1.581   9.329  1.00  0.00           N  
ATOM   1139  CA  VAL A  72      10.952  -1.421   8.284  1.00  0.00           C  
ATOM   1140  C   VAL A  72      11.695  -0.100   8.431  1.00  0.00           C  
ATOM   1141  O   VAL A  72      11.102   0.922   8.777  1.00  0.00           O  
ATOM   1142  CB  VAL A  72      10.290  -1.483   6.894  1.00  0.00           C  
ATOM   1143  CG1 VAL A  72       9.277  -0.359   6.736  1.00  0.00           C  
ATOM   1144  CG2 VAL A  72      11.354  -1.407   5.810  1.00  0.00           C  
ATOM   1145  H   VAL A  72       9.314  -0.819   9.523  1.00  0.00           H  
ATOM   1146  HA  VAL A  72      11.679  -2.228   8.377  1.00  0.00           H  
ATOM   1147  HB  VAL A  72       9.744  -2.422   6.803  1.00  0.00           H  
ATOM   1148 1HG1 VAL A  72       8.819  -0.418   5.748  1.00  0.00           H  
ATOM   1149 2HG1 VAL A  72       8.506  -0.454   7.500  1.00  0.00           H  
ATOM   1150 3HG1 VAL A  72       9.781   0.602   6.845  1.00  0.00           H  
ATOM   1151 1HG2 VAL A  72      10.879  -1.452   4.830  1.00  0.00           H  
ATOM   1152 2HG2 VAL A  72      11.904  -0.470   5.905  1.00  0.00           H  
ATOM   1153 3HG2 VAL A  72      12.044  -2.245   5.918  1.00  0.00           H  
ATOM   1154  N   GLU A  73      12.996  -0.125   8.163  1.00  0.00           N  
ATOM   1155  CA  GLU A  73      13.816   1.078   8.238  1.00  0.00           C  
ATOM   1156  C   GLU A  73      14.487   1.371   6.902  1.00  0.00           C  
ATOM   1157  O   GLU A  73      14.876   0.455   6.177  1.00  0.00           O  
ATOM   1158  CB  GLU A  73      14.878   0.933   9.331  1.00  0.00           C  
ATOM   1159  CG  GLU A  73      14.318   0.861  10.745  1.00  0.00           C  
ATOM   1160  CD  GLU A  73      15.388   0.713  11.791  1.00  0.00           C  
ATOM   1161  OE1 GLU A  73      16.534   0.591  11.428  1.00  0.00           O  
ATOM   1162  OE2 GLU A  73      15.059   0.721  12.954  1.00  0.00           O  
ATOM   1163  H   GLU A  73      13.427  -0.999   7.902  1.00  0.00           H  
ATOM   1164  HA  GLU A  73      13.174   1.920   8.496  1.00  0.00           H  
ATOM   1165 1HB  GLU A  73      15.460   0.029   9.155  1.00  0.00           H  
ATOM   1166 2HB  GLU A  73      15.564   1.779   9.286  1.00  0.00           H  
ATOM   1167 1HG  GLU A  73      13.752   1.770  10.947  1.00  0.00           H  
ATOM   1168 2HG  GLU A  73      13.633   0.017  10.811  1.00  0.00           H  
ATOM   1169  N   TYR A  74      14.620   2.654   6.581  1.00  0.00           N  
ATOM   1170  CA  TYR A  74      15.314   3.071   5.370  1.00  0.00           C  
ATOM   1171  C   TYR A  74      16.450   4.033   5.689  1.00  0.00           C  
ATOM   1172  O   TYR A  74      16.411   4.744   6.695  1.00  0.00           O  
ATOM   1173  CB  TYR A  74      14.334   3.717   4.386  1.00  0.00           C  
ATOM   1174  CG  TYR A  74      13.300   2.757   3.837  1.00  0.00           C  
ATOM   1175  CD1 TYR A  74      12.151   2.487   4.564  1.00  0.00           C  
ATOM   1176  CD2 TYR A  74      13.504   2.150   2.606  1.00  0.00           C  
ATOM   1177  CE1 TYR A  74      11.207   1.611   4.062  1.00  0.00           C  
ATOM   1178  CE2 TYR A  74      12.560   1.274   2.106  1.00  0.00           C  
ATOM   1179  CZ  TYR A  74      11.416   1.006   2.829  1.00  0.00           C  
ATOM   1180  OH  TYR A  74      10.475   0.133   2.329  1.00  0.00           O  
ATOM   1181  H   TYR A  74      14.230   3.357   7.193  1.00  0.00           H  
ATOM   1182  HA  TYR A  74      15.731   2.187   4.886  1.00  0.00           H  
ATOM   1183 1HB  TYR A  74      13.810   4.537   4.880  1.00  0.00           H  
ATOM   1184 2HB  TYR A  74      14.885   4.139   3.547  1.00  0.00           H  
ATOM   1185  HD1 TYR A  74      11.992   2.965   5.531  1.00  0.00           H  
ATOM   1186  HD2 TYR A  74      14.408   2.361   2.036  1.00  0.00           H  
ATOM   1187  HE1 TYR A  74      10.304   1.399   4.634  1.00  0.00           H  
ATOM   1188  HE2 TYR A  74      12.719   0.796   1.139  1.00  0.00           H  
ATOM   1189  HH  TYR A  74       9.650   0.245   2.807  1.00  0.00           H  
ATOM   1190  N   ARG A  75      17.464   4.053   4.829  1.00  0.00           N  
ATOM   1191  CA  ARG A  75      18.606   4.939   5.012  1.00  0.00           C  
ATOM   1192  C   ARG A  75      19.236   5.308   3.675  1.00  0.00           C  
ATOM   1193  O   ARG A  75      19.300   4.487   2.760  1.00  0.00           O  
ATOM   1194  CB  ARG A  75      19.655   4.285   5.899  1.00  0.00           C  
ATOM   1195  CG  ARG A  75      20.879   5.142   6.182  1.00  0.00           C  
ATOM   1196  CD  ARG A  75      21.808   4.477   7.131  1.00  0.00           C  
ATOM   1197  NE  ARG A  75      23.030   5.242   7.321  1.00  0.00           N  
ATOM   1198  CZ  ARG A  75      24.123   4.790   7.964  1.00  0.00           C  
ATOM   1199  NH1 ARG A  75      24.134   3.577   8.471  1.00  0.00           N  
ATOM   1200  NH2 ARG A  75      25.187   5.565   8.084  1.00  0.00           N  
ATOM   1201  H   ARG A  75      17.440   3.438   4.028  1.00  0.00           H  
ATOM   1202  HA  ARG A  75      18.279   5.862   5.488  1.00  0.00           H  
ATOM   1203 1HB  ARG A  75      19.208   4.022   6.857  1.00  0.00           H  
ATOM   1204 2HB  ARG A  75      20.000   3.362   5.434  1.00  0.00           H  
ATOM   1205 1HG  ARG A  75      21.414   5.331   5.252  1.00  0.00           H  
ATOM   1206 2HG  ARG A  75      20.565   6.091   6.619  1.00  0.00           H  
ATOM   1207 1HD  ARG A  75      21.321   4.364   8.099  1.00  0.00           H  
ATOM   1208 2HD  ARG A  75      22.078   3.494   6.744  1.00  0.00           H  
ATOM   1209  HE  ARG A  75      23.059   6.180   6.945  1.00  0.00           H  
ATOM   1210 1HH1 ARG A  75      23.321   2.984   8.379  1.00  0.00           H  
ATOM   1211 2HH1 ARG A  75      24.954   3.238   8.953  1.00  0.00           H  
ATOM   1212 1HH2 ARG A  75      25.179   6.497   7.695  1.00  0.00           H  
ATOM   1213 2HH2 ARG A  75      26.006   5.226   8.566  1.00  0.00           H  
ATOM   1214  N   VAL A  76      19.700   6.549   3.567  1.00  0.00           N  
ATOM   1215  CA  VAL A  76      20.302   7.037   2.332  1.00  0.00           C  
ATOM   1216  C   VAL A  76      21.730   7.517   2.566  1.00  0.00           C  
ATOM   1217  O   VAL A  76      22.021   8.155   3.578  1.00  0.00           O  
ATOM   1218  CB  VAL A  76      19.465   8.191   1.750  1.00  0.00           C  
ATOM   1219  CG1 VAL A  76      19.379   9.341   2.743  1.00  0.00           C  
ATOM   1220  CG2 VAL A  76      20.070   8.658   0.435  1.00  0.00           C  
ATOM   1221  H   VAL A  76      19.635   7.169   4.361  1.00  0.00           H  
ATOM   1222  HA  VAL A  76      20.340   6.210   1.623  1.00  0.00           H  
ATOM   1223  HB  VAL A  76      18.448   7.839   1.578  1.00  0.00           H  
ATOM   1224 1HG1 VAL A  76      18.784  10.148   2.315  1.00  0.00           H  
ATOM   1225 2HG1 VAL A  76      18.910   8.993   3.663  1.00  0.00           H  
ATOM   1226 3HG1 VAL A  76      20.382   9.708   2.961  1.00  0.00           H  
ATOM   1227 1HG2 VAL A  76      19.472   9.473   0.029  1.00  0.00           H  
ATOM   1228 2HG2 VAL A  76      21.089   9.005   0.606  1.00  0.00           H  
ATOM   1229 3HG2 VAL A  76      20.083   7.830  -0.274  1.00  0.00           H  
ATOM   1230  N   ASP A  77      22.614   7.205   1.626  1.00  0.00           N  
ATOM   1231  CA  ASP A  77      24.003   7.644   1.706  1.00  0.00           C  
ATOM   1232  C   ASP A  77      24.523   8.073   0.339  1.00  0.00           C  
ATOM   1233  O   ASP A  77      24.087   7.559  -0.691  1.00  0.00           O  
ATOM   1234  OXT ASP A  77      25.369   8.921   0.259  1.00  0.00           O  
ATOM   1235  CB  ASP A  77      24.888   6.530   2.269  1.00  0.00           C  
ATOM   1236  CG  ASP A  77      26.351   6.934   2.379  1.00  0.00           C  
ATOM   1237  OD1 ASP A  77      26.733   7.889   1.745  1.00  0.00           O  
ATOM   1238  OD2 ASP A  77      27.074   6.284   3.096  1.00  0.00           O  
ATOM   1239  H   ASP A  77      22.320   6.648   0.837  1.00  0.00           H  
ATOM   1240  HA  ASP A  77      24.055   8.506   2.370  1.00  0.00           H  
ATOM   1241 1HB  ASP A  77      24.529   6.246   3.259  1.00  0.00           H  
ATOM   1242 2HB  ASP A  77      24.816   5.649   1.630  1.00  0.00           H  
