# Supplementary material for: De novo design of immunoglobulin-like domains
Source: Nat Commun. 2022 Oct 3;13:5661. doi: 10.1038/s41467-022-33004-6 (PMC9530121; doi:10.1038/s41467-022-33004-6)
Supplement: Supplementary file 4 — Supplementary Data 1 [file 41467_2022_33004_MOESM4_ESM.zip › dIG_design_models/dIG13_model.pdb]

ATOM      1  N   TYR A   1       0.000   0.000   0.000  1.00  0.00           N  
ATOM      2  CA  TYR A   1       1.458   0.000   0.000  1.00  0.00           C  
ATOM      3  C   TYR A   1       2.009   1.420   0.000  1.00  0.00           C  
ATOM      4  O   TYR A   1       3.156   1.651  -0.383  1.00  0.00           O  
ATOM      5  CB  TYR A   1       1.993  -0.777  -1.205  1.00  0.00           C  
ATOM      6  CG  TYR A   1       1.563  -0.207  -2.539  1.00  0.00           C  
ATOM      7  CD1 TYR A   1       2.373   0.709  -3.195  1.00  0.00           C  
ATOM      8  CD2 TYR A   1       0.360  -0.599  -3.105  1.00  0.00           C  
ATOM      9  CE1 TYR A   1       1.980   1.229  -4.413  1.00  0.00           C  
ATOM     10  CE2 TYR A   1      -0.033  -0.078  -4.323  1.00  0.00           C  
ATOM     11  CZ  TYR A   1       0.773   0.832  -4.976  1.00  0.00           C  
ATOM     12  OH  TYR A   1       0.381   1.351  -6.189  1.00  0.00           O  
ATOM     13 1H   TYR A   1      -0.334  -0.943   0.000  1.00  0.00           H  
ATOM     14 2H   TYR A   1      -0.334   0.471   0.816  1.00  0.00           H  
ATOM     15 3H   TYR A   1      -0.334   0.471  -0.816  1.00  0.00           H  
ATOM     16  HA  TYR A   1       1.797  -0.490   0.913  1.00  0.00           H  
ATOM     17 1HB  TYR A   1       3.084  -0.788  -1.176  1.00  0.00           H  
ATOM     18 2HB  TYR A   1       1.653  -1.810  -1.152  1.00  0.00           H  
ATOM     19  HD1 TYR A   1       3.319   1.017  -2.750  1.00  0.00           H  
ATOM     20  HD2 TYR A   1      -0.277  -1.317  -2.589  1.00  0.00           H  
ATOM     21  HE1 TYR A   1       2.616   1.948  -4.929  1.00  0.00           H  
ATOM     22  HE2 TYR A   1      -0.979  -0.386  -4.768  1.00  0.00           H  
ATOM     23  HH  TYR A   1       1.146   1.717  -6.640  1.00  0.00           H  
ATOM     24  N   VAL A   2       1.185   2.369   0.432  1.00  0.00           N  
ATOM     25  CA  VAL A   2       1.599   3.765   0.512  1.00  0.00           C  
ATOM     26  C   VAL A   2       1.395   4.320   1.916  1.00  0.00           C  
ATOM     27  O   VAL A   2       0.308   4.212   2.485  1.00  0.00           O  
ATOM     28  CB  VAL A   2       0.803   4.617  -0.494  1.00  0.00           C  
ATOM     29  CG1 VAL A   2       1.182   6.085  -0.366  1.00  0.00           C  
ATOM     30  CG2 VAL A   2       1.055   4.117  -1.909  1.00  0.00           C  
ATOM     31  H   VAL A   2       0.248   2.117   0.712  1.00  0.00           H  
ATOM     32  HA  VAL A   2       2.664   3.816   0.284  1.00  0.00           H  
ATOM     33  HB  VAL A   2      -0.259   4.537  -0.264  1.00  0.00           H  
ATOM     34 1HG1 VAL A   2       0.610   6.672  -1.084  1.00  0.00           H  
ATOM     35 2HG1 VAL A   2       0.960   6.431   0.644  1.00  0.00           H  
ATOM     36 3HG1 VAL A   2       2.246   6.205  -0.566  1.00  0.00           H  
ATOM     37 1HG2 VAL A   2       0.489   4.723  -2.615  1.00  0.00           H  
ATOM     38 2HG2 VAL A   2       2.118   4.191  -2.137  1.00  0.00           H  
ATOM     39 3HG2 VAL A   2       0.738   3.077  -1.989  1.00  0.00           H  
ATOM     40  N   GLU A   3       2.446   4.914   2.470  1.00  0.00           N  
ATOM     41  CA  GLU A   3       2.391   5.466   3.819  1.00  0.00           C  
ATOM     42  C   GLU A   3       2.360   6.989   3.790  1.00  0.00           C  
ATOM     43  O   GLU A   3       3.282   7.628   3.284  1.00  0.00           O  
ATOM     44  CB  GLU A   3       3.589   4.986   4.641  1.00  0.00           C  
ATOM     45  CG  GLU A   3       3.594   5.467   6.085  1.00  0.00           C  
ATOM     46  CD  GLU A   3       4.760   4.939   6.873  1.00  0.00           C  
ATOM     47  OE1 GLU A   3       5.589   4.274   6.300  1.00  0.00           O  
ATOM     48  OE2 GLU A   3       4.823   5.202   8.051  1.00  0.00           O  
ATOM     49  H   GLU A   3       3.305   4.985   1.944  1.00  0.00           H  
ATOM     50  HA  GLU A   3       1.469   5.122   4.288  1.00  0.00           H  
ATOM     51 1HB  GLU A   3       3.610   3.896   4.651  1.00  0.00           H  
ATOM     52 2HB  GLU A   3       4.512   5.327   4.172  1.00  0.00           H  
ATOM     53 1HG  GLU A   3       3.627   6.556   6.094  1.00  0.00           H  
ATOM     54 2HG  GLU A   3       2.667   5.155   6.564  1.00  0.00           H  
ATOM     55  N   ILE A   4       1.294   7.564   4.336  1.00  0.00           N  
ATOM     56  CA  ILE A   4       1.101   9.009   4.299  1.00  0.00           C  
ATOM     57  C   ILE A   4       1.387   9.637   5.657  1.00  0.00           C  
ATOM     58  O   ILE A   4       0.626   9.459   6.608  1.00  0.00           O  
ATOM     59  CB  ILE A   4      -0.333   9.361   3.863  1.00  0.00           C  
ATOM     60  CG1 ILE A   4      -0.632   8.767   2.483  1.00  0.00           C  
ATOM     61  CG2 ILE A   4      -0.531  10.869   3.852  1.00  0.00           C  
ATOM     62  CD1 ILE A   4      -2.091   8.834   2.093  1.00  0.00           C  
ATOM     63  H   ILE A   4       0.600   6.986   4.787  1.00  0.00           H  
ATOM     64  HA  ILE A   4       1.807   9.427   3.582  1.00  0.00           H  
ATOM     65  HB  ILE A   4      -1.044   8.915   4.558  1.00  0.00           H  
ATOM     66 1HG1 ILE A   4      -0.051   9.295   1.727  1.00  0.00           H  
ATOM     67 2HG1 ILE A   4      -0.321   7.722   2.462  1.00  0.00           H  
ATOM     68 1HG2 ILE A   4      -1.550  11.099   3.540  1.00  0.00           H  
ATOM     69 2HG2 ILE A   4      -0.359  11.265   4.851  1.00  0.00           H  
ATOM     70 3HG2 ILE A   4       0.173  11.323   3.154  1.00  0.00           H  
ATOM     71 1HD1 ILE A   4      -2.223   8.394   1.104  1.00  0.00           H  
ATOM     72 2HD1 ILE A   4      -2.687   8.281   2.819  1.00  0.00           H  
ATOM     73 3HD1 ILE A   4      -2.415   9.874   2.073  1.00  0.00           H  
ATOM     74  N   ARG A   5       2.490  10.374   5.742  1.00  0.00           N  
ATOM     75  CA  ARG A   5       2.864  11.055   6.975  1.00  0.00           C  
ATOM     76  C   ARG A   5       2.954  12.561   6.767  1.00  0.00           C  
ATOM     77  O   ARG A   5       2.854  13.049   5.641  1.00  0.00           O  
ATOM     78  CB  ARG A   5       4.198  10.536   7.491  1.00  0.00           C  
ATOM     79  CG  ARG A   5       4.235   9.045   7.784  1.00  0.00           C  
ATOM     80  CD  ARG A   5       3.405   8.697   8.966  1.00  0.00           C  
ATOM     81  NE  ARG A   5       3.491   7.283   9.292  1.00  0.00           N  
ATOM     82  CZ  ARG A   5       2.831   6.690  10.306  1.00  0.00           C  
ATOM     83  NH1 ARG A   5       2.044   7.401  11.083  1.00  0.00           N  
ATOM     84  NH2 ARG A   5       2.976   5.394  10.521  1.00  0.00           N  
ATOM     85  H   ARG A   5       3.085  10.464   4.931  1.00  0.00           H  
ATOM     86  HA  ARG A   5       2.086  10.866   7.715  1.00  0.00           H  
ATOM     87 1HB  ARG A   5       4.977  10.747   6.759  1.00  0.00           H  
ATOM     88 2HB  ARG A   5       4.462  11.060   8.410  1.00  0.00           H  
ATOM     89 1HG  ARG A   5       3.852   8.495   6.924  1.00  0.00           H  
ATOM     90 2HG  ARG A   5       5.262   8.738   7.983  1.00  0.00           H  
ATOM     91 1HD  ARG A   5       3.747   9.267   9.830  1.00  0.00           H  
ATOM     92 2HD  ARG A   5       2.363   8.938   8.763  1.00  0.00           H  
ATOM     93  HE  ARG A   5       4.087   6.703   8.716  1.00  0.00           H  
ATOM     94 1HH1 ARG A   5       1.934   8.391  10.919  1.00  0.00           H  
ATOM     95 2HH1 ARG A   5       1.550   6.956  11.843  1.00  0.00           H  
ATOM     96 1HH2 ARG A   5       3.581   4.847   9.923  1.00  0.00           H  
ATOM     97 2HH2 ARG A   5       2.482   4.950  11.280  1.00  0.00           H  
ATOM     98  N   TYR A   6       3.144  13.294   7.859  1.00  0.00           N  
ATOM     99  CA  TYR A   6       3.325  14.739   7.790  1.00  0.00           C  
ATOM    100  C   TYR A   6       3.975  15.274   9.060  1.00  0.00           C  
ATOM    101  O   TYR A   6       4.029  14.585  10.079  1.00  0.00           O  
ATOM    102  CB  TYR A   6       1.985  15.436   7.546  1.00  0.00           C  
ATOM    103  CG  TYR A   6       0.993  15.265   8.675  1.00  0.00           C  
ATOM    104  CD1 TYR A   6       0.919  16.216   9.683  1.00  0.00           C  
ATOM    105  CD2 TYR A   6       0.158  14.158   8.703  1.00  0.00           C  
ATOM    106  CE1 TYR A   6       0.014  16.060  10.715  1.00  0.00           C  
ATOM    107  CE2 TYR A   6      -0.748  14.003   9.735  1.00  0.00           C  
ATOM    108  CZ  TYR A   6      -0.821  14.948  10.737  1.00  0.00           C  
ATOM    109  OH  TYR A   6      -1.723  14.793  11.765  1.00  0.00           O  
ATOM    110  H   TYR A   6       3.163  12.838   8.760  1.00  0.00           H  
ATOM    111  HA  TYR A   6       3.993  14.957   6.956  1.00  0.00           H  
ATOM    112 1HB  TYR A   6       2.151  16.504   7.397  1.00  0.00           H  
ATOM    113 2HB  TYR A   6       1.533  15.045   6.635  1.00  0.00           H  
ATOM    114  HD1 TYR A   6       1.576  17.086   9.661  1.00  0.00           H  
ATOM    115  HD2 TYR A   6       0.217  13.411   7.912  1.00  0.00           H  
ATOM    116  HE1 TYR A   6      -0.044  16.806  11.506  1.00  0.00           H  
ATOM    117  HE2 TYR A   6      -1.404  13.132   9.757  1.00  0.00           H  
ATOM    118  HH  TYR A   6      -1.719  15.580  12.314  1.00  0.00           H  
ATOM    119  N   LYS A   7       4.467  16.506   8.993  1.00  0.00           N  
ATOM    120  CA  LYS A   7       5.119  17.134  10.136  1.00  0.00           C  
ATOM    121  C   LYS A   7       5.330  18.624   9.900  1.00  0.00           C  
ATOM    122  O   LYS A   7       5.921  19.025   8.897  1.00  0.00           O  
ATOM    123  CB  LYS A   7       6.456  16.453  10.430  1.00  0.00           C  
ATOM    124  CG  LYS A   7       7.172  16.980  11.667  1.00  0.00           C  
ATOM    125  CD  LYS A   7       8.442  16.191  11.949  1.00  0.00           C  
ATOM    126  CE  LYS A   7       9.160  16.719  13.182  1.00  0.00           C  
ATOM    127  NZ  LYS A   7      10.405  15.956  13.470  1.00  0.00           N  
ATOM    128  H   LYS A   7       4.387  17.022   8.128  1.00  0.00           H  
ATOM    129  HA  LYS A   7       4.466  17.023  11.002  1.00  0.00           H  
ATOM    130 1HB  LYS A   7       6.298  15.383  10.566  1.00  0.00           H  
ATOM    131 2HB  LYS A   7       7.124  16.579   9.578  1.00  0.00           H  
ATOM    132 1HG  LYS A   7       7.432  18.029  11.518  1.00  0.00           H  
ATOM    133 2HG  LYS A   7       6.510  16.908  12.529  1.00  0.00           H  
ATOM    134 1HD  LYS A   7       8.191  15.141  12.106  1.00  0.00           H  
ATOM    135 2HD  LYS A   7       9.112  16.262  11.092  1.00  0.00           H  
ATOM    136 1HE  LYS A   7       9.417  17.767  13.033  1.00  0.00           H  
ATOM    137 2HE  LYS A   7       8.499  16.649  14.046  1.00  0.00           H  
ATOM    138 1HZ  LYS A   7      10.850  16.336  14.294  1.00  0.00           H  
ATOM    139 2HZ  LYS A   7      10.176  14.985  13.629  1.00  0.00           H  
ATOM    140 3HZ  LYS A   7      11.035  16.029  12.684  1.00  0.00           H  
ATOM    141  N   GLY A   8       4.845  19.440  10.829  1.00  0.00           N  
ATOM    142  CA  GLY A   8       5.081  20.878  10.785  1.00  0.00           C  
ATOM    143  C   GLY A   8       4.245  21.540   9.697  1.00  0.00           C  
ATOM    144  O   GLY A   8       3.213  22.149   9.977  1.00  0.00           O  
ATOM    145  H   GLY A   8       4.299  19.054  11.586  1.00  0.00           H  
ATOM    146 1HA  GLY A   8       4.838  21.317  11.753  1.00  0.00           H  
ATOM    147 2HA  GLY A   8       6.138  21.068  10.602  1.00  0.00           H  
ATOM    148  N   GLU A   9       4.698  21.418   8.453  1.00  0.00           N  
ATOM    149  CA  GLU A   9       3.982  21.987   7.318  1.00  0.00           C  
ATOM    150  C   GLU A   9       4.276  21.215   6.038  1.00  0.00           C  
ATOM    151  O   GLU A   9       3.923  21.652   4.943  1.00  0.00           O  
ATOM    152  CB  GLU A   9       4.356  23.459   7.135  1.00  0.00           C  
ATOM    153  CG  GLU A   9       5.827  23.700   6.824  1.00  0.00           C  
ATOM    154  CD  GLU A   9       6.180  25.160   6.765  1.00  0.00           C  
ATOM    155  OE1 GLU A   9       5.538  25.935   7.432  1.00  0.00           O  
ATOM    156  OE2 GLU A   9       7.094  25.501   6.051  1.00  0.00           O  
ATOM    157  H   GLU A   9       5.560  20.918   8.291  1.00  0.00           H  
ATOM    158  HA  GLU A   9       2.913  21.907   7.517  1.00  0.00           H  
ATOM    159 1HB  GLU A   9       3.768  23.886   6.322  1.00  0.00           H  
ATOM    160 2HB  GLU A   9       4.110  24.012   8.041  1.00  0.00           H  
ATOM    161 1HG  GLU A   9       6.433  23.223   7.594  1.00  0.00           H  
ATOM    162 2HG  GLU A   9       6.067  23.234   5.870  1.00  0.00           H  
ATOM    163  N   LYS A  10       4.926  20.065   6.183  1.00  0.00           N  
ATOM    164  CA  LYS A  10       5.291  19.241   5.036  1.00  0.00           C  
ATOM    165  C   LYS A  10       4.532  17.920   5.044  1.00  0.00           C  
ATOM    166  O   LYS A  10       4.223  17.377   6.105  1.00  0.00           O  
ATOM    167  CB  LYS A  10       6.798  18.983   5.020  1.00  0.00           C  
ATOM    168  CG  LYS A  10       7.647  20.224   4.782  1.00  0.00           C  
ATOM    169  CD  LYS A  10       9.124  19.874   4.686  1.00  0.00           C  
ATOM    170  CE  LYS A  10       9.964  21.098   4.354  1.00  0.00           C  
ATOM    171  NZ  LYS A  10      11.396  20.751   4.145  1.00  0.00           N  
ATOM    172  H   LYS A  10       5.174  19.754   7.111  1.00  0.00           H  
ATOM    173  HA  LYS A  10       5.013  19.780   4.130  1.00  0.00           H  
ATOM    174 1HB  LYS A  10       7.103  18.546   5.971  1.00  0.00           H  
ATOM    175 2HB  LYS A  10       7.035  18.261   4.238  1.00  0.00           H  
ATOM    176 1HG  LYS A  10       7.335  20.706   3.854  1.00  0.00           H  
ATOM    177 2HG  LYS A  10       7.501  20.927   5.602  1.00  0.00           H  
ATOM    178 1HD  LYS A  10       9.462  19.458   5.636  1.00  0.00           H  
ATOM    179 2HD  LYS A  10       9.271  19.124   3.909  1.00  0.00           H  
ATOM    180 1HE  LYS A  10       9.581  21.568   3.449  1.00  0.00           H  
ATOM    181 2HE  LYS A  10       9.894  21.820   5.168  1.00  0.00           H  
ATOM    182 1HZ  LYS A  10      11.918  21.589   3.928  1.00  0.00           H  
ATOM    183 2HZ  LYS A  10      11.768  20.332   4.986  1.00  0.00           H  
ATOM    184 3HZ  LYS A  10      11.476  20.098   3.380  1.00  0.00           H  
ATOM    185  N   VAL A  11       4.236  17.407   3.855  1.00  0.00           N  
ATOM    186  CA  VAL A  11       3.642  16.083   3.719  1.00  0.00           C  
ATOM    187  C   VAL A  11       4.647  15.083   3.161  1.00  0.00           C  
ATOM    188  O   VAL A  11       5.272  15.326   2.129  1.00  0.00           O  
ATOM    189  CB  VAL A  11       2.413  16.141   2.792  1.00  0.00           C  
ATOM    190  CG1 VAL A  11       1.812  14.754   2.616  1.00  0.00           C  
ATOM    191  CG2 VAL A  11       1.383  17.107   3.358  1.00  0.00           C  
ATOM    192  H   VAL A  11       4.426  17.949   3.024  1.00  0.00           H  
ATOM    193  HA  VAL A  11       3.345  15.741   4.710  1.00  0.00           H  
ATOM    194  HB  VAL A  11       2.728  16.482   1.806  1.00  0.00           H  
ATOM    195 1HG1 VAL A  11       0.945  14.814   1.958  1.00  0.00           H  
ATOM    196 2HG1 VAL A  11       2.555  14.089   2.176  1.00  0.00           H  
ATOM    197 3HG1 VAL A  11       1.504  14.365   3.587  1.00  0.00           H  
ATOM    198 1HG2 VAL A  11       0.517  17.143   2.698  1.00  0.00           H  
ATOM    199 2HG2 VAL A  11       1.072  16.769   4.347  1.00  0.00           H  
ATOM    200 3HG2 VAL A  11       1.822  18.102   3.437  1.00  0.00           H  
ATOM    201  N   HIS A  12       4.798  13.957   3.850  1.00  0.00           N  
ATOM    202  CA  HIS A  12       5.795  12.960   3.480  1.00  0.00           C  
ATOM    203  C   HIS A  12       5.140  11.628   3.137  1.00  0.00           C  
ATOM    204  O   HIS A  12       4.740  10.875   4.024  1.00  0.00           O  
ATOM    205  CB  HIS A  12       6.808  12.761   4.611  1.00  0.00           C  
ATOM    206  CG  HIS A  12       7.606  13.988   4.927  1.00  0.00           C  
ATOM    207  ND1 HIS A  12       8.872  14.201   4.425  1.00  0.00           N  
ATOM    208  CD2 HIS A  12       7.318  15.065   5.695  1.00  0.00           C  
ATOM    209  CE1 HIS A  12       9.329  15.360   4.869  1.00  0.00           C  
ATOM    210  NE2 HIS A  12       8.406  15.902   5.642  1.00  0.00           N  
ATOM    211  H   HIS A  12       4.207  13.788   4.652  1.00  0.00           H  
ATOM    212  HA  HIS A  12       6.315  13.315   2.590  1.00  0.00           H  
ATOM    213 1HB  HIS A  12       6.286  12.450   5.517  1.00  0.00           H  
ATOM    214 2HB  HIS A  12       7.501  11.963   4.343  1.00  0.00           H  
ATOM    215  HD1 HIS A  12       9.350  13.626   3.761  1.00  0.00           H  
ATOM    216  HD2 HIS A  12       6.446  15.341   6.287  1.00  0.00           H  
ATOM    217  HE1 HIS A  12      10.319  15.713   4.583  1.00  0.00           H  
ATOM    218  N   ILE A  13       5.034  11.342   1.843  1.00  0.00           N  
ATOM    219  CA  ILE A  13       4.364  10.134   1.378  1.00  0.00           C  
ATOM    220  C   ILE A  13       5.362   9.140   0.796  1.00  0.00           C  
ATOM    221  O   ILE A  13       6.069   9.446  -0.164  1.00  0.00           O  
ATOM    222  CB  ILE A  13       3.297  10.470   0.320  1.00  0.00           C  
ATOM    223  CG1 ILE A  13       2.235  11.401   0.910  1.00  0.00           C  
ATOM    224  CG2 ILE A  13       2.657   9.197  -0.212  1.00  0.00           C  
ATOM    225  CD1 ILE A  13       1.280  11.965  -0.116  1.00  0.00           C  
ATOM    226  H   ILE A  13       5.427  11.979   1.165  1.00  0.00           H  
ATOM    227  HA  ILE A  13       3.884   9.661   2.235  1.00  0.00           H  
ATOM    228  HB  ILE A  13       3.761  11.005  -0.508  1.00  0.00           H  
ATOM    229 1HG1 ILE A  13       1.654  10.863   1.658  1.00  0.00           H  
ATOM    230 2HG1 ILE A  13       2.723  12.236   1.415  1.00  0.00           H  
ATOM    231 1HG2 ILE A  13       1.905   9.453  -0.958  1.00  0.00           H  
ATOM    232 2HG2 ILE A  13       3.421   8.569  -0.668  1.00  0.00           H  
ATOM    233 3HG2 ILE A  13       2.185   8.656   0.609  1.00  0.00           H  
ATOM    234 1HD1 ILE A  13       0.558  12.616   0.377  1.00  0.00           H  
ATOM    235 2HD1 ILE A  13       1.838  12.539  -0.857  1.00  0.00           H  
ATOM    236 3HD1 ILE A  13       0.754  11.150  -0.610  1.00  0.00           H  
ATOM    237  N   ARG A  14       5.414   7.949   1.383  1.00  0.00           N  
ATOM    238  CA  ARG A  14       6.310   6.901   0.910  1.00  0.00           C  
ATOM    239  C   ARG A  14       5.530   5.748   0.292  1.00  0.00           C  
ATOM    240  O   ARG A  14       4.356   5.542   0.602  1.00  0.00           O  
ATOM    241  CB  ARG A  14       7.167   6.374   2.051  1.00  0.00           C  
ATOM    242  CG  ARG A  14       8.194   7.359   2.587  1.00  0.00           C  
ATOM    243  CD  ARG A  14       8.986   6.777   3.700  1.00  0.00           C  
ATOM    244  NE  ARG A  14      10.024   7.685   4.161  1.00  0.00           N  
ATOM    245  CZ  ARG A  14      10.802   7.473   5.240  1.00  0.00           C  
ATOM    246  NH1 ARG A  14      10.650   6.381   5.956  1.00  0.00           N  
ATOM    247  NH2 ARG A  14      11.720   8.362   5.578  1.00  0.00           N  
ATOM    248  H   ARG A  14       4.818   7.766   2.177  1.00  0.00           H  
ATOM    249  HA  ARG A  14       6.949   7.325   0.136  1.00  0.00           H  
ATOM    250 1HB  ARG A  14       6.527   6.082   2.882  1.00  0.00           H  
ATOM    251 2HB  ARG A  14       7.704   5.484   1.723  1.00  0.00           H  
ATOM    252 1HG  ARG A  14       8.881   7.640   1.788  1.00  0.00           H  
ATOM    253 2HG  ARG A  14       7.686   8.250   2.957  1.00  0.00           H  
ATOM    254 1HD  ARG A  14       8.327   6.557   4.539  1.00  0.00           H  
ATOM    255 2HD  ARG A  14       9.464   5.857   3.364  1.00  0.00           H  
ATOM    256  HE  ARG A  14      10.171   8.536   3.636  1.00  0.00           H  
ATOM    257 1HH1 ARG A  14       9.948   5.701   5.698  1.00  0.00           H  
ATOM    258 2HH1 ARG A  14      11.233   6.222   6.765  1.00  0.00           H  
ATOM    259 1HH2 ARG A  14      11.837   9.201   5.028  1.00  0.00           H  
ATOM    260 2HH2 ARG A  14      12.303   8.203   6.386  1.00  0.00           H  
ATOM    261  N   THR A  15       6.189   4.997  -0.585  1.00  0.00           N  
ATOM    262  CA  THR A  15       5.534   3.917  -1.313  1.00  0.00           C  
ATOM    263  C   THR A  15       6.481   2.743  -1.524  1.00  0.00           C  
ATOM    264  O   THR A  15       7.691   2.924  -1.655  1.00  0.00           O  
ATOM    265  CB  THR A  15       5.006   4.407  -2.674  1.00  0.00           C  
ATOM    266  OG1 THR A  15       4.351   3.326  -3.352  1.00  0.00           O  
ATOM    267  CG2 THR A  15       6.148   4.923  -3.536  1.00  0.00           C  
ATOM    268  H   THR A  15       7.168   5.180  -0.751  1.00  0.00           H  
ATOM    269  HA  THR A  15       4.694   3.565  -0.714  1.00  0.00           H  
ATOM    270  HB  THR A  15       4.285   5.209  -2.517  1.00  0.00           H  
ATOM    271  HG1 THR A  15       4.649   3.295  -4.265  1.00  0.00           H  
ATOM    272 1HG2 THR A  15       5.755   5.265  -4.493  1.00  0.00           H  
ATOM    273 2HG2 THR A  15       6.640   5.752  -3.028  1.00  0.00           H  
ATOM    274 3HG2 THR A  15       6.867   4.123  -3.704  1.00  0.00           H  
ATOM    275  N   ASN A  16       5.922   1.537  -1.558  1.00  0.00           N  
ATOM    276  CA  ASN A  16       6.706   0.336  -1.820  1.00  0.00           C  
ATOM    277  C   ASN A  16       6.610  -0.075  -3.283  1.00  0.00           C  
ATOM    278  O   ASN A  16       7.084  -1.144  -3.670  1.00  0.00           O  
ATOM    279  CB  ASN A  16       6.263  -0.799  -0.915  1.00  0.00           C  
ATOM    280  CG  ASN A  16       6.599  -0.551   0.529  1.00  0.00           C  
ATOM    281  OD1 ASN A  16       7.690  -0.067   0.852  1.00  0.00           O  
ATOM    282  ND2 ASN A  16       5.682  -0.874   1.405  1.00  0.00           N  
ATOM    283  H   ASN A  16       4.929   1.451  -1.397  1.00  0.00           H  
ATOM    284  HA  ASN A  16       7.751   0.560  -1.604  1.00  0.00           H  
ATOM    285 1HB  ASN A  16       5.185  -0.938  -1.007  1.00  0.00           H  
ATOM    286 2HB  ASN A  16       6.741  -1.725  -1.234  1.00  0.00           H  
ATOM    287 1HD2 ASN A  16       5.850  -0.732   2.381  1.00  0.00           H  
ATOM    288 2HD2 ASN A  16       4.814  -1.264   1.100  1.00  0.00           H  
ATOM    289  N   GLY A  17       5.995   0.778  -4.094  1.00  0.00           N  
ATOM    290  CA  GLY A  17       5.873   0.525  -5.524  1.00  0.00           C  
ATOM    291  C   GLY A  17       5.433   1.778  -6.271  1.00  0.00           C  
ATOM    292  O   GLY A  17       5.390   2.868  -5.701  1.00  0.00           O  
ATOM    293  H   GLY A  17       5.600   1.625  -3.709  1.00  0.00           H  
ATOM    294 1HA  GLY A  17       6.831   0.182  -5.916  1.00  0.00           H  
ATOM    295 2HA  GLY A  17       5.153  -0.275  -5.692  1.00  0.00           H  
ATOM    296  N   PRO A  18       5.107   1.616  -7.548  1.00  0.00           N  
ATOM    297  CA  PRO A  18       4.625   2.725  -8.363  1.00  0.00           C  
ATOM    298  C   PRO A  18       3.196   3.101  -7.991  1.00  0.00           C  
ATOM    299  O   PRO A  18       2.375   2.235  -7.688  1.00  0.00           O  
ATOM    300  CB  PRO A  18       4.710   2.168  -9.788  1.00  0.00           C  
ATOM    301  CG  PRO A  18       4.495   0.703  -9.621  1.00  0.00           C  
ATOM    302  CD  PRO A  18       5.200   0.364  -8.335  1.00  0.00           C  
ATOM    303  HA  PRO A  18       5.260   3.589  -8.168  1.00  0.00           H  
ATOM    304 1HB  PRO A  18       3.947   2.642 -10.423  1.00  0.00           H  
ATOM    305 2HB  PRO A  18       5.689   2.409 -10.228  1.00  0.00           H  
ATOM    306 1HG  PRO A  18       3.418   0.478  -9.586  1.00  0.00           H  
ATOM    307 2HG  PRO A  18       4.905   0.158 -10.485  1.00  0.00           H  
ATOM    308 1HD  PRO A  18       4.675  -0.463  -7.835  1.00  0.00           H  
ATOM    309 2HD  PRO A  18       6.243   0.088  -8.550  1.00  0.00           H  
ATOM    310  N   VAL A  19       2.906   4.397  -8.016  1.00  0.00           N  
ATOM    311  CA  VAL A  19       1.579   4.892  -7.667  1.00  0.00           C  
ATOM    312  C   VAL A  19       1.441   6.374  -7.991  1.00  0.00           C  
ATOM    313  O   VAL A  19       2.360   7.159  -7.756  1.00  0.00           O  
ATOM    314  CB  VAL A  19       1.302   4.669  -6.169  1.00  0.00           C  
ATOM    315  CG1 VAL A  19       2.262   5.491  -5.322  1.00  0.00           C  
ATOM    316  CG2 VAL A  19      -0.141   5.027  -5.850  1.00  0.00           C  
ATOM    317  H   VAL A  19       3.623   5.057  -8.282  1.00  0.00           H  
ATOM    318  HA  VAL A  19       0.840   4.337  -8.246  1.00  0.00           H  
ATOM    319  HB  VAL A  19       1.479   3.621  -5.928  1.00  0.00           H  
ATOM    320 1HG1 VAL A  19       2.052   5.322  -4.265  1.00  0.00           H  
ATOM    321 2HG1 VAL A  19       3.287   5.193  -5.540  1.00  0.00           H  
ATOM    322 3HG1 VAL A  19       2.134   6.549  -5.551  1.00  0.00           H  
ATOM    323 1HG2 VAL A  19      -0.330   4.867  -4.789  1.00  0.00           H  
ATOM    324 2HG2 VAL A  19      -0.319   6.074  -6.096  1.00  0.00           H  
ATOM    325 3HG2 VAL A  19      -0.810   4.398  -6.437  1.00  0.00           H  
ATOM    326  N   THR A  20       0.288   6.751  -8.533  1.00  0.00           N  
ATOM    327  CA  THR A  20      -0.015   8.154  -8.791  1.00  0.00           C  
ATOM    328  C   THR A  20      -1.061   8.679  -7.817  1.00  0.00           C  
ATOM    329  O   THR A  20      -2.064   8.017  -7.551  1.00  0.00           O  
ATOM    330  CB  THR A  20      -0.504   8.358 -10.237  1.00  0.00           C  
ATOM    331  OG1 THR A  20       0.527   7.968 -11.153  1.00  0.00           O  
ATOM    332  CG2 THR A  20      -0.864   9.817 -10.476  1.00  0.00           C  
ATOM    333  H   THR A  20      -0.396   6.048  -8.772  1.00  0.00           H  
ATOM    334  HA  THR A  20       0.899   8.730  -8.643  1.00  0.00           H  
ATOM    335  HB  THR A  20      -1.383   7.739 -10.414  1.00  0.00           H  
ATOM    336  HG1 THR A  20       1.123   8.707 -11.297  1.00  0.00           H  
ATOM    337 1HG2 THR A  20      -1.208   9.942 -11.503  1.00  0.00           H  
ATOM    338 2HG2 THR A  20      -1.656  10.114  -9.789  1.00  0.00           H  
ATOM    339 3HG2 THR A  20       0.013  10.440 -10.309  1.00  0.00           H  
ATOM    340  N   LEU A  21      -0.822   9.874  -7.287  1.00  0.00           N  
ATOM    341  CA  LEU A  21      -1.719  10.470  -6.305  1.00  0.00           C  
ATOM    342  C   LEU A  21      -1.980  11.938  -6.616  1.00  0.00           C  
ATOM    343  O   LEU A  21      -1.261  12.553  -7.403  1.00  0.00           O  
ATOM    344  CB  LEU A  21      -1.127  10.337  -4.896  1.00  0.00           C  
ATOM    345  CG  LEU A  21       0.233  11.014  -4.680  1.00  0.00           C  
ATOM    346  CD1 LEU A  21       0.029  12.511  -4.485  1.00  0.00           C  
ATOM    347  CD2 LEU A  21       0.923  10.394  -3.474  1.00  0.00           C  
ATOM    348  H   LEU A  21       0.002  10.383  -7.573  1.00  0.00           H  
ATOM    349  HA  LEU A  21      -2.673   9.944  -6.354  1.00  0.00           H  
ATOM    350 1HB  LEU A  21      -1.828  10.766  -4.182  1.00  0.00           H  
ATOM    351 2HB  LEU A  21      -1.009   9.278  -4.667  1.00  0.00           H  
ATOM    352  HG  LEU A  21       0.854  10.875  -5.565  1.00  0.00           H  
ATOM    353 1HD1 LEU A  21       0.995  12.992  -4.331  1.00  0.00           H  
ATOM    354 2HD1 LEU A  21      -0.448  12.932  -5.370  1.00  0.00           H  
ATOM    355 3HD1 LEU A  21      -0.603  12.681  -3.614  1.00  0.00           H  
ATOM    356 1HD2 LEU A  21       1.889  10.875  -3.321  1.00  0.00           H  
ATOM    357 2HD2 LEU A  21       0.303  10.534  -2.588  1.00  0.00           H  
ATOM    358 3HD2 LEU A  21       1.071   9.328  -3.648  1.00  0.00           H  
ATOM    359  N   GLU A  22      -3.013  12.496  -5.993  1.00  0.00           N  
ATOM    360  CA  GLU A  22      -3.381  13.889  -6.215  1.00  0.00           C  
ATOM    361  C   GLU A  22      -3.848  14.548  -4.924  1.00  0.00           C  
ATOM    362  O   GLU A  22      -4.667  13.992  -4.192  1.00  0.00           O  
ATOM    363  CB  GLU A  22      -4.480  13.987  -7.276  1.00  0.00           C  
ATOM    364  CG  GLU A  22      -4.827  15.410  -7.692  1.00  0.00           C  
ATOM    365  CD  GLU A  22      -5.772  15.464  -8.860  1.00  0.00           C  
ATOM    366  OE1 GLU A  22      -5.381  15.077  -9.935  1.00  0.00           O  
ATOM    367  OE2 GLU A  22      -6.887  15.891  -8.676  1.00  0.00           O  
ATOM    368  H   GLU A  22      -3.557  11.940  -5.348  1.00  0.00           H  
ATOM    369  HA  GLU A  22      -2.496  14.422  -6.562  1.00  0.00           H  
ATOM    370 1HB  GLU A  22      -4.174  13.442  -8.169  1.00  0.00           H  
ATOM    371 2HB  GLU A  22      -5.390  13.517  -6.902  1.00  0.00           H  
ATOM    372 1HG  GLU A  22      -5.282  15.924  -6.846  1.00  0.00           H  
ATOM    373 2HG  GLU A  22      -3.908  15.935  -7.950  1.00  0.00           H  
ATOM    374  N   VAL A  23      -3.323  15.737  -4.649  1.00  0.00           N  
ATOM    375  CA  VAL A  23      -3.566  16.407  -3.378  1.00  0.00           C  
ATOM    376  C   VAL A  23      -4.230  17.762  -3.587  1.00  0.00           C  
ATOM    377  O   VAL A  23      -4.074  18.385  -4.638  1.00  0.00           O  
ATOM    378  CB  VAL A  23      -2.243  16.599  -2.613  1.00  0.00           C  
ATOM    379  CG1 VAL A  23      -1.609  15.252  -2.300  1.00  0.00           C  
ATOM    380  CG2 VAL A  23      -1.296  17.466  -3.427  1.00  0.00           C  
ATOM    381  H   VAL A  23      -2.739  16.189  -5.339  1.00  0.00           H  
ATOM    382  HA  VAL A  23      -4.248  15.788  -2.794  1.00  0.00           H  
ATOM    383  HB  VAL A  23      -2.453  17.085  -1.659  1.00  0.00           H  
ATOM    384 1HG1 VAL A  23      -0.675  15.407  -1.759  1.00  0.00           H  
ATOM    385 2HG1 VAL A  23      -2.290  14.663  -1.686  1.00  0.00           H  
ATOM    386 3HG1 VAL A  23      -1.405  14.722  -3.230  1.00  0.00           H  
ATOM    387 1HG2 VAL A  23      -0.363  17.598  -2.880  1.00  0.00           H  
ATOM    388 2HG2 VAL A  23      -1.091  16.983  -4.383  1.00  0.00           H  
ATOM    389 3HG2 VAL A  23      -1.753  18.440  -3.604  1.00  0.00           H  
ATOM    390  N   GLU A  24      -4.970  18.215  -2.581  1.00  0.00           N  
ATOM    391  CA  GLU A  24      -5.659  19.498  -2.653  1.00  0.00           C  
ATOM    392  C   GLU A  24      -5.268  20.399  -1.489  1.00  0.00           C  
ATOM    393  O   GLU A  24      -5.465  20.048  -0.326  1.00  0.00           O  
ATOM    394  CB  GLU A  24      -7.175  19.289  -2.663  1.00  0.00           C  
ATOM    395  CG  GLU A  24      -7.985  20.570  -2.804  1.00  0.00           C  
ATOM    396  CD  GLU A  24      -9.464  20.320  -2.898  1.00  0.00           C  
ATOM    397  OE1 GLU A  24      -9.863  19.539  -3.729  1.00  0.00           O  
ATOM    398  OE2 GLU A  24     -10.196  20.910  -2.139  1.00  0.00           O  
ATOM    399  H   GLU A  24      -5.057  17.656  -1.744  1.00  0.00           H  
ATOM    400  HA  GLU A  24      -5.356  19.994  -3.576  1.00  0.00           H  
ATOM    401 1HB  GLU A  24      -7.446  18.630  -3.487  1.00  0.00           H  
ATOM    402 2HB  GLU A  24      -7.481  18.800  -1.738  1.00  0.00           H  
ATOM    403 1HG  GLU A  24      -7.790  21.208  -1.941  1.00  0.00           H  
ATOM    404 2HG  GLU A  24      -7.653  21.101  -3.695  1.00  0.00           H  
ATOM    405  N   PHE A  25      -4.713  21.564  -1.809  1.00  0.00           N  
ATOM    406  CA  PHE A  25      -4.308  22.525  -0.791  1.00  0.00           C  
ATOM    407  C   PHE A  25      -4.258  23.938  -1.356  1.00  0.00           C  
ATOM    408  O   PHE A  25      -4.052  24.131  -2.554  1.00  0.00           O  
ATOM    409  CB  PHE A  25      -2.939  22.151  -0.218  1.00  0.00           C  
ATOM    410  CG  PHE A  25      -1.836  22.151  -1.237  1.00  0.00           C  
ATOM    411  CD1 PHE A  25      -1.064  23.285  -1.445  1.00  0.00           C  
ATOM    412  CD2 PHE A  25      -1.566  21.018  -1.989  1.00  0.00           C  
ATOM    413  CE1 PHE A  25      -0.049  23.286  -2.383  1.00  0.00           C  
ATOM    414  CE2 PHE A  25      -0.551  21.015  -2.926  1.00  0.00           C  
ATOM    415  CZ  PHE A  25       0.208  22.151  -3.122  1.00  0.00           C  
ATOM    416  H   PHE A  25      -4.569  21.788  -2.783  1.00  0.00           H  
ATOM    417  HA  PHE A  25      -5.052  22.509   0.006  1.00  0.00           H  
ATOM    418 1HB  PHE A  25      -2.672  22.851   0.573  1.00  0.00           H  
ATOM    419 2HB  PHE A  25      -2.991  21.159   0.228  1.00  0.00           H  
ATOM    420  HD1 PHE A  25      -1.267  24.181  -0.859  1.00  0.00           H  
ATOM    421  HD2 PHE A  25      -2.166  20.120  -1.834  1.00  0.00           H  
ATOM    422  HE1 PHE A  25       0.549  24.184  -2.536  1.00  0.00           H  
ATOM    423  HE2 PHE A  25      -0.349  20.118  -3.510  1.00  0.00           H  
ATOM    424  HZ  PHE A  25       1.008  22.151  -3.862  1.00  0.00           H  
ATOM    425  N   GLU A  26      -4.449  24.925  -0.486  1.00  0.00           N  
ATOM    426  CA  GLU A  26      -4.383  26.325  -0.889  1.00  0.00           C  
ATOM    427  C   GLU A  26      -5.278  26.594  -2.092  1.00  0.00           C  
ATOM    428  O   GLU A  26      -4.962  27.431  -2.938  1.00  0.00           O  
ATOM    429  CB  GLU A  26      -2.941  26.718  -1.216  1.00  0.00           C  
ATOM    430  CG  GLU A  26      -1.989  26.662  -0.029  1.00  0.00           C  
ATOM    431  CD  GLU A  26      -0.603  27.134  -0.368  1.00  0.00           C  
ATOM    432  OE1 GLU A  26      -0.429  27.702  -1.420  1.00  0.00           O  
ATOM    433  OE2 GLU A  26       0.285  26.927   0.426  1.00  0.00           O  
ATOM    434  H   GLU A  26      -4.644  24.699   0.479  1.00  0.00           H  
ATOM    435  HA  GLU A  26      -4.745  26.933  -0.060  1.00  0.00           H  
ATOM    436 1HB  GLU A  26      -2.550  26.058  -1.990  1.00  0.00           H  
ATOM    437 2HB  GLU A  26      -2.921  27.734  -1.612  1.00  0.00           H  
ATOM    438 1HG  GLU A  26      -2.387  27.284   0.772  1.00  0.00           H  
ATOM    439 2HG  GLU A  26      -1.939  25.636   0.335  1.00  0.00           H  
ATOM    440  N   GLY A  27      -6.397  25.881  -2.162  1.00  0.00           N  
ATOM    441  CA  GLY A  27      -7.422  26.160  -3.160  1.00  0.00           C  
ATOM    442  C   GLY A  27      -6.990  25.683  -4.541  1.00  0.00           C  
ATOM    443  O   GLY A  27      -7.482  26.172  -5.559  1.00  0.00           O  
ATOM    444  H   GLY A  27      -6.541  25.126  -1.507  1.00  0.00           H  
ATOM    445 1HA  GLY A  27      -8.351  25.667  -2.875  1.00  0.00           H  
ATOM    446 2HA  GLY A  27      -7.621  27.231  -3.187  1.00  0.00           H  
ATOM    447  N   LYS A  28      -6.069  24.727  -4.570  1.00  0.00           N  
ATOM    448  CA  LYS A  28      -5.615  24.137  -5.824  1.00  0.00           C  
ATOM    449  C   LYS A  28      -5.294  22.658  -5.653  1.00  0.00           C  
ATOM    450  O   LYS A  28      -5.118  22.177  -4.533  1.00  0.00           O  
ATOM    451  CB  LYS A  28      -4.390  24.884  -6.354  1.00  0.00           C  
ATOM    452  CG  LYS A  28      -3.159  24.785  -5.464  1.00  0.00           C  
ATOM    453  CD  LYS A  28      -1.961  25.477  -6.098  1.00  0.00           C  
ATOM    454  CE  LYS A  28      -0.714  25.325  -5.239  1.00  0.00           C  
ATOM    455  NZ  LYS A  28       0.484  25.923  -5.887  1.00  0.00           N  
ATOM    456  H   LYS A  28      -5.672  24.400  -3.700  1.00  0.00           H  
ATOM    457  HA  LYS A  28      -6.424  24.222  -6.550  1.00  0.00           H  
ATOM    458 1HB  LYS A  28      -4.124  24.494  -7.337  1.00  0.00           H  
ATOM    459 2HB  LYS A  28      -4.632  25.940  -6.475  1.00  0.00           H  
ATOM    460 1HG  LYS A  28      -3.368  25.250  -4.500  1.00  0.00           H  
ATOM    461 2HG  LYS A  28      -2.914  23.736  -5.296  1.00  0.00           H  
ATOM    462 1HD  LYS A  28      -1.770  25.046  -7.081  1.00  0.00           H  
ATOM    463 2HD  LYS A  28      -2.178  26.538  -6.221  1.00  0.00           H  
ATOM    464 1HE  LYS A  28      -0.873  25.812  -4.278  1.00  0.00           H  
ATOM    465 2HE  LYS A  28      -0.524  24.267  -5.058  1.00  0.00           H  
ATOM    466 1HZ  LYS A  28       1.288  25.801  -5.288  1.00  0.00           H  
ATOM    467 2HZ  LYS A  28       0.652  25.465  -6.773  1.00  0.00           H  
ATOM    468 3HZ  LYS A  28       0.327  26.908  -6.043  1.00  0.00           H  
ATOM    469  N   ARG A  29      -5.218  21.941  -6.769  1.00  0.00           N  
ATOM    470  CA  ARG A  29      -4.901  20.518  -6.745  1.00  0.00           C  
ATOM    471  C   ARG A  29      -3.669  20.214  -7.588  1.00  0.00           C  
ATOM    472  O   ARG A  29      -3.477  20.795  -8.656  1.00  0.00           O  
ATOM    473  CB  ARG A  29      -6.077  19.700  -7.258  1.00  0.00           C  
ATOM    474  CG  ARG A  29      -7.330  19.774  -6.400  1.00  0.00           C  
ATOM    475  CD  ARG A  29      -8.457  19.021  -7.008  1.00  0.00           C  
ATOM    476  NE  ARG A  29      -8.212  17.588  -7.010  1.00  0.00           N  
ATOM    477  CZ  ARG A  29      -8.558  16.751  -6.012  1.00  0.00           C  
ATOM    478  NH1 ARG A  29      -9.160  17.218  -4.941  1.00  0.00           N  
ATOM    479  NH2 ARG A  29      -8.291  15.460  -6.110  1.00  0.00           N  
ATOM    480  H   ARG A  29      -5.384  22.394  -7.656  1.00  0.00           H  
ATOM    481  HA  ARG A  29      -4.679  20.238  -5.716  1.00  0.00           H  
ATOM    482 1HB  ARG A  29      -6.343  20.034  -8.260  1.00  0.00           H  
ATOM    483 2HB  ARG A  29      -5.787  18.651  -7.328  1.00  0.00           H  
ATOM    484 1HG  ARG A  29      -7.124  19.349  -5.417  1.00  0.00           H  
ATOM    485 2HG  ARG A  29      -7.634  20.816  -6.289  1.00  0.00           H  
ATOM    486 1HD  ARG A  29      -9.368  19.210  -6.441  1.00  0.00           H  
ATOM    487 2HD  ARG A  29      -8.597  19.344  -8.038  1.00  0.00           H  
ATOM    488  HE  ARG A  29      -7.751  17.191  -7.818  1.00  0.00           H  
ATOM    489 1HH1 ARG A  29      -9.364  18.205  -4.867  1.00  0.00           H  
ATOM    490 2HH1 ARG A  29      -9.419  16.591  -4.193  1.00  0.00           H  
ATOM    491 1HH2 ARG A  29      -7.828  15.101  -6.933  1.00  0.00           H  
ATOM    492 2HH2 ARG A  29      -8.550  14.834  -5.362  1.00  0.00           H  
ATOM    493  N   GLU A  30      -2.836  19.301  -7.101  1.00  0.00           N  
ATOM    494  CA  GLU A  30      -1.618  18.920  -7.807  1.00  0.00           C  
ATOM    495  C   GLU A  30      -1.433  17.409  -7.811  1.00  0.00           C  
ATOM    496  O   GLU A  30      -1.767  16.730  -6.839  1.00  0.00           O  
ATOM    497  CB  GLU A  30      -0.400  19.591  -7.169  1.00  0.00           C  
ATOM    498  CG  GLU A  30      -0.404  21.111  -7.253  1.00  0.00           C  
ATOM    499  CD  GLU A  30       0.834  21.732  -6.666  1.00  0.00           C  
ATOM    500  OE1 GLU A  30       1.648  21.009  -6.144  1.00  0.00           O  
ATOM    501  OE2 GLU A  30       0.965  22.931  -6.741  1.00  0.00           O  
ATOM    502  H   GLU A  30      -3.052  18.858  -6.219  1.00  0.00           H  
ATOM    503  HA  GLU A  30      -1.711  19.248  -8.843  1.00  0.00           H  
ATOM    504 1HB  GLU A  30      -0.342  19.315  -6.116  1.00  0.00           H  
ATOM    505 2HB  GLU A  30       0.508  19.232  -7.652  1.00  0.00           H  
ATOM    506 1HG  GLU A  30      -0.484  21.407  -8.298  1.00  0.00           H  
ATOM    507 2HG  GLU A  30      -1.279  21.492  -6.728  1.00  0.00           H  
ATOM    508  N   ARG A  31      -0.900  16.886  -8.910  1.00  0.00           N  
ATOM    509  CA  ARG A  31      -0.799  15.444  -9.101  1.00  0.00           C  
ATOM    510  C   ARG A  31       0.656  14.996  -9.156  1.00  0.00           C  
ATOM    511  O   ARG A  31       1.485  15.626  -9.812  1.00  0.00           O  
ATOM    512  CB  ARG A  31      -1.505  15.023 -10.382  1.00  0.00           C  
ATOM    513  CG  ARG A  31      -1.580  13.522 -10.607  1.00  0.00           C  
ATOM    514  CD  ARG A  31      -2.370  13.187 -11.820  1.00  0.00           C  
ATOM    515  NE  ARG A  31      -3.755  13.615 -11.700  1.00  0.00           N  
ATOM    516  CZ  ARG A  31      -4.689  13.461 -12.659  1.00  0.00           C  
ATOM    517  NH1 ARG A  31      -4.372  12.889 -13.799  1.00  0.00           N  
ATOM    518  NH2 ARG A  31      -5.924  13.884 -12.452  1.00  0.00           N  
ATOM    519  H   ARG A  31      -0.555  17.503  -9.631  1.00  0.00           H  
ATOM    520  HA  ARG A  31      -1.267  14.955  -8.247  1.00  0.00           H  
ATOM    521 1HB  ARG A  31      -2.524  15.408 -10.379  1.00  0.00           H  
ATOM    522 2HB  ARG A  31      -0.993  15.460 -11.240  1.00  0.00           H  
ATOM    523 1HG  ARG A  31      -0.574  13.121 -10.733  1.00  0.00           H  
ATOM    524 2HG  ARG A  31      -2.055  13.048  -9.747  1.00  0.00           H  
ATOM    525 1HD  ARG A  31      -1.934  13.683 -12.686  1.00  0.00           H  
ATOM    526 2HD  ARG A  31      -2.359  12.109 -11.975  1.00  0.00           H  
ATOM    527  HE  ARG A  31      -4.037  14.059 -10.836  1.00  0.00           H  
ATOM    528 1HH1 ARG A  31      -3.428  12.565 -13.957  1.00  0.00           H  
ATOM    529 2HH1 ARG A  31      -5.072  12.773 -14.518  1.00  0.00           H  
ATOM    530 1HH2 ARG A  31      -6.168  14.324 -11.575  1.00  0.00           H  
ATOM    531 2HH2 ARG A  31      -6.624  13.769 -13.170  1.00  0.00           H  
ATOM    532  N   TYR A  32       0.959  13.903  -8.464  1.00  0.00           N  
ATOM    533  CA  TYR A  32       2.325  13.397  -8.391  1.00  0.00           C  
ATOM    534  C   TYR A  32       2.374  11.902  -8.678  1.00  0.00           C  
ATOM    535  O   TYR A  32       1.470  11.157  -8.300  1.00  0.00           O  
ATOM    536  CB  TYR A  32       2.933  13.694  -7.018  1.00  0.00           C  
ATOM    537  CG  TYR A  32       3.047  15.170  -6.708  1.00  0.00           C  
ATOM    538  CD1 TYR A  32       2.004  15.829  -6.075  1.00  0.00           C  
ATOM    539  CD2 TYR A  32       4.196  15.865  -7.056  1.00  0.00           C  
ATOM    540  CE1 TYR A  32       2.108  17.177  -5.791  1.00  0.00           C  
ATOM    541  CE2 TYR A  32       4.300  17.213  -6.773  1.00  0.00           C  
ATOM    542  CZ  TYR A  32       3.262  17.868  -6.143  1.00  0.00           C  
ATOM    543  OH  TYR A  32       3.366  19.211  -5.860  1.00  0.00           O  
ATOM    544  H   TYR A  32       0.225  13.410  -7.975  1.00  0.00           H  
ATOM    545  HA  TYR A  32       2.915  13.904  -9.155  1.00  0.00           H  
ATOM    546 1HB  TYR A  32       2.324  13.229  -6.242  1.00  0.00           H  
ATOM    547 2HB  TYR A  32       3.929  13.256  -6.959  1.00  0.00           H  
ATOM    548  HD1 TYR A  32       1.101  15.282  -5.801  1.00  0.00           H  
ATOM    549  HD2 TYR A  32       5.016  15.348  -7.555  1.00  0.00           H  
ATOM    550  HE1 TYR A  32       1.288  17.694  -5.293  1.00  0.00           H  
ATOM    551  HE2 TYR A  32       5.203  17.760  -7.048  1.00  0.00           H  
ATOM    552  HH  TYR A  32       2.502  19.622  -5.945  1.00  0.00           H  
ATOM    553  N   THR A  33       3.436  11.468  -9.348  1.00  0.00           N  
ATOM    554  CA  THR A  33       3.678  10.047  -9.565  1.00  0.00           C  
ATOM    555  C   THR A  33       4.928   9.582  -8.830  1.00  0.00           C  
ATOM    556  O   THR A  33       6.002  10.164  -8.983  1.00  0.00           O  
ATOM    557  CB  THR A  33       3.812   9.730 -11.066  1.00  0.00           C  
ATOM    558  OG1 THR A  33       2.591  10.064 -11.739  1.00  0.00           O  
ATOM    559  CG2 THR A  33       4.115   8.254 -11.275  1.00  0.00           C  
ATOM    560  H   THR A  33       4.094  12.141  -9.717  1.00  0.00           H  
ATOM    561  HA  THR A  33       2.828   9.494  -9.163  1.00  0.00           H  
ATOM    562  HB  THR A  33       4.620  10.325 -11.492  1.00  0.00           H  
ATOM    563  HG1 THR A  33       2.792  10.426 -12.605  1.00  0.00           H  
ATOM    564 1HG2 THR A  33       4.207   8.049 -12.341  1.00  0.00           H  
ATOM    565 2HG2 THR A  33       5.049   8.000 -10.774  1.00  0.00           H  
ATOM    566 3HG2 THR A  33       3.306   7.655 -10.859  1.00  0.00           H  
ATOM    567  N   LEU A  34       4.782   8.530  -8.032  1.00  0.00           N  
ATOM    568  CA  LEU A  34       5.854   8.081  -7.151  1.00  0.00           C  
ATOM    569  C   LEU A  34       6.483   6.791  -7.661  1.00  0.00           C  
ATOM    570  O   LEU A  34       5.787   5.900  -8.148  1.00  0.00           O  
ATOM    571  CB  LEU A  34       5.318   7.869  -5.730  1.00  0.00           C  
ATOM    572  CG  LEU A  34       4.961   9.145  -4.956  1.00  0.00           C  
ATOM    573  CD1 LEU A  34       3.631   9.689  -5.459  1.00  0.00           C  
ATOM    574  CD2 LEU A  34       4.897   8.835  -3.468  1.00  0.00           C  
ATOM    575  H   LEU A  34       3.906   8.027  -8.035  1.00  0.00           H  
ATOM    576  HA  LEU A  34       6.624   8.852  -7.124  1.00  0.00           H  
ATOM    577 1HB  LEU A  34       4.422   7.253  -5.785  1.00  0.00           H  
ATOM    578 2HB  LEU A  34       6.069   7.330  -5.152  1.00  0.00           H  
ATOM    579  HG  LEU A  34       5.722   9.904  -5.136  1.00  0.00           H  
ATOM    580 1HD1 LEU A  34       3.378  10.596  -4.909  1.00  0.00           H  
ATOM    581 2HD1 LEU A  34       3.712   9.921  -6.521  1.00  0.00           H  
ATOM    582 3HD1 LEU A  34       2.852   8.943  -5.308  1.00  0.00           H  
ATOM    583 1HD2 LEU A  34       4.644   9.741  -2.917  1.00  0.00           H  
ATOM    584 2HD2 LEU A  34       4.135   8.076  -3.287  1.00  0.00           H  
ATOM    585 3HD2 LEU A  34       5.865   8.464  -3.131  1.00  0.00           H  
ATOM    586  N   ASN A  35       7.804   6.698  -7.547  1.00  0.00           N  
ATOM    587  CA  ASN A  35       8.512   5.457  -7.841  1.00  0.00           C  
ATOM    588  C   ASN A  35       8.683   4.610  -6.587  1.00  0.00           C  
ATOM    589  O   ASN A  35       8.596   5.116  -5.468  1.00  0.00           O  
ATOM    590  CB  ASN A  35       9.859   5.749  -8.477  1.00  0.00           C  
ATOM    591  CG  ASN A  35       9.732   6.362  -9.844  1.00  0.00           C  
ATOM    592  OD1 ASN A  35       9.475   5.661 -10.830  1.00  0.00           O  
ATOM    593  ND2 ASN A  35       9.908   7.656  -9.922  1.00  0.00           N  
ATOM    594  H   ASN A  35       8.330   7.506  -7.250  1.00  0.00           H  
ATOM    595  HA  ASN A  35       7.913   4.886  -8.551  1.00  0.00           H  
ATOM    596 1HB  ASN A  35      10.423   6.429  -7.837  1.00  0.00           H  
ATOM    597 2HB  ASN A  35      10.431   4.825  -8.557  1.00  0.00           H  
ATOM    598 1HD2 ASN A  35       9.835   8.118 -10.807  1.00  0.00           H  
ATOM    599 2HD2 ASN A  35      10.114   8.183  -9.099  1.00  0.00           H  
ATOM    600  N   PRO A  36       8.926   3.319  -6.780  1.00  0.00           N  
ATOM    601  CA  PRO A  36       9.142   2.405  -5.665  1.00  0.00           C  
ATOM    602  C   PRO A  36      10.233   2.919  -4.734  1.00  0.00           C  
ATOM    603  O   PRO A  36      11.385   3.074  -5.138  1.00  0.00           O  
ATOM    604  CB  PRO A  36       9.560   1.105  -6.360  1.00  0.00           C  
ATOM    605  CG  PRO A  36       8.886   1.168  -7.688  1.00  0.00           C  
ATOM    606  CD  PRO A  36       8.976   2.617  -8.085  1.00  0.00           C  
ATOM    607  HA  PRO A  36       8.216   2.344  -5.093  1.00  0.00           H  
ATOM    608 1HB  PRO A  36      10.656   1.056  -6.439  1.00  0.00           H  
ATOM    609 2HB  PRO A  36       9.242   0.239  -5.761  1.00  0.00           H  
ATOM    610 1HG  PRO A  36       9.391   0.501  -8.402  1.00  0.00           H  
ATOM    611 2HG  PRO A  36       7.848   0.815  -7.604  1.00  0.00           H  
ATOM    612 1HD  PRO A  36       9.927   2.797  -8.607  1.00  0.00           H  
ATOM    613 2HD  PRO A  36       8.124   2.874  -8.732  1.00  0.00           H  
ATOM    614  N   GLY A  37       9.863   3.182  -3.485  1.00  0.00           N  
ATOM    615  CA  GLY A  37      10.831   3.559  -2.462  1.00  0.00           C  
ATOM    616  C   GLY A  37      11.036   5.068  -2.427  1.00  0.00           C  
ATOM    617  O   GLY A  37      11.828   5.578  -1.635  1.00  0.00           O  
ATOM    618  H   GLY A  37       8.885   3.119  -3.238  1.00  0.00           H  
ATOM    619 1HA  GLY A  37      10.485   3.212  -1.488  1.00  0.00           H  
ATOM    620 2HA  GLY A  37      11.781   3.064  -2.661  1.00  0.00           H  
ATOM    621  N   GLU A  38      10.316   5.778  -3.289  1.00  0.00           N  
ATOM    622  CA  GLU A  38      10.453   7.226  -3.391  1.00  0.00           C  
ATOM    623  C   GLU A  38       9.564   7.936  -2.378  1.00  0.00           C  
ATOM    624  O   GLU A  38       8.378   7.629  -2.256  1.00  0.00           O  
ATOM    625  CB  GLU A  38      10.107   7.696  -4.806  1.00  0.00           C  
ATOM    626  CG  GLU A  38      10.312   9.186  -5.041  1.00  0.00           C  
ATOM    627  CD  GLU A  38      10.049   9.595  -6.464  1.00  0.00           C  
ATOM    628  OE1 GLU A  38       9.617   8.767  -7.230  1.00  0.00           O  
ATOM    629  OE2 GLU A  38      10.280  10.737  -6.785  1.00  0.00           O  
ATOM    630  H   GLU A  38       9.658   5.302  -3.890  1.00  0.00           H  
ATOM    631  HA  GLU A  38      11.488   7.485  -3.167  1.00  0.00           H  
ATOM    632 1HB  GLU A  38      10.718   7.156  -5.529  1.00  0.00           H  
ATOM    633 2HB  GLU A  38       9.064   7.464  -5.021  1.00  0.00           H  
ATOM    634 1HG  GLU A  38       9.643   9.742  -4.386  1.00  0.00           H  
ATOM    635 2HG  GLU A  38      11.336   9.447  -4.777  1.00  0.00           H  
ATOM    636  N   GLU A  39      10.144   8.887  -1.654  1.00  0.00           N  
ATOM    637  CA  GLU A  39       9.386   9.704  -0.714  1.00  0.00           C  
ATOM    638  C   GLU A  39       8.989  11.036  -1.338  1.00  0.00           C  
ATOM    639  O   GLU A  39       9.843  11.799  -1.790  1.00  0.00           O  
ATOM    640  CB  GLU A  39      10.199   9.948   0.559  1.00  0.00           C  
ATOM    641  CG  GLU A  39       9.497  10.808   1.599  1.00  0.00           C  
ATOM    642  CD  GLU A  39      10.311  10.998   2.848  1.00  0.00           C  
ATOM    643  OE1 GLU A  39      11.010  10.087   3.223  1.00  0.00           O  
ATOM    644  OE2 GLU A  39      10.236  12.056   3.428  1.00  0.00           O  
ATOM    645  H   GLU A  39      11.136   9.047  -1.756  1.00  0.00           H  
ATOM    646  HA  GLU A  39       8.471   9.168  -0.461  1.00  0.00           H  
ATOM    647 1HB  GLU A  39      10.442   8.992   1.024  1.00  0.00           H  
ATOM    648 2HB  GLU A  39      11.140  10.435   0.301  1.00  0.00           H  
ATOM    649 1HG  GLU A  39       9.285  11.785   1.165  1.00  0.00           H  
ATOM    650 2HG  GLU A  39       8.546  10.343   1.858  1.00  0.00           H  
ATOM    651  N   LEU A  40       7.690  11.310  -1.360  1.00  0.00           N  
ATOM    652  CA  LEU A  40       7.179  12.560  -1.910  1.00  0.00           C  
ATOM    653  C   LEU A  40       7.069  13.632  -0.833  1.00  0.00           C  
ATOM    654  O   LEU A  40       6.328  13.476   0.137  1.00  0.00           O  
ATOM    655  CB  LEU A  40       5.807  12.333  -2.557  1.00  0.00           C  
ATOM    656  CG  LEU A  40       5.114  13.588  -3.105  1.00  0.00           C  
ATOM    657  CD1 LEU A  40       5.949  14.177  -4.234  1.00  0.00           C  
ATOM    658  CD2 LEU A  40       3.718  13.226  -3.588  1.00  0.00           C  
ATOM    659  H   LEU A  40       7.038  10.635  -0.986  1.00  0.00           H  
ATOM    660  HA  LEU A  40       7.886  12.913  -2.661  1.00  0.00           H  
ATOM    661 1HB  LEU A  40       5.923  11.632  -3.382  1.00  0.00           H  
ATOM    662 2HB  LEU A  40       5.144  11.885  -1.817  1.00  0.00           H  
ATOM    663  HG  LEU A  40       5.043  14.337  -2.316  1.00  0.00           H  
ATOM    664 1HD1 LEU A  40       5.456  15.068  -4.623  1.00  0.00           H  
ATOM    665 2HD1 LEU A  40       6.935  14.444  -3.855  1.00  0.00           H  
ATOM    666 3HD1 LEU A  40       6.052  13.442  -5.031  1.00  0.00           H  
ATOM    667 1HD2 LEU A  40       3.225  14.118  -3.977  1.00  0.00           H  
ATOM    668 2HD2 LEU A  40       3.788  12.478  -4.377  1.00  0.00           H  
ATOM    669 3HD2 LEU A  40       3.138  12.824  -2.757  1.00  0.00           H  
ATOM    670  N   GLU A  41       7.811  14.719  -1.010  1.00  0.00           N  
ATOM    671  CA  GLU A  41       7.797  15.821  -0.055  1.00  0.00           C  
ATOM    672  C   GLU A  41       7.017  17.011  -0.598  1.00  0.00           C  
ATOM    673  O   GLU A  41       7.408  17.618  -1.595  1.00  0.00           O  
ATOM    674  CB  GLU A  41       9.225  16.248   0.289  1.00  0.00           C  
ATOM    675  CG  GLU A  41       9.316  17.398   1.282  1.00  0.00           C  
ATOM    676  CD  GLU A  41      10.733  17.772   1.616  1.00  0.00           C  
ATOM    677  OE1 GLU A  41      11.616  17.004   1.318  1.00  0.00           O  
ATOM    678  OE2 GLU A  41      10.933  18.827   2.170  1.00  0.00           O  
ATOM    679  H   GLU A  41       8.401  14.785  -1.827  1.00  0.00           H  
ATOM    680  HA  GLU A  41       7.294  15.477   0.850  1.00  0.00           H  
ATOM    681 1HB  GLU A  41       9.768  15.400   0.708  1.00  0.00           H  
ATOM    682 2HB  GLU A  41       9.743  16.550  -0.621  1.00  0.00           H  
ATOM    683 1HG  GLU A  41       8.812  18.268   0.862  1.00  0.00           H  
ATOM    684 2HG  GLU A  41       8.794  17.117   2.196  1.00  0.00           H  
ATOM    685  N   ILE A  42       5.913  17.341   0.063  1.00  0.00           N  
ATOM    686  CA  ILE A  42       5.101  18.488  -0.324  1.00  0.00           C  
ATOM    687  C   ILE A  42       5.014  19.508   0.804  1.00  0.00           C  
ATOM    688  O   ILE A  42       4.424  19.241   1.851  1.00  0.00           O  
ATOM    689  CB  ILE A  42       3.683  18.046  -0.728  1.00  0.00           C  
ATOM    690  CG1 ILE A  42       3.743  17.063  -1.900  1.00  0.00           C  
ATOM    691  CG2 ILE A  42       2.831  19.255  -1.087  1.00  0.00           C  
ATOM    692  CD1 ILE A  42       2.410  16.438  -2.242  1.00  0.00           C  
ATOM    693  H   ILE A  42       5.628  16.782   0.855  1.00  0.00           H  
ATOM    694  HA  ILE A  42       5.582  18.971  -1.175  1.00  0.00           H  
ATOM    695  HB  ILE A  42       3.216  17.519   0.103  1.00  0.00           H  
ATOM    696 1HG1 ILE A  42       4.118  17.574  -2.785  1.00  0.00           H  
ATOM    697 2HG1 ILE A  42       4.444  16.261  -1.666  1.00  0.00           H  
ATOM    698 1HG2 ILE A  42       1.832  18.924  -1.371  1.00  0.00           H  
ATOM    699 2HG2 ILE A  42       2.763  19.919  -0.227  1.00  0.00           H  
ATOM    700 3HG2 ILE A  42       3.288  19.787  -1.922  1.00  0.00           H  
ATOM    701 1HD1 ILE A  42       2.534  15.753  -3.081  1.00  0.00           H  
ATOM    702 2HD1 ILE A  42       2.032  15.890  -1.379  1.00  0.00           H  
ATOM    703 3HD1 ILE A  42       1.702  17.220  -2.514  1.00  0.00           H  
ATOM    704  N   ARG A  43       5.606  20.677   0.585  1.00  0.00           N  
ATOM    705  CA  ARG A  43       5.554  21.757   1.563  1.00  0.00           C  
ATOM    706  C   ARG A  43       4.438  22.742   1.236  1.00  0.00           C  
ATOM    707  O   ARG A  43       4.383  23.290   0.135  1.00  0.00           O  
ATOM    708  CB  ARG A  43       6.882  22.498   1.614  1.00  0.00           C  
ATOM    709  CG  ARG A  43       6.962  23.596   2.663  1.00  0.00           C  
ATOM    710  CD  ARG A  43       8.270  24.299   2.623  1.00  0.00           C  
ATOM    711  NE  ARG A  43       8.402  25.261   3.706  1.00  0.00           N  
ATOM    712  CZ  ARG A  43       9.362  26.202   3.780  1.00  0.00           C  
ATOM    713  NH1 ARG A  43      10.266  26.296   2.830  1.00  0.00           N  
ATOM    714  NH2 ARG A  43       9.396  27.032   4.808  1.00  0.00           N  
ATOM    715  H   ARG A  43       6.106  20.821  -0.281  1.00  0.00           H  
ATOM    716  HA  ARG A  43       5.339  21.321   2.539  1.00  0.00           H  
ATOM    717 1HB  ARG A  43       7.685  21.791   1.814  1.00  0.00           H  
ATOM    718 2HB  ARG A  43       7.081  22.954   0.644  1.00  0.00           H  
ATOM    719 1HG  ARG A  43       6.174  24.328   2.485  1.00  0.00           H  
ATOM    720 2HG  ARG A  43       6.836  23.161   3.655  1.00  0.00           H  
ATOM    721 1HD  ARG A  43       9.077  23.572   2.714  1.00  0.00           H  
ATOM    722 2HD  ARG A  43       8.367  24.833   1.679  1.00  0.00           H  
ATOM    723  HE  ARG A  43       7.724  25.220   4.456  1.00  0.00           H  
ATOM    724 1HH1 ARG A  43      10.240  25.662   2.044  1.00  0.00           H  
ATOM    725 2HH1 ARG A  43      10.986  27.002   2.885  1.00  0.00           H  
ATOM    726 1HH2 ARG A  43       8.702  26.960   5.539  1.00  0.00           H  
ATOM    727 2HH2 ARG A  43      10.116  27.738   4.864  1.00  0.00           H  
ATOM    728  N   ILE A  44       3.551  22.963   2.200  1.00  0.00           N  
ATOM    729  CA  ILE A  44       2.399  23.834   1.996  1.00  0.00           C  
ATOM    730  C   ILE A  44       2.294  24.876   3.101  1.00  0.00           C  
ATOM    731  O   ILE A  44       2.860  24.709   4.181  1.00  0.00           O  
ATOM    732  CB  ILE A  44       1.096  23.016   1.935  1.00  0.00           C  
ATOM    733  CG1 ILE A  44       0.814  22.359   3.288  1.00  0.00           C  
ATOM    734  CG2 ILE A  44       1.178  21.967   0.837  1.00  0.00           C  
ATOM    735  CD1 ILE A  44      -0.539  21.691   3.373  1.00  0.00           C  
ATOM    736  H   ILE A  44       3.677  22.517   3.097  1.00  0.00           H  
ATOM    737  HA  ILE A  44       2.537  24.361   1.051  1.00  0.00           H  
ATOM    738  HB  ILE A  44       0.259  23.681   1.727  1.00  0.00           H  
ATOM    739 1HG1 ILE A  44       1.578  21.610   3.495  1.00  0.00           H  
ATOM    740 2HG1 ILE A  44       0.872  23.110   4.077  1.00  0.00           H  
ATOM    741 1HG2 ILE A  44       0.249  21.397   0.808  1.00  0.00           H  
ATOM    742 2HG2 ILE A  44       1.333  22.457  -0.124  1.00  0.00           H  
ATOM    743 3HG2 ILE A  44       2.010  21.293   1.039  1.00  0.00           H  
ATOM    744 1HD1 ILE A  44      -0.665  21.248   4.361  1.00  0.00           H  
ATOM    745 2HD1 ILE A  44      -1.322  22.431   3.204  1.00  0.00           H  
ATOM    746 3HD1 ILE A  44      -0.607  20.910   2.616  1.00  0.00           H  
ATOM    747  N   ARG A  45       1.566  25.953   2.825  1.00  0.00           N  
ATOM    748  CA  ARG A  45       1.300  26.977   3.828  1.00  0.00           C  
ATOM    749  C   ARG A  45      -0.022  26.720   4.540  1.00  0.00           C  
ATOM    750  O   ARG A  45      -0.269  27.254   5.622  1.00  0.00           O  
ATOM    751  CB  ARG A  45       1.269  28.357   3.190  1.00  0.00           C  
ATOM    752  CG  ARG A  45       2.591  28.817   2.594  1.00  0.00           C  
ATOM    753  CD  ARG A  45       2.422  30.029   1.753  1.00  0.00           C  
ATOM    754  NE  ARG A  45       1.629  29.758   0.564  1.00  0.00           N  
ATOM    755  CZ  ARG A  45       1.263  30.688  -0.339  1.00  0.00           C  
ATOM    756  NH1 ARG A  45       1.624  31.941  -0.176  1.00  0.00           N  
ATOM    757  NH2 ARG A  45       0.539  30.340  -1.389  1.00  0.00           N  
ATOM    758  H   ARG A  45       1.187  26.065   1.895  1.00  0.00           H  
ATOM    759  HA  ARG A  45       2.095  26.935   4.573  1.00  0.00           H  
ATOM    760 1HB  ARG A  45       0.526  28.373   2.393  1.00  0.00           H  
ATOM    761 2HB  ARG A  45       0.968  29.096   3.933  1.00  0.00           H  
ATOM    762 1HG  ARG A  45       3.290  29.052   3.398  1.00  0.00           H  
ATOM    763 2HG  ARG A  45       3.006  28.022   1.973  1.00  0.00           H  
ATOM    764 1HD  ARG A  45       1.919  30.805   2.329  1.00  0.00           H  
ATOM    765 2HD  ARG A  45       3.400  30.390   1.435  1.00  0.00           H  
ATOM    766  HE  ARG A  45       1.332  28.805   0.405  1.00  0.00           H  
ATOM    767 1HH1 ARG A  45       2.178  32.207   0.626  1.00  0.00           H  
ATOM    768 2HH1 ARG A  45       1.350  32.638  -0.853  1.00  0.00           H  
ATOM    769 1HH2 ARG A  45       0.261  29.376  -1.514  1.00  0.00           H  
ATOM    770 2HH2 ARG A  45       0.264  31.036  -2.066  1.00  0.00           H  
ATOM    771  N   ALA A  46      -0.868  25.900   3.927  1.00  0.00           N  
ATOM    772  CA  ALA A  46      -2.159  25.554   4.512  1.00  0.00           C  
ATOM    773  C   ALA A  46      -1.996  24.566   5.660  1.00  0.00           C  
ATOM    774  O   ALA A  46      -1.029  23.806   5.705  1.00  0.00           O  
ATOM    775  CB  ALA A  46      -3.086  24.983   3.449  1.00  0.00           C  
ATOM    776  H   ALA A  46      -0.612  25.506   3.034  1.00  0.00           H  
ATOM    777  HA  ALA A  46      -2.603  26.465   4.915  1.00  0.00           H  
ATOM    778 1HB  ALA A  46      -4.045  24.730   3.901  1.00  0.00           H  
ATOM    779 2HB  ALA A  46      -3.239  25.723   2.664  1.00  0.00           H  
ATOM    780 3HB  ALA A  46      -2.639  24.087   3.021  1.00  0.00           H  
ATOM    781  N   ARG A  47      -2.949  24.581   6.586  1.00  0.00           N  
ATOM    782  CA  ARG A  47      -2.944  23.647   7.705  1.00  0.00           C  
ATOM    783  C   ARG A  47      -3.865  22.463   7.440  1.00  0.00           C  
ATOM    784  O   ARG A  47      -4.044  21.599   8.298  1.00  0.00           O  
ATOM    785  CB  ARG A  47      -3.375  24.345   8.987  1.00  0.00           C  
ATOM    786  CG  ARG A  47      -2.405  25.397   9.500  1.00  0.00           C  
ATOM    787  CD  ARG A  47      -2.897  26.035  10.748  1.00  0.00           C  
ATOM    788  NE  ARG A  47      -3.027  25.076  11.833  1.00  0.00           N  
ATOM    789  CZ  ARG A  47      -3.568  25.350  13.036  1.00  0.00           C  
ATOM    790  NH1 ARG A  47      -4.024  26.556  13.292  1.00  0.00           N  
ATOM    791  NH2 ARG A  47      -3.641  24.407  13.958  1.00  0.00           N  
ATOM    792  H   ARG A  47      -3.696  25.257   6.512  1.00  0.00           H  
ATOM    793  HA  ARG A  47      -1.930  23.262   7.820  1.00  0.00           H  
ATOM    794 1HB  ARG A  47      -4.337  24.831   8.829  1.00  0.00           H  
ATOM    795 2HB  ARG A  47      -3.508  23.605   9.776  1.00  0.00           H  
ATOM    796 1HG  ARG A  47      -1.442  24.932   9.709  1.00  0.00           H  
ATOM    797 2HG  ARG A  47      -2.278  26.173   8.745  1.00  0.00           H  
ATOM    798 1HD  ARG A  47      -2.198  26.810  11.060  1.00  0.00           H  
ATOM    799 2HD  ARG A  47      -3.875  26.480  10.567  1.00  0.00           H  
ATOM    800  HE  ARG A  47      -2.688  24.137  11.673  1.00  0.00           H  
ATOM    801 1HH1 ARG A  47      -3.968  27.278  12.587  1.00  0.00           H  
ATOM    802 2HH1 ARG A  47      -4.429  26.762  14.194  1.00  0.00           H  
ATOM    803 1HH2 ARG A  47      -3.291  23.479  13.761  1.00  0.00           H  
ATOM    804 2HH2 ARG A  47      -4.046  24.612  14.859  1.00  0.00           H  
ATOM    805  N   ARG A  48      -4.448  22.430   6.246  1.00  0.00           N  
ATOM    806  CA  ARG A  48      -5.318  21.330   5.849  1.00  0.00           C  
ATOM    807  C   ARG A  48      -5.074  20.930   4.400  1.00  0.00           C  
ATOM    808  O   ARG A  48      -5.159  21.759   3.494  1.00  0.00           O  
ATOM    809  CB  ARG A  48      -6.780  21.712   6.027  1.00  0.00           C  
ATOM    810  CG  ARG A  48      -7.773  20.601   5.727  1.00  0.00           C  
ATOM    811  CD  ARG A  48      -9.173  21.037   5.962  1.00  0.00           C  
ATOM    812  NE  ARG A  48     -10.126  19.973   5.691  1.00  0.00           N  
ATOM    813  CZ  ARG A  48     -11.464  20.103   5.777  1.00  0.00           C  
ATOM    814  NH1 ARG A  48     -11.991  21.255   6.127  1.00  0.00           N  
ATOM    815  NH2 ARG A  48     -12.247  19.073   5.508  1.00  0.00           N  
ATOM    816  H   ARG A  48      -4.284  23.186   5.597  1.00  0.00           H  
ATOM    817  HA  ARG A  48      -5.085  20.470   6.477  1.00  0.00           H  
ATOM    818 1HB  ARG A  48      -6.949  22.037   7.052  1.00  0.00           H  
ATOM    819 2HB  ARG A  48      -7.018  22.552   5.374  1.00  0.00           H  
ATOM    820 1HG  ARG A  48      -7.679  20.299   4.684  1.00  0.00           H  
ATOM    821 2HG  ARG A  48      -7.568  19.745   6.372  1.00  0.00           H  
ATOM    822 1HD  ARG A  48      -9.290  21.341   7.002  1.00  0.00           H  
ATOM    823 2HD  ARG A  48      -9.407  21.878   5.310  1.00  0.00           H  
ATOM    824  HE  ARG A  48      -9.758  19.071   5.418  1.00  0.00           H  
ATOM    825 1HH1 ARG A  48     -11.392  22.043   6.332  1.00  0.00           H  
ATOM    826 2HH1 ARG A  48     -12.994  21.353   6.192  1.00  0.00           H  
ATOM    827 1HH2 ARG A  48     -11.842  18.187   5.239  1.00  0.00           H  
ATOM    828 2HH2 ARG A  48     -13.250  19.171   5.573  1.00  0.00           H  
ATOM    829  N   ILE A  49      -4.769  19.654   4.187  1.00  0.00           N  
ATOM    830  CA  ILE A  49      -4.533  19.136   2.844  1.00  0.00           C  
ATOM    831  C   ILE A  49      -5.218  17.791   2.644  1.00  0.00           C  
ATOM    832  O   ILE A  49      -5.154  16.916   3.508  1.00  0.00           O  
ATOM    833  CB  ILE A  49      -3.025  18.992   2.569  1.00  0.00           C  
ATOM    834  CG1 ILE A  49      -2.788  18.517   1.133  1.00  0.00           C  
ATOM    835  CG2 ILE A  49      -2.393  18.030   3.563  1.00  0.00           C  
ATOM    836  CD1 ILE A  49      -1.355  18.658   0.672  1.00  0.00           C  
ATOM    837  H   ILE A  49      -4.700  19.026   4.975  1.00  0.00           H  
ATOM    838  HA  ILE A  49      -4.963  19.839   2.130  1.00  0.00           H  
ATOM    839  HB  ILE A  49      -2.544  19.965   2.662  1.00  0.00           H  
ATOM    840 1HG1 ILE A  49      -3.073  17.469   1.045  1.00  0.00           H  
ATOM    841 2HG1 ILE A  49      -3.422  19.085   0.452  1.00  0.00           H  
ATOM    842 1HG2 ILE A  49      -1.327  17.939   3.353  1.00  0.00           H  
ATOM    843 2HG2 ILE A  49      -2.533  18.408   4.574  1.00  0.00           H  
ATOM    844 3HG2 ILE A  49      -2.865  17.051   3.473  1.00  0.00           H  
ATOM    845 1HD1 ILE A  49      -1.266  18.301  -0.355  1.00  0.00           H  
ATOM    846 2HD1 ILE A  49      -1.060  19.707   0.718  1.00  0.00           H  
ATOM    847 3HD1 ILE A  49      -0.706  18.069   1.317  1.00  0.00           H  
ATOM    848  N   ARG A  50      -5.873  17.630   1.499  1.00  0.00           N  
ATOM    849  CA  ARG A  50      -6.495  16.361   1.144  1.00  0.00           C  
ATOM    850  C   ARG A  50      -5.580  15.528   0.255  1.00  0.00           C  
ATOM    851  O   ARG A  50      -5.104  16.001  -0.777  1.00  0.00           O  
ATOM    852  CB  ARG A  50      -7.817  16.594   0.428  1.00  0.00           C  
ATOM    853  CG  ARG A  50      -8.591  15.331   0.086  1.00  0.00           C  
ATOM    854  CD  ARG A  50      -9.922  15.642  -0.495  1.00  0.00           C  
ATOM    855  NE  ARG A  50     -10.641  14.439  -0.880  1.00  0.00           N  
ATOM    856  CZ  ARG A  50     -11.477  13.756  -0.074  1.00  0.00           C  
ATOM    857  NH1 ARG A  50     -11.688  14.169   1.156  1.00  0.00           N  
ATOM    858  NH2 ARG A  50     -12.085  12.670  -0.519  1.00  0.00           N  
ATOM    859  H   ARG A  50      -5.942  18.408   0.859  1.00  0.00           H  
ATOM    860  HA  ARG A  50      -6.669  15.800   2.062  1.00  0.00           H  
ATOM    861 1HB  ARG A  50      -8.461  17.217   1.046  1.00  0.00           H  
ATOM    862 2HB  ARG A  50      -7.637  17.132  -0.503  1.00  0.00           H  
ATOM    863 1HG  ARG A  50      -8.029  14.745  -0.642  1.00  0.00           H  
ATOM    864 2HG  ARG A  50      -8.741  14.740   0.990  1.00  0.00           H  
ATOM    865 1HD  ARG A  50     -10.523  16.178   0.239  1.00  0.00           H  
ATOM    866 2HD  ARG A  50      -9.796  16.262  -1.382  1.00  0.00           H  
ATOM    867  HE  ARG A  50     -10.505  14.089  -1.819  1.00  0.00           H  
ATOM    868 1HH1 ARG A  50     -11.224  14.999   1.497  1.00  0.00           H  
ATOM    869 2HH1 ARG A  50     -12.314  13.658   1.761  1.00  0.00           H  
ATOM    870 1HH2 ARG A  50     -11.923  12.352  -1.465  1.00  0.00           H  
ATOM    871 2HH2 ARG A  50     -12.711  12.158   0.085  1.00  0.00           H  
ATOM    872  N   VAL A  51      -5.337  14.287   0.662  1.00  0.00           N  
ATOM    873  CA  VAL A  51      -4.461  13.393  -0.085  1.00  0.00           C  
ATOM    874  C   VAL A  51      -5.236  12.213  -0.657  1.00  0.00           C  
ATOM    875  O   VAL A  51      -5.845  11.440   0.084  1.00  0.00           O  
ATOM    876  CB  VAL A  51      -3.331  12.871   0.821  1.00  0.00           C  
ATOM    877  CG1 VAL A  51      -2.419  11.931   0.048  1.00  0.00           C  
ATOM    878  CG2 VAL A  51      -2.543  14.040   1.392  1.00  0.00           C  
ATOM    879  H   VAL A  51      -5.771  13.954   1.512  1.00  0.00           H  
ATOM    880  HA  VAL A  51      -4.040  13.952  -0.921  1.00  0.00           H  
ATOM    881  HB  VAL A  51      -3.769  12.294   1.637  1.00  0.00           H  
ATOM    882 1HG1 VAL A  51      -1.626  11.571   0.704  1.00  0.00           H  
ATOM    883 2HG1 VAL A  51      -2.997  11.084  -0.321  1.00  0.00           H  
ATOM    884 3HG1 VAL A  51      -1.977  12.464  -0.794  1.00  0.00           H  
ATOM    885 1HG2 VAL A  51      -1.746  13.663   2.033  1.00  0.00           H  
ATOM    886 2HG2 VAL A  51      -2.110  14.619   0.576  1.00  0.00           H  
ATOM    887 3HG2 VAL A  51      -3.207  14.676   1.976  1.00  0.00           H  
ATOM    888  N   GLU A  52      -5.210  12.079  -1.979  1.00  0.00           N  
ATOM    889  CA  GLU A  52      -5.865  10.962  -2.648  1.00  0.00           C  
ATOM    890  C   GLU A  52      -4.861  10.119  -3.424  1.00  0.00           C  
ATOM    891  O   GLU A  52      -4.301  10.568  -4.424  1.00  0.00           O  
ATOM    892  CB  GLU A  52      -6.956  11.471  -3.593  1.00  0.00           C  
ATOM    893  CG  GLU A  52      -8.099  12.199  -2.900  1.00  0.00           C  
ATOM    894  CD  GLU A  52      -9.173  12.643  -3.853  1.00  0.00           C  
ATOM    895  OE1 GLU A  52      -9.131  12.246  -4.993  1.00  0.00           O  
ATOM    896  OE2 GLU A  52     -10.038  13.380  -3.441  1.00  0.00           O  
ATOM    897  H   GLU A  52      -4.725  12.769  -2.534  1.00  0.00           H  
ATOM    898  HA  GLU A  52      -6.316  10.326  -1.885  1.00  0.00           H  
ATOM    899 1HB  GLU A  52      -6.517  12.154  -4.321  1.00  0.00           H  
ATOM    900 2HB  GLU A  52      -7.380  10.632  -4.146  1.00  0.00           H  
ATOM    901 1HG  GLU A  52      -8.540  11.535  -2.157  1.00  0.00           H  
ATOM    902 2HG  GLU A  52      -7.700  13.068  -2.379  1.00  0.00           H  
ATOM    903  N   VAL A  53      -4.638   8.895  -2.957  1.00  0.00           N  
ATOM    904  CA  VAL A  53      -3.624   8.025  -3.541  1.00  0.00           C  
ATOM    905  C   VAL A  53      -4.261   6.874  -4.308  1.00  0.00           C  
ATOM    906  O   VAL A  53      -4.826   5.956  -3.713  1.00  0.00           O  
ATOM    907  CB  VAL A  53      -2.706   7.460  -2.441  1.00  0.00           C  
ATOM    908  CG1 VAL A  53      -1.655   6.541  -3.045  1.00  0.00           C  
ATOM    909  CG2 VAL A  53      -2.052   8.600  -1.676  1.00  0.00           C  
ATOM    910  H   VAL A  53      -5.185   8.558  -2.177  1.00  0.00           H  
ATOM    911  HA  VAL A  53      -3.039   8.614  -4.248  1.00  0.00           H  
ATOM    912  HB  VAL A  53      -3.304   6.858  -1.756  1.00  0.00           H  
ATOM    913 1HG1 VAL A  53      -1.015   6.150  -2.253  1.00  0.00           H  
ATOM    914 2HG1 VAL A  53      -2.145   5.713  -3.556  1.00  0.00           H  
ATOM    915 3HG1 VAL A  53      -1.048   7.100  -3.757  1.00  0.00           H  
ATOM    916 1HG2 VAL A  53      -1.405   8.193  -0.899  1.00  0.00           H  
ATOM    917 2HG2 VAL A  53      -1.459   9.205  -2.362  1.00  0.00           H  
ATOM    918 3HG2 VAL A  53      -2.822   9.221  -1.218  1.00  0.00           H  
ATOM    919  N   GLN A  54      -4.168   6.928  -5.633  1.00  0.00           N  
ATOM    920  CA  GLN A  54      -4.814   5.940  -6.488  1.00  0.00           C  
ATOM    921  C   GLN A  54      -3.961   4.685  -6.622  1.00  0.00           C  
ATOM    922  O   GLN A  54      -3.170   4.557  -7.556  1.00  0.00           O  
ATOM    923  CB  GLN A  54      -5.096   6.531  -7.872  1.00  0.00           C  
ATOM    924  CG  GLN A  54      -5.794   5.576  -8.826  1.00  0.00           C  
ATOM    925  CD  GLN A  54      -7.227   5.295  -8.417  1.00  0.00           C  
ATOM    926  OE1 GLN A  54      -7.976   6.208  -8.060  1.00  0.00           O  
ATOM    927  NE2 GLN A  54      -7.618   4.026  -8.467  1.00  0.00           N  
ATOM    928  H   GLN A  54      -3.635   7.674  -6.058  1.00  0.00           H  
ATOM    929  HA  GLN A  54      -5.757   5.654  -6.022  1.00  0.00           H  
ATOM    930 1HB  GLN A  54      -5.719   7.419  -7.768  1.00  0.00           H  
ATOM    931 2HB  GLN A  54      -4.158   6.841  -8.333  1.00  0.00           H  
ATOM    932 1HG  GLN A  54      -5.802   6.017  -9.822  1.00  0.00           H  
ATOM    933 2HG  GLN A  54      -5.250   4.631  -8.840  1.00  0.00           H  
ATOM    934 1HE2 GLN A  54      -8.553   3.780  -8.209  1.00  0.00           H  
ATOM    935 2HE2 GLN A  54      -6.978   3.317  -8.762  1.00  0.00           H  
ATOM    936  N   GLU A  55      -4.126   3.761  -5.682  1.00  0.00           N  
ATOM    937  CA  GLU A  55      -3.411   2.490  -5.723  1.00  0.00           C  
ATOM    938  C   GLU A  55      -4.040   1.538  -6.732  1.00  0.00           C  
ATOM    939  O   GLU A  55      -4.636   0.527  -6.359  1.00  0.00           O  
ATOM    940  CB  GLU A  55      -3.395   1.842  -4.337  1.00  0.00           C  
ATOM    941  CG  GLU A  55      -2.553   2.581  -3.307  1.00  0.00           C  
ATOM    942  CD  GLU A  55      -2.399   1.819  -2.020  1.00  0.00           C  
ATOM    943  OE1 GLU A  55      -3.206   0.959  -1.762  1.00  0.00           O  
ATOM    944  OE2 GLU A  55      -1.473   2.097  -1.295  1.00  0.00           O  
ATOM    945  H   GLU A  55      -4.762   3.943  -4.919  1.00  0.00           H  
ATOM    946  HA  GLU A  55      -2.388   2.687  -6.042  1.00  0.00           H  
ATOM    947 1HB  GLU A  55      -4.413   1.779  -3.953  1.00  0.00           H  
ATOM    948 2HB  GLU A  55      -3.011   0.825  -4.415  1.00  0.00           H  
ATOM    949 1HG  GLU A  55      -1.564   2.766  -3.726  1.00  0.00           H  
ATOM    950 2HG  GLU A  55      -3.015   3.546  -3.099  1.00  0.00           H  
ATOM    951  N   GLY A  56      -3.902   1.866  -8.012  1.00  0.00           N  
ATOM    952  CA  GLY A  56      -4.331   0.972  -9.082  1.00  0.00           C  
ATOM    953  C   GLY A  56      -5.847   0.826  -9.104  1.00  0.00           C  
ATOM    954  O   GLY A  56      -6.542   1.571  -9.795  1.00  0.00           O  
ATOM    955  H   GLY A  56      -3.491   2.757  -8.251  1.00  0.00           H  
ATOM    956 1HA  GLY A  56      -3.985   1.360 -10.040  1.00  0.00           H  
ATOM    957 2HA  GLY A  56      -3.870  -0.005  -8.946  1.00  0.00           H  
ATOM    958  N   ASP A  57      -6.355  -0.137  -8.344  1.00  0.00           N  
ATOM    959  CA  ASP A  57      -7.770  -0.486  -8.392  1.00  0.00           C  
ATOM    960  C   ASP A  57      -8.544   0.197  -7.272  1.00  0.00           C  
ATOM    961  O   ASP A  57      -9.774   0.164  -7.245  1.00  0.00           O  
ATOM    962  CB  ASP A  57      -7.952  -2.003  -8.295  1.00  0.00           C  
ATOM    963  CG  ASP A  57      -7.379  -2.746  -9.494  1.00  0.00           C  
ATOM    964  OD1 ASP A  57      -7.339  -2.176 -10.559  1.00  0.00           O  
ATOM    965  OD2 ASP A  57      -6.986  -3.877  -9.334  1.00  0.00           O  
ATOM    966  H   ASP A  57      -5.745  -0.642  -7.716  1.00  0.00           H  
ATOM    967  HA  ASP A  57      -8.173  -0.133  -9.341  1.00  0.00           H  
ATOM    968 1HB  ASP A  57      -7.466  -2.371  -7.392  1.00  0.00           H  
ATOM    969 2HB  ASP A  57      -9.014  -2.237  -8.214  1.00  0.00           H  
ATOM    970  N   ARG A  58      -7.816   0.816  -6.349  1.00  0.00           N  
ATOM    971  CA  ARG A  58      -8.434   1.527  -5.236  1.00  0.00           C  
ATOM    972  C   ARG A  58      -7.777   2.884  -5.016  1.00  0.00           C  
ATOM    973  O   ARG A  58      -6.767   3.204  -5.643  1.00  0.00           O  
ATOM    974  CB  ARG A  58      -8.338   0.707  -3.957  1.00  0.00           C  
ATOM    975  CG  ARG A  58      -6.932   0.558  -3.398  1.00  0.00           C  
ATOM    976  CD  ARG A  58      -6.913  -0.291  -2.179  1.00  0.00           C  
ATOM    977  NE  ARG A  58      -5.595  -0.332  -1.567  1.00  0.00           N  
ATOM    978  CZ  ARG A  58      -5.258  -1.122  -0.529  1.00  0.00           C  
ATOM    979  NH1 ARG A  58      -6.150  -1.930  -0.001  1.00  0.00           N  
ATOM    980  NH2 ARG A  58      -4.029  -1.085  -0.042  1.00  0.00           N  
ATOM    981  H   ARG A  58      -6.809   0.794  -6.419  1.00  0.00           H  
ATOM    982  HA  ARG A  58      -9.482   1.699  -5.484  1.00  0.00           H  
ATOM    983 1HB  ARG A  58      -8.953   1.166  -3.185  1.00  0.00           H  
ATOM    984 2HB  ARG A  58      -8.729  -0.294  -4.137  1.00  0.00           H  
ATOM    985 1HG  ARG A  58      -6.289   0.096  -4.147  1.00  0.00           H  
ATOM    986 2HG  ARG A  58      -6.538   1.541  -3.137  1.00  0.00           H  
ATOM    987 1HD  ARG A  58      -7.617   0.106  -1.448  1.00  0.00           H  
ATOM    988 2HD  ARG A  58      -7.199  -1.309  -2.441  1.00  0.00           H  
ATOM    989  HE  ARG A  58      -4.881   0.276  -1.946  1.00  0.00           H  
ATOM    990 1HH1 ARG A  58      -7.089  -1.958  -0.373  1.00  0.00           H  
ATOM    991 2HH1 ARG A  58      -5.897  -2.522   0.777  1.00  0.00           H  
ATOM    992 1HH2 ARG A  58      -3.343  -0.464  -0.449  1.00  0.00           H  
ATOM    993 2HH2 ARG A  58      -3.777  -1.677   0.735  1.00  0.00           H  
ATOM    994  N   LYS A  59      -8.357   3.678  -4.123  1.00  0.00           N  
ATOM    995  CA  LYS A  59      -7.836   5.008  -3.827  1.00  0.00           C  
ATOM    996  C   LYS A  59      -7.924   5.315  -2.338  1.00  0.00           C  
ATOM    997  O   LYS A  59      -8.990   5.205  -1.734  1.00  0.00           O  
ATOM    998  CB  LYS A  59      -8.591   6.069  -4.629  1.00  0.00           C  
ATOM    999  CG  LYS A  59      -8.069   7.488  -4.443  1.00  0.00           C  
ATOM   1000  CD  LYS A  59      -8.743   8.455  -5.404  1.00  0.00           C  
ATOM   1001  CE  LYS A  59     -10.148   8.810  -4.939  1.00  0.00           C  
ATOM   1002  NZ  LYS A  59     -10.721   9.943  -5.715  1.00  0.00           N  
ATOM   1003  H   LYS A  59      -9.180   3.353  -3.635  1.00  0.00           H  
ATOM   1004  HA  LYS A  59      -6.784   5.030  -4.112  1.00  0.00           H  
ATOM   1005 1HB  LYS A  59      -8.536   5.830  -5.692  1.00  0.00           H  
ATOM   1006 2HB  LYS A  59      -9.643   6.060  -4.345  1.00  0.00           H  
ATOM   1007 1HG  LYS A  59      -8.259   7.814  -3.419  1.00  0.00           H  
ATOM   1008 2HG  LYS A  59      -6.994   7.505  -4.617  1.00  0.00           H  
ATOM   1009 1HD  LYS A  59      -8.151   9.369  -5.475  1.00  0.00           H  
ATOM   1010 2HD  LYS A  59      -8.802   8.003  -6.394  1.00  0.00           H  
ATOM   1011 1HE  LYS A  59     -10.797   7.943  -5.052  1.00  0.00           H  
ATOM   1012 2HE  LYS A  59     -10.124   9.084  -3.885  1.00  0.00           H  
ATOM   1013 1HZ  LYS A  59     -11.651  10.147  -5.377  1.00  0.00           H  
ATOM   1014 2HZ  LYS A  59     -10.136  10.759  -5.603  1.00  0.00           H  
ATOM   1015 3HZ  LYS A  59     -10.766   9.694  -6.692  1.00  0.00           H  
ATOM   1016  N   ILE A  60      -6.796   5.702  -1.752  1.00  0.00           N  
ATOM   1017  CA  ILE A  60      -6.762   6.113  -0.353  1.00  0.00           C  
ATOM   1018  C   ILE A  60      -7.198   7.564  -0.194  1.00  0.00           C  
ATOM   1019  O   ILE A  60      -6.596   8.470  -0.769  1.00  0.00           O  
ATOM   1020  CB  ILE A  60      -5.352   5.933   0.238  1.00  0.00           C  
ATOM   1021  CG1 ILE A  60      -4.932   4.462   0.179  1.00  0.00           C  
ATOM   1022  CG2 ILE A  60      -5.305   6.446   1.669  1.00  0.00           C  
ATOM   1023  CD1 ILE A  60      -3.474   4.229   0.503  1.00  0.00           C  
ATOM   1024  H   ILE A  60      -5.941   5.712  -2.288  1.00  0.00           H  
ATOM   1025  HA  ILE A  60      -7.465   5.490   0.200  1.00  0.00           H  
ATOM   1026  HB  ILE A  60      -4.632   6.490  -0.362  1.00  0.00           H  
ATOM   1027 1HG1 ILE A  60      -5.534   3.884   0.880  1.00  0.00           H  
ATOM   1028 2HG1 ILE A  60      -5.126   4.068  -0.819  1.00  0.00           H  
ATOM   1029 1HG2 ILE A  60      -4.302   6.311   2.071  1.00  0.00           H  
ATOM   1030 2HG2 ILE A  60      -5.562   7.505   1.684  1.00  0.00           H  
ATOM   1031 3HG2 ILE A  60      -6.018   5.891   2.278  1.00  0.00           H  
ATOM   1032 1HD1 ILE A  60      -3.253   3.163   0.441  1.00  0.00           H  
ATOM   1033 2HD1 ILE A  60      -2.852   4.771  -0.209  1.00  0.00           H  
ATOM   1034 3HD1 ILE A  60      -3.265   4.584   1.512  1.00  0.00           H  
ATOM   1035  N   GLU A  61      -8.250   7.778   0.590  1.00  0.00           N  
ATOM   1036  CA  GLU A  61      -8.770   9.119   0.824  1.00  0.00           C  
ATOM   1037  C   GLU A  61      -8.582   9.537   2.277  1.00  0.00           C  
ATOM   1038  O   GLU A  61      -9.228   8.999   3.176  1.00  0.00           O  
ATOM   1039  CB  GLU A  61     -10.253   9.189   0.451  1.00  0.00           C  
ATOM   1040  CG  GLU A  61     -10.541   8.958  -1.025  1.00  0.00           C  
ATOM   1041  CD  GLU A  61     -11.997   9.110  -1.368  1.00  0.00           C  
ATOM   1042  OE1 GLU A  61     -12.761   9.445  -0.495  1.00  0.00           O  
ATOM   1043  OE2 GLU A  61     -12.346   8.891  -2.504  1.00  0.00           O  
ATOM   1044  H   GLU A  61      -8.700   6.991   1.034  1.00  0.00           H  
ATOM   1045  HA  GLU A  61      -8.207   9.815   0.201  1.00  0.00           H  
ATOM   1046 1HB  GLU A  61     -10.807   8.443   1.021  1.00  0.00           H  
ATOM   1047 2HB  GLU A  61     -10.650  10.168   0.721  1.00  0.00           H  
ATOM   1048 1HG  GLU A  61      -9.965   9.673  -1.613  1.00  0.00           H  
ATOM   1049 2HG  GLU A  61     -10.211   7.957  -1.297  1.00  0.00           H  
ATOM   1050  N   THR A  62      -7.693  10.499   2.500  1.00  0.00           N  
ATOM   1051  CA  THR A  62      -7.436  11.008   3.842  1.00  0.00           C  
ATOM   1052  C   THR A  62      -7.030  12.475   3.807  1.00  0.00           C  
ATOM   1053  O   THR A  62      -6.456  12.947   2.825  1.00  0.00           O  
ATOM   1054  CB  THR A  62      -6.341  10.185   4.546  1.00  0.00           C  
ATOM   1055  OG1 THR A  62      -6.223  10.610   5.910  1.00  0.00           O  
ATOM   1056  CG2 THR A  62      -5.003  10.368   3.845  1.00  0.00           C  
ATOM   1057  H   THR A  62      -7.183  10.888   1.721  1.00  0.00           H  
ATOM   1058  HA  THR A  62      -8.359  10.930   4.417  1.00  0.00           H  
ATOM   1059  HB  THR A  62      -6.611   9.130   4.530  1.00  0.00           H  
ATOM   1060  HG1 THR A  62      -5.744  11.441   5.946  1.00  0.00           H  
ATOM   1061 1HG2 THR A  62      -4.241   9.780   4.356  1.00  0.00           H  
ATOM   1062 2HG2 THR A  62      -5.086  10.036   2.811  1.00  0.00           H  
ATOM   1063 3HG2 THR A  62      -4.722  11.420   3.866  1.00  0.00           H  
ATOM   1064  N   GLU A  63      -7.332  13.194   4.883  1.00  0.00           N  
ATOM   1065  CA  GLU A  63      -6.943  14.594   5.004  1.00  0.00           C  
ATOM   1066  C   GLU A  63      -6.041  14.812   6.212  1.00  0.00           C  
ATOM   1067  O   GLU A  63      -6.243  14.209   7.266  1.00  0.00           O  
ATOM   1068  CB  GLU A  63      -8.183  15.484   5.112  1.00  0.00           C  
ATOM   1069  CG  GLU A  63      -9.095  15.443   3.895  1.00  0.00           C  
ATOM   1070  CD  GLU A  63     -10.250  16.400   3.997  1.00  0.00           C  
ATOM   1071  OE1 GLU A  63     -10.335  17.097   4.979  1.00  0.00           O  
ATOM   1072  OE2 GLU A  63     -11.050  16.434   3.091  1.00  0.00           O  
ATOM   1073  H   GLU A  63      -7.845  12.759   5.637  1.00  0.00           H  
ATOM   1074  HA  GLU A  63      -6.379  14.866   4.112  1.00  0.00           H  
ATOM   1075 1HB  GLU A  63      -8.770  15.186   5.981  1.00  0.00           H  
ATOM   1076 2HB  GLU A  63      -7.875  16.519   5.265  1.00  0.00           H  
ATOM   1077 1HG  GLU A  63      -8.512  15.689   3.008  1.00  0.00           H  
ATOM   1078 2HG  GLU A  63      -9.478  14.430   3.775  1.00  0.00           H  
ATOM   1079  N   LEU A  64      -5.047  15.678   6.052  1.00  0.00           N  
ATOM   1080  CA  LEU A  64      -4.038  15.885   7.084  1.00  0.00           C  
ATOM   1081  C   LEU A  64      -4.187  17.254   7.735  1.00  0.00           C  
ATOM   1082  O   LEU A  64      -4.455  18.247   7.058  1.00  0.00           O  
ATOM   1083  CB  LEU A  64      -2.632  15.747   6.486  1.00  0.00           C  
ATOM   1084  CG  LEU A  64      -2.395  14.499   5.626  1.00  0.00           C  
ATOM   1085  CD1 LEU A  64      -0.974  14.521   5.079  1.00  0.00           C  
ATOM   1086  CD2 LEU A  64      -2.639  13.252   6.463  1.00  0.00           C  
ATOM   1087  H   LEU A  64      -4.988  16.208   5.194  1.00  0.00           H  
ATOM   1088  HA  LEU A  64      -4.184  15.130   7.857  1.00  0.00           H  
ATOM   1089 1HB  LEU A  64      -2.431  16.619   5.866  1.00  0.00           H  
ATOM   1090 2HB  LEU A  64      -1.908  15.731   7.301  1.00  0.00           H  
ATOM   1091  HG  LEU A  64      -3.079  14.506   4.778  1.00  0.00           H  
ATOM   1092 1HD1 LEU A  64      -0.805  13.634   4.468  1.00  0.00           H  
ATOM   1093 2HD1 LEU A  64      -0.833  15.414   4.469  1.00  0.00           H  
ATOM   1094 3HD1 LEU A  64      -0.265  14.531   5.907  1.00  0.00           H  
ATOM   1095 1HD2 LEU A  64      -2.471  12.364   5.851  1.00  0.00           H  
ATOM   1096 2HD2 LEU A  64      -1.954  13.243   7.311  1.00  0.00           H  
ATOM   1097 3HD2 LEU A  64      -3.666  13.253   6.826  1.00  0.00           H  
ATOM   1098  N   THR A  65      -4.012  17.301   9.051  1.00  0.00           N  
ATOM   1099  CA  THR A  65      -4.166  18.542   9.801  1.00  0.00           C  
ATOM   1100  C   THR A  65      -2.857  18.951  10.463  1.00  0.00           C  
ATOM   1101  O   THR A  65      -2.222  18.152  11.152  1.00  0.00           O  
ATOM   1102  CB  THR A  65      -5.267  18.411  10.869  1.00  0.00           C  
ATOM   1103  OG1 THR A  65      -6.519  18.115  10.236  1.00  0.00           O  
ATOM   1104  CG2 THR A  65      -5.397  19.702  11.662  1.00  0.00           C  
ATOM   1105  H   THR A  65      -3.767  16.455   9.545  1.00  0.00           H  
ATOM   1106  HA  THR A  65      -4.446  19.328   9.100  1.00  0.00           H  
ATOM   1107  HB  THR A  65      -5.019  17.597  11.550  1.00  0.00           H  
ATOM   1108  HG1 THR A  65      -7.004  18.931  10.091  1.00  0.00           H  
ATOM   1109 1HG2 THR A  65      -6.180  19.591  12.413  1.00  0.00           H  
ATOM   1110 2HG2 THR A  65      -4.451  19.924  12.155  1.00  0.00           H  
ATOM   1111 3HG2 THR A  65      -5.655  20.518  10.988  1.00  0.00           H  
ATOM   1112  N   PHE A  66      -2.457  20.200  10.251  1.00  0.00           N  
ATOM   1113  CA  PHE A  66      -1.230  20.723  10.840  1.00  0.00           C  
ATOM   1114  C   PHE A  66      -1.533  21.656  12.006  1.00  0.00           C  
ATOM   1115  O   PHE A  66      -2.570  22.318  12.030  1.00  0.00           O  
ATOM   1116  OXT PHE A  66      -0.756  21.752  12.915  1.00  0.00           O  
ATOM   1117  CB  PHE A  66      -0.406  21.465   9.787  1.00  0.00           C  
ATOM   1118  CG  PHE A  66       0.115  20.580   8.691  1.00  0.00           C  
ATOM   1119  CD1 PHE A  66      -0.594  20.425   7.509  1.00  0.00           C  
ATOM   1120  CD2 PHE A  66       1.314  19.899   8.839  1.00  0.00           C  
ATOM   1121  CE1 PHE A  66      -0.116  19.611   6.499  1.00  0.00           C  
ATOM   1122  CE2 PHE A  66       1.795  19.086   7.831  1.00  0.00           C  
ATOM   1123  CZ  PHE A  66       1.079  18.941   6.660  1.00  0.00           C  
ATOM   1124  H   PHE A  66      -3.018  20.803   9.666  1.00  0.00           H  
ATOM   1125  HA  PHE A  66      -0.655  19.881  11.226  1.00  0.00           H  
ATOM   1126 1HB  PHE A  66      -1.014  22.246   9.333  1.00  0.00           H  
ATOM   1127 2HB  PHE A  66       0.445  21.949  10.266  1.00  0.00           H  
ATOM   1128  HD1 PHE A  66      -1.538  20.955   7.381  1.00  0.00           H  
ATOM   1129  HD2 PHE A  66       1.880  20.013   9.764  1.00  0.00           H  
ATOM   1130  HE1 PHE A  66      -0.683  19.498   5.576  1.00  0.00           H  
ATOM   1131  HE2 PHE A  66       2.739  18.557   7.960  1.00  0.00           H  
ATOM   1132  HZ  PHE A  66       1.456  18.299   5.866  1.00  0.00           H  
