# Supplementary material for: De novo design of immunoglobulin-like domains
Source: Nat Commun. 2022 Oct 3;13:5661. doi: 10.1038/s41467-022-33004-6 (PMC9530121; doi:10.1038/s41467-022-33004-6)
Supplement: Supplementary file 4 — Supplementary Data 1 [file 41467_2022_33004_MOESM4_ESM.zip › dIG_design_models/dIG8-CC_model.pdb]

ATOM      1  N   ARG A   1       0.037  -0.079  -0.361  1.00  0.00           N  
ATOM      2  CA  ARG A   1       1.496  -0.037  -0.343  1.00  0.00           C  
ATOM      3  C   ARG A   1       2.060   1.384  -0.243  1.00  0.00           C  
ATOM      4  O   ARG A   1       1.804   2.228  -1.102  1.00  0.00           O  
ATOM      5  CB  ARG A   1       2.038  -0.712  -1.593  1.00  0.00           C  
ATOM      6  CG  ARG A   1       3.546  -0.764  -1.697  1.00  0.00           C  
ATOM      7  CD  ARG A   1       4.000  -1.506  -2.898  1.00  0.00           C  
ATOM      8  NE  ARG A   1       5.445  -1.549  -2.950  1.00  0.00           N  
ATOM      9  CZ  ARG A   1       6.200  -2.118  -3.907  1.00  0.00           C  
ATOM     10  NH1 ARG A   1       5.659  -2.722  -4.950  1.00  0.00           N  
ATOM     11  NH2 ARG A   1       7.510  -2.048  -3.762  1.00  0.00           N  
ATOM     12 1H   ARG A   1      -0.267  -1.022  -0.172  1.00  0.00           H  
ATOM     13 2H   ARG A   1      -0.322   0.529   0.360  1.00  0.00           H  
ATOM     14 3H   ARG A   1      -0.320   0.203  -1.273  1.00  0.00           H  
ATOM     15  HA  ARG A   1       1.837  -0.598   0.528  1.00  0.00           H  
ATOM     16 1HB  ARG A   1       1.667  -1.734  -1.643  1.00  0.00           H  
ATOM     17 2HB  ARG A   1       1.662  -0.185  -2.472  1.00  0.00           H  
ATOM     18 1HG  ARG A   1       3.938   0.245  -1.778  1.00  0.00           H  
ATOM     19 2HG  ARG A   1       3.969  -1.245  -0.816  1.00  0.00           H  
ATOM     20 1HD  ARG A   1       3.624  -2.528  -2.864  1.00  0.00           H  
ATOM     21 2HD  ARG A   1       3.636  -1.004  -3.793  1.00  0.00           H  
ATOM     22  HE  ARG A   1       5.964  -1.095  -2.180  1.00  0.00           H  
ATOM     23 1HH1 ARG A   1       4.657  -2.768  -5.046  1.00  0.00           H  
ATOM     24 2HH1 ARG A   1       6.250  -3.141  -5.654  1.00  0.00           H  
ATOM     25 1HH2 ARG A   1       7.869  -1.568  -2.922  1.00  0.00           H  
ATOM     26 2HH2 ARG A   1       8.132  -2.452  -4.441  1.00  0.00           H  
ATOM     27  N   ILE A   2       2.854   1.642   0.791  1.00  0.00           N  
ATOM     28  CA  ILE A   2       3.477   2.959   0.953  1.00  0.00           C  
ATOM     29  C   ILE A   2       4.983   2.875   0.774  1.00  0.00           C  
ATOM     30  O   ILE A   2       5.638   2.073   1.441  1.00  0.00           O  
ATOM     31  CB  ILE A   2       3.160   3.566   2.330  1.00  0.00           C  
ATOM     32  CG1 ILE A   2       1.606   3.644   2.548  1.00  0.00           C  
ATOM     33  CG2 ILE A   2       3.833   4.934   2.493  1.00  0.00           C  
ATOM     34  CD1 ILE A   2       0.815   4.492   1.535  1.00  0.00           C  
ATOM     35  H   ILE A   2       3.050   0.916   1.470  1.00  0.00           H  
ATOM     36  HA  ILE A   2       3.113   3.630   0.178  1.00  0.00           H  
ATOM     37  HB  ILE A   2       3.550   2.904   3.097  1.00  0.00           H  
ATOM     38 1HG1 ILE A   2       1.207   2.634   2.522  1.00  0.00           H  
ATOM     39 2HG1 ILE A   2       1.427   4.058   3.535  1.00  0.00           H  
ATOM     40 1HG2 ILE A   2       3.612   5.294   3.474  1.00  0.00           H  
ATOM     41 2HG2 ILE A   2       4.906   4.853   2.383  1.00  0.00           H  
ATOM     42 3HG2 ILE A   2       3.458   5.635   1.745  1.00  0.00           H  
ATOM     43 1HD1 ILE A   2      -0.233   4.466   1.788  1.00  0.00           H  
ATOM     44 2HD1 ILE A   2       1.155   5.523   1.561  1.00  0.00           H  
ATOM     45 3HD1 ILE A   2       0.933   4.098   0.543  1.00  0.00           H  
ATOM     46  N   GLU A   3       5.517   3.720  -0.113  1.00  0.00           N  
ATOM     47  CA  GLU A   3       6.942   3.737  -0.417  1.00  0.00           C  
ATOM     48  C   GLU A   3       7.519   5.140  -0.275  1.00  0.00           C  
ATOM     49  O   GLU A   3       6.877   6.126  -0.637  1.00  0.00           O  
ATOM     50  CB  GLU A   3       7.191   3.214  -1.834  1.00  0.00           C  
ATOM     51  CG  GLU A   3       6.807   1.756  -2.042  1.00  0.00           C  
ATOM     52  CD  GLU A   3       7.763   0.799  -1.387  1.00  0.00           C  
ATOM     53  OE1 GLU A   3       8.834   1.218  -1.019  1.00  0.00           O  
ATOM     54  OE2 GLU A   3       7.420  -0.353  -1.254  1.00  0.00           O  
ATOM     55  H   GLU A   3       4.903   4.363  -0.593  1.00  0.00           H  
ATOM     56  HA  GLU A   3       7.450   3.092   0.301  1.00  0.00           H  
ATOM     57 1HB  GLU A   3       6.628   3.814  -2.548  1.00  0.00           H  
ATOM     58 2HB  GLU A   3       8.248   3.320  -2.080  1.00  0.00           H  
ATOM     59 1HG  GLU A   3       5.810   1.593  -1.634  1.00  0.00           H  
ATOM     60 2HG  GLU A   3       6.769   1.551  -3.112  1.00  0.00           H  
ATOM     61  N   VAL A   4       8.734   5.223   0.255  1.00  0.00           N  
ATOM     62  CA  VAL A   4       9.432   6.498   0.377  1.00  0.00           C  
ATOM     63  C   VAL A   4      10.853   6.403  -0.161  1.00  0.00           C  
ATOM     64  O   VAL A   4      11.579   5.455   0.140  1.00  0.00           O  
ATOM     65  CB  VAL A   4       9.474   6.946   1.850  1.00  0.00           C  
ATOM     66  CG1 VAL A   4      10.255   8.244   1.990  1.00  0.00           C  
ATOM     67  CG2 VAL A   4       8.058   7.109   2.382  1.00  0.00           C  
ATOM     68  H   VAL A   4       9.187   4.381   0.581  1.00  0.00           H  
ATOM     69  HA  VAL A   4       8.896   7.235  -0.221  1.00  0.00           H  
ATOM     70  HB  VAL A   4       9.998   6.190   2.435  1.00  0.00           H  
ATOM     71 1HG1 VAL A   4      10.275   8.546   3.038  1.00  0.00           H  
ATOM     72 2HG1 VAL A   4      11.275   8.094   1.637  1.00  0.00           H  
ATOM     73 3HG1 VAL A   4       9.776   9.023   1.398  1.00  0.00           H  
ATOM     74 1HG2 VAL A   4       8.095   7.425   3.424  1.00  0.00           H  
ATOM     75 2HG2 VAL A   4       7.532   7.860   1.793  1.00  0.00           H  
ATOM     76 3HG2 VAL A   4       7.531   6.157   2.310  1.00  0.00           H  
ATOM     77  N   ARG A   5      11.246   7.389  -0.960  1.00  0.00           N  
ATOM     78  CA  ARG A   5      12.558   7.388  -1.593  1.00  0.00           C  
ATOM     79  C   ARG A   5      13.236   8.745  -1.461  1.00  0.00           C  
ATOM     80  O   ARG A   5      12.572   9.766  -1.279  1.00  0.00           O  
ATOM     81  CB  ARG A   5      12.442   7.022  -3.066  1.00  0.00           C  
ATOM     82  CG  ARG A   5      11.866   5.641  -3.338  1.00  0.00           C  
ATOM     83  CD  ARG A   5      12.793   4.564  -2.907  1.00  0.00           C  
ATOM     84  NE  ARG A   5      12.292   3.245  -3.257  1.00  0.00           N  
ATOM     85  CZ  ARG A   5      11.424   2.533  -2.512  1.00  0.00           C  
ATOM     86  NH1 ARG A   5      10.970   3.026  -1.381  1.00  0.00           N  
ATOM     87  NH2 ARG A   5      11.027   1.339  -2.918  1.00  0.00           N  
ATOM     88  H   ARG A   5      10.617   8.162  -1.132  1.00  0.00           H  
ATOM     89  HA  ARG A   5      13.180   6.653  -1.080  1.00  0.00           H  
ATOM     90 1HB  ARG A   5      11.809   7.749  -3.572  1.00  0.00           H  
ATOM     91 2HB  ARG A   5      13.428   7.066  -3.530  1.00  0.00           H  
ATOM     92 1HG  ARG A   5      10.928   5.525  -2.794  1.00  0.00           H  
ATOM     93 2HG  ARG A   5      11.683   5.528  -4.407  1.00  0.00           H  
ATOM     94 1HD  ARG A   5      13.759   4.701  -3.389  1.00  0.00           H  
ATOM     95 2HD  ARG A   5      12.919   4.605  -1.825  1.00  0.00           H  
ATOM     96  HE  ARG A   5      12.618   2.832  -4.121  1.00  0.00           H  
ATOM     97 1HH1 ARG A   5      11.274   3.939  -1.069  1.00  0.00           H  
ATOM     98 2HH1 ARG A   5      10.320   2.492  -0.823  1.00  0.00           H  
ATOM     99 1HH2 ARG A   5      11.376   0.961  -3.788  1.00  0.00           H  
ATOM    100 2HH2 ARG A   5      10.377   0.807  -2.360  1.00  0.00           H  
ATOM    101  N   VAL A   6      14.561   8.751  -1.557  1.00  0.00           N  
ATOM    102  CA  VAL A   6      15.324   9.995  -1.558  1.00  0.00           C  
ATOM    103  C   VAL A   6      15.724  10.394  -2.972  1.00  0.00           C  
ATOM    104  O   VAL A   6      16.409   9.645  -3.668  1.00  0.00           O  
ATOM    105  CB  VAL A   6      16.589   9.846  -0.692  1.00  0.00           C  
ATOM    106  CG1 VAL A   6      17.410  11.127  -0.726  1.00  0.00           C  
ATOM    107  CG2 VAL A   6      16.200   9.492   0.736  1.00  0.00           C  
ATOM    108  H   VAL A   6      15.053   7.872  -1.630  1.00  0.00           H  
ATOM    109  HA  VAL A   6      14.686  10.783  -1.155  1.00  0.00           H  
ATOM    110  HB  VAL A   6      17.211   9.054  -1.107  1.00  0.00           H  
ATOM    111 1HG1 VAL A   6      18.301  11.004  -0.108  1.00  0.00           H  
ATOM    112 2HG1 VAL A   6      17.707  11.341  -1.752  1.00  0.00           H  
ATOM    113 3HG1 VAL A   6      16.813  11.952  -0.339  1.00  0.00           H  
ATOM    114 1HG2 VAL A   6      17.100   9.388   1.342  1.00  0.00           H  
ATOM    115 2HG2 VAL A   6      15.573  10.282   1.149  1.00  0.00           H  
ATOM    116 3HG2 VAL A   6      15.649   8.552   0.740  1.00  0.00           H  
ATOM    117  N   ASP A   7      15.293  11.578  -3.392  1.00  0.00           N  
ATOM    118  CA  ASP A   7      15.556  12.054  -4.745  1.00  0.00           C  
ATOM    119  C   ASP A   7      16.325  13.369  -4.726  1.00  0.00           C  
ATOM    120  O   ASP A   7      15.735  14.444  -4.613  1.00  0.00           O  
ATOM    121  CB  ASP A   7      14.245  12.234  -5.514  1.00  0.00           C  
ATOM    122  CG  ASP A   7      14.461  12.666  -6.958  1.00  0.00           C  
ATOM    123  OD1 ASP A   7      15.579  12.958  -7.310  1.00  0.00           O  
ATOM    124  OD2 ASP A   7      13.505  12.699  -7.696  1.00  0.00           O  
ATOM    125  H   ASP A   7      14.769  12.164  -2.757  1.00  0.00           H  
ATOM    126  HA  ASP A   7      16.175  11.312  -5.250  1.00  0.00           H  
ATOM    127 1HB  ASP A   7      13.689  11.296  -5.510  1.00  0.00           H  
ATOM    128 2HB  ASP A   7      13.629  12.982  -5.015  1.00  0.00           H  
ATOM    129  N   ASN A   8      17.646  13.278  -4.837  1.00  0.00           N  
ATOM    130  CA  ASN A   8      18.498  14.461  -4.844  1.00  0.00           C  
ATOM    131  C   ASN A   8      18.308  15.283  -3.576  1.00  0.00           C  
ATOM    132  O   ASN A   8      18.352  16.513  -3.610  1.00  0.00           O  
ATOM    133  CB  ASN A   8      18.227  15.306  -6.075  1.00  0.00           C  
ATOM    134  CG  ASN A   8      18.615  14.611  -7.350  1.00  0.00           C  
ATOM    135  OD1 ASN A   8      19.672  13.973  -7.427  1.00  0.00           O  
ATOM    136  ND2 ASN A   8      17.782  14.722  -8.352  1.00  0.00           N  
ATOM    137  H   ASN A   8      18.071  12.365  -4.919  1.00  0.00           H  
ATOM    138  HA  ASN A   8      19.536  14.130  -4.875  1.00  0.00           H  
ATOM    139 1HB  ASN A   8      17.166  15.556  -6.119  1.00  0.00           H  
ATOM    140 2HB  ASN A   8      18.782  16.243  -6.002  1.00  0.00           H  
ATOM    141 1HD2 ASN A   8      17.988  14.280  -9.226  1.00  0.00           H  
ATOM    142 2HD2 ASN A   8      16.939  15.248  -8.246  1.00  0.00           H  
ATOM    143  N   GLY A   9      18.097  14.598  -2.458  1.00  0.00           N  
ATOM    144  CA  GLY A   9      17.996  15.258  -1.162  1.00  0.00           C  
ATOM    145  C   GLY A   9      16.555  15.638  -0.848  1.00  0.00           C  
ATOM    146  O   GLY A   9      16.276  16.270   0.171  1.00  0.00           O  
ATOM    147  H   GLY A   9      18.005  13.593  -2.507  1.00  0.00           H  
ATOM    148 1HA  GLY A   9      18.378  14.595  -0.385  1.00  0.00           H  
ATOM    149 2HA  GLY A   9      18.620  16.151  -1.158  1.00  0.00           H  
ATOM    150  N   ARG A  10      15.640  15.249  -1.731  1.00  0.00           N  
ATOM    151  CA  ARG A  10      14.219  15.495  -1.520  1.00  0.00           C  
ATOM    152  C   ARG A  10      13.488  14.215  -1.138  1.00  0.00           C  
ATOM    153  O   ARG A  10      13.823  13.131  -1.616  1.00  0.00           O  
ATOM    154  CB  ARG A  10      13.586  16.082  -2.774  1.00  0.00           C  
ATOM    155  CG  ARG A  10      14.136  17.436  -3.194  1.00  0.00           C  
ATOM    156  CD  ARG A  10      13.373  18.010  -4.332  1.00  0.00           C  
ATOM    157  NE  ARG A  10      13.811  19.359  -4.653  1.00  0.00           N  
ATOM    158  CZ  ARG A  10      13.328  20.098  -5.671  1.00  0.00           C  
ATOM    159  NH1 ARG A  10      12.394  19.607  -6.454  1.00  0.00           N  
ATOM    160  NH2 ARG A  10      13.793  21.317  -5.881  1.00  0.00           N  
ATOM    161  H   ARG A  10      15.938  14.770  -2.569  1.00  0.00           H  
ATOM    162  HA  ARG A  10      14.115  16.198  -0.693  1.00  0.00           H  
ATOM    163 1HB  ARG A  10      13.726  15.397  -3.607  1.00  0.00           H  
ATOM    164 2HB  ARG A  10      12.513  16.197  -2.620  1.00  0.00           H  
ATOM    165 1HG  ARG A  10      14.076  18.131  -2.355  1.00  0.00           H  
ATOM    166 2HG  ARG A  10      15.177  17.326  -3.500  1.00  0.00           H  
ATOM    167 1HD  ARG A  10      13.513  17.387  -5.214  1.00  0.00           H  
ATOM    168 2HD  ARG A  10      12.315  18.047  -4.078  1.00  0.00           H  
ATOM    169  HE  ARG A  10      14.529  19.771  -4.072  1.00  0.00           H  
ATOM    170 1HH1 ARG A  10      12.039  18.675  -6.293  1.00  0.00           H  
ATOM    171 2HH1 ARG A  10      12.032  20.160  -7.217  1.00  0.00           H  
ATOM    172 1HH2 ARG A  10      14.511  21.696  -5.278  1.00  0.00           H  
ATOM    173 2HH2 ARG A  10      13.431  21.871  -6.643  1.00  0.00           H  
ATOM    174  N   VAL A  11      12.487  14.345  -0.275  1.00  0.00           N  
ATOM    175  CA  VAL A  11      11.719  13.196   0.188  1.00  0.00           C  
ATOM    176  C   VAL A  11      10.531  12.923  -0.725  1.00  0.00           C  
ATOM    177  O   VAL A  11       9.639  13.760  -0.866  1.00  0.00           O  
ATOM    178  CB  VAL A  11      11.215  13.434   1.624  1.00  0.00           C  
ATOM    179  CG1 VAL A  11      10.377  12.256   2.096  1.00  0.00           C  
ATOM    180  CG2 VAL A  11      12.395  13.664   2.556  1.00  0.00           C  
ATOM    181  H   VAL A  11      12.252  15.266   0.070  1.00  0.00           H  
ATOM    182  HA  VAL A  11      12.370  12.322   0.161  1.00  0.00           H  
ATOM    183  HB  VAL A  11      10.569  14.312   1.632  1.00  0.00           H  
ATOM    184 1HG1 VAL A  11      10.028  12.441   3.113  1.00  0.00           H  
ATOM    185 2HG1 VAL A  11       9.518  12.132   1.436  1.00  0.00           H  
ATOM    186 3HG1 VAL A  11      10.981  11.349   2.080  1.00  0.00           H  
ATOM    187 1HG2 VAL A  11      12.031  13.832   3.569  1.00  0.00           H  
ATOM    188 2HG2 VAL A  11      13.044  12.788   2.544  1.00  0.00           H  
ATOM    189 3HG2 VAL A  11      12.957  14.537   2.223  1.00  0.00           H  
ATOM    190  N   ARG A  12      10.525  11.747  -1.343  1.00  0.00           N  
ATOM    191  CA  ARG A  12       9.424  11.343  -2.210  1.00  0.00           C  
ATOM    192  C   ARG A  12       8.573  10.266  -1.553  1.00  0.00           C  
ATOM    193  O   ARG A  12       9.045   9.158  -1.294  1.00  0.00           O  
ATOM    194  CB  ARG A  12       9.952  10.827  -3.541  1.00  0.00           C  
ATOM    195  CG  ARG A  12       8.881  10.476  -4.561  1.00  0.00           C  
ATOM    196  CD  ARG A  12       9.470   9.931  -5.811  1.00  0.00           C  
ATOM    197  NE  ARG A  12      10.328  10.900  -6.474  1.00  0.00           N  
ATOM    198  CZ  ARG A  12       9.899  11.829  -7.349  1.00  0.00           C  
ATOM    199  NH1 ARG A  12       8.623  11.903  -7.657  1.00  0.00           N  
ATOM    200  NH2 ARG A  12      10.761  12.667  -7.899  1.00  0.00           N  
ATOM    201  H   ARG A  12      11.303  11.117  -1.210  1.00  0.00           H  
ATOM    202  HA  ARG A  12       8.790  12.214  -2.379  1.00  0.00           H  
ATOM    203 1HB  ARG A  12      10.602  11.577  -3.990  1.00  0.00           H  
ATOM    204 2HB  ARG A  12      10.552   9.933  -3.372  1.00  0.00           H  
ATOM    205 1HG  ARG A  12       8.211   9.725  -4.142  1.00  0.00           H  
ATOM    206 2HG  ARG A  12       8.311  11.371  -4.813  1.00  0.00           H  
ATOM    207 1HD  ARG A  12      10.067   9.050  -5.577  1.00  0.00           H  
ATOM    208 2HD  ARG A  12       8.672   9.656  -6.499  1.00  0.00           H  
ATOM    209  HE  ARG A  12      11.317  10.874  -6.262  1.00  0.00           H  
ATOM    210 1HH1 ARG A  12       7.964  11.263  -7.236  1.00  0.00           H  
ATOM    211 2HH1 ARG A  12       8.301  12.600  -8.313  1.00  0.00           H  
ATOM    212 1HH2 ARG A  12      11.742  12.610  -7.663  1.00  0.00           H  
ATOM    213 2HH2 ARG A  12      10.439  13.363  -8.555  1.00  0.00           H  
ATOM    214  N   VAL A  13       7.309  10.601  -1.249  1.00  0.00           N  
ATOM    215  CA  VAL A  13       6.409   9.637  -0.587  1.00  0.00           C  
ATOM    216  C   VAL A  13       5.278   9.254  -1.529  1.00  0.00           C  
ATOM    217  O   VAL A  13       4.515  10.110  -1.970  1.00  0.00           O  
ATOM    218  CB  VAL A  13       5.789  10.229   0.707  1.00  0.00           C  
ATOM    219  CG1 VAL A  13       4.856   9.178   1.416  1.00  0.00           C  
ATOM    220  CG2 VAL A  13       6.915  10.787   1.594  1.00  0.00           C  
ATOM    221  H   VAL A  13       7.000  11.551  -1.489  1.00  0.00           H  
ATOM    222  HA  VAL A  13       6.969   8.738  -0.339  1.00  0.00           H  
ATOM    223  HB  VAL A  13       5.142  11.009   0.447  1.00  0.00           H  
ATOM    224 1HG1 VAL A  13       4.409   9.627   2.290  1.00  0.00           H  
ATOM    225 2HG1 VAL A  13       4.061   8.868   0.734  1.00  0.00           H  
ATOM    226 3HG1 VAL A  13       5.409   8.306   1.718  1.00  0.00           H  
ATOM    227 1HG2 VAL A  13       6.519  11.235   2.480  1.00  0.00           H  
ATOM    228 2HG2 VAL A  13       7.601  10.021   1.876  1.00  0.00           H  
ATOM    229 3HG2 VAL A  13       7.439  11.542   1.026  1.00  0.00           H  
ATOM    230  N   ARG A  14       5.157   7.964  -1.825  1.00  0.00           N  
ATOM    231  CA  ARG A  14       4.170   7.454  -2.771  1.00  0.00           C  
ATOM    232  C   ARG A  14       3.018   6.767  -2.049  1.00  0.00           C  
ATOM    233  O   ARG A  14       3.225   5.819  -1.292  1.00  0.00           O  
ATOM    234  CB  ARG A  14       4.814   6.474  -3.740  1.00  0.00           C  
ATOM    235  CG  ARG A  14       3.859   5.847  -4.744  1.00  0.00           C  
ATOM    236  CD  ARG A  14       4.584   5.048  -5.766  1.00  0.00           C  
ATOM    237  NE  ARG A  14       5.377   5.889  -6.648  1.00  0.00           N  
ATOM    238  CZ  ARG A  14       6.321   5.433  -7.494  1.00  0.00           C  
ATOM    239  NH1 ARG A  14       6.577   4.145  -7.561  1.00  0.00           N  
ATOM    240  NH2 ARG A  14       6.990   6.280  -8.257  1.00  0.00           N  
ATOM    241  H   ARG A  14       5.774   7.313  -1.360  1.00  0.00           H  
ATOM    242  HA  ARG A  14       3.762   8.301  -3.322  1.00  0.00           H  
ATOM    243 1HB  ARG A  14       5.598   6.980  -4.302  1.00  0.00           H  
ATOM    244 2HB  ARG A  14       5.283   5.664  -3.181  1.00  0.00           H  
ATOM    245 1HG  ARG A  14       3.165   5.187  -4.222  1.00  0.00           H  
ATOM    246 2HG  ARG A  14       3.301   6.632  -5.254  1.00  0.00           H  
ATOM    247 1HD  ARG A  14       5.253   4.346  -5.271  1.00  0.00           H  
ATOM    248 2HD  ARG A  14       3.866   4.499  -6.373  1.00  0.00           H  
ATOM    249  HE  ARG A  14       5.209   6.886  -6.625  1.00  0.00           H  
ATOM    250 1HH1 ARG A  14       6.066   3.497  -6.978  1.00  0.00           H  
ATOM    251 2HH1 ARG A  14       7.285   3.803  -8.195  1.00  0.00           H  
ATOM    252 1HH2 ARG A  14       6.793   7.270  -8.205  1.00  0.00           H  
ATOM    253 2HH2 ARG A  14       7.697   5.938  -8.891  1.00  0.00           H  
ATOM    254  N   ASN A  15       1.804   7.265  -2.296  1.00  0.00           N  
ATOM    255  CA  ASN A  15       0.615   6.653  -1.733  1.00  0.00           C  
ATOM    256  C   ASN A  15      -0.006   5.619  -2.674  1.00  0.00           C  
ATOM    257  O   ASN A  15      -0.746   5.957  -3.608  1.00  0.00           O  
ATOM    258  CB  ASN A  15      -0.396   7.711  -1.340  1.00  0.00           C  
ATOM    259  CG  ASN A  15      -1.631   7.140  -0.712  1.00  0.00           C  
ATOM    260  OD1 ASN A  15      -1.919   5.948  -0.867  1.00  0.00           O  
ATOM    261  ND2 ASN A  15      -2.382   7.951  -0.031  1.00  0.00           N  
ATOM    262  H   ASN A  15       1.700   8.084  -2.913  1.00  0.00           H  
ATOM    263  HA  ASN A  15       0.903   6.123  -0.829  1.00  0.00           H  
ATOM    264 1HB  ASN A  15       0.062   8.388  -0.624  1.00  0.00           H  
ATOM    265 2HB  ASN A  15      -0.674   8.295  -2.219  1.00  0.00           H  
ATOM    266 1HD2 ASN A  15      -3.245   7.603   0.396  1.00  0.00           H  
ATOM    267 2HD2 ASN A  15      -2.133   8.926   0.067  1.00  0.00           H  
ATOM    268  N   GLY A  16       0.294   4.350  -2.405  1.00  0.00           N  
ATOM    269  CA  GLY A  16      -0.134   3.203  -3.181  1.00  0.00           C  
ATOM    270  C   GLY A  16      -1.275   2.441  -2.496  1.00  0.00           C  
ATOM    271  O   GLY A  16      -1.404   1.226  -2.694  1.00  0.00           O  
ATOM    272  H   GLY A  16       0.903   4.102  -1.622  1.00  0.00           H  
ATOM    273 1HA  GLY A  16      -0.456   3.535  -4.167  1.00  0.00           H  
ATOM    274 2HA  GLY A  16       0.714   2.537  -3.331  1.00  0.00           H  
ATOM    275  N   THR A  17      -2.014   3.103  -1.595  1.00  0.00           N  
ATOM    276  CA  THR A  17      -3.119   2.441  -0.885  1.00  0.00           C  
ATOM    277  C   THR A  17      -4.481   2.952  -1.378  1.00  0.00           C  
ATOM    278  O   THR A  17      -4.587   3.577  -2.438  1.00  0.00           O  
ATOM    279  CB  THR A  17      -3.001   2.486   0.665  1.00  0.00           C  
ATOM    280  OG1 THR A  17      -3.993   1.600   1.206  1.00  0.00           O  
ATOM    281  CG2 THR A  17      -3.206   3.865   1.247  1.00  0.00           C  
ATOM    282  H   THR A  17      -1.852   4.103  -1.431  1.00  0.00           H  
ATOM    283  HA  THR A  17      -3.087   1.382  -1.136  1.00  0.00           H  
ATOM    284  HB  THR A  17      -2.013   2.133   0.957  1.00  0.00           H  
ATOM    285  HG1 THR A  17      -3.877   1.503   2.164  1.00  0.00           H  
ATOM    286 1HG2 THR A  17      -3.120   3.798   2.316  1.00  0.00           H  
ATOM    287 2HG2 THR A  17      -2.463   4.518   0.884  1.00  0.00           H  
ATOM    288 3HG2 THR A  17      -4.169   4.256   1.005  1.00  0.00           H  
ATOM    289  N   ASP A  18      -5.549   2.585  -0.668  1.00  0.00           N  
ATOM    290  CA  ASP A  18      -6.932   2.882  -1.046  1.00  0.00           C  
ATOM    291  C   ASP A  18      -7.539   4.170  -0.470  1.00  0.00           C  
ATOM    292  O   ASP A  18      -8.743   4.401  -0.605  1.00  0.00           O  
ATOM    293  CB  ASP A  18      -7.813   1.707  -0.610  1.00  0.00           C  
ATOM    294  CG  ASP A  18      -7.763   1.537   0.915  1.00  0.00           C  
ATOM    295  OD1 ASP A  18      -6.931   2.191   1.519  1.00  0.00           O  
ATOM    296  OD2 ASP A  18      -8.532   0.787   1.479  1.00  0.00           O  
ATOM    297  H   ASP A  18      -5.393   2.087   0.214  1.00  0.00           H  
ATOM    298  HA  ASP A  18      -6.965   2.958  -2.132  1.00  0.00           H  
ATOM    299 1HB  ASP A  18      -8.843   1.885  -0.916  1.00  0.00           H  
ATOM    300 2HB  ASP A  18      -7.472   0.790  -1.089  1.00  0.00           H  
ATOM    301  N   ARG A  19      -6.729   5.006   0.157  1.00  0.00           N  
ATOM    302  CA  ARG A  19      -7.223   6.223   0.776  1.00  0.00           C  
ATOM    303  C   ARG A  19      -6.092   7.226   0.960  1.00  0.00           C  
ATOM    304  O   ARG A  19      -4.932   6.825   0.919  1.00  0.00           O  
ATOM    305  CB  ARG A  19      -7.796   5.871   2.135  1.00  0.00           C  
ATOM    306  CG  ARG A  19      -6.750   5.420   3.154  1.00  0.00           C  
ATOM    307  CD  ARG A  19      -7.376   4.799   4.316  1.00  0.00           C  
ATOM    308  NE  ARG A  19      -7.926   3.483   3.987  1.00  0.00           N  
ATOM    309  CZ  ARG A  19      -8.859   2.811   4.703  1.00  0.00           C  
ATOM    310  NH1 ARG A  19      -9.379   3.335   5.808  1.00  0.00           N  
ATOM    311  NH2 ARG A  19      -9.261   1.617   4.279  1.00  0.00           N  
ATOM    312  H   ARG A  19      -5.754   4.761   0.212  1.00  0.00           H  
ATOM    313  HA  ARG A  19      -8.005   6.613   0.141  1.00  0.00           H  
ATOM    314 1HB  ARG A  19      -8.325   6.710   2.562  1.00  0.00           H  
ATOM    315 2HB  ARG A  19      -8.515   5.058   2.022  1.00  0.00           H  
ATOM    316 1HG  ARG A  19      -6.098   4.675   2.694  1.00  0.00           H  
ATOM    317 2HG  ARG A  19      -6.153   6.269   3.491  1.00  0.00           H  
ATOM    318 1HD  ARG A  19      -6.633   4.673   5.087  1.00  0.00           H  
ATOM    319 2HD  ARG A  19      -8.179   5.439   4.673  1.00  0.00           H  
ATOM    320  HE  ARG A  19      -7.555   3.007   3.135  1.00  0.00           H  
ATOM    321 1HH1 ARG A  19      -9.099   4.251   6.117  1.00  0.00           H  
ATOM    322 2HH1 ARG A  19     -10.080   2.824   6.327  1.00  0.00           H  
ATOM    323 1HH2 ARG A  19      -8.871   1.225   3.390  1.00  0.00           H  
ATOM    324 2HH2 ARG A  19      -9.954   1.099   4.786  1.00  0.00           H  
ATOM    325  N   PRO A  20      -6.385   8.531   1.141  1.00  0.00           N  
ATOM    326  CA  PRO A  20      -5.424   9.556   1.498  1.00  0.00           C  
ATOM    327  C   PRO A  20      -4.756   9.225   2.822  1.00  0.00           C  
ATOM    328  O   PRO A  20      -5.434   8.823   3.771  1.00  0.00           O  
ATOM    329  CB  PRO A  20      -6.296  10.811   1.612  1.00  0.00           C  
ATOM    330  CG  PRO A  20      -7.495  10.534   0.735  1.00  0.00           C  
ATOM    331  CD  PRO A  20      -7.753   9.056   0.884  1.00  0.00           C  
ATOM    332  HA  PRO A  20      -4.684   9.645   0.702  1.00  0.00           H  
ATOM    333 1HB  PRO A  20      -6.559  10.996   2.664  1.00  0.00           H  
ATOM    334 2HB  PRO A  20      -5.724  11.687   1.269  1.00  0.00           H  
ATOM    335 1HG  PRO A  20      -8.349  11.148   1.059  1.00  0.00           H  
ATOM    336 2HG  PRO A  20      -7.275  10.830  -0.303  1.00  0.00           H  
ATOM    337 1HD  PRO A  20      -8.420   8.869   1.735  1.00  0.00           H  
ATOM    338 2HD  PRO A  20      -8.166   8.708  -0.069  1.00  0.00           H  
ATOM    339  N   CYS A  21      -3.454   9.468   2.901  1.00  0.00           N  
ATOM    340  CA  CYS A  21      -2.689   9.212   4.118  1.00  0.00           C  
ATOM    341  C   CYS A  21      -2.103  10.496   4.692  1.00  0.00           C  
ATOM    342  O   CYS A  21      -1.844  11.455   3.959  1.00  0.00           O  
ATOM    343  CB  CYS A  21      -1.565   8.217   3.840  1.00  0.00           C  
ATOM    344  SG  CYS A  21      -2.144   6.605   3.248  1.00  0.00           S  
ATOM    345  H   CYS A  21      -2.983   9.806   2.067  1.00  0.00           H  
ATOM    346  HA  CYS A  21      -3.355   8.772   4.862  1.00  0.00           H  
ATOM    347 1HB  CYS A  21      -0.883   8.630   3.096  1.00  0.00           H  
ATOM    348 2HB  CYS A  21      -0.995   8.059   4.753  1.00  0.00           H  
ATOM    349  N   ARG A  22      -1.895  10.515   6.011  1.00  0.00           N  
ATOM    350  CA  ARG A  22      -1.253  11.664   6.658  1.00  0.00           C  
ATOM    351  C   ARG A  22       0.239  11.403   6.705  1.00  0.00           C  
ATOM    352  O   ARG A  22       0.683  10.427   7.306  1.00  0.00           O  
ATOM    353  CB  ARG A  22      -1.736  11.864   8.086  1.00  0.00           C  
ATOM    354  CG  ARG A  22      -3.209  12.105   8.254  1.00  0.00           C  
ATOM    355  CD  ARG A  22      -3.602  12.040   9.693  1.00  0.00           C  
ATOM    356  NE  ARG A  22      -3.126  13.180  10.492  1.00  0.00           N  
ATOM    357  CZ  ARG A  22      -3.055  13.224  11.841  1.00  0.00           C  
ATOM    358  NH1 ARG A  22      -3.345  12.177  12.600  1.00  0.00           N  
ATOM    359  NH2 ARG A  22      -2.675  14.356  12.392  1.00  0.00           N  
ATOM    360  H   ARG A  22      -2.159   9.683   6.552  1.00  0.00           H  
ATOM    361  HA  ARG A  22      -1.440  12.569   6.075  1.00  0.00           H  
ATOM    362 1HB  ARG A  22      -1.452  11.032   8.692  1.00  0.00           H  
ATOM    363 2HB  ARG A  22      -1.231  12.738   8.502  1.00  0.00           H  
ATOM    364 1HG  ARG A  22      -3.459  13.094   7.869  1.00  0.00           H  
ATOM    365 2HG  ARG A  22      -3.771  11.346   7.707  1.00  0.00           H  
ATOM    366 1HD  ARG A  22      -4.686  12.004   9.763  1.00  0.00           H  
ATOM    367 2HD  ARG A  22      -3.188  11.134  10.111  1.00  0.00           H  
ATOM    368  HE  ARG A  22      -2.837  14.042  10.011  1.00  0.00           H  
ATOM    369 1HH1 ARG A  22      -3.559  11.264  12.181  1.00  0.00           H  
ATOM    370 2HH1 ARG A  22      -3.270  12.244  13.600  1.00  0.00           H  
ATOM    371 1HH2 ARG A  22      -2.439  15.140  11.762  1.00  0.00           H  
ATOM    372 2HH2 ARG A  22      -2.594  14.446  13.388  1.00  0.00           H  
ATOM    373  N   VAL A  23       1.020  12.250   6.061  1.00  0.00           N  
ATOM    374  CA  VAL A  23       2.453  12.033   5.979  1.00  0.00           C  
ATOM    375  C   VAL A  23       3.258  13.100   6.691  1.00  0.00           C  
ATOM    376  O   VAL A  23       3.207  14.263   6.306  1.00  0.00           O  
ATOM    377  CB  VAL A  23       2.857  12.030   4.498  1.00  0.00           C  
ATOM    378  CG1 VAL A  23       4.343  11.826   4.370  1.00  0.00           C  
ATOM    379  CG2 VAL A  23       2.077  10.951   3.762  1.00  0.00           C  
ATOM    380  H   VAL A  23       0.596  13.047   5.586  1.00  0.00           H  
ATOM    381  HA  VAL A  23       2.688  11.066   6.423  1.00  0.00           H  
ATOM    382  HB  VAL A  23       2.619  12.998   4.056  1.00  0.00           H  
ATOM    383 1HG1 VAL A  23       4.578  11.832   3.329  1.00  0.00           H  
ATOM    384 2HG1 VAL A  23       4.894  12.624   4.869  1.00  0.00           H  
ATOM    385 3HG1 VAL A  23       4.622  10.883   4.799  1.00  0.00           H  
ATOM    386 1HG2 VAL A  23       2.353  10.949   2.721  1.00  0.00           H  
ATOM    387 2HG2 VAL A  23       2.303  10.008   4.187  1.00  0.00           H  
ATOM    388 3HG2 VAL A  23       1.004  11.136   3.844  1.00  0.00           H  
ATOM    389  N   ARG A  24       4.046  12.701   7.689  1.00  0.00           N  
ATOM    390  CA  ARG A  24       4.871  13.635   8.446  1.00  0.00           C  
ATOM    391  C   ARG A  24       6.347  13.459   8.115  1.00  0.00           C  
ATOM    392  O   ARG A  24       6.933  12.410   8.382  1.00  0.00           O  
ATOM    393  CB  ARG A  24       4.664  13.443   9.941  1.00  0.00           C  
ATOM    394  CG  ARG A  24       3.317  13.916  10.466  1.00  0.00           C  
ATOM    395  CD  ARG A  24       3.235  13.805  11.944  1.00  0.00           C  
ATOM    396  NE  ARG A  24       3.203  12.419  12.383  1.00  0.00           N  
ATOM    397  CZ  ARG A  24       2.084  11.677  12.492  1.00  0.00           C  
ATOM    398  NH1 ARG A  24       0.916  12.200  12.192  1.00  0.00           N  
ATOM    399  NH2 ARG A  24       2.161  10.422  12.901  1.00  0.00           N  
ATOM    400  H   ARG A  24       4.042  11.725   7.950  1.00  0.00           H  
ATOM    401  HA  ARG A  24       4.583  14.647   8.161  1.00  0.00           H  
ATOM    402 1HB  ARG A  24       4.761  12.387  10.189  1.00  0.00           H  
ATOM    403 2HB  ARG A  24       5.438  13.981  10.488  1.00  0.00           H  
ATOM    404 1HG  ARG A  24       3.167  14.961  10.191  1.00  0.00           H  
ATOM    405 2HG  ARG A  24       2.523  13.309  10.031  1.00  0.00           H  
ATOM    406 1HD  ARG A  24       4.103  14.286  12.395  1.00  0.00           H  
ATOM    407 2HD  ARG A  24       2.327  14.295  12.296  1.00  0.00           H  
ATOM    408  HE  ARG A  24       4.083  11.982  12.624  1.00  0.00           H  
ATOM    409 1HH1 ARG A  24       0.857  13.159  11.879  1.00  0.00           H  
ATOM    410 2HH1 ARG A  24       0.078  11.643  12.273  1.00  0.00           H  
ATOM    411 1HH2 ARG A  24       3.059  10.020  13.133  1.00  0.00           H  
ATOM    412 2HH2 ARG A  24       1.323   9.866  12.983  1.00  0.00           H  
ATOM    413  N   VAL A  25       6.945  14.493   7.532  1.00  0.00           N  
ATOM    414  CA  VAL A  25       8.379  14.497   7.263  1.00  0.00           C  
ATOM    415  C   VAL A  25       9.143  15.229   8.359  1.00  0.00           C  
ATOM    416  O   VAL A  25       9.073  16.454   8.465  1.00  0.00           O  
ATOM    417  CB  VAL A  25       8.666  15.165   5.906  1.00  0.00           C  
ATOM    418  CG1 VAL A  25      10.163  15.190   5.631  1.00  0.00           C  
ATOM    419  CG2 VAL A  25       7.927  14.430   4.799  1.00  0.00           C  
ATOM    420  H   VAL A  25       6.393  15.296   7.269  1.00  0.00           H  
ATOM    421  HA  VAL A  25       8.723  13.463   7.249  1.00  0.00           H  
ATOM    422  HB  VAL A  25       8.329  16.201   5.943  1.00  0.00           H  
ATOM    423 1HG1 VAL A  25      10.348  15.667   4.668  1.00  0.00           H  
ATOM    424 2HG1 VAL A  25      10.668  15.753   6.416  1.00  0.00           H  
ATOM    425 3HG1 VAL A  25      10.546  14.170   5.610  1.00  0.00           H  
ATOM    426 1HG2 VAL A  25       8.134  14.908   3.842  1.00  0.00           H  
ATOM    427 2HG2 VAL A  25       8.260  13.392   4.766  1.00  0.00           H  
ATOM    428 3HG2 VAL A  25       6.855  14.460   4.995  1.00  0.00           H  
ATOM    429  N   THR A  26       9.872  14.472   9.172  1.00  0.00           N  
ATOM    430  CA  THR A  26      10.611  15.042  10.292  1.00  0.00           C  
ATOM    431  C   THR A  26      12.107  15.071  10.006  1.00  0.00           C  
ATOM    432  O   THR A  26      12.704  14.048   9.672  1.00  0.00           O  
ATOM    433  CB  THR A  26      10.347  14.255  11.589  1.00  0.00           C  
ATOM    434  OG1 THR A  26       8.952  14.319  11.914  1.00  0.00           O  
ATOM    435  CG2 THR A  26      11.159  14.832  12.738  1.00  0.00           C  
ATOM    436  H   THR A  26       9.914  13.476   9.011  1.00  0.00           H  
ATOM    437  HA  THR A  26      10.277  16.071  10.430  1.00  0.00           H  
ATOM    438  HB  THR A  26      10.625  13.211  11.444  1.00  0.00           H  
ATOM    439  HG1 THR A  26       8.658  13.460  12.228  1.00  0.00           H  
ATOM    440 1HG2 THR A  26      10.960  14.263  13.646  1.00  0.00           H  
ATOM    441 2HG2 THR A  26      12.221  14.774  12.498  1.00  0.00           H  
ATOM    442 3HG2 THR A  26      10.879  15.873  12.894  1.00  0.00           H  
ATOM    443  N   ALA A  27      12.706  16.249  10.140  1.00  0.00           N  
ATOM    444  CA  ALA A  27      14.141  16.407   9.929  1.00  0.00           C  
ATOM    445  C   ALA A  27      14.648  17.705  10.542  1.00  0.00           C  
ATOM    446  O   ALA A  27      14.101  18.779  10.287  1.00  0.00           O  
ATOM    447  CB  ALA A  27      14.466  16.361   8.444  1.00  0.00           C  
ATOM    448  H   ALA A  27      12.155  17.056  10.393  1.00  0.00           H  
ATOM    449  HA  ALA A  27      14.649  15.581  10.427  1.00  0.00           H  
ATOM    450 1HB  ALA A  27      15.541  16.480   8.302  1.00  0.00           H  
ATOM    451 2HB  ALA A  27      14.151  15.403   8.031  1.00  0.00           H  
ATOM    452 3HB  ALA A  27      13.942  17.166   7.931  1.00  0.00           H  
ATOM    453  N   GLY A  28      15.696  17.602  11.352  1.00  0.00           N  
ATOM    454  CA  GLY A  28      16.303  18.773  11.974  1.00  0.00           C  
ATOM    455  C   GLY A  28      15.453  19.287  13.127  1.00  0.00           C  
ATOM    456  O   GLY A  28      15.668  20.393  13.625  1.00  0.00           O  
ATOM    457  H   GLY A  28      16.083  16.688  11.542  1.00  0.00           H  
ATOM    458 1HA  GLY A  28      17.299  18.518  12.336  1.00  0.00           H  
ATOM    459 2HA  GLY A  28      16.425  19.558  11.228  1.00  0.00           H  
ATOM    460  N   GLY A  29      14.487  18.479  13.550  1.00  0.00           N  
ATOM    461  CA  GLY A  29      13.567  18.873  14.611  1.00  0.00           C  
ATOM    462  C   GLY A  29      12.294  19.482  14.038  1.00  0.00           C  
ATOM    463  O   GLY A  29      11.357  19.791  14.774  1.00  0.00           O  
ATOM    464  H   GLY A  29      14.386  17.568  13.125  1.00  0.00           H  
ATOM    465 1HA  GLY A  29      13.318  18.003  15.218  1.00  0.00           H  
ATOM    466 2HA  GLY A  29      14.056  19.593  15.266  1.00  0.00           H  
ATOM    467  N   GLU A  30      12.266  19.652  12.721  1.00  0.00           N  
ATOM    468  CA  GLU A  30      11.115  20.244  12.048  1.00  0.00           C  
ATOM    469  C   GLU A  30      10.233  19.173  11.421  1.00  0.00           C  
ATOM    470  O   GLU A  30      10.697  18.366  10.617  1.00  0.00           O  
ATOM    471  CB  GLU A  30      11.575  21.233  10.975  1.00  0.00           C  
ATOM    472  CG  GLU A  30      10.442  21.924  10.229  1.00  0.00           C  
ATOM    473  CD  GLU A  30      10.930  22.898   9.194  1.00  0.00           C  
ATOM    474  OE1 GLU A  30      12.121  23.063   9.077  1.00  0.00           O  
ATOM    475  OE2 GLU A  30      10.112  23.478   8.520  1.00  0.00           O  
ATOM    476  H   GLU A  30      13.062  19.364  12.171  1.00  0.00           H  
ATOM    477  HA  GLU A  30      10.521  20.771  12.796  1.00  0.00           H  
ATOM    478 1HB  GLU A  30      12.194  22.005  11.432  1.00  0.00           H  
ATOM    479 2HB  GLU A  30      12.190  20.713  10.240  1.00  0.00           H  
ATOM    480 1HG  GLU A  30       9.829  21.167   9.739  1.00  0.00           H  
ATOM    481 2HG  GLU A  30       9.815  22.449  10.949  1.00  0.00           H  
ATOM    482  N   THR A  31       8.958  19.171  11.793  1.00  0.00           N  
ATOM    483  CA  THR A  31       8.005  18.206  11.258  1.00  0.00           C  
ATOM    484  C   THR A  31       6.948  18.893  10.402  1.00  0.00           C  
ATOM    485  O   THR A  31       6.310  19.851  10.835  1.00  0.00           O  
ATOM    486  CB  THR A  31       7.321  17.417  12.390  1.00  0.00           C  
ATOM    487  OG1 THR A  31       8.308  16.693  13.135  1.00  0.00           O  
ATOM    488  CG2 THR A  31       6.304  16.440  11.820  1.00  0.00           C  
ATOM    489  H   THR A  31       8.640  19.856  12.464  1.00  0.00           H  
ATOM    490  HA  THR A  31       8.550  17.509  10.623  1.00  0.00           H  
ATOM    491  HB  THR A  31       6.814  18.110  13.062  1.00  0.00           H  
ATOM    492  HG1 THR A  31       8.496  15.861  12.693  1.00  0.00           H  
ATOM    493 1HG2 THR A  31       5.830  15.892  12.634  1.00  0.00           H  
ATOM    494 2HG2 THR A  31       5.545  16.989  11.263  1.00  0.00           H  
ATOM    495 3HG2 THR A  31       6.806  15.739  11.155  1.00  0.00           H  
ATOM    496  N   ARG A  32       6.767  18.394   9.183  1.00  0.00           N  
ATOM    497  CA  ARG A  32       5.750  18.924   8.283  1.00  0.00           C  
ATOM    498  C   ARG A  32       4.783  17.833   7.842  1.00  0.00           C  
ATOM    499  O   ARG A  32       5.186  16.839   7.239  1.00  0.00           O  
ATOM    500  CB  ARG A  32       6.396  19.550   7.055  1.00  0.00           C  
ATOM    501  CG  ARG A  32       7.317  20.724   7.345  1.00  0.00           C  
ATOM    502  CD  ARG A  32       7.861  21.318   6.097  1.00  0.00           C  
ATOM    503  NE  ARG A  32       8.796  22.397   6.372  1.00  0.00           N  
ATOM    504  CZ  ARG A  32       9.386  23.158   5.429  1.00  0.00           C  
ATOM    505  NH1 ARG A  32       9.127  22.946   4.158  1.00  0.00           N  
ATOM    506  NH2 ARG A  32      10.223  24.117   5.782  1.00  0.00           N  
ATOM    507  H   ARG A  32       7.350  17.630   8.873  1.00  0.00           H  
ATOM    508  HA  ARG A  32       5.180  19.679   8.822  1.00  0.00           H  
ATOM    509 1HB  ARG A  32       6.979  18.797   6.527  1.00  0.00           H  
ATOM    510 2HB  ARG A  32       5.621  19.901   6.374  1.00  0.00           H  
ATOM    511 1HG  ARG A  32       6.765  21.497   7.881  1.00  0.00           H  
ATOM    512 2HG  ARG A  32       8.155  20.387   7.958  1.00  0.00           H  
ATOM    513 1HD  ARG A  32       8.385  20.551   5.527  1.00  0.00           H  
ATOM    514 2HD  ARG A  32       7.043  21.720   5.500  1.00  0.00           H  
ATOM    515  HE  ARG A  32       9.020  22.590   7.339  1.00  0.00           H  
ATOM    516 1HH1 ARG A  32       8.486  22.213   3.887  1.00  0.00           H  
ATOM    517 2HH1 ARG A  32       9.568  23.517   3.451  1.00  0.00           H  
ATOM    518 1HH2 ARG A  32      10.422  24.280   6.761  1.00  0.00           H  
ATOM    519 2HH2 ARG A  32      10.665  24.686   5.076  1.00  0.00           H  
ATOM    520  N   GLU A  33       3.504  18.025   8.147  1.00  0.00           N  
ATOM    521  CA  GLU A  33       2.485  17.028   7.842  1.00  0.00           C  
ATOM    522  C   GLU A  33       1.693  17.412   6.600  1.00  0.00           C  
ATOM    523  O   GLU A  33       1.199  18.534   6.489  1.00  0.00           O  
ATOM    524  CB  GLU A  33       1.536  16.856   9.030  1.00  0.00           C  
ATOM    525  CG  GLU A  33       0.488  15.767   8.845  1.00  0.00           C  
ATOM    526  CD  GLU A  33      -0.318  15.513  10.088  1.00  0.00           C  
ATOM    527  OE1 GLU A  33       0.265  15.196  11.097  1.00  0.00           O  
ATOM    528  OE2 GLU A  33      -1.519  15.637  10.029  1.00  0.00           O  
ATOM    529  H   GLU A  33       3.231  18.885   8.602  1.00  0.00           H  
ATOM    530  HA  GLU A  33       2.987  16.082   7.640  1.00  0.00           H  
ATOM    531 1HB  GLU A  33       2.112  16.616   9.924  1.00  0.00           H  
ATOM    532 2HB  GLU A  33       1.014  17.794   9.219  1.00  0.00           H  
ATOM    533 1HG  GLU A  33      -0.187  16.061   8.041  1.00  0.00           H  
ATOM    534 2HG  GLU A  33       0.985  14.846   8.545  1.00  0.00           H  
ATOM    535  N   TYR A  34       1.568  16.469   5.677  1.00  0.00           N  
ATOM    536  CA  TYR A  34       0.876  16.660   4.413  1.00  0.00           C  
ATOM    537  C   TYR A  34      -0.175  15.586   4.172  1.00  0.00           C  
ATOM    538  O   TYR A  34      -0.050  14.463   4.661  1.00  0.00           O  
ATOM    539  CB  TYR A  34       1.879  16.577   3.281  1.00  0.00           C  
ATOM    540  CG  TYR A  34       2.983  17.573   3.362  1.00  0.00           C  
ATOM    541  CD1 TYR A  34       4.129  17.261   4.074  1.00  0.00           C  
ATOM    542  CD2 TYR A  34       2.881  18.777   2.710  1.00  0.00           C  
ATOM    543  CE1 TYR A  34       5.158  18.143   4.123  1.00  0.00           C  
ATOM    544  CE2 TYR A  34       3.920  19.667   2.764  1.00  0.00           C  
ATOM    545  CZ  TYR A  34       5.057  19.354   3.464  1.00  0.00           C  
ATOM    546  OH  TYR A  34       6.096  20.252   3.500  1.00  0.00           O  
ATOM    547  H   TYR A  34       2.039  15.583   5.854  1.00  0.00           H  
ATOM    548  HA  TYR A  34       0.386  17.631   4.418  1.00  0.00           H  
ATOM    549 1HB  TYR A  34       2.316  15.586   3.278  1.00  0.00           H  
ATOM    550 2HB  TYR A  34       1.366  16.710   2.329  1.00  0.00           H  
ATOM    551  HD1 TYR A  34       4.213  16.300   4.591  1.00  0.00           H  
ATOM    552  HD2 TYR A  34       1.982  19.020   2.146  1.00  0.00           H  
ATOM    553  HE1 TYR A  34       6.055  17.884   4.676  1.00  0.00           H  
ATOM    554  HE2 TYR A  34       3.846  20.622   2.244  1.00  0.00           H  
ATOM    555  HH  TYR A  34       5.863  21.022   2.974  1.00  0.00           H  
ATOM    556  N   THR A  35      -1.206  15.900   3.398  1.00  0.00           N  
ATOM    557  CA  THR A  35      -2.152  14.847   3.025  1.00  0.00           C  
ATOM    558  C   THR A  35      -1.815  14.392   1.622  1.00  0.00           C  
ATOM    559  O   THR A  35      -1.728  15.208   0.700  1.00  0.00           O  
ATOM    560  CB  THR A  35      -3.623  15.308   3.086  1.00  0.00           C  
ATOM    561  OG1 THR A  35      -3.945  15.701   4.430  1.00  0.00           O  
ATOM    562  CG2 THR A  35      -4.550  14.134   2.658  1.00  0.00           C  
ATOM    563  H   THR A  35      -1.311  16.838   3.033  1.00  0.00           H  
ATOM    564  HA  THR A  35      -2.035  13.995   3.695  1.00  0.00           H  
ATOM    565  HB  THR A  35      -3.776  16.155   2.418  1.00  0.00           H  
ATOM    566  HG1 THR A  35      -3.446  16.487   4.653  1.00  0.00           H  
ATOM    567 1HG2 THR A  35      -5.587  14.457   2.712  1.00  0.00           H  
ATOM    568 2HG2 THR A  35      -4.328  13.829   1.634  1.00  0.00           H  
ATOM    569 3HG2 THR A  35      -4.398  13.285   3.328  1.00  0.00           H  
ATOM    570  N   VAL A  36      -1.606  13.092   1.460  1.00  0.00           N  
ATOM    571  CA  VAL A  36      -1.244  12.567   0.156  1.00  0.00           C  
ATOM    572  C   VAL A  36      -2.330  11.630  -0.340  1.00  0.00           C  
ATOM    573  O   VAL A  36      -2.611  10.603   0.276  1.00  0.00           O  
ATOM    574  CB  VAL A  36       0.114  11.841   0.256  1.00  0.00           C  
ATOM    575  CG1 VAL A  36       0.554  11.279  -1.125  1.00  0.00           C  
ATOM    576  CG2 VAL A  36       1.137  12.815   0.813  1.00  0.00           C  
ATOM    577  H   VAL A  36      -1.700  12.476   2.276  1.00  0.00           H  
ATOM    578  HA  VAL A  36      -1.150  13.393  -0.549  1.00  0.00           H  
ATOM    579  HB  VAL A  36       0.015  10.991   0.931  1.00  0.00           H  
ATOM    580 1HG1 VAL A  36       1.510  10.758  -1.027  1.00  0.00           H  
ATOM    581 2HG1 VAL A  36      -0.191  10.590  -1.506  1.00  0.00           H  
ATOM    582 3HG1 VAL A  36       0.667  12.099  -1.838  1.00  0.00           H  
ATOM    583 1HG2 VAL A  36       2.091  12.314   0.899  1.00  0.00           H  
ATOM    584 2HG2 VAL A  36       1.210  13.658   0.131  1.00  0.00           H  
ATOM    585 3HG2 VAL A  36       0.832  13.176   1.796  1.00  0.00           H  
ATOM    586  N   ASN A  37      -2.920  11.974  -1.478  1.00  0.00           N  
ATOM    587  CA  ASN A  37      -4.020  11.217  -2.062  1.00  0.00           C  
ATOM    588  C   ASN A  37      -3.489   9.980  -2.787  1.00  0.00           C  
ATOM    589  O   ASN A  37      -2.355   9.993  -3.255  1.00  0.00           O  
ATOM    590  CB  ASN A  37      -4.780  12.139  -2.996  1.00  0.00           C  
ATOM    591  CG  ASN A  37      -5.483  13.221  -2.239  1.00  0.00           C  
ATOM    592  OD1 ASN A  37      -5.963  13.014  -1.122  1.00  0.00           O  
ATOM    593  ND2 ASN A  37      -5.556  14.385  -2.823  1.00  0.00           N  
ATOM    594  H   ASN A  37      -2.606  12.833  -1.918  1.00  0.00           H  
ATOM    595  HA  ASN A  37      -4.677  10.898  -1.261  1.00  0.00           H  
ATOM    596 1HB  ASN A  37      -4.073  12.605  -3.676  1.00  0.00           H  
ATOM    597 2HB  ASN A  37      -5.494  11.597  -3.607  1.00  0.00           H  
ATOM    598 1HD2 ASN A  37      -6.014  15.146  -2.361  1.00  0.00           H  
ATOM    599 2HD2 ASN A  37      -5.161  14.523  -3.732  1.00  0.00           H  
ATOM    600  N   PRO A  38      -4.250   8.898  -2.921  1.00  0.00           N  
ATOM    601  CA  PRO A  38      -3.789   7.717  -3.604  1.00  0.00           C  
ATOM    602  C   PRO A  38      -3.482   8.040  -5.054  1.00  0.00           C  
ATOM    603  O   PRO A  38      -4.285   8.673  -5.742  1.00  0.00           O  
ATOM    604  CB  PRO A  38      -4.971   6.758  -3.430  1.00  0.00           C  
ATOM    605  CG  PRO A  38      -6.171   7.651  -3.157  1.00  0.00           C  
ATOM    606  CD  PRO A  38      -5.612   8.836  -2.411  1.00  0.00           C  
ATOM    607  HA  PRO A  38      -2.896   7.324  -3.112  1.00  0.00           H  
ATOM    608 1HB  PRO A  38      -5.082   6.129  -4.324  1.00  0.00           H  
ATOM    609 2HB  PRO A  38      -4.762   6.076  -2.589  1.00  0.00           H  
ATOM    610 1HG  PRO A  38      -6.650   7.934  -4.109  1.00  0.00           H  
ATOM    611 2HG  PRO A  38      -6.925   7.094  -2.571  1.00  0.00           H  
ATOM    612 1HD  PRO A  38      -6.200   9.718  -2.647  1.00  0.00           H  
ATOM    613 2HD  PRO A  38      -5.581   8.637  -1.364  1.00  0.00           H  
ATOM    614  N   GLY A  39      -2.327   7.566  -5.509  1.00  0.00           N  
ATOM    615  CA  GLY A  39      -1.844   7.759  -6.871  1.00  0.00           C  
ATOM    616  C   GLY A  39      -0.962   8.995  -6.973  1.00  0.00           C  
ATOM    617  O   GLY A  39      -0.312   9.224  -7.994  1.00  0.00           O  
ATOM    618  H   GLY A  39      -1.735   7.094  -4.840  1.00  0.00           H  
ATOM    619 1HA  GLY A  39      -1.283   6.879  -7.187  1.00  0.00           H  
ATOM    620 2HA  GLY A  39      -2.693   7.857  -7.547  1.00  0.00           H  
ATOM    621  N   THR A  40      -0.941   9.792  -5.909  1.00  0.00           N  
ATOM    622  CA  THR A  40      -0.140  11.009  -5.878  1.00  0.00           C  
ATOM    623  C   THR A  40       1.112  10.822  -5.031  1.00  0.00           C  
ATOM    624  O   THR A  40       1.240   9.837  -4.304  1.00  0.00           O  
ATOM    625  CB  THR A  40      -0.957  12.197  -5.339  1.00  0.00           C  
ATOM    626  OG1 THR A  40      -1.252  11.987  -3.951  1.00  0.00           O  
ATOM    627  CG2 THR A  40      -2.258  12.345  -6.113  1.00  0.00           C  
ATOM    628  H   THR A  40      -1.497   9.547  -5.101  1.00  0.00           H  
ATOM    629  HA  THR A  40       0.176  11.233  -6.897  1.00  0.00           H  
ATOM    630  HB  THR A  40      -0.375  13.113  -5.438  1.00  0.00           H  
ATOM    631  HG1 THR A  40      -1.295  11.044  -3.773  1.00  0.00           H  
ATOM    632 1HG2 THR A  40      -2.822  13.190  -5.717  1.00  0.00           H  
ATOM    633 2HG2 THR A  40      -2.037  12.517  -7.166  1.00  0.00           H  
ATOM    634 3HG2 THR A  40      -2.848  11.436  -6.009  1.00  0.00           H  
ATOM    635  N   GLU A  41       2.034  11.774  -5.130  1.00  0.00           N  
ATOM    636  CA  GLU A  41       3.283  11.711  -4.380  1.00  0.00           C  
ATOM    637  C   GLU A  41       3.562  13.025  -3.663  1.00  0.00           C  
ATOM    638  O   GLU A  41       3.206  14.098  -4.151  1.00  0.00           O  
ATOM    639  CB  GLU A  41       4.448  11.371  -5.312  1.00  0.00           C  
ATOM    640  CG  GLU A  41       4.377   9.980  -5.927  1.00  0.00           C  
ATOM    641  CD  GLU A  41       5.554   9.669  -6.808  1.00  0.00           C  
ATOM    642  OE1 GLU A  41       6.332  10.556  -7.064  1.00  0.00           O  
ATOM    643  OE2 GLU A  41       5.676   8.541  -7.226  1.00  0.00           O  
ATOM    644  H   GLU A  41       1.866  12.560  -5.740  1.00  0.00           H  
ATOM    645  HA  GLU A  41       3.185  10.931  -3.624  1.00  0.00           H  
ATOM    646 1HB  GLU A  41       4.487  12.095  -6.126  1.00  0.00           H  
ATOM    647 2HB  GLU A  41       5.387  11.446  -4.763  1.00  0.00           H  
ATOM    648 1HG  GLU A  41       4.332   9.242  -5.126  1.00  0.00           H  
ATOM    649 2HG  GLU A  41       3.460   9.899  -6.510  1.00  0.00           H  
ATOM    650  N   LEU A  42       4.181  12.934  -2.508  1.00  0.00           N  
ATOM    651  CA  LEU A  42       4.643  14.104  -1.779  1.00  0.00           C  
ATOM    652  C   LEU A  42       6.104  14.363  -2.021  1.00  0.00           C  
ATOM    653  O   LEU A  42       6.897  13.431  -1.975  1.00  0.00           O  
ATOM    654  CB  LEU A  42       4.439  13.905  -0.288  1.00  0.00           C  
ATOM    655  CG  LEU A  42       4.979  14.946   0.628  1.00  0.00           C  
ATOM    656  CD1 LEU A  42       4.226  16.241   0.469  1.00  0.00           C  
ATOM    657  CD2 LEU A  42       4.920  14.421   2.035  1.00  0.00           C  
ATOM    658  H   LEU A  42       4.366  11.992  -2.158  1.00  0.00           H  
ATOM    659  HA  LEU A  42       4.072  14.962  -2.123  1.00  0.00           H  
ATOM    660 1HB  LEU A  42       3.411  13.852  -0.117  1.00  0.00           H  
ATOM    661 2HB  LEU A  42       4.881  13.001  -0.017  1.00  0.00           H  
ATOM    662  HG  LEU A  42       5.994  15.118   0.380  1.00  0.00           H  
ATOM    663 1HD1 LEU A  42       4.659  16.980   1.132  1.00  0.00           H  
ATOM    664 2HD1 LEU A  42       4.300  16.608  -0.543  1.00  0.00           H  
ATOM    665 3HD1 LEU A  42       3.182  16.085   0.715  1.00  0.00           H  
ATOM    666 1HD2 LEU A  42       5.344  15.148   2.717  1.00  0.00           H  
ATOM    667 2HD2 LEU A  42       3.892  14.217   2.309  1.00  0.00           H  
ATOM    668 3HD2 LEU A  42       5.500  13.510   2.085  1.00  0.00           H  
ATOM    669  N   GLU A  43       6.464  15.623  -2.262  1.00  0.00           N  
ATOM    670  CA  GLU A  43       7.858  16.007  -2.448  1.00  0.00           C  
ATOM    671  C   GLU A  43       8.267  17.092  -1.462  1.00  0.00           C  
ATOM    672  O   GLU A  43       7.780  18.220  -1.527  1.00  0.00           O  
ATOM    673  CB  GLU A  43       8.091  16.492  -3.881  1.00  0.00           C  
ATOM    674  CG  GLU A  43       9.542  16.821  -4.205  1.00  0.00           C  
ATOM    675  CD  GLU A  43       9.746  17.209  -5.643  1.00  0.00           C  
ATOM    676  OE1 GLU A  43       8.775  17.324  -6.352  1.00  0.00           O  
ATOM    677  OE2 GLU A  43      10.875  17.392  -6.033  1.00  0.00           O  
ATOM    678  H   GLU A  43       5.743  16.323  -2.367  1.00  0.00           H  
ATOM    679  HA  GLU A  43       8.478  15.130  -2.257  1.00  0.00           H  
ATOM    680 1HB  GLU A  43       7.756  15.729  -4.583  1.00  0.00           H  
ATOM    681 2HB  GLU A  43       7.497  17.388  -4.063  1.00  0.00           H  
ATOM    682 1HG  GLU A  43       9.868  17.643  -3.569  1.00  0.00           H  
ATOM    683 2HG  GLU A  43      10.160  15.954  -3.977  1.00  0.00           H  
ATOM    684  N   VAL A  44       9.166  16.745  -0.546  1.00  0.00           N  
ATOM    685  CA  VAL A  44       9.660  17.695   0.442  1.00  0.00           C  
ATOM    686  C   VAL A  44      11.178  17.808   0.388  1.00  0.00           C  
ATOM    687  O   VAL A  44      11.891  16.830   0.612  1.00  0.00           O  
ATOM    688  CB  VAL A  44       9.230  17.266   1.858  1.00  0.00           C  
ATOM    689  CG1 VAL A  44       9.783  18.229   2.897  1.00  0.00           C  
ATOM    690  CG2 VAL A  44       7.713  17.195   1.940  1.00  0.00           C  
ATOM    691  H   VAL A  44       9.515  15.797  -0.535  1.00  0.00           H  
ATOM    692  HA  VAL A  44       9.243  18.675   0.208  1.00  0.00           H  
ATOM    693  HB  VAL A  44       9.653  16.284   2.073  1.00  0.00           H  
ATOM    694 1HG1 VAL A  44       9.470  17.911   3.892  1.00  0.00           H  
ATOM    695 2HG1 VAL A  44      10.871  18.236   2.845  1.00  0.00           H  
ATOM    696 3HG1 VAL A  44       9.402  19.232   2.702  1.00  0.00           H  
ATOM    697 1HG2 VAL A  44       7.417  16.890   2.943  1.00  0.00           H  
ATOM    698 2HG2 VAL A  44       7.291  18.176   1.718  1.00  0.00           H  
ATOM    699 3HG2 VAL A  44       7.343  16.469   1.216  1.00  0.00           H  
ATOM    700  N   GLU A  45      11.667  19.007   0.089  1.00  0.00           N  
ATOM    701  CA  GLU A  45      13.100  19.243  -0.024  1.00  0.00           C  
ATOM    702  C   GLU A  45      13.721  19.524   1.339  1.00  0.00           C  
ATOM    703  O   GLU A  45      13.268  20.406   2.069  1.00  0.00           O  
ATOM    704  CB  GLU A  45      13.375  20.413  -0.972  1.00  0.00           C  
ATOM    705  CG  GLU A  45      14.852  20.687  -1.220  1.00  0.00           C  
ATOM    706  CD  GLU A  45      15.083  21.777  -2.230  1.00  0.00           C  
ATOM    707  OE1 GLU A  45      15.120  22.920  -1.844  1.00  0.00           O  
ATOM    708  OE2 GLU A  45      15.221  21.465  -3.389  1.00  0.00           O  
ATOM    709  H   GLU A  45      11.027  19.775  -0.065  1.00  0.00           H  
ATOM    710  HA  GLU A  45      13.562  18.341  -0.422  1.00  0.00           H  
ATOM    711 1HB  GLU A  45      12.905  20.219  -1.936  1.00  0.00           H  
ATOM    712 2HB  GLU A  45      12.930  21.322  -0.567  1.00  0.00           H  
ATOM    713 1HG  GLU A  45      15.321  20.974  -0.279  1.00  0.00           H  
ATOM    714 2HG  GLU A  45      15.328  19.771  -1.567  1.00  0.00           H  
ATOM    715  N   LEU A  46      14.761  18.769   1.677  1.00  0.00           N  
ATOM    716  CA  LEU A  46      15.448  18.938   2.951  1.00  0.00           C  
ATOM    717  C   LEU A  46      16.860  19.476   2.749  1.00  0.00           C  
ATOM    718  O   LEU A  46      17.488  19.225   1.721  1.00  0.00           O  
ATOM    719  CB  LEU A  46      15.505  17.602   3.703  1.00  0.00           C  
ATOM    720  CG  LEU A  46      14.149  16.968   4.037  1.00  0.00           C  
ATOM    721  CD1 LEU A  46      14.370  15.624   4.717  1.00  0.00           C  
ATOM    722  CD2 LEU A  46      13.355  17.909   4.930  1.00  0.00           C  
ATOM    723  H   LEU A  46      15.083  18.060   1.034  1.00  0.00           H  
ATOM    724  HA  LEU A  46      14.894  19.669   3.541  1.00  0.00           H  
ATOM    725 1HB  LEU A  46      16.065  16.889   3.100  1.00  0.00           H  
ATOM    726 2HB  LEU A  46      16.040  17.754   4.640  1.00  0.00           H  
ATOM    727  HG  LEU A  46      13.595  16.788   3.115  1.00  0.00           H  
ATOM    728 1HD1 LEU A  46      13.406  15.173   4.954  1.00  0.00           H  
ATOM    729 2HD1 LEU A  46      14.923  14.964   4.048  1.00  0.00           H  
ATOM    730 3HD1 LEU A  46      14.938  15.770   5.635  1.00  0.00           H  
ATOM    731 1HD2 LEU A  46      12.390  17.458   5.167  1.00  0.00           H  
ATOM    732 2HD2 LEU A  46      13.908  18.088   5.853  1.00  0.00           H  
ATOM    733 3HD2 LEU A  46      13.196  18.855   4.413  1.00  0.00           H  
ATOM    734  N   SER A  47      17.353  20.215   3.737  1.00  0.00           N  
ATOM    735  CA  SER A  47      18.723  20.713   3.711  1.00  0.00           C  
ATOM    736  C   SER A  47      19.721  19.589   3.966  1.00  0.00           C  
ATOM    737  O   SER A  47      19.366  18.540   4.503  1.00  0.00           O  
ATOM    738  CB  SER A  47      18.902  21.805   4.746  1.00  0.00           C  
ATOM    739  OG  SER A  47      18.866  21.278   6.044  1.00  0.00           O  
ATOM    740  H   SER A  47      16.763  20.439   4.526  1.00  0.00           H  
ATOM    741  HA  SER A  47      18.919  21.113   2.716  1.00  0.00           H  
ATOM    742 1HB  SER A  47      19.854  22.310   4.582  1.00  0.00           H  
ATOM    743 2HB  SER A  47      18.113  22.547   4.631  1.00  0.00           H  
ATOM    744  HG  SER A  47      18.623  22.007   6.620  1.00  0.00           H  
ATOM    745  N   PRO A  48      20.971  19.817   3.579  1.00  0.00           N  
ATOM    746  CA  PRO A  48      22.023  18.824   3.763  1.00  0.00           C  
ATOM    747  C   PRO A  48      22.072  18.335   5.205  1.00  0.00           C  
ATOM    748  O   PRO A  48      22.345  17.163   5.464  1.00  0.00           O  
ATOM    749  CB  PRO A  48      23.293  19.592   3.384  1.00  0.00           C  
ATOM    750  CG  PRO A  48      22.832  20.581   2.366  1.00  0.00           C  
ATOM    751  CD  PRO A  48      21.481  21.024   2.861  1.00  0.00           C  
ATOM    752  HA  PRO A  48      21.796  17.968   3.128  1.00  0.00           H  
ATOM    753 1HB  PRO A  48      23.725  20.068   4.276  1.00  0.00           H  
ATOM    754 2HB  PRO A  48      24.050  18.898   2.991  1.00  0.00           H  
ATOM    755 1HG  PRO A  48      23.549  21.411   2.292  1.00  0.00           H  
ATOM    756 2HG  PRO A  48      22.786  20.110   1.374  1.00  0.00           H  
ATOM    757 1HD  PRO A  48      21.602  21.877   3.546  1.00  0.00           H  
ATOM    758 2HD  PRO A  48      20.849  21.301   2.004  1.00  0.00           H  
ATOM    759  N   GLU A  49      21.806  19.239   6.141  1.00  0.00           N  
ATOM    760  CA  GLU A  49      21.759  18.889   7.555  1.00  0.00           C  
ATOM    761  C   GLU A  49      20.523  18.060   7.876  1.00  0.00           C  
ATOM    762  O   GLU A  49      20.600  17.063   8.594  1.00  0.00           O  
ATOM    763  CB  GLU A  49      21.777  20.152   8.419  1.00  0.00           C  
ATOM    764  CG  GLU A  49      21.764  19.888   9.918  1.00  0.00           C  
ATOM    765  CD  GLU A  49      22.985  19.150  10.393  1.00  0.00           C  
ATOM    766  OE1 GLU A  49      23.963  19.142   9.686  1.00  0.00           O  
ATOM    767  OE2 GLU A  49      22.938  18.592  11.464  1.00  0.00           O  
ATOM    768  H   GLU A  49      21.633  20.196   5.866  1.00  0.00           H  
ATOM    769  HA  GLU A  49      22.636  18.282   7.783  1.00  0.00           H  
ATOM    770 1HB  GLU A  49      22.667  20.737   8.190  1.00  0.00           H  
ATOM    771 2HB  GLU A  49      20.910  20.768   8.181  1.00  0.00           H  
ATOM    772 1HG  GLU A  49      21.703  20.841  10.444  1.00  0.00           H  
ATOM    773 2HG  GLU A  49      20.876  19.310  10.167  1.00  0.00           H  
ATOM    774  N   GLN A  50      19.381  18.478   7.340  1.00  0.00           N  
ATOM    775  CA  GLN A  50      18.126  17.766   7.557  1.00  0.00           C  
ATOM    776  C   GLN A  50      18.166  16.378   6.930  1.00  0.00           C  
ATOM    777  O   GLN A  50      17.514  15.452   7.411  1.00  0.00           O  
ATOM    778  CB  GLN A  50      16.952  18.565   6.986  1.00  0.00           C  
ATOM    779  CG  GLN A  50      16.594  19.805   7.786  1.00  0.00           C  
ATOM    780  CD  GLN A  50      15.488  20.615   7.136  1.00  0.00           C  
ATOM    781  OE1 GLN A  50      15.495  20.840   5.923  1.00  0.00           O  
ATOM    782  NE2 GLN A  50      14.529  21.058   7.941  1.00  0.00           N  
ATOM    783  H   GLN A  50      19.382  19.310   6.768  1.00  0.00           H  
ATOM    784  HA  GLN A  50      17.987  17.645   8.631  1.00  0.00           H  
ATOM    785 1HB  GLN A  50      17.185  18.877   5.968  1.00  0.00           H  
ATOM    786 2HB  GLN A  50      16.068  17.928   6.938  1.00  0.00           H  
ATOM    787 1HG  GLN A  50      16.258  19.501   8.777  1.00  0.00           H  
ATOM    788 2HG  GLN A  50      17.477  20.438   7.870  1.00  0.00           H  
ATOM    789 1HE2 GLN A  50      13.773  21.598   7.569  1.00  0.00           H  
ATOM    790 2HE2 GLN A  50      14.562  20.852   8.919  1.00  0.00           H  
ATOM    791  N   GLN A  51      18.934  16.242   5.855  1.00  0.00           N  
ATOM    792  CA  GLN A  51      19.050  14.969   5.153  1.00  0.00           C  
ATOM    793  C   GLN A  51      19.762  13.930   6.011  1.00  0.00           C  
ATOM    794  O   GLN A  51      19.598  12.727   5.809  1.00  0.00           O  
ATOM    795  CB  GLN A  51      19.796  15.153   3.829  1.00  0.00           C  
ATOM    796  CG  GLN A  51      19.014  15.917   2.775  1.00  0.00           C  
ATOM    797  CD  GLN A  51      19.863  16.274   1.569  1.00  0.00           C  
ATOM    798  OE1 GLN A  51      20.733  15.503   1.155  1.00  0.00           O  
ATOM    799  NE2 GLN A  51      19.615  17.447   0.998  1.00  0.00           N  
ATOM    800  H   GLN A  51      19.451  17.040   5.514  1.00  0.00           H  
ATOM    801  HA  GLN A  51      18.044  14.601   4.949  1.00  0.00           H  
ATOM    802 1HB  GLN A  51      20.729  15.687   4.008  1.00  0.00           H  
ATOM    803 2HB  GLN A  51      20.052  14.177   3.417  1.00  0.00           H  
ATOM    804 1HG  GLN A  51      18.182  15.300   2.436  1.00  0.00           H  
ATOM    805 2HG  GLN A  51      18.639  16.841   3.214  1.00  0.00           H  
ATOM    806 1HE2 GLN A  51      20.143  17.736   0.199  1.00  0.00           H  
ATOM    807 2HE2 GLN A  51      18.900  18.041   1.366  1.00  0.00           H  
ATOM    808  N   ASN A  52      20.552  14.402   6.969  1.00  0.00           N  
ATOM    809  CA  ASN A  52      21.352  13.517   7.807  1.00  0.00           C  
ATOM    810  C   ASN A  52      20.476  12.733   8.775  1.00  0.00           C  
ATOM    811  O   ASN A  52      20.747  11.568   9.069  1.00  0.00           O  
ATOM    812  CB  ASN A  52      22.407  14.306   8.561  1.00  0.00           C  
ATOM    813  CG  ASN A  52      23.511  14.796   7.666  1.00  0.00           C  
ATOM    814  OD1 ASN A  52      23.784  14.205   6.616  1.00  0.00           O  
ATOM    815  ND2 ASN A  52      24.151  15.867   8.062  1.00  0.00           N  
ATOM    816  H   ASN A  52      20.600  15.400   7.121  1.00  0.00           H  
ATOM    817  HA  ASN A  52      21.853  12.791   7.165  1.00  0.00           H  
ATOM    818 1HB  ASN A  52      21.941  15.164   9.048  1.00  0.00           H  
ATOM    819 2HB  ASN A  52      22.839  13.681   9.343  1.00  0.00           H  
ATOM    820 1HD2 ASN A  52      24.895  16.239   7.506  1.00  0.00           H  
ATOM    821 2HD2 ASN A  52      23.896  16.313   8.919  1.00  0.00           H  
ATOM    822  N   ASN A  53      19.423  13.377   9.268  1.00  0.00           N  
ATOM    823  CA  ASN A  53      18.513  12.746  10.216  1.00  0.00           C  
ATOM    824  C   ASN A  53      17.060  12.994   9.832  1.00  0.00           C  
ATOM    825  O   ASN A  53      16.367  13.787  10.469  1.00  0.00           O  
ATOM    826  CB  ASN A  53      18.785  13.239  11.625  1.00  0.00           C  
ATOM    827  CG  ASN A  53      20.151  12.850  12.120  1.00  0.00           C  
ATOM    828  OD1 ASN A  53      20.414  11.674  12.394  1.00  0.00           O  
ATOM    829  ND2 ASN A  53      21.026  13.816  12.238  1.00  0.00           N  
ATOM    830  H   ASN A  53      19.250  14.329   8.978  1.00  0.00           H  
ATOM    831  HA  ASN A  53      18.687  11.671  10.188  1.00  0.00           H  
ATOM    832 1HB  ASN A  53      18.696  14.325  11.655  1.00  0.00           H  
ATOM    833 2HB  ASN A  53      18.037  12.830  12.304  1.00  0.00           H  
ATOM    834 1HD2 ASN A  53      21.951  13.617  12.563  1.00  0.00           H  
ATOM    835 2HD2 ASN A  53      20.770  14.754  12.005  1.00  0.00           H  
ATOM    836  N   ALA A  54      16.604  12.311   8.789  1.00  0.00           N  
ATOM    837  CA  ALA A  54      15.230  12.450   8.323  1.00  0.00           C  
ATOM    838  C   ALA A  54      14.443  11.163   8.536  1.00  0.00           C  
ATOM    839  O   ALA A  54      14.976  10.065   8.378  1.00  0.00           O  
ATOM    840  CB  ALA A  54      15.205  12.847   6.854  1.00  0.00           C  
ATOM    841  H   ALA A  54      17.226  11.679   8.305  1.00  0.00           H  
ATOM    842  HA  ALA A  54      14.751  13.235   8.909  1.00  0.00           H  
ATOM    843 1HB  ALA A  54      14.171  12.948   6.521  1.00  0.00           H  
ATOM    844 2HB  ALA A  54      15.721  13.799   6.726  1.00  0.00           H  
ATOM    845 3HB  ALA A  54      15.704  12.082   6.262  1.00  0.00           H  
ATOM    846  N   GLU A  55      13.171  11.305   8.896  1.00  0.00           N  
ATOM    847  CA  GLU A  55      12.287  10.157   9.051  1.00  0.00           C  
ATOM    848  C   GLU A  55      10.849  10.519   8.703  1.00  0.00           C  
ATOM    849  O   GLU A  55      10.348  11.570   9.104  1.00  0.00           O  
ATOM    850  CB  GLU A  55      12.357   9.621  10.483  1.00  0.00           C  
ATOM    851  CG  GLU A  55      11.544   8.356  10.720  1.00  0.00           C  
ATOM    852  CD  GLU A  55      11.679   7.828  12.122  1.00  0.00           C  
ATOM    853  OE1 GLU A  55      12.342   8.456  12.911  1.00  0.00           O  
ATOM    854  OE2 GLU A  55      11.117   6.796  12.403  1.00  0.00           O  
ATOM    855  H   GLU A  55      12.810  12.232   9.066  1.00  0.00           H  
ATOM    856  HA  GLU A  55      12.613   9.381   8.359  1.00  0.00           H  
ATOM    857 1HB  GLU A  55      13.394   9.405  10.741  1.00  0.00           H  
ATOM    858 2HB  GLU A  55      11.999  10.383  11.175  1.00  0.00           H  
ATOM    859 1HG  GLU A  55      10.493   8.569  10.524  1.00  0.00           H  
ATOM    860 2HG  GLU A  55      11.868   7.591  10.016  1.00  0.00           H  
ATOM    861  N   VAL A  56      10.188   9.642   7.955  1.00  0.00           N  
ATOM    862  CA  VAL A  56       8.827   9.896   7.498  1.00  0.00           C  
ATOM    863  C   VAL A  56       7.829   8.992   8.210  1.00  0.00           C  
ATOM    864  O   VAL A  56       8.000   7.773   8.250  1.00  0.00           O  
ATOM    865  CB  VAL A  56       8.724   9.674   5.977  1.00  0.00           C  
ATOM    866  CG1 VAL A  56       7.299   9.911   5.499  1.00  0.00           C  
ATOM    867  CG2 VAL A  56       9.696  10.593   5.252  1.00  0.00           C  
ATOM    868  H   VAL A  56      10.640   8.777   7.696  1.00  0.00           H  
ATOM    869  HA  VAL A  56       8.576  10.928   7.742  1.00  0.00           H  
ATOM    870  HB  VAL A  56       8.970   8.636   5.754  1.00  0.00           H  
ATOM    871 1HG1 VAL A  56       7.245   9.749   4.422  1.00  0.00           H  
ATOM    872 2HG1 VAL A  56       6.627   9.218   6.004  1.00  0.00           H  
ATOM    873 3HG1 VAL A  56       7.005  10.935   5.727  1.00  0.00           H  
ATOM    874 1HG2 VAL A  56       9.618  10.430   4.178  1.00  0.00           H  
ATOM    875 2HG2 VAL A  56       9.454  11.631   5.481  1.00  0.00           H  
ATOM    876 3HG2 VAL A  56      10.713  10.377   5.579  1.00  0.00           H  
ATOM    877  N   GLU A  57       6.787   9.595   8.769  1.00  0.00           N  
ATOM    878  CA  GLU A  57       5.696   8.837   9.373  1.00  0.00           C  
ATOM    879  C   GLU A  57       4.430   8.930   8.532  1.00  0.00           C  
ATOM    880  O   GLU A  57       3.876  10.013   8.342  1.00  0.00           O  
ATOM    881  CB  GLU A  57       5.416   9.342  10.791  1.00  0.00           C  
ATOM    882  CG  GLU A  57       6.557   9.121  11.774  1.00  0.00           C  
ATOM    883  CD  GLU A  57       6.233   9.595  13.163  1.00  0.00           C  
ATOM    884  OE1 GLU A  57       5.189  10.173  13.344  1.00  0.00           O  
ATOM    885  OE2 GLU A  57       7.031   9.379  14.044  1.00  0.00           O  
ATOM    886  H   GLU A  57       6.747  10.605   8.777  1.00  0.00           H  
ATOM    887  HA  GLU A  57       5.994   7.789   9.414  1.00  0.00           H  
ATOM    888 1HB  GLU A  57       5.202  10.410  10.761  1.00  0.00           H  
ATOM    889 2HB  GLU A  57       4.532   8.842  11.187  1.00  0.00           H  
ATOM    890 1HG  GLU A  57       6.790   8.057  11.810  1.00  0.00           H  
ATOM    891 2HG  GLU A  57       7.441   9.646  11.412  1.00  0.00           H  
ATOM    892  N   VAL A  58       3.948   7.781   8.049  1.00  0.00           N  
ATOM    893  CA  VAL A  58       2.734   7.758   7.234  1.00  0.00           C  
ATOM    894  C   VAL A  58       1.567   7.017   7.911  1.00  0.00           C  
ATOM    895  O   VAL A  58       1.685   5.841   8.262  1.00  0.00           O  
ATOM    896  CB  VAL A  58       3.009   7.081   5.874  1.00  0.00           C  
ATOM    897  CG1 VAL A  58       1.734   7.090   5.044  1.00  0.00           C  
ATOM    898  CG2 VAL A  58       4.187   7.761   5.196  1.00  0.00           C  
ATOM    899  H   VAL A  58       4.478   6.923   8.238  1.00  0.00           H  
ATOM    900  HA  VAL A  58       2.426   8.782   7.051  1.00  0.00           H  
ATOM    901  HB  VAL A  58       3.251   6.055   6.031  1.00  0.00           H  
ATOM    902 1HG1 VAL A  58       1.889   6.601   4.095  1.00  0.00           H  
ATOM    903 2HG1 VAL A  58       0.963   6.565   5.578  1.00  0.00           H  
ATOM    904 3HG1 VAL A  58       1.416   8.101   4.867  1.00  0.00           H  
ATOM    905 1HG2 VAL A  58       4.403   7.296   4.246  1.00  0.00           H  
ATOM    906 2HG2 VAL A  58       3.961   8.786   5.043  1.00  0.00           H  
ATOM    907 3HG2 VAL A  58       5.050   7.671   5.836  1.00  0.00           H  
ATOM    908  N   GLU A  59       0.428   7.706   8.061  1.00  0.00           N  
ATOM    909  CA  GLU A  59      -0.783   7.127   8.667  1.00  0.00           C  
ATOM    910  C   GLU A  59      -1.895   6.866   7.654  1.00  0.00           C  
ATOM    911  O   GLU A  59      -2.494   7.805   7.104  1.00  0.00           O  
ATOM    912  CB  GLU A  59      -1.390   8.045   9.728  1.00  0.00           C  
ATOM    913  CG  GLU A  59      -0.547   8.351  10.929  1.00  0.00           C  
ATOM    914  CD  GLU A  59      -1.292   9.251  11.889  1.00  0.00           C  
ATOM    915  OE1 GLU A  59      -2.475   9.471  11.681  1.00  0.00           O  
ATOM    916  OE2 GLU A  59      -0.680   9.746  12.812  1.00  0.00           O  
ATOM    917  H   GLU A  59       0.430   8.685   7.763  1.00  0.00           H  
ATOM    918  HA  GLU A  59      -0.521   6.173   9.128  1.00  0.00           H  
ATOM    919 1HB  GLU A  59      -1.667   8.968   9.274  1.00  0.00           H  
ATOM    920 2HB  GLU A  59      -2.309   7.587  10.095  1.00  0.00           H  
ATOM    921 1HG  GLU A  59      -0.277   7.421  11.430  1.00  0.00           H  
ATOM    922 2HG  GLU A  59       0.373   8.842  10.602  1.00  0.00           H  
ATOM    923  N   CYS A  60      -2.162   5.594   7.385  1.00  0.00           N  
ATOM    924  CA  CYS A  60      -3.143   5.186   6.385  1.00  0.00           C  
ATOM    925  C   CYS A  60      -4.242   4.333   6.996  1.00  0.00           C  
ATOM    926  O   CYS A  60      -4.145   3.107   7.019  1.00  0.00           O  
ATOM    927  CB  CYS A  60      -2.478   4.376   5.287  1.00  0.00           C  
ATOM    928  SG  CYS A  60      -1.196   5.227   4.403  1.00  0.00           S  
ATOM    929  H   CYS A  60      -1.660   4.876   7.915  1.00  0.00           H  
ATOM    930  HA  CYS A  60      -3.595   6.078   5.948  1.00  0.00           H  
ATOM    931 1HB  CYS A  60      -2.036   3.482   5.719  1.00  0.00           H  
ATOM    932 2HB  CYS A  60      -3.234   4.054   4.581  1.00  0.00           H  
ATOM    933  N   GLY A  61      -5.306   4.951   7.484  1.00  0.00           N  
ATOM    934  CA  GLY A  61      -6.293   4.149   8.190  1.00  0.00           C  
ATOM    935  C   GLY A  61      -5.625   3.579   9.432  1.00  0.00           C  
ATOM    936  O   GLY A  61      -5.084   4.333  10.240  1.00  0.00           O  
ATOM    937  H   GLY A  61      -5.390   5.959   7.419  1.00  0.00           H  
ATOM    938 1HA  GLY A  61      -7.148   4.765   8.470  1.00  0.00           H  
ATOM    939 2HA  GLY A  61      -6.651   3.343   7.552  1.00  0.00           H  
ATOM    940  N   ASN A  62      -5.655   2.259   9.598  1.00  0.00           N  
ATOM    941  CA  ASN A  62      -5.049   1.646  10.767  1.00  0.00           C  
ATOM    942  C   ASN A  62      -3.609   1.180  10.535  1.00  0.00           C  
ATOM    943  O   ASN A  62      -3.028   0.506  11.391  1.00  0.00           O  
ATOM    944  CB  ASN A  62      -5.913   0.497  11.232  1.00  0.00           C  
ATOM    945  CG  ASN A  62      -6.005  -0.554  10.182  1.00  0.00           C  
ATOM    946  OD1 ASN A  62      -5.920  -0.234   8.983  1.00  0.00           O  
ATOM    947  ND2 ASN A  62      -6.175  -1.787  10.580  1.00  0.00           N  
ATOM    948  H   ASN A  62      -6.086   1.658   8.900  1.00  0.00           H  
ATOM    949  HA  ASN A  62      -5.014   2.391  11.563  1.00  0.00           H  
ATOM    950 1HB  ASN A  62      -5.491   0.062  12.136  1.00  0.00           H  
ATOM    951 2HB  ASN A  62      -6.913   0.858  11.468  1.00  0.00           H  
ATOM    952 1HD2 ASN A  62      -6.240  -2.524   9.908  1.00  0.00           H  
ATOM    953 2HD2 ASN A  62      -6.236  -1.992  11.556  1.00  0.00           H  
ATOM    954  N   GLU A  63      -3.021   1.549   9.401  1.00  0.00           N  
ATOM    955  CA  GLU A  63      -1.641   1.183   9.123  1.00  0.00           C  
ATOM    956  C   GLU A  63      -0.709   2.354   9.427  1.00  0.00           C  
ATOM    957  O   GLU A  63      -0.988   3.503   9.075  1.00  0.00           O  
ATOM    958  CB  GLU A  63      -1.482   0.772   7.657  1.00  0.00           C  
ATOM    959  CG  GLU A  63      -2.236  -0.484   7.247  1.00  0.00           C  
ATOM    960  CD  GLU A  63      -2.060  -0.811   5.776  1.00  0.00           C  
ATOM    961  OE1 GLU A  63      -1.649   0.063   5.034  1.00  0.00           O  
ATOM    962  OE2 GLU A  63      -2.336  -1.922   5.394  1.00  0.00           O  
ATOM    963  H   GLU A  63      -3.548   2.089   8.710  1.00  0.00           H  
ATOM    964  HA  GLU A  63      -1.361   0.343   9.758  1.00  0.00           H  
ATOM    965 1HB  GLU A  63      -1.827   1.580   7.025  1.00  0.00           H  
ATOM    966 2HB  GLU A  63      -0.429   0.612   7.444  1.00  0.00           H  
ATOM    967 1HG  GLU A  63      -1.882  -1.323   7.844  1.00  0.00           H  
ATOM    968 2HG  GLU A  63      -3.296  -0.342   7.462  1.00  0.00           H  
ATOM    969  N   LYS A  64       0.446   2.068  10.020  1.00  0.00           N  
ATOM    970  CA  LYS A  64       1.412   3.132  10.276  1.00  0.00           C  
ATOM    971  C   LYS A  64       2.797   2.730   9.806  1.00  0.00           C  
ATOM    972  O   LYS A  64       3.324   1.684  10.194  1.00  0.00           O  
ATOM    973  CB  LYS A  64       1.431   3.517  11.756  1.00  0.00           C  
ATOM    974  CG  LYS A  64       2.375   4.687  12.098  1.00  0.00           C  
ATOM    975  CD  LYS A  64       2.273   5.075  13.576  1.00  0.00           C  
ATOM    976  CE  LYS A  64       3.225   6.221  13.936  1.00  0.00           C  
ATOM    977  NZ  LYS A  64       3.111   6.594  15.381  1.00  0.00           N  
ATOM    978  H   LYS A  64       0.644   1.117  10.302  1.00  0.00           H  
ATOM    979  HA  LYS A  64       1.120   4.011   9.707  1.00  0.00           H  
ATOM    980 1HB  LYS A  64       0.423   3.794  12.068  1.00  0.00           H  
ATOM    981 2HB  LYS A  64       1.734   2.655  12.350  1.00  0.00           H  
ATOM    982 1HG  LYS A  64       3.407   4.402  11.879  1.00  0.00           H  
ATOM    983 2HG  LYS A  64       2.116   5.550  11.477  1.00  0.00           H  
ATOM    984 1HD  LYS A  64       1.249   5.386  13.796  1.00  0.00           H  
ATOM    985 2HD  LYS A  64       2.510   4.209  14.193  1.00  0.00           H  
ATOM    986 1HE  LYS A  64       4.251   5.914  13.728  1.00  0.00           H  
ATOM    987 2HE  LYS A  64       2.988   7.095  13.325  1.00  0.00           H  
ATOM    988 1HZ  LYS A  64       3.753   7.352  15.594  1.00  0.00           H  
ATOM    989 2HZ  LYS A  64       2.165   6.893  15.578  1.00  0.00           H  
ATOM    990 3HZ  LYS A  64       3.338   5.795  15.957  1.00  0.00           H  
ATOM    991  N   TYR A  65       3.396   3.584   8.989  1.00  0.00           N  
ATOM    992  CA  TYR A  65       4.697   3.277   8.424  1.00  0.00           C  
ATOM    993  C   TYR A  65       5.796   4.287   8.763  1.00  0.00           C  
ATOM    994  O   TYR A  65       5.664   5.483   8.500  1.00  0.00           O  
ATOM    995  CB  TYR A  65       4.575   3.294   6.916  1.00  0.00           C  
ATOM    996  CG  TYR A  65       3.588   2.389   6.275  1.00  0.00           C  
ATOM    997  CD1 TYR A  65       2.243   2.769   6.188  1.00  0.00           C  
ATOM    998  CD2 TYR A  65       4.014   1.212   5.716  1.00  0.00           C  
ATOM    999  CE1 TYR A  65       1.339   1.942   5.558  1.00  0.00           C  
ATOM   1000  CE2 TYR A  65       3.116   0.394   5.081  1.00  0.00           C  
ATOM   1001  CZ  TYR A  65       1.785   0.743   5.002  1.00  0.00           C  
ATOM   1002  OH  TYR A  65       0.915  -0.102   4.348  1.00  0.00           O  
ATOM   1003  H   TYR A  65       2.891   4.432   8.717  1.00  0.00           H  
ATOM   1004  HA  TYR A  65       5.012   2.297   8.778  1.00  0.00           H  
ATOM   1005 1HB  TYR A  65       4.357   4.286   6.611  1.00  0.00           H  
ATOM   1006 2HB  TYR A  65       5.540   3.026   6.525  1.00  0.00           H  
ATOM   1007  HD1 TYR A  65       1.902   3.716   6.615  1.00  0.00           H  
ATOM   1008  HD2 TYR A  65       5.065   0.929   5.771  1.00  0.00           H  
ATOM   1009  HE1 TYR A  65       0.285   2.228   5.486  1.00  0.00           H  
ATOM   1010  HE2 TYR A  65       3.456  -0.539   4.634  1.00  0.00           H  
ATOM   1011  HH  TYR A  65      -0.017   0.142   4.545  1.00  0.00           H  
ATOM   1012  N   ARG A  66       6.925   3.795   9.269  1.00  0.00           N  
ATOM   1013  CA  ARG A  66       8.083   4.632   9.566  1.00  0.00           C  
ATOM   1014  C   ARG A  66       9.200   4.404   8.555  1.00  0.00           C  
ATOM   1015  O   ARG A  66       9.629   3.272   8.334  1.00  0.00           O  
ATOM   1016  CB  ARG A  66       8.605   4.345  10.966  1.00  0.00           C  
ATOM   1017  CG  ARG A  66       7.669   4.753  12.093  1.00  0.00           C  
ATOM   1018  CD  ARG A  66       8.205   4.361  13.421  1.00  0.00           C  
ATOM   1019  NE  ARG A  66       9.470   5.018  13.710  1.00  0.00           N  
ATOM   1020  CZ  ARG A  66      10.244   4.750  14.780  1.00  0.00           C  
ATOM   1021  NH1 ARG A  66       9.870   3.839  15.651  1.00  0.00           N  
ATOM   1022  NH2 ARG A  66      11.380   5.404  14.955  1.00  0.00           N  
ATOM   1023  H   ARG A  66       6.941   2.822   9.534  1.00  0.00           H  
ATOM   1024  HA  ARG A  66       7.775   5.675   9.494  1.00  0.00           H  
ATOM   1025 1HB  ARG A  66       8.801   3.279  11.070  1.00  0.00           H  
ATOM   1026 2HB  ARG A  66       9.549   4.868  11.116  1.00  0.00           H  
ATOM   1027 1HG  ARG A  66       7.536   5.835  12.082  1.00  0.00           H  
ATOM   1028 2HG  ARG A  66       6.702   4.267  11.957  1.00  0.00           H  
ATOM   1029 1HD  ARG A  66       7.492   4.638  14.198  1.00  0.00           H  
ATOM   1030 2HD  ARG A  66       8.368   3.284  13.445  1.00  0.00           H  
ATOM   1031  HE  ARG A  66       9.791   5.725  13.063  1.00  0.00           H  
ATOM   1032 1HH1 ARG A  66       9.003   3.339  15.518  1.00  0.00           H  
ATOM   1033 2HH1 ARG A  66      10.450   3.639  16.452  1.00  0.00           H  
ATOM   1034 1HH2 ARG A  66      11.668   6.105  14.285  1.00  0.00           H  
ATOM   1035 2HH2 ARG A  66      11.959   5.203  15.756  1.00  0.00           H  
ATOM   1036  N   PHE A  67       9.667   5.488   7.943  1.00  0.00           N  
ATOM   1037  CA  PHE A  67      10.732   5.408   6.950  1.00  0.00           C  
ATOM   1038  C   PHE A  67      11.942   6.231   7.372  1.00  0.00           C  
ATOM   1039  O   PHE A  67      11.981   7.444   7.168  1.00  0.00           O  
ATOM   1040  CB  PHE A  67      10.229   5.893   5.588  1.00  0.00           C  
ATOM   1041  CG  PHE A  67       9.071   5.101   5.053  1.00  0.00           C  
ATOM   1042  CD1 PHE A  67       7.766   5.475   5.338  1.00  0.00           C  
ATOM   1043  CD2 PHE A  67       9.283   3.981   4.264  1.00  0.00           C  
ATOM   1044  CE1 PHE A  67       6.699   4.747   4.846  1.00  0.00           C  
ATOM   1045  CE2 PHE A  67       8.218   3.252   3.770  1.00  0.00           C  
ATOM   1046  CZ  PHE A  67       6.925   3.636   4.062  1.00  0.00           C  
ATOM   1047  H   PHE A  67       9.275   6.389   8.173  1.00  0.00           H  
ATOM   1048  HA  PHE A  67      11.045   4.367   6.873  1.00  0.00           H  
ATOM   1049 1HB  PHE A  67       9.923   6.936   5.664  1.00  0.00           H  
ATOM   1050 2HB  PHE A  67      11.040   5.843   4.863  1.00  0.00           H  
ATOM   1051  HD1 PHE A  67       7.587   6.355   5.957  1.00  0.00           H  
ATOM   1052  HD2 PHE A  67      10.304   3.677   4.034  1.00  0.00           H  
ATOM   1053  HE1 PHE A  67       5.679   5.052   5.077  1.00  0.00           H  
ATOM   1054  HE2 PHE A  67       8.399   2.373   3.151  1.00  0.00           H  
ATOM   1055  HZ  PHE A  67       6.085   3.061   3.675  1.00  0.00           H  
ATOM   1056  N   GLN A  68      12.928   5.564   7.962  1.00  0.00           N  
ATOM   1057  CA  GLN A  68      14.187   6.209   8.313  1.00  0.00           C  
ATOM   1058  C   GLN A  68      15.046   6.450   7.078  1.00  0.00           C  
ATOM   1059  O   GLN A  68      15.385   5.512   6.354  1.00  0.00           O  
ATOM   1060  CB  GLN A  68      14.958   5.364   9.330  1.00  0.00           C  
ATOM   1061  CG  GLN A  68      16.310   5.936   9.717  1.00  0.00           C  
ATOM   1062  CD  GLN A  68      16.190   7.219  10.515  1.00  0.00           C  
ATOM   1063  OE1 GLN A  68      15.623   7.234  11.612  1.00  0.00           O  
ATOM   1064  NE2 GLN A  68      16.722   8.307   9.970  1.00  0.00           N  
ATOM   1065  H   GLN A  68      12.802   4.584   8.172  1.00  0.00           H  
ATOM   1066  HA  GLN A  68      13.959   7.180   8.754  1.00  0.00           H  
ATOM   1067 1HB  GLN A  68      14.366   5.258  10.239  1.00  0.00           H  
ATOM   1068 2HB  GLN A  68      15.118   4.364   8.924  1.00  0.00           H  
ATOM   1069 1HG  GLN A  68      16.843   5.204  10.324  1.00  0.00           H  
ATOM   1070 2HG  GLN A  68      16.876   6.150   8.809  1.00  0.00           H  
ATOM   1071 1HE2 GLN A  68      16.673   9.184  10.450  1.00  0.00           H  
ATOM   1072 2HE2 GLN A  68      17.172   8.251   9.078  1.00  0.00           H  
ATOM   1073  N   LEU A  69      15.396   7.709   6.841  1.00  0.00           N  
ATOM   1074  CA  LEU A  69      16.163   8.083   5.658  1.00  0.00           C  
ATOM   1075  C   LEU A  69      17.590   8.465   6.026  1.00  0.00           C  
ATOM   1076  O   LEU A  69      17.875   8.809   7.172  1.00  0.00           O  
ATOM   1077  CB  LEU A  69      15.485   9.253   4.934  1.00  0.00           C  
ATOM   1078  CG  LEU A  69      14.020   9.030   4.535  1.00  0.00           C  
ATOM   1079  CD1 LEU A  69      13.466  10.300   3.905  1.00  0.00           C  
ATOM   1080  CD2 LEU A  69      13.930   7.856   3.571  1.00  0.00           C  
ATOM   1081  H   LEU A  69      15.123   8.427   7.498  1.00  0.00           H  
ATOM   1082  HA  LEU A  69      16.207   7.218   4.997  1.00  0.00           H  
ATOM   1083 1HB  LEU A  69      15.522  10.129   5.580  1.00  0.00           H  
ATOM   1084 2HB  LEU A  69      16.046   9.472   4.026  1.00  0.00           H  
ATOM   1085  HG  LEU A  69      13.429   8.814   5.426  1.00  0.00           H  
ATOM   1086 1HD1 LEU A  69      12.425  10.141   3.621  1.00  0.00           H  
ATOM   1087 2HD1 LEU A  69      13.525  11.118   4.622  1.00  0.00           H  
ATOM   1088 3HD1 LEU A  69      14.049  10.550   3.019  1.00  0.00           H  
ATOM   1089 1HD2 LEU A  69      12.889   7.697   3.288  1.00  0.00           H  
ATOM   1090 2HD2 LEU A  69      14.520   8.071   2.680  1.00  0.00           H  
ATOM   1091 3HD2 LEU A  69      14.316   6.958   4.054  1.00  0.00           H  
ATOM   1092  N   GLY A  70      18.486   8.400   5.046  1.00  0.00           N  
ATOM   1093  CA  GLY A  70      19.886   8.737   5.265  1.00  0.00           C  
ATOM   1094  C   GLY A  70      20.789   8.010   4.276  1.00  0.00           C  
ATOM   1095  O   GLY A  70      20.474   6.908   3.827  1.00  0.00           O  
ATOM   1096  OXT GLY A  70      21.822   8.510   3.926  1.00  0.00           O  
ATOM   1097  H   GLY A  70      18.186   8.110   4.126  1.00  0.00           H  
ATOM   1098 1HA  GLY A  70      20.022   9.814   5.162  1.00  0.00           H  
ATOM   1099 2HA  GLY A  70      20.169   8.474   6.283  1.00  0.00           H  
