# Supplementary material for: De novo design of immunoglobulin-like domains
Source: Nat Commun. 2022 Oct 3;13:5661. doi: 10.1038/s41467-022-33004-6 (PMC9530121; doi:10.1038/s41467-022-33004-6)
Supplement: Supplementary file 4 — Supplementary Data 1 [file 41467_2022_33004_MOESM4_ESM.zip › dIG_design_models/dIG22_model.pdb]

ATOM      1  N   SER A   1       0.000   0.000   0.000  1.00  0.00           N  
ATOM      2  CA  SER A   1       1.458   0.000   0.000  1.00  0.00           C  
ATOM      3  C   SER A   1       2.009   1.420   0.000  1.00  0.00           C  
ATOM      4  O   SER A   1       2.129   2.050  -1.051  1.00  0.00           O  
ATOM      5  CB  SER A   1       1.980  -0.754  -1.207  1.00  0.00           C  
ATOM      6  OG  SER A   1       3.380  -0.800  -1.204  1.00  0.00           O  
ATOM      7 1H   SER A   1      -0.334  -0.943   0.000  1.00  0.00           H  
ATOM      8 2H   SER A   1      -0.334   0.471   0.816  1.00  0.00           H  
ATOM      9 3H   SER A   1      -0.334   0.471  -0.816  1.00  0.00           H  
ATOM     10  HA  SER A   1       1.804  -0.502   0.905  1.00  0.00           H  
ATOM     11 1HB  SER A   1       1.580  -1.768  -1.204  1.00  0.00           H  
ATOM     12 2HB  SER A   1       1.632  -0.269  -2.118  1.00  0.00           H  
ATOM     13  HG  SER A   1       3.642  -0.975  -2.111  1.00  0.00           H  
ATOM     14  N   ILE A   2       2.343   1.920   1.185  1.00  0.00           N  
ATOM     15  CA  ILE A   2       2.972   3.229   1.315  1.00  0.00           C  
ATOM     16  C   ILE A   2       4.315   3.127   2.025  1.00  0.00           C  
ATOM     17  O   ILE A   2       4.420   2.522   3.092  1.00  0.00           O  
ATOM     18  CB  ILE A   2       2.058   4.203   2.081  1.00  0.00           C  
ATOM     19  CG1 ILE A   2       0.713   4.348   1.366  1.00  0.00           C  
ATOM     20  CG2 ILE A   2       2.734   5.557   2.233  1.00  0.00           C  
ATOM     21  CD1 ILE A   2      -0.312   5.138   2.147  1.00  0.00           C  
ATOM     22  H   ILE A   2       2.157   1.378   2.017  1.00  0.00           H  
ATOM     23  HA  ILE A   2       3.143   3.631   0.317  1.00  0.00           H  
ATOM     24  HB  ILE A   2       1.847   3.800   3.071  1.00  0.00           H  
ATOM     25 1HG1 ILE A   2       0.863   4.841   0.405  1.00  0.00           H  
ATOM     26 2HG1 ILE A   2       0.300   3.360   1.164  1.00  0.00           H  
ATOM     27 1HG2 ILE A   2       2.074   6.234   2.776  1.00  0.00           H  
ATOM     28 2HG2 ILE A   2       3.666   5.439   2.784  1.00  0.00           H  
ATOM     29 3HG2 ILE A   2       2.945   5.971   1.247  1.00  0.00           H  
ATOM     30 1HD1 ILE A   2      -1.239   5.197   1.575  1.00  0.00           H  
ATOM     31 2HD1 ILE A   2      -0.505   4.642   3.099  1.00  0.00           H  
ATOM     32 3HD1 ILE A   2       0.065   6.143   2.330  1.00  0.00           H  
ATOM     33  N   GLU A   3       5.342   3.722   1.427  1.00  0.00           N  
ATOM     34  CA  GLU A   3       6.679   3.712   2.009  1.00  0.00           C  
ATOM     35  C   GLU A   3       6.911   4.943   2.874  1.00  0.00           C  
ATOM     36  O   GLU A   3       6.687   6.073   2.439  1.00  0.00           O  
ATOM     37  CB  GLU A   3       7.739   3.644   0.907  1.00  0.00           C  
ATOM     38  CG  GLU A   3       9.174   3.644   1.416  1.00  0.00           C  
ATOM     39  CD  GLU A   3      10.187   3.571   0.308  1.00  0.00           C  
ATOM     40  OE1 GLU A   3       9.790   3.481  -0.830  1.00  0.00           O  
ATOM     41  OE2 GLU A   3      11.360   3.604   0.599  1.00  0.00           O  
ATOM     42  H   GLU A   3       5.192   4.193   0.546  1.00  0.00           H  
ATOM     43  HA  GLU A   3       6.774   2.829   2.641  1.00  0.00           H  
ATOM     44 1HB  GLU A   3       7.593   2.739   0.317  1.00  0.00           H  
ATOM     45 2HB  GLU A   3       7.622   4.495   0.236  1.00  0.00           H  
ATOM     46 1HG  GLU A   3       9.345   4.554   1.990  1.00  0.00           H  
ATOM     47 2HG  GLU A   3       9.311   2.794   2.084  1.00  0.00           H  
ATOM     48  N   VAL A   4       7.361   4.719   4.105  1.00  0.00           N  
ATOM     49  CA  VAL A   4       7.516   5.797   5.073  1.00  0.00           C  
ATOM     50  C   VAL A   4       8.958   5.906   5.553  1.00  0.00           C  
ATOM     51  O   VAL A   4       9.540   4.929   6.023  1.00  0.00           O  
ATOM     52  CB  VAL A   4       6.592   5.565   6.283  1.00  0.00           C  
ATOM     53  CG1 VAL A   4       6.730   6.701   7.285  1.00  0.00           C  
ATOM     54  CG2 VAL A   4       5.151   5.430   5.815  1.00  0.00           C  
ATOM     55  H   VAL A   4       7.604   3.776   4.375  1.00  0.00           H  
ATOM     56  HA  VAL A   4       7.235   6.736   4.593  1.00  0.00           H  
ATOM     57  HB  VAL A   4       6.896   4.649   6.790  1.00  0.00           H  
ATOM     58 1HG1 VAL A   4       6.070   6.520   8.134  1.00  0.00           H  
ATOM     59 2HG1 VAL A   4       7.761   6.755   7.633  1.00  0.00           H  
ATOM     60 3HG1 VAL A   4       6.457   7.642   6.808  1.00  0.00           H  
ATOM     61 1HG2 VAL A   4       4.503   5.266   6.675  1.00  0.00           H  
ATOM     62 2HG2 VAL A   4       4.848   6.344   5.302  1.00  0.00           H  
ATOM     63 3HG2 VAL A   4       5.067   4.586   5.131  1.00  0.00           H  
ATOM     64  N   ARG A   5       9.528   7.099   5.429  1.00  0.00           N  
ATOM     65  CA  ARG A   5      10.894   7.344   5.876  1.00  0.00           C  
ATOM     66  C   ARG A   5      10.964   8.556   6.796  1.00  0.00           C  
ATOM     67  O   ARG A   5      10.156   9.479   6.686  1.00  0.00           O  
ATOM     68  CB  ARG A   5      11.815   7.564   4.684  1.00  0.00           C  
ATOM     69  CG  ARG A   5      11.846   6.423   3.681  1.00  0.00           C  
ATOM     70  CD  ARG A   5      12.528   5.225   4.233  1.00  0.00           C  
ATOM     71  NE  ARG A   5      12.530   4.119   3.288  1.00  0.00           N  
ATOM     72  CZ  ARG A   5      13.107   2.922   3.513  1.00  0.00           C  
ATOM     73  NH1 ARG A   5      13.723   2.693   4.651  1.00  0.00           N  
ATOM     74  NH2 ARG A   5      13.054   1.978   2.588  1.00  0.00           N  
ATOM     75  H   ARG A   5       9.002   7.856   5.016  1.00  0.00           H  
ATOM     76  HA  ARG A   5      11.241   6.470   6.426  1.00  0.00           H  
ATOM     77 1HB  ARG A   5      11.512   8.464   4.151  1.00  0.00           H  
ATOM     78 2HB  ARG A   5      12.835   7.721   5.037  1.00  0.00           H  
ATOM     79 1HG  ARG A   5      10.826   6.145   3.414  1.00  0.00           H  
ATOM     80 2HG  ARG A   5      12.381   6.740   2.785  1.00  0.00           H  
ATOM     81 1HD  ARG A   5      13.561   5.471   4.471  1.00  0.00           H  
ATOM     82 2HD  ARG A   5      12.015   4.899   5.138  1.00  0.00           H  
ATOM     83  HE  ARG A   5      12.065   4.257   2.401  1.00  0.00           H  
ATOM     84 1HH1 ARG A   5      13.764   3.413   5.358  1.00  0.00           H  
ATOM     85 2HH1 ARG A   5      14.155   1.796   4.819  1.00  0.00           H  
ATOM     86 1HH2 ARG A   5      12.580   2.155   1.713  1.00  0.00           H  
ATOM     87 2HH2 ARG A   5      13.486   1.083   2.756  1.00  0.00           H  
ATOM     88  N   VAL A   6      11.932   8.546   7.706  1.00  0.00           N  
ATOM     89  CA  VAL A   6      12.227   9.717   8.525  1.00  0.00           C  
ATOM     90  C   VAL A   6      13.638  10.230   8.265  1.00  0.00           C  
ATOM     91  O   VAL A   6      14.613   9.494   8.415  1.00  0.00           O  
ATOM     92  CB  VAL A   6      12.075   9.376  10.019  1.00  0.00           C  
ATOM     93  CG1 VAL A   6      12.351  10.603  10.876  1.00  0.00           C  
ATOM     94  CG2 VAL A   6      10.679   8.834  10.287  1.00  0.00           C  
ATOM     95  H   VAL A   6      12.479   7.707   7.834  1.00  0.00           H  
ATOM     96  HA  VAL A   6      11.516  10.504   8.271  1.00  0.00           H  
ATOM     97  HB  VAL A   6      12.816   8.623  10.288  1.00  0.00           H  
ATOM     98 1HG1 VAL A   6      12.239  10.343  11.929  1.00  0.00           H  
ATOM     99 2HG1 VAL A   6      13.367  10.952  10.694  1.00  0.00           H  
ATOM    100 3HG1 VAL A   6      11.644  11.391  10.620  1.00  0.00           H  
ATOM    101 1HG2 VAL A   6      10.579   8.594  11.345  1.00  0.00           H  
ATOM    102 2HG2 VAL A   6       9.938   9.585  10.013  1.00  0.00           H  
ATOM    103 3HG2 VAL A   6      10.519   7.933   9.695  1.00  0.00           H  
ATOM    104  N   LYS A   7      13.739  11.496   7.875  1.00  0.00           N  
ATOM    105  CA  LYS A   7      15.017  12.076   7.482  1.00  0.00           C  
ATOM    106  C   LYS A   7      15.281  13.381   8.223  1.00  0.00           C  
ATOM    107  O   LYS A   7      14.841  14.449   7.796  1.00  0.00           O  
ATOM    108  CB  LYS A   7      15.055  12.313   5.971  1.00  0.00           C  
ATOM    109  CG  LYS A   7      15.056  11.039   5.135  1.00  0.00           C  
ATOM    110  CD  LYS A   7      15.010  11.355   3.648  1.00  0.00           C  
ATOM    111  CE  LYS A   7      15.152  10.094   2.809  1.00  0.00           C  
ATOM    112  NZ  LYS A   7      14.921  10.358   1.363  1.00  0.00           N  
ATOM    113  H   LYS A   7      12.909  12.071   7.851  1.00  0.00           H  
ATOM    114  HA  LYS A   7      15.810  11.377   7.746  1.00  0.00           H  
ATOM    115 1HB  LYS A   7      14.192  12.907   5.674  1.00  0.00           H  
ATOM    116 2HB  LYS A   7      15.949  12.882   5.715  1.00  0.00           H  
ATOM    117 1HG  LYS A   7      15.959  10.465   5.349  1.00  0.00           H  
ATOM    118 2HG  LYS A   7      14.191  10.432   5.396  1.00  0.00           H  
ATOM    119 1HD  LYS A   7      14.062  11.837   3.407  1.00  0.00           H  
ATOM    120 2HD  LYS A   7      15.820  12.040   3.396  1.00  0.00           H  
ATOM    121 1HE  LYS A   7      16.153   9.684   2.935  1.00  0.00           H  
ATOM    122 2HE  LYS A   7      14.433   9.349   3.148  1.00  0.00           H  
ATOM    123 1HZ  LYS A   7      15.024   9.499   0.843  1.00  0.00           H  
ATOM    124 2HZ  LYS A   7      13.987  10.721   1.231  1.00  0.00           H  
ATOM    125 3HZ  LYS A   7      15.595  11.034   1.032  1.00  0.00           H  
ATOM    126  N   GLY A   8      16.001  13.288   9.336  1.00  0.00           N  
ATOM    127  CA  GLY A   8      16.205  14.434  10.214  1.00  0.00           C  
ATOM    128  C   GLY A   8      14.882  14.944  10.772  1.00  0.00           C  
ATOM    129  O   GLY A   8      14.181  14.227  11.486  1.00  0.00           O  
ATOM    130  H   GLY A   8      16.416  12.400   9.580  1.00  0.00           H  
ATOM    131 1HA  GLY A   8      16.865  14.150  11.035  1.00  0.00           H  
ATOM    132 2HA  GLY A   8      16.702  15.231   9.663  1.00  0.00           H  
ATOM    133  N   ASP A   9      14.545  16.186  10.440  1.00  0.00           N  
ATOM    134  CA  ASP A   9      13.322  16.805  10.933  1.00  0.00           C  
ATOM    135  C   ASP A   9      12.228  16.788   9.874  1.00  0.00           C  
ATOM    136  O   ASP A   9      11.223  17.489   9.993  1.00  0.00           O  
ATOM    137  CB  ASP A   9      13.591  18.247  11.374  1.00  0.00           C  
ATOM    138  CG  ASP A   9      14.633  18.344  12.478  1.00  0.00           C  
ATOM    139  OD1 ASP A   9      14.573  17.562  13.397  1.00  0.00           O  
ATOM    140  OD2 ASP A   9      15.482  19.200  12.393  1.00  0.00           O  
ATOM    141  H   ASP A   9      15.153  16.713   9.829  1.00  0.00           H  
ATOM    142  HA  ASP A   9      12.970  16.238  11.796  1.00  0.00           H  
ATOM    143 1HB  ASP A   9      13.932  18.830  10.519  1.00  0.00           H  
ATOM    144 2HB  ASP A   9      12.664  18.698  11.729  1.00  0.00           H  
ATOM    145  N   ARG A  10      12.428  15.981   8.837  1.00  0.00           N  
ATOM    146  CA  ARG A  10      11.455  15.863   7.758  1.00  0.00           C  
ATOM    147  C   ARG A  10      10.902  14.447   7.667  1.00  0.00           C  
ATOM    148  O   ARG A  10      11.567  13.485   8.052  1.00  0.00           O  
ATOM    149  CB  ARG A  10      12.083  16.246   6.427  1.00  0.00           C  
ATOM    150  CG  ARG A  10      12.590  17.678   6.346  1.00  0.00           C  
ATOM    151  CD  ARG A  10      12.919  18.066   4.950  1.00  0.00           C  
ATOM    152  NE  ARG A  10      14.081  17.350   4.448  1.00  0.00           N  
ATOM    153  CZ  ARG A  10      14.414  17.250   3.146  1.00  0.00           C  
ATOM    154  NH1 ARG A  10      13.665  17.825   2.231  1.00  0.00           N  
ATOM    155  NH2 ARG A  10      15.493  16.576   2.789  1.00  0.00           N  
ATOM    156  H   ARG A  10      13.278  15.436   8.795  1.00  0.00           H  
ATOM    157  HA  ARG A  10      10.629  16.545   7.962  1.00  0.00           H  
ATOM    158 1HB  ARG A  10      12.924  15.586   6.218  1.00  0.00           H  
ATOM    159 2HB  ARG A  10      11.354  16.109   5.628  1.00  0.00           H  
ATOM    160 1HG  ARG A  10      11.824  18.357   6.720  1.00  0.00           H  
ATOM    161 2HG  ARG A  10      13.491  17.778   6.952  1.00  0.00           H  
ATOM    162 1HD  ARG A  10      12.073  17.841   4.302  1.00  0.00           H  
ATOM    163 2HD  ARG A  10      13.133  19.133   4.911  1.00  0.00           H  
ATOM    164  HE  ARG A  10      14.681  16.895   5.123  1.00  0.00           H  
ATOM    165 1HH1 ARG A  10      12.840  18.341   2.502  1.00  0.00           H  
ATOM    166 2HH1 ARG A  10      13.914  17.751   1.255  1.00  0.00           H  
ATOM    167 1HH2 ARG A  10      16.068  16.134   3.493  1.00  0.00           H  
ATOM    168 2HH2 ARG A  10      15.741  16.502   1.815  1.00  0.00           H  
ATOM    169  N   TYR A  11       9.682  14.325   7.156  1.00  0.00           N  
ATOM    170  CA  TYR A  11       9.056  13.021   6.970  1.00  0.00           C  
ATOM    171  C   TYR A  11       8.594  12.833   5.530  1.00  0.00           C  
ATOM    172  O   TYR A  11       8.039  13.747   4.922  1.00  0.00           O  
ATOM    173  CB  TYR A  11       7.879  12.851   7.932  1.00  0.00           C  
ATOM    174  CG  TYR A  11       8.199  13.231   9.361  1.00  0.00           C  
ATOM    175  CD1 TYR A  11       8.077  14.550   9.772  1.00  0.00           C  
ATOM    176  CD2 TYR A  11       8.612  12.259  10.261  1.00  0.00           C  
ATOM    177  CE1 TYR A  11       8.369  14.897  11.077  1.00  0.00           C  
ATOM    178  CE2 TYR A  11       8.904  12.606  11.565  1.00  0.00           C  
ATOM    179  CZ  TYR A  11       8.784  13.919  11.974  1.00  0.00           C  
ATOM    180  OH  TYR A  11       9.074  14.263  13.274  1.00  0.00           O  
ATOM    181  H   TYR A  11       9.176  15.156   6.888  1.00  0.00           H  
ATOM    182  HA  TYR A  11       9.795  12.249   7.184  1.00  0.00           H  
ATOM    183 1HB  TYR A  11       7.042  13.465   7.596  1.00  0.00           H  
ATOM    184 2HB  TYR A  11       7.548  11.813   7.922  1.00  0.00           H  
ATOM    185  HD1 TYR A  11       7.751  15.313   9.065  1.00  0.00           H  
ATOM    186  HD2 TYR A  11       8.709  11.223   9.937  1.00  0.00           H  
ATOM    187  HE1 TYR A  11       8.273  15.932  11.400  1.00  0.00           H  
ATOM    188  HE2 TYR A  11       9.232  11.842  12.272  1.00  0.00           H  
ATOM    189  HH  TYR A  11       9.824  13.748  13.581  1.00  0.00           H  
ATOM    190  N   GLU A  12       8.826  11.641   4.991  1.00  0.00           N  
ATOM    191  CA  GLU A  12       8.602  11.384   3.574  1.00  0.00           C  
ATOM    192  C   GLU A  12       7.659  10.205   3.369  1.00  0.00           C  
ATOM    193  O   GLU A  12       7.882   9.119   3.904  1.00  0.00           O  
ATOM    194  CB  GLU A  12       9.931  11.115   2.864  1.00  0.00           C  
ATOM    195  CG  GLU A  12       9.816  10.956   1.355  1.00  0.00           C  
ATOM    196  CD  GLU A  12      11.152  10.839   0.675  1.00  0.00           C  
ATOM    197  OE1 GLU A  12      12.150  10.899   1.354  1.00  0.00           O  
ATOM    198  OE2 GLU A  12      11.175  10.690  -0.524  1.00  0.00           O  
ATOM    199  H   GLU A  12       9.166  10.893   5.579  1.00  0.00           H  
ATOM    200  HA  GLU A  12       8.142  12.268   3.130  1.00  0.00           H  
ATOM    201 1HB  GLU A  12      10.622  11.935   3.061  1.00  0.00           H  
ATOM    202 2HB  GLU A  12      10.379  10.206   3.263  1.00  0.00           H  
ATOM    203 1HG  GLU A  12       9.232  10.062   1.137  1.00  0.00           H  
ATOM    204 2HG  GLU A  12       9.281  11.813   0.949  1.00  0.00           H  
ATOM    205  N   PHE A  13       6.604  10.426   2.594  1.00  0.00           N  
ATOM    206  CA  PHE A  13       5.636   9.375   2.297  1.00  0.00           C  
ATOM    207  C   PHE A  13       5.495   9.165   0.795  1.00  0.00           C  
ATOM    208  O   PHE A  13       5.161  10.092   0.057  1.00  0.00           O  
ATOM    209  CB  PHE A  13       4.273   9.718   2.901  1.00  0.00           C  
ATOM    210  CG  PHE A  13       4.281   9.813   4.399  1.00  0.00           C  
ATOM    211  CD1 PHE A  13       4.711  10.969   5.034  1.00  0.00           C  
ATOM    212  CD2 PHE A  13       3.858   8.747   5.178  1.00  0.00           C  
ATOM    213  CE1 PHE A  13       4.717  11.057   6.413  1.00  0.00           C  
ATOM    214  CE2 PHE A  13       3.862   8.832   6.557  1.00  0.00           C  
ATOM    215  CZ  PHE A  13       4.294   9.990   7.174  1.00  0.00           C  
ATOM    216  H   PHE A  13       6.467  11.345   2.199  1.00  0.00           H  
ATOM    217  HA  PHE A  13       5.991   8.445   2.742  1.00  0.00           H  
ATOM    218 1HB  PHE A  13       3.929  10.671   2.501  1.00  0.00           H  
ATOM    219 2HB  PHE A  13       3.547   8.960   2.610  1.00  0.00           H  
ATOM    220  HD1 PHE A  13       5.045  11.815   4.431  1.00  0.00           H  
ATOM    221  HD2 PHE A  13       3.518   7.833   4.690  1.00  0.00           H  
ATOM    222  HE1 PHE A  13       5.058  11.971   6.898  1.00  0.00           H  
ATOM    223  HE2 PHE A  13       3.527   7.987   7.158  1.00  0.00           H  
ATOM    224  HZ  PHE A  13       4.300  10.057   8.262  1.00  0.00           H  
ATOM    225  N   ARG A  14       5.750   7.940   0.347  1.00  0.00           N  
ATOM    226  CA  ARG A  14       5.722   7.623  -1.075  1.00  0.00           C  
ATOM    227  C   ARG A  14       4.591   6.655  -1.401  1.00  0.00           C  
ATOM    228  O   ARG A  14       4.401   5.653  -0.713  1.00  0.00           O  
ATOM    229  CB  ARG A  14       7.047   7.018  -1.515  1.00  0.00           C  
ATOM    230  CG  ARG A  14       8.245   7.943  -1.388  1.00  0.00           C  
ATOM    231  CD  ARG A  14       9.500   7.280  -1.829  1.00  0.00           C  
ATOM    232  NE  ARG A  14      10.646   8.170  -1.733  1.00  0.00           N  
ATOM    233  CZ  ARG A  14      11.885   7.872  -2.171  1.00  0.00           C  
ATOM    234  NH1 ARG A  14      12.121   6.706  -2.730  1.00  0.00           N  
ATOM    235  NH2 ARG A  14      12.863   8.751  -2.037  1.00  0.00           N  
ATOM    236  H   ARG A  14       5.969   7.210   1.010  1.00  0.00           H  
ATOM    237  HA  ARG A  14       5.559   8.546  -1.632  1.00  0.00           H  
ATOM    238 1HB  ARG A  14       7.253   6.127  -0.924  1.00  0.00           H  
ATOM    239 2HB  ARG A  14       6.977   6.709  -2.558  1.00  0.00           H  
ATOM    240 1HG  ARG A  14       8.090   8.828  -2.006  1.00  0.00           H  
ATOM    241 2HG  ARG A  14       8.365   8.244  -0.347  1.00  0.00           H  
ATOM    242 1HD  ARG A  14       9.691   6.410  -1.201  1.00  0.00           H  
ATOM    243 2HD  ARG A  14       9.399   6.964  -2.866  1.00  0.00           H  
ATOM    244  HE  ARG A  14      10.503   9.077  -1.308  1.00  0.00           H  
ATOM    245 1HH1 ARG A  14      11.373   6.034  -2.832  1.00  0.00           H  
ATOM    246 2HH1 ARG A  14      13.050   6.482  -3.057  1.00  0.00           H  
ATOM    247 1HH2 ARG A  14      12.681   9.647  -1.607  1.00  0.00           H  
ATOM    248 2HH2 ARG A  14      13.790   8.528  -2.365  1.00  0.00           H  
ATOM    249  N   ASN A  15       3.843   6.961  -2.455  1.00  0.00           N  
ATOM    250  CA  ASN A  15       2.750   6.100  -2.895  1.00  0.00           C  
ATOM    251  C   ASN A  15       3.229   5.087  -3.926  1.00  0.00           C  
ATOM    252  O   ASN A  15       3.426   5.420  -5.094  1.00  0.00           O  
ATOM    253  CB  ASN A  15       1.609   6.931  -3.453  1.00  0.00           C  
ATOM    254  CG  ASN A  15       0.410   6.096  -3.811  1.00  0.00           C  
ATOM    255  OD1 ASN A  15       0.528   4.890  -4.056  1.00  0.00           O  
ATOM    256  ND2 ASN A  15      -0.742   6.716  -3.847  1.00  0.00           N  
ATOM    257  H   ASN A  15       4.035   7.812  -2.965  1.00  0.00           H  
ATOM    258  HA  ASN A  15       2.385   5.538  -2.034  1.00  0.00           H  
ATOM    259 1HB  ASN A  15       1.310   7.678  -2.717  1.00  0.00           H  
ATOM    260 2HB  ASN A  15       1.946   7.462  -4.342  1.00  0.00           H  
ATOM    261 1HD2 ASN A  15      -1.575   6.211  -4.080  1.00  0.00           H  
ATOM    262 2HD2 ASN A  15      -0.792   7.693  -3.641  1.00  0.00           H  
ATOM    263  N   ASN A  16       3.414   3.846  -3.486  1.00  0.00           N  
ATOM    264  CA  ASN A  16       3.989   2.810  -4.336  1.00  0.00           C  
ATOM    265  C   ASN A  16       2.906   1.902  -4.906  1.00  0.00           C  
ATOM    266  O   ASN A  16       3.195   0.816  -5.409  1.00  0.00           O  
ATOM    267  CB  ASN A  16       5.016   1.999  -3.568  1.00  0.00           C  
ATOM    268  CG  ASN A  16       6.256   2.790  -3.250  1.00  0.00           C  
ATOM    269  OD1 ASN A  16       6.691   3.632  -4.044  1.00  0.00           O  
ATOM    270  ND2 ASN A  16       6.831   2.536  -2.103  1.00  0.00           N  
ATOM    271  H   ASN A  16       3.150   3.616  -2.539  1.00  0.00           H  
ATOM    272  HA  ASN A  16       4.485   3.290  -5.180  1.00  0.00           H  
ATOM    273 1HB  ASN A  16       4.577   1.643  -2.636  1.00  0.00           H  
ATOM    274 2HB  ASN A  16       5.299   1.123  -4.152  1.00  0.00           H  
ATOM    275 1HD2 ASN A  16       7.659   3.032  -1.838  1.00  0.00           H  
ATOM    276 2HD2 ASN A  16       6.444   1.846  -1.491  1.00  0.00           H  
ATOM    277  N   SER A  17       1.658   2.352  -4.822  1.00  0.00           N  
ATOM    278  CA  SER A  17       0.526   1.562  -5.291  1.00  0.00           C  
ATOM    279  C   SER A  17       0.033   2.056  -6.645  1.00  0.00           C  
ATOM    280  O   SER A  17       0.657   2.915  -7.268  1.00  0.00           O  
ATOM    281  CB  SER A  17      -0.603   1.618  -4.280  1.00  0.00           C  
ATOM    282  OG  SER A  17      -1.316   2.819  -4.390  1.00  0.00           O  
ATOM    283  H   SER A  17       1.491   3.265  -4.424  1.00  0.00           H  
ATOM    284  HA  SER A  17       0.849   0.527  -5.402  1.00  0.00           H  
ATOM    285 1HB  SER A  17      -1.276   0.777  -4.440  1.00  0.00           H  
ATOM    286 2HB  SER A  17      -0.195   1.524  -3.274  1.00  0.00           H  
ATOM    287  HG  SER A  17      -0.685   3.519  -4.205  1.00  0.00           H  
ATOM    288  N   ASP A  18      -1.092   1.510  -7.094  1.00  0.00           N  
ATOM    289  CA  ASP A  18      -1.730   1.970  -8.323  1.00  0.00           C  
ATOM    290  C   ASP A  18      -2.912   2.881  -8.020  1.00  0.00           C  
ATOM    291  O   ASP A  18      -3.666   3.255  -8.919  1.00  0.00           O  
ATOM    292  CB  ASP A  18      -2.195   0.779  -9.163  1.00  0.00           C  
ATOM    293  CG  ASP A  18      -1.043  -0.081  -9.663  1.00  0.00           C  
ATOM    294  OD1 ASP A  18      -0.064   0.472 -10.106  1.00  0.00           O  
ATOM    295  OD2 ASP A  18      -1.153  -1.282  -9.598  1.00  0.00           O  
ATOM    296  H   ASP A  18      -1.515   0.755  -6.573  1.00  0.00           H  
ATOM    297  HA  ASP A  18      -1.000   2.539  -8.899  1.00  0.00           H  
ATOM    298 1HB  ASP A  18      -2.866   0.156  -8.571  1.00  0.00           H  
ATOM    299 2HB  ASP A  18      -2.760   1.140 -10.024  1.00  0.00           H  
ATOM    300  N   LYS A  19      -3.072   3.234  -6.748  1.00  0.00           N  
ATOM    301  CA  LYS A  19      -4.197   4.052  -6.316  1.00  0.00           C  
ATOM    302  C   LYS A  19      -3.732   5.213  -5.447  1.00  0.00           C  
ATOM    303  O   LYS A  19      -2.726   5.111  -4.745  1.00  0.00           O  
ATOM    304  CB  LYS A  19      -5.217   3.202  -5.558  1.00  0.00           C  
ATOM    305  CG  LYS A  19      -5.901   2.135  -6.403  1.00  0.00           C  
ATOM    306  CD  LYS A  19      -6.945   1.377  -5.598  1.00  0.00           C  
ATOM    307  CE  LYS A  19      -7.662   0.343  -6.454  1.00  0.00           C  
ATOM    308  NZ  LYS A  19      -8.687  -0.407  -5.679  1.00  0.00           N  
ATOM    309  H   LYS A  19      -2.395   2.927  -6.065  1.00  0.00           H  
ATOM    310  HA  LYS A  19      -4.681   4.470  -7.200  1.00  0.00           H  
ATOM    311 1HB  LYS A  19      -4.725   2.702  -4.723  1.00  0.00           H  
ATOM    312 2HB  LYS A  19      -5.992   3.847  -5.142  1.00  0.00           H  
ATOM    313 1HG  LYS A  19      -6.385   2.605  -7.260  1.00  0.00           H  
ATOM    314 2HG  LYS A  19      -5.156   1.431  -6.772  1.00  0.00           H  
ATOM    315 1HD  LYS A  19      -6.462   0.871  -4.760  1.00  0.00           H  
ATOM    316 2HD  LYS A  19      -7.679   2.078  -5.202  1.00  0.00           H  
ATOM    317 1HE  LYS A  19      -8.150   0.840  -7.291  1.00  0.00           H  
ATOM    318 2HE  LYS A  19      -6.936  -0.365  -6.853  1.00  0.00           H  
ATOM    319 1HZ  LYS A  19      -9.138  -1.082  -6.281  1.00  0.00           H  
ATOM    320 2HZ  LYS A  19      -8.242  -0.888  -4.909  1.00  0.00           H  
ATOM    321 3HZ  LYS A  19      -9.376   0.237  -5.319  1.00  0.00           H  
ATOM    322  N   PRO A  20      -4.471   6.317  -5.497  1.00  0.00           N  
ATOM    323  CA  PRO A  20      -4.121   7.509  -4.735  1.00  0.00           C  
ATOM    324  C   PRO A  20      -4.380   7.308  -3.247  1.00  0.00           C  
ATOM    325  O   PRO A  20      -5.072   6.371  -2.849  1.00  0.00           O  
ATOM    326  CB  PRO A  20      -5.040   8.581  -5.329  1.00  0.00           C  
ATOM    327  CG  PRO A  20      -6.224   7.817  -5.815  1.00  0.00           C  
ATOM    328  CD  PRO A  20      -5.647   6.540  -6.365  1.00  0.00           C  
ATOM    329  HA  PRO A  20      -3.063   7.754  -4.913  1.00  0.00           H  
ATOM    330 1HB  PRO A  20      -5.297   9.324  -4.560  1.00  0.00           H  
ATOM    331 2HB  PRO A  20      -4.519   9.119  -6.134  1.00  0.00           H  
ATOM    332 1HG  PRO A  20      -6.929   7.643  -4.989  1.00  0.00           H  
ATOM    333 2HG  PRO A  20      -6.764   8.400  -6.576  1.00  0.00           H  
ATOM    334 1HD  PRO A  20      -6.386   5.731  -6.267  1.00  0.00           H  
ATOM    335 2HD  PRO A  20      -5.368   6.686  -7.418  1.00  0.00           H  
ATOM    336  N   ALA A  21      -3.821   8.193  -2.429  1.00  0.00           N  
ATOM    337  CA  ALA A  21      -3.964   8.096  -0.981  1.00  0.00           C  
ATOM    338  C   ALA A  21      -4.003   9.476  -0.338  1.00  0.00           C  
ATOM    339  O   ALA A  21      -3.536  10.456  -0.919  1.00  0.00           O  
ATOM    340  CB  ALA A  21      -2.831   7.269  -0.391  1.00  0.00           C  
ATOM    341  H   ALA A  21      -3.283   8.953  -2.820  1.00  0.00           H  
ATOM    342  HA  ALA A  21      -4.912   7.601  -0.767  1.00  0.00           H  
ATOM    343 1HB  ALA A  21      -2.952   7.205   0.691  1.00  0.00           H  
ATOM    344 2HB  ALA A  21      -2.852   6.266  -0.818  1.00  0.00           H  
ATOM    345 3HB  ALA A  21      -1.878   7.741  -0.622  1.00  0.00           H  
ATOM    346  N   THR A  22      -4.563   9.547   0.865  1.00  0.00           N  
ATOM    347  CA  THR A  22      -4.633  10.801   1.605  1.00  0.00           C  
ATOM    348  C   THR A  22      -3.925  10.687   2.950  1.00  0.00           C  
ATOM    349  O   THR A  22      -4.065   9.685   3.652  1.00  0.00           O  
ATOM    350  CB  THR A  22      -6.094  11.235   1.824  1.00  0.00           C  
ATOM    351  OG1 THR A  22      -6.731  11.437   0.556  1.00  0.00           O  
ATOM    352  CG2 THR A  22      -6.152  12.526   2.628  1.00  0.00           C  
ATOM    353  H   THR A  22      -4.951   8.710   1.277  1.00  0.00           H  
ATOM    354  HA  THR A  22      -4.128  11.573   1.024  1.00  0.00           H  
ATOM    355  HB  THR A  22      -6.628  10.454   2.364  1.00  0.00           H  
ATOM    356  HG1 THR A  22      -6.395  12.243   0.155  1.00  0.00           H  
ATOM    357 1HG2 THR A  22      -7.192  12.817   2.773  1.00  0.00           H  
ATOM    358 2HG2 THR A  22      -5.678  12.372   3.598  1.00  0.00           H  
ATOM    359 3HG2 THR A  22      -5.627  13.314   2.089  1.00  0.00           H  
ATOM    360  N   LEU A  23      -3.166  11.718   3.303  1.00  0.00           N  
ATOM    361  CA  LEU A  23      -2.440  11.738   4.567  1.00  0.00           C  
ATOM    362  C   LEU A  23      -2.979  12.816   5.496  1.00  0.00           C  
ATOM    363  O   LEU A  23      -3.145  13.969   5.096  1.00  0.00           O  
ATOM    364  CB  LEU A  23      -0.944  11.973   4.314  1.00  0.00           C  
ATOM    365  CG  LEU A  23      -0.115  12.359   5.546  1.00  0.00           C  
ATOM    366  CD1 LEU A  23      -0.022  11.168   6.490  1.00  0.00           C  
ATOM    367  CD2 LEU A  23       1.267  12.815   5.103  1.00  0.00           C  
ATOM    368  H   LEU A  23      -3.092  12.510   2.680  1.00  0.00           H  
ATOM    369  HA  LEU A  23      -2.565  10.771   5.052  1.00  0.00           H  
ATOM    370 1HB  LEU A  23      -0.516  11.062   3.898  1.00  0.00           H  
ATOM    371 2HB  LEU A  23      -0.837  12.769   3.578  1.00  0.00           H  
ATOM    372  HG  LEU A  23      -0.612  13.169   6.078  1.00  0.00           H  
ATOM    373 1HD1 LEU A  23       0.568  11.442   7.364  1.00  0.00           H  
ATOM    374 2HD1 LEU A  23      -1.023  10.874   6.806  1.00  0.00           H  
ATOM    375 3HD1 LEU A  23       0.457  10.334   5.977  1.00  0.00           H  
ATOM    376 1HD2 LEU A  23       1.857  13.091   5.978  1.00  0.00           H  
ATOM    377 2HD2 LEU A  23       1.765  12.005   4.571  1.00  0.00           H  
ATOM    378 3HD2 LEU A  23       1.172  13.678   4.444  1.00  0.00           H  
ATOM    379  N   GLU A  24      -3.252  12.436   6.740  1.00  0.00           N  
ATOM    380  CA  GLU A  24      -3.616  13.399   7.773  1.00  0.00           C  
ATOM    381  C   GLU A  24      -2.508  13.540   8.808  1.00  0.00           C  
ATOM    382  O   GLU A  24      -2.029  12.548   9.359  1.00  0.00           O  
ATOM    383  CB  GLU A  24      -4.918  12.978   8.458  1.00  0.00           C  
ATOM    384  CG  GLU A  24      -5.374  13.914   9.570  1.00  0.00           C  
ATOM    385  CD  GLU A  24      -6.684  13.502  10.180  1.00  0.00           C  
ATOM    386  OE1 GLU A  24      -7.702  13.755   9.582  1.00  0.00           O  
ATOM    387  OE2 GLU A  24      -6.668  12.934  11.247  1.00  0.00           O  
ATOM    388  H   GLU A  24      -3.207  11.455   6.976  1.00  0.00           H  
ATOM    389  HA  GLU A  24      -3.767  14.371   7.303  1.00  0.00           H  
ATOM    390 1HB  GLU A  24      -5.717  12.923   7.719  1.00  0.00           H  
ATOM    391 2HB  GLU A  24      -4.799  11.983   8.888  1.00  0.00           H  
ATOM    392 1HG  GLU A  24      -4.613  13.933  10.350  1.00  0.00           H  
ATOM    393 2HG  GLU A  24      -5.467  14.921   9.166  1.00  0.00           H  
ATOM    394  N   VAL A  25      -2.104  14.779   9.070  1.00  0.00           N  
ATOM    395  CA  VAL A  25      -1.045  15.052  10.033  1.00  0.00           C  
ATOM    396  C   VAL A  25      -1.541  15.951  11.158  1.00  0.00           C  
ATOM    397  O   VAL A  25      -2.215  16.951  10.913  1.00  0.00           O  
ATOM    398  CB  VAL A  25       0.153  15.722   9.334  1.00  0.00           C  
ATOM    399  CG1 VAL A  25       1.284  15.959  10.324  1.00  0.00           C  
ATOM    400  CG2 VAL A  25       0.624  14.858   8.173  1.00  0.00           C  
ATOM    401  H   VAL A  25      -2.542  15.551   8.588  1.00  0.00           H  
ATOM    402  HA  VAL A  25      -0.715  14.105  10.463  1.00  0.00           H  
ATOM    403  HB  VAL A  25      -0.156  16.698   8.959  1.00  0.00           H  
ATOM    404 1HG1 VAL A  25       2.122  16.433   9.813  1.00  0.00           H  
ATOM    405 2HG1 VAL A  25       0.934  16.608  11.126  1.00  0.00           H  
ATOM    406 3HG1 VAL A  25       1.607  15.005  10.742  1.00  0.00           H  
ATOM    407 1HG2 VAL A  25       1.471  15.338   7.683  1.00  0.00           H  
ATOM    408 2HG2 VAL A  25       0.928  13.880   8.547  1.00  0.00           H  
ATOM    409 3HG2 VAL A  25      -0.188  14.736   7.457  1.00  0.00           H  
ATOM    410  N   GLU A  26      -1.202  15.589  12.391  1.00  0.00           N  
ATOM    411  CA  GLU A  26      -1.515  16.421  13.547  1.00  0.00           C  
ATOM    412  C   GLU A  26      -0.247  16.877  14.257  1.00  0.00           C  
ATOM    413  O   GLU A  26       0.559  16.056  14.695  1.00  0.00           O  
ATOM    414  CB  GLU A  26      -2.414  15.660  14.524  1.00  0.00           C  
ATOM    415  CG  GLU A  26      -2.785  16.443  15.776  1.00  0.00           C  
ATOM    416  CD  GLU A  26      -3.705  15.682  16.690  1.00  0.00           C  
ATOM    417  OE1 GLU A  26      -4.173  14.640  16.298  1.00  0.00           O  
ATOM    418  OE2 GLU A  26      -3.940  16.144  17.782  1.00  0.00           O  
ATOM    419  H   GLU A  26      -0.716  14.716  12.531  1.00  0.00           H  
ATOM    420  HA  GLU A  26      -2.047  17.309  13.201  1.00  0.00           H  
ATOM    421 1HB  GLU A  26      -3.339  15.376  14.021  1.00  0.00           H  
ATOM    422 2HB  GLU A  26      -1.917  14.743  14.837  1.00  0.00           H  
ATOM    423 1HG  GLU A  26      -1.874  16.689  16.321  1.00  0.00           H  
ATOM    424 2HG  GLU A  26      -3.263  17.376  15.481  1.00  0.00           H  
ATOM    425  N   LYS A  27      -0.077  18.189  14.369  1.00  0.00           N  
ATOM    426  CA  LYS A  27       1.055  18.756  15.093  1.00  0.00           C  
ATOM    427  C   LYS A  27       0.589  19.695  16.198  1.00  0.00           C  
ATOM    428  O   LYS A  27       0.186  20.828  15.933  1.00  0.00           O  
ATOM    429  CB  LYS A  27       1.989  19.495  14.132  1.00  0.00           C  
ATOM    430  CG  LYS A  27       2.565  18.627  13.022  1.00  0.00           C  
ATOM    431  CD  LYS A  27       3.445  19.440  12.084  1.00  0.00           C  
ATOM    432  CE  LYS A  27       2.632  20.472  11.317  1.00  0.00           C  
ATOM    433  NZ  LYS A  27       3.412  21.082  10.207  1.00  0.00           N  
ATOM    434  H   LYS A  27      -0.748  18.811  13.942  1.00  0.00           H  
ATOM    435  HA  LYS A  27       1.610  17.942  15.560  1.00  0.00           H  
ATOM    436 1HB  LYS A  27       1.451  20.321  13.667  1.00  0.00           H  
ATOM    437 2HB  LYS A  27       2.822  19.921  14.692  1.00  0.00           H  
ATOM    438 1HG  LYS A  27       3.160  17.824  13.460  1.00  0.00           H  
ATOM    439 2HG  LYS A  27       1.752  18.182  12.449  1.00  0.00           H  
ATOM    440 1HD  LYS A  27       4.215  19.954  12.662  1.00  0.00           H  
ATOM    441 2HD  LYS A  27       3.932  18.774  11.373  1.00  0.00           H  
ATOM    442 1HE  LYS A  27       1.742  20.000  10.902  1.00  0.00           H  
ATOM    443 2HE  LYS A  27       2.313  21.262  11.996  1.00  0.00           H  
ATOM    444 1HZ  LYS A  27       2.839  21.760   9.725  1.00  0.00           H  
ATOM    445 2HZ  LYS A  27       4.231  21.541  10.582  1.00  0.00           H  
ATOM    446 3HZ  LYS A  27       3.698  20.361   9.560  1.00  0.00           H  
ATOM    447  N   ASN A  28       0.646  19.218  17.436  1.00  0.00           N  
ATOM    448  CA  ASN A  28       0.187  19.999  18.579  1.00  0.00           C  
ATOM    449  C   ASN A  28      -1.247  20.472  18.384  1.00  0.00           C  
ATOM    450  O   ASN A  28      -1.601  21.588  18.767  1.00  0.00           O  
ATOM    451  CB  ASN A  28       1.110  21.179  18.824  1.00  0.00           C  
ATOM    452  CG  ASN A  28       2.511  20.756  19.168  1.00  0.00           C  
ATOM    453  OD1 ASN A  28       2.716  19.833  19.966  1.00  0.00           O  
ATOM    454  ND2 ASN A  28       3.480  21.412  18.582  1.00  0.00           N  
ATOM    455  H   ASN A  28       1.015  18.291  17.589  1.00  0.00           H  
ATOM    456  HA  ASN A  28       0.199  19.359  19.462  1.00  0.00           H  
ATOM    457 1HB  ASN A  28       1.141  21.808  17.933  1.00  0.00           H  
ATOM    458 2HB  ASN A  28       0.716  21.786  19.639  1.00  0.00           H  
ATOM    459 1HD2 ASN A  28       4.432  21.173  18.773  1.00  0.00           H  
ATOM    460 2HD2 ASN A  28       3.268  22.151  17.943  1.00  0.00           H  
ATOM    461  N   GLY A  29      -2.070  19.618  17.786  1.00  0.00           N  
ATOM    462  CA  GLY A  29      -3.495  19.897  17.646  1.00  0.00           C  
ATOM    463  C   GLY A  29      -3.806  20.500  16.282  1.00  0.00           C  
ATOM    464  O   GLY A  29      -4.962  20.540  15.860  1.00  0.00           O  
ATOM    465  H   GLY A  29      -1.700  18.753  17.418  1.00  0.00           H  
ATOM    466 1HA  GLY A  29      -4.061  18.974  17.778  1.00  0.00           H  
ATOM    467 2HA  GLY A  29      -3.810  20.582  18.431  1.00  0.00           H  
ATOM    468  N   LYS A  30      -2.769  20.969  15.597  1.00  0.00           N  
ATOM    469  CA  LYS A  30      -2.927  21.552  14.270  1.00  0.00           C  
ATOM    470  C   LYS A  30      -3.013  20.471  13.201  1.00  0.00           C  
ATOM    471  O   LYS A  30      -2.101  19.659  13.050  1.00  0.00           O  
ATOM    472  CB  LYS A  30      -1.772  22.506  13.962  1.00  0.00           C  
ATOM    473  CG  LYS A  30      -1.891  23.228  12.627  1.00  0.00           C  
ATOM    474  CD  LYS A  30      -0.666  24.086  12.352  1.00  0.00           C  
ATOM    475  CE  LYS A  30      -0.856  24.940  11.107  1.00  0.00           C  
ATOM    476  NZ  LYS A  30      -1.012  24.111   9.881  1.00  0.00           N  
ATOM    477  H   LYS A  30      -1.847  20.921  16.006  1.00  0.00           H  
ATOM    478  HA  LYS A  30      -3.860  22.117  14.250  1.00  0.00           H  
ATOM    479 1HB  LYS A  30      -1.705  23.261  14.747  1.00  0.00           H  
ATOM    480 2HB  LYS A  30      -0.833  21.951  13.960  1.00  0.00           H  
ATOM    481 1HG  LYS A  30      -2.001  22.496  11.826  1.00  0.00           H  
ATOM    482 2HG  LYS A  30      -2.776  23.865  12.636  1.00  0.00           H  
ATOM    483 1HD  LYS A  30      -0.479  24.739  13.205  1.00  0.00           H  
ATOM    484 2HD  LYS A  30       0.203  23.444  12.210  1.00  0.00           H  
ATOM    485 1HE  LYS A  30      -1.742  25.563  11.225  1.00  0.00           H  
ATOM    486 2HE  LYS A  30       0.006  25.595  10.979  1.00  0.00           H  
ATOM    487 1HZ  LYS A  30      -1.135  24.714   9.080  1.00  0.00           H  
ATOM    488 2HZ  LYS A  30      -0.188  23.543   9.751  1.00  0.00           H  
ATOM    489 3HZ  LYS A  30      -1.820  23.514   9.979  1.00  0.00           H  
ATOM    490  N   ARG A  31      -4.116  20.467  12.459  1.00  0.00           N  
ATOM    491  CA  ARG A  31      -4.335  19.468  11.419  1.00  0.00           C  
ATOM    492  C   ARG A  31      -3.840  19.964  10.066  1.00  0.00           C  
ATOM    493  O   ARG A  31      -4.098  21.103   9.679  1.00  0.00           O  
ATOM    494  CB  ARG A  31      -5.812  19.118  11.315  1.00  0.00           C  
ATOM    495  CG  ARG A  31      -6.145  18.046  10.290  1.00  0.00           C  
ATOM    496  CD  ARG A  31      -7.600  17.747  10.260  1.00  0.00           C  
ATOM    497  NE  ARG A  31      -7.909  16.641   9.367  1.00  0.00           N  
ATOM    498  CZ  ARG A  31      -8.194  16.773   8.057  1.00  0.00           C  
ATOM    499  NH1 ARG A  31      -8.206  17.967   7.503  1.00  0.00           N  
ATOM    500  NH2 ARG A  31      -8.462  15.704   7.329  1.00  0.00           N  
ATOM    501  H   ARG A  31      -4.820  21.172  12.620  1.00  0.00           H  
ATOM    502  HA  ARG A  31      -3.782  18.566  11.682  1.00  0.00           H  
ATOM    503 1HB  ARG A  31      -6.172  18.770  12.283  1.00  0.00           H  
ATOM    504 2HB  ARG A  31      -6.381  20.011  11.056  1.00  0.00           H  
ATOM    505 1HG  ARG A  31      -5.846  18.386   9.298  1.00  0.00           H  
ATOM    506 2HG  ARG A  31      -5.612  17.128  10.536  1.00  0.00           H  
ATOM    507 1HD  ARG A  31      -7.937  17.481  11.262  1.00  0.00           H  
ATOM    508 2HD  ARG A  31      -8.145  18.626   9.916  1.00  0.00           H  
ATOM    509  HE  ARG A  31      -7.910  15.708   9.757  1.00  0.00           H  
ATOM    510 1HH1 ARG A  31      -8.001  18.784   8.061  1.00  0.00           H  
ATOM    511 2HH1 ARG A  31      -8.420  18.064   6.522  1.00  0.00           H  
ATOM    512 1HH2 ARG A  31      -8.452  14.788   7.754  1.00  0.00           H  
ATOM    513 2HH2 ARG A  31      -8.675  15.803   6.347  1.00  0.00           H  
ATOM    514  N   GLU A  32      -3.125  19.101   9.352  1.00  0.00           N  
ATOM    515  CA  GLU A  32      -2.761  19.371   7.965  1.00  0.00           C  
ATOM    516  C   GLU A  32      -3.113  18.193   7.066  1.00  0.00           C  
ATOM    517  O   GLU A  32      -2.956  17.035   7.453  1.00  0.00           O  
ATOM    518  CB  GLU A  32      -1.267  19.680   7.855  1.00  0.00           C  
ATOM    519  CG  GLU A  32      -0.834  20.952   8.570  1.00  0.00           C  
ATOM    520  CD  GLU A  32       0.654  21.166   8.534  1.00  0.00           C  
ATOM    521  OE1 GLU A  32       1.345  20.314   8.032  1.00  0.00           O  
ATOM    522  OE2 GLU A  32       1.098  22.184   9.011  1.00  0.00           O  
ATOM    523  H   GLU A  32      -2.824  18.237   9.780  1.00  0.00           H  
ATOM    524  HA  GLU A  32      -3.325  20.239   7.623  1.00  0.00           H  
ATOM    525 1HB  GLU A  32      -0.692  18.852   8.269  1.00  0.00           H  
ATOM    526 2HB  GLU A  32      -0.992  19.777   6.805  1.00  0.00           H  
ATOM    527 1HG  GLU A  32      -1.324  21.805   8.100  1.00  0.00           H  
ATOM    528 2HG  GLU A  32      -1.166  20.904   9.607  1.00  0.00           H  
ATOM    529  N   GLU A  33      -3.591  18.495   5.863  1.00  0.00           N  
ATOM    530  CA  GLU A  33      -4.091  17.469   4.957  1.00  0.00           C  
ATOM    531  C   GLU A  33      -3.277  17.425   3.671  1.00  0.00           C  
ATOM    532  O   GLU A  33      -3.095  18.444   3.005  1.00  0.00           O  
ATOM    533  CB  GLU A  33      -5.565  17.717   4.630  1.00  0.00           C  
ATOM    534  CG  GLU A  33      -6.212  16.636   3.775  1.00  0.00           C  
ATOM    535  CD  GLU A  33      -7.673  16.884   3.525  1.00  0.00           C  
ATOM    536  OE1 GLU A  33      -8.416  16.951   4.475  1.00  0.00           O  
ATOM    537  OE2 GLU A  33      -8.047  17.005   2.383  1.00  0.00           O  
ATOM    538  H   GLU A  33      -3.608  19.462   5.569  1.00  0.00           H  
ATOM    539  HA  GLU A  33      -4.001  16.500   5.449  1.00  0.00           H  
ATOM    540 1HB  GLU A  33      -6.135  17.796   5.557  1.00  0.00           H  
ATOM    541 2HB  GLU A  33      -5.667  18.666   4.103  1.00  0.00           H  
ATOM    542 1HG  GLU A  33      -5.694  16.588   2.818  1.00  0.00           H  
ATOM    543 2HG  GLU A  33      -6.091  15.674   4.272  1.00  0.00           H  
ATOM    544  N   TYR A  34      -2.789  16.239   3.326  1.00  0.00           N  
ATOM    545  CA  TYR A  34      -1.977  16.062   2.126  1.00  0.00           C  
ATOM    546  C   TYR A  34      -2.559  14.986   1.220  1.00  0.00           C  
ATOM    547  O   TYR A  34      -3.181  14.034   1.692  1.00  0.00           O  
ATOM    548  CB  TYR A  34      -0.535  15.717   2.503  1.00  0.00           C  
ATOM    549  CG  TYR A  34       0.151  16.777   3.335  1.00  0.00           C  
ATOM    550  CD1 TYR A  34       0.028  16.762   4.717  1.00  0.00           C  
ATOM    551  CD2 TYR A  34       0.902  17.765   2.717  1.00  0.00           C  
ATOM    552  CE1 TYR A  34       0.654  17.730   5.477  1.00  0.00           C  
ATOM    553  CE2 TYR A  34       1.528  18.735   3.477  1.00  0.00           C  
ATOM    554  CZ  TYR A  34       1.406  18.718   4.852  1.00  0.00           C  
ATOM    555  OH  TYR A  34       2.029  19.684   5.609  1.00  0.00           O  
ATOM    556  H   TYR A  34      -2.984  15.437   3.909  1.00  0.00           H  
ATOM    557  HA  TYR A  34      -1.976  17.000   1.569  1.00  0.00           H  
ATOM    558 1HB  TYR A  34      -0.519  14.781   3.063  1.00  0.00           H  
ATOM    559 2HB  TYR A  34       0.051  15.565   1.596  1.00  0.00           H  
ATOM    560  HD1 TYR A  34      -0.563  15.984   5.202  1.00  0.00           H  
ATOM    561  HD2 TYR A  34       0.998  17.779   1.632  1.00  0.00           H  
ATOM    562  HE1 TYR A  34       0.557  17.718   6.562  1.00  0.00           H  
ATOM    563  HE2 TYR A  34       2.118  19.512   2.992  1.00  0.00           H  
ATOM    564  HH  TYR A  34       1.643  19.698   6.488  1.00  0.00           H  
ATOM    565  N   HIS A  35      -2.355  15.144  -0.084  1.00  0.00           N  
ATOM    566  CA  HIS A  35      -2.761  14.130  -1.050  1.00  0.00           C  
ATOM    567  C   HIS A  35      -1.625  13.795  -2.008  1.00  0.00           C  
ATOM    568  O   HIS A  35      -0.794  14.648  -2.322  1.00  0.00           O  
ATOM    569  CB  HIS A  35      -3.984  14.599  -1.845  1.00  0.00           C  
ATOM    570  CG  HIS A  35      -5.173  14.911  -0.990  1.00  0.00           C  
ATOM    571  ND1 HIS A  35      -6.157  13.984  -0.716  1.00  0.00           N  
ATOM    572  CD2 HIS A  35      -5.538  16.047  -0.350  1.00  0.00           C  
ATOM    573  CE1 HIS A  35      -7.075  14.537   0.059  1.00  0.00           C  
ATOM    574  NE2 HIS A  35      -6.722  15.787   0.294  1.00  0.00           N  
ATOM    575  H   HIS A  35      -1.907  15.987  -0.413  1.00  0.00           H  
ATOM    576  HA  HIS A  35      -3.031  13.215  -0.525  1.00  0.00           H  
ATOM    577 1HB  HIS A  35      -3.728  15.494  -2.412  1.00  0.00           H  
ATOM    578 2HB  HIS A  35      -4.271  13.829  -2.560  1.00  0.00           H  
ATOM    579  HD2 HIS A  35      -4.994  16.992  -0.346  1.00  0.00           H  
ATOM    580  HE1 HIS A  35      -7.970  14.044   0.437  1.00  0.00           H  
ATOM    581  HE2 HIS A  35      -7.237  16.450   0.856  1.00  0.00           H  
ATOM    582  N   MET A  36      -1.593  12.550  -2.469  1.00  0.00           N  
ATOM    583  CA  MET A  36      -0.608  12.122  -3.454  1.00  0.00           C  
ATOM    584  C   MET A  36      -1.204  11.113  -4.427  1.00  0.00           C  
ATOM    585  O   MET A  36      -1.989  10.249  -4.036  1.00  0.00           O  
ATOM    586  CB  MET A  36       0.614  11.531  -2.754  1.00  0.00           C  
ATOM    587  CG  MET A  36       0.305  10.369  -1.821  1.00  0.00           C  
ATOM    588  SD  MET A  36       1.757   9.799  -0.915  1.00  0.00           S  
ATOM    589  CE  MET A  36       1.031   8.541   0.132  1.00  0.00           C  
ATOM    590  H   MET A  36      -2.270  11.882  -2.127  1.00  0.00           H  
ATOM    591  HA  MET A  36      -0.295  12.992  -4.031  1.00  0.00           H  
ATOM    592 1HB  MET A  36       1.325  11.179  -3.500  1.00  0.00           H  
ATOM    593 2HB  MET A  36       1.110  12.307  -2.170  1.00  0.00           H  
ATOM    594 1HG  MET A  36      -0.453  10.674  -1.100  1.00  0.00           H  
ATOM    595 2HG  MET A  36      -0.091   9.533  -2.398  1.00  0.00           H  
ATOM    596 1HE  MET A  36       1.806   8.094   0.755  1.00  0.00           H  
ATOM    597 2HE  MET A  36       0.269   8.993   0.769  1.00  0.00           H  
ATOM    598 3HE  MET A  36       0.574   7.770  -0.489  1.00  0.00           H  
ATOM    599  N   ASN A  37      -0.825  11.227  -5.695  1.00  0.00           N  
ATOM    600  CA  ASN A  37      -1.122  10.192  -6.679  1.00  0.00           C  
ATOM    601  C   ASN A  37      -0.020   9.141  -6.721  1.00  0.00           C  
ATOM    602  O   ASN A  37       1.089   9.370  -6.238  1.00  0.00           O  
ATOM    603  CB  ASN A  37      -1.327  10.804  -8.053  1.00  0.00           C  
ATOM    604  CG  ASN A  37      -2.487  11.761  -8.091  1.00  0.00           C  
ATOM    605  OD1 ASN A  37      -3.596  11.427  -7.658  1.00  0.00           O  
ATOM    606  ND2 ASN A  37      -2.253  12.943  -8.601  1.00  0.00           N  
ATOM    607  H   ASN A  37      -0.320  12.052  -5.985  1.00  0.00           H  
ATOM    608  HA  ASN A  37      -2.041   9.685  -6.383  1.00  0.00           H  
ATOM    609 1HB  ASN A  37      -0.423  11.336  -8.353  1.00  0.00           H  
ATOM    610 2HB  ASN A  37      -1.499  10.013  -8.782  1.00  0.00           H  
ATOM    611 1HD2 ASN A  37      -2.988  13.620  -8.653  1.00  0.00           H  
ATOM    612 2HD2 ASN A  37      -1.340  13.169  -8.939  1.00  0.00           H  
ATOM    613  N   PRO A  38      -0.333   7.986  -7.300  1.00  0.00           N  
ATOM    614  CA  PRO A  38       0.664   6.946  -7.521  1.00  0.00           C  
ATOM    615  C   PRO A  38       1.917   7.513  -8.176  1.00  0.00           C  
ATOM    616  O   PRO A  38       1.841   8.188  -9.203  1.00  0.00           O  
ATOM    617  CB  PRO A  38      -0.063   5.965  -8.447  1.00  0.00           C  
ATOM    618  CG  PRO A  38      -1.498   6.098  -8.067  1.00  0.00           C  
ATOM    619  CD  PRO A  38      -1.687   7.573  -7.830  1.00  0.00           C  
ATOM    620  HA  PRO A  38       0.911   6.470  -6.561  1.00  0.00           H  
ATOM    621 1HB  PRO A  38       0.127   6.228  -9.498  1.00  0.00           H  
ATOM    622 2HB  PRO A  38       0.326   4.947  -8.295  1.00  0.00           H  
ATOM    623 1HG  PRO A  38      -2.141   5.713  -8.872  1.00  0.00           H  
ATOM    624 2HG  PRO A  38      -1.712   5.495  -7.173  1.00  0.00           H  
ATOM    625 1HD  PRO A  38      -1.928   8.070  -8.782  1.00  0.00           H  
ATOM    626 2HD  PRO A  38      -2.492   7.727  -7.097  1.00  0.00           H  
ATOM    627  N   GLY A  39       3.069   7.236  -7.575  1.00  0.00           N  
ATOM    628  CA  GLY A  39       4.343   7.702  -8.110  1.00  0.00           C  
ATOM    629  C   GLY A  39       4.758   9.023  -7.473  1.00  0.00           C  
ATOM    630  O   GLY A  39       5.899   9.461  -7.616  1.00  0.00           O  
ATOM    631  H   GLY A  39       3.063   6.688  -6.727  1.00  0.00           H  
ATOM    632 1HA  GLY A  39       5.111   6.950  -7.928  1.00  0.00           H  
ATOM    633 2HA  GLY A  39       4.262   7.824  -9.189  1.00  0.00           H  
ATOM    634  N   GLU A  40       3.823   9.653  -6.769  1.00  0.00           N  
ATOM    635  CA  GLU A  40       4.096  10.913  -6.089  1.00  0.00           C  
ATOM    636  C   GLU A  40       4.431  10.686  -4.621  1.00  0.00           C  
ATOM    637  O   GLU A  40       4.364   9.561  -4.126  1.00  0.00           O  
ATOM    638  CB  GLU A  40       2.896  11.855  -6.209  1.00  0.00           C  
ATOM    639  CG  GLU A  40       2.522  12.218  -7.639  1.00  0.00           C  
ATOM    640  CD  GLU A  40       1.311  13.105  -7.720  1.00  0.00           C  
ATOM    641  OE1 GLU A  40       0.768  13.432  -6.693  1.00  0.00           O  
ATOM    642  OE2 GLU A  40       0.928  13.454  -8.811  1.00  0.00           O  
ATOM    643  H   GLU A  40       2.900   9.249  -6.702  1.00  0.00           H  
ATOM    644  HA  GLU A  40       4.958  11.384  -6.565  1.00  0.00           H  
ATOM    645 1HB  GLU A  40       2.025  11.396  -5.741  1.00  0.00           H  
ATOM    646 2HB  GLU A  40       3.105  12.781  -5.674  1.00  0.00           H  
ATOM    647 1HG  GLU A  40       3.364  12.728  -8.106  1.00  0.00           H  
ATOM    648 2HG  GLU A  40       2.333  11.302  -8.198  1.00  0.00           H  
ATOM    649  N   SER A  41       4.789  11.761  -3.927  1.00  0.00           N  
ATOM    650  CA  SER A  41       5.175  11.675  -2.524  1.00  0.00           C  
ATOM    651  C   SER A  41       4.771  12.931  -1.763  1.00  0.00           C  
ATOM    652  O   SER A  41       4.516  13.976  -2.362  1.00  0.00           O  
ATOM    653  CB  SER A  41       6.672  11.460  -2.406  1.00  0.00           C  
ATOM    654  OG  SER A  41       7.378  12.566  -2.899  1.00  0.00           O  
ATOM    655  H   SER A  41       4.796  12.662  -4.384  1.00  0.00           H  
ATOM    656  HA  SER A  41       4.661  10.823  -2.076  1.00  0.00           H  
ATOM    657 1HB  SER A  41       6.934  11.294  -1.361  1.00  0.00           H  
ATOM    658 2HB  SER A  41       6.956  10.567  -2.961  1.00  0.00           H  
ATOM    659  HG  SER A  41       7.614  13.093  -2.131  1.00  0.00           H  
ATOM    660  N   VAL A  42       4.716  12.823  -0.440  1.00  0.00           N  
ATOM    661  CA  VAL A  42       4.433  13.972   0.412  1.00  0.00           C  
ATOM    662  C   VAL A  42       5.598  14.266   1.346  1.00  0.00           C  
ATOM    663  O   VAL A  42       6.163  13.358   1.954  1.00  0.00           O  
ATOM    664  CB  VAL A  42       3.161  13.719   1.244  1.00  0.00           C  
ATOM    665  CG1 VAL A  42       2.905  14.883   2.190  1.00  0.00           C  
ATOM    666  CG2 VAL A  42       1.973  13.502   0.322  1.00  0.00           C  
ATOM    667  H   VAL A  42       4.873  11.921  -0.013  1.00  0.00           H  
ATOM    668  HA  VAL A  42       4.266  14.842  -0.225  1.00  0.00           H  
ATOM    669  HB  VAL A  42       3.312  12.833   1.860  1.00  0.00           H  
ATOM    670 1HG1 VAL A  42       2.003  14.688   2.771  1.00  0.00           H  
ATOM    671 2HG1 VAL A  42       3.753  14.999   2.865  1.00  0.00           H  
ATOM    672 3HG1 VAL A  42       2.772  15.799   1.614  1.00  0.00           H  
ATOM    673 1HG2 VAL A  42       1.077  13.323   0.917  1.00  0.00           H  
ATOM    674 2HG2 VAL A  42       1.825  14.387  -0.297  1.00  0.00           H  
ATOM    675 3HG2 VAL A  42       2.160  12.639  -0.317  1.00  0.00           H  
ATOM    676  N   GLU A  43       5.955  15.541   1.456  1.00  0.00           N  
ATOM    677  CA  GLU A  43       6.963  15.975   2.416  1.00  0.00           C  
ATOM    678  C   GLU A  43       6.330  16.735   3.574  1.00  0.00           C  
ATOM    679  O   GLU A  43       5.620  17.721   3.368  1.00  0.00           O  
ATOM    680  CB  GLU A  43       8.012  16.853   1.729  1.00  0.00           C  
ATOM    681  CG  GLU A  43       9.110  17.361   2.653  1.00  0.00           C  
ATOM    682  CD  GLU A  43      10.165  18.150   1.929  1.00  0.00           C  
ATOM    683  OE1 GLU A  43      10.411  17.864   0.782  1.00  0.00           O  
ATOM    684  OE2 GLU A  43      10.725  19.040   2.524  1.00  0.00           O  
ATOM    685  H   GLU A  43       5.517  16.228   0.859  1.00  0.00           H  
ATOM    686  HA  GLU A  43       7.458  15.092   2.820  1.00  0.00           H  
ATOM    687 1HB  GLU A  43       8.485  16.292   0.924  1.00  0.00           H  
ATOM    688 2HB  GLU A  43       7.524  17.719   1.281  1.00  0.00           H  
ATOM    689 1HG  GLU A  43       8.662  17.993   3.419  1.00  0.00           H  
ATOM    690 2HG  GLU A  43       9.575  16.511   3.149  1.00  0.00           H  
ATOM    691  N   VAL A  44       6.591  16.273   4.792  1.00  0.00           N  
ATOM    692  CA  VAL A  44       6.078  16.931   5.988  1.00  0.00           C  
ATOM    693  C   VAL A  44       7.215  17.398   6.889  1.00  0.00           C  
ATOM    694  O   VAL A  44       8.190  16.677   7.097  1.00  0.00           O  
ATOM    695  CB  VAL A  44       5.163  15.974   6.775  1.00  0.00           C  
ATOM    696  CG1 VAL A  44       4.656  16.644   8.043  1.00  0.00           C  
ATOM    697  CG2 VAL A  44       4.002  15.530   5.898  1.00  0.00           C  
ATOM    698  H   VAL A  44       7.157  15.443   4.892  1.00  0.00           H  
ATOM    699  HA  VAL A  44       5.496  17.801   5.681  1.00  0.00           H  
ATOM    700  HB  VAL A  44       5.742  15.102   7.081  1.00  0.00           H  
ATOM    701 1HG1 VAL A  44       4.011  15.953   8.587  1.00  0.00           H  
ATOM    702 2HG1 VAL A  44       5.502  16.920   8.672  1.00  0.00           H  
ATOM    703 3HG1 VAL A  44       4.090  17.537   7.781  1.00  0.00           H  
ATOM    704 1HG2 VAL A  44       3.360  14.853   6.460  1.00  0.00           H  
ATOM    705 2HG2 VAL A  44       3.427  16.403   5.587  1.00  0.00           H  
ATOM    706 3HG2 VAL A  44       4.387  15.017   5.017  1.00  0.00           H  
ATOM    707  N   ARG A  45       7.082  18.609   7.421  1.00  0.00           N  
ATOM    708  CA  ARG A  45       8.122  19.196   8.257  1.00  0.00           C  
ATOM    709  C   ARG A  45       7.587  19.543   9.640  1.00  0.00           C  
ATOM    710  O   ARG A  45       6.398  19.812   9.806  1.00  0.00           O  
ATOM    711  CB  ARG A  45       8.688  20.450   7.606  1.00  0.00           C  
ATOM    712  CG  ARG A  45       9.279  20.240   6.221  1.00  0.00           C  
ATOM    713  CD  ARG A  45       9.865  21.492   5.679  1.00  0.00           C  
ATOM    714  NE  ARG A  45      10.411  21.303   4.345  1.00  0.00           N  
ATOM    715  CZ  ARG A  45      11.012  22.267   3.620  1.00  0.00           C  
ATOM    716  NH1 ARG A  45      11.136  23.479   4.113  1.00  0.00           N  
ATOM    717  NH2 ARG A  45      11.477  21.993   2.413  1.00  0.00           N  
ATOM    718  H   ARG A  45       6.239  19.136   7.241  1.00  0.00           H  
ATOM    719  HA  ARG A  45       8.928  18.469   8.369  1.00  0.00           H  
ATOM    720 1HB  ARG A  45       7.903  21.199   7.520  1.00  0.00           H  
ATOM    721 2HB  ARG A  45       9.471  20.867   8.240  1.00  0.00           H  
ATOM    722 1HG  ARG A  45      10.067  19.488   6.272  1.00  0.00           H  
ATOM    723 2HG  ARG A  45       8.499  19.902   5.539  1.00  0.00           H  
ATOM    724 1HD  ARG A  45       9.094  22.261   5.625  1.00  0.00           H  
ATOM    725 2HD  ARG A  45      10.669  21.830   6.331  1.00  0.00           H  
ATOM    726  HE  ARG A  45      10.334  20.383   3.932  1.00  0.00           H  
ATOM    727 1HH1 ARG A  45      10.781  23.688   5.035  1.00  0.00           H  
ATOM    728 2HH1 ARG A  45      11.586  24.201   3.570  1.00  0.00           H  
ATOM    729 1HH2 ARG A  45      11.382  21.061   2.035  1.00  0.00           H  
ATOM    730 2HH2 ARG A  45      11.927  22.715   1.871  1.00  0.00           H  
ATOM    731  N   GLY A  46       8.472  19.534  10.631  1.00  0.00           N  
ATOM    732  CA  GLY A  46       8.137  20.028  11.962  1.00  0.00           C  
ATOM    733  C   GLY A  46       9.388  20.217  12.809  1.00  0.00           C  
ATOM    734  O   GLY A  46      10.488  19.842  12.403  1.00  0.00           O  
ATOM    735  H   GLY A  46       9.400  19.177  10.458  1.00  0.00           H  
ATOM    736 1HA  GLY A  46       7.605  20.974  11.875  1.00  0.00           H  
ATOM    737 2HA  GLY A  46       7.465  19.325  12.451  1.00  0.00           H  
ATOM    738  N   PRO A  47       9.214  20.803  13.989  1.00  0.00           N  
ATOM    739  CA  PRO A  47      10.337  21.100  14.870  1.00  0.00           C  
ATOM    740  C   PRO A  47      10.913  19.828  15.478  1.00  0.00           C  
ATOM    741  O   PRO A  47      10.213  18.827  15.627  1.00  0.00           O  
ATOM    742  CB  PRO A  47       9.709  22.001  15.938  1.00  0.00           C  
ATOM    743  CG  PRO A  47       8.269  21.616  15.940  1.00  0.00           C  
ATOM    744  CD  PRO A  47       7.954  21.334  14.495  1.00  0.00           C  
ATOM    745  HA  PRO A  47      11.120  21.581  14.282  1.00  0.00           H  
ATOM    746 1HB  PRO A  47      10.197  21.832  16.909  1.00  0.00           H  
ATOM    747 2HB  PRO A  47       9.867  23.058  15.679  1.00  0.00           H  
ATOM    748 1HG  PRO A  47       8.111  20.740  16.586  1.00  0.00           H  
ATOM    749 2HG  PRO A  47       7.658  22.431  16.355  1.00  0.00           H  
ATOM    750 1HD  PRO A  47       7.146  20.591  14.433  1.00  0.00           H  
ATOM    751 2HD  PRO A  47       7.661  22.269  13.994  1.00  0.00           H  
ATOM    752  N   PRO A  48      12.195  19.873  15.825  1.00  0.00           N  
ATOM    753  CA  PRO A  48      12.881  18.709  16.375  1.00  0.00           C  
ATOM    754  C   PRO A  48      12.171  18.188  17.618  1.00  0.00           C  
ATOM    755  O   PRO A  48      11.719  18.964  18.458  1.00  0.00           O  
ATOM    756  CB  PRO A  48      14.273  19.255  16.708  1.00  0.00           C  
ATOM    757  CG  PRO A  48      14.476  20.361  15.728  1.00  0.00           C  
ATOM    758  CD  PRO A  48      13.125  21.013  15.614  1.00  0.00           C  
ATOM    759  HA  PRO A  48      12.939  17.927  15.605  1.00  0.00           H  
ATOM    760 1HB  PRO A  48      14.302  19.602  17.752  1.00  0.00           H  
ATOM    761 2HB  PRO A  48      15.023  18.458  16.613  1.00  0.00           H  
ATOM    762 1HG  PRO A  48      15.252  21.052  16.091  1.00  0.00           H  
ATOM    763 2HG  PRO A  48      14.835  19.957  14.770  1.00  0.00           H  
ATOM    764 1HD  PRO A  48      13.015  21.771  16.404  1.00  0.00           H  
ATOM    765 2HD  PRO A  48      13.022  21.472  14.619  1.00  0.00           H  
ATOM    766  N   GLY A  49      12.076  16.867  17.727  1.00  0.00           N  
ATOM    767  CA  GLY A  49      11.629  16.230  18.961  1.00  0.00           C  
ATOM    768  C   GLY A  49      10.109  16.148  19.018  1.00  0.00           C  
ATOM    769  O   GLY A  49       9.545  15.532  19.922  1.00  0.00           O  
ATOM    770  H   GLY A  49      12.319  16.289  16.936  1.00  0.00           H  
ATOM    771 1HA  GLY A  49      12.055  15.229  19.029  1.00  0.00           H  
ATOM    772 2HA  GLY A  49      11.998  16.795  19.816  1.00  0.00           H  
ATOM    773  N   GLN A  50       9.451  16.771  18.046  1.00  0.00           N  
ATOM    774  CA  GLN A  50       7.994  16.829  18.024  1.00  0.00           C  
ATOM    775  C   GLN A  50       7.392  15.455  17.758  1.00  0.00           C  
ATOM    776  O   GLN A  50       7.763  14.778  16.799  1.00  0.00           O  
ATOM    777  CB  GLN A  50       7.514  17.824  16.964  1.00  0.00           C  
ATOM    778  CG  GLN A  50       6.004  17.979  16.894  1.00  0.00           C  
ATOM    779  CD  GLN A  50       5.447  18.755  18.072  1.00  0.00           C  
ATOM    780  OE1 GLN A  50       5.880  19.876  18.356  1.00  0.00           O  
ATOM    781  NE2 GLN A  50       4.481  18.164  18.765  1.00  0.00           N  
ATOM    782  H   GLN A  50       9.972  17.215  17.305  1.00  0.00           H  
ATOM    783  HA  GLN A  50       7.645  17.165  19.000  1.00  0.00           H  
ATOM    784 1HB  GLN A  50       7.943  18.806  17.165  1.00  0.00           H  
ATOM    785 2HB  GLN A  50       7.865  17.508  15.982  1.00  0.00           H  
ATOM    786 1HG  GLN A  50       5.746  18.513  15.979  1.00  0.00           H  
ATOM    787 2HG  GLN A  50       5.548  16.989  16.890  1.00  0.00           H  
ATOM    788 1HE2 GLN A  50       4.074  18.628  19.553  1.00  0.00           H  
ATOM    789 2HE2 GLN A  50       4.159  17.255  18.500  1.00  0.00           H  
ATOM    790  N   ASP A  51       6.459  15.048  18.612  1.00  0.00           N  
ATOM    791  CA  ASP A  51       5.712  13.814  18.400  1.00  0.00           C  
ATOM    792  C   ASP A  51       4.509  14.047  17.495  1.00  0.00           C  
ATOM    793  O   ASP A  51       3.503  14.617  17.917  1.00  0.00           O  
ATOM    794  CB  ASP A  51       5.246  13.232  19.736  1.00  0.00           C  
ATOM    795  CG  ASP A  51       4.516  11.905  19.582  1.00  0.00           C  
ATOM    796  OD1 ASP A  51       4.255  11.518  18.467  1.00  0.00           O  
ATOM    797  OD2 ASP A  51       4.225  11.290  20.581  1.00  0.00           O  
ATOM    798  H   ASP A  51       6.262  15.608  19.429  1.00  0.00           H  
ATOM    799  HA  ASP A  51       6.369  13.092  17.915  1.00  0.00           H  
ATOM    800 1HB  ASP A  51       6.108  13.082  20.388  1.00  0.00           H  
ATOM    801 2HB  ASP A  51       4.582  13.941  20.231  1.00  0.00           H  
ATOM    802  N   ILE A  52       4.619  13.603  16.247  1.00  0.00           N  
ATOM    803  CA  ILE A  52       3.636  13.938  15.225  1.00  0.00           C  
ATOM    804  C   ILE A  52       2.860  12.704  14.780  1.00  0.00           C  
ATOM    805  O   ILE A  52       3.447  11.661  14.493  1.00  0.00           O  
ATOM    806  CB  ILE A  52       4.313  14.588  14.004  1.00  0.00           C  
ATOM    807  CG1 ILE A  52       5.067  15.853  14.423  1.00  0.00           C  
ATOM    808  CG2 ILE A  52       3.282  14.910  12.934  1.00  0.00           C  
ATOM    809  CD1 ILE A  52       5.882  16.473  13.311  1.00  0.00           C  
ATOM    810  H   ILE A  52       5.404  13.017  16.002  1.00  0.00           H  
ATOM    811  HA  ILE A  52       2.928  14.651  15.647  1.00  0.00           H  
ATOM    812  HB  ILE A  52       5.050  13.903  13.589  1.00  0.00           H  
ATOM    813 1HG1 ILE A  52       4.358  16.596  14.783  1.00  0.00           H  
ATOM    814 2HG1 ILE A  52       5.741  15.617  15.247  1.00  0.00           H  
ATOM    815 1HG2 ILE A  52       3.776  15.369  12.078  1.00  0.00           H  
ATOM    816 2HG2 ILE A  52       2.787  13.992  12.617  1.00  0.00           H  
ATOM    817 3HG2 ILE A  52       2.540  15.600  13.337  1.00  0.00           H  
ATOM    818 1HD1 ILE A  52       6.388  17.364  13.684  1.00  0.00           H  
ATOM    819 2HD1 ILE A  52       6.624  15.755  12.958  1.00  0.00           H  
ATOM    820 3HD1 ILE A  52       5.223  16.749  12.488  1.00  0.00           H  
ATOM    821  N   ARG A  53       1.538  12.831  14.724  1.00  0.00           N  
ATOM    822  CA  ARG A  53       0.680  11.725  14.314  1.00  0.00           C  
ATOM    823  C   ARG A  53       0.502  11.700  12.801  1.00  0.00           C  
ATOM    824  O   ARG A  53       0.161  12.711  12.189  1.00  0.00           O  
ATOM    825  CB  ARG A  53      -0.683  11.831  14.981  1.00  0.00           C  
ATOM    826  CG  ARG A  53      -1.660  10.724  14.618  1.00  0.00           C  
ATOM    827  CD  ARG A  53      -2.933  10.845  15.373  1.00  0.00           C  
ATOM    828  NE  ARG A  53      -3.643  12.071  15.046  1.00  0.00           N  
ATOM    829  CZ  ARG A  53      -4.485  12.213  14.004  1.00  0.00           C  
ATOM    830  NH1 ARG A  53      -4.713  11.199  13.200  1.00  0.00           N  
ATOM    831  NH2 ARG A  53      -5.084  13.372  13.792  1.00  0.00           N  
ATOM    832  H   ARG A  53       1.119  13.715  14.973  1.00  0.00           H  
ATOM    833  HA  ARG A  53       1.148  10.790  14.624  1.00  0.00           H  
ATOM    834 1HB  ARG A  53      -0.560  11.821  16.063  1.00  0.00           H  
ATOM    835 2HB  ARG A  53      -1.147  12.780  14.713  1.00  0.00           H  
ATOM    836 1HG  ARG A  53      -1.887  10.773  13.553  1.00  0.00           H  
ATOM    837 2HG  ARG A  53      -1.215   9.755  14.849  1.00  0.00           H  
ATOM    838 1HD  ARG A  53      -3.580  10.002  15.132  1.00  0.00           H  
ATOM    839 2HD  ARG A  53      -2.723  10.847  16.442  1.00  0.00           H  
ATOM    840  HE  ARG A  53      -3.493  12.874  15.643  1.00  0.00           H  
ATOM    841 1HH1 ARG A  53      -4.256  10.313  13.363  1.00  0.00           H  
ATOM    842 2HH1 ARG A  53      -5.345  11.305  12.420  1.00  0.00           H  
ATOM    843 1HH2 ARG A  53      -4.909  14.153  14.410  1.00  0.00           H  
ATOM    844 2HH2 ARG A  53      -5.715  13.479  13.011  1.00  0.00           H  
ATOM    845  N   PHE A  54       0.735  10.536  12.203  1.00  0.00           N  
ATOM    846  CA  PHE A  54       0.498  10.346  10.777  1.00  0.00           C  
ATOM    847  C   PHE A  54      -0.483   9.209  10.528  1.00  0.00           C  
ATOM    848  O   PHE A  54      -0.238   8.068  10.921  1.00  0.00           O  
ATOM    849  CB  PHE A  54       1.814  10.062  10.051  1.00  0.00           C  
ATOM    850  CG  PHE A  54       2.826  11.164  10.174  1.00  0.00           C  
ATOM    851  CD1 PHE A  54       3.666  11.236  11.275  1.00  0.00           C  
ATOM    852  CD2 PHE A  54       2.940  12.134   9.188  1.00  0.00           C  
ATOM    853  CE1 PHE A  54       4.596  12.251  11.389  1.00  0.00           C  
ATOM    854  CE2 PHE A  54       3.871  13.148   9.299  1.00  0.00           C  
ATOM    855  CZ  PHE A  54       4.700  13.206  10.401  1.00  0.00           C  
ATOM    856  H   PHE A  54       1.085   9.762  12.751  1.00  0.00           H  
ATOM    857  HA  PHE A  54       0.068  11.264  10.373  1.00  0.00           H  
ATOM    858 1HB  PHE A  54       2.257   9.148  10.446  1.00  0.00           H  
ATOM    859 2HB  PHE A  54       1.616   9.897   8.992  1.00  0.00           H  
ATOM    860  HD1 PHE A  54       3.584  10.479  12.056  1.00  0.00           H  
ATOM    861  HD2 PHE A  54       2.285  12.087   8.317  1.00  0.00           H  
ATOM    862  HE1 PHE A  54       5.249  12.296  12.261  1.00  0.00           H  
ATOM    863  HE2 PHE A  54       3.951  13.903   8.517  1.00  0.00           H  
ATOM    864  HZ  PHE A  54       5.432  14.007  10.491  1.00  0.00           H  
ATOM    865  N   GLU A  55      -1.594   9.525   9.873  1.00  0.00           N  
ATOM    866  CA  GLU A  55      -2.560   8.511   9.467  1.00  0.00           C  
ATOM    867  C   GLU A  55      -2.950   8.675   8.004  1.00  0.00           C  
ATOM    868  O   GLU A  55      -3.109   9.794   7.516  1.00  0.00           O  
ATOM    869  CB  GLU A  55      -3.809   8.580  10.349  1.00  0.00           C  
ATOM    870  CG  GLU A  55      -3.582   8.161  11.795  1.00  0.00           C  
ATOM    871  CD  GLU A  55      -4.856   8.086  12.589  1.00  0.00           C  
ATOM    872  OE1 GLU A  55      -5.891   8.386  12.045  1.00  0.00           O  
ATOM    873  OE2 GLU A  55      -4.794   7.728  13.742  1.00  0.00           O  
ATOM    874  H   GLU A  55      -1.775  10.493   9.650  1.00  0.00           H  
ATOM    875  HA  GLU A  55      -2.102   7.528   9.589  1.00  0.00           H  
ATOM    876 1HB  GLU A  55      -4.196   9.599  10.353  1.00  0.00           H  
ATOM    877 2HB  GLU A  55      -4.584   7.937   9.933  1.00  0.00           H  
ATOM    878 1HG  GLU A  55      -3.101   7.183  11.808  1.00  0.00           H  
ATOM    879 2HG  GLU A  55      -2.907   8.875  12.267  1.00  0.00           H  
ATOM    880  N   MET A  56      -3.104   7.554   7.309  1.00  0.00           N  
ATOM    881  CA  MET A  56      -3.352   7.571   5.872  1.00  0.00           C  
ATOM    882  C   MET A  56      -4.468   6.605   5.494  1.00  0.00           C  
ATOM    883  O   MET A  56      -4.703   5.613   6.184  1.00  0.00           O  
ATOM    884  CB  MET A  56      -2.073   7.231   5.110  1.00  0.00           C  
ATOM    885  CG  MET A  56      -0.907   8.171   5.387  1.00  0.00           C  
ATOM    886  SD  MET A  56       0.611   7.658   4.559  1.00  0.00           S  
ATOM    887  CE  MET A  56       1.098   6.267   5.577  1.00  0.00           C  
ATOM    888  H   MET A  56      -3.047   6.666   7.787  1.00  0.00           H  
ATOM    889  HA  MET A  56      -3.673   8.573   5.588  1.00  0.00           H  
ATOM    890 1HB  MET A  56      -1.755   6.221   5.366  1.00  0.00           H  
ATOM    891 2HB  MET A  56      -2.271   7.250   4.038  1.00  0.00           H  
ATOM    892 1HG  MET A  56      -1.162   9.175   5.048  1.00  0.00           H  
ATOM    893 2HG  MET A  56      -0.718   8.211   6.460  1.00  0.00           H  
ATOM    894 1HE  MET A  56       2.024   5.840   5.191  1.00  0.00           H  
ATOM    895 2HE  MET A  56       1.252   6.604   6.603  1.00  0.00           H  
ATOM    896 3HE  MET A  56       0.313   5.510   5.557  1.00  0.00           H  
ATOM    897  N   THR A  57      -5.153   6.901   4.395  1.00  0.00           N  
ATOM    898  CA  THR A  57      -6.105   5.965   3.810  1.00  0.00           C  
ATOM    899  C   THR A  57      -5.773   5.680   2.351  1.00  0.00           C  
ATOM    900  O   THR A  57      -5.529   6.600   1.569  1.00  0.00           O  
ATOM    901  CB  THR A  57      -7.545   6.499   3.918  1.00  0.00           C  
ATOM    902  OG1 THR A  57      -7.881   6.700   5.297  1.00  0.00           O  
ATOM    903  CG2 THR A  57      -8.527   5.516   3.299  1.00  0.00           C  
ATOM    904  H   THR A  57      -5.011   7.799   3.954  1.00  0.00           H  
ATOM    905  HA  THR A  57      -6.058   5.029   4.368  1.00  0.00           H  
ATOM    906  HB  THR A  57      -7.619   7.454   3.398  1.00  0.00           H  
ATOM    907  HG1 THR A  57      -7.662   5.910   5.797  1.00  0.00           H  
ATOM    908 1HG2 THR A  57      -9.539   5.910   3.384  1.00  0.00           H  
ATOM    909 2HG2 THR A  57      -8.281   5.370   2.247  1.00  0.00           H  
ATOM    910 3HG2 THR A  57      -8.464   4.562   3.821  1.00  0.00           H  
ATOM    911  N   MET A  58      -5.764   4.402   1.989  1.00  0.00           N  
ATOM    912  CA  MET A  58      -5.592   4.000   0.599  1.00  0.00           C  
ATOM    913  C   MET A  58      -6.539   2.864   0.232  1.00  0.00           C  
ATOM    914  O   MET A  58      -6.374   1.733   0.690  1.00  0.00           O  
ATOM    915  CB  MET A  58      -4.143   3.589   0.344  1.00  0.00           C  
ATOM    916  CG  MET A  58      -3.855   3.152  -1.086  1.00  0.00           C  
ATOM    917  SD  MET A  58      -2.168   2.550  -1.302  1.00  0.00           S  
ATOM    918  CE  MET A  58      -1.276   4.094  -1.464  1.00  0.00           C  
ATOM    919  H   MET A  58      -5.880   3.690   2.697  1.00  0.00           H  
ATOM    920  HA  MET A  58      -5.833   4.850  -0.039  1.00  0.00           H  
ATOM    921 1HB  MET A  58      -3.482   4.423   0.578  1.00  0.00           H  
ATOM    922 2HB  MET A  58      -3.876   2.764   1.005  1.00  0.00           H  
ATOM    923 1HG  MET A  58      -4.544   2.358  -1.369  1.00  0.00           H  
ATOM    924 2HG  MET A  58      -4.009   3.993  -1.762  1.00  0.00           H  
ATOM    925 1HE  MET A  58      -0.214   3.887  -1.604  1.00  0.00           H  
ATOM    926 2HE  MET A  58      -1.655   4.646  -2.324  1.00  0.00           H  
ATOM    927 3HE  MET A  58      -1.413   4.690  -0.560  1.00  0.00           H  
ATOM    928  N   ASP A  59      -7.531   3.172  -0.596  1.00  0.00           N  
ATOM    929  CA  ASP A  59      -8.519   2.182  -1.010  1.00  0.00           C  
ATOM    930  C   ASP A  59      -9.140   1.486   0.195  1.00  0.00           C  
ATOM    931  O   ASP A  59      -9.424   0.290   0.154  1.00  0.00           O  
ATOM    932  CB  ASP A  59      -7.881   1.141  -1.934  1.00  0.00           C  
ATOM    933  CG  ASP A  59      -8.896   0.442  -2.828  1.00  0.00           C  
ATOM    934  OD1 ASP A  59      -9.904   1.037  -3.128  1.00  0.00           O  
ATOM    935  OD2 ASP A  59      -8.653  -0.680  -3.204  1.00  0.00           O  
ATOM    936  H   ASP A  59      -7.603   4.115  -0.947  1.00  0.00           H  
ATOM    937  HA  ASP A  59      -9.313   2.693  -1.554  1.00  0.00           H  
ATOM    938 1HB  ASP A  59      -7.134   1.624  -2.565  1.00  0.00           H  
ATOM    939 2HB  ASP A  59      -7.367   0.389  -1.335  1.00  0.00           H  
ATOM    940  N   GLY A  60      -9.347   2.244   1.267  1.00  0.00           N  
ATOM    941  CA  GLY A  60     -10.017   1.724   2.454  1.00  0.00           C  
ATOM    942  C   GLY A  60      -9.009   1.251   3.492  1.00  0.00           C  
ATOM    943  O   GLY A  60      -9.344   1.079   4.664  1.00  0.00           O  
ATOM    944  H   GLY A  60      -9.033   3.204   1.259  1.00  0.00           H  
ATOM    945 1HA  GLY A  60     -10.650   2.501   2.883  1.00  0.00           H  
ATOM    946 2HA  GLY A  60     -10.670   0.899   2.171  1.00  0.00           H  
ATOM    947  N   THR A  61      -7.772   1.039   3.055  1.00  0.00           N  
ATOM    948  CA  THR A  61      -6.715   0.570   3.943  1.00  0.00           C  
ATOM    949  C   THR A  61      -6.236   1.684   4.866  1.00  0.00           C  
ATOM    950  O   THR A  61      -5.943   2.792   4.417  1.00  0.00           O  
ATOM    951  CB  THR A  61      -5.523   0.015   3.141  1.00  0.00           C  
ATOM    952  OG1 THR A  61      -5.967  -1.060   2.302  1.00  0.00           O  
ATOM    953  CG2 THR A  61      -4.439  -0.493   4.079  1.00  0.00           C  
ATOM    954  H   THR A  61      -7.558   1.209   2.082  1.00  0.00           H  
ATOM    955  HA  THR A  61      -7.115  -0.232   4.563  1.00  0.00           H  
ATOM    956  HB  THR A  61      -5.111   0.803   2.510  1.00  0.00           H  
ATOM    957  HG1 THR A  61      -6.316  -0.702   1.482  1.00  0.00           H  
ATOM    958 1HG2 THR A  61      -3.605  -0.881   3.494  1.00  0.00           H  
ATOM    959 2HG2 THR A  61      -4.092   0.325   4.710  1.00  0.00           H  
ATOM    960 3HG2 THR A  61      -4.843  -1.287   4.705  1.00  0.00           H  
ATOM    961  N   THR A  62      -6.160   1.383   6.158  1.00  0.00           N  
ATOM    962  CA  THR A  62      -5.794   2.380   7.157  1.00  0.00           C  
ATOM    963  C   THR A  62      -4.340   2.224   7.583  1.00  0.00           C  
ATOM    964  O   THR A  62      -3.878   1.117   7.856  1.00  0.00           O  
ATOM    965  CB  THR A  62      -6.708   2.288   8.393  1.00  0.00           C  
ATOM    966  OG1 THR A  62      -8.068   2.524   8.003  1.00  0.00           O  
ATOM    967  CG2 THR A  62      -6.298   3.315   9.437  1.00  0.00           C  
ATOM    968  H   THR A  62      -6.361   0.439   6.456  1.00  0.00           H  
ATOM    969  HA  THR A  62      -5.913   3.370   6.717  1.00  0.00           H  
ATOM    970  HB  THR A  62      -6.636   1.290   8.825  1.00  0.00           H  
ATOM    971  HG1 THR A  62      -8.083   3.008   7.174  1.00  0.00           H  
ATOM    972 1HG2 THR A  62      -6.955   3.236  10.303  1.00  0.00           H  
ATOM    973 2HG2 THR A  62      -5.269   3.132   9.743  1.00  0.00           H  
ATOM    974 3HG2 THR A  62      -6.378   4.316   9.013  1.00  0.00           H  
ATOM    975  N   TYR A  63      -3.623   3.342   7.638  1.00  0.00           N  
ATOM    976  CA  TYR A  63      -2.265   3.355   8.167  1.00  0.00           C  
ATOM    977  C   TYR A  63      -2.155   4.274   9.377  1.00  0.00           C  
ATOM    978  O   TYR A  63      -2.872   5.270   9.480  1.00  0.00           O  
ATOM    979  CB  TYR A  63      -1.271   3.781   7.084  1.00  0.00           C  
ATOM    980  CG  TYR A  63      -1.370   2.967   5.813  1.00  0.00           C  
ATOM    981  CD1 TYR A  63      -2.361   3.249   4.884  1.00  0.00           C  
ATOM    982  CD2 TYR A  63      -0.467   1.941   5.575  1.00  0.00           C  
ATOM    983  CE1 TYR A  63      -2.450   2.507   3.723  1.00  0.00           C  
ATOM    984  CE2 TYR A  63      -0.557   1.199   4.414  1.00  0.00           C  
ATOM    985  CZ  TYR A  63      -1.543   1.479   3.490  1.00  0.00           C  
ATOM    986  OH  TYR A  63      -1.632   0.739   2.333  1.00  0.00           O  
ATOM    987  H   TYR A  63      -4.029   4.205   7.303  1.00  0.00           H  
ATOM    988  HA  TYR A  63      -2.011   2.346   8.496  1.00  0.00           H  
ATOM    989 1HB  TYR A  63      -1.436   4.830   6.831  1.00  0.00           H  
ATOM    990 2HB  TYR A  63      -0.256   3.693   7.468  1.00  0.00           H  
ATOM    991  HD1 TYR A  63      -3.069   4.056   5.071  1.00  0.00           H  
ATOM    992  HD2 TYR A  63       0.311   1.720   6.305  1.00  0.00           H  
ATOM    993  HE1 TYR A  63      -3.229   2.727   2.993  1.00  0.00           H  
ATOM    994  HE2 TYR A  63       0.151   0.392   4.227  1.00  0.00           H  
ATOM    995  HH  TYR A  63      -2.479   0.906   1.912  1.00  0.00           H  
ATOM    996  N   ARG A  64      -1.250   3.937  10.290  1.00  0.00           N  
ATOM    997  CA  ARG A  64      -0.942   4.804  11.421  1.00  0.00           C  
ATOM    998  C   ARG A  64       0.537   4.739  11.778  1.00  0.00           C  
ATOM    999  O   ARG A  64       1.099   3.655  11.939  1.00  0.00           O  
ATOM   1000  CB  ARG A  64      -1.772   4.417  12.636  1.00  0.00           C  
ATOM   1001  CG  ARG A  64      -1.436   5.177  13.909  1.00  0.00           C  
ATOM   1002  CD  ARG A  64      -2.338   4.800  15.028  1.00  0.00           C  
ATOM   1003  NE  ARG A  64      -3.661   5.382  14.877  1.00  0.00           N  
ATOM   1004  CZ  ARG A  64      -4.781   4.895  15.449  1.00  0.00           C  
ATOM   1005  NH1 ARG A  64      -4.719   3.821  16.204  1.00  0.00           N  
ATOM   1006  NH2 ARG A  64      -5.939   5.498  15.250  1.00  0.00           N  
ATOM   1007  H   ARG A  64      -0.765   3.055  10.199  1.00  0.00           H  
ATOM   1008  HA  ARG A  64      -1.188   5.831  11.146  1.00  0.00           H  
ATOM   1009 1HB  ARG A  64      -2.827   4.581  12.423  1.00  0.00           H  
ATOM   1010 2HB  ARG A  64      -1.641   3.355  12.842  1.00  0.00           H  
ATOM   1011 1HG  ARG A  64      -0.410   4.955  14.205  1.00  0.00           H  
ATOM   1012 2HG  ARG A  64      -1.540   6.248  13.732  1.00  0.00           H  
ATOM   1013 1HD  ARG A  64      -2.443   3.715  15.060  1.00  0.00           H  
ATOM   1014 2HD  ARG A  64      -1.915   5.151  15.968  1.00  0.00           H  
ATOM   1015  HE  ARG A  64      -3.748   6.210  14.304  1.00  0.00           H  
ATOM   1016 1HH1 ARG A  64      -3.832   3.359  16.355  1.00  0.00           H  
ATOM   1017 2HH1 ARG A  64      -5.557   3.456  16.632  1.00  0.00           H  
ATOM   1018 1HH2 ARG A  64      -5.987   6.325  14.670  1.00  0.00           H  
ATOM   1019 2HH2 ARG A  64      -6.778   5.133  15.678  1.00  0.00           H  
ATOM   1020  N   TYR A  65       1.163   5.904  11.901  1.00  0.00           N  
ATOM   1021  CA  TYR A  65       2.549   5.986  12.346  1.00  0.00           C  
ATOM   1022  C   TYR A  65       2.721   7.053  13.420  1.00  0.00           C  
ATOM   1023  O   TYR A  65       2.057   8.089  13.392  1.00  0.00           O  
ATOM   1024  CB  TYR A  65       3.475   6.270  11.162  1.00  0.00           C  
ATOM   1025  CG  TYR A  65       3.469   5.186  10.108  1.00  0.00           C  
ATOM   1026  CD1 TYR A  65       2.520   5.207   9.096  1.00  0.00           C  
ATOM   1027  CD2 TYR A  65       4.412   4.170  10.152  1.00  0.00           C  
ATOM   1028  CE1 TYR A  65       2.514   4.217   8.133  1.00  0.00           C  
ATOM   1029  CE2 TYR A  65       4.406   3.180   9.189  1.00  0.00           C  
ATOM   1030  CZ  TYR A  65       3.462   3.201   8.183  1.00  0.00           C  
ATOM   1031  OH  TYR A  65       3.456   2.215   7.224  1.00  0.00           O  
ATOM   1032  H   TYR A  65       0.666   6.756  11.680  1.00  0.00           H  
ATOM   1033  HA  TYR A  65       2.829   5.028  12.785  1.00  0.00           H  
ATOM   1034 1HB  TYR A  65       3.182   7.208  10.688  1.00  0.00           H  
ATOM   1035 2HB  TYR A  65       4.497   6.390  11.520  1.00  0.00           H  
ATOM   1036  HD1 TYR A  65       1.778   6.006   9.061  1.00  0.00           H  
ATOM   1037  HD2 TYR A  65       5.157   4.152  10.947  1.00  0.00           H  
ATOM   1038  HE1 TYR A  65       1.768   4.234   7.339  1.00  0.00           H  
ATOM   1039  HE2 TYR A  65       5.147   2.380   9.224  1.00  0.00           H  
ATOM   1040  HH  TYR A  65       4.188   1.613   7.380  1.00  0.00           H  
ATOM   1041  N   ARG A  66       3.615   6.792  14.368  1.00  0.00           N  
ATOM   1042  CA  ARG A  66       3.993   7.791  15.360  1.00  0.00           C  
ATOM   1043  C   ARG A  66       5.470   8.143  15.251  1.00  0.00           C  
ATOM   1044  O   ARG A  66       6.329   7.429  15.769  1.00  0.00           O  
ATOM   1045  CB  ARG A  66       3.697   7.290  16.766  1.00  0.00           C  
ATOM   1046  CG  ARG A  66       2.220   7.144  17.094  1.00  0.00           C  
ATOM   1047  CD  ARG A  66       1.574   8.462  17.325  1.00  0.00           C  
ATOM   1048  NE  ARG A  66       2.070   9.105  18.530  1.00  0.00           N  
ATOM   1049  CZ  ARG A  66       1.610   8.861  19.773  1.00  0.00           C  
ATOM   1050  NH1 ARG A  66       0.645   7.987  19.956  1.00  0.00           N  
ATOM   1051  NH2 ARG A  66       2.128   9.499  20.807  1.00  0.00           N  
ATOM   1052  H   ARG A  66       4.042   5.878  14.403  1.00  0.00           H  
ATOM   1053  HA  ARG A  66       3.408   8.694  15.183  1.00  0.00           H  
ATOM   1054 1HB  ARG A  66       4.164   6.317  16.911  1.00  0.00           H  
ATOM   1055 2HB  ARG A  66       4.130   7.974  17.495  1.00  0.00           H  
ATOM   1056 1HG  ARG A  66       1.709   6.653  16.265  1.00  0.00           H  
ATOM   1057 2HG  ARG A  66       2.105   6.544  17.998  1.00  0.00           H  
ATOM   1058 1HD  ARG A  66       1.779   9.119  16.480  1.00  0.00           H  
ATOM   1059 2HD  ARG A  66       0.498   8.328  17.428  1.00  0.00           H  
ATOM   1060  HE  ARG A  66       2.814   9.784  18.430  1.00  0.00           H  
ATOM   1061 1HH1 ARG A  66       0.249   7.498  19.165  1.00  0.00           H  
ATOM   1062 2HH1 ARG A  66       0.300   7.803  20.887  1.00  0.00           H  
ATOM   1063 1HH2 ARG A  66       2.871  10.171  20.667  1.00  0.00           H  
ATOM   1064 2HH2 ARG A  66       1.783   9.316  21.738  1.00  0.00           H  
ATOM   1065  N   LEU A  67       5.762   9.249  14.574  1.00  0.00           N  
ATOM   1066  CA  LEU A  67       7.125   9.554  14.156  1.00  0.00           C  
ATOM   1067  C   LEU A  67       7.671  10.767  14.898  1.00  0.00           C  
ATOM   1068  O   LEU A  67       6.919  11.661  15.284  1.00  0.00           O  
ATOM   1069  CB  LEU A  67       7.169   9.810  12.644  1.00  0.00           C  
ATOM   1070  CG  LEU A  67       6.527   8.728  11.766  1.00  0.00           C  
ATOM   1071  CD1 LEU A  67       6.569   9.164  10.308  1.00  0.00           C  
ATOM   1072  CD2 LEU A  67       7.263   7.411  11.965  1.00  0.00           C  
ATOM   1073  H   LEU A  67       5.020   9.895  14.344  1.00  0.00           H  
ATOM   1074  HA  LEU A  67       7.757   8.698  14.385  1.00  0.00           H  
ATOM   1075 1HB  LEU A  67       6.661  10.750  12.435  1.00  0.00           H  
ATOM   1076 2HB  LEU A  67       8.211   9.909  12.338  1.00  0.00           H  
ATOM   1077  HG  LEU A  67       5.481   8.605  12.047  1.00  0.00           H  
ATOM   1078 1HD1 LEU A  67       6.112   8.395   9.685  1.00  0.00           H  
ATOM   1079 2HD1 LEU A  67       6.019  10.098  10.192  1.00  0.00           H  
ATOM   1080 3HD1 LEU A  67       7.604   9.311  10.002  1.00  0.00           H  
ATOM   1081 1HD2 LEU A  67       6.806   6.641  11.342  1.00  0.00           H  
ATOM   1082 2HD2 LEU A  67       8.309   7.532  11.682  1.00  0.00           H  
ATOM   1083 3HD2 LEU A  67       7.202   7.114  13.012  1.00  0.00           H  
ATOM   1084  N   SER A  68       8.985  10.791  15.095  1.00  0.00           N  
ATOM   1085  CA  SER A  68       9.638  11.904  15.774  1.00  0.00           C  
ATOM   1086  C   SER A  68      11.021  12.168  15.193  1.00  0.00           C  
ATOM   1087  O   SER A  68      11.136  12.786  14.171  1.00  0.00           O  
ATOM   1088  OXT SER A  68      11.997  11.757  15.759  1.00  0.00           O  
ATOM   1089  CB  SER A  68       9.748  11.618  17.259  1.00  0.00           C  
ATOM   1090  OG  SER A  68      10.432  12.648  17.919  1.00  0.00           O  
ATOM   1091  H   SER A  68       9.546  10.018  14.768  1.00  0.00           H  
ATOM   1092  HA  SER A  68       9.030  12.800  15.632  1.00  0.00           H  
ATOM   1093 1HB  SER A  68       8.751  11.510  17.683  1.00  0.00           H  
ATOM   1094 2HB  SER A  68      10.272  10.675  17.409  1.00  0.00           H  
ATOM   1095  HG  SER A  68       9.778  13.094  18.462  1.00  0.00           H  
