# Supplementary material for: De novo design of immunoglobulin-like domains
Source: Nat Commun. 2022 Oct 3;13:5661. doi: 10.1038/s41467-022-33004-6 (PMC9530121; doi:10.1038/s41467-022-33004-6)
Supplement: Supplementary file 4 — Supplementary Data 1 [file 41467_2022_33004_MOESM4_ESM.zip › dIG_design_models/dIG7_model.pdb]

ATOM      1  N   ARG A   1       0.000   0.000   0.000  1.00  0.00           N  
ATOM      2  CA  ARG A   1       1.458   0.000   0.000  1.00  0.00           C  
ATOM      3  C   ARG A   1       2.009   1.420   0.000  1.00  0.00           C  
ATOM      4  O   ARG A   1       1.535   2.280  -0.743  1.00  0.00           O  
ATOM      5  CB  ARG A   1       1.993  -0.748  -1.212  1.00  0.00           C  
ATOM      6  CG  ARG A   1       3.509  -0.821  -1.301  1.00  0.00           C  
ATOM      7  CD  ARG A   1       3.953  -1.627  -2.466  1.00  0.00           C  
ATOM      8  NE  ARG A   1       5.403  -1.697  -2.556  1.00  0.00           N  
ATOM      9  CZ  ARG A   1       6.079  -2.383  -3.499  1.00  0.00           C  
ATOM     10  NH1 ARG A   1       5.424  -3.051  -4.422  1.00  0.00           N  
ATOM     11  NH2 ARG A   1       7.401  -2.385  -3.495  1.00  0.00           N  
ATOM     12 1H   ARG A   1      -0.334  -0.943  -0.000  1.00  0.00           H  
ATOM     13 2H   ARG A   1      -0.334   0.471   0.816  1.00  0.00           H  
ATOM     14 3H   ARG A   1      -0.334   0.471  -0.816  1.00  0.00           H  
ATOM     15  HA  ARG A   1       1.797  -0.490   0.913  1.00  0.00           H  
ATOM     16 1HB  ARG A   1       1.614  -1.769  -1.205  1.00  0.00           H  
ATOM     17 2HB  ARG A   1       1.632  -0.271  -2.123  1.00  0.00           H  
ATOM     18 1HG  ARG A   1       3.916   0.185  -1.404  1.00  0.00           H  
ATOM     19 2HG  ARG A   1       3.906  -1.281  -0.395  1.00  0.00           H  
ATOM     20 1HD  ARG A   1       3.568  -2.642  -2.375  1.00  0.00           H  
ATOM     21 2HD  ARG A   1       3.577  -1.176  -3.384  1.00  0.00           H  
ATOM     22  HE  ARG A   1       5.942  -1.196  -1.863  1.00  0.00           H  
ATOM     23 1HH1 ARG A   1       4.413  -3.050  -4.425  1.00  0.00           H  
ATOM     24 2HH1 ARG A   1       5.930  -3.565  -5.128  1.00  0.00           H  
ATOM     25 1HH2 ARG A   1       7.904  -1.871  -2.785  1.00  0.00           H  
ATOM     26 2HH2 ARG A   1       7.907  -2.899  -4.200  1.00  0.00           H  
ATOM     27  N   MET A   2       3.012   1.660   0.837  1.00  0.00           N  
ATOM     28  CA  MET A   2       3.730   2.929   0.829  1.00  0.00           C  
ATOM     29  C   MET A   2       5.237   2.709   0.846  1.00  0.00           C  
ATOM     30  O   MET A   2       5.740   1.842   1.559  1.00  0.00           O  
ATOM     31  CB  MET A   2       3.303   3.785   2.020  1.00  0.00           C  
ATOM     32  CG  MET A   2       1.836   4.192   2.010  1.00  0.00           C  
ATOM     33  SD  MET A   2       1.398   5.249   3.404  1.00  0.00           S  
ATOM     34  CE  MET A   2       2.098   6.811   2.877  1.00  0.00           C  
ATOM     35  H   MET A   2       3.284   0.945   1.496  1.00  0.00           H  
ATOM     36  HA  MET A   2       3.479   3.455  -0.093  1.00  0.00           H  
ATOM     37 1HB  MET A   2       3.492   3.241   2.945  1.00  0.00           H  
ATOM     38 2HB  MET A   2       3.902   4.696   2.047  1.00  0.00           H  
ATOM     39 1HG  MET A   2       1.614   4.727   1.087  1.00  0.00           H  
ATOM     40 2HG  MET A   2       1.211   3.300   2.045  1.00  0.00           H  
ATOM     41 1HE  MET A   2       1.909   7.569   3.637  1.00  0.00           H  
ATOM     42 2HE  MET A   2       3.174   6.698   2.736  1.00  0.00           H  
ATOM     43 3HE  MET A   2       1.639   7.117   1.937  1.00  0.00           H  
ATOM     44  N   GLU A   3       5.955   3.501   0.055  1.00  0.00           N  
ATOM     45  CA  GLU A   3       7.399   3.351  -0.073  1.00  0.00           C  
ATOM     46  C   GLU A   3       8.125   4.616   0.365  1.00  0.00           C  
ATOM     47  O   GLU A   3       7.624   5.725   0.182  1.00  0.00           O  
ATOM     48  CB  GLU A   3       7.773   3.010  -1.518  1.00  0.00           C  
ATOM     49  CG  GLU A   3       7.304   1.638  -1.982  1.00  0.00           C  
ATOM     50  CD  GLU A   3       8.136   0.516  -1.426  1.00  0.00           C  
ATOM     51  OE1 GLU A   3       9.293   0.736  -1.156  1.00  0.00           O  
ATOM     52  OE2 GLU A   3       7.615  -0.562  -1.270  1.00  0.00           O  
ATOM     53  H   GLU A   3       5.487   4.225  -0.471  1.00  0.00           H  
ATOM     54  HA  GLU A   3       7.715   2.539   0.583  1.00  0.00           H  
ATOM     55 1HB  GLU A   3       7.347   3.754  -2.190  1.00  0.00           H  
ATOM     56 2HB  GLU A   3       8.857   3.049  -1.631  1.00  0.00           H  
ATOM     57 1HG  GLU A   3       6.270   1.496  -1.672  1.00  0.00           H  
ATOM     58 2HG  GLU A   3       7.337   1.604  -3.070  1.00  0.00           H  
ATOM     59  N   VAL A   4       9.309   4.443   0.943  1.00  0.00           N  
ATOM     60  CA  VAL A   4      10.108   5.570   1.406  1.00  0.00           C  
ATOM     61  C   VAL A   4      11.515   5.523   0.825  1.00  0.00           C  
ATOM     62  O   VAL A   4      12.164   4.478   0.826  1.00  0.00           O  
ATOM     63  CB  VAL A   4      10.192   5.570   2.944  1.00  0.00           C  
ATOM     64  CG1 VAL A   4      11.041   6.735   3.432  1.00  0.00           C  
ATOM     65  CG2 VAL A   4       8.793   5.637   3.539  1.00  0.00           C  
ATOM     66  H   VAL A   4       9.663   3.505   1.065  1.00  0.00           H  
ATOM     67  HA  VAL A   4       9.633   6.488   1.058  1.00  0.00           H  
ATOM     68  HB  VAL A   4      10.683   4.654   3.273  1.00  0.00           H  
ATOM     69 1HG1 VAL A   4      11.090   6.719   4.521  1.00  0.00           H  
ATOM     70 2HG1 VAL A   4      12.048   6.646   3.023  1.00  0.00           H  
ATOM     71 3HG1 VAL A   4      10.596   7.673   3.102  1.00  0.00           H  
ATOM     72 1HG2 VAL A   4       8.860   5.636   4.626  1.00  0.00           H  
ATOM     73 2HG2 VAL A   4       8.300   6.551   3.206  1.00  0.00           H  
ATOM     74 3HG2 VAL A   4       8.216   4.773   3.210  1.00  0.00           H  
ATOM     75  N   ARG A   5      11.983   6.664   0.328  1.00  0.00           N  
ATOM     76  CA  ARG A   5      13.327   6.764  -0.228  1.00  0.00           C  
ATOM     77  C   ARG A   5      14.069   7.967   0.339  1.00  0.00           C  
ATOM     78  O   ARG A   5      13.465   8.996   0.641  1.00  0.00           O  
ATOM     79  CB  ARG A   5      13.274   6.873  -1.744  1.00  0.00           C  
ATOM     80  CG  ARG A   5      12.622   5.693  -2.448  1.00  0.00           C  
ATOM     81  CD  ARG A   5      13.446   4.463  -2.335  1.00  0.00           C  
ATOM     82  NE  ARG A   5      12.857   3.348  -3.058  1.00  0.00           N  
ATOM     83  CZ  ARG A   5      11.937   2.506  -2.547  1.00  0.00           C  
ATOM     84  NH1 ARG A   5      11.511   2.667  -1.314  1.00  0.00           N  
ATOM     85  NH2 ARG A   5      11.461   1.520  -3.287  1.00  0.00           N  
ATOM     86  H   ARG A   5      11.391   7.483   0.335  1.00  0.00           H  
ATOM     87  HA  ARG A   5      13.878   5.867   0.057  1.00  0.00           H  
ATOM     88 1HB  ARG A   5      12.722   7.770  -2.024  1.00  0.00           H  
ATOM     89 2HB  ARG A   5      14.284   6.974  -2.138  1.00  0.00           H  
ATOM     90 1HG  ARG A   5      11.647   5.495  -2.000  1.00  0.00           H  
ATOM     91 2HG  ARG A   5      12.495   5.925  -3.506  1.00  0.00           H  
ATOM     92 1HD  ARG A   5      14.437   4.651  -2.747  1.00  0.00           H  
ATOM     93 2HD  ARG A   5      13.537   4.181  -1.287  1.00  0.00           H  
ATOM     94  HE  ARG A   5      13.160   3.192  -4.010  1.00  0.00           H  
ATOM     95 1HH1 ARG A   5      11.875   3.421  -0.749  1.00  0.00           H  
ATOM     96 2HH1 ARG A   5      10.821   2.037  -0.932  1.00  0.00           H  
ATOM     97 1HH2 ARG A   5      11.788   1.396  -4.236  1.00  0.00           H  
ATOM     98 2HH2 ARG A   5      10.771   0.890  -2.905  1.00  0.00           H  
ATOM     99  N   VAL A   6      15.383   7.832   0.483  1.00  0.00           N  
ATOM    100  CA  VAL A   6      16.205   8.893   1.051  1.00  0.00           C  
ATOM    101  C   VAL A   6      17.272   9.353   0.065  1.00  0.00           C  
ATOM    102  O   VAL A   6      17.985   8.535  -0.517  1.00  0.00           O  
ATOM    103  CB  VAL A   6      16.883   8.408   2.347  1.00  0.00           C  
ATOM    104  CG1 VAL A   6      17.771   9.499   2.924  1.00  0.00           C  
ATOM    105  CG2 VAL A   6      15.827   7.982   3.355  1.00  0.00           C  
ATOM    106  H   VAL A   6      15.824   6.971   0.190  1.00  0.00           H  
ATOM    107  HA  VAL A   6      15.559   9.745   1.264  1.00  0.00           H  
ATOM    108  HB  VAL A   6      17.527   7.559   2.113  1.00  0.00           H  
ATOM    109 1HG1 VAL A   6      18.243   9.139   3.839  1.00  0.00           H  
ATOM    110 2HG1 VAL A   6      18.542   9.763   2.200  1.00  0.00           H  
ATOM    111 3HG1 VAL A   6      17.168  10.378   3.150  1.00  0.00           H  
ATOM    112 1HG2 VAL A   6      16.313   7.639   4.268  1.00  0.00           H  
ATOM    113 2HG2 VAL A   6      15.180   8.829   3.584  1.00  0.00           H  
ATOM    114 3HG2 VAL A   6      15.230   7.171   2.936  1.00  0.00           H  
ATOM    115  N   SER A   7      17.374  10.665  -0.119  1.00  0.00           N  
ATOM    116  CA  SER A   7      18.332  11.233  -1.059  1.00  0.00           C  
ATOM    117  C   SER A   7      18.576  12.709  -0.773  1.00  0.00           C  
ATOM    118  O   SER A   7      17.631  13.484  -0.615  1.00  0.00           O  
ATOM    119  CB  SER A   7      17.835  11.059  -2.480  1.00  0.00           C  
ATOM    120  OG  SER A   7      18.725  11.632  -3.398  1.00  0.00           O  
ATOM    121  H   SER A   7      16.775  11.284   0.407  1.00  0.00           H  
ATOM    122  HA  SER A   7      19.281  10.709  -0.936  1.00  0.00           H  
ATOM    123 1HB  SER A   7      17.717   9.998  -2.698  1.00  0.00           H  
ATOM    124 2HB  SER A   7      16.855  11.525  -2.582  1.00  0.00           H  
ATOM    125  HG  SER A   7      19.571  11.201  -3.251  1.00  0.00           H  
ATOM    126  N   ASN A   8      19.845  13.094  -0.706  1.00  0.00           N  
ATOM    127  CA  ASN A   8      20.214  14.494  -0.546  1.00  0.00           C  
ATOM    128  C   ASN A   8      19.685  15.056   0.768  1.00  0.00           C  
ATOM    129  O   ASN A   8      19.363  16.241   0.863  1.00  0.00           O  
ATOM    130  CB  ASN A   8      19.715  15.317  -1.719  1.00  0.00           C  
ATOM    131  CG  ASN A   8      20.344  14.908  -3.021  1.00  0.00           C  
ATOM    132  OD1 ASN A   8      21.543  14.611  -3.079  1.00  0.00           O  
ATOM    133  ND2 ASN A   8      19.560  14.886  -4.067  1.00  0.00           N  
ATOM    134  H   ASN A   8      20.574  12.397  -0.770  1.00  0.00           H  
ATOM    135  HA  ASN A   8      21.302  14.557  -0.520  1.00  0.00           H  
ATOM    136 1HB  ASN A   8      18.633  15.212  -1.802  1.00  0.00           H  
ATOM    137 2HB  ASN A   8      19.928  16.371  -1.541  1.00  0.00           H  
ATOM    138 1HD2 ASN A   8      19.923  14.621  -4.961  1.00  0.00           H  
ATOM    139 2HD2 ASN A   8      18.596  15.134  -3.975  1.00  0.00           H  
ATOM    140  N   GLY A   9      19.596  14.200   1.779  1.00  0.00           N  
ATOM    141  CA  GLY A   9      19.196  14.628   3.114  1.00  0.00           C  
ATOM    142  C   GLY A   9      17.686  14.800   3.209  1.00  0.00           C  
ATOM    143  O   GLY A   9      17.172  15.331   4.193  1.00  0.00           O  
ATOM    144  H   GLY A   9      19.810  13.226   1.619  1.00  0.00           H  
ATOM    145 1HA  GLY A   9      19.529  13.893   3.847  1.00  0.00           H  
ATOM    146 2HA  GLY A   9      19.688  15.570   3.356  1.00  0.00           H  
ATOM    147  N   ARG A  10      16.978  14.347   2.179  1.00  0.00           N  
ATOM    148  CA  ARG A  10      15.525  14.453   2.143  1.00  0.00           C  
ATOM    149  C   ARG A  10      14.872  13.078   2.104  1.00  0.00           C  
ATOM    150  O   ARG A  10      15.428  12.132   1.544  1.00  0.00           O  
ATOM    151  CB  ARG A  10      15.077  15.258   0.932  1.00  0.00           C  
ATOM    152  CG  ARG A  10      15.506  16.717   0.939  1.00  0.00           C  
ATOM    153  CD  ARG A  10      14.893  17.475  -0.182  1.00  0.00           C  
ATOM    154  NE  ARG A  10      15.270  18.879  -0.156  1.00  0.00           N  
ATOM    155  CZ  ARG A  10      14.813  19.810  -1.017  1.00  0.00           C  
ATOM    156  NH1 ARG A  10      13.966  19.470  -1.963  1.00  0.00           N  
ATOM    157  NH2 ARG A  10      15.217  21.064  -0.911  1.00  0.00           N  
ATOM    158  H   ARG A  10      17.460  13.918   1.401  1.00  0.00           H  
ATOM    159  HA  ARG A  10      15.198  14.953   3.055  1.00  0.00           H  
ATOM    160 1HB  ARG A  10      15.473  14.803   0.025  1.00  0.00           H  
ATOM    161 2HB  ARG A  10      13.989  15.235   0.861  1.00  0.00           H  
ATOM    162 1HG  ARG A  10      15.199  17.182   1.876  1.00  0.00           H  
ATOM    163 2HG  ARG A  10      16.590  16.778   0.842  1.00  0.00           H  
ATOM    164 1HD  ARG A  10      15.222  17.051  -1.130  1.00  0.00           H  
ATOM    165 2HD  ARG A  10      13.808  17.412  -0.113  1.00  0.00           H  
ATOM    166  HE  ARG A  10      15.920  19.179   0.558  1.00  0.00           H  
ATOM    167 1HH1 ARG A  10      13.657  18.512  -2.045  1.00  0.00           H  
ATOM    168 2HH1 ARG A  10      13.623  20.167  -2.608  1.00  0.00           H  
ATOM    169 1HH2 ARG A  10      15.868  21.325  -0.183  1.00  0.00           H  
ATOM    170 2HH2 ARG A  10      14.874  21.760  -1.555  1.00  0.00           H  
ATOM    171  N   VAL A  11      13.691  12.972   2.703  1.00  0.00           N  
ATOM    172  CA  VAL A  11      12.960  11.711   2.737  1.00  0.00           C  
ATOM    173  C   VAL A  11      11.674  11.797   1.925  1.00  0.00           C  
ATOM    174  O   VAL A  11      10.817  12.640   2.189  1.00  0.00           O  
ATOM    175  CB  VAL A  11      12.620  11.329   4.190  1.00  0.00           C  
ATOM    176  CG1 VAL A  11      11.875  10.003   4.233  1.00  0.00           C  
ATOM    177  CG2 VAL A  11      13.894  11.259   5.018  1.00  0.00           C  
ATOM    178  H   VAL A  11      13.288  13.786   3.144  1.00  0.00           H  
ATOM    179  HA  VAL A  11      13.589  10.943   2.287  1.00  0.00           H  
ATOM    180  HB  VAL A  11      11.955  12.085   4.609  1.00  0.00           H  
ATOM    181 1HG1 VAL A  11      11.643   9.749   5.267  1.00  0.00           H  
ATOM    182 2HG1 VAL A  11      10.950  10.088   3.664  1.00  0.00           H  
ATOM    183 3HG1 VAL A  11      12.499   9.222   3.799  1.00  0.00           H  
ATOM    184 1HG2 VAL A  11      13.647  10.990   6.045  1.00  0.00           H  
ATOM    185 2HG2 VAL A  11      14.562  10.507   4.596  1.00  0.00           H  
ATOM    186 3HG2 VAL A  11      14.389  12.230   5.008  1.00  0.00           H  
ATOM    187  N   GLU A  12      11.546  10.920   0.935  1.00  0.00           N  
ATOM    188  CA  GLU A  12      10.414  10.962   0.015  1.00  0.00           C  
ATOM    189  C   GLU A  12       9.502   9.758   0.209  1.00  0.00           C  
ATOM    190  O   GLU A  12       9.940   8.612   0.104  1.00  0.00           O  
ATOM    191  CB  GLU A  12      10.905  11.014  -1.433  1.00  0.00           C  
ATOM    192  CG  GLU A  12       9.801  11.186  -2.466  1.00  0.00           C  
ATOM    193  CD  GLU A  12      10.326  11.308  -3.870  1.00  0.00           C  
ATOM    194  OE1 GLU A  12      11.437  10.899  -4.106  1.00  0.00           O  
ATOM    195  OE2 GLU A  12       9.614  11.812  -4.707  1.00  0.00           O  
ATOM    196  H   GLU A  12      12.250  10.206   0.816  1.00  0.00           H  
ATOM    197  HA  GLU A  12       9.835  11.859   0.232  1.00  0.00           H  
ATOM    198 1HB  GLU A  12      11.605  11.841  -1.551  1.00  0.00           H  
ATOM    199 2HB  GLU A  12      11.443  10.095  -1.668  1.00  0.00           H  
ATOM    200 1HG  GLU A  12       9.132  10.327  -2.414  1.00  0.00           H  
ATOM    201 2HG  GLU A  12       9.224  12.076  -2.220  1.00  0.00           H  
ATOM    202  N   ILE A  13       8.231  10.024   0.493  1.00  0.00           N  
ATOM    203  CA  ILE A  13       7.269   8.963   0.766  1.00  0.00           C  
ATOM    204  C   ILE A  13       6.149   8.957  -0.267  1.00  0.00           C  
ATOM    205  O   ILE A  13       5.447   9.953  -0.441  1.00  0.00           O  
ATOM    206  CB  ILE A  13       6.668   9.117   2.175  1.00  0.00           C  
ATOM    207  CG1 ILE A  13       7.779   9.175   3.227  1.00  0.00           C  
ATOM    208  CG2 ILE A  13       5.710   7.973   2.472  1.00  0.00           C  
ATOM    209  CD1 ILE A  13       8.187  10.580   3.607  1.00  0.00           C  
ATOM    210  H   ILE A  13       7.925  10.986   0.521  1.00  0.00           H  
ATOM    211  HA  ILE A  13       7.790   8.009   0.700  1.00  0.00           H  
ATOM    212  HB  ILE A  13       6.125  10.059   2.238  1.00  0.00           H  
ATOM    213 1HG1 ILE A  13       7.454   8.657   4.128  1.00  0.00           H  
ATOM    214 2HG1 ILE A  13       8.662   8.655   2.852  1.00  0.00           H  
ATOM    215 1HG2 ILE A  13       5.294   8.097   3.472  1.00  0.00           H  
ATOM    216 2HG2 ILE A  13       4.902   7.977   1.741  1.00  0.00           H  
ATOM    217 3HG2 ILE A  13       6.245   7.026   2.416  1.00  0.00           H  
ATOM    218 1HD1 ILE A  13       8.978  10.539   4.356  1.00  0.00           H  
ATOM    219 2HD1 ILE A  13       8.549  11.106   2.724  1.00  0.00           H  
ATOM    220 3HD1 ILE A  13       7.327  11.109   4.018  1.00  0.00           H  
ATOM    221  N   GLU A  14       5.988   7.829  -0.950  1.00  0.00           N  
ATOM    222  CA  GLU A  14       4.972   7.701  -1.988  1.00  0.00           C  
ATOM    223  C   GLU A  14       3.855   6.762  -1.553  1.00  0.00           C  
ATOM    224  O   GLU A  14       4.109   5.647  -1.098  1.00  0.00           O  
ATOM    225  CB  GLU A  14       5.600   7.194  -3.289  1.00  0.00           C  
ATOM    226  CG  GLU A  14       4.617   7.032  -4.440  1.00  0.00           C  
ATOM    227  CD  GLU A  14       5.281   6.613  -5.722  1.00  0.00           C  
ATOM    228  OE1 GLU A  14       5.758   5.506  -5.787  1.00  0.00           O  
ATOM    229  OE2 GLU A  14       5.311   7.402  -6.637  1.00  0.00           O  
ATOM    230  H   GLU A  14       6.584   7.040  -0.745  1.00  0.00           H  
ATOM    231  HA  GLU A  14       4.536   8.684  -2.159  1.00  0.00           H  
ATOM    232 1HB  GLU A  14       6.380   7.885  -3.610  1.00  0.00           H  
ATOM    233 2HB  GLU A  14       6.071   6.227  -3.113  1.00  0.00           H  
ATOM    234 1HG  GLU A  14       3.875   6.282  -4.167  1.00  0.00           H  
ATOM    235 2HG  GLU A  14       4.098   7.977  -4.596  1.00  0.00           H  
ATOM    236  N   ASN A  15       2.616   7.220  -1.695  1.00  0.00           N  
ATOM    237  CA  ASN A  15       1.453   6.380  -1.431  1.00  0.00           C  
ATOM    238  C   ASN A  15       1.036   5.610  -2.676  1.00  0.00           C  
ATOM    239  O   ASN A  15       0.536   6.191  -3.640  1.00  0.00           O  
ATOM    240  CB  ASN A  15       0.299   7.215  -0.908  1.00  0.00           C  
ATOM    241  CG  ASN A  15      -0.901   6.383  -0.551  1.00  0.00           C  
ATOM    242  OD1 ASN A  15      -0.859   5.149  -0.620  1.00  0.00           O  
ATOM    243  ND2 ASN A  15      -1.971   7.033  -0.170  1.00  0.00           N  
ATOM    244  H   ASN A  15       2.475   8.175  -1.993  1.00  0.00           H  
ATOM    245  HA  ASN A  15       1.727   5.655  -0.666  1.00  0.00           H  
ATOM    246 1HB  ASN A  15       0.620   7.767  -0.023  1.00  0.00           H  
ATOM    247 2HB  ASN A  15       0.008   7.947  -1.662  1.00  0.00           H  
ATOM    248 1HD2 ASN A  15      -2.799   6.531   0.079  1.00  0.00           H  
ATOM    249 2HD2 ASN A  15      -1.960   8.032  -0.129  1.00  0.00           H  
ATOM    250  N   LYS A  16       1.246   4.297  -2.653  1.00  0.00           N  
ATOM    251  CA  LYS A  16       0.908   3.447  -3.788  1.00  0.00           C  
ATOM    252  C   LYS A  16      -0.451   2.785  -3.595  1.00  0.00           C  
ATOM    253  O   LYS A  16      -0.917   2.042  -4.459  1.00  0.00           O  
ATOM    254  CB  LYS A  16       1.987   2.383  -3.999  1.00  0.00           C  
ATOM    255  CG  LYS A  16       3.342   2.936  -4.419  1.00  0.00           C  
ATOM    256  CD  LYS A  16       4.342   1.817  -4.669  1.00  0.00           C  
ATOM    257  CE  LYS A  16       5.676   2.364  -5.156  1.00  0.00           C  
ATOM    258  NZ  LYS A  16       5.558   3.009  -6.492  1.00  0.00           N  
ATOM    259  H   LYS A  16       1.648   3.879  -1.827  1.00  0.00           H  
ATOM    260  HA  LYS A  16       0.850   4.075  -4.677  1.00  0.00           H  
ATOM    261 1HB  LYS A  16       2.127   1.819  -3.076  1.00  0.00           H  
ATOM    262 2HB  LYS A  16       1.660   1.681  -4.766  1.00  0.00           H  
ATOM    263 1HG  LYS A  16       3.229   3.522  -5.331  1.00  0.00           H  
ATOM    264 2HG  LYS A  16       3.727   3.588  -3.635  1.00  0.00           H  
ATOM    265 1HD  LYS A  16       4.503   1.259  -3.745  1.00  0.00           H  
ATOM    266 2HD  LYS A  16       3.944   1.134  -5.419  1.00  0.00           H  
ATOM    267 1HE  LYS A  16       6.050   3.097  -4.444  1.00  0.00           H  
ATOM    268 2HE  LYS A  16       6.400   1.552  -5.222  1.00  0.00           H  
ATOM    269 1HZ  LYS A  16       6.461   3.357  -6.779  1.00  0.00           H  
ATOM    270 2HZ  LYS A  16       5.228   2.331  -7.166  1.00  0.00           H  
ATOM    271 3HZ  LYS A  16       4.903   3.776  -6.439  1.00  0.00           H  
ATOM    272  N   SER A  17      -1.081   3.060  -2.459  1.00  0.00           N  
ATOM    273  CA  SER A  17      -2.398   2.509  -2.161  1.00  0.00           C  
ATOM    274  C   SER A  17      -3.495   3.292  -2.870  1.00  0.00           C  
ATOM    275  O   SER A  17      -3.355   4.489  -3.119  1.00  0.00           O  
ATOM    276  CB  SER A  17      -2.643   2.520  -0.665  1.00  0.00           C  
ATOM    277  OG  SER A  17      -3.953   2.123  -0.367  1.00  0.00           O  
ATOM    278  H   SER A  17      -0.637   3.665  -1.783  1.00  0.00           H  
ATOM    279  HA  SER A  17      -2.428   1.484  -2.529  1.00  0.00           H  
ATOM    280 1HB  SER A  17      -1.937   1.850  -0.176  1.00  0.00           H  
ATOM    281 2HB  SER A  17      -2.466   3.523  -0.275  1.00  0.00           H  
ATOM    282  HG  SER A  17      -3.875   1.407   0.268  1.00  0.00           H  
ATOM    283  N   SER A  18      -4.588   2.608  -3.193  1.00  0.00           N  
ATOM    284  CA  SER A  18      -5.733   3.251  -3.828  1.00  0.00           C  
ATOM    285  C   SER A  18      -6.442   4.193  -2.863  1.00  0.00           C  
ATOM    286  O   SER A  18      -7.197   5.071  -3.280  1.00  0.00           O  
ATOM    287  CB  SER A  18      -6.706   2.203  -4.333  1.00  0.00           C  
ATOM    288  OG  SER A  18      -7.338   1.550  -3.266  1.00  0.00           O  
ATOM    289  H   SER A  18      -4.627   1.619  -2.994  1.00  0.00           H  
ATOM    290  HA  SER A  18      -5.367   3.845  -4.666  1.00  0.00           H  
ATOM    291 1HB  SER A  18      -7.455   2.677  -4.967  1.00  0.00           H  
ATOM    292 2HB  SER A  18      -6.173   1.476  -4.943  1.00  0.00           H  
ATOM    293  HG  SER A  18      -6.638   1.130  -2.761  1.00  0.00           H  
ATOM    294  N   GLN A  19      -6.194   4.004  -1.571  1.00  0.00           N  
ATOM    295  CA  GLN A  19      -6.810   4.836  -0.544  1.00  0.00           C  
ATOM    296  C   GLN A  19      -5.799   5.802   0.061  1.00  0.00           C  
ATOM    297  O   GLN A  19      -4.618   5.480   0.188  1.00  0.00           O  
ATOM    298  CB  GLN A  19      -7.423   3.964   0.556  1.00  0.00           C  
ATOM    299  CG  GLN A  19      -8.423   2.939   0.051  1.00  0.00           C  
ATOM    300  CD  GLN A  19      -9.636   3.582  -0.595  1.00  0.00           C  
ATOM    301  OE1 GLN A  19     -10.343   4.376   0.032  1.00  0.00           O  
ATOM    302  NE2 GLN A  19      -9.884   3.242  -1.855  1.00  0.00           N  
ATOM    303  H   GLN A  19      -5.563   3.266  -1.294  1.00  0.00           H  
ATOM    304  HA  GLN A  19      -7.597   5.426  -1.013  1.00  0.00           H  
ATOM    305 1HB  GLN A  19      -6.631   3.431   1.082  1.00  0.00           H  
ATOM    306 2HB  GLN A  19      -7.929   4.599   1.283  1.00  0.00           H  
ATOM    307 1HG  GLN A  19      -7.936   2.305  -0.690  1.00  0.00           H  
ATOM    308 2HG  GLN A  19      -8.764   2.335   0.892  1.00  0.00           H  
ATOM    309 1HE2 GLN A  19     -10.670   3.635  -2.333  1.00  0.00           H  
ATOM    310 2HE2 GLN A  19      -9.285   2.595  -2.326  1.00  0.00           H  
ATOM    311  N   PRO A  20      -6.271   6.987   0.434  1.00  0.00           N  
ATOM    312  CA  PRO A  20      -5.427   7.974   1.097  1.00  0.00           C  
ATOM    313  C   PRO A  20      -4.816   7.409   2.373  1.00  0.00           C  
ATOM    314  O   PRO A  20      -5.468   6.667   3.108  1.00  0.00           O  
ATOM    315  CB  PRO A  20      -6.402   9.117   1.394  1.00  0.00           C  
ATOM    316  CG  PRO A  20      -7.473   8.961   0.369  1.00  0.00           C  
ATOM    317  CD  PRO A  20      -7.641   7.471   0.228  1.00  0.00           C  
ATOM    318  HA  PRO A  20      -4.611   8.230   0.421  1.00  0.00           H  
ATOM    319 1HB  PRO A  20      -6.780   9.031   2.423  1.00  0.00           H  
ATOM    320 2HB  PRO A  20      -5.882  10.083   1.324  1.00  0.00           H  
ATOM    321 1HG  PRO A  20      -8.395   9.461   0.702  1.00  0.00           H  
ATOM    322 2HG  PRO A  20      -7.172   9.444  -0.572  1.00  0.00           H  
ATOM    323 1HD  PRO A  20      -8.333   7.105   1.000  1.00  0.00           H  
ATOM    324 2HD  PRO A  20      -8.023   7.239  -0.777  1.00  0.00           H  
ATOM    325  N   GLY A  21      -3.563   7.764   2.631  1.00  0.00           N  
ATOM    326  CA  GLY A  21      -2.878   7.332   3.843  1.00  0.00           C  
ATOM    327  C   GLY A  21      -2.335   8.523   4.623  1.00  0.00           C  
ATOM    328  O   GLY A  21      -2.715   9.667   4.373  1.00  0.00           O  
ATOM    329  H   GLY A  21      -3.072   8.349   1.969  1.00  0.00           H  
ATOM    330 1HA  GLY A  21      -3.568   6.766   4.469  1.00  0.00           H  
ATOM    331 2HA  GLY A  21      -2.060   6.663   3.580  1.00  0.00           H  
ATOM    332  N   ARG A  22      -1.444   8.247   5.570  1.00  0.00           N  
ATOM    333  CA  ARG A  22      -0.873   9.291   6.411  1.00  0.00           C  
ATOM    334  C   ARG A  22       0.600   9.025   6.694  1.00  0.00           C  
ATOM    335  O   ARG A  22       1.005   7.882   6.907  1.00  0.00           O  
ATOM    336  CB  ARG A  22      -1.629   9.392   7.727  1.00  0.00           C  
ATOM    337  CG  ARG A  22      -1.113  10.458   8.681  1.00  0.00           C  
ATOM    338  CD  ARG A  22      -1.988  10.597   9.873  1.00  0.00           C  
ATOM    339  NE  ARG A  22      -2.101   9.350  10.611  1.00  0.00           N  
ATOM    340  CZ  ARG A  22      -1.264   8.963  11.594  1.00  0.00           C  
ATOM    341  NH1 ARG A  22      -0.261   9.736  11.945  1.00  0.00           N  
ATOM    342  NH2 ARG A  22      -1.452   7.807  12.207  1.00  0.00           N  
ATOM    343  H   ARG A  22      -1.156   7.289   5.710  1.00  0.00           H  
ATOM    344  HA  ARG A  22      -0.944  10.237   5.873  1.00  0.00           H  
ATOM    345 1HB  ARG A  22      -2.678   9.608   7.529  1.00  0.00           H  
ATOM    346 2HB  ARG A  22      -1.585   8.435   8.247  1.00  0.00           H  
ATOM    347 1HG  ARG A  22      -0.112  10.190   9.019  1.00  0.00           H  
ATOM    348 2HG  ARG A  22      -1.078  11.420   8.168  1.00  0.00           H  
ATOM    349 1HD  ARG A  22      -1.574  11.352  10.542  1.00  0.00           H  
ATOM    350 2HD  ARG A  22      -2.986  10.899   9.560  1.00  0.00           H  
ATOM    351  HE  ARG A  22      -2.862   8.728  10.370  1.00  0.00           H  
ATOM    352 1HH1 ARG A  22      -0.117  10.620  11.477  1.00  0.00           H  
ATOM    353 2HH1 ARG A  22       0.367   9.447  12.681  1.00  0.00           H  
ATOM    354 1HH2 ARG A  22      -2.224   7.212  11.936  1.00  0.00           H  
ATOM    355 2HH2 ARG A  22      -0.826   7.517  12.942  1.00  0.00           H  
ATOM    356  N   VAL A  23       1.399  10.087   6.697  1.00  0.00           N  
ATOM    357  CA  VAL A  23       2.822   9.976   6.993  1.00  0.00           C  
ATOM    358  C   VAL A  23       3.180  10.733   8.266  1.00  0.00           C  
ATOM    359  O   VAL A  23       3.030  11.952   8.337  1.00  0.00           O  
ATOM    360  CB  VAL A  23       3.656  10.525   5.821  1.00  0.00           C  
ATOM    361  CG1 VAL A  23       5.142  10.421   6.129  1.00  0.00           C  
ATOM    362  CG2 VAL A  23       3.315   9.770   4.545  1.00  0.00           C  
ATOM    363  H   VAL A  23       1.009  10.995   6.487  1.00  0.00           H  
ATOM    364  HA  VAL A  23       3.052   8.922   7.155  1.00  0.00           H  
ATOM    365  HB  VAL A  23       3.429  11.583   5.689  1.00  0.00           H  
ATOM    366 1HG1 VAL A  23       5.717  10.813   5.290  1.00  0.00           H  
ATOM    367 2HG1 VAL A  23       5.369  10.998   7.025  1.00  0.00           H  
ATOM    368 3HG1 VAL A  23       5.407   9.376   6.292  1.00  0.00           H  
ATOM    369 1HG2 VAL A  23       3.908  10.164   3.720  1.00  0.00           H  
ATOM    370 2HG2 VAL A  23       3.537   8.711   4.678  1.00  0.00           H  
ATOM    371 3HG2 VAL A  23       2.256   9.893   4.321  1.00  0.00           H  
ATOM    372  N   GLU A  24       3.653  10.002   9.270  1.00  0.00           N  
ATOM    373  CA  GLU A  24       4.106  10.612  10.515  1.00  0.00           C  
ATOM    374  C   GLU A  24       5.618  10.501  10.663  1.00  0.00           C  
ATOM    375  O   GLU A  24       6.166   9.401  10.726  1.00  0.00           O  
ATOM    376  CB  GLU A  24       3.416   9.955  11.713  1.00  0.00           C  
ATOM    377  CG  GLU A  24       3.836  10.514  13.064  1.00  0.00           C  
ATOM    378  CD  GLU A  24       3.089   9.894  14.212  1.00  0.00           C  
ATOM    379  OE1 GLU A  24       2.070   9.290  13.976  1.00  0.00           O  
ATOM    380  OE2 GLU A  24       3.538  10.024  15.327  1.00  0.00           O  
ATOM    381  H   GLU A  24       3.700   8.998   9.168  1.00  0.00           H  
ATOM    382  HA  GLU A  24       3.849  11.670  10.486  1.00  0.00           H  
ATOM    383 1HB  GLU A  24       2.336  10.075  11.622  1.00  0.00           H  
ATOM    384 2HB  GLU A  24       3.627   8.885  11.713  1.00  0.00           H  
ATOM    385 1HG  GLU A  24       4.903  10.338  13.203  1.00  0.00           H  
ATOM    386 2HG  GLU A  24       3.670  11.590  13.068  1.00  0.00           H  
ATOM    387  N   VAL A  25       6.286  11.648  10.722  1.00  0.00           N  
ATOM    388  CA  VAL A  25       7.744  11.684  10.738  1.00  0.00           C  
ATOM    389  C   VAL A  25       8.265  12.270  12.044  1.00  0.00           C  
ATOM    390  O   VAL A  25       7.863  13.360  12.451  1.00  0.00           O  
ATOM    391  CB  VAL A  25       8.271  12.521   9.557  1.00  0.00           C  
ATOM    392  CG1 VAL A  25       9.792  12.574   9.578  1.00  0.00           C  
ATOM    393  CG2 VAL A  25       7.770  11.939   8.245  1.00  0.00           C  
ATOM    394  H   VAL A  25       5.772  12.516  10.755  1.00  0.00           H  
ATOM    395  HA  VAL A  25       8.109  10.660  10.662  1.00  0.00           H  
ATOM    396  HB  VAL A  25       7.913  13.546   9.661  1.00  0.00           H  
ATOM    397 1HG1 VAL A  25      10.147  13.170   8.737  1.00  0.00           H  
ATOM    398 2HG1 VAL A  25      10.127  13.027  10.511  1.00  0.00           H  
ATOM    399 3HG1 VAL A  25      10.192  11.563   9.501  1.00  0.00           H  
ATOM    400 1HG2 VAL A  25       8.146  12.536   7.415  1.00  0.00           H  
ATOM    401 2HG2 VAL A  25       8.123  10.912   8.144  1.00  0.00           H  
ATOM    402 3HG2 VAL A  25       6.680  11.949   8.235  1.00  0.00           H  
ATOM    403  N   ARG A  26       9.162  11.540  12.698  1.00  0.00           N  
ATOM    404  CA  ARG A  26       9.723  11.974  13.972  1.00  0.00           C  
ATOM    405  C   ARG A  26      11.242  12.052  13.908  1.00  0.00           C  
ATOM    406  O   ARG A  26      11.887  11.244  13.240  1.00  0.00           O  
ATOM    407  CB  ARG A  26       9.313  11.024  15.088  1.00  0.00           C  
ATOM    408  CG  ARG A  26       7.816  10.945  15.345  1.00  0.00           C  
ATOM    409  CD  ARG A  26       7.505  10.111  16.533  1.00  0.00           C  
ATOM    410  NE  ARG A  26       6.074   9.917  16.701  1.00  0.00           N  
ATOM    411  CZ  ARG A  26       5.495   9.412  17.807  1.00  0.00           C  
ATOM    412  NH1 ARG A  26       6.237   9.054  18.833  1.00  0.00           N  
ATOM    413  NH2 ARG A  26       4.182   9.275  17.861  1.00  0.00           N  
ATOM    414  H   ARG A  26       9.463  10.661  12.302  1.00  0.00           H  
ATOM    415  HA  ARG A  26       9.345  12.974  14.184  1.00  0.00           H  
ATOM    416 1HB  ARG A  26       9.661  10.019  14.856  1.00  0.00           H  
ATOM    417 2HB  ARG A  26       9.791  11.329  16.020  1.00  0.00           H  
ATOM    418 1HG  ARG A  26       7.423  11.948  15.517  1.00  0.00           H  
ATOM    419 2HG  ARG A  26       7.321  10.506  14.478  1.00  0.00           H  
ATOM    420 1HD  ARG A  26       7.971   9.132  16.422  1.00  0.00           H  
ATOM    421 2HD  ARG A  26       7.891  10.596  17.429  1.00  0.00           H  
ATOM    422  HE  ARG A  26       5.471  10.181  15.933  1.00  0.00           H  
ATOM    423 1HH1 ARG A  26       7.240   9.158  18.790  1.00  0.00           H  
ATOM    424 2HH1 ARG A  26       5.802   8.675  19.662  1.00  0.00           H  
ATOM    425 1HH2 ARG A  26       3.612   9.551  17.074  1.00  0.00           H  
ATOM    426 2HH2 ARG A  26       3.748   8.896  18.690  1.00  0.00           H  
ATOM    427  N   PHE A  27      11.810  13.029  14.607  1.00  0.00           N  
ATOM    428  CA  PHE A  27      13.256  13.209  14.637  1.00  0.00           C  
ATOM    429  C   PHE A  27      13.645  14.392  15.513  1.00  0.00           C  
ATOM    430  O   PHE A  27      12.995  15.438  15.487  1.00  0.00           O  
ATOM    431  CB  PHE A  27      13.799  13.417  13.222  1.00  0.00           C  
ATOM    432  CG  PHE A  27      13.240  14.628  12.530  1.00  0.00           C  
ATOM    433  CD1 PHE A  27      13.850  15.866  12.668  1.00  0.00           C  
ATOM    434  CD2 PHE A  27      12.104  14.532  11.741  1.00  0.00           C  
ATOM    435  CE1 PHE A  27      13.337  16.981  12.032  1.00  0.00           C  
ATOM    436  CE2 PHE A  27      11.590  15.644  11.103  1.00  0.00           C  
ATOM    437  CZ  PHE A  27      12.207  16.870  11.250  1.00  0.00           C  
ATOM    438  H   PHE A  27      11.224  13.663  15.129  1.00  0.00           H  
ATOM    439  HA  PHE A  27      13.700  12.313  15.070  1.00  0.00           H  
ATOM    440 1HB  PHE A  27      14.883  13.517  13.259  1.00  0.00           H  
ATOM    441 2HB  PHE A  27      13.572  12.543  12.613  1.00  0.00           H  
ATOM    442  HD1 PHE A  27      14.744  15.954  13.286  1.00  0.00           H  
ATOM    443  HD2 PHE A  27      11.617  13.563  11.625  1.00  0.00           H  
ATOM    444  HE1 PHE A  27      13.825  17.948  12.150  1.00  0.00           H  
ATOM    445  HE2 PHE A  27      10.697  15.555  10.485  1.00  0.00           H  
ATOM    446  HZ  PHE A  27      11.801  17.748  10.749  1.00  0.00           H  
ATOM    447  N   ASN A  28      14.710  14.222  16.290  1.00  0.00           N  
ATOM    448  CA  ASN A  28      15.286  15.323  17.053  1.00  0.00           C  
ATOM    449  C   ASN A  28      14.240  15.985  17.940  1.00  0.00           C  
ATOM    450  O   ASN A  28      14.240  17.203  18.114  1.00  0.00           O  
ATOM    451  CB  ASN A  28      15.921  16.342  16.125  1.00  0.00           C  
ATOM    452  CG  ASN A  28      16.854  17.275  16.843  1.00  0.00           C  
ATOM    453  OD1 ASN A  28      17.338  16.967  17.939  1.00  0.00           O  
ATOM    454  ND2 ASN A  28      17.118  18.411  16.249  1.00  0.00           N  
ATOM    455  H   ASN A  28      15.132  13.307  16.353  1.00  0.00           H  
ATOM    456  HA  ASN A  28      16.063  14.916  17.700  1.00  0.00           H  
ATOM    457 1HB  ASN A  28      16.475  15.824  15.341  1.00  0.00           H  
ATOM    458 2HB  ASN A  28      15.140  16.930  15.641  1.00  0.00           H  
ATOM    459 1HD2 ASN A  28      17.733  19.071  16.680  1.00  0.00           H  
ATOM    460 2HD2 ASN A  28      16.705  18.618  15.363  1.00  0.00           H  
ATOM    461  N   GLY A  29      13.347  15.174  18.500  1.00  0.00           N  
ATOM    462  CA  GLY A  29      12.328  15.672  19.416  1.00  0.00           C  
ATOM    463  C   GLY A  29      11.212  16.384  18.663  1.00  0.00           C  
ATOM    464  O   GLY A  29      10.402  17.094  19.259  1.00  0.00           O  
ATOM    465  H   GLY A  29      13.376  14.187  18.285  1.00  0.00           H  
ATOM    466 1HA  GLY A  29      11.914  14.840  19.987  1.00  0.00           H  
ATOM    467 2HA  GLY A  29      12.784  16.357  20.129  1.00  0.00           H  
ATOM    468  N   LYS A  30      11.173  16.189  17.349  1.00  0.00           N  
ATOM    469  CA  LYS A  30      10.167  16.829  16.509  1.00  0.00           C  
ATOM    470  C   LYS A  30       9.199  15.804  15.933  1.00  0.00           C  
ATOM    471  O   LYS A  30       9.558  14.647  15.719  1.00  0.00           O  
ATOM    472  CB  LYS A  30      10.835  17.615  15.379  1.00  0.00           C  
ATOM    473  CG  LYS A  30      11.766  18.724  15.850  1.00  0.00           C  
ATOM    474  CD  LYS A  30      12.525  19.340  14.684  1.00  0.00           C  
ATOM    475  CE  LYS A  30      13.474  20.432  15.156  1.00  0.00           C  
ATOM    476  NZ  LYS A  30      14.294  20.976  14.039  1.00  0.00           N  
ATOM    477  H   LYS A  30      11.857  15.582  16.921  1.00  0.00           H  
ATOM    478  HA  LYS A  30       9.594  17.517  17.130  1.00  0.00           H  
ATOM    479 1HB  LYS A  30      11.413  16.934  14.755  1.00  0.00           H  
ATOM    480 2HB  LYS A  30      10.069  18.067  14.748  1.00  0.00           H  
ATOM    481 1HG  LYS A  30      11.185  19.502  16.346  1.00  0.00           H  
ATOM    482 2HG  LYS A  30      12.482  18.318  16.565  1.00  0.00           H  
ATOM    483 1HD  LYS A  30      13.101  18.565  14.174  1.00  0.00           H  
ATOM    484 2HD  LYS A  30      11.818  19.768  13.975  1.00  0.00           H  
ATOM    485 1HE  LYS A  30      12.901  21.244  15.600  1.00  0.00           H  
ATOM    486 2HE  LYS A  30      14.142  20.030  15.916  1.00  0.00           H  
ATOM    487 1HZ  LYS A  30      14.909  21.696  14.392  1.00  0.00           H  
ATOM    488 2HZ  LYS A  30      14.844  20.234  13.631  1.00  0.00           H  
ATOM    489 3HZ  LYS A  30      13.686  21.370  13.335  1.00  0.00           H  
ATOM    490  N   ARG A  31       7.967  16.237  15.683  1.00  0.00           N  
ATOM    491  CA  ARG A  31       6.947  15.360  15.121  1.00  0.00           C  
ATOM    492  C   ARG A  31       6.066  16.107  14.126  1.00  0.00           C  
ATOM    493  O   ARG A  31       5.465  17.129  14.461  1.00  0.00           O  
ATOM    494  CB  ARG A  31       6.078  14.775  16.224  1.00  0.00           C  
ATOM    495  CG  ARG A  31       4.980  13.839  15.744  1.00  0.00           C  
ATOM    496  CD  ARG A  31       4.156  13.334  16.872  1.00  0.00           C  
ATOM    497  NE  ARG A  31       3.064  12.492  16.412  1.00  0.00           N  
ATOM    498  CZ  ARG A  31       1.865  12.951  16.002  1.00  0.00           C  
ATOM    499  NH1 ARG A  31       1.621  14.242  16.001  1.00  0.00           N  
ATOM    500  NH2 ARG A  31       0.935  12.102  15.601  1.00  0.00           N  
ATOM    501  H   ARG A  31       7.733  17.197  15.888  1.00  0.00           H  
ATOM    502  HA  ARG A  31       7.449  14.557  14.582  1.00  0.00           H  
ATOM    503 1HB  ARG A  31       6.702  14.219  16.922  1.00  0.00           H  
ATOM    504 2HB  ARG A  31       5.603  15.583  16.780  1.00  0.00           H  
ATOM    505 1HG  ARG A  31       4.325  14.370  15.053  1.00  0.00           H  
ATOM    506 2HG  ARG A  31       5.426  12.984  15.235  1.00  0.00           H  
ATOM    507 1HD  ARG A  31       4.781  12.745  17.543  1.00  0.00           H  
ATOM    508 2HD  ARG A  31       3.732  14.176  17.418  1.00  0.00           H  
ATOM    509  HE  ARG A  31       3.214  11.492  16.399  1.00  0.00           H  
ATOM    510 1HH1 ARG A  31       2.332  14.891  16.307  1.00  0.00           H  
ATOM    511 2HH1 ARG A  31       0.722  14.586  15.694  1.00  0.00           H  
ATOM    512 1HH2 ARG A  31       1.122  11.108  15.602  1.00  0.00           H  
ATOM    513 2HH2 ARG A  31       0.037  12.445  15.294  1.00  0.00           H  
ATOM    514  N   TYR A  32       5.993  15.592  12.904  1.00  0.00           N  
ATOM    515  CA  TYR A  32       5.199  16.220  11.854  1.00  0.00           C  
ATOM    516  C   TYR A  32       4.228  15.227  11.230  1.00  0.00           C  
ATOM    517  O   TYR A  32       4.545  14.047  11.073  1.00  0.00           O  
ATOM    518  CB  TYR A  32       6.110  16.817  10.779  1.00  0.00           C  
ATOM    519  CG  TYR A  32       7.038  17.894  11.295  1.00  0.00           C  
ATOM    520  CD1 TYR A  32       8.309  17.560  11.740  1.00  0.00           C  
ATOM    521  CD2 TYR A  32       6.619  19.216  11.324  1.00  0.00           C  
ATOM    522  CE1 TYR A  32       9.157  18.544  12.211  1.00  0.00           C  
ATOM    523  CE2 TYR A  32       7.467  20.199  11.796  1.00  0.00           C  
ATOM    524  CZ  TYR A  32       8.731  19.867  12.238  1.00  0.00           C  
ATOM    525  OH  TYR A  32       9.575  20.846  12.707  1.00  0.00           O  
ATOM    526  H   TYR A  32       6.501  14.744  12.697  1.00  0.00           H  
ATOM    527  HA  TYR A  32       4.615  17.021  12.305  1.00  0.00           H  
ATOM    528 1HB  TYR A  32       6.718  16.027  10.336  1.00  0.00           H  
ATOM    529 2HB  TYR A  32       5.501  17.246   9.984  1.00  0.00           H  
ATOM    530  HD1 TYR A  32       8.639  16.521  11.717  1.00  0.00           H  
ATOM    531  HD2 TYR A  32       5.620  19.478  10.976  1.00  0.00           H  
ATOM    532  HE1 TYR A  32      10.155  18.281  12.561  1.00  0.00           H  
ATOM    533  HE2 TYR A  32       7.137  21.238  11.819  1.00  0.00           H  
ATOM    534  HH  TYR A  32       9.131  21.697  12.667  1.00  0.00           H  
ATOM    535  N   GLU A  33       3.042  15.709  10.877  1.00  0.00           N  
ATOM    536  CA  GLU A  33       2.051  14.885  10.195  1.00  0.00           C  
ATOM    537  C   GLU A  33       1.836  15.353   8.762  1.00  0.00           C  
ATOM    538  O   GLU A  33       1.761  16.552   8.495  1.00  0.00           O  
ATOM    539  CB  GLU A  33       0.722  14.912  10.955  1.00  0.00           C  
ATOM    540  CG  GLU A  33       0.787  14.322  12.356  1.00  0.00           C  
ATOM    541  CD  GLU A  33      -0.532  14.376  13.075  1.00  0.00           C  
ATOM    542  OE1 GLU A  33      -1.493  14.805  12.483  1.00  0.00           O  
ATOM    543  OE2 GLU A  33      -0.579  13.988  14.219  1.00  0.00           O  
ATOM    544  H   GLU A  33       2.821  16.672  11.085  1.00  0.00           H  
ATOM    545  HA  GLU A  33       2.427  13.863  10.160  1.00  0.00           H  
ATOM    546 1HB  GLU A  33       0.373  15.941  11.041  1.00  0.00           H  
ATOM    547 2HB  GLU A  33      -0.029  14.357  10.393  1.00  0.00           H  
ATOM    548 1HG  GLU A  33       1.108  13.283  12.287  1.00  0.00           H  
ATOM    549 2HG  GLU A  33       1.533  14.866  12.934  1.00  0.00           H  
ATOM    550  N   TYR A  34       1.739  14.399   7.842  1.00  0.00           N  
ATOM    551  CA  TYR A  34       1.507  14.712   6.436  1.00  0.00           C  
ATOM    552  C   TYR A  34       0.387  13.856   5.859  1.00  0.00           C  
ATOM    553  O   TYR A  34       0.241  12.687   6.215  1.00  0.00           O  
ATOM    554  CB  TYR A  34       2.792  14.520   5.627  1.00  0.00           C  
ATOM    555  CG  TYR A  34       3.973  15.299   6.162  1.00  0.00           C  
ATOM    556  CD1 TYR A  34       4.848  14.703   7.058  1.00  0.00           C  
ATOM    557  CD2 TYR A  34       4.180  16.609   5.758  1.00  0.00           C  
ATOM    558  CE1 TYR A  34       5.927  15.414   7.547  1.00  0.00           C  
ATOM    559  CE2 TYR A  34       5.259  17.320   6.247  1.00  0.00           C  
ATOM    560  CZ  TYR A  34       6.130  16.727   7.138  1.00  0.00           C  
ATOM    561  OH  TYR A  34       7.204  17.435   7.625  1.00  0.00           O  
ATOM    562  H   TYR A  34       1.828  13.433   8.123  1.00  0.00           H  
ATOM    563  HA  TYR A  34       1.201  15.755   6.367  1.00  0.00           H  
ATOM    564 1HB  TYR A  34       3.059  13.463   5.613  1.00  0.00           H  
ATOM    565 2HB  TYR A  34       2.621  14.828   4.595  1.00  0.00           H  
ATOM    566  HD1 TYR A  34       4.685  13.673   7.376  1.00  0.00           H  
ATOM    567  HD2 TYR A  34       3.492  17.078   5.055  1.00  0.00           H  
ATOM    568  HE1 TYR A  34       6.614  14.945   8.251  1.00  0.00           H  
ATOM    569  HE2 TYR A  34       5.422  18.351   5.930  1.00  0.00           H  
ATOM    570  HH  TYR A  34       7.201  18.319   7.249  1.00  0.00           H  
ATOM    571  N   THR A  35      -0.402  14.446   4.967  1.00  0.00           N  
ATOM    572  CA  THR A  35      -1.434  13.708   4.251  1.00  0.00           C  
ATOM    573  C   THR A  35      -0.905  13.161   2.931  1.00  0.00           C  
ATOM    574  O   THR A  35      -0.332  13.898   2.129  1.00  0.00           O  
ATOM    575  CB  THR A  35      -2.666  14.593   3.987  1.00  0.00           C  
ATOM    576  OG1 THR A  35      -3.230  15.015   5.236  1.00  0.00           O  
ATOM    577  CG2 THR A  35      -3.715  13.826   3.196  1.00  0.00           C  
ATOM    578  H   THR A  35      -0.282  15.431   4.782  1.00  0.00           H  
ATOM    579  HA  THR A  35      -1.734  12.860   4.867  1.00  0.00           H  
ATOM    580  HB  THR A  35      -2.367  15.475   3.423  1.00  0.00           H  
ATOM    581  HG1 THR A  35      -3.773  14.310   5.596  1.00  0.00           H  
ATOM    582 1HG2 THR A  35      -4.578  14.467   3.019  1.00  0.00           H  
ATOM    583 2HG2 THR A  35      -3.293  13.513   2.241  1.00  0.00           H  
ATOM    584 3HG2 THR A  35      -4.025  12.947   3.760  1.00  0.00           H  
ATOM    585  N   ALA A  36      -1.100  11.866   2.712  1.00  0.00           N  
ATOM    586  CA  ALA A  36      -0.583  11.203   1.520  1.00  0.00           C  
ATOM    587  C   ALA A  36      -1.707  10.567   0.712  1.00  0.00           C  
ATOM    588  O   ALA A  36      -2.110   9.434   0.975  1.00  0.00           O  
ATOM    589  CB  ALA A  36       0.451  10.154   1.903  1.00  0.00           C  
ATOM    590  H   ALA A  36      -1.620  11.325   3.389  1.00  0.00           H  
ATOM    591  HA  ALA A  36      -0.094  11.949   0.895  1.00  0.00           H  
ATOM    592 1HB  ALA A  36       0.827   9.669   1.003  1.00  0.00           H  
ATOM    593 2HB  ALA A  36       1.277  10.633   2.431  1.00  0.00           H  
ATOM    594 3HB  ALA A  36      -0.009   9.410   2.552  1.00  0.00           H  
ATOM    595  N   ASN A  37      -2.211  11.304  -0.272  1.00  0.00           N  
ATOM    596  CA  ASN A  37      -3.222  10.779  -1.181  1.00  0.00           C  
ATOM    597  C   ASN A  37      -2.607   9.832  -2.203  1.00  0.00           C  
ATOM    598  O   ASN A  37      -1.397   9.852  -2.433  1.00  0.00           O  
ATOM    599  CB  ASN A  37      -3.954  11.913  -1.877  1.00  0.00           C  
ATOM    600  CG  ASN A  37      -4.837  12.690  -0.941  1.00  0.00           C  
ATOM    601  OD1 ASN A  37      -5.878  12.195  -0.495  1.00  0.00           O  
ATOM    602  ND2 ASN A  37      -4.441  13.900  -0.634  1.00  0.00           N  
ATOM    603  H   ASN A  37      -1.883  12.252  -0.395  1.00  0.00           H  
ATOM    604  HA  ASN A  37      -3.945  10.213  -0.594  1.00  0.00           H  
ATOM    605 1HB  ASN A  37      -3.228  12.594  -2.324  1.00  0.00           H  
ATOM    606 2HB  ASN A  37      -4.565  11.510  -2.684  1.00  0.00           H  
ATOM    607 1HD2 ASN A  37      -4.989  14.463  -0.015  1.00  0.00           H  
ATOM    608 2HD2 ASN A  37      -3.591  14.260  -1.017  1.00  0.00           H  
ATOM    609  N   PRO A  38      -3.446   9.003  -2.815  1.00  0.00           N  
ATOM    610  CA  PRO A  38      -2.991   8.069  -3.837  1.00  0.00           C  
ATOM    611  C   PRO A  38      -2.244   8.792  -4.951  1.00  0.00           C  
ATOM    612  O   PRO A  38      -2.823   9.606  -5.671  1.00  0.00           O  
ATOM    613  CB  PRO A  38      -4.297   7.448  -4.342  1.00  0.00           C  
ATOM    614  CG  PRO A  38      -5.220   7.539  -3.176  1.00  0.00           C  
ATOM    615  CD  PRO A  38      -4.895   8.867  -2.544  1.00  0.00           C  
ATOM    616  HA  PRO A  38      -2.297   7.368  -3.371  1.00  0.00           H  
ATOM    617 1HB  PRO A  38      -4.661   8.001  -5.220  1.00  0.00           H  
ATOM    618 2HB  PRO A  38      -4.120   6.411  -4.666  1.00  0.00           H  
ATOM    619 1HG  PRO A  38      -6.265   7.476  -3.514  1.00  0.00           H  
ATOM    620 2HG  PRO A  38      -5.055   6.693  -2.493  1.00  0.00           H  
ATOM    621 1HD  PRO A  38      -5.479   9.660  -3.035  1.00  0.00           H  
ATOM    622 2HD  PRO A  38      -5.121   8.826  -1.469  1.00  0.00           H  
ATOM    623  N   GLY A  39      -0.959   8.489  -5.089  1.00  0.00           N  
ATOM    624  CA  GLY A  39      -0.135   9.098  -6.127  1.00  0.00           C  
ATOM    625  C   GLY A  39       0.611  10.314  -5.595  1.00  0.00           C  
ATOM    626  O   GLY A  39       1.534  10.816  -6.236  1.00  0.00           O  
ATOM    627  H   GLY A  39      -0.540   7.820  -4.459  1.00  0.00           H  
ATOM    628 1HA  GLY A  39       0.578   8.363  -6.503  1.00  0.00           H  
ATOM    629 2HA  GLY A  39      -0.765   9.391  -6.965  1.00  0.00           H  
ATOM    630  N   GLU A  40       0.207  10.783  -4.419  1.00  0.00           N  
ATOM    631  CA  GLU A  40       0.843  11.937  -3.795  1.00  0.00           C  
ATOM    632  C   GLU A  40       2.082  11.525  -3.009  1.00  0.00           C  
ATOM    633  O   GLU A  40       2.095  10.483  -2.354  1.00  0.00           O  
ATOM    634  CB  GLU A  40      -0.144  12.655  -2.873  1.00  0.00           C  
ATOM    635  CG  GLU A  40       0.383  13.953  -2.277  1.00  0.00           C  
ATOM    636  CD  GLU A  40      -0.631  14.656  -1.417  1.00  0.00           C  
ATOM    637  OE1 GLU A  40      -1.619  14.049  -1.080  1.00  0.00           O  
ATOM    638  OE2 GLU A  40      -0.417  15.801  -1.098  1.00  0.00           O  
ATOM    639  H   GLU A  40      -0.559  10.327  -3.946  1.00  0.00           H  
ATOM    640  HA  GLU A  40       1.160  12.617  -4.586  1.00  0.00           H  
ATOM    641 1HB  GLU A  40      -1.056  12.886  -3.424  1.00  0.00           H  
ATOM    642 2HB  GLU A  40      -0.418  11.996  -2.049  1.00  0.00           H  
ATOM    643 1HG  GLU A  40       1.263  13.733  -1.674  1.00  0.00           H  
ATOM    644 2HG  GLU A  40       0.687  14.615  -3.087  1.00  0.00           H  
ATOM    645  N   ARG A  41       3.121  12.350  -3.078  1.00  0.00           N  
ATOM    646  CA  ARG A  41       4.369  12.071  -2.377  1.00  0.00           C  
ATOM    647  C   ARG A  41       4.639  13.112  -1.298  1.00  0.00           C  
ATOM    648  O   ARG A  41       4.279  14.280  -1.445  1.00  0.00           O  
ATOM    649  CB  ARG A  41       5.536  12.040  -3.352  1.00  0.00           C  
ATOM    650  CG  ARG A  41       5.497  10.903  -4.361  1.00  0.00           C  
ATOM    651  CD  ARG A  41       6.755  10.822  -5.146  1.00  0.00           C  
ATOM    652  NE  ARG A  41       6.724   9.734  -6.110  1.00  0.00           N  
ATOM    653  CZ  ARG A  41       7.750   9.397  -6.916  1.00  0.00           C  
ATOM    654  NH1 ARG A  41       8.877  10.071  -6.863  1.00  0.00           N  
ATOM    655  NH2 ARG A  41       7.622   8.388  -7.760  1.00  0.00           N  
ATOM    656  H   ARG A  41       3.044  13.192  -3.631  1.00  0.00           H  
ATOM    657  HA  ARG A  41       4.273  11.101  -1.889  1.00  0.00           H  
ATOM    658 1HB  ARG A  41       5.567  12.975  -3.911  1.00  0.00           H  
ATOM    659 2HB  ARG A  41       6.471  11.958  -2.798  1.00  0.00           H  
ATOM    660 1HG  ARG A  41       5.358   9.957  -3.837  1.00  0.00           H  
ATOM    661 2HG  ARG A  41       4.670  11.059  -5.054  1.00  0.00           H  
ATOM    662 1HD  ARG A  41       6.905  11.755  -5.690  1.00  0.00           H  
ATOM    663 2HD  ARG A  41       7.595  10.657  -4.472  1.00  0.00           H  
ATOM    664  HE  ARG A  41       5.874   9.192  -6.179  1.00  0.00           H  
ATOM    665 1HH1 ARG A  41       8.974  10.842  -6.218  1.00  0.00           H  
ATOM    666 2HH1 ARG A  41       9.645   9.818  -7.467  1.00  0.00           H  
ATOM    667 1HH2 ARG A  41       6.755   7.869  -7.801  1.00  0.00           H  
ATOM    668 2HH2 ARG A  41       8.390   8.135  -8.364  1.00  0.00           H  
ATOM    669  N   VAL A  42       5.277  12.681  -0.215  1.00  0.00           N  
ATOM    670  CA  VAL A  42       5.675  13.593   0.852  1.00  0.00           C  
ATOM    671  C   VAL A  42       7.189  13.750   0.904  1.00  0.00           C  
ATOM    672  O   VAL A  42       7.923  12.765   0.986  1.00  0.00           O  
ATOM    673  CB  VAL A  42       5.168  13.078   2.212  1.00  0.00           C  
ATOM    674  CG1 VAL A  42       5.644  13.987   3.336  1.00  0.00           C  
ATOM    675  CG2 VAL A  42       3.650  12.987   2.198  1.00  0.00           C  
ATOM    676  H   VAL A  42       5.491  11.698  -0.128  1.00  0.00           H  
ATOM    677  HA  VAL A  42       5.244  14.571   0.640  1.00  0.00           H  
ATOM    678  HB  VAL A  42       5.590  12.091   2.397  1.00  0.00           H  
ATOM    679 1HG1 VAL A  42       5.276  13.609   4.290  1.00  0.00           H  
ATOM    680 2HG1 VAL A  42       6.733  14.009   3.350  1.00  0.00           H  
ATOM    681 3HG1 VAL A  42       5.262  14.995   3.175  1.00  0.00           H  
ATOM    682 1HG2 VAL A  42       3.298  12.623   3.162  1.00  0.00           H  
ATOM    683 2HG2 VAL A  42       3.228  13.974   2.007  1.00  0.00           H  
ATOM    684 3HG2 VAL A  42       3.334  12.300   1.413  1.00  0.00           H  
ATOM    685  N   GLU A  43       7.651  14.994   0.857  1.00  0.00           N  
ATOM    686  CA  GLU A  43       9.081  15.282   0.863  1.00  0.00           C  
ATOM    687  C   GLU A  43       9.485  16.041   2.121  1.00  0.00           C  
ATOM    688  O   GLU A  43       9.042  17.167   2.346  1.00  0.00           O  
ATOM    689  CB  GLU A  43       9.468  16.090  -0.378  1.00  0.00           C  
ATOM    690  CG  GLU A  43      10.961  16.349  -0.518  1.00  0.00           C  
ATOM    691  CD  GLU A  43      11.311  17.086  -1.782  1.00  0.00           C  
ATOM    692  OE1 GLU A  43      10.415  17.566  -2.434  1.00  0.00           O  
ATOM    693  OE2 GLU A  43      12.475  17.167  -2.095  1.00  0.00           O  
ATOM    694  H   GLU A  43       6.995  15.761   0.816  1.00  0.00           H  
ATOM    695  HA  GLU A  43       9.617  14.333   0.859  1.00  0.00           H  
ATOM    696 1HB  GLU A  43       9.134  15.565  -1.273  1.00  0.00           H  
ATOM    697 2HB  GLU A  43       8.962  17.055  -0.356  1.00  0.00           H  
ATOM    698 1HG  GLU A  43      11.300  16.936   0.336  1.00  0.00           H  
ATOM    699 2HG  GLU A  43      11.488  15.396  -0.501  1.00  0.00           H  
ATOM    700  N   VAL A  44      10.328  15.418   2.937  1.00  0.00           N  
ATOM    701  CA  VAL A  44      10.767  16.019   4.189  1.00  0.00           C  
ATOM    702  C   VAL A  44      12.268  16.279   4.180  1.00  0.00           C  
ATOM    703  O   VAL A  44      13.065  15.360   3.992  1.00  0.00           O  
ATOM    704  CB  VAL A  44      10.415  15.101   5.375  1.00  0.00           C  
ATOM    705  CG1 VAL A  44      10.890  15.715   6.683  1.00  0.00           C  
ATOM    706  CG2 VAL A  44       8.915  14.852   5.409  1.00  0.00           C  
ATOM    707  H   VAL A  44      10.675  14.504   2.681  1.00  0.00           H  
ATOM    708  HA  VAL A  44      10.263  16.980   4.299  1.00  0.00           H  
ATOM    709  HB  VAL A  44      10.940  14.153   5.256  1.00  0.00           H  
ATOM    710 1HG1 VAL A  44      10.633  15.053   7.510  1.00  0.00           H  
ATOM    711 2HG1 VAL A  44      11.971  15.851   6.650  1.00  0.00           H  
ATOM    712 3HG1 VAL A  44      10.405  16.680   6.829  1.00  0.00           H  
ATOM    713 1HG2 VAL A  44       8.674  14.201   6.249  1.00  0.00           H  
ATOM    714 2HG2 VAL A  44       8.391  15.801   5.522  1.00  0.00           H  
ATOM    715 3HG2 VAL A  44       8.605  14.374   4.479  1.00  0.00           H  
ATOM    716  N   GLU A  45      12.648  17.535   4.385  1.00  0.00           N  
ATOM    717  CA  GLU A  45      14.055  17.920   4.392  1.00  0.00           C  
ATOM    718  C   GLU A  45      14.562  18.127   5.813  1.00  0.00           C  
ATOM    719  O   GLU A  45      14.021  18.939   6.564  1.00  0.00           O  
ATOM    720  CB  GLU A  45      14.263  19.197   3.575  1.00  0.00           C  
ATOM    721  CG  GLU A  45      15.709  19.666   3.499  1.00  0.00           C  
ATOM    722  CD  GLU A  45      15.882  20.891   2.645  1.00  0.00           C  
ATOM    723  OE1 GLU A  45      15.491  21.950   3.073  1.00  0.00           O  
ATOM    724  OE2 GLU A  45      16.407  20.768   1.564  1.00  0.00           O  
ATOM    725  H   GLU A  45      11.944  18.244   4.540  1.00  0.00           H  
ATOM    726  HA  GLU A  45      14.630  17.108   3.947  1.00  0.00           H  
ATOM    727 1HB  GLU A  45      13.909  19.039   2.556  1.00  0.00           H  
ATOM    728 2HB  GLU A  45      13.671  20.005   4.005  1.00  0.00           H  
ATOM    729 1HG  GLU A  45      16.062  19.886   4.506  1.00  0.00           H  
ATOM    730 2HG  GLU A  45      16.321  18.860   3.097  1.00  0.00           H  
ATOM    731  N   VAL A  46      15.604  17.386   6.177  1.00  0.00           N  
ATOM    732  CA  VAL A  46      16.182  17.482   7.512  1.00  0.00           C  
ATOM    733  C   VAL A  46      17.703  17.550   7.450  1.00  0.00           C  
ATOM    734  O   VAL A  46      18.301  17.311   6.401  1.00  0.00           O  
ATOM    735  CB  VAL A  46      15.759  16.273   8.366  1.00  0.00           C  
ATOM    736  CG1 VAL A  46      14.245  16.226   8.511  1.00  0.00           C  
ATOM    737  CG2 VAL A  46      16.281  14.988   7.740  1.00  0.00           C  
ATOM    738  H   VAL A  46      16.005  16.740   5.513  1.00  0.00           H  
ATOM    739  HA  VAL A  46      15.812  18.392   7.986  1.00  0.00           H  
ATOM    740  HB  VAL A  46      16.174  16.383   9.368  1.00  0.00           H  
ATOM    741 1HG1 VAL A  46      13.965  15.364   9.118  1.00  0.00           H  
ATOM    742 2HG1 VAL A  46      13.898  17.139   8.994  1.00  0.00           H  
ATOM    743 3HG1 VAL A  46      13.788  16.139   7.525  1.00  0.00           H  
ATOM    744 1HG2 VAL A  46      15.979  14.137   8.349  1.00  0.00           H  
ATOM    745 2HG2 VAL A  46      15.870  14.880   6.736  1.00  0.00           H  
ATOM    746 3HG2 VAL A  46      17.370  15.027   7.685  1.00  0.00           H  
ATOM    747  N   SER A  47      18.322  17.875   8.579  1.00  0.00           N  
ATOM    748  CA  SER A  47      19.777  17.872   8.683  1.00  0.00           C  
ATOM    749  C   SER A  47      20.324  16.450   8.714  1.00  0.00           C  
ATOM    750  O   SER A  47      19.593  15.500   8.993  1.00  0.00           O  
ATOM    751  CB  SER A  47      20.213  18.617   9.929  1.00  0.00           C  
ATOM    752  OG  SER A  47      19.912  17.884  11.085  1.00  0.00           O  
ATOM    753  H   SER A  47      17.772  18.131   9.386  1.00  0.00           H  
ATOM    754  HA  SER A  47      20.181  18.367   7.800  1.00  0.00           H  
ATOM    755 1HB  SER A  47      21.286  18.805   9.884  1.00  0.00           H  
ATOM    756 2HB  SER A  47      19.713  19.584   9.968  1.00  0.00           H  
ATOM    757  HG  SER A  47      19.537  18.513  11.706  1.00  0.00           H  
ATOM    758  N   PRO A  48      21.613  16.313   8.424  1.00  0.00           N  
ATOM    759  CA  PRO A  48      22.258  15.005   8.403  1.00  0.00           C  
ATOM    760  C   PRO A  48      22.013  14.249   9.702  1.00  0.00           C  
ATOM    761  O   PRO A  48      21.744  13.047   9.691  1.00  0.00           O  
ATOM    762  CB  PRO A  48      23.739  15.353   8.223  1.00  0.00           C  
ATOM    763  CG  PRO A  48      23.723  16.623   7.442  1.00  0.00           C  
ATOM    764  CD  PRO A  48      22.559  17.395   8.004  1.00  0.00           C  
ATOM    765  HA  PRO A  48      21.819  14.424   7.590  1.00  0.00           H  
ATOM    766 1HB  PRO A  48      24.222  15.461   9.205  1.00  0.00           H  
ATOM    767 2HB  PRO A  48      24.256  14.536   7.698  1.00  0.00           H  
ATOM    768 1HG  PRO A  48      24.680  17.153   7.560  1.00  0.00           H  
ATOM    769 2HG  PRO A  48      23.610  16.409   6.369  1.00  0.00           H  
ATOM    770 1HD  PRO A  48      22.896  17.990   8.867  1.00  0.00           H  
ATOM    771 2HD  PRO A  48      22.138  18.045   7.225  1.00  0.00           H  
ATOM    772  N   GLU A  49      22.106  14.959  10.820  1.00  0.00           N  
ATOM    773  CA  GLU A  49      21.955  14.344  12.134  1.00  0.00           C  
ATOM    774  C   GLU A  49      20.495  14.022  12.427  1.00  0.00           C  
ATOM    775  O   GLU A  49      20.185  12.995  13.030  1.00  0.00           O  
ATOM    776  CB  GLU A  49      22.514  15.264  13.222  1.00  0.00           C  
ATOM    777  CG  GLU A  49      24.024  15.444  13.178  1.00  0.00           C  
ATOM    778  CD  GLU A  49      24.773  14.152  13.346  1.00  0.00           C  
ATOM    779  OE1 GLU A  49      24.474  13.429  14.265  1.00  0.00           O  
ATOM    780  OE2 GLU A  49      25.646  13.887  12.553  1.00  0.00           O  
ATOM    781  H   GLU A  49      22.287  15.950  10.760  1.00  0.00           H  
ATOM    782  HA  GLU A  49      22.511  13.405  12.134  1.00  0.00           H  
ATOM    783 1HB  GLU A  49      22.056  16.250  13.134  1.00  0.00           H  
ATOM    784 2HB  GLU A  49      22.252  14.868  14.203  1.00  0.00           H  
ATOM    785 1HG  GLU A  49      24.300  15.889  12.222  1.00  0.00           H  
ATOM    786 2HG  GLU A  49      24.320  16.135  13.967  1.00  0.00           H  
ATOM    787  N   GLU A  50      19.602  14.907  11.998  1.00  0.00           N  
ATOM    788  CA  GLU A  50      18.169  14.673  12.125  1.00  0.00           C  
ATOM    789  C   GLU A  50      17.727  13.488  11.275  1.00  0.00           C  
ATOM    790  O   GLU A  50      16.834  12.734  11.662  1.00  0.00           O  
ATOM    791  CB  GLU A  50      17.386  15.924  11.720  1.00  0.00           C  
ATOM    792  CG  GLU A  50      17.455  17.062  12.729  1.00  0.00           C  
ATOM    793  CD  GLU A  50      16.731  18.297  12.268  1.00  0.00           C  
ATOM    794  OE1 GLU A  50      16.703  18.539  11.085  1.00  0.00           O  
ATOM    795  OE2 GLU A  50      16.207  18.999  13.100  1.00  0.00           O  
ATOM    796  H   GLU A  50      19.925  15.764  11.571  1.00  0.00           H  
ATOM    797  HA  GLU A  50      17.956  14.434  13.167  1.00  0.00           H  
ATOM    798 1HB  GLU A  50      17.763  16.298  10.768  1.00  0.00           H  
ATOM    799 2HB  GLU A  50      16.336  15.666  11.578  1.00  0.00           H  
ATOM    800 1HG  GLU A  50      17.017  16.729  13.669  1.00  0.00           H  
ATOM    801 2HG  GLU A  50      18.500  17.306  12.915  1.00  0.00           H  
ATOM    802  N   LEU A  51      18.356  13.331  10.116  1.00  0.00           N  
ATOM    803  CA  LEU A  51      18.100  12.182   9.255  1.00  0.00           C  
ATOM    804  C   LEU A  51      18.507  10.883   9.936  1.00  0.00           C  
ATOM    805  O   LEU A  51      17.769   9.897   9.907  1.00  0.00           O  
ATOM    806  CB  LEU A  51      18.859  12.332   7.931  1.00  0.00           C  
ATOM    807  CG  LEU A  51      18.686  11.181   6.931  1.00  0.00           C  
ATOM    808  CD1 LEU A  51      17.216  11.046   6.561  1.00  0.00           C  
ATOM    809  CD2 LEU A  51      19.538  11.447   5.699  1.00  0.00           C  
ATOM    810  H   LEU A  51      19.029  14.024   9.823  1.00  0.00           H  
ATOM    811  HA  LEU A  51      17.027  12.136   9.062  1.00  0.00           H  
ATOM    812 1HB  LEU A  51      18.528  13.247   7.442  1.00  0.00           H  
ATOM    813 2HB  LEU A  51      19.923  12.425   8.149  1.00  0.00           H  
ATOM    814  HG  LEU A  51      19.001  10.246   7.395  1.00  0.00           H  
ATOM    815 1HD1 LEU A  51      17.093  10.228   5.851  1.00  0.00           H  
ATOM    816 2HD1 LEU A  51      16.632  10.837   7.458  1.00  0.00           H  
ATOM    817 3HD1 LEU A  51      16.867  11.973   6.109  1.00  0.00           H  
ATOM    818 1HD2 LEU A  51      19.416  10.628   4.989  1.00  0.00           H  
ATOM    819 2HD2 LEU A  51      19.223  12.381   5.234  1.00  0.00           H  
ATOM    820 3HD2 LEU A  51      20.586  11.521   5.990  1.00  0.00           H  
ATOM    821  N   LYS A  52      19.686  10.885  10.548  1.00  0.00           N  
ATOM    822  CA  LYS A  52      20.184   9.712  11.258  1.00  0.00           C  
ATOM    823  C   LYS A  52      19.164   9.208  12.271  1.00  0.00           C  
ATOM    824  O   LYS A  52      18.991   8.001  12.444  1.00  0.00           O  
ATOM    825  CB  LYS A  52      21.507  10.030  11.956  1.00  0.00           C  
ATOM    826  CG  LYS A  52      22.691  10.198  11.014  1.00  0.00           C  
ATOM    827  CD  LYS A  52      23.944  10.615  11.770  1.00  0.00           C  
ATOM    828  CE  LYS A  52      25.113  10.844  10.822  1.00  0.00           C  
ATOM    829  NZ  LYS A  52      26.323  11.329  11.539  1.00  0.00           N  
ATOM    830  H   LYS A  52      20.252  11.721  10.521  1.00  0.00           H  
ATOM    831  HA  LYS A  52      20.350   8.920  10.528  1.00  0.00           H  
ATOM    832 1HB  LYS A  52      21.403  10.951  12.530  1.00  0.00           H  
ATOM    833 2HB  LYS A  52      21.748   9.232  12.659  1.00  0.00           H  
ATOM    834 1HG  LYS A  52      22.884   9.255  10.500  1.00  0.00           H  
ATOM    835 2HG  LYS A  52      22.458  10.957  10.268  1.00  0.00           H  
ATOM    836 1HD  LYS A  52      23.747  11.536  12.320  1.00  0.00           H  
ATOM    837 2HD  LYS A  52      24.215   9.837  12.483  1.00  0.00           H  
ATOM    838 1HE  LYS A  52      25.356   9.913  10.313  1.00  0.00           H  
ATOM    839 2HE  LYS A  52      24.832  11.581  10.070  1.00  0.00           H  
ATOM    840 1HZ  LYS A  52      27.073  11.469  10.877  1.00  0.00           H  
ATOM    841 2HZ  LYS A  52      26.114  12.204  12.000  1.00  0.00           H  
ATOM    842 3HZ  LYS A  52      26.605  10.645  12.227  1.00  0.00           H  
ATOM    843  N   ASN A  53      18.493  10.139  12.940  1.00  0.00           N  
ATOM    844  CA  ASN A  53      17.502   9.791  13.950  1.00  0.00           C  
ATOM    845  C   ASN A  53      16.087  10.061  13.452  1.00  0.00           C  
ATOM    846  O   ASN A  53      15.212  10.453  14.223  1.00  0.00           O  
ATOM    847  CB  ASN A  53      17.767  10.545  15.240  1.00  0.00           C  
ATOM    848  CG  ASN A  53      19.052  10.128  15.900  1.00  0.00           C  
ATOM    849  OD1 ASN A  53      19.194   8.981  16.340  1.00  0.00           O  
ATOM    850  ND2 ASN A  53      19.990  11.037  15.978  1.00  0.00           N  
ATOM    851  H   ASN A  53      18.673  11.114  12.743  1.00  0.00           H  
ATOM    852  HA  ASN A  53      17.585   8.723  14.154  1.00  0.00           H  
ATOM    853 1HB  ASN A  53      17.808  11.615  15.034  1.00  0.00           H  
ATOM    854 2HB  ASN A  53      16.944  10.378  15.936  1.00  0.00           H  
ATOM    855 1HD2 ASN A  53      20.866  10.815  16.407  1.00  0.00           H  
ATOM    856 2HD2 ASN A  53      19.831  11.952  15.609  1.00  0.00           H  
ATOM    857  N   LEU A  54      15.871   9.850  12.158  1.00  0.00           N  
ATOM    858  CA  LEU A  54      14.569  10.091  11.550  1.00  0.00           C  
ATOM    859  C   LEU A  54      13.801   8.790  11.357  1.00  0.00           C  
ATOM    860  O   LEU A  54      14.330   7.822  10.812  1.00  0.00           O  
ATOM    861  CB  LEU A  54      14.737  10.798  10.199  1.00  0.00           C  
ATOM    862  CG  LEU A  54      13.436  11.180   9.481  1.00  0.00           C  
ATOM    863  CD1 LEU A  54      13.661  12.440   8.657  1.00  0.00           C  
ATOM    864  CD2 LEU A  54      12.984  10.024   8.600  1.00  0.00           C  
ATOM    865  H   LEU A  54      16.629   9.514  11.582  1.00  0.00           H  
ATOM    866  HA  LEU A  54      13.992  10.723  12.225  1.00  0.00           H  
ATOM    867 1HB  LEU A  54      15.310  11.711  10.353  1.00  0.00           H  
ATOM    868 2HB  LEU A  54      15.303  10.146   9.534  1.00  0.00           H  
ATOM    869  HG  LEU A  54      12.663  11.397  10.219  1.00  0.00           H  
ATOM    870 1HD1 LEU A  54      12.737  12.712   8.148  1.00  0.00           H  
ATOM    871 2HD1 LEU A  54      13.965  13.255   9.315  1.00  0.00           H  
ATOM    872 3HD1 LEU A  54      14.442  12.258   7.920  1.00  0.00           H  
ATOM    873 1HD2 LEU A  54      12.059  10.295   8.091  1.00  0.00           H  
ATOM    874 2HD2 LEU A  54      13.755   9.807   7.861  1.00  0.00           H  
ATOM    875 3HD2 LEU A  54      12.813   9.142   9.217  1.00  0.00           H  
ATOM    876  N   ARG A  55      12.551   8.775  11.807  1.00  0.00           N  
ATOM    877  CA  ARG A  55      11.688   7.613  11.630  1.00  0.00           C  
ATOM    878  C   ARG A  55      10.399   7.990  10.912  1.00  0.00           C  
ATOM    879  O   ARG A  55       9.834   9.059  11.148  1.00  0.00           O  
ATOM    880  CB  ARG A  55      11.350   6.986  12.975  1.00  0.00           C  
ATOM    881  CG  ARG A  55      12.544   6.442  13.743  1.00  0.00           C  
ATOM    882  CD  ARG A  55      12.173   6.046  15.126  1.00  0.00           C  
ATOM    883  NE  ARG A  55      11.295   4.887  15.140  1.00  0.00           N  
ATOM    884  CZ  ARG A  55      11.715   3.608  15.114  1.00  0.00           C  
ATOM    885  NH1 ARG A  55      13.001   3.339  15.072  1.00  0.00           N  
ATOM    886  NH2 ARG A  55      10.835   2.622  15.130  1.00  0.00           N  
ATOM    887  H   ARG A  55      12.190   9.588  12.285  1.00  0.00           H  
ATOM    888  HA  ARG A  55      12.216   6.889  11.009  1.00  0.00           H  
ATOM    889 1HB  ARG A  55      10.860   7.724  13.607  1.00  0.00           H  
ATOM    890 2HB  ARG A  55      10.651   6.164  12.827  1.00  0.00           H  
ATOM    891 1HG  ARG A  55      12.939   5.565  13.230  1.00  0.00           H  
ATOM    892 2HG  ARG A  55      13.319   7.207  13.802  1.00  0.00           H  
ATOM    893 1HD  ARG A  55      13.073   5.798  15.687  1.00  0.00           H  
ATOM    894 2HD  ARG A  55      11.656   6.872  15.614  1.00  0.00           H  
ATOM    895  HE  ARG A  55      10.298   5.054  15.172  1.00  0.00           H  
ATOM    896 1HH1 ARG A  55      13.675   4.093  15.059  1.00  0.00           H  
ATOM    897 2HH1 ARG A  55      13.317   2.381  15.052  1.00  0.00           H  
ATOM    898 1HH2 ARG A  55       9.846   2.828  15.163  1.00  0.00           H  
ATOM    899 2HH2 ARG A  55      11.151   1.664  15.110  1.00  0.00           H  
ATOM    900  N   VAL A  56       9.936   7.106  10.033  1.00  0.00           N  
ATOM    901  CA  VAL A  56       8.708   7.342   9.284  1.00  0.00           C  
ATOM    902  C   VAL A  56       7.667   6.270   9.580  1.00  0.00           C  
ATOM    903  O   VAL A  56       7.929   5.077   9.423  1.00  0.00           O  
ATOM    904  CB  VAL A  56       9.001   7.365   7.772  1.00  0.00           C  
ATOM    905  CG1 VAL A  56       7.717   7.576   6.984  1.00  0.00           C  
ATOM    906  CG2 VAL A  56      10.013   8.457   7.457  1.00  0.00           C  
ATOM    907  H   VAL A  56      10.449   6.250   9.880  1.00  0.00           H  
ATOM    908  HA  VAL A  56       8.298   8.302   9.598  1.00  0.00           H  
ATOM    909  HB  VAL A  56       9.406   6.398   7.474  1.00  0.00           H  
ATOM    910 1HG1 VAL A  56       7.943   7.590   5.917  1.00  0.00           H  
ATOM    911 2HG1 VAL A  56       7.022   6.764   7.197  1.00  0.00           H  
ATOM    912 3HG1 VAL A  56       7.266   8.526   7.270  1.00  0.00           H  
ATOM    913 1HG2 VAL A  56      10.216   8.467   6.387  1.00  0.00           H  
ATOM    914 2HG2 VAL A  56       9.611   9.424   7.760  1.00  0.00           H  
ATOM    915 3HG2 VAL A  56      10.938   8.263   8.000  1.00  0.00           H  
ATOM    916  N   ARG A  57       6.486   6.701  10.010  1.00  0.00           N  
ATOM    917  CA  ARG A  57       5.372   5.788  10.233  1.00  0.00           C  
ATOM    918  C   ARG A  57       4.375   5.845   9.082  1.00  0.00           C  
ATOM    919  O   ARG A  57       3.768   6.885   8.826  1.00  0.00           O  
ATOM    920  CB  ARG A  57       4.659   6.122  11.535  1.00  0.00           C  
ATOM    921  CG  ARG A  57       3.504   5.197  11.887  1.00  0.00           C  
ATOM    922  CD  ARG A  57       2.866   5.580  13.173  1.00  0.00           C  
ATOM    923  NE  ARG A  57       3.770   5.408  14.298  1.00  0.00           N  
ATOM    924  CZ  ARG A  57       3.599   5.972  15.510  1.00  0.00           C  
ATOM    925  NH1 ARG A  57       2.555   6.738  15.737  1.00  0.00           N  
ATOM    926  NH2 ARG A  57       4.480   5.753  16.471  1.00  0.00           N  
ATOM    927  H   ARG A  57       6.358   7.687  10.188  1.00  0.00           H  
ATOM    928  HA  ARG A  57       5.770   4.775  10.281  1.00  0.00           H  
ATOM    929 1HB  ARG A  57       5.370   6.088  12.359  1.00  0.00           H  
ATOM    930 2HB  ARG A  57       4.265   7.137  11.485  1.00  0.00           H  
ATOM    931 1HG  ARG A  57       2.748   5.245  11.102  1.00  0.00           H  
ATOM    932 2HG  ARG A  57       3.870   4.174  11.976  1.00  0.00           H  
ATOM    933 1HD  ARG A  57       2.567   6.627  13.133  1.00  0.00           H  
ATOM    934 2HD  ARG A  57       1.989   4.958  13.342  1.00  0.00           H  
ATOM    935  HE  ARG A  57       4.585   4.824  14.162  1.00  0.00           H  
ATOM    936 1HH1 ARG A  57       1.882   6.906  15.002  1.00  0.00           H  
ATOM    937 2HH1 ARG A  57       2.428   7.161  16.645  1.00  0.00           H  
ATOM    938 1HH2 ARG A  57       5.283   5.163  16.297  1.00  0.00           H  
ATOM    939 2HH2 ARG A  57       4.352   6.176  17.378  1.00  0.00           H  
ATOM    940  N   LEU A  58       4.212   4.721   8.392  1.00  0.00           N  
ATOM    941  CA  LEU A  58       3.367   4.667   7.205  1.00  0.00           C  
ATOM    942  C   LEU A  58       1.991   4.100   7.534  1.00  0.00           C  
ATOM    943  O   LEU A  58       1.855   2.914   7.835  1.00  0.00           O  
ATOM    944  CB  LEU A  58       4.032   3.814   6.118  1.00  0.00           C  
ATOM    945  CG  LEU A  58       5.429   4.270   5.677  1.00  0.00           C  
ATOM    946  CD1 LEU A  58       6.015   3.250   4.710  1.00  0.00           C  
ATOM    947  CD2 LEU A  58       5.335   5.644   5.031  1.00  0.00           C  
ATOM    948  H   LEU A  58       4.686   3.884   8.697  1.00  0.00           H  
ATOM    949  HA  LEU A  58       3.229   5.686   6.841  1.00  0.00           H  
ATOM    950 1HB  LEU A  58       4.117   2.792   6.483  1.00  0.00           H  
ATOM    951 2HB  LEU A  58       3.391   3.811   5.237  1.00  0.00           H  
ATOM    952  HG  LEU A  58       6.086   4.322   6.546  1.00  0.00           H  
ATOM    953 1HD1 LEU A  58       7.007   3.574   4.397  1.00  0.00           H  
ATOM    954 2HD1 LEU A  58       6.089   2.281   5.204  1.00  0.00           H  
ATOM    955 3HD1 LEU A  58       5.369   3.164   3.837  1.00  0.00           H  
ATOM    956 1HD2 LEU A  58       6.328   5.969   4.719  1.00  0.00           H  
ATOM    957 2HD2 LEU A  58       4.679   5.593   4.162  1.00  0.00           H  
ATOM    958 3HD2 LEU A  58       4.930   6.357   5.750  1.00  0.00           H  
ATOM    959  N   GLU A  59       0.974   4.953   7.474  1.00  0.00           N  
ATOM    960  CA  GLU A  59      -0.400   4.525   7.704  1.00  0.00           C  
ATOM    961  C   GLU A  59      -1.120   4.253   6.389  1.00  0.00           C  
ATOM    962  O   GLU A  59      -1.348   5.167   5.596  1.00  0.00           O  
ATOM    963  CB  GLU A  59      -1.162   5.583   8.505  1.00  0.00           C  
ATOM    964  CG  GLU A  59      -2.589   5.194   8.862  1.00  0.00           C  
ATOM    965  CD  GLU A  59      -3.260   6.194   9.762  1.00  0.00           C  
ATOM    966  OE1 GLU A  59      -3.688   7.213   9.274  1.00  0.00           O  
ATOM    967  OE2 GLU A  59      -3.345   5.938  10.940  1.00  0.00           O  
ATOM    968  H   GLU A  59       1.159   5.924   7.264  1.00  0.00           H  
ATOM    969  HA  GLU A  59      -0.374   3.593   8.269  1.00  0.00           H  
ATOM    970 1HB  GLU A  59      -0.629   5.789   9.435  1.00  0.00           H  
ATOM    971 2HB  GLU A  59      -1.199   6.512   7.937  1.00  0.00           H  
ATOM    972 1HG  GLU A  59      -3.170   5.103   7.944  1.00  0.00           H  
ATOM    973 2HG  GLU A  59      -2.579   4.221   9.351  1.00  0.00           H  
ATOM    974  N   TYR A  60      -1.475   2.993   6.164  1.00  0.00           N  
ATOM    975  CA  TYR A  60      -2.080   2.582   4.903  1.00  0.00           C  
ATOM    976  C   TYR A  60      -2.731   1.210   5.026  1.00  0.00           C  
ATOM    977  O   TYR A  60      -2.207   0.322   5.698  1.00  0.00           O  
ATOM    978  CB  TYR A  60      -1.035   2.575   3.785  1.00  0.00           C  
ATOM    979  CG  TYR A  60       0.063   1.553   3.982  1.00  0.00           C  
ATOM    980  CD1 TYR A  60      -0.091   0.266   3.486  1.00  0.00           C  
ATOM    981  CD2 TYR A  60       1.223   1.902   4.657  1.00  0.00           C  
ATOM    982  CE1 TYR A  60       0.911  -0.668   3.666  1.00  0.00           C  
ATOM    983  CE2 TYR A  60       2.225   0.968   4.837  1.00  0.00           C  
ATOM    984  CZ  TYR A  60       2.072  -0.312   4.344  1.00  0.00           C  
ATOM    985  OH  TYR A  60       3.070  -1.242   4.523  1.00  0.00           O  
ATOM    986  H   TYR A  60      -1.322   2.303   6.885  1.00  0.00           H  
ATOM    987  HA  TYR A  60      -2.859   3.300   4.650  1.00  0.00           H  
ATOM    988 1HB  TYR A  60      -1.523   2.371   2.831  1.00  0.00           H  
ATOM    989 2HB  TYR A  60      -0.573   3.559   3.713  1.00  0.00           H  
ATOM    990  HD1 TYR A  60      -1.003  -0.008   2.955  1.00  0.00           H  
ATOM    991  HD2 TYR A  60       1.343   2.912   5.048  1.00  0.00           H  
ATOM    992  HE1 TYR A  60       0.791  -1.678   3.277  1.00  0.00           H  
ATOM    993  HE2 TYR A  60       3.136   1.242   5.369  1.00  0.00           H  
ATOM    994  HH  TYR A  60       3.840  -0.814   4.906  1.00  0.00           H  
ATOM    995  N   ASP A  61      -3.876   1.044   4.372  1.00  0.00           N  
ATOM    996  CA  ASP A  61      -4.518  -0.261   4.272  1.00  0.00           C  
ATOM    997  C   ASP A  61      -4.715  -0.885   5.648  1.00  0.00           C  
ATOM    998  O   ASP A  61      -4.662  -2.106   5.799  1.00  0.00           O  
ATOM    999  CB  ASP A  61      -3.690  -1.201   3.392  1.00  0.00           C  
ATOM   1000  CG  ASP A  61      -3.481  -0.662   1.983  1.00  0.00           C  
ATOM   1001  OD1 ASP A  61      -4.265   0.151   1.557  1.00  0.00           O  
ATOM   1002  OD2 ASP A  61      -2.538  -1.070   1.348  1.00  0.00           O  
ATOM   1003  H   ASP A  61      -4.313   1.842   3.933  1.00  0.00           H  
ATOM   1004  HA  ASP A  61      -5.502  -0.120   3.825  1.00  0.00           H  
ATOM   1005 1HB  ASP A  61      -2.715  -1.364   3.852  1.00  0.00           H  
ATOM   1006 2HB  ASP A  61      -4.187  -2.169   3.326  1.00  0.00           H  
ATOM   1007  N   GLY A  62      -4.941  -0.041   6.648  1.00  0.00           N  
ATOM   1008  CA  GLY A  62      -5.188  -0.510   8.007  1.00  0.00           C  
ATOM   1009  C   GLY A  62      -3.897  -0.965   8.675  1.00  0.00           C  
ATOM   1010  O   GLY A  62      -3.922  -1.734   9.635  1.00  0.00           O  
ATOM   1011  H   GLY A  62      -4.942   0.953   6.463  1.00  0.00           H  
ATOM   1012 1HA  GLY A  62      -5.643   0.290   8.591  1.00  0.00           H  
ATOM   1013 2HA  GLY A  62      -5.900  -1.335   7.982  1.00  0.00           H  
ATOM   1014  N   LYS A  63      -2.769  -0.486   8.161  1.00  0.00           N  
ATOM   1015  CA  LYS A  63      -1.464  -0.860   8.692  1.00  0.00           C  
ATOM   1016  C   LYS A  63      -0.694   0.361   9.176  1.00  0.00           C  
ATOM   1017  O   LYS A  63      -0.899   1.471   8.683  1.00  0.00           O  
ATOM   1018  CB  LYS A  63      -0.652  -1.610   7.636  1.00  0.00           C  
ATOM   1019  CG  LYS A  63      -1.281  -2.915   7.168  1.00  0.00           C  
ATOM   1020  CD  LYS A  63      -0.415  -3.600   6.119  1.00  0.00           C  
ATOM   1021  CE  LYS A  63      -1.053  -4.894   5.635  1.00  0.00           C  
ATOM   1022  NZ  LYS A  63      -0.216  -5.577   4.611  1.00  0.00           N  
ATOM   1023  H   LYS A  63      -2.818   0.156   7.382  1.00  0.00           H  
ATOM   1024  HA  LYS A  63      -1.624  -1.515   9.549  1.00  0.00           H  
ATOM   1025 1HB  LYS A  63      -0.514  -0.973   6.762  1.00  0.00           H  
ATOM   1026 2HB  LYS A  63       0.338  -1.839   8.034  1.00  0.00           H  
ATOM   1027 1HG  LYS A  63      -1.404  -3.586   8.018  1.00  0.00           H  
ATOM   1028 2HG  LYS A  63      -2.263  -2.714   6.740  1.00  0.00           H  
ATOM   1029 1HD  LYS A  63      -0.277  -2.932   5.269  1.00  0.00           H  
ATOM   1030 2HD  LYS A  63       0.562  -3.826   6.545  1.00  0.00           H  
ATOM   1031 1HE  LYS A  63      -1.196  -5.568   6.478  1.00  0.00           H  
ATOM   1032 2HE  LYS A  63      -2.030  -4.679   5.201  1.00  0.00           H  
ATOM   1033 1HZ  LYS A  63      -0.673  -6.429   4.315  1.00  0.00           H  
ATOM   1034 2HZ  LYS A  63      -0.094  -4.967   3.814  1.00  0.00           H  
ATOM   1035 3HZ  LYS A  63       0.685  -5.799   5.006  1.00  0.00           H  
ATOM   1036  N   THR A  64       0.190   0.152  10.145  1.00  0.00           N  
ATOM   1037  CA  THR A  64       1.028   1.226  10.663  1.00  0.00           C  
ATOM   1038  C   THR A  64       2.499   0.831  10.658  1.00  0.00           C  
ATOM   1039  O   THR A  64       3.062   0.483  11.697  1.00  0.00           O  
ATOM   1040  CB  THR A  64       0.603   1.621  12.090  1.00  0.00           C  
ATOM   1041  OG1 THR A  64       0.633   0.465  12.937  1.00  0.00           O  
ATOM   1042  CG2 THR A  64      -0.801   2.206  12.086  1.00  0.00           C  
ATOM   1043  H   THR A  64       0.285  -0.776  10.531  1.00  0.00           H  
ATOM   1044  HA  THR A  64       0.913   2.091  10.009  1.00  0.00           H  
ATOM   1045  HB  THR A  64       1.298   2.362  12.485  1.00  0.00           H  
ATOM   1046  HG1 THR A  64       1.016   0.700  13.786  1.00  0.00           H  
ATOM   1047 1HG2 THR A  64      -1.084   2.479  13.103  1.00  0.00           H  
ATOM   1048 2HG2 THR A  64      -0.824   3.092  11.452  1.00  0.00           H  
ATOM   1049 3HG2 THR A  64      -1.502   1.466  11.701  1.00  0.00           H  
ATOM   1050  N   GLU A  65       3.117   0.885   9.483  1.00  0.00           N  
ATOM   1051  CA  GLU A  65       4.490   0.426   9.318  1.00  0.00           C  
ATOM   1052  C   GLU A  65       5.484   1.526   9.670  1.00  0.00           C  
ATOM   1053  O   GLU A  65       5.689   2.462   8.896  1.00  0.00           O  
ATOM   1054  CB  GLU A  65       4.726  -0.049   7.882  1.00  0.00           C  
ATOM   1055  CG  GLU A  65       6.119  -0.604   7.624  1.00  0.00           C  
ATOM   1056  CD  GLU A  65       6.329  -1.017   6.194  1.00  0.00           C  
ATOM   1057  OE1 GLU A  65       5.444  -0.808   5.399  1.00  0.00           O  
ATOM   1058  OE2 GLU A  65       7.375  -1.542   5.895  1.00  0.00           O  
ATOM   1059  H   GLU A  65       2.622   1.253   8.683  1.00  0.00           H  
ATOM   1060  HA  GLU A  65       4.655  -0.405  10.005  1.00  0.00           H  
ATOM   1061 1HB  GLU A  65       4.004  -0.827   7.633  1.00  0.00           H  
ATOM   1062 2HB  GLU A  65       4.564   0.781   7.194  1.00  0.00           H  
ATOM   1063 1HG  GLU A  65       6.856   0.156   7.882  1.00  0.00           H  
ATOM   1064 2HG  GLU A  65       6.282  -1.464   8.273  1.00  0.00           H  
ATOM   1065  N   GLU A  66       6.100   1.408  10.842  1.00  0.00           N  
ATOM   1066  CA  GLU A  66       7.072   2.394  11.298  1.00  0.00           C  
ATOM   1067  C   GLU A  66       8.496   1.870  11.153  1.00  0.00           C  
ATOM   1068  O   GLU A  66       8.857   0.854  11.746  1.00  0.00           O  
ATOM   1069  CB  GLU A  66       6.803   2.773  12.756  1.00  0.00           C  
ATOM   1070  CG  GLU A  66       7.748   3.827  13.316  1.00  0.00           C  
ATOM   1071  CD  GLU A  66       7.445   4.185  14.744  1.00  0.00           C  
ATOM   1072  OE1 GLU A  66       6.289   4.307  15.074  1.00  0.00           O  
ATOM   1073  OE2 GLU A  66       8.370   4.337  15.507  1.00  0.00           O  
ATOM   1074  H   GLU A  66       5.888   0.616  11.431  1.00  0.00           H  
ATOM   1075  HA  GLU A  66       6.977   3.280  10.670  1.00  0.00           H  
ATOM   1076 1HB  GLU A  66       5.786   3.152  12.852  1.00  0.00           H  
ATOM   1077 2HB  GLU A  66       6.883   1.885  13.384  1.00  0.00           H  
ATOM   1078 1HG  GLU A  66       8.770   3.452  13.257  1.00  0.00           H  
ATOM   1079 2HG  GLU A  66       7.683   4.723  12.700  1.00  0.00           H  
ATOM   1080  N   THR A  67       9.301   2.572  10.362  1.00  0.00           N  
ATOM   1081  CA  THR A  67      10.683   2.169  10.125  1.00  0.00           C  
ATOM   1082  C   THR A  67      11.618   3.371  10.145  1.00  0.00           C  
ATOM   1083  O   THR A  67      11.284   4.438   9.631  1.00  0.00           O  
ATOM   1084  CB  THR A  67      10.821   1.428   8.782  1.00  0.00           C  
ATOM   1085  OG1 THR A  67      10.015   0.243   8.802  1.00  0.00           O  
ATOM   1086  CG2 THR A  67      12.271   1.047   8.530  1.00  0.00           C  
ATOM   1087  H   THR A  67       8.947   3.405   9.915  1.00  0.00           H  
ATOM   1088  HA  THR A  67      10.983   1.498  10.929  1.00  0.00           H  
ATOM   1089  HB  THR A  67      10.475   2.072   7.974  1.00  0.00           H  
ATOM   1090  HG1 THR A  67      10.063  -0.162   9.672  1.00  0.00           H  
ATOM   1091 1HG2 THR A  67      12.350   0.524   7.577  1.00  0.00           H  
ATOM   1092 2HG2 THR A  67      12.885   1.947   8.503  1.00  0.00           H  
ATOM   1093 3HG2 THR A  67      12.620   0.395   9.330  1.00  0.00           H  
ATOM   1094  N   GLN A  68      12.790   3.191  10.742  1.00  0.00           N  
ATOM   1095  CA  GLN A  68      13.815   4.229  10.750  1.00  0.00           C  
ATOM   1096  C   GLN A  68      14.537   4.299   9.411  1.00  0.00           C  
ATOM   1097  O   GLN A  68      14.997   3.284   8.888  1.00  0.00           O  
ATOM   1098  CB  GLN A  68      14.822   3.981  11.876  1.00  0.00           C  
ATOM   1099  CG  GLN A  68      15.836   5.097  12.061  1.00  0.00           C  
ATOM   1100  CD  GLN A  68      16.721   4.879  13.273  1.00  0.00           C  
ATOM   1101  OE1 GLN A  68      16.529   3.928  14.038  1.00  0.00           O  
ATOM   1102  NE2 GLN A  68      17.697   5.760  13.458  1.00  0.00           N  
ATOM   1103  H   GLN A  68      12.979   2.312  11.205  1.00  0.00           H  
ATOM   1104  HA  GLN A  68      13.322   5.187  10.915  1.00  0.00           H  
ATOM   1105 1HB  GLN A  68      14.290   3.850  12.818  1.00  0.00           H  
ATOM   1106 2HB  GLN A  68      15.368   3.059  11.678  1.00  0.00           H  
ATOM   1107 1HG  GLN A  68      16.473   5.144  11.177  1.00  0.00           H  
ATOM   1108 2HG  GLN A  68      15.305   6.039  12.190  1.00  0.00           H  
ATOM   1109 1HE2 GLN A  68      18.314   5.668  14.241  1.00  0.00           H  
ATOM   1110 2HE2 GLN A  68      17.818   6.516  12.813  1.00  0.00           H  
ATOM   1111  N   TYR A  69      14.635   5.504   8.860  1.00  0.00           N  
ATOM   1112  CA  TYR A  69      15.258   5.702   7.557  1.00  0.00           C  
ATOM   1113  C   TYR A  69      16.421   6.683   7.647  1.00  0.00           C  
ATOM   1114  O   TYR A  69      16.374   7.648   8.409  1.00  0.00           O  
ATOM   1115  CB  TYR A  69      14.227   6.194   6.539  1.00  0.00           C  
ATOM   1116  CG  TYR A  69      13.166   5.169   6.201  1.00  0.00           C  
ATOM   1117  CD1 TYR A  69      11.923   5.230   6.813  1.00  0.00           C  
ATOM   1118  CD2 TYR A  69      13.437   4.169   5.280  1.00  0.00           C  
ATOM   1119  CE1 TYR A  69      10.955   4.294   6.504  1.00  0.00           C  
ATOM   1120  CE2 TYR A  69      12.469   3.233   4.971  1.00  0.00           C  
ATOM   1121  CZ  TYR A  69      11.232   3.294   5.580  1.00  0.00           C  
ATOM   1122  OH  TYR A  69      10.268   2.362   5.272  1.00  0.00           O  
ATOM   1123  H   TYR A  69      14.267   6.303   9.356  1.00  0.00           H  
ATOM   1124  HA  TYR A  69      15.655   4.744   7.222  1.00  0.00           H  
ATOM   1125 1HB  TYR A  69      13.729   7.084   6.926  1.00  0.00           H  
ATOM   1126 2HB  TYR A  69      14.732   6.477   5.617  1.00  0.00           H  
ATOM   1127  HD1 TYR A  69      11.710   6.017   7.538  1.00  0.00           H  
ATOM   1128  HD2 TYR A  69      14.415   4.121   4.799  1.00  0.00           H  
ATOM   1129  HE1 TYR A  69       9.978   4.342   6.985  1.00  0.00           H  
ATOM   1130  HE2 TYR A  69      12.683   2.447   4.247  1.00  0.00           H  
ATOM   1131  HH  TYR A  69       9.486   2.524   5.806  1.00  0.00           H  
ATOM   1132  N   SER A  70      17.463   6.430   6.862  1.00  0.00           N  
ATOM   1133  CA  SER A  70      18.633   7.300   6.839  1.00  0.00           C  
ATOM   1134  C   SER A  70      19.551   6.957   5.672  1.00  0.00           C  
ATOM   1135  O   SER A  70      19.617   5.806   5.240  1.00  0.00           O  
ATOM   1136  OXT SER A  70      20.221   7.813   5.163  1.00  0.00           O  
ATOM   1137  CB  SER A  70      19.396   7.185   8.144  1.00  0.00           C  
ATOM   1138  OG  SER A  70      20.559   7.965   8.117  1.00  0.00           O  
ATOM   1139  H   SER A  70      17.444   5.615   6.267  1.00  0.00           H  
ATOM   1140  HA  SER A  70      18.290   8.326   6.703  1.00  0.00           H  
ATOM   1141 1HB  SER A  70      18.758   7.507   8.967  1.00  0.00           H  
ATOM   1142 2HB  SER A  70      19.658   6.143   8.322  1.00  0.00           H  
ATOM   1143  HG  SER A  70      20.287   8.856   8.351  1.00  0.00           H  
