# Supplementary material for: De novo design of immunoglobulin-like domains
Source: Nat Commun. 2022 Oct 3;13:5661. doi: 10.1038/s41467-022-33004-6 (PMC9530121; doi:10.1038/s41467-022-33004-6)
Supplement: Supplementary file 4 — Supplementary Data 1 [file 41467_2022_33004_MOESM4_ESM.zip › dIG_design_models/dIG23_model.pdb]

ATOM      1  N   ASP A   1       2.768  -1.612   1.617  1.00  0.00           N  
ATOM      2  CA  ASP A   1       2.146  -0.935   0.485  1.00  0.00           C  
ATOM      3  C   ASP A   1       2.665   0.490   0.342  1.00  0.00           C  
ATOM      4  O   ASP A   1       1.886   1.439   0.256  1.00  0.00           O  
ATOM      5  CB  ASP A   1       0.623  -0.916   0.641  1.00  0.00           C  
ATOM      6  CG  ASP A   1      -0.002  -2.299   0.517  1.00  0.00           C  
ATOM      7  OD1 ASP A   1       0.440  -3.057  -0.313  1.00  0.00           O  
ATOM      8  OD2 ASP A   1      -0.916  -2.584   1.254  1.00  0.00           O  
ATOM      9 1H   ASP A   1       2.409  -2.543   1.686  1.00  0.00           H  
ATOM     10 2H   ASP A   1       3.758  -1.645   1.483  1.00  0.00           H  
ATOM     11 3H   ASP A   1       2.562  -1.112   2.458  1.00  0.00           H  
ATOM     12  HA  ASP A   1       2.395  -1.482  -0.425  1.00  0.00           H  
ATOM     13 1HB  ASP A   1       0.363  -0.501   1.615  1.00  0.00           H  
ATOM     14 2HB  ASP A   1       0.188  -0.267  -0.119  1.00  0.00           H  
ATOM     15  N   LEU A   2       3.986   0.634   0.319  1.00  0.00           N  
ATOM     16  CA  LEU A   2       4.612   1.945   0.202  1.00  0.00           C  
ATOM     17  C   LEU A   2       5.134   2.182  -1.209  1.00  0.00           C  
ATOM     18  O   LEU A   2       5.736   1.296  -1.816  1.00  0.00           O  
ATOM     19  CB  LEU A   2       5.763   2.075   1.208  1.00  0.00           C  
ATOM     20  CG  LEU A   2       6.372   3.476   1.345  1.00  0.00           C  
ATOM     21  CD1 LEU A   2       5.391   4.388   2.069  1.00  0.00           C  
ATOM     22  CD2 LEU A   2       7.691   3.385   2.098  1.00  0.00           C  
ATOM     23  H   LEU A   2       4.571  -0.187   0.384  1.00  0.00           H  
ATOM     24  HA  LEU A   2       3.864   2.706   0.421  1.00  0.00           H  
ATOM     25 1HB  LEU A   2       5.401   1.773   2.190  1.00  0.00           H  
ATOM     26 2HB  LEU A   2       6.561   1.394   0.913  1.00  0.00           H  
ATOM     27  HG  LEU A   2       6.548   3.895   0.354  1.00  0.00           H  
ATOM     28 1HD1 LEU A   2       5.823   5.384   2.166  1.00  0.00           H  
ATOM     29 2HD1 LEU A   2       4.464   4.450   1.499  1.00  0.00           H  
ATOM     30 3HD1 LEU A   2       5.182   3.985   3.059  1.00  0.00           H  
ATOM     31 1HD2 LEU A   2       8.124   4.381   2.195  1.00  0.00           H  
ATOM     32 2HD2 LEU A   2       7.516   2.967   3.090  1.00  0.00           H  
ATOM     33 3HD2 LEU A   2       8.379   2.741   1.550  1.00  0.00           H  
ATOM     34  N   GLU A   3       4.900   3.383  -1.727  1.00  0.00           N  
ATOM     35  CA  GLU A   3       5.501   3.804  -2.987  1.00  0.00           C  
ATOM     36  C   GLU A   3       6.561   4.875  -2.762  1.00  0.00           C  
ATOM     37  O   GLU A   3       6.293   5.908  -2.149  1.00  0.00           O  
ATOM     38  CB  GLU A   3       4.425   4.330  -3.941  1.00  0.00           C  
ATOM     39  CG  GLU A   3       4.959   4.835  -5.274  1.00  0.00           C  
ATOM     40  CD  GLU A   3       3.893   5.453  -6.135  1.00  0.00           C  
ATOM     41  OE1 GLU A   3       2.790   5.603  -5.666  1.00  0.00           O  
ATOM     42  OE2 GLU A   3       4.182   5.776  -7.263  1.00  0.00           O  
ATOM     43  H   GLU A   3       4.291   4.021  -1.235  1.00  0.00           H  
ATOM     44  HA  GLU A   3       5.983   2.941  -3.447  1.00  0.00           H  
ATOM     45 1HB  GLU A   3       3.704   3.540  -4.148  1.00  0.00           H  
ATOM     46 2HB  GLU A   3       3.886   5.149  -3.465  1.00  0.00           H  
ATOM     47 1HG  GLU A   3       5.734   5.579  -5.085  1.00  0.00           H  
ATOM     48 2HG  GLU A   3       5.416   4.004  -5.809  1.00  0.00           H  
ATOM     49  N   VAL A   4       7.766   4.621  -3.261  1.00  0.00           N  
ATOM     50  CA  VAL A   4       8.882   5.541  -3.074  1.00  0.00           C  
ATOM     51  C   VAL A   4       9.585   5.830  -4.394  1.00  0.00           C  
ATOM     52  O   VAL A   4       9.903   4.915  -5.153  1.00  0.00           O  
ATOM     53  CB  VAL A   4       9.895   4.954  -2.073  1.00  0.00           C  
ATOM     54  CG1 VAL A   4      11.047   5.923  -1.851  1.00  0.00           C  
ATOM     55  CG2 VAL A   4       9.199   4.633  -0.759  1.00  0.00           C  
ATOM     56  H   VAL A   4       7.912   3.770  -3.784  1.00  0.00           H  
ATOM     57  HA  VAL A   4       8.494   6.477  -2.671  1.00  0.00           H  
ATOM     58  HB  VAL A   4      10.319   4.041  -2.493  1.00  0.00           H  
ATOM     59 1HG1 VAL A   4      11.754   5.492  -1.142  1.00  0.00           H  
ATOM     60 2HG1 VAL A   4      11.552   6.110  -2.798  1.00  0.00           H  
ATOM     61 3HG1 VAL A   4      10.661   6.861  -1.453  1.00  0.00           H  
ATOM     62 1HG2 VAL A   4       9.922   4.217  -0.057  1.00  0.00           H  
ATOM     63 2HG2 VAL A   4       8.770   5.544  -0.343  1.00  0.00           H  
ATOM     64 3HG2 VAL A   4       8.406   3.906  -0.936  1.00  0.00           H  
ATOM     65  N   ARG A   5       9.825   7.109  -4.662  1.00  0.00           N  
ATOM     66  CA  ARG A   5      10.538   7.519  -5.866  1.00  0.00           C  
ATOM     67  C   ARG A   5      11.791   8.313  -5.522  1.00  0.00           C  
ATOM     68  O   ARG A   5      11.850   8.980  -4.489  1.00  0.00           O  
ATOM     69  CB  ARG A   5       9.638   8.359  -6.761  1.00  0.00           C  
ATOM     70  CG  ARG A   5       8.311   7.711  -7.122  1.00  0.00           C  
ATOM     71  CD  ARG A   5       8.495   6.553  -8.033  1.00  0.00           C  
ATOM     72  NE  ARG A   5       7.243   5.858  -8.287  1.00  0.00           N  
ATOM     73  CZ  ARG A   5       7.100   4.828  -9.143  1.00  0.00           C  
ATOM     74  NH1 ARG A   5       8.137   4.385  -9.819  1.00  0.00           N  
ATOM     75  NH2 ARG A   5       5.916   4.262  -9.304  1.00  0.00           N  
ATOM     76  H   ARG A   5       9.506   7.816  -4.015  1.00  0.00           H  
ATOM     77  HA  ARG A   5      10.834   6.623  -6.414  1.00  0.00           H  
ATOM     78 1HB  ARG A   5       9.420   9.306  -6.270  1.00  0.00           H  
ATOM     79 2HB  ARG A   5      10.159   8.585  -7.691  1.00  0.00           H  
ATOM     80 1HG  ARG A   5       7.819   7.359  -6.215  1.00  0.00           H  
ATOM     81 2HG  ARG A   5       7.673   8.442  -7.621  1.00  0.00           H  
ATOM     82 1HD  ARG A   5       8.892   6.900  -8.987  1.00  0.00           H  
ATOM     83 2HD  ARG A   5       9.193   5.846  -7.586  1.00  0.00           H  
ATOM     84  HE  ARG A   5       6.422   6.170  -7.786  1.00  0.00           H  
ATOM     85 1HH1 ARG A   5       9.042   4.818  -9.696  1.00  0.00           H  
ATOM     86 2HH1 ARG A   5       8.030   3.613 -10.460  1.00  0.00           H  
ATOM     87 1HH2 ARG A   5       5.119   4.602  -8.785  1.00  0.00           H  
ATOM     88 2HH2 ARG A   5       5.809   3.490  -9.945  1.00  0.00           H  
ATOM     89  N   ARG A   6      12.792   8.237  -6.393  1.00  0.00           N  
ATOM     90  CA  ARG A   6      14.052   8.935  -6.174  1.00  0.00           C  
ATOM     91  C   ARG A   6      14.470   9.718  -7.412  1.00  0.00           C  
ATOM     92  O   ARG A   6      14.445   9.196  -8.526  1.00  0.00           O  
ATOM     93  CB  ARG A   6      15.153   7.951  -5.805  1.00  0.00           C  
ATOM     94  CG  ARG A   6      16.490   8.587  -5.459  1.00  0.00           C  
ATOM     95  CD  ARG A   6      17.473   7.577  -4.991  1.00  0.00           C  
ATOM     96  NE  ARG A   6      17.918   6.711  -6.071  1.00  0.00           N  
ATOM     97  CZ  ARG A   6      18.673   5.608  -5.906  1.00  0.00           C  
ATOM     98  NH1 ARG A   6      19.059   5.250  -4.702  1.00  0.00           N  
ATOM     99  NH2 ARG A   6      19.026   4.886  -6.955  1.00  0.00           N  
ATOM    100  H   ARG A   6      12.676   7.680  -7.228  1.00  0.00           H  
ATOM    101  HA  ARG A   6      13.922   9.633  -5.346  1.00  0.00           H  
ATOM    102 1HB  ARG A   6      14.838   7.358  -4.947  1.00  0.00           H  
ATOM    103 2HB  ARG A   6      15.319   7.264  -6.635  1.00  0.00           H  
ATOM    104 1HG  ARG A   6      16.898   9.079  -6.342  1.00  0.00           H  
ATOM    105 2HG  ARG A   6      16.349   9.322  -4.666  1.00  0.00           H  
ATOM    106 1HD  ARG A   6      18.346   8.083  -4.578  1.00  0.00           H  
ATOM    107 2HD  ARG A   6      17.017   6.955  -4.221  1.00  0.00           H  
ATOM    108  HE  ARG A   6      17.641   6.955  -7.013  1.00  0.00           H  
ATOM    109 1HH1 ARG A   6      18.789   5.802  -3.900  1.00  0.00           H  
ATOM    110 2HH1 ARG A   6      19.625   4.423  -4.578  1.00  0.00           H  
ATOM    111 1HH2 ARG A   6      18.729   5.161  -7.882  1.00  0.00           H  
ATOM    112 2HH2 ARG A   6      19.592   4.059  -6.832  1.00  0.00           H  
ATOM    113  N   LYS A   7      14.854  10.974  -7.210  1.00  0.00           N  
ATOM    114  CA  LYS A   7      15.365  11.803  -8.295  1.00  0.00           C  
ATOM    115  C   LYS A   7      16.209  12.953  -7.759  1.00  0.00           C  
ATOM    116  O   LYS A   7      15.772  13.703  -6.887  1.00  0.00           O  
ATOM    117  CB  LYS A   7      14.213  12.347  -9.141  1.00  0.00           C  
ATOM    118  CG  LYS A   7      14.651  13.163 -10.350  1.00  0.00           C  
ATOM    119  CD  LYS A   7      13.458  13.577 -11.199  1.00  0.00           C  
ATOM    120  CE  LYS A   7      13.901  14.290 -12.468  1.00  0.00           C  
ATOM    121  NZ  LYS A   7      14.438  15.648 -12.185  1.00  0.00           N  
ATOM    122  H   LYS A   7      14.791  11.364  -6.280  1.00  0.00           H  
ATOM    123  HA  LYS A   7      16.003  11.188  -8.930  1.00  0.00           H  
ATOM    124 1HB  LYS A   7      13.602  11.518  -9.500  1.00  0.00           H  
ATOM    125 2HB  LYS A   7      13.575  12.980  -8.524  1.00  0.00           H  
ATOM    126 1HG  LYS A   7      15.175  14.059 -10.014  1.00  0.00           H  
ATOM    127 2HG  LYS A   7      15.333  12.572 -10.960  1.00  0.00           H  
ATOM    128 1HD  LYS A   7      12.881  12.692 -11.472  1.00  0.00           H  
ATOM    129 2HD  LYS A   7      12.816  14.245 -10.625  1.00  0.00           H  
ATOM    130 1HE  LYS A   7      14.674  13.703 -12.963  1.00  0.00           H  
ATOM    131 2HE  LYS A   7      13.055  14.382 -13.148  1.00  0.00           H  
ATOM    132 1HZ  LYS A   7      14.720  16.087 -13.050  1.00  0.00           H  
ATOM    133 2HZ  LYS A   7      13.723  16.208 -11.742  1.00  0.00           H  
ATOM    134 3HZ  LYS A   7      15.236  15.574 -11.570  1.00  0.00           H  
ATOM    135  N   ASP A   8      17.422  13.085  -8.287  1.00  0.00           N  
ATOM    136  CA  ASP A   8      18.290  14.204  -7.940  1.00  0.00           C  
ATOM    137  C   ASP A   8      18.493  14.297  -6.433  1.00  0.00           C  
ATOM    138  O   ASP A   8      18.516  15.390  -5.867  1.00  0.00           O  
ATOM    139  CB  ASP A   8      17.707  15.518  -8.465  1.00  0.00           C  
ATOM    140  CG  ASP A   8      17.577  15.545  -9.982  1.00  0.00           C  
ATOM    141  OD1 ASP A   8      18.484  15.100 -10.644  1.00  0.00           O  
ATOM    142  OD2 ASP A   8      16.572  16.010 -10.464  1.00  0.00           O  
ATOM    143  H   ASP A   8      17.750  12.393  -8.945  1.00  0.00           H  
ATOM    144  HA  ASP A   8      19.263  14.044  -8.406  1.00  0.00           H  
ATOM    145 1HB  ASP A   8      16.721  15.679  -8.028  1.00  0.00           H  
ATOM    146 2HB  ASP A   8      18.343  16.348  -8.155  1.00  0.00           H  
ATOM    147  N   GLY A   9      18.640  13.145  -5.789  1.00  0.00           N  
ATOM    148  CA  GLY A   9      18.975  13.097  -4.371  1.00  0.00           C  
ATOM    149  C   GLY A   9      17.728  13.228  -3.506  1.00  0.00           C  
ATOM    150  O   GLY A   9      17.797  13.126  -2.281  1.00  0.00           O  
ATOM    151  H   GLY A   9      18.517  12.279  -6.294  1.00  0.00           H  
ATOM    152 1HA  GLY A   9      19.480  12.158  -4.147  1.00  0.00           H  
ATOM    153 2HA  GLY A   9      19.671  13.901  -4.134  1.00  0.00           H  
ATOM    154  N   LYS A  10      16.588  13.453  -4.150  1.00  0.00           N  
ATOM    155  CA  LYS A  10      15.322  13.598  -3.441  1.00  0.00           C  
ATOM    156  C   LYS A  10      14.627  12.253  -3.276  1.00  0.00           C  
ATOM    157  O   LYS A  10      14.542  11.467  -4.219  1.00  0.00           O  
ATOM    158  CB  LYS A  10      14.405  14.577  -4.175  1.00  0.00           C  
ATOM    159  CG  LYS A  10      13.092  14.867  -3.460  1.00  0.00           C  
ATOM    160  CD  LYS A  10      12.257  15.881  -4.227  1.00  0.00           C  
ATOM    161  CE  LYS A  10      10.929  16.144  -3.533  1.00  0.00           C  
ATOM    162  NZ  LYS A  10      10.083  17.102  -4.294  1.00  0.00           N  
ATOM    163  H   LYS A  10      16.598  13.526  -5.158  1.00  0.00           H  
ATOM    164  HA  LYS A  10      15.525  14.007  -2.451  1.00  0.00           H  
ATOM    165 1HB  LYS A  10      14.925  15.525  -4.317  1.00  0.00           H  
ATOM    166 2HB  LYS A  10      14.168  14.183  -5.163  1.00  0.00           H  
ATOM    167 1HG  LYS A  10      12.522  13.942  -3.357  1.00  0.00           H  
ATOM    168 2HG  LYS A  10      13.299  15.258  -2.464  1.00  0.00           H  
ATOM    169 1HD  LYS A  10      12.807  16.819  -4.308  1.00  0.00           H  
ATOM    170 2HD  LYS A  10      12.062  15.506  -5.232  1.00  0.00           H  
ATOM    171 1HE  LYS A  10      10.385  15.207  -3.421  1.00  0.00           H  
ATOM    172 2HE  LYS A  10      11.113  16.552  -2.539  1.00  0.00           H  
ATOM    173 1HZ  LYS A  10       9.213  17.249  -3.802  1.00  0.00           H  
ATOM    174 2HZ  LYS A  10      10.570  17.982  -4.388  1.00  0.00           H  
ATOM    175 3HZ  LYS A  10       9.889  16.725  -5.211  1.00  0.00           H  
ATOM    176  N   PHE A  11      14.130  11.993  -2.071  1.00  0.00           N  
ATOM    177  CA  PHE A  11      13.363  10.782  -1.803  1.00  0.00           C  
ATOM    178  C   PHE A  11      11.916  11.111  -1.458  1.00  0.00           C  
ATOM    179  O   PHE A  11      11.640  11.758  -0.448  1.00  0.00           O  
ATOM    180  CB  PHE A  11      13.998   9.990  -0.659  1.00  0.00           C  
ATOM    181  CG  PHE A  11      15.346   9.417  -0.993  1.00  0.00           C  
ATOM    182  CD1 PHE A  11      16.461  10.236  -1.080  1.00  0.00           C  
ATOM    183  CD2 PHE A  11      15.501   8.058  -1.222  1.00  0.00           C  
ATOM    184  CE1 PHE A  11      17.702   9.710  -1.387  1.00  0.00           C  
ATOM    185  CE2 PHE A  11      16.739   7.529  -1.529  1.00  0.00           C  
ATOM    186  CZ  PHE A  11      17.841   8.357  -1.612  1.00  0.00           C  
ATOM    187  H   PHE A  11      14.288  12.651  -1.322  1.00  0.00           H  
ATOM    188  HA  PHE A  11      13.376  10.159  -2.698  1.00  0.00           H  
ATOM    189 1HB  PHE A  11      14.109  10.635   0.212  1.00  0.00           H  
ATOM    190 2HB  PHE A  11      13.340   9.169  -0.376  1.00  0.00           H  
ATOM    191  HD1 PHE A  11      16.351  11.306  -0.901  1.00  0.00           H  
ATOM    192  HD2 PHE A  11      14.630   7.404  -1.157  1.00  0.00           H  
ATOM    193  HE1 PHE A  11      18.570  10.365  -1.453  1.00  0.00           H  
ATOM    194  HE2 PHE A  11      16.848   6.459  -1.706  1.00  0.00           H  
ATOM    195  HZ  PHE A  11      18.818   7.942  -1.855  1.00  0.00           H  
ATOM    196  N   GLU A  12      10.995  10.662  -2.304  1.00  0.00           N  
ATOM    197  CA  GLU A  12       9.577  10.939  -2.111  1.00  0.00           C  
ATOM    198  C   GLU A  12       8.831   9.696  -1.646  1.00  0.00           C  
ATOM    199  O   GLU A  12       8.833   8.669  -2.324  1.00  0.00           O  
ATOM    200  CB  GLU A  12       8.955  11.465  -3.406  1.00  0.00           C  
ATOM    201  CG  GLU A  12       7.474  11.798  -3.303  1.00  0.00           C  
ATOM    202  CD  GLU A  12       6.910  12.361  -4.577  1.00  0.00           C  
ATOM    203  OE1 GLU A  12       7.672  12.621  -5.478  1.00  0.00           O  
ATOM    204  OE2 GLU A  12       5.716  12.533  -4.651  1.00  0.00           O  
ATOM    205  H   GLU A  12      11.285  10.114  -3.101  1.00  0.00           H  
ATOM    206  HA  GLU A  12       9.477  11.713  -1.348  1.00  0.00           H  
ATOM    207 1HB  GLU A  12       9.480  12.367  -3.722  1.00  0.00           H  
ATOM    208 2HB  GLU A  12       9.077  10.723  -4.196  1.00  0.00           H  
ATOM    209 1HG  GLU A  12       6.926  10.891  -3.046  1.00  0.00           H  
ATOM    210 2HG  GLU A  12       7.329  12.517  -2.498  1.00  0.00           H  
ATOM    211  N   PHE A  13       8.193   9.794  -0.484  1.00  0.00           N  
ATOM    212  CA  PHE A  13       7.514   8.652   0.117  1.00  0.00           C  
ATOM    213  C   PHE A  13       6.004   8.850   0.120  1.00  0.00           C  
ATOM    214  O   PHE A  13       5.495   9.813   0.694  1.00  0.00           O  
ATOM    215  CB  PHE A  13       8.007   8.428   1.547  1.00  0.00           C  
ATOM    216  CG  PHE A  13       9.489   8.204   1.649  1.00  0.00           C  
ATOM    217  CD1 PHE A  13      10.366   9.277   1.697  1.00  0.00           C  
ATOM    218  CD2 PHE A  13      10.010   6.919   1.696  1.00  0.00           C  
ATOM    219  CE1 PHE A  13      11.730   9.072   1.791  1.00  0.00           C  
ATOM    220  CE2 PHE A  13      11.372   6.711   1.791  1.00  0.00           C  
ATOM    221  CZ  PHE A  13      12.233   7.790   1.838  1.00  0.00           C  
ATOM    222  H   PHE A  13       8.179  10.682  -0.004  1.00  0.00           H  
ATOM    223  HA  PHE A  13       7.749   7.762  -0.469  1.00  0.00           H  
ATOM    224 1HB  PHE A  13       7.751   9.292   2.160  1.00  0.00           H  
ATOM    225 2HB  PHE A  13       7.503   7.563   1.975  1.00  0.00           H  
ATOM    226  HD1 PHE A  13       9.968  10.292   1.661  1.00  0.00           H  
ATOM    227  HD2 PHE A  13       9.330   6.068   1.659  1.00  0.00           H  
ATOM    228  HE1 PHE A  13      12.407   9.925   1.827  1.00  0.00           H  
ATOM    229  HE2 PHE A  13      11.768   5.697   1.828  1.00  0.00           H  
ATOM    230  HZ  PHE A  13      13.307   7.627   1.911  1.00  0.00           H  
ATOM    231  N   ARG A  14       5.289   7.932  -0.524  1.00  0.00           N  
ATOM    232  CA  ARG A  14       3.840   8.034  -0.644  1.00  0.00           C  
ATOM    233  C   ARG A  14       3.146   6.886   0.078  1.00  0.00           C  
ATOM    234  O   ARG A  14       3.360   5.718  -0.243  1.00  0.00           O  
ATOM    235  CB  ARG A  14       3.423   8.035  -2.107  1.00  0.00           C  
ATOM    236  CG  ARG A  14       4.007   9.167  -2.938  1.00  0.00           C  
ATOM    237  CD  ARG A  14       3.583   9.081  -4.359  1.00  0.00           C  
ATOM    238  NE  ARG A  14       4.071  10.206  -5.139  1.00  0.00           N  
ATOM    239  CZ  ARG A  14       3.865  10.367  -6.461  1.00  0.00           C  
ATOM    240  NH1 ARG A  14       3.180   9.470  -7.134  1.00  0.00           N  
ATOM    241  NH2 ARG A  14       4.352  11.428  -7.081  1.00  0.00           N  
ATOM    242  H   ARG A  14       5.764   7.144  -0.940  1.00  0.00           H  
ATOM    243  HA  ARG A  14       3.521   8.974  -0.194  1.00  0.00           H  
ATOM    244 1HB  ARG A  14       3.724   7.097  -2.572  1.00  0.00           H  
ATOM    245 2HB  ARG A  14       2.338   8.101  -2.176  1.00  0.00           H  
ATOM    246 1HG  ARG A  14       3.670  10.123  -2.537  1.00  0.00           H  
ATOM    247 2HG  ARG A  14       5.096   9.121  -2.901  1.00  0.00           H  
ATOM    248 1HD  ARG A  14       3.974   8.165  -4.800  1.00  0.00           H  
ATOM    249 2HD  ARG A  14       2.495   9.074  -4.414  1.00  0.00           H  
ATOM    250  HE  ARG A  14       4.603  10.918  -4.656  1.00  0.00           H  
ATOM    251 1HH1 ARG A  14       2.808   8.659  -6.659  1.00  0.00           H  
ATOM    252 2HH1 ARG A  14       3.025   9.590  -8.124  1.00  0.00           H  
ATOM    253 1HH2 ARG A  14       4.879  12.119  -6.564  1.00  0.00           H  
ATOM    254 2HH2 ARG A  14       4.197  11.549  -8.071  1.00  0.00           H  
ATOM    255  N   ASN A  15       2.312   7.228   1.055  1.00  0.00           N  
ATOM    256  CA  ASN A  15       1.630   6.224   1.865  1.00  0.00           C  
ATOM    257  C   ASN A  15       0.347   5.754   1.193  1.00  0.00           C  
ATOM    258  O   ASN A  15      -0.695   6.402   1.300  1.00  0.00           O  
ATOM    259  CB  ASN A  15       1.340   6.767   3.252  1.00  0.00           C  
ATOM    260  CG  ASN A  15       0.826   5.710   4.190  1.00  0.00           C  
ATOM    261  OD1 ASN A  15       0.310   4.674   3.754  1.00  0.00           O  
ATOM    262  ND2 ASN A  15       0.956   5.950   5.469  1.00  0.00           N  
ATOM    263  H   ASN A  15       2.147   8.206   1.242  1.00  0.00           H  
ATOM    264  HA  ASN A  15       2.295   5.368   1.987  1.00  0.00           H  
ATOM    265 1HB  ASN A  15       2.249   7.198   3.673  1.00  0.00           H  
ATOM    266 2HB  ASN A  15       0.600   7.565   3.183  1.00  0.00           H  
ATOM    267 1HD2 ASN A  15       0.632   5.282   6.140  1.00  0.00           H  
ATOM    268 2HD2 ASN A  15       1.379   6.801   5.777  1.00  0.00           H  
ATOM    269  N   ASN A  16       0.429   4.622   0.501  1.00  0.00           N  
ATOM    270  CA  ASN A  16      -0.712   4.092  -0.237  1.00  0.00           C  
ATOM    271  C   ASN A  16      -1.426   3.007   0.558  1.00  0.00           C  
ATOM    272  O   ASN A  16      -2.235   2.255   0.014  1.00  0.00           O  
ATOM    273  CB  ASN A  16      -0.274   3.562  -1.589  1.00  0.00           C  
ATOM    274  CG  ASN A  16       0.198   4.651  -2.512  1.00  0.00           C  
ATOM    275  OD1 ASN A  16      -0.335   5.767  -2.498  1.00  0.00           O  
ATOM    276  ND2 ASN A  16       1.186   4.350  -3.315  1.00  0.00           N  
ATOM    277  H   ASN A  16       1.302   4.117   0.485  1.00  0.00           H  
ATOM    278  HA  ASN A  16      -1.412   4.907  -0.424  1.00  0.00           H  
ATOM    279 1HB  ASN A  16       0.535   2.842  -1.454  1.00  0.00           H  
ATOM    280 2HB  ASN A  16      -1.103   3.036  -2.060  1.00  0.00           H  
ATOM    281 1HD2 ASN A  16       1.541   5.037  -3.951  1.00  0.00           H  
ATOM    282 2HD2 ASN A  16       1.586   3.435  -3.292  1.00  0.00           H  
ATOM    283  N   SER A  17      -1.122   2.930   1.850  1.00  0.00           N  
ATOM    284  CA  SER A  17      -1.691   1.899   2.711  1.00  0.00           C  
ATOM    285  C   SER A  17      -2.853   2.445   3.530  1.00  0.00           C  
ATOM    286  O   SER A  17      -3.257   3.596   3.362  1.00  0.00           O  
ATOM    287  CB  SER A  17      -0.624   1.345   3.635  1.00  0.00           C  
ATOM    288  OG  SER A  17      -0.415   2.198   4.727  1.00  0.00           O  
ATOM    289  H   SER A  17      -0.481   3.603   2.245  1.00  0.00           H  
ATOM    290  HA  SER A  17      -2.057   1.087   2.082  1.00  0.00           H  
ATOM    291 1HB  SER A  17      -0.928   0.361   3.993  1.00  0.00           H  
ATOM    292 2HB  SER A  17       0.306   1.221   3.084  1.00  0.00           H  
ATOM    293  HG  SER A  17      -0.115   3.032   4.358  1.00  0.00           H  
ATOM    294  N   ASP A  18      -3.388   1.612   4.416  1.00  0.00           N  
ATOM    295  CA  ASP A  18      -4.417   2.048   5.353  1.00  0.00           C  
ATOM    296  C   ASP A  18      -3.820   2.363   6.719  1.00  0.00           C  
ATOM    297  O   ASP A  18      -4.547   2.580   7.689  1.00  0.00           O  
ATOM    298  CB  ASP A  18      -5.500   0.976   5.497  1.00  0.00           C  
ATOM    299  CG  ASP A  18      -6.278   0.743   4.209  1.00  0.00           C  
ATOM    300  OD1 ASP A  18      -6.616   1.705   3.559  1.00  0.00           O  
ATOM    301  OD2 ASP A  18      -6.528  -0.394   3.887  1.00  0.00           O  
ATOM    302  H   ASP A  18      -3.073   0.653   4.442  1.00  0.00           H  
ATOM    303  HA  ASP A  18      -4.884   2.952   4.958  1.00  0.00           H  
ATOM    304 1HB  ASP A  18      -5.042   0.035   5.803  1.00  0.00           H  
ATOM    305 2HB  ASP A  18      -6.200   1.270   6.279  1.00  0.00           H  
ATOM    306  N   LYS A  19      -2.493   2.388   6.789  1.00  0.00           N  
ATOM    307  CA  LYS A  19      -1.797   2.638   8.045  1.00  0.00           C  
ATOM    308  C   LYS A  19      -0.814   3.794   7.909  1.00  0.00           C  
ATOM    309  O   LYS A  19      -0.285   4.047   6.827  1.00  0.00           O  
ATOM    310  CB  LYS A  19      -1.066   1.378   8.512  1.00  0.00           C  
ATOM    311  CG  LYS A  19      -1.976   0.189   8.789  1.00  0.00           C  
ATOM    312  CD  LYS A  19      -2.847   0.433  10.013  1.00  0.00           C  
ATOM    313  CE  LYS A  19      -3.692  -0.789  10.344  1.00  0.00           C  
ATOM    314  NZ  LYS A  19      -4.590  -0.545  11.506  1.00  0.00           N  
ATOM    315  H   LYS A  19      -1.954   2.230   5.950  1.00  0.00           H  
ATOM    316  HA  LYS A  19      -2.535   2.894   8.805  1.00  0.00           H  
ATOM    317 1HB  LYS A  19      -0.342   1.075   7.755  1.00  0.00           H  
ATOM    318 2HB  LYS A  19      -0.513   1.596   9.425  1.00  0.00           H  
ATOM    319 1HG  LYS A  19      -2.619   0.013   7.926  1.00  0.00           H  
ATOM    320 2HG  LYS A  19      -1.371  -0.702   8.956  1.00  0.00           H  
ATOM    321 1HD  LYS A  19      -2.213   0.669  10.869  1.00  0.00           H  
ATOM    322 2HD  LYS A  19      -3.507   1.280   9.827  1.00  0.00           H  
ATOM    323 1HE  LYS A  19      -4.299  -1.056   9.481  1.00  0.00           H  
ATOM    324 2HE  LYS A  19      -3.039  -1.630  10.576  1.00  0.00           H  
ATOM    325 1HZ  LYS A  19      -5.131  -1.377  11.693  1.00  0.00           H  
ATOM    326 2HZ  LYS A  19      -4.035  -0.315  12.318  1.00  0.00           H  
ATOM    327 3HZ  LYS A  19      -5.213   0.221  11.295  1.00  0.00           H  
ATOM    328  N   PRO A  20      -0.575   4.492   9.014  1.00  0.00           N  
ATOM    329  CA  PRO A  20       0.393   5.583   9.035  1.00  0.00           C  
ATOM    330  C   PRO A  20       1.818   5.057   8.922  1.00  0.00           C  
ATOM    331  O   PRO A  20       2.074   3.874   9.148  1.00  0.00           O  
ATOM    332  CB  PRO A  20       0.139   6.241  10.396  1.00  0.00           C  
ATOM    333  CG  PRO A  20      -0.363   5.128  11.251  1.00  0.00           C  
ATOM    334  CD  PRO A  20      -1.227   4.308  10.331  1.00  0.00           C  
ATOM    335  HA  PRO A  20       0.193   6.239   8.187  1.00  0.00           H  
ATOM    336 1HB  PRO A  20       1.070   6.686  10.777  1.00  0.00           H  
ATOM    337 2HB  PRO A  20      -0.588   7.059  10.289  1.00  0.00           H  
ATOM    338 1HG  PRO A  20       0.481   4.556  11.663  1.00  0.00           H  
ATOM    339 2HG  PRO A  20      -0.922   5.532  12.109  1.00  0.00           H  
ATOM    340 1HD  PRO A  20      -1.208   3.256  10.651  1.00  0.00           H  
ATOM    341 2HD  PRO A  20      -2.255   4.700  10.346  1.00  0.00           H  
ATOM    342  N   ALA A  21       2.743   5.943   8.571  1.00  0.00           N  
ATOM    343  CA  ALA A  21       4.139   5.564   8.392  1.00  0.00           C  
ATOM    344  C   ALA A  21       5.073   6.575   9.044  1.00  0.00           C  
ATOM    345  O   ALA A  21       4.763   7.764   9.118  1.00  0.00           O  
ATOM    346  CB  ALA A  21       4.465   5.420   6.913  1.00  0.00           C  
ATOM    347  H   ALA A  21       2.473   6.905   8.424  1.00  0.00           H  
ATOM    348  HA  ALA A  21       4.295   4.591   8.861  1.00  0.00           H  
ATOM    349 1HB  ALA A  21       5.511   5.136   6.795  1.00  0.00           H  
ATOM    350 2HB  ALA A  21       3.828   4.652   6.473  1.00  0.00           H  
ATOM    351 3HB  ALA A  21       4.288   6.369   6.408  1.00  0.00           H  
ATOM    352  N   THR A  22       6.220   6.096   9.516  1.00  0.00           N  
ATOM    353  CA  THR A  22       7.257   6.973  10.045  1.00  0.00           C  
ATOM    354  C   THR A  22       8.566   6.797   9.287  1.00  0.00           C  
ATOM    355  O   THR A  22       9.026   5.675   9.075  1.00  0.00           O  
ATOM    356  CB  THR A  22       7.489   6.714  11.545  1.00  0.00           C  
ATOM    357  OG1 THR A  22       6.270   6.939  12.266  1.00  0.00           O  
ATOM    358  CG2 THR A  22       8.570   7.639  12.085  1.00  0.00           C  
ATOM    359  H   THR A  22       6.376   5.097   9.509  1.00  0.00           H  
ATOM    360  HA  THR A  22       6.926   8.006   9.936  1.00  0.00           H  
ATOM    361  HB  THR A  22       7.797   5.680  11.693  1.00  0.00           H  
ATOM    362  HG1 THR A  22       5.903   6.096  12.542  1.00  0.00           H  
ATOM    363 1HG2 THR A  22       8.721   7.442  13.146  1.00  0.00           H  
ATOM    364 2HG2 THR A  22       9.501   7.463  11.547  1.00  0.00           H  
ATOM    365 3HG2 THR A  22       8.263   8.675  11.949  1.00  0.00           H  
ATOM    366  N   LEU A  23       9.163   7.913   8.881  1.00  0.00           N  
ATOM    367  CA  LEU A  23      10.445   7.886   8.186  1.00  0.00           C  
ATOM    368  C   LEU A  23      11.577   8.336   9.101  1.00  0.00           C  
ATOM    369  O   LEU A  23      11.498   9.392   9.730  1.00  0.00           O  
ATOM    370  CB  LEU A  23      10.394   8.786   6.945  1.00  0.00           C  
ATOM    371  CG  LEU A  23      11.740   9.051   6.259  1.00  0.00           C  
ATOM    372  CD1 LEU A  23      12.230   7.774   5.590  1.00  0.00           C  
ATOM    373  CD2 LEU A  23      11.581  10.173   5.245  1.00  0.00           C  
ATOM    374  H   LEU A  23       8.718   8.802   9.059  1.00  0.00           H  
ATOM    375  HA  LEU A  23      10.642   6.863   7.863  1.00  0.00           H  
ATOM    376 1HB  LEU A  23       9.733   8.328   6.211  1.00  0.00           H  
ATOM    377 2HB  LEU A  23       9.973   9.750   7.231  1.00  0.00           H  
ATOM    378  HG  LEU A  23      12.479   9.340   7.007  1.00  0.00           H  
ATOM    379 1HD1 LEU A  23      13.187   7.962   5.103  1.00  0.00           H  
ATOM    380 2HD1 LEU A  23      12.354   6.994   6.342  1.00  0.00           H  
ATOM    381 3HD1 LEU A  23      11.502   7.451   4.847  1.00  0.00           H  
ATOM    382 1HD2 LEU A  23      12.539  10.362   4.758  1.00  0.00           H  
ATOM    383 2HD2 LEU A  23      10.844   9.885   4.495  1.00  0.00           H  
ATOM    384 3HD2 LEU A  23      11.248  11.079   5.752  1.00  0.00           H  
ATOM    385  N   GLU A  24      12.631   7.530   9.171  1.00  0.00           N  
ATOM    386  CA  GLU A  24      13.862   7.935   9.837  1.00  0.00           C  
ATOM    387  C   GLU A  24      14.984   8.164   8.832  1.00  0.00           C  
ATOM    388  O   GLU A  24      15.259   7.309   7.990  1.00  0.00           O  
ATOM    389  CB  GLU A  24      14.287   6.877  10.859  1.00  0.00           C  
ATOM    390  CG  GLU A  24      15.543   7.230  11.643  1.00  0.00           C  
ATOM    391  CD  GLU A  24      15.934   6.166  12.631  1.00  0.00           C  
ATOM    392  OE1 GLU A  24      16.315   5.101  12.208  1.00  0.00           O  
ATOM    393  OE2 GLU A  24      15.852   6.419  13.810  1.00  0.00           O  
ATOM    394  H   GLU A  24      12.577   6.613   8.751  1.00  0.00           H  
ATOM    395  HA  GLU A  24      13.676   8.867  10.372  1.00  0.00           H  
ATOM    396 1HB  GLU A  24      13.480   6.717  11.574  1.00  0.00           H  
ATOM    397 2HB  GLU A  24      14.466   5.930  10.349  1.00  0.00           H  
ATOM    398 1HG  GLU A  24      16.366   7.380  10.944  1.00  0.00           H  
ATOM    399 2HG  GLU A  24      15.378   8.167  12.172  1.00  0.00           H  
ATOM    400  N   VAL A  25      15.629   9.321   8.926  1.00  0.00           N  
ATOM    401  CA  VAL A  25      16.725   9.663   8.027  1.00  0.00           C  
ATOM    402  C   VAL A  25      18.011   9.919   8.800  1.00  0.00           C  
ATOM    403  O   VAL A  25      18.023  10.674   9.771  1.00  0.00           O  
ATOM    404  CB  VAL A  25      16.368  10.913   7.201  1.00  0.00           C  
ATOM    405  CG1 VAL A  25      17.480  11.233   6.213  1.00  0.00           C  
ATOM    406  CG2 VAL A  25      15.049  10.696   6.476  1.00  0.00           C  
ATOM    407  H   VAL A  25      15.352   9.982   9.638  1.00  0.00           H  
ATOM    408  HA  VAL A  25      16.887   8.827   7.345  1.00  0.00           H  
ATOM    409  HB  VAL A  25      16.279  11.768   7.872  1.00  0.00           H  
ATOM    410 1HG1 VAL A  25      17.212  12.120   5.637  1.00  0.00           H  
ATOM    411 2HG1 VAL A  25      18.407  11.421   6.755  1.00  0.00           H  
ATOM    412 3HG1 VAL A  25      17.619  10.391   5.535  1.00  0.00           H  
ATOM    413 1HG2 VAL A  25      14.803  11.584   5.894  1.00  0.00           H  
ATOM    414 2HG2 VAL A  25      15.137   9.838   5.809  1.00  0.00           H  
ATOM    415 3HG2 VAL A  25      14.260  10.510   7.205  1.00  0.00           H  
ATOM    416  N   GLU A  26      19.095   9.286   8.361  1.00  0.00           N  
ATOM    417  CA  GLU A  26      20.397   9.471   8.990  1.00  0.00           C  
ATOM    418  C   GLU A  26      21.376  10.151   8.042  1.00  0.00           C  
ATOM    419  O   GLU A  26      21.822   9.555   7.063  1.00  0.00           O  
ATOM    420  CB  GLU A  26      20.965   8.125   9.446  1.00  0.00           C  
ATOM    421  CG  GLU A  26      22.299   8.219  10.171  1.00  0.00           C  
ATOM    422  CD  GLU A  26      22.804   6.883  10.643  1.00  0.00           C  
ATOM    423  OE1 GLU A  26      22.063   5.932  10.576  1.00  0.00           O  
ATOM    424  OE2 GLU A  26      23.932   6.814  11.070  1.00  0.00           O  
ATOM    425  H   GLU A  26      19.013   8.660   7.573  1.00  0.00           H  
ATOM    426  HA  GLU A  26      20.269  10.101   9.872  1.00  0.00           H  
ATOM    427 1HB  GLU A  26      20.254   7.638  10.114  1.00  0.00           H  
ATOM    428 2HB  GLU A  26      21.099   7.475   8.581  1.00  0.00           H  
ATOM    429 1HG  GLU A  26      23.037   8.655   9.498  1.00  0.00           H  
ATOM    430 2HG  GLU A  26      22.190   8.883  11.027  1.00  0.00           H  
ATOM    431  N   LYS A  27      21.705  11.403   8.339  1.00  0.00           N  
ATOM    432  CA  LYS A  27      22.636  12.167   7.516  1.00  0.00           C  
ATOM    433  C   LYS A  27      23.991  12.302   8.199  1.00  0.00           C  
ATOM    434  O   LYS A  27      24.205  13.210   9.002  1.00  0.00           O  
ATOM    435  CB  LYS A  27      22.065  13.550   7.204  1.00  0.00           C  
ATOM    436  CG  LYS A  27      20.786  13.531   6.377  1.00  0.00           C  
ATOM    437  CD  LYS A  27      20.241  14.936   6.170  1.00  0.00           C  
ATOM    438  CE  LYS A  27      18.898  14.910   5.454  1.00  0.00           C  
ATOM    439  NZ  LYS A  27      18.300  16.268   5.341  1.00  0.00           N  
ATOM    440  H   LYS A  27      21.299  11.839   9.156  1.00  0.00           H  
ATOM    441  HA  LYS A  27      22.772  11.642   6.570  1.00  0.00           H  
ATOM    442 1HB  LYS A  27      21.852  14.075   8.136  1.00  0.00           H  
ATOM    443 2HB  LYS A  27      22.806  14.136   6.660  1.00  0.00           H  
ATOM    444 1HG  LYS A  27      20.988  13.082   5.404  1.00  0.00           H  
ATOM    445 2HG  LYS A  27      20.033  12.930   6.886  1.00  0.00           H  
ATOM    446 1HD  LYS A  27      20.118  15.425   7.137  1.00  0.00           H  
ATOM    447 2HD  LYS A  27      20.947  15.516   5.576  1.00  0.00           H  
ATOM    448 1HE  LYS A  27      19.028  14.499   4.453  1.00  0.00           H  
ATOM    449 2HE  LYS A  27      18.208  14.267   5.999  1.00  0.00           H  
ATOM    450 1HZ  LYS A  27      17.413  16.207   4.862  1.00  0.00           H  
ATOM    451 2HZ  LYS A  27      18.158  16.651   6.266  1.00  0.00           H  
ATOM    452 3HZ  LYS A  27      18.923  16.868   4.821  1.00  0.00           H  
ATOM    453  N   ASP A  28      24.904  11.391   7.875  1.00  0.00           N  
ATOM    454  CA  ASP A  28      26.208  11.348   8.528  1.00  0.00           C  
ATOM    455  C   ASP A  28      26.065  11.347  10.044  1.00  0.00           C  
ATOM    456  O   ASP A  28      26.842  11.989  10.751  1.00  0.00           O  
ATOM    457  CB  ASP A  28      27.065  12.539   8.091  1.00  0.00           C  
ATOM    458  CG  ASP A  28      27.389  12.522   6.603  1.00  0.00           C  
ATOM    459  OD1 ASP A  28      27.555  11.454   6.063  1.00  0.00           O  
ATOM    460  OD2 ASP A  28      27.466  13.577   6.021  1.00  0.00           O  
ATOM    461  H   ASP A  28      24.689  10.711   7.160  1.00  0.00           H  
ATOM    462  HA  ASP A  28      26.717  10.433   8.223  1.00  0.00           H  
ATOM    463 1HB  ASP A  28      26.544  13.468   8.324  1.00  0.00           H  
ATOM    464 2HB  ASP A  28      28.001  12.538   8.651  1.00  0.00           H  
ATOM    465  N   GLY A  29      25.068  10.622  10.539  1.00  0.00           N  
ATOM    466  CA  GLY A  29      24.896  10.435  11.975  1.00  0.00           C  
ATOM    467  C   GLY A  29      23.788  11.328  12.518  1.00  0.00           C  
ATOM    468  O   GLY A  29      23.257  11.085  13.602  1.00  0.00           O  
ATOM    469  H   GLY A  29      24.413  10.189   9.905  1.00  0.00           H  
ATOM    470 1HA  GLY A  29      24.659   9.390  12.180  1.00  0.00           H  
ATOM    471 2HA  GLY A  29      25.831  10.658  12.486  1.00  0.00           H  
ATOM    472  N   GLN A  30      23.442  12.362  11.758  1.00  0.00           N  
ATOM    473  CA  GLN A  30      22.390  13.288  12.158  1.00  0.00           C  
ATOM    474  C   GLN A  30      21.011  12.733  11.826  1.00  0.00           C  
ATOM    475  O   GLN A  30      20.703  12.466  10.664  1.00  0.00           O  
ATOM    476  CB  GLN A  30      22.585  14.646  11.478  1.00  0.00           C  
ATOM    477  CG  GLN A  30      21.475  15.645  11.754  1.00  0.00           C  
ATOM    478  CD  GLN A  30      21.428  16.070  13.210  1.00  0.00           C  
ATOM    479  OE1 GLN A  30      22.400  16.611  13.745  1.00  0.00           O  
ATOM    480  NE2 GLN A  30      20.295  15.828  13.860  1.00  0.00           N  
ATOM    481  H   GLN A  30      23.921  12.509  10.881  1.00  0.00           H  
ATOM    482  HA  GLN A  30      22.455  13.440  13.236  1.00  0.00           H  
ATOM    483 1HB  GLN A  30      23.525  15.087  11.809  1.00  0.00           H  
ATOM    484 2HB  GLN A  30      22.651  14.506  10.399  1.00  0.00           H  
ATOM    485 1HG  GLN A  30      21.639  16.533  11.144  1.00  0.00           H  
ATOM    486 2HG  GLN A  30      20.518  15.189  11.500  1.00  0.00           H  
ATOM    487 1HE2 GLN A  30      20.205  16.087  14.823  1.00  0.00           H  
ATOM    488 2HE2 GLN A  30      19.531  15.388  13.388  1.00  0.00           H  
ATOM    489  N   ARG A  31      20.184  12.563  12.852  1.00  0.00           N  
ATOM    490  CA  ARG A  31      18.870  11.955  12.683  1.00  0.00           C  
ATOM    491  C   ARG A  31      17.824  12.999  12.313  1.00  0.00           C  
ATOM    492  O   ARG A  31      17.819  14.106  12.852  1.00  0.00           O  
ATOM    493  CB  ARG A  31      18.441  11.243  13.959  1.00  0.00           C  
ATOM    494  CG  ARG A  31      17.105  10.524  13.870  1.00  0.00           C  
ATOM    495  CD  ARG A  31      16.796   9.785  15.122  1.00  0.00           C  
ATOM    496  NE  ARG A  31      15.546   9.049  15.023  1.00  0.00           N  
ATOM    497  CZ  ARG A  31      14.337   9.550  15.339  1.00  0.00           C  
ATOM    498  NH1 ARG A  31      14.229  10.788  15.769  1.00  0.00           N  
ATOM    499  NH2 ARG A  31      13.256   8.799  15.213  1.00  0.00           N  
ATOM    500  H   ARG A  31      20.474  12.861  13.772  1.00  0.00           H  
ATOM    501  HA  ARG A  31      18.929  11.219  11.881  1.00  0.00           H  
ATOM    502 1HB  ARG A  31      19.195  10.507  14.234  1.00  0.00           H  
ATOM    503 2HB  ARG A  31      18.375  11.964  14.773  1.00  0.00           H  
ATOM    504 1HG  ARG A  31      16.312  11.250  13.697  1.00  0.00           H  
ATOM    505 2HG  ARG A  31      17.130   9.808  13.048  1.00  0.00           H  
ATOM    506 1HD  ARG A  31      17.595   9.074  15.332  1.00  0.00           H  
ATOM    507 2HD  ARG A  31      16.712  10.489  15.949  1.00  0.00           H  
ATOM    508  HE  ARG A  31      15.588   8.094  14.694  1.00  0.00           H  
ATOM    509 1HH1 ARG A  31      15.055  11.362  15.865  1.00  0.00           H  
ATOM    510 2HH1 ARG A  31      13.322  11.163  16.006  1.00  0.00           H  
ATOM    511 1HH2 ARG A  31      13.338   7.847  14.882  1.00  0.00           H  
ATOM    512 2HH2 ARG A  31      12.351   9.174  15.449  1.00  0.00           H  
ATOM    513  N   GLU A  32      16.938  12.640  11.389  1.00  0.00           N  
ATOM    514  CA  GLU A  32      15.687  13.365  11.206  1.00  0.00           C  
ATOM    515  C   GLU A  32      14.492  12.421  11.253  1.00  0.00           C  
ATOM    516  O   GLU A  32      14.615  11.234  10.954  1.00  0.00           O  
ATOM    517  CB  GLU A  32      15.700  14.122   9.876  1.00  0.00           C  
ATOM    518  CG  GLU A  32      16.844  15.116   9.729  1.00  0.00           C  
ATOM    519  CD  GLU A  32      16.844  15.815   8.399  1.00  0.00           C  
ATOM    520  OE1 GLU A  32      15.964  15.557   7.613  1.00  0.00           O  
ATOM    521  OE2 GLU A  32      17.725  16.610   8.168  1.00  0.00           O  
ATOM    522  H   GLU A  32      17.138  11.845  10.799  1.00  0.00           H  
ATOM    523  HA  GLU A  32      15.589  14.094  12.011  1.00  0.00           H  
ATOM    524 1HB  GLU A  32      15.767  13.411   9.053  1.00  0.00           H  
ATOM    525 2HB  GLU A  32      14.765  14.670   9.760  1.00  0.00           H  
ATOM    526 1HG  GLU A  32      16.766  15.863  10.519  1.00  0.00           H  
ATOM    527 2HG  GLU A  32      17.788  14.589   9.858  1.00  0.00           H  
ATOM    528  N   GLU A  33      13.337  12.957  11.631  1.00  0.00           N  
ATOM    529  CA  GLU A  33      12.118  12.162  11.725  1.00  0.00           C  
ATOM    530  C   GLU A  33      10.968  12.825  10.977  1.00  0.00           C  
ATOM    531  O   GLU A  33      10.708  14.016  11.150  1.00  0.00           O  
ATOM    532  CB  GLU A  33      11.731  11.950  13.190  1.00  0.00           C  
ATOM    533  CG  GLU A  33      10.484  11.102  13.394  1.00  0.00           C  
ATOM    534  CD  GLU A  33      10.179  10.849  14.845  1.00  0.00           C  
ATOM    535  OE1 GLU A  33      11.095  10.842  15.632  1.00  0.00           O  
ATOM    536  OE2 GLU A  33       9.029  10.663  15.166  1.00  0.00           O  
ATOM    537  H   GLU A  33      13.301  13.941  11.859  1.00  0.00           H  
ATOM    538  HA  GLU A  33      12.307  11.185  11.279  1.00  0.00           H  
ATOM    539 1HB  GLU A  33      12.554  11.467  13.717  1.00  0.00           H  
ATOM    540 2HB  GLU A  33      11.560  12.916  13.665  1.00  0.00           H  
ATOM    541 1HG  GLU A  33       9.633  11.610  12.940  1.00  0.00           H  
ATOM    542 2HG  GLU A  33      10.617  10.149  12.885  1.00  0.00           H  
ATOM    543  N   TYR A  34      10.283  12.049  10.145  1.00  0.00           N  
ATOM    544  CA  TYR A  34       9.089  12.526   9.458  1.00  0.00           C  
ATOM    545  C   TYR A  34       7.942  11.531   9.591  1.00  0.00           C  
ATOM    546  O   TYR A  34       8.161  10.321   9.644  1.00  0.00           O  
ATOM    547  CB  TYR A  34       9.392  12.794   7.982  1.00  0.00           C  
ATOM    548  CG  TYR A  34      10.505  13.793   7.759  1.00  0.00           C  
ATOM    549  CD1 TYR A  34      11.826  13.370   7.751  1.00  0.00           C  
ATOM    550  CD2 TYR A  34      10.206  15.133   7.562  1.00  0.00           C  
ATOM    551  CE1 TYR A  34      12.843  14.282   7.547  1.00  0.00           C  
ATOM    552  CE2 TYR A  34      11.222  16.045   7.358  1.00  0.00           C  
ATOM    553  CZ  TYR A  34      12.536  15.624   7.350  1.00  0.00           C  
ATOM    554  OH  TYR A  34      13.549  16.533   7.147  1.00  0.00           O  
ATOM    555  H   TYR A  34      10.598  11.102   9.983  1.00  0.00           H  
ATOM    556  HA  TYR A  34       8.786  13.472   9.909  1.00  0.00           H  
ATOM    557 1HB  TYR A  34       9.670  11.859   7.492  1.00  0.00           H  
ATOM    558 2HB  TYR A  34       8.495  13.168   7.489  1.00  0.00           H  
ATOM    559  HD1 TYR A  34      12.062  12.316   7.906  1.00  0.00           H  
ATOM    560  HD2 TYR A  34       9.168  15.466   7.569  1.00  0.00           H  
ATOM    561  HE1 TYR A  34      13.881  13.950   7.541  1.00  0.00           H  
ATOM    562  HE2 TYR A  34      10.987  17.099   7.203  1.00  0.00           H  
ATOM    563  HH  TYR A  34      14.395  16.113   7.322  1.00  0.00           H  
ATOM    564  N   ARG A  35       6.720  12.049   9.643  1.00  0.00           N  
ATOM    565  CA  ARG A  35       5.535  11.206   9.749  1.00  0.00           C  
ATOM    566  C   ARG A  35       4.489  11.595   8.713  1.00  0.00           C  
ATOM    567  O   ARG A  35       4.404  12.755   8.308  1.00  0.00           O  
ATOM    568  CB  ARG A  35       4.929  11.306  11.141  1.00  0.00           C  
ATOM    569  CG  ARG A  35       5.864  10.919  12.275  1.00  0.00           C  
ATOM    570  CD  ARG A  35       5.188  10.998  13.595  1.00  0.00           C  
ATOM    571  NE  ARG A  35       6.116  10.781  14.694  1.00  0.00           N  
ATOM    572  CZ  ARG A  35       5.755  10.650  15.985  1.00  0.00           C  
ATOM    573  NH1 ARG A  35       4.487  10.715  16.323  1.00  0.00           N  
ATOM    574  NH2 ARG A  35       6.677  10.454  16.912  1.00  0.00           N  
ATOM    575  H   ARG A  35       6.609  13.052   9.609  1.00  0.00           H  
ATOM    576  HA  ARG A  35       5.831  10.170   9.575  1.00  0.00           H  
ATOM    577 1HB  ARG A  35       4.598  12.328  11.320  1.00  0.00           H  
ATOM    578 2HB  ARG A  35       4.051  10.662  11.202  1.00  0.00           H  
ATOM    579 1HG  ARG A  35       6.210   9.895  12.128  1.00  0.00           H  
ATOM    580 2HG  ARG A  35       6.721  11.593  12.287  1.00  0.00           H  
ATOM    581 1HD  ARG A  35       4.742  11.985  13.716  1.00  0.00           H  
ATOM    582 2HD  ARG A  35       4.409  10.239  13.652  1.00  0.00           H  
ATOM    583  HE  ARG A  35       7.101  10.725  14.472  1.00  0.00           H  
ATOM    584 1HH1 ARG A  35       3.782  10.865  15.615  1.00  0.00           H  
ATOM    585 2HH1 ARG A  35       4.217  10.617  17.291  1.00  0.00           H  
ATOM    586 1HH2 ARG A  35       7.653  10.404  16.652  1.00  0.00           H  
ATOM    587 2HH2 ARG A  35       6.407  10.356  17.879  1.00  0.00           H  
ATOM    588  N   MET A  36       3.691  10.621   8.290  1.00  0.00           N  
ATOM    589  CA  MET A  36       2.596  10.876   7.361  1.00  0.00           C  
ATOM    590  C   MET A  36       1.417   9.951   7.634  1.00  0.00           C  
ATOM    591  O   MET A  36       1.596   8.801   8.035  1.00  0.00           O  
ATOM    592  CB  MET A  36       3.076  10.714   5.920  1.00  0.00           C  
ATOM    593  CG  MET A  36       3.628   9.335   5.591  1.00  0.00           C  
ATOM    594  SD  MET A  36       4.237   9.215   3.897  1.00  0.00           S  
ATOM    595  CE  MET A  36       5.082   7.637   3.952  1.00  0.00           C  
ATOM    596  H   MET A  36       3.849   9.678   8.618  1.00  0.00           H  
ATOM    597  HA  MET A  36       2.268  11.908   7.487  1.00  0.00           H  
ATOM    598 1HB  MET A  36       2.252  10.916   5.237  1.00  0.00           H  
ATOM    599 2HB  MET A  36       3.859  11.446   5.713  1.00  0.00           H  
ATOM    600 1HG  MET A  36       4.448   9.100   6.269  1.00  0.00           H  
ATOM    601 2HG  MET A  36       2.847   8.588   5.730  1.00  0.00           H  
ATOM    602 1HE  MET A  36       5.513   7.421   2.974  1.00  0.00           H  
ATOM    603 2HE  MET A  36       5.875   7.675   4.699  1.00  0.00           H  
ATOM    604 3HE  MET A  36       4.372   6.853   4.216  1.00  0.00           H  
ATOM    605  N   ASN A  37       0.209  10.462   7.417  1.00  0.00           N  
ATOM    606  CA  ASN A  37      -0.985   9.626   7.404  1.00  0.00           C  
ATOM    607  C   ASN A  37      -1.237   9.046   6.018  1.00  0.00           C  
ATOM    608  O   ASN A  37      -0.702   9.536   5.024  1.00  0.00           O  
ATOM    609  CB  ASN A  37      -2.192  10.412   7.881  1.00  0.00           C  
ATOM    610  CG  ASN A  37      -2.047  10.889   9.300  1.00  0.00           C  
ATOM    611  OD1 ASN A  37      -1.756  10.099  10.207  1.00  0.00           O  
ATOM    612  ND2 ASN A  37      -2.245  12.165   9.510  1.00  0.00           N  
ATOM    613  H   ASN A  37       0.116  11.455   7.257  1.00  0.00           H  
ATOM    614  HA  ASN A  37      -0.840   8.804   8.106  1.00  0.00           H  
ATOM    615 1HB  ASN A  37      -2.344  11.276   7.234  1.00  0.00           H  
ATOM    616 2HB  ASN A  37      -3.084   9.788   7.810  1.00  0.00           H  
ATOM    617 1HD2 ASN A  37      -2.162  12.539  10.434  1.00  0.00           H  
ATOM    618 2HD2 ASN A  37      -2.478  12.767   8.748  1.00  0.00           H  
ATOM    619  N   PRO A  38      -2.055   8.001   5.959  1.00  0.00           N  
ATOM    620  CA  PRO A  38      -2.490   7.440   4.686  1.00  0.00           C  
ATOM    621  C   PRO A  38      -2.995   8.529   3.747  1.00  0.00           C  
ATOM    622  O   PRO A  38      -3.837   9.344   4.123  1.00  0.00           O  
ATOM    623  CB  PRO A  38      -3.615   6.484   5.097  1.00  0.00           C  
ATOM    624  CG  PRO A  38      -3.229   6.032   6.464  1.00  0.00           C  
ATOM    625  CD  PRO A  38      -2.675   7.267   7.124  1.00  0.00           C  
ATOM    626  HA  PRO A  38      -1.640   6.942   4.218  1.00  0.00           H  
ATOM    627 1HB  PRO A  38      -4.581   7.010   5.078  1.00  0.00           H  
ATOM    628 2HB  PRO A  38      -3.686   5.656   4.377  1.00  0.00           H  
ATOM    629 1HG  PRO A  38      -4.106   5.627   6.991  1.00  0.00           H  
ATOM    630 2HG  PRO A  38      -2.493   5.218   6.401  1.00  0.00           H  
ATOM    631 1HD  PRO A  38      -3.495   7.838   7.580  1.00  0.00           H  
ATOM    632 2HD  PRO A  38      -1.934   6.975   7.883  1.00  0.00           H  
ATOM    633  N   GLY A  39      -2.472   8.538   2.526  1.00  0.00           N  
ATOM    634  CA  GLY A  39      -2.869   9.528   1.531  1.00  0.00           C  
ATOM    635  C   GLY A  39      -1.912  10.713   1.521  1.00  0.00           C  
ATOM    636  O   GLY A  39      -1.915  11.518   0.590  1.00  0.00           O  
ATOM    637  H   GLY A  39      -1.784   7.842   2.279  1.00  0.00           H  
ATOM    638 1HA  GLY A  39      -2.889   9.064   0.544  1.00  0.00           H  
ATOM    639 2HA  GLY A  39      -3.879   9.874   1.744  1.00  0.00           H  
ATOM    640  N   GLU A  40      -1.093  10.814   2.562  1.00  0.00           N  
ATOM    641  CA  GLU A  40      -0.110  11.887   2.664  1.00  0.00           C  
ATOM    642  C   GLU A  40       1.260  11.427   2.184  1.00  0.00           C  
ATOM    643  O   GLU A  40       1.490  10.235   1.983  1.00  0.00           O  
ATOM    644  CB  GLU A  40      -0.015  12.387   4.107  1.00  0.00           C  
ATOM    645  CG  GLU A  40      -1.310  12.966   4.659  1.00  0.00           C  
ATOM    646  CD  GLU A  40      -1.211  13.340   6.111  1.00  0.00           C  
ATOM    647  OE1 GLU A  40      -0.151  13.196   6.672  1.00  0.00           O  
ATOM    648  OE2 GLU A  40      -2.198  13.770   6.662  1.00  0.00           O  
ATOM    649  H   GLU A  40      -1.152  10.130   3.303  1.00  0.00           H  
ATOM    650  HA  GLU A  40      -0.439  12.717   2.038  1.00  0.00           H  
ATOM    651 1HB  GLU A  40       0.290  11.568   4.757  1.00  0.00           H  
ATOM    652 2HB  GLU A  40       0.752  13.160   4.173  1.00  0.00           H  
ATOM    653 1HG  GLU A  40      -1.574  13.853   4.085  1.00  0.00           H  
ATOM    654 2HG  GLU A  40      -2.106  12.234   4.530  1.00  0.00           H  
ATOM    655  N   THR A  41       2.168  12.379   2.002  1.00  0.00           N  
ATOM    656  CA  THR A  41       3.492  12.084   1.467  1.00  0.00           C  
ATOM    657  C   THR A  41       4.583  12.742   2.301  1.00  0.00           C  
ATOM    658  O   THR A  41       4.331  13.710   3.017  1.00  0.00           O  
ATOM    659  CB  THR A  41       3.612  12.543   0.002  1.00  0.00           C  
ATOM    660  OG1 THR A  41       3.574  13.975  -0.057  1.00  0.00           O  
ATOM    661  CG2 THR A  41       2.473  11.975  -0.831  1.00  0.00           C  
ATOM    662  H   THR A  41       1.935  13.332   2.241  1.00  0.00           H  
ATOM    663  HA  THR A  41       3.640  11.004   1.487  1.00  0.00           H  
ATOM    664  HB  THR A  41       4.562  12.201  -0.410  1.00  0.00           H  
ATOM    665  HG1 THR A  41       4.393  14.301  -0.440  1.00  0.00           H  
ATOM    666 1HG2 THR A  41       2.575  12.310  -1.863  1.00  0.00           H  
ATOM    667 2HG2 THR A  41       2.506  10.886  -0.797  1.00  0.00           H  
ATOM    668 3HG2 THR A  41       1.522  12.321  -0.430  1.00  0.00           H  
ATOM    669  N   ILE A  42       5.797  12.211   2.203  1.00  0.00           N  
ATOM    670  CA  ILE A  42       6.966  12.858   2.785  1.00  0.00           C  
ATOM    671  C   ILE A  42       7.997  13.197   1.716  1.00  0.00           C  
ATOM    672  O   ILE A  42       8.319  12.367   0.865  1.00  0.00           O  
ATOM    673  CB  ILE A  42       7.612  11.963   3.858  1.00  0.00           C  
ATOM    674  CG1 ILE A  42       6.646  11.749   5.026  1.00  0.00           C  
ATOM    675  CG2 ILE A  42       8.916  12.575   4.346  1.00  0.00           C  
ATOM    676  CD1 ILE A  42       7.057  10.634   5.961  1.00  0.00           C  
ATOM    677  H   ILE A  42       5.913  11.334   1.714  1.00  0.00           H  
ATOM    678  HA  ILE A  42       6.645  13.783   3.266  1.00  0.00           H  
ATOM    679  HB  ILE A  42       7.819  10.980   3.435  1.00  0.00           H  
ATOM    680 1HG1 ILE A  42       6.566  12.668   5.605  1.00  0.00           H  
ATOM    681 2HG1 ILE A  42       5.653  11.519   4.640  1.00  0.00           H  
ATOM    682 1HG2 ILE A  42       9.359  11.930   5.105  1.00  0.00           H  
ATOM    683 2HG2 ILE A  42       9.605  12.678   3.509  1.00  0.00           H  
ATOM    684 3HG2 ILE A  42       8.718  13.558   4.776  1.00  0.00           H  
ATOM    685 1HD1 ILE A  42       6.324  10.543   6.763  1.00  0.00           H  
ATOM    686 2HD1 ILE A  42       7.109   9.696   5.408  1.00  0.00           H  
ATOM    687 3HD1 ILE A  42       8.033  10.859   6.388  1.00  0.00           H  
ATOM    688  N   GLU A  43       8.513  14.420   1.764  1.00  0.00           N  
ATOM    689  CA  GLU A  43       9.502  14.873   0.793  1.00  0.00           C  
ATOM    690  C   GLU A  43      10.799  15.282   1.479  1.00  0.00           C  
ATOM    691  O   GLU A  43      10.862  16.315   2.146  1.00  0.00           O  
ATOM    692  CB  GLU A  43       8.952  16.047  -0.021  1.00  0.00           C  
ATOM    693  CG  GLU A  43       7.773  15.693  -0.916  1.00  0.00           C  
ATOM    694  CD  GLU A  43       7.210  16.884  -1.639  1.00  0.00           C  
ATOM    695  OE1 GLU A  43       7.789  17.290  -2.618  1.00  0.00           O  
ATOM    696  OE2 GLU A  43       6.199  17.390  -1.212  1.00  0.00           O  
ATOM    697  H   GLU A  43       8.212  15.052   2.493  1.00  0.00           H  
ATOM    698  HA  GLU A  43       9.713  14.053   0.106  1.00  0.00           H  
ATOM    699 1HB  GLU A  43       8.633  16.840   0.655  1.00  0.00           H  
ATOM    700 2HB  GLU A  43       9.742  16.453  -0.652  1.00  0.00           H  
ATOM    701 1HG  GLU A  43       8.097  14.956  -1.651  1.00  0.00           H  
ATOM    702 2HG  GLU A  43       6.992  15.240  -0.308  1.00  0.00           H  
ATOM    703  N   VAL A  44      11.835  14.466   1.310  1.00  0.00           N  
ATOM    704  CA  VAL A  44      13.150  14.774   1.860  1.00  0.00           C  
ATOM    705  C   VAL A  44      14.227  14.700   0.785  1.00  0.00           C  
ATOM    706  O   VAL A  44      14.042  14.059  -0.249  1.00  0.00           O  
ATOM    707  CB  VAL A  44      13.496  13.794   2.997  1.00  0.00           C  
ATOM    708  CG1 VAL A  44      12.489  13.917   4.131  1.00  0.00           C  
ATOM    709  CG2 VAL A  44      13.534  12.371   2.461  1.00  0.00           C  
ATOM    710  H   VAL A  44      11.706  13.611   0.788  1.00  0.00           H  
ATOM    711  HA  VAL A  44      13.128  15.786   2.264  1.00  0.00           H  
ATOM    712  HB  VAL A  44      14.473  14.056   3.405  1.00  0.00           H  
ATOM    713 1HG1 VAL A  44      12.750  13.218   4.926  1.00  0.00           H  
ATOM    714 2HG1 VAL A  44      12.505  14.934   4.523  1.00  0.00           H  
ATOM    715 3HG1 VAL A  44      11.492  13.686   3.758  1.00  0.00           H  
ATOM    716 1HG2 VAL A  44      13.781  11.684   3.270  1.00  0.00           H  
ATOM    717 2HG2 VAL A  44      12.559  12.112   2.048  1.00  0.00           H  
ATOM    718 3HG2 VAL A  44      14.291  12.297   1.680  1.00  0.00           H  
ATOM    719  N   GLN A  45      15.352  15.360   1.037  1.00  0.00           N  
ATOM    720  CA  GLN A  45      16.425  15.447   0.053  1.00  0.00           C  
ATOM    721  C   GLN A  45      17.788  15.516   0.731  1.00  0.00           C  
ATOM    722  O   GLN A  45      17.930  16.105   1.802  1.00  0.00           O  
ATOM    723  CB  GLN A  45      16.226  16.668  -0.850  1.00  0.00           C  
ATOM    724  CG  GLN A  45      17.223  16.766  -1.992  1.00  0.00           C  
ATOM    725  CD  GLN A  45      16.894  17.894  -2.951  1.00  0.00           C  
ATOM    726  OE1 GLN A  45      16.294  18.901  -2.565  1.00  0.00           O  
ATOM    727  NE2 GLN A  45      17.286  17.732  -4.210  1.00  0.00           N  
ATOM    728  H   GLN A  45      15.467  15.813   1.932  1.00  0.00           H  
ATOM    729  HA  GLN A  45      16.391  14.556  -0.575  1.00  0.00           H  
ATOM    730 1HB  GLN A  45      15.224  16.644  -1.278  1.00  0.00           H  
ATOM    731 2HB  GLN A  45      16.306  17.577  -0.254  1.00  0.00           H  
ATOM    732 1HG  GLN A  45      18.216  16.946  -1.580  1.00  0.00           H  
ATOM    733 2HG  GLN A  45      17.214  15.829  -2.550  1.00  0.00           H  
ATOM    734 1HE2 GLN A  45      17.098  18.443  -4.888  1.00  0.00           H  
ATOM    735 2HE2 GLN A  45      17.770  16.900  -4.480  1.00  0.00           H  
ATOM    736  N   ALA A  46      18.789  14.912   0.098  1.00  0.00           N  
ATOM    737  CA  ALA A  46      20.175  15.099   0.506  1.00  0.00           C  
ATOM    738  C   ALA A  46      21.109  15.097  -0.698  1.00  0.00           C  
ATOM    739  O   ALA A  46      20.838  14.441  -1.703  1.00  0.00           O  
ATOM    740  CB  ALA A  46      20.587  14.019   1.496  1.00  0.00           C  
ATOM    741  H   ALA A  46      18.582  14.308  -0.685  1.00  0.00           H  
ATOM    742  HA  ALA A  46      20.258  16.072   0.990  1.00  0.00           H  
ATOM    743 1HB  ALA A  46      21.625  14.172   1.791  1.00  0.00           H  
ATOM    744 2HB  ALA A  46      19.947  14.071   2.377  1.00  0.00           H  
ATOM    745 3HB  ALA A  46      20.483  13.041   1.030  1.00  0.00           H  
ATOM    746  N   PRO A  47      22.209  15.834  -0.588  1.00  0.00           N  
ATOM    747  CA  PRO A  47      23.140  15.989  -1.699  1.00  0.00           C  
ATOM    748  C   PRO A  47      23.840  14.674  -2.019  1.00  0.00           C  
ATOM    749  O   PRO A  47      24.377  14.013  -1.131  1.00  0.00           O  
ATOM    750  CB  PRO A  47      24.126  17.040  -1.179  1.00  0.00           C  
ATOM    751  CG  PRO A  47      24.010  16.947   0.304  1.00  0.00           C  
ATOM    752  CD  PRO A  47      22.549  16.677   0.550  1.00  0.00           C  
ATOM    753  HA  PRO A  47      22.581  16.310  -2.578  1.00  0.00           H  
ATOM    754 1HB  PRO A  47      25.140  16.818  -1.542  1.00  0.00           H  
ATOM    755 2HB  PRO A  47      23.856  18.033  -1.567  1.00  0.00           H  
ATOM    756 1HG  PRO A  47      24.659  16.145   0.687  1.00  0.00           H  
ATOM    757 2HG  PRO A  47      24.352  17.882   0.771  1.00  0.00           H  
ATOM    758 1HD  PRO A  47      22.429  16.150   1.508  1.00  0.00           H  
ATOM    759 2HD  PRO A  47      21.997  17.629   0.558  1.00  0.00           H  
ATOM    760  N   PRO A  48      23.830  14.299  -3.294  1.00  0.00           N  
ATOM    761  CA  PRO A  48      24.558  13.122  -3.752  1.00  0.00           C  
ATOM    762  C   PRO A  48      26.016  13.172  -3.315  1.00  0.00           C  
ATOM    763  O   PRO A  48      26.636  14.235  -3.309  1.00  0.00           O  
ATOM    764  CB  PRO A  48      24.422  13.205  -5.276  1.00  0.00           C  
ATOM    765  CG  PRO A  48      23.138  13.932  -5.490  1.00  0.00           C  
ATOM    766  CD  PRO A  48      23.116  14.978  -4.407  1.00  0.00           C  
ATOM    767  HA  PRO A  48      24.093  12.237  -3.318  1.00  0.00           H  
ATOM    768 1HB  PRO A  48      25.287  13.733  -5.703  1.00  0.00           H  
ATOM    769 2HB  PRO A  48      24.417  12.193  -5.709  1.00  0.00           H  
ATOM    770 1HG  PRO A  48      23.112  14.367  -6.500  1.00  0.00           H  
ATOM    771 2HG  PRO A  48      22.291  13.234  -5.422  1.00  0.00           H  
ATOM    772 1HD  PRO A  48      23.650  15.875  -4.753  1.00  0.00           H  
ATOM    773 2HD  PRO A  48      22.073  15.220  -4.153  1.00  0.00           H  
ATOM    774  N   GLY A  49      26.560  12.016  -2.950  1.00  0.00           N  
ATOM    775  CA  GLY A  49      27.911  11.940  -2.408  1.00  0.00           C  
ATOM    776  C   GLY A  49      27.890  11.841  -0.889  1.00  0.00           C  
ATOM    777  O   GLY A  49      28.868  11.417  -0.272  1.00  0.00           O  
ATOM    778  H   GLY A  49      26.022  11.166  -3.050  1.00  0.00           H  
ATOM    779 1HA  GLY A  49      28.423  11.073  -2.826  1.00  0.00           H  
ATOM    780 2HA  GLY A  49      28.474  12.822  -2.711  1.00  0.00           H  
ATOM    781  N   GLN A  50      26.772  12.234  -0.290  1.00  0.00           N  
ATOM    782  CA  GLN A  50      26.566  12.055   1.142  1.00  0.00           C  
ATOM    783  C   GLN A  50      25.829  10.754   1.434  1.00  0.00           C  
ATOM    784  O   GLN A  50      24.771  10.487   0.865  1.00  0.00           O  
ATOM    785  CB  GLN A  50      25.788  13.238   1.724  1.00  0.00           C  
ATOM    786  CG  GLN A  50      25.614  13.187   3.232  1.00  0.00           C  
ATOM    787  CD  GLN A  50      24.773  14.335   3.757  1.00  0.00           C  
ATOM    788  OE1 GLN A  50      23.767  14.714   3.151  1.00  0.00           O  
ATOM    789  NE2 GLN A  50      25.180  14.897   4.889  1.00  0.00           N  
ATOM    790  H   GLN A  50      26.045  12.668  -0.841  1.00  0.00           H  
ATOM    791  HA  GLN A  50      27.541  12.022   1.630  1.00  0.00           H  
ATOM    792 1HB  GLN A  50      26.301  14.168   1.476  1.00  0.00           H  
ATOM    793 2HB  GLN A  50      24.798  13.280   1.272  1.00  0.00           H  
ATOM    794 1HG  GLN A  50      25.120  12.252   3.499  1.00  0.00           H  
ATOM    795 2HG  GLN A  50      26.595  13.239   3.703  1.00  0.00           H  
ATOM    796 1HE2 GLN A  50      24.665  15.659   5.284  1.00  0.00           H  
ATOM    797 2HE2 GLN A  50      26.002  14.558   5.348  1.00  0.00           H  
ATOM    798  N   ASP A  51      26.395   9.947   2.326  1.00  0.00           N  
ATOM    799  CA  ASP A  51      25.822   8.646   2.652  1.00  0.00           C  
ATOM    800  C   ASP A  51      24.666   8.783   3.634  1.00  0.00           C  
ATOM    801  O   ASP A  51      24.877   8.975   4.832  1.00  0.00           O  
ATOM    802  CB  ASP A  51      26.893   7.721   3.239  1.00  0.00           C  
ATOM    803  CG  ASP A  51      26.383   6.308   3.489  1.00  0.00           C  
ATOM    804  OD1 ASP A  51      25.189   6.125   3.514  1.00  0.00           O  
ATOM    805  OD2 ASP A  51      27.192   5.428   3.652  1.00  0.00           O  
ATOM    806  H   ASP A  51      27.242  10.241   2.789  1.00  0.00           H  
ATOM    807  HA  ASP A  51      25.449   8.192   1.734  1.00  0.00           H  
ATOM    808 1HB  ASP A  51      27.743   7.671   2.559  1.00  0.00           H  
ATOM    809 2HB  ASP A  51      27.252   8.135   4.182  1.00  0.00           H  
ATOM    810  N   VAL A  52      23.445   8.683   3.121  1.00  0.00           N  
ATOM    811  CA  VAL A  52      22.255   8.939   3.922  1.00  0.00           C  
ATOM    812  C   VAL A  52      21.316   7.740   3.912  1.00  0.00           C  
ATOM    813  O   VAL A  52      20.978   7.212   2.852  1.00  0.00           O  
ATOM    814  CB  VAL A  52      21.508  10.177   3.389  1.00  0.00           C  
ATOM    815  CG1 VAL A  52      20.283  10.468   4.242  1.00  0.00           C  
ATOM    816  CG2 VAL A  52      22.445  11.375   3.363  1.00  0.00           C  
ATOM    817  H   VAL A  52      23.339   8.424   2.151  1.00  0.00           H  
ATOM    818  HA  VAL A  52      22.564   9.132   4.950  1.00  0.00           H  
ATOM    819  HB  VAL A  52      21.155   9.969   2.379  1.00  0.00           H  
ATOM    820 1HG1 VAL A  52      19.767  11.345   3.851  1.00  0.00           H  
ATOM    821 2HG1 VAL A  52      19.610   9.611   4.216  1.00  0.00           H  
ATOM    822 3HG1 VAL A  52      20.592  10.658   5.269  1.00  0.00           H  
ATOM    823 1HG2 VAL A  52      21.911  12.246   2.984  1.00  0.00           H  
ATOM    824 2HG2 VAL A  52      22.803  11.579   4.372  1.00  0.00           H  
ATOM    825 3HG2 VAL A  52      23.294  11.159   2.714  1.00  0.00           H  
ATOM    826  N   ARG A  53      20.896   7.313   5.098  1.00  0.00           N  
ATOM    827  CA  ARG A  53      19.977   6.189   5.227  1.00  0.00           C  
ATOM    828  C   ARG A  53      18.531   6.665   5.302  1.00  0.00           C  
ATOM    829  O   ARG A  53      18.223   7.632   6.000  1.00  0.00           O  
ATOM    830  CB  ARG A  53      20.303   5.370   6.466  1.00  0.00           C  
ATOM    831  CG  ARG A  53      19.355   4.212   6.736  1.00  0.00           C  
ATOM    832  CD  ARG A  53      19.809   3.387   7.884  1.00  0.00           C  
ATOM    833  NE  ARG A  53      19.931   4.171   9.102  1.00  0.00           N  
ATOM    834  CZ  ARG A  53      18.923   4.409   9.964  1.00  0.00           C  
ATOM    835  NH1 ARG A  53      17.727   3.917   9.727  1.00  0.00           N  
ATOM    836  NH2 ARG A  53      19.136   5.137  11.046  1.00  0.00           N  
ATOM    837  H   ARG A  53      21.223   7.779   5.933  1.00  0.00           H  
ATOM    838  HA  ARG A  53      20.088   5.549   4.351  1.00  0.00           H  
ATOM    839 1HB  ARG A  53      21.308   4.959   6.376  1.00  0.00           H  
ATOM    840 2HB  ARG A  53      20.292   6.017   7.344  1.00  0.00           H  
ATOM    841 1HG  ARG A  53      18.362   4.601   6.965  1.00  0.00           H  
ATOM    842 2HG  ARG A  53      19.300   3.573   5.854  1.00  0.00           H  
ATOM    843 1HD  ARG A  53      19.090   2.588   8.064  1.00  0.00           H  
ATOM    844 2HD  ARG A  53      20.783   2.954   7.659  1.00  0.00           H  
ATOM    845  HE  ARG A  53      20.837   4.567   9.318  1.00  0.00           H  
ATOM    846 1HH1 ARG A  53      17.564   3.361   8.900  1.00  0.00           H  
ATOM    847 2HH1 ARG A  53      16.971   4.096  10.373  1.00  0.00           H  
ATOM    848 1HH2 ARG A  53      20.055   5.515  11.228  1.00  0.00           H  
ATOM    849 2HH2 ARG A  53      18.380   5.315  11.691  1.00  0.00           H  
ATOM    850  N   PHE A  54      17.649   5.982   4.581  1.00  0.00           N  
ATOM    851  CA  PHE A  54      16.219   6.250   4.665  1.00  0.00           C  
ATOM    852  C   PHE A  54      15.442   4.989   5.020  1.00  0.00           C  
ATOM    853  O   PHE A  54      15.365   4.051   4.225  1.00  0.00           O  
ATOM    854  CB  PHE A  54      15.702   6.817   3.341  1.00  0.00           C  
ATOM    855  CG  PHE A  54      16.412   8.065   2.899  1.00  0.00           C  
ATOM    856  CD1 PHE A  54      17.618   7.989   2.218  1.00  0.00           C  
ATOM    857  CD2 PHE A  54      15.877   9.316   3.163  1.00  0.00           C  
ATOM    858  CE1 PHE A  54      18.272   9.137   1.810  1.00  0.00           C  
ATOM    859  CE2 PHE A  54      16.528  10.465   2.756  1.00  0.00           C  
ATOM    860  CZ  PHE A  54      17.727  10.374   2.079  1.00  0.00           C  
ATOM    861  H   PHE A  54      17.979   5.257   3.959  1.00  0.00           H  
ATOM    862  HA  PHE A  54      16.051   6.995   5.444  1.00  0.00           H  
ATOM    863 1HB  PHE A  54      15.811   6.068   2.558  1.00  0.00           H  
ATOM    864 2HB  PHE A  54      14.641   7.044   3.432  1.00  0.00           H  
ATOM    865  HD1 PHE A  54      18.049   7.011   2.004  1.00  0.00           H  
ATOM    866  HD2 PHE A  54      14.929   9.388   3.698  1.00  0.00           H  
ATOM    867  HE1 PHE A  54      19.219   9.063   1.276  1.00  0.00           H  
ATOM    868  HE2 PHE A  54      16.095  11.442   2.969  1.00  0.00           H  
ATOM    869  HZ  PHE A  54      18.242  11.279   1.759  1.00  0.00           H  
ATOM    870  N   THR A  55      14.866   4.971   6.218  1.00  0.00           N  
ATOM    871  CA  THR A  55      14.130   3.808   6.697  1.00  0.00           C  
ATOM    872  C   THR A  55      12.703   4.178   7.079  1.00  0.00           C  
ATOM    873  O   THR A  55      12.479   5.121   7.839  1.00  0.00           O  
ATOM    874  CB  THR A  55      14.839   3.162   7.902  1.00  0.00           C  
ATOM    875  OG1 THR A  55      16.155   2.743   7.518  1.00  0.00           O  
ATOM    876  CG2 THR A  55      14.053   1.959   8.400  1.00  0.00           C  
ATOM    877  H   THR A  55      14.941   5.785   6.810  1.00  0.00           H  
ATOM    878  HA  THR A  55      14.097   3.066   5.897  1.00  0.00           H  
ATOM    879  HB  THR A  55      14.925   3.891   8.707  1.00  0.00           H  
ATOM    880  HG1 THR A  55      16.116   2.316   6.658  1.00  0.00           H  
ATOM    881 1HG2 THR A  55      14.568   1.515   9.252  1.00  0.00           H  
ATOM    882 2HG2 THR A  55      13.056   2.276   8.704  1.00  0.00           H  
ATOM    883 3HG2 THR A  55      13.972   1.221   7.602  1.00  0.00           H  
ATOM    884  N   VAL A  56      11.741   3.431   6.549  1.00  0.00           N  
ATOM    885  CA  VAL A  56      10.333   3.681   6.833  1.00  0.00           C  
ATOM    886  C   VAL A  56       9.722   2.543   7.640  1.00  0.00           C  
ATOM    887  O   VAL A  56       9.781   1.381   7.235  1.00  0.00           O  
ATOM    888  CB  VAL A  56       9.546   3.854   5.520  1.00  0.00           C  
ATOM    889  CG1 VAL A  56       8.075   4.109   5.811  1.00  0.00           C  
ATOM    890  CG2 VAL A  56      10.141   4.994   4.707  1.00  0.00           C  
ATOM    891  H   VAL A  56      11.992   2.669   5.934  1.00  0.00           H  
ATOM    892  HA  VAL A  56      10.255   4.601   7.412  1.00  0.00           H  
ATOM    893  HB  VAL A  56       9.605   2.929   4.947  1.00  0.00           H  
ATOM    894 1HG1 VAL A  56       7.534   4.229   4.872  1.00  0.00           H  
ATOM    895 2HG1 VAL A  56       7.661   3.265   6.362  1.00  0.00           H  
ATOM    896 3HG1 VAL A  56       7.973   5.017   6.405  1.00  0.00           H  
ATOM    897 1HG2 VAL A  56       9.580   5.110   3.780  1.00  0.00           H  
ATOM    898 2HG2 VAL A  56      10.087   5.918   5.282  1.00  0.00           H  
ATOM    899 3HG2 VAL A  56      11.182   4.770   4.475  1.00  0.00           H  
ATOM    900  N   GLU A  57       9.136   2.882   8.782  1.00  0.00           N  
ATOM    901  CA  GLU A  57       8.519   1.887   9.652  1.00  0.00           C  
ATOM    902  C   GLU A  57       7.009   1.849   9.460  1.00  0.00           C  
ATOM    903  O   GLU A  57       6.328   2.864   9.609  1.00  0.00           O  
ATOM    904  CB  GLU A  57       8.849   2.181  11.117  1.00  0.00           C  
ATOM    905  CG  GLU A  57       8.270   1.179  12.105  1.00  0.00           C  
ATOM    906  CD  GLU A  57       8.599   1.509  13.534  1.00  0.00           C  
ATOM    907  OE1 GLU A  57       9.286   2.476  13.757  1.00  0.00           O  
ATOM    908  OE2 GLU A  57       8.162   0.793  14.404  1.00  0.00           O  
ATOM    909  H   GLU A  57       9.117   3.854   9.056  1.00  0.00           H  
ATOM    910  HA  GLU A  57       8.928   0.908   9.402  1.00  0.00           H  
ATOM    911 1HB  GLU A  57       9.930   2.196  11.251  1.00  0.00           H  
ATOM    912 2HB  GLU A  57       8.472   3.169  11.384  1.00  0.00           H  
ATOM    913 1HG  GLU A  57       7.186   1.155  11.990  1.00  0.00           H  
ATOM    914 2HG  GLU A  57       8.655   0.188  11.868  1.00  0.00           H  
ATOM    915  N   MET A  58       6.489   0.672   9.127  1.00  0.00           N  
ATOM    916  CA  MET A  58       5.049   0.474   9.019  1.00  0.00           C  
ATOM    917  C   MET A  58       4.622  -0.832   9.676  1.00  0.00           C  
ATOM    918  O   MET A  58       5.408  -1.774   9.776  1.00  0.00           O  
ATOM    919  CB  MET A  58       4.622   0.497   7.553  1.00  0.00           C  
ATOM    920  CG  MET A  58       4.914   1.806   6.832  1.00  0.00           C  
ATOM    921  SD  MET A  58       4.373   1.788   5.112  1.00  0.00           S  
ATOM    922  CE  MET A  58       2.613   2.052   5.307  1.00  0.00           C  
ATOM    923  H   MET A  58       7.108  -0.105   8.945  1.00  0.00           H  
ATOM    924  HA  MET A  58       4.547   1.287   9.543  1.00  0.00           H  
ATOM    925 1HB  MET A  58       5.130  -0.301   7.013  1.00  0.00           H  
ATOM    926 2HB  MET A  58       3.550   0.309   7.482  1.00  0.00           H  
ATOM    927 1HG  MET A  58       4.408   2.624   7.344  1.00  0.00           H  
ATOM    928 2HG  MET A  58       5.986   2.002   6.854  1.00  0.00           H  
ATOM    929 1HE  MET A  58       2.136   2.066   4.327  1.00  0.00           H  
ATOM    930 2HE  MET A  58       2.188   1.246   5.907  1.00  0.00           H  
ATOM    931 3HE  MET A  58       2.441   3.005   5.808  1.00  0.00           H  
ATOM    932  N   PRO A  59       3.372  -0.882  10.124  1.00  0.00           N  
ATOM    933  CA  PRO A  59       2.812  -2.100  10.698  1.00  0.00           C  
ATOM    934  C   PRO A  59       3.045  -3.297   9.785  1.00  0.00           C  
ATOM    935  O   PRO A  59       2.421  -3.416   8.730  1.00  0.00           O  
ATOM    936  CB  PRO A  59       1.321  -1.767  10.824  1.00  0.00           C  
ATOM    937  CG  PRO A  59       1.292  -0.291  11.028  1.00  0.00           C  
ATOM    938  CD  PRO A  59       2.372   0.234  10.121  1.00  0.00           C  
ATOM    939  HA  PRO A  59       3.310  -2.295  11.648  1.00  0.00           H  
ATOM    940 1HB  PRO A  59       0.787  -2.083   9.916  1.00  0.00           H  
ATOM    941 2HB  PRO A  59       0.882  -2.323  11.666  1.00  0.00           H  
ATOM    942 1HG  PRO A  59       0.298   0.107  10.778  1.00  0.00           H  
ATOM    943 2HG  PRO A  59       1.473  -0.050  12.086  1.00  0.00           H  
ATOM    944 1HD  PRO A  59       1.957   0.406   9.117  1.00  0.00           H  
ATOM    945 2HD  PRO A  59       2.780   1.167  10.537  1.00  0.00           H  
ATOM    946  N   GLY A  60       3.946  -4.182  10.197  1.00  0.00           N  
ATOM    947  CA  GLY A  60       4.126  -5.462   9.523  1.00  0.00           C  
ATOM    948  C   GLY A  60       5.016  -5.317   8.295  1.00  0.00           C  
ATOM    949  O   GLY A  60       5.271  -6.288   7.583  1.00  0.00           O  
ATOM    950  H   GLY A  60       4.521  -3.962  10.998  1.00  0.00           H  
ATOM    951 1HA  GLY A  60       4.569  -6.179  10.215  1.00  0.00           H  
ATOM    952 2HA  GLY A  60       3.155  -5.858   9.228  1.00  0.00           H  
ATOM    953  N   ARG A  61       5.488  -4.099   8.053  1.00  0.00           N  
ATOM    954  CA  ARG A  61       6.269  -3.803   6.857  1.00  0.00           C  
ATOM    955  C   ARG A  61       7.436  -2.878   7.177  1.00  0.00           C  
ATOM    956  O   ARG A  61       7.383  -2.103   8.132  1.00  0.00           O  
ATOM    957  CB  ARG A  61       5.394  -3.161   5.792  1.00  0.00           C  
ATOM    958  CG  ARG A  61       4.300  -4.059   5.235  1.00  0.00           C  
ATOM    959  CD  ARG A  61       4.860  -5.158   4.408  1.00  0.00           C  
ATOM    960  NE  ARG A  61       3.815  -5.951   3.780  1.00  0.00           N  
ATOM    961  CZ  ARG A  61       3.209  -7.009   4.353  1.00  0.00           C  
ATOM    962  NH1 ARG A  61       3.555  -7.388   5.564  1.00  0.00           N  
ATOM    963  NH2 ARG A  61       2.268  -7.666   3.698  1.00  0.00           N  
ATOM    964  H   ARG A  61       5.301  -3.358   8.714  1.00  0.00           H  
ATOM    965  HA  ARG A  61       6.676  -4.737   6.471  1.00  0.00           H  
ATOM    966 1HB  ARG A  61       4.914  -2.273   6.201  1.00  0.00           H  
ATOM    967 2HB  ARG A  61       6.015  -2.840   4.955  1.00  0.00           H  
ATOM    968 1HG  ARG A  61       3.738  -4.501   6.058  1.00  0.00           H  
ATOM    969 2HG  ARG A  61       3.627  -3.469   4.612  1.00  0.00           H  
ATOM    970 1HD  ARG A  61       5.488  -4.738   3.622  1.00  0.00           H  
ATOM    971 2HD  ARG A  61       5.458  -5.818   5.036  1.00  0.00           H  
ATOM    972  HE  ARG A  61       3.523  -5.689   2.848  1.00  0.00           H  
ATOM    973 1HH1 ARG A  61       4.274  -6.886   6.064  1.00  0.00           H  
ATOM    974 2HH1 ARG A  61       3.101  -8.181   5.993  1.00  0.00           H  
ATOM    975 1HH2 ARG A  61       2.003  -7.375   2.767  1.00  0.00           H  
ATOM    976 2HH2 ARG A  61       1.814  -8.459   4.127  1.00  0.00           H  
ATOM    977  N   GLU A  62       8.490  -2.964   6.372  1.00  0.00           N  
ATOM    978  CA  GLU A  62       9.632  -2.067   6.507  1.00  0.00           C  
ATOM    979  C   GLU A  62      10.290  -1.809   5.158  1.00  0.00           C  
ATOM    980  O   GLU A  62      10.489  -2.730   4.366  1.00  0.00           O  
ATOM    981  CB  GLU A  62      10.657  -2.651   7.482  1.00  0.00           C  
ATOM    982  CG  GLU A  62      11.852  -1.748   7.753  1.00  0.00           C  
ATOM    983  CD  GLU A  62      12.784  -2.307   8.791  1.00  0.00           C  
ATOM    984  OE1 GLU A  62      12.480  -3.337   9.342  1.00  0.00           O  
ATOM    985  OE2 GLU A  62      13.801  -1.702   9.035  1.00  0.00           O  
ATOM    986  H   GLU A  62       8.501  -3.669   5.649  1.00  0.00           H  
ATOM    987  HA  GLU A  62       9.278  -1.113   6.897  1.00  0.00           H  
ATOM    988 1HB  GLU A  62      10.173  -2.860   8.436  1.00  0.00           H  
ATOM    989 2HB  GLU A  62      11.033  -3.596   7.092  1.00  0.00           H  
ATOM    990 1HG  GLU A  62      12.404  -1.606   6.824  1.00  0.00           H  
ATOM    991 2HG  GLU A  62      11.491  -0.774   8.081  1.00  0.00           H  
ATOM    992  N   TYR A  63      10.627  -0.549   4.901  1.00  0.00           N  
ATOM    993  CA  TYR A  63      11.309  -0.174   3.668  1.00  0.00           C  
ATOM    994  C   TYR A  63      12.623   0.539   3.961  1.00  0.00           C  
ATOM    995  O   TYR A  63      12.712   1.340   4.891  1.00  0.00           O  
ATOM    996  CB  TYR A  63      10.407   0.710   2.805  1.00  0.00           C  
ATOM    997  CG  TYR A  63       9.144   0.020   2.336  1.00  0.00           C  
ATOM    998  CD1 TYR A  63       8.045  -0.061   3.178  1.00  0.00           C  
ATOM    999  CD2 TYR A  63       9.087  -0.530   1.065  1.00  0.00           C  
ATOM   1000  CE1 TYR A  63       6.892  -0.691   2.750  1.00  0.00           C  
ATOM   1001  CE2 TYR A  63       7.934  -1.160   0.636  1.00  0.00           C  
ATOM   1002  CZ  TYR A  63       6.840  -1.241   1.474  1.00  0.00           C  
ATOM   1003  OH  TYR A  63       5.692  -1.868   1.047  1.00  0.00           O  
ATOM   1004  H   TYR A  63      10.405   0.167   5.578  1.00  0.00           H  
ATOM   1005  HA  TYR A  63      11.543  -1.082   3.112  1.00  0.00           H  
ATOM   1006 1HB  TYR A  63      10.120   1.599   3.369  1.00  0.00           H  
ATOM   1007 2HB  TYR A  63      10.958   1.044   1.926  1.00  0.00           H  
ATOM   1008  HD1 TYR A  63       8.090   0.372   4.177  1.00  0.00           H  
ATOM   1009  HD2 TYR A  63       9.951  -0.467   0.403  1.00  0.00           H  
ATOM   1010  HE1 TYR A  63       6.029  -0.755   3.411  1.00  0.00           H  
ATOM   1011  HE2 TYR A  63       7.889  -1.594  -0.363  1.00  0.00           H  
ATOM   1012  HH  TYR A  63       5.878  -2.363   0.245  1.00  0.00           H  
ATOM   1013  N   ARG A  64      13.642   0.242   3.161  1.00  0.00           N  
ATOM   1014  CA  ARG A  64      14.969   0.808   3.369  1.00  0.00           C  
ATOM   1015  C   ARG A  64      15.575   1.290   2.057  1.00  0.00           C  
ATOM   1016  O   ARG A  64      15.557   0.576   1.055  1.00  0.00           O  
ATOM   1017  CB  ARG A  64      15.895  -0.218   4.005  1.00  0.00           C  
ATOM   1018  CG  ARG A  64      15.495  -0.662   5.403  1.00  0.00           C  
ATOM   1019  CD  ARG A  64      16.491  -1.595   5.989  1.00  0.00           C  
ATOM   1020  NE  ARG A  64      16.105  -2.033   7.321  1.00  0.00           N  
ATOM   1021  CZ  ARG A  64      16.839  -2.852   8.099  1.00  0.00           C  
ATOM   1022  NH1 ARG A  64      17.991  -3.313   7.666  1.00  0.00           N  
ATOM   1023  NH2 ARG A  64      16.400  -3.192   9.299  1.00  0.00           N  
ATOM   1024  H   ARG A  64      13.493  -0.391   2.389  1.00  0.00           H  
ATOM   1025  HA  ARG A  64      14.880   1.660   4.044  1.00  0.00           H  
ATOM   1026 1HB  ARG A  64      15.938  -1.107   3.377  1.00  0.00           H  
ATOM   1027 2HB  ARG A  64      16.904   0.189   4.064  1.00  0.00           H  
ATOM   1028 1HG  ARG A  64      15.418   0.210   6.053  1.00  0.00           H  
ATOM   1029 2HG  ARG A  64      14.531  -1.170   5.362  1.00  0.00           H  
ATOM   1030 1HD  ARG A  64      16.582  -2.476   5.354  1.00  0.00           H  
ATOM   1031 2HD  ARG A  64      17.457  -1.098   6.060  1.00  0.00           H  
ATOM   1032  HE  ARG A  64      15.224  -1.699   7.689  1.00  0.00           H  
ATOM   1033 1HH1 ARG A  64      18.327  -3.053   6.749  1.00  0.00           H  
ATOM   1034 2HH1 ARG A  64      18.541  -3.927   8.249  1.00  0.00           H  
ATOM   1035 1HH2 ARG A  64      15.514  -2.838   9.632  1.00  0.00           H  
ATOM   1036 2HH2 ARG A  64      16.950  -3.806   9.882  1.00  0.00           H  
ATOM   1037  N   TYR A  65      16.111   2.506   2.070  1.00  0.00           N  
ATOM   1038  CA  TYR A  65      16.781   3.060   0.900  1.00  0.00           C  
ATOM   1039  C   TYR A  65      18.077   3.760   1.288  1.00  0.00           C  
ATOM   1040  O   TYR A  65      18.280   4.113   2.450  1.00  0.00           O  
ATOM   1041  CB  TYR A  65      15.855   4.030   0.162  1.00  0.00           C  
ATOM   1042  CG  TYR A  65      14.496   3.450  -0.159  1.00  0.00           C  
ATOM   1043  CD1 TYR A  65      13.469   3.532   0.770  1.00  0.00           C  
ATOM   1044  CD2 TYR A  65      14.275   2.836  -1.383  1.00  0.00           C  
ATOM   1045  CE1 TYR A  65      12.227   3.003   0.477  1.00  0.00           C  
ATOM   1046  CE2 TYR A  65      13.033   2.306  -1.677  1.00  0.00           C  
ATOM   1047  CZ  TYR A  65      12.012   2.388  -0.752  1.00  0.00           C  
ATOM   1048  OH  TYR A  65      10.775   1.861  -1.044  1.00  0.00           O  
ATOM   1049  H   TYR A  65      16.052   3.061   2.912  1.00  0.00           H  
ATOM   1050  HA  TYR A  65      17.037   2.241   0.227  1.00  0.00           H  
ATOM   1051 1HB  TYR A  65      15.709   4.926   0.767  1.00  0.00           H  
ATOM   1052 2HB  TYR A  65      16.323   4.338  -0.773  1.00  0.00           H  
ATOM   1053  HD1 TYR A  65      13.643   4.015   1.732  1.00  0.00           H  
ATOM   1054  HD2 TYR A  65      15.082   2.770  -2.113  1.00  0.00           H  
ATOM   1055  HE1 TYR A  65      11.421   3.067   1.207  1.00  0.00           H  
ATOM   1056  HE2 TYR A  65      12.860   1.823  -2.638  1.00  0.00           H  
ATOM   1057  HH  TYR A  65      10.779   1.518  -1.941  1.00  0.00           H  
ATOM   1058  N   LYS A  66      18.953   3.959   0.308  1.00  0.00           N  
ATOM   1059  CA  LYS A  66      20.271   4.527   0.563  1.00  0.00           C  
ATOM   1060  C   LYS A  66      20.655   5.532  -0.515  1.00  0.00           C  
ATOM   1061  O   LYS A  66      20.459   5.286  -1.705  1.00  0.00           O  
ATOM   1062  CB  LYS A  66      21.323   3.420   0.649  1.00  0.00           C  
ATOM   1063  CG  LYS A  66      22.705   3.897   1.075  1.00  0.00           C  
ATOM   1064  CD  LYS A  66      23.664   2.729   1.250  1.00  0.00           C  
ATOM   1065  CE  LYS A  66      25.065   3.209   1.599  1.00  0.00           C  
ATOM   1066  NZ  LYS A  66      25.170   3.633   3.022  1.00  0.00           N  
ATOM   1067  H   LYS A  66      18.698   3.710  -0.637  1.00  0.00           H  
ATOM   1068  HA  LYS A  66      20.247   5.041   1.524  1.00  0.00           H  
ATOM   1069 1HB  LYS A  66      20.997   2.662   1.361  1.00  0.00           H  
ATOM   1070 2HB  LYS A  66      21.422   2.935  -0.323  1.00  0.00           H  
ATOM   1071 1HG  LYS A  66      23.106   4.574   0.319  1.00  0.00           H  
ATOM   1072 2HG  LYS A  66      22.629   4.438   2.017  1.00  0.00           H  
ATOM   1073 1HD  LYS A  66      23.303   2.078   2.048  1.00  0.00           H  
ATOM   1074 2HD  LYS A  66      23.708   2.152   0.326  1.00  0.00           H  
ATOM   1075 1HE  LYS A  66      25.780   2.408   1.418  1.00  0.00           H  
ATOM   1076 2HE  LYS A  66      25.330   4.053   0.962  1.00  0.00           H  
ATOM   1077 1HZ  LYS A  66      26.112   3.944   3.212  1.00  0.00           H  
ATOM   1078 2HZ  LYS A  66      24.524   4.390   3.197  1.00  0.00           H  
ATOM   1079 3HZ  LYS A  66      24.945   2.853   3.623  1.00  0.00           H  
ATOM   1080  N   LEU A  67      21.203   6.666  -0.092  1.00  0.00           N  
ATOM   1081  CA  LEU A  67      21.812   7.615  -1.016  1.00  0.00           C  
ATOM   1082  C   LEU A  67      23.325   7.444  -1.064  1.00  0.00           C  
ATOM   1083  O   LEU A  67      23.993   7.452  -0.030  1.00  0.00           O  
ATOM   1084  CB  LEU A  67      21.466   9.051  -0.605  1.00  0.00           C  
ATOM   1085  CG  LEU A  67      22.074  10.158  -1.477  1.00  0.00           C  
ATOM   1086  CD1 LEU A  67      21.481  10.084  -2.877  1.00  0.00           C  
ATOM   1087  CD2 LEU A  67      21.805  11.512  -0.839  1.00  0.00           C  
ATOM   1088  H   LEU A  67      21.198   6.876   0.896  1.00  0.00           H  
ATOM   1089  HA  LEU A  67      21.414   7.430  -2.013  1.00  0.00           H  
ATOM   1090 1HB  LEU A  67      20.384   9.168  -0.628  1.00  0.00           H  
ATOM   1091 2HB  LEU A  67      21.806   9.211   0.418  1.00  0.00           H  
ATOM   1092  HG  LEU A  67      23.150  10.004  -1.562  1.00  0.00           H  
ATOM   1093 1HD1 LEU A  67      21.913  10.870  -3.497  1.00  0.00           H  
ATOM   1094 2HD1 LEU A  67      21.706   9.112  -3.317  1.00  0.00           H  
ATOM   1095 3HD1 LEU A  67      20.402  10.218  -2.823  1.00  0.00           H  
ATOM   1096 1HD2 LEU A  67      22.238  12.299  -1.458  1.00  0.00           H  
ATOM   1097 2HD2 LEU A  67      20.729  11.668  -0.755  1.00  0.00           H  
ATOM   1098 3HD2 LEU A  67      22.255  11.543   0.153  1.00  0.00           H  
ATOM   1099  N   ASP A  68      23.860   7.290  -2.270  1.00  0.00           N  
ATOM   1100  CA  ASP A  68      25.300   7.165  -2.460  1.00  0.00           C  
ATOM   1101  C   ASP A  68      25.937   8.519  -2.747  1.00  0.00           C  
ATOM   1102  O   ASP A  68      25.304   9.404  -3.323  1.00  0.00           O  
ATOM   1103  OXT ASP A  68      27.069   8.734  -2.410  1.00  0.00           O  
ATOM   1104  CB  ASP A  68      25.610   6.196  -3.603  1.00  0.00           C  
ATOM   1105  CG  ASP A  68      25.287   4.749  -3.257  1.00  0.00           C  
ATOM   1106  OD1 ASP A  68      25.470   4.375  -2.123  1.00  0.00           O  
ATOM   1107  OD2 ASP A  68      24.861   4.031  -4.130  1.00  0.00           O  
ATOM   1108  H   ASP A  68      23.253   7.258  -3.077  1.00  0.00           H  
ATOM   1109  HA  ASP A  68      25.737   6.769  -1.542  1.00  0.00           H  
ATOM   1110 1HB  ASP A  68      25.036   6.480  -4.486  1.00  0.00           H  
ATOM   1111 2HB  ASP A  68      26.666   6.266  -3.864  1.00  0.00           H  
