# Supplementary material for: De novo design of immunoglobulin-like domains
Source: Nat Commun. 2022 Oct 3;13:5661. doi: 10.1038/s41467-022-33004-6 (PMC9530121; doi:10.1038/s41467-022-33004-6)
Supplement: Supplementary file 4 — Supplementary Data 1 [file 41467_2022_33004_MOESM4_ESM.zip › dIG_design_models/dIG3_model.pdb]

ATOM      1  N   ARG A   1       0.000   0.000   0.000  1.00  0.00           N  
ATOM      2  CA  ARG A   1       1.458   0.000   0.000  1.00  0.00           C  
ATOM      3  C   ARG A   1       2.009   1.420   0.000  1.00  0.00           C  
ATOM      4  O   ARG A   1       1.584   2.261  -0.792  1.00  0.00           O  
ATOM      5  CB  ARG A   1       1.993  -0.748  -1.212  1.00  0.00           C  
ATOM      6  CG  ARG A   1       3.509  -0.848  -1.284  1.00  0.00           C  
ATOM      7  CD  ARG A   1       3.952  -1.645  -2.457  1.00  0.00           C  
ATOM      8  NE  ARG A   1       5.401  -1.742  -2.530  1.00  0.00           N  
ATOM      9  CZ  ARG A   1       6.077  -2.358  -3.519  1.00  0.00           C  
ATOM     10  NH1 ARG A   1       5.422  -2.926  -4.508  1.00  0.00           N  
ATOM     11  NH2 ARG A   1       7.398  -2.392  -3.495  1.00  0.00           N  
ATOM     12 1H   ARG A   1      -0.334  -0.943  -0.000  1.00  0.00           H  
ATOM     13 2H   ARG A   1      -0.334   0.471   0.816  1.00  0.00           H  
ATOM     14 3H   ARG A   1      -0.334   0.471  -0.816  1.00  0.00           H  
ATOM     15  HA  ARG A   1       1.797  -0.490   0.913  1.00  0.00           H  
ATOM     16 1HB  ARG A   1       1.596  -1.762  -1.218  1.00  0.00           H  
ATOM     17 2HB  ARG A   1       1.651  -0.258  -2.123  1.00  0.00           H  
ATOM     18 1HG  ARG A   1       3.936   0.152  -1.367  1.00  0.00           H  
ATOM     19 2HG  ARG A   1       3.885  -1.329  -0.381  1.00  0.00           H  
ATOM     20 1HD  ARG A   1       3.546  -2.653  -2.386  1.00  0.00           H  
ATOM     21 2HD  ARG A   1       3.595  -1.174  -3.372  1.00  0.00           H  
ATOM     22  HE  ARG A   1       5.939  -1.316  -1.787  1.00  0.00           H  
ATOM     23 1HH1 ARG A   1       4.413  -2.901  -4.526  1.00  0.00           H  
ATOM     24 2HH1 ARG A   1       5.929  -3.389  -5.249  1.00  0.00           H  
ATOM     25 1HH2 ARG A   1       7.901  -1.956  -2.735  1.00  0.00           H  
ATOM     26 2HH2 ARG A   1       7.904  -2.854  -4.236  1.00  0.00           H  
ATOM     27  N   VAL A   2       2.957   1.682   0.894  1.00  0.00           N  
ATOM     28  CA  VAL A   2       3.623   2.977   0.947  1.00  0.00           C  
ATOM     29  C   VAL A   2       5.110   2.845   0.645  1.00  0.00           C  
ATOM     30  O   VAL A   2       5.818   2.069   1.288  1.00  0.00           O  
ATOM     31  CB  VAL A   2       3.440   3.616   2.337  1.00  0.00           C  
ATOM     32  CG1 VAL A   2       4.185   4.940   2.417  1.00  0.00           C  
ATOM     33  CG2 VAL A   2       1.959   3.812   2.625  1.00  0.00           C  
ATOM     34  H   VAL A   2       3.222   0.965   1.553  1.00  0.00           H  
ATOM     35  HA  VAL A   2       3.182   3.617   0.182  1.00  0.00           H  
ATOM     36  HB  VAL A   2       3.873   2.957   3.089  1.00  0.00           H  
ATOM     37 1HG1 VAL A   2       4.044   5.377   3.406  1.00  0.00           H  
ATOM     38 2HG1 VAL A   2       5.247   4.771   2.243  1.00  0.00           H  
ATOM     39 3HG1 VAL A   2       3.796   5.622   1.661  1.00  0.00           H  
ATOM     40 1HG2 VAL A   2       1.837   4.263   3.609  1.00  0.00           H  
ATOM     41 2HG2 VAL A   2       1.525   4.466   1.869  1.00  0.00           H  
ATOM     42 3HG2 VAL A   2       1.453   2.846   2.603  1.00  0.00           H  
ATOM     43  N   ARG A   3       5.579   3.606  -0.338  1.00  0.00           N  
ATOM     44  CA  ARG A   3       6.976   3.545  -0.753  1.00  0.00           C  
ATOM     45  C   ARG A   3       7.762   4.736  -0.222  1.00  0.00           C  
ATOM     46  O   ARG A   3       7.432   5.888  -0.508  1.00  0.00           O  
ATOM     47  CB  ARG A   3       7.080   3.509  -2.271  1.00  0.00           C  
ATOM     48  CG  ARG A   3       8.500   3.505  -2.814  1.00  0.00           C  
ATOM     49  CD  ARG A   3       8.522   3.397  -4.295  1.00  0.00           C  
ATOM     50  NE  ARG A   3       7.807   4.494  -4.930  1.00  0.00           N  
ATOM     51  CZ  ARG A   3       8.369   5.659  -5.303  1.00  0.00           C  
ATOM     52  NH1 ARG A   3       9.652   5.867  -5.097  1.00  0.00           N  
ATOM     53  NH2 ARG A   3       7.632   6.596  -5.873  1.00  0.00           N  
ATOM     54  H   ARG A   3       4.954   4.245  -0.807  1.00  0.00           H  
ATOM     55  HA  ARG A   3       7.415   2.641  -0.333  1.00  0.00           H  
ATOM     56 1HB  ARG A   3       6.581   2.617  -2.649  1.00  0.00           H  
ATOM     57 2HB  ARG A   3       6.568   4.374  -2.693  1.00  0.00           H  
ATOM     58 1HG  ARG A   3       9.000   4.433  -2.531  1.00  0.00           H  
ATOM     59 2HG  ARG A   3       9.047   2.658  -2.400  1.00  0.00           H  
ATOM     60 1HD  ARG A   3       9.553   3.415  -4.647  1.00  0.00           H  
ATOM     61 2HD  ARG A   3       8.051   2.463  -4.598  1.00  0.00           H  
ATOM     62  HE  ARG A   3       6.818   4.371  -5.104  1.00  0.00           H  
ATOM     63 1HH1 ARG A   3      10.215   5.150  -4.661  1.00  0.00           H  
ATOM     64 2HH1 ARG A   3      10.073   6.741  -5.376  1.00  0.00           H  
ATOM     65 1HH2 ARG A   3       6.646   6.438  -6.031  1.00  0.00           H  
ATOM     66 2HH2 ARG A   3       8.053   7.469  -6.152  1.00  0.00           H  
ATOM     67  N   VAL A   4       8.803   4.453   0.553  1.00  0.00           N  
ATOM     68  CA  VAL A   4       9.705   5.493   1.034  1.00  0.00           C  
ATOM     69  C   VAL A   4      11.097   5.337   0.434  1.00  0.00           C  
ATOM     70  O   VAL A   4      11.768   4.330   0.652  1.00  0.00           O  
ATOM     71  CB  VAL A   4       9.803   5.446   2.571  1.00  0.00           C  
ATOM     72  CG1 VAL A   4      10.771   6.506   3.076  1.00  0.00           C  
ATOM     73  CG2 VAL A   4       8.424   5.638   3.184  1.00  0.00           C  
ATOM     74  H   VAL A   4       8.975   3.494   0.815  1.00  0.00           H  
ATOM     75  HA  VAL A   4       9.310   6.458   0.717  1.00  0.00           H  
ATOM     76  HB  VAL A   4      10.203   4.477   2.870  1.00  0.00           H  
ATOM     77 1HG1 VAL A   4      10.828   6.458   4.163  1.00  0.00           H  
ATOM     78 2HG1 VAL A   4      11.759   6.328   2.652  1.00  0.00           H  
ATOM     79 3HG1 VAL A   4      10.419   7.493   2.775  1.00  0.00           H  
ATOM     80 1HG2 VAL A   4       8.501   5.603   4.270  1.00  0.00           H  
ATOM     81 2HG2 VAL A   4       8.022   6.605   2.880  1.00  0.00           H  
ATOM     82 3HG2 VAL A   4       7.760   4.845   2.842  1.00  0.00           H  
ATOM     83  N   GLU A   5      11.524   6.342  -0.324  1.00  0.00           N  
ATOM     84  CA  GLU A   5      12.788   6.272  -1.046  1.00  0.00           C  
ATOM     85  C   GLU A   5      13.481   7.628  -1.074  1.00  0.00           C  
ATOM     86  O   GLU A   5      12.881   8.635  -1.448  1.00  0.00           O  
ATOM     87  CB  GLU A   5      12.560   5.775  -2.476  1.00  0.00           C  
ATOM     88  CG  GLU A   5      13.834   5.568  -3.281  1.00  0.00           C  
ATOM     89  CD  GLU A   5      13.578   4.984  -4.643  1.00  0.00           C  
ATOM     90  OE1 GLU A   5      12.438   4.744  -4.960  1.00  0.00           O  
ATOM     91  OE2 GLU A   5      14.524   4.779  -5.367  1.00  0.00           O  
ATOM     92  H   GLU A   5      10.958   7.175  -0.402  1.00  0.00           H  
ATOM     93  HA  GLU A   5      13.440   5.575  -0.520  1.00  0.00           H  
ATOM     94 1HB  GLU A   5      12.023   4.827  -2.450  1.00  0.00           H  
ATOM     95 2HB  GLU A   5      11.936   6.489  -3.014  1.00  0.00           H  
ATOM     96 1HG  GLU A   5      14.338   6.527  -3.398  1.00  0.00           H  
ATOM     97 2HG  GLU A   5      14.498   4.906  -2.727  1.00  0.00           H  
ATOM     98  N   VAL A   6      14.749   7.647  -0.677  1.00  0.00           N  
ATOM     99  CA  VAL A   6      15.518   8.885  -0.630  1.00  0.00           C  
ATOM    100  C   VAL A   6      16.663   8.862  -1.635  1.00  0.00           C  
ATOM    101  O   VAL A   6      17.524   7.983  -1.589  1.00  0.00           O  
ATOM    102  CB  VAL A   6      16.085   9.108   0.784  1.00  0.00           C  
ATOM    103  CG1 VAL A   6      16.906  10.388   0.834  1.00  0.00           C  
ATOM    104  CG2 VAL A   6      14.950   9.156   1.796  1.00  0.00           C  
ATOM    105  H   VAL A   6      15.192   6.782  -0.402  1.00  0.00           H  
ATOM    106  HA  VAL A   6      14.855   9.707  -0.899  1.00  0.00           H  
ATOM    107  HB  VAL A   6      16.757   8.286   1.030  1.00  0.00           H  
ATOM    108 1HG1 VAL A   6      17.300  10.530   1.841  1.00  0.00           H  
ATOM    109 2HG1 VAL A   6      17.734  10.317   0.128  1.00  0.00           H  
ATOM    110 3HG1 VAL A   6      16.275  11.236   0.569  1.00  0.00           H  
ATOM    111 1HG2 VAL A   6      15.358   9.313   2.794  1.00  0.00           H  
ATOM    112 2HG2 VAL A   6      14.275   9.975   1.546  1.00  0.00           H  
ATOM    113 3HG2 VAL A   6      14.402   8.214   1.772  1.00  0.00           H  
ATOM    114  N   LYS A   7      16.667   9.832  -2.542  1.00  0.00           N  
ATOM    115  CA  LYS A   7      17.686   9.904  -3.583  1.00  0.00           C  
ATOM    116  C   LYS A   7      17.661  11.255  -4.285  1.00  0.00           C  
ATOM    117  O   LYS A   7      16.649  11.956  -4.271  1.00  0.00           O  
ATOM    118  CB  LYS A   7      17.492   8.779  -4.601  1.00  0.00           C  
ATOM    119  CG  LYS A   7      16.170   8.834  -5.355  1.00  0.00           C  
ATOM    120  CD  LYS A   7      15.999   7.624  -6.261  1.00  0.00           C  
ATOM    121  CE  LYS A   7      14.652   7.645  -6.967  1.00  0.00           C  
ATOM    122  NZ  LYS A   7      14.410   6.399  -7.743  1.00  0.00           N  
ATOM    123  H   LYS A   7      15.946  10.539  -2.510  1.00  0.00           H  
ATOM    124  HA  LYS A   7      18.661   9.791  -3.110  1.00  0.00           H  
ATOM    125 1HB  LYS A   7      18.297   8.810  -5.335  1.00  0.00           H  
ATOM    126 2HB  LYS A   7      17.548   7.816  -4.094  1.00  0.00           H  
ATOM    127 1HG  LYS A   7      15.345   8.863  -4.642  1.00  0.00           H  
ATOM    128 2HG  LYS A   7      16.135   9.739  -5.962  1.00  0.00           H  
ATOM    129 1HD  LYS A   7      16.793   7.614  -7.009  1.00  0.00           H  
ATOM    130 2HD  LYS A   7      16.073   6.712  -5.667  1.00  0.00           H  
ATOM    131 1HE  LYS A   7      13.857   7.760  -6.231  1.00  0.00           H  
ATOM    132 2HE  LYS A   7      14.612   8.495  -7.648  1.00  0.00           H  
ATOM    133 1HZ  LYS A   7      13.508   6.453  -8.196  1.00  0.00           H  
ATOM    134 2HZ  LYS A   7      15.132   6.292  -8.442  1.00  0.00           H  
ATOM    135 3HZ  LYS A   7      14.426   5.605  -7.119  1.00  0.00           H  
ATOM    136  N   ASN A   8      18.783  11.618  -4.899  1.00  0.00           N  
ATOM    137  CA  ASN A   8      18.926  12.929  -5.521  1.00  0.00           C  
ATOM    138  C   ASN A   8      18.767  14.045  -4.497  1.00  0.00           C  
ATOM    139  O   ASN A   8      18.253  15.118  -4.809  1.00  0.00           O  
ATOM    140  CB  ASN A   8      17.928  13.095  -6.653  1.00  0.00           C  
ATOM    141  CG  ASN A   8      18.136  12.096  -7.757  1.00  0.00           C  
ATOM    142  OD1 ASN A   8      19.275  11.789  -8.127  1.00  0.00           O  
ATOM    143  ND2 ASN A   8      17.057  11.585  -8.291  1.00  0.00           N  
ATOM    144  H   ASN A   8      19.556  10.968  -4.936  1.00  0.00           H  
ATOM    145  HA  ASN A   8      19.935  13.008  -5.931  1.00  0.00           H  
ATOM    146 1HB  ASN A   8      16.916  12.985  -6.263  1.00  0.00           H  
ATOM    147 2HB  ASN A   8      18.013  14.100  -7.066  1.00  0.00           H  
ATOM    148 1HD2 ASN A   8      17.134  10.916  -9.031  1.00  0.00           H  
ATOM    149 2HD2 ASN A   8      16.155  11.863  -7.961  1.00  0.00           H  
ATOM    150  N   ASN A   9      19.213  13.785  -3.272  1.00  0.00           N  
ATOM    151  CA  ASN A   9      19.163  14.783  -2.211  1.00  0.00           C  
ATOM    152  C   ASN A   9      17.734  15.248  -1.959  1.00  0.00           C  
ATOM    153  O   ASN A   9      17.477  16.442  -1.807  1.00  0.00           O  
ATOM    154  CB  ASN A   9      20.057  15.963  -2.545  1.00  0.00           C  
ATOM    155  CG  ASN A   9      21.493  15.563  -2.739  1.00  0.00           C  
ATOM    156  OD1 ASN A   9      22.003  14.676  -2.044  1.00  0.00           O  
ATOM    157  ND2 ASN A   9      22.157  16.200  -3.670  1.00  0.00           N  
ATOM    158  H   ASN A   9      19.596  12.872  -3.071  1.00  0.00           H  
ATOM    159  HA  ASN A   9      19.521  14.326  -1.288  1.00  0.00           H  
ATOM    160 1HB  ASN A   9      19.700  16.444  -3.457  1.00  0.00           H  
ATOM    161 2HB  ASN A   9      20.003  16.700  -1.743  1.00  0.00           H  
ATOM    162 1HD2 ASN A   9      23.116  15.975  -3.844  1.00  0.00           H  
ATOM    163 2HD2 ASN A   9      21.705  16.910  -4.208  1.00  0.00           H  
ATOM    164  N   LYS A  10      16.807  14.297  -1.916  1.00  0.00           N  
ATOM    165  CA  LYS A  10      15.414  14.600  -1.612  1.00  0.00           C  
ATOM    166  C   LYS A  10      14.664  13.351  -1.164  1.00  0.00           C  
ATOM    167  O   LYS A  10      15.051  12.231  -1.494  1.00  0.00           O  
ATOM    168  CB  LYS A  10      14.723  15.220  -2.827  1.00  0.00           C  
ATOM    169  CG  LYS A  10      14.655  14.308  -4.045  1.00  0.00           C  
ATOM    170  CD  LYS A  10      13.977  15.002  -5.218  1.00  0.00           C  
ATOM    171  CE  LYS A  10      13.844  14.069  -6.412  1.00  0.00           C  
ATOM    172  NZ  LYS A  10      13.177  14.733  -7.565  1.00  0.00           N  
ATOM    173  H   LYS A  10      17.074  13.341  -2.097  1.00  0.00           H  
ATOM    174  HA  LYS A  10      15.393  15.314  -0.790  1.00  0.00           H  
ATOM    175 1HB  LYS A  10      13.703  15.501  -2.562  1.00  0.00           H  
ATOM    176 2HB  LYS A  10      15.248  16.130  -3.119  1.00  0.00           H  
ATOM    177 1HG  LYS A  10      15.664  14.018  -4.340  1.00  0.00           H  
ATOM    178 2HG  LYS A  10      14.096  13.407  -3.795  1.00  0.00           H  
ATOM    179 1HD  LYS A  10      12.984  15.338  -4.917  1.00  0.00           H  
ATOM    180 2HD  LYS A  10      14.562  15.873  -5.513  1.00  0.00           H  
ATOM    181 1HE  LYS A  10      14.832  13.734  -6.724  1.00  0.00           H  
ATOM    182 2HE  LYS A  10      13.261  13.193  -6.127  1.00  0.00           H  
ATOM    183 1HZ  LYS A  10      13.108  14.082  -8.335  1.00  0.00           H  
ATOM    184 2HZ  LYS A  10      12.251  15.031  -7.293  1.00  0.00           H  
ATOM    185 3HZ  LYS A  10      13.718  15.536  -7.851  1.00  0.00           H  
ATOM    186  N   ILE A  11      13.589  13.551  -0.408  1.00  0.00           N  
ATOM    187  CA  ILE A  11      12.821  12.440   0.141  1.00  0.00           C  
ATOM    188  C   ILE A  11      11.493  12.276  -0.588  1.00  0.00           C  
ATOM    189  O   ILE A  11      10.704  13.216  -0.680  1.00  0.00           O  
ATOM    190  CB  ILE A  11      12.560  12.643   1.645  1.00  0.00           C  
ATOM    191  CG1 ILE A  11      13.883  12.765   2.404  1.00  0.00           C  
ATOM    192  CG2 ILE A  11      11.728  11.496   2.199  1.00  0.00           C  
ATOM    193  CD1 ILE A  11      13.723  13.194   3.845  1.00  0.00           C  
ATOM    194  H   ILE A  11      13.297  14.498  -0.209  1.00  0.00           H  
ATOM    195  HA  ILE A  11      13.397  11.526  -0.004  1.00  0.00           H  
ATOM    196  HB  ILE A  11      12.021  13.577   1.797  1.00  0.00           H  
ATOM    197 1HG1 ILE A  11      14.401  11.807   2.389  1.00  0.00           H  
ATOM    198 2HG1 ILE A  11      14.525  13.491   1.903  1.00  0.00           H  
ATOM    199 1HG2 ILE A  11      11.553  11.655   3.263  1.00  0.00           H  
ATOM    200 2HG2 ILE A  11      10.773  11.454   1.677  1.00  0.00           H  
ATOM    201 3HG2 ILE A  11      12.262  10.557   2.055  1.00  0.00           H  
ATOM    202 1HD1 ILE A  11      14.703  13.259   4.317  1.00  0.00           H  
ATOM    203 2HD1 ILE A  11      13.237  14.170   3.882  1.00  0.00           H  
ATOM    204 3HD1 ILE A  11      13.113  12.464   4.376  1.00  0.00           H  
ATOM    205  N   GLU A  12      11.253  11.076  -1.106  1.00  0.00           N  
ATOM    206  CA  GLU A  12      10.014  10.783  -1.816  1.00  0.00           C  
ATOM    207  C   GLU A  12       9.192   9.734  -1.078  1.00  0.00           C  
ATOM    208  O   GLU A  12       9.653   8.614  -0.856  1.00  0.00           O  
ATOM    209  CB  GLU A  12      10.315  10.303  -3.238  1.00  0.00           C  
ATOM    210  CG  GLU A  12       9.079  10.000  -4.073  1.00  0.00           C  
ATOM    211  CD  GLU A  12       9.412   9.581  -5.479  1.00  0.00           C  
ATOM    212  OE1 GLU A  12      10.565   9.623  -5.833  1.00  0.00           O  
ATOM    213  OE2 GLU A  12       8.511   9.220  -6.198  1.00  0.00           O  
ATOM    214  H   GLU A  12      11.947  10.349  -1.005  1.00  0.00           H  
ATOM    215  HA  GLU A  12       9.424  11.698  -1.861  1.00  0.00           H  
ATOM    216 1HB  GLU A  12      10.896  11.061  -3.762  1.00  0.00           H  
ATOM    217 2HB  GLU A  12      10.920   9.397  -3.195  1.00  0.00           H  
ATOM    218 1HG  GLU A  12       8.515   9.201  -3.593  1.00  0.00           H  
ATOM    219 2HG  GLU A  12       8.447  10.886  -4.103  1.00  0.00           H  
ATOM    220  N   VAL A  13       7.973  10.102  -0.701  1.00  0.00           N  
ATOM    221  CA  VAL A  13       7.053   9.168  -0.063  1.00  0.00           C  
ATOM    222  C   VAL A  13       5.782   9.000  -0.885  1.00  0.00           C  
ATOM    223  O   VAL A  13       5.027   9.952  -1.081  1.00  0.00           O  
ATOM    224  CB  VAL A  13       6.686   9.659   1.350  1.00  0.00           C  
ATOM    225  CG1 VAL A  13       5.695   8.708   2.004  1.00  0.00           C  
ATOM    226  CG2 VAL A  13       7.944   9.792   2.194  1.00  0.00           C  
ATOM    227  H   VAL A  13       7.676  11.054  -0.859  1.00  0.00           H  
ATOM    228  HA  VAL A  13       7.544   8.196  -0.004  1.00  0.00           H  
ATOM    229  HB  VAL A  13       6.196  10.630   1.271  1.00  0.00           H  
ATOM    230 1HG1 VAL A  13       5.447   9.071   3.002  1.00  0.00           H  
ATOM    231 2HG1 VAL A  13       4.789   8.656   1.401  1.00  0.00           H  
ATOM    232 3HG1 VAL A  13       6.140   7.716   2.080  1.00  0.00           H  
ATOM    233 1HG2 VAL A  13       7.677  10.141   3.192  1.00  0.00           H  
ATOM    234 2HG2 VAL A  13       8.437   8.823   2.268  1.00  0.00           H  
ATOM    235 3HG2 VAL A  13       8.621  10.509   1.729  1.00  0.00           H  
ATOM    236  N   GLU A  14       5.549   7.782  -1.363  1.00  0.00           N  
ATOM    237  CA  GLU A  14       4.360   7.482  -2.152  1.00  0.00           C  
ATOM    238  C   GLU A  14       3.360   6.659  -1.352  1.00  0.00           C  
ATOM    239  O   GLU A  14       3.643   5.523  -0.969  1.00  0.00           O  
ATOM    240  CB  GLU A  14       4.744   6.735  -3.431  1.00  0.00           C  
ATOM    241  CG  GLU A  14       3.566   6.361  -4.319  1.00  0.00           C  
ATOM    242  CD  GLU A  14       3.983   5.659  -5.581  1.00  0.00           C  
ATOM    243  OE1 GLU A  14       5.135   5.312  -5.692  1.00  0.00           O  
ATOM    244  OE2 GLU A  14       3.150   5.469  -6.435  1.00  0.00           O  
ATOM    245  H   GLU A  14       6.213   7.044  -1.174  1.00  0.00           H  
ATOM    246  HA  GLU A  14       3.882   8.426  -2.415  1.00  0.00           H  
ATOM    247 1HB  GLU A  14       5.426   7.348  -4.020  1.00  0.00           H  
ATOM    248 2HB  GLU A  14       5.271   5.816  -3.171  1.00  0.00           H  
ATOM    249 1HG  GLU A  14       2.895   5.710  -3.760  1.00  0.00           H  
ATOM    250 2HG  GLU A  14       3.018   7.267  -4.577  1.00  0.00           H  
ATOM    251  N   ASN A  15       2.189   7.236  -1.104  1.00  0.00           N  
ATOM    252  CA  ASN A  15       1.132   6.543  -0.380  1.00  0.00           C  
ATOM    253  C   ASN A  15       0.040   6.061  -1.327  1.00  0.00           C  
ATOM    254  O   ASN A  15      -0.765   6.855  -1.818  1.00  0.00           O  
ATOM    255  CB  ASN A  15       0.548   7.438   0.698  1.00  0.00           C  
ATOM    256  CG  ASN A  15      -0.522   6.752   1.502  1.00  0.00           C  
ATOM    257  OD1 ASN A  15      -0.846   5.584   1.258  1.00  0.00           O  
ATOM    258  ND2 ASN A  15      -1.077   7.456   2.455  1.00  0.00           N  
ATOM    259  H   ASN A  15       2.029   8.180  -1.425  1.00  0.00           H  
ATOM    260  HA  ASN A  15       1.567   5.666   0.100  1.00  0.00           H  
ATOM    261 1HB  ASN A  15       1.342   7.761   1.372  1.00  0.00           H  
ATOM    262 2HB  ASN A  15       0.124   8.331   0.239  1.00  0.00           H  
ATOM    263 1HD2 ASN A  15      -1.795   7.051   3.022  1.00  0.00           H  
ATOM    264 2HD2 ASN A  15      -0.784   8.397   2.617  1.00  0.00           H  
ATOM    265  N   ASN A  16       0.017   4.758  -1.581  1.00  0.00           N  
ATOM    266  CA  ASN A  16      -1.054   4.148  -2.362  1.00  0.00           C  
ATOM    267  C   ASN A  16      -1.930   3.255  -1.493  1.00  0.00           C  
ATOM    268  O   ASN A  16      -2.562   2.322  -1.984  1.00  0.00           O  
ATOM    269  CB  ASN A  16      -0.484   3.363  -3.529  1.00  0.00           C  
ATOM    270  CG  ASN A  16       0.146   4.248  -4.568  1.00  0.00           C  
ATOM    271  OD1 ASN A  16      -0.345   5.348  -4.845  1.00  0.00           O  
ATOM    272  ND2 ASN A  16       1.225   3.789  -5.150  1.00  0.00           N  
ATOM    273  H   ASN A  16       0.760   4.174  -1.225  1.00  0.00           H  
ATOM    274  HA  ASN A  16      -1.680   4.947  -2.759  1.00  0.00           H  
ATOM    275 1HB  ASN A  16       0.267   2.661  -3.163  1.00  0.00           H  
ATOM    276 2HB  ASN A  16      -1.277   2.780  -3.997  1.00  0.00           H  
ATOM    277 1HD2 ASN A  16       1.687   4.335  -5.849  1.00  0.00           H  
ATOM    278 2HD2 ASN A  16       1.588   2.894  -4.895  1.00  0.00           H  
ATOM    279  N   SER A  17      -1.964   3.549  -0.197  1.00  0.00           N  
ATOM    280  CA  SER A  17      -2.773   2.782   0.742  1.00  0.00           C  
ATOM    281  C   SER A  17      -4.114   3.459   0.994  1.00  0.00           C  
ATOM    282  O   SER A  17      -4.248   4.673   0.830  1.00  0.00           O  
ATOM    283  CB  SER A  17      -2.029   2.609   2.052  1.00  0.00           C  
ATOM    284  OG  SER A  17      -2.842   1.994   3.013  1.00  0.00           O  
ATOM    285  H   SER A  17      -1.414   4.325   0.146  1.00  0.00           H  
ATOM    286  HA  SER A  17      -2.970   1.806   0.300  1.00  0.00           H  
ATOM    287 1HB  SER A  17      -1.136   2.006   1.886  1.00  0.00           H  
ATOM    288 2HB  SER A  17      -1.703   3.582   2.416  1.00  0.00           H  
ATOM    289  HG  SER A  17      -2.300   1.908   3.801  1.00  0.00           H  
ATOM    290  N   ASP A  18      -5.104   2.670   1.394  1.00  0.00           N  
ATOM    291  CA  ASP A  18      -6.415   3.202   1.746  1.00  0.00           C  
ATOM    292  C   ASP A  18      -6.355   4.005   3.040  1.00  0.00           C  
ATOM    293  O   ASP A  18      -7.249   4.802   3.328  1.00  0.00           O  
ATOM    294  CB  ASP A  18      -7.434   2.069   1.888  1.00  0.00           C  
ATOM    295  CG  ASP A  18      -7.806   1.435   0.554  1.00  0.00           C  
ATOM    296  OD1 ASP A  18      -7.546   2.038  -0.461  1.00  0.00           O  
ATOM    297  OD2 ASP A  18      -8.346   0.355   0.562  1.00  0.00           O  
ATOM    298  H   ASP A  18      -4.944   1.675   1.459  1.00  0.00           H  
ATOM    299  HA  ASP A  18      -6.731   3.875   0.949  1.00  0.00           H  
ATOM    300 1HB  ASP A  18      -7.029   1.295   2.540  1.00  0.00           H  
ATOM    301 2HB  ASP A  18      -8.341   2.451   2.357  1.00  0.00           H  
ATOM    302  N   GLN A  19      -5.299   3.789   3.815  1.00  0.00           N  
ATOM    303  CA  GLN A  19      -5.127   4.483   5.085  1.00  0.00           C  
ATOM    304  C   GLN A  19      -4.267   5.730   4.920  1.00  0.00           C  
ATOM    305  O   GLN A  19      -3.380   5.775   4.069  1.00  0.00           O  
ATOM    306  CB  GLN A  19      -4.501   3.550   6.125  1.00  0.00           C  
ATOM    307  CG  GLN A  19      -5.340   2.326   6.448  1.00  0.00           C  
ATOM    308  CD  GLN A  19      -6.666   2.686   7.091  1.00  0.00           C  
ATOM    309  OE1 GLN A  19      -6.710   3.406   8.093  1.00  0.00           O  
ATOM    310  NE2 GLN A  19      -7.755   2.188   6.518  1.00  0.00           N  
ATOM    311  H   GLN A  19      -4.597   3.127   3.517  1.00  0.00           H  
ATOM    312  HA  GLN A  19      -6.110   4.799   5.434  1.00  0.00           H  
ATOM    313 1HB  GLN A  19      -3.529   3.207   5.768  1.00  0.00           H  
ATOM    314 2HB  GLN A  19      -4.334   4.098   7.052  1.00  0.00           H  
ATOM    315 1HG  GLN A  19      -5.544   1.783   5.525  1.00  0.00           H  
ATOM    316 2HG  GLN A  19      -4.786   1.690   7.139  1.00  0.00           H  
ATOM    317 1HE2 GLN A  19      -8.659   2.391   6.898  1.00  0.00           H  
ATOM    318 2HE2 GLN A  19      -7.674   1.609   5.707  1.00  0.00           H  
ATOM    319  N   PRO A  20      -4.536   6.741   5.739  1.00  0.00           N  
ATOM    320  CA  PRO A  20      -3.779   7.986   5.693  1.00  0.00           C  
ATOM    321  C   PRO A  20      -2.390   7.808   6.292  1.00  0.00           C  
ATOM    322  O   PRO A  20      -2.188   6.985   7.185  1.00  0.00           O  
ATOM    323  CB  PRO A  20      -4.636   8.942   6.530  1.00  0.00           C  
ATOM    324  CG  PRO A  20      -5.323   8.054   7.511  1.00  0.00           C  
ATOM    325  CD  PRO A  20      -5.630   6.802   6.732  1.00  0.00           C  
ATOM    326  HA  PRO A  20      -3.658   8.271   4.648  1.00  0.00           H  
ATOM    327 1HB  PRO A  20      -3.996   9.696   7.012  1.00  0.00           H  
ATOM    328 2HB  PRO A  20      -5.339   9.483   5.880  1.00  0.00           H  
ATOM    329 1HG  PRO A  20      -4.668   7.865   8.374  1.00  0.00           H  
ATOM    330 2HG  PRO A  20      -6.228   8.544   7.899  1.00  0.00           H  
ATOM    331 1HD  PRO A  20      -5.607   5.935   7.407  1.00  0.00           H  
ATOM    332 2HD  PRO A  20      -6.618   6.899   6.257  1.00  0.00           H  
ATOM    333  N   ALA A  21      -1.432   8.584   5.794  1.00  0.00           N  
ATOM    334  CA  ALA A  21      -0.049   8.478   6.245  1.00  0.00           C  
ATOM    335  C   ALA A  21       0.366   9.711   7.038  1.00  0.00           C  
ATOM    336  O   ALA A  21       0.437  10.815   6.496  1.00  0.00           O  
ATOM    337  CB  ALA A  21       0.880   8.275   5.058  1.00  0.00           C  
ATOM    338  H   ALA A  21      -1.668   9.263   5.086  1.00  0.00           H  
ATOM    339  HA  ALA A  21       0.026   7.616   6.906  1.00  0.00           H  
ATOM    340 1HB  ALA A  21       1.909   8.198   5.411  1.00  0.00           H  
ATOM    341 2HB  ALA A  21       0.607   7.357   4.536  1.00  0.00           H  
ATOM    342 3HB  ALA A  21       0.793   9.120   4.378  1.00  0.00           H  
ATOM    343  N   GLU A  22       0.642   9.517   8.323  1.00  0.00           N  
ATOM    344  CA  GLU A  22       1.248  10.560   9.142  1.00  0.00           C  
ATOM    345  C   GLU A  22       2.766  10.544   9.018  1.00  0.00           C  
ATOM    346  O   GLU A  22       3.439   9.704   9.616  1.00  0.00           O  
ATOM    347  CB  GLU A  22       0.845  10.387  10.608  1.00  0.00           C  
ATOM    348  CG  GLU A  22       1.397  11.455  11.542  1.00  0.00           C  
ATOM    349  CD  GLU A  22       1.016  11.230  12.978  1.00  0.00           C  
ATOM    350  OE1 GLU A  22       0.053  10.543  13.218  1.00  0.00           O  
ATOM    351  OE2 GLU A  22       1.691  11.746  13.839  1.00  0.00           O  
ATOM    352  H   GLU A  22       0.425   8.625   8.743  1.00  0.00           H  
ATOM    353  HA  GLU A  22       0.893  11.525   8.781  1.00  0.00           H  
ATOM    354 1HB  GLU A  22      -0.242  10.401  10.691  1.00  0.00           H  
ATOM    355 2HB  GLU A  22       1.189   9.417  10.969  1.00  0.00           H  
ATOM    356 1HG  GLU A  22       2.485  11.464  11.463  1.00  0.00           H  
ATOM    357 2HG  GLU A  22       1.029  12.428  11.222  1.00  0.00           H  
ATOM    358  N   ILE A  23       3.301  11.477   8.237  1.00  0.00           N  
ATOM    359  CA  ILE A  23       4.689  11.407   7.800  1.00  0.00           C  
ATOM    360  C   ILE A  23       5.570  12.350   8.610  1.00  0.00           C  
ATOM    361  O   ILE A  23       5.343  13.560   8.634  1.00  0.00           O  
ATOM    362  CB  ILE A  23       4.811  11.747   6.304  1.00  0.00           C  
ATOM    363  CG1 ILE A  23       3.985  10.769   5.465  1.00  0.00           C  
ATOM    364  CG2 ILE A  23       6.269  11.726   5.871  1.00  0.00           C  
ATOM    365  CD1 ILE A  23       3.808  11.197   4.026  1.00  0.00           C  
ATOM    366  H   ILE A  23       2.730  12.255   7.940  1.00  0.00           H  
ATOM    367  HA  ILE A  23       5.046  10.391   7.967  1.00  0.00           H  
ATOM    368  HB  ILE A  23       4.403  12.741   6.122  1.00  0.00           H  
ATOM    369 1HG1 ILE A  23       4.463   9.790   5.473  1.00  0.00           H  
ATOM    370 2HG1 ILE A  23       2.996  10.653   5.909  1.00  0.00           H  
ATOM    371 1HG2 ILE A  23       6.337  11.968   4.810  1.00  0.00           H  
ATOM    372 2HG2 ILE A  23       6.830  12.460   6.447  1.00  0.00           H  
ATOM    373 3HG2 ILE A  23       6.685  10.733   6.044  1.00  0.00           H  
ATOM    374 1HD1 ILE A  23       3.212  10.454   3.496  1.00  0.00           H  
ATOM    375 2HD1 ILE A  23       3.298  12.161   3.993  1.00  0.00           H  
ATOM    376 3HD1 ILE A  23       4.783  11.285   3.550  1.00  0.00           H  
ATOM    377  N   HIS A  24       6.577  11.789   9.270  1.00  0.00           N  
ATOM    378  CA  HIS A  24       7.554  12.589  10.000  1.00  0.00           C  
ATOM    379  C   HIS A  24       8.954  12.406   9.426  1.00  0.00           C  
ATOM    380  O   HIS A  24       9.565  11.349   9.581  1.00  0.00           O  
ATOM    381  CB  HIS A  24       7.555  12.221  11.487  1.00  0.00           C  
ATOM    382  CG  HIS A  24       6.254  12.499  12.175  1.00  0.00           C  
ATOM    383  ND1 HIS A  24       5.836  13.776  12.486  1.00  0.00           N  
ATOM    384  CD2 HIS A  24       5.281  11.667  12.613  1.00  0.00           C  
ATOM    385  CE1 HIS A  24       4.660  13.716  13.085  1.00  0.00           C  
ATOM    386  NE2 HIS A  24       4.302  12.449  13.175  1.00  0.00           N  
ATOM    387  H   HIS A  24       6.668  10.783   9.269  1.00  0.00           H  
ATOM    388  HA  HIS A  24       7.283  13.638   9.890  1.00  0.00           H  
ATOM    389 1HB  HIS A  24       7.780  11.160  11.599  1.00  0.00           H  
ATOM    390 2HB  HIS A  24       8.338  12.778  12.000  1.00  0.00           H  
ATOM    391  HD2 HIS A  24       5.276  10.579  12.536  1.00  0.00           H  
ATOM    392  HE1 HIS A  24       4.083  14.569  13.444  1.00  0.00           H  
ATOM    393  HE2 HIS A  24       3.447  12.103  13.589  1.00  0.00           H  
ATOM    394  N   LEU A  25       9.456  13.442   8.762  1.00  0.00           N  
ATOM    395  CA  LEU A  25      10.770  13.385   8.134  1.00  0.00           C  
ATOM    396  C   LEU A  25      11.823  14.069   8.998  1.00  0.00           C  
ATOM    397  O   LEU A  25      11.760  15.277   9.229  1.00  0.00           O  
ATOM    398  CB  LEU A  25      10.725  14.045   6.751  1.00  0.00           C  
ATOM    399  CG  LEU A  25       9.705  13.459   5.766  1.00  0.00           C  
ATOM    400  CD1 LEU A  25       9.829  14.167   4.424  1.00  0.00           C  
ATOM    401  CD2 LEU A  25       9.942  11.964   5.620  1.00  0.00           C  
ATOM    402  H   LEU A  25       8.912  14.290   8.690  1.00  0.00           H  
ATOM    403  HA  LEU A  25      11.052  12.337   8.032  1.00  0.00           H  
ATOM    404 1HB  LEU A  25      10.494  15.102   6.878  1.00  0.00           H  
ATOM    405 2HB  LEU A  25      11.712  13.963   6.294  1.00  0.00           H  
ATOM    406  HG  LEU A  25       8.696  13.632   6.142  1.00  0.00           H  
ATOM    407 1HD1 LEU A  25       9.104  13.751   3.725  1.00  0.00           H  
ATOM    408 2HD1 LEU A  25       9.636  15.232   4.555  1.00  0.00           H  
ATOM    409 3HD1 LEU A  25      10.835  14.026   4.030  1.00  0.00           H  
ATOM    410 1HD2 LEU A  25       9.216  11.547   4.921  1.00  0.00           H  
ATOM    411 2HD2 LEU A  25      10.950  11.790   5.243  1.00  0.00           H  
ATOM    412 3HD2 LEU A  25       9.830  11.480   6.590  1.00  0.00           H  
ATOM    413  N   GLU A  26      12.790  13.290   9.471  1.00  0.00           N  
ATOM    414  CA  GLU A  26      13.858  13.820  10.310  1.00  0.00           C  
ATOM    415  C   GLU A  26      15.161  13.945   9.529  1.00  0.00           C  
ATOM    416  O   GLU A  26      15.699  12.954   9.038  1.00  0.00           O  
ATOM    417  CB  GLU A  26      14.069  12.925  11.533  1.00  0.00           C  
ATOM    418  CG  GLU A  26      15.153  13.408  12.486  1.00  0.00           C  
ATOM    419  CD  GLU A  26      15.335  12.502  13.672  1.00  0.00           C  
ATOM    420  OE1 GLU A  26      15.902  11.448  13.510  1.00  0.00           O  
ATOM    421  OE2 GLU A  26      14.907  12.865  14.743  1.00  0.00           O  
ATOM    422  H   GLU A  26      12.785  12.307   9.243  1.00  0.00           H  
ATOM    423  HA  GLU A  26      13.568  14.818  10.637  1.00  0.00           H  
ATOM    424 1HB  GLU A  26      13.138  12.851  12.095  1.00  0.00           H  
ATOM    425 2HB  GLU A  26      14.334  11.919  11.207  1.00  0.00           H  
ATOM    426 1HG  GLU A  26      16.096  13.472  11.945  1.00  0.00           H  
ATOM    427 2HG  GLU A  26      14.897  14.408  12.834  1.00  0.00           H  
ATOM    428  N   PHE A  27      15.661  15.172   9.418  1.00  0.00           N  
ATOM    429  CA  PHE A  27      16.926  15.423   8.738  1.00  0.00           C  
ATOM    430  C   PHE A  27      17.475  16.801   9.087  1.00  0.00           C  
ATOM    431  O   PHE A  27      16.716  17.752   9.273  1.00  0.00           O  
ATOM    432  CB  PHE A  27      16.751  15.306   7.223  1.00  0.00           C  
ATOM    433  CG  PHE A  27      15.650  16.167   6.673  1.00  0.00           C  
ATOM    434  CD1 PHE A  27      15.874  17.506   6.386  1.00  0.00           C  
ATOM    435  CD2 PHE A  27      14.388  15.642   6.441  1.00  0.00           C  
ATOM    436  CE1 PHE A  27      14.862  18.299   5.879  1.00  0.00           C  
ATOM    437  CE2 PHE A  27      13.375  16.431   5.934  1.00  0.00           C  
ATOM    438  CZ  PHE A  27      13.612  17.762   5.653  1.00  0.00           C  
ATOM    439  H   PHE A  27      15.154  15.949   9.816  1.00  0.00           H  
ATOM    440  HA  PHE A  27      17.648  14.681   9.080  1.00  0.00           H  
ATOM    441 1HB  PHE A  27      17.680  15.584   6.727  1.00  0.00           H  
ATOM    442 2HB  PHE A  27      16.537  14.271   6.961  1.00  0.00           H  
ATOM    443  HD1 PHE A  27      16.862  17.930   6.564  1.00  0.00           H  
ATOM    444  HD2 PHE A  27      14.200  14.590   6.663  1.00  0.00           H  
ATOM    445  HE1 PHE A  27      15.052  19.349   5.658  1.00  0.00           H  
ATOM    446  HE2 PHE A  27      12.387  16.005   5.756  1.00  0.00           H  
ATOM    447  HZ  PHE A  27      12.814  18.386   5.255  1.00  0.00           H  
ATOM    448  N   GLY A  28      18.796  16.902   9.172  1.00  0.00           N  
ATOM    449  CA  GLY A  28      19.451  18.173   9.456  1.00  0.00           C  
ATOM    450  C   GLY A  28      19.215  18.604  10.898  1.00  0.00           C  
ATOM    451  O   GLY A  28      19.448  19.758  11.258  1.00  0.00           O  
ATOM    452  H   GLY A  28      19.363  16.076   9.037  1.00  0.00           H  
ATOM    453 1HA  GLY A  28      20.521  18.081   9.272  1.00  0.00           H  
ATOM    454 2HA  GLY A  28      19.073  18.937   8.778  1.00  0.00           H  
ATOM    455  N   GLY A  29      18.750  17.671  11.722  1.00  0.00           N  
ATOM    456  CA  GLY A  29      18.396  17.974  13.103  1.00  0.00           C  
ATOM    457  C   GLY A  29      16.998  18.570  13.196  1.00  0.00           C  
ATOM    458  O   GLY A  29      16.587  19.054  14.250  1.00  0.00           O  
ATOM    459  H   GLY A  29      18.639  16.726  11.381  1.00  0.00           H  
ATOM    460 1HA  GLY A  29      18.447  17.063  13.700  1.00  0.00           H  
ATOM    461 2HA  GLY A  29      19.122  18.672  13.520  1.00  0.00           H  
ATOM    462  N   ARG A  30      16.270  18.534  12.085  1.00  0.00           N  
ATOM    463  CA  ARG A  30      14.925  19.095  12.031  1.00  0.00           C  
ATOM    464  C   ARG A  30      13.893  18.023  11.704  1.00  0.00           C  
ATOM    465  O   ARG A  30      14.200  17.038  11.032  1.00  0.00           O  
ATOM    466  CB  ARG A  30      14.848  20.203  10.991  1.00  0.00           C  
ATOM    467  CG  ARG A  30      15.727  21.411  11.277  1.00  0.00           C  
ATOM    468  CD  ARG A  30      15.526  22.486  10.272  1.00  0.00           C  
ATOM    469  NE  ARG A  30      16.021  22.101   8.960  1.00  0.00           N  
ATOM    470  CZ  ARG A  30      15.862  22.830   7.839  1.00  0.00           C  
ATOM    471  NH1 ARG A  30      15.222  23.978   7.886  1.00  0.00           N  
ATOM    472  NH2 ARG A  30      16.350  22.393   6.691  1.00  0.00           N  
ATOM    473  H   ARG A  30      16.657  18.106  11.256  1.00  0.00           H  
ATOM    474  HA  ARG A  30      14.687  19.498  13.016  1.00  0.00           H  
ATOM    475 1HB  ARG A  30      15.136  19.809  10.018  1.00  0.00           H  
ATOM    476 2HB  ARG A  30      13.820  20.555  10.910  1.00  0.00           H  
ATOM    477 1HG  ARG A  30      15.484  21.812  12.262  1.00  0.00           H  
ATOM    478 2HG  ARG A  30      16.775  21.111  11.255  1.00  0.00           H  
ATOM    479 1HD  ARG A  30      14.463  22.708  10.184  1.00  0.00           H  
ATOM    480 2HD  ARG A  30      16.059  23.382  10.588  1.00  0.00           H  
ATOM    481  HE  ARG A  30      16.519  21.224   8.884  1.00  0.00           H  
ATOM    482 1HH1 ARG A  30      14.849  24.312   8.763  1.00  0.00           H  
ATOM    483 2HH1 ARG A  30      15.103  24.524   7.045  1.00  0.00           H  
ATOM    484 1HH2 ARG A  30      16.843  21.510   6.655  1.00  0.00           H  
ATOM    485 2HH2 ARG A  30      16.232  22.939   5.851  1.00  0.00           H  
ATOM    486  N   ARG A  31      12.670  18.221  12.183  1.00  0.00           N  
ATOM    487  CA  ARG A  31      11.586  17.281  11.925  1.00  0.00           C  
ATOM    488  C   ARG A  31      10.391  17.979  11.288  1.00  0.00           C  
ATOM    489  O   ARG A  31       9.899  18.983  11.804  1.00  0.00           O  
ATOM    490  CB  ARG A  31      11.145  16.605  13.215  1.00  0.00           C  
ATOM    491  CG  ARG A  31      12.165  15.654  13.820  1.00  0.00           C  
ATOM    492  CD  ARG A  31      11.658  15.021  15.064  1.00  0.00           C  
ATOM    493  NE  ARG A  31      12.599  14.053  15.604  1.00  0.00           N  
ATOM    494  CZ  ARG A  31      12.422  13.372  16.752  1.00  0.00           C  
ATOM    495  NH1 ARG A  31      11.337  13.564  17.470  1.00  0.00           N  
ATOM    496  NH2 ARG A  31      13.339  12.511  17.158  1.00  0.00           N  
ATOM    497  H   ARG A  31      12.487  19.043  12.740  1.00  0.00           H  
ATOM    498  HA  ARG A  31      11.947  16.530  11.222  1.00  0.00           H  
ATOM    499 1HB  ARG A  31      10.917  17.363  13.963  1.00  0.00           H  
ATOM    500 2HB  ARG A  31      10.231  16.037  13.035  1.00  0.00           H  
ATOM    501 1HG  ARG A  31      12.398  14.865  13.103  1.00  0.00           H  
ATOM    502 2HG  ARG A  31      13.076  16.203  14.062  1.00  0.00           H  
ATOM    503 1HD  ARG A  31      11.486  15.788  15.818  1.00  0.00           H  
ATOM    504 2HD  ARG A  31      10.721  14.504  14.852  1.00  0.00           H  
ATOM    505  HE  ARG A  31      13.446  13.878  15.079  1.00  0.00           H  
ATOM    506 1HH1 ARG A  31      10.636  14.222  17.159  1.00  0.00           H  
ATOM    507 2HH1 ARG A  31      11.204  13.053  18.331  1.00  0.00           H  
ATOM    508 1HH2 ARG A  31      14.173  12.363  16.607  1.00  0.00           H  
ATOM    509 2HH2 ARG A  31      13.206  12.002  18.019  1.00  0.00           H  
ATOM    510  N   PHE A  32       9.928  17.442  10.164  1.00  0.00           N  
ATOM    511  CA  PHE A  32       8.808  18.030   9.439  1.00  0.00           C  
ATOM    512  C   PHE A  32       7.661  17.037   9.300  1.00  0.00           C  
ATOM    513  O   PHE A  32       7.881  15.847   9.078  1.00  0.00           O  
ATOM    514  CB  PHE A  32       9.255  18.497   8.053  1.00  0.00           C  
ATOM    515  CG  PHE A  32      10.315  19.562   8.085  1.00  0.00           C  
ATOM    516  CD1 PHE A  32      11.658  19.222   8.143  1.00  0.00           C  
ATOM    517  CD2 PHE A  32       9.970  20.905   8.057  1.00  0.00           C  
ATOM    518  CE1 PHE A  32      12.633  20.201   8.172  1.00  0.00           C  
ATOM    519  CE2 PHE A  32      10.943  21.885   8.085  1.00  0.00           C  
ATOM    520  CZ  PHE A  32      12.276  21.532   8.143  1.00  0.00           C  
ATOM    521  H   PHE A  32      10.365  16.606   9.803  1.00  0.00           H  
ATOM    522  HA  PHE A  32       8.444  18.883  10.011  1.00  0.00           H  
ATOM    523 1HB  PHE A  32       9.643  17.649   7.490  1.00  0.00           H  
ATOM    524 2HB  PHE A  32       8.398  18.887   7.506  1.00  0.00           H  
ATOM    525  HD1 PHE A  32      11.941  18.169   8.165  1.00  0.00           H  
ATOM    526  HD2 PHE A  32       8.917  21.183   8.012  1.00  0.00           H  
ATOM    527  HE1 PHE A  32      13.685  19.920   8.218  1.00  0.00           H  
ATOM    528  HE2 PHE A  32      10.659  22.937   8.062  1.00  0.00           H  
ATOM    529  HZ  PHE A  32      13.044  22.304   8.168  1.00  0.00           H  
ATOM    530  N   THR A  33       6.436  17.534   9.433  1.00  0.00           N  
ATOM    531  CA  THR A  33       5.256  16.678   9.420  1.00  0.00           C  
ATOM    532  C   THR A  33       4.449  16.869   8.144  1.00  0.00           C  
ATOM    533  O   THR A  33       4.118  17.994   7.769  1.00  0.00           O  
ATOM    534  CB  THR A  33       4.361  16.950  10.643  1.00  0.00           C  
ATOM    535  OG1 THR A  33       5.095  16.685  11.845  1.00  0.00           O  
ATOM    536  CG2 THR A  33       3.123  16.067  10.605  1.00  0.00           C  
ATOM    537  H   THR A  33       6.319  18.532   9.544  1.00  0.00           H  
ATOM    538  HA  THR A  33       5.591  15.641   9.453  1.00  0.00           H  
ATOM    539  HB  THR A  33       4.055  17.996  10.644  1.00  0.00           H  
ATOM    540  HG1 THR A  33       5.415  15.779  11.831  1.00  0.00           H  
ATOM    541 1HG2 THR A  33       2.502  16.274  11.477  1.00  0.00           H  
ATOM    542 2HG2 THR A  33       2.556  16.275   9.698  1.00  0.00           H  
ATOM    543 3HG2 THR A  33       3.422  15.020  10.614  1.00  0.00           H  
ATOM    544  N   TYR A  34       4.135  15.762   7.478  1.00  0.00           N  
ATOM    545  CA  TYR A  34       3.363  15.806   6.241  1.00  0.00           C  
ATOM    546  C   TYR A  34       2.197  14.828   6.285  1.00  0.00           C  
ATOM    547  O   TYR A  34       2.247  13.819   6.989  1.00  0.00           O  
ATOM    548  CB  TYR A  34       4.261  15.508   5.039  1.00  0.00           C  
ATOM    549  CG  TYR A  34       5.421  16.467   4.890  1.00  0.00           C  
ATOM    550  CD1 TYR A  34       6.650  16.164   5.459  1.00  0.00           C  
ATOM    551  CD2 TYR A  34       5.257  17.650   4.185  1.00  0.00           C  
ATOM    552  CE1 TYR A  34       7.709  17.040   5.324  1.00  0.00           C  
ATOM    553  CE2 TYR A  34       6.317  18.526   4.050  1.00  0.00           C  
ATOM    554  CZ  TYR A  34       7.538  18.224   4.616  1.00  0.00           C  
ATOM    555  OH  TYR A  34       8.594  19.097   4.481  1.00  0.00           O  
ATOM    556  H   TYR A  34       4.438  14.869   7.837  1.00  0.00           H  
ATOM    557  HA  TYR A  34       2.952  16.811   6.133  1.00  0.00           H  
ATOM    558 1HB  TYR A  34       4.664  14.498   5.126  1.00  0.00           H  
ATOM    559 2HB  TYR A  34       3.670  15.546   4.124  1.00  0.00           H  
ATOM    560  HD1 TYR A  34       6.779  15.234   6.014  1.00  0.00           H  
ATOM    561  HD2 TYR A  34       4.292  17.889   3.739  1.00  0.00           H  
ATOM    562  HE1 TYR A  34       8.674  16.801   5.771  1.00  0.00           H  
ATOM    563  HE2 TYR A  34       6.187  19.457   3.496  1.00  0.00           H  
ATOM    564  HH  TYR A  34       8.310  19.866   3.981  1.00  0.00           H  
ATOM    565  N   THR A  35       1.148  15.130   5.528  1.00  0.00           N  
ATOM    566  CA  THR A  35       0.000  14.238   5.416  1.00  0.00           C  
ATOM    567  C   THR A  35      -0.077  13.611   4.030  1.00  0.00           C  
ATOM    568  O   THR A  35      -0.107  14.315   3.020  1.00  0.00           O  
ATOM    569  CB  THR A  35      -1.313  14.982   5.720  1.00  0.00           C  
ATOM    570  OG1 THR A  35      -1.278  15.488   7.061  1.00  0.00           O  
ATOM    571  CG2 THR A  35      -2.504  14.049   5.564  1.00  0.00           C  
ATOM    572  H   THR A  35       1.145  16.001   5.016  1.00  0.00           H  
ATOM    573  HA  THR A  35       0.126  13.433   6.141  1.00  0.00           H  
ATOM    574  HB  THR A  35      -1.423  15.821   5.033  1.00  0.00           H  
ATOM    575  HG1 THR A  35      -1.518  14.787   7.673  1.00  0.00           H  
ATOM    576 1HG2 THR A  35      -3.423  14.593   5.783  1.00  0.00           H  
ATOM    577 2HG2 THR A  35      -2.539  13.672   4.543  1.00  0.00           H  
ATOM    578 3HG2 THR A  35      -2.404  13.213   6.256  1.00  0.00           H  
ATOM    579  N   GLY A  36      -0.109  12.283   3.988  1.00  0.00           N  
ATOM    580  CA  GLY A  36      -0.166  11.559   2.724  1.00  0.00           C  
ATOM    581  C   GLY A  36      -1.526  10.901   2.526  1.00  0.00           C  
ATOM    582  O   GLY A  36      -2.031  10.217   3.415  1.00  0.00           O  
ATOM    583  H   GLY A  36      -0.095  11.763   4.853  1.00  0.00           H  
ATOM    584 1HA  GLY A  36       0.034  12.245   1.901  1.00  0.00           H  
ATOM    585 2HA  GLY A  36       0.615  10.799   2.705  1.00  0.00           H  
ATOM    586  N   ASN A  37      -2.115  11.114   1.353  1.00  0.00           N  
ATOM    587  CA  ASN A  37      -3.355  10.441   0.986  1.00  0.00           C  
ATOM    588  C   ASN A  37      -3.128   9.443  -0.142  1.00  0.00           C  
ATOM    589  O   ASN A  37      -2.072   9.437  -0.774  1.00  0.00           O  
ATOM    590  CB  ASN A  37      -4.417  11.453   0.597  1.00  0.00           C  
ATOM    591  CG  ASN A  37      -4.811  12.346   1.742  1.00  0.00           C  
ATOM    592  OD1 ASN A  37      -5.618  11.961   2.595  1.00  0.00           O  
ATOM    593  ND2 ASN A  37      -4.257  13.531   1.776  1.00  0.00           N  
ATOM    594  H   ASN A  37      -1.693  11.758   0.700  1.00  0.00           H  
ATOM    595  HA  ASN A  37      -3.710   9.887   1.856  1.00  0.00           H  
ATOM    596 1HB  ASN A  37      -4.047  12.073  -0.221  1.00  0.00           H  
ATOM    597 2HB  ASN A  37      -5.303  10.931   0.237  1.00  0.00           H  
ATOM    598 1HD2 ASN A  37      -4.482  14.167   2.514  1.00  0.00           H  
ATOM    599 2HD2 ASN A  37      -3.609  13.800   1.064  1.00  0.00           H  
ATOM    600  N   LYS A  38      -4.124   8.600  -0.389  1.00  0.00           N  
ATOM    601  CA  LYS A  38      -4.028   7.582  -1.428  1.00  0.00           C  
ATOM    602  C   LYS A  38      -3.822   8.213  -2.799  1.00  0.00           C  
ATOM    603  O   LYS A  38      -4.656   8.988  -3.268  1.00  0.00           O  
ATOM    604  CB  LYS A  38      -5.278   6.702  -1.435  1.00  0.00           C  
ATOM    605  CG  LYS A  38      -5.212   5.521  -2.395  1.00  0.00           C  
ATOM    606  CD  LYS A  38      -6.453   4.649  -2.285  1.00  0.00           C  
ATOM    607  CE  LYS A  38      -6.379   3.458  -3.227  1.00  0.00           C  
ATOM    608  NZ  LYS A  38      -7.582   2.588  -3.122  1.00  0.00           N  
ATOM    609  H   LYS A  38      -4.972   8.667   0.157  1.00  0.00           H  
ATOM    610  HA  LYS A  38      -3.158   6.961  -1.213  1.00  0.00           H  
ATOM    611 1HB  LYS A  38      -5.453   6.310  -0.434  1.00  0.00           H  
ATOM    612 2HB  LYS A  38      -6.145   7.306  -1.707  1.00  0.00           H  
ATOM    613 1HG  LYS A  38      -5.125   5.889  -3.418  1.00  0.00           H  
ATOM    614 2HG  LYS A  38      -4.333   4.919  -2.167  1.00  0.00           H  
ATOM    615 1HD  LYS A  38      -6.553   4.286  -1.261  1.00  0.00           H  
ATOM    616 2HD  LYS A  38      -7.336   5.240  -2.529  1.00  0.00           H  
ATOM    617 1HE  LYS A  38      -6.291   3.812  -4.253  1.00  0.00           H  
ATOM    618 2HE  LYS A  38      -5.496   2.864  -2.995  1.00  0.00           H  
ATOM    619 1HZ  LYS A  38      -7.494   1.811  -3.761  1.00  0.00           H  
ATOM    620 2HZ  LYS A  38      -7.663   2.239  -2.177  1.00  0.00           H  
ATOM    621 3HZ  LYS A  38      -8.406   3.124  -3.354  1.00  0.00           H  
ATOM    622  N   GLY A  39      -2.708   7.876  -3.440  1.00  0.00           N  
ATOM    623  CA  GLY A  39      -2.394   8.404  -4.762  1.00  0.00           C  
ATOM    624  C   GLY A  39      -1.576   9.684  -4.662  1.00  0.00           C  
ATOM    625  O   GLY A  39      -1.226  10.289  -5.677  1.00  0.00           O  
ATOM    626  H   GLY A  39      -2.062   7.236  -2.999  1.00  0.00           H  
ATOM    627 1HA  GLY A  39      -1.840   7.657  -5.330  1.00  0.00           H  
ATOM    628 2HA  GLY A  39      -3.318   8.600  -5.304  1.00  0.00           H  
ATOM    629  N   GLU A  40      -1.273  10.095  -3.435  1.00  0.00           N  
ATOM    630  CA  GLU A  40      -0.524  11.323  -3.201  1.00  0.00           C  
ATOM    631  C   GLU A  40       0.932  11.025  -2.865  1.00  0.00           C  
ATOM    632  O   GLU A  40       1.228  10.097  -2.111  1.00  0.00           O  
ATOM    633  CB  GLU A  40      -1.163  12.130  -2.069  1.00  0.00           C  
ATOM    634  CG  GLU A  40      -0.496  13.471  -1.798  1.00  0.00           C  
ATOM    635  CD  GLU A  40      -1.153  14.237  -0.684  1.00  0.00           C  
ATOM    636  OE1 GLU A  40      -1.939  13.658   0.027  1.00  0.00           O  
ATOM    637  OE2 GLU A  40      -0.870  15.404  -0.545  1.00  0.00           O  
ATOM    638  H   GLU A  40      -1.570   9.540  -2.645  1.00  0.00           H  
ATOM    639  HA  GLU A  40      -0.541  11.910  -4.119  1.00  0.00           H  
ATOM    640 1HB  GLU A  40      -2.211  12.319  -2.304  1.00  0.00           H  
ATOM    641 2HB  GLU A  40      -1.135  11.550  -1.147  1.00  0.00           H  
ATOM    642 1HG  GLU A  40       0.548  13.299  -1.538  1.00  0.00           H  
ATOM    643 2HG  GLU A  40      -0.522  14.068  -2.709  1.00  0.00           H  
ATOM    644  N   ARG A  41       1.838  11.816  -3.428  1.00  0.00           N  
ATOM    645  CA  ARG A  41       3.262  11.671  -3.150  1.00  0.00           C  
ATOM    646  C   ARG A  41       3.818  12.911  -2.462  1.00  0.00           C  
ATOM    647  O   ARG A  41       3.494  14.038  -2.838  1.00  0.00           O  
ATOM    648  CB  ARG A  41       4.036  11.416  -4.435  1.00  0.00           C  
ATOM    649  CG  ARG A  41       3.717  10.100  -5.124  1.00  0.00           C  
ATOM    650  CD  ARG A  41       4.553   9.896  -6.335  1.00  0.00           C  
ATOM    651  NE  ARG A  41       4.255   8.635  -6.994  1.00  0.00           N  
ATOM    652  CZ  ARG A  41       4.910   8.162  -8.072  1.00  0.00           C  
ATOM    653  NH1 ARG A  41       5.895   8.856  -8.600  1.00  0.00           N  
ATOM    654  NH2 ARG A  41       4.563   7.001  -8.600  1.00  0.00           N  
ATOM    655  H   ARG A  41       1.533  12.537  -4.066  1.00  0.00           H  
ATOM    656  HA  ARG A  41       3.389  10.828  -2.470  1.00  0.00           H  
ATOM    657 1HB  ARG A  41       3.835  12.217  -5.144  1.00  0.00           H  
ATOM    658 2HB  ARG A  41       5.106  11.427  -4.223  1.00  0.00           H  
ATOM    659 1HG  ARG A  41       3.902   9.274  -4.436  1.00  0.00           H  
ATOM    660 2HG  ARG A  41       2.669  10.092  -5.426  1.00  0.00           H  
ATOM    661 1HD  ARG A  41       4.370  10.703  -7.043  1.00  0.00           H  
ATOM    662 2HD  ARG A  41       5.606   9.893  -6.053  1.00  0.00           H  
ATOM    663  HE  ARG A  41       3.504   8.073  -6.617  1.00  0.00           H  
ATOM    664 1HH1 ARG A  41       6.160   9.743  -8.197  1.00  0.00           H  
ATOM    665 2HH1 ARG A  41       6.385   8.502  -9.408  1.00  0.00           H  
ATOM    666 1HH2 ARG A  41       3.806   6.468  -8.194  1.00  0.00           H  
ATOM    667 2HH2 ARG A  41       5.053   6.647  -9.408  1.00  0.00           H  
ATOM    668  N   ILE A  42       4.657  12.697  -1.455  1.00  0.00           N  
ATOM    669  CA  ILE A  42       5.348  13.793  -0.786  1.00  0.00           C  
ATOM    670  C   ILE A  42       6.799  13.886  -1.236  1.00  0.00           C  
ATOM    671  O   ILE A  42       7.570  12.939  -1.079  1.00  0.00           O  
ATOM    672  CB  ILE A  42       5.294  13.625   0.743  1.00  0.00           C  
ATOM    673  CG1 ILE A  42       3.842  13.516   1.218  1.00  0.00           C  
ATOM    674  CG2 ILE A  42       5.997  14.785   1.431  1.00  0.00           C  
ATOM    675  CD1 ILE A  42       2.994  14.717   0.866  1.00  0.00           C  
ATOM    676  H   ILE A  42       4.821  11.750  -1.143  1.00  0.00           H  
ATOM    677  HA  ILE A  42       4.852  14.724  -1.063  1.00  0.00           H  
ATOM    678  HB  ILE A  42       5.788  12.695   1.024  1.00  0.00           H  
ATOM    679 1HG1 ILE A  42       3.382  12.632   0.779  1.00  0.00           H  
ATOM    680 2HG1 ILE A  42       3.822  13.391   2.300  1.00  0.00           H  
ATOM    681 1HG2 ILE A  42       5.949  14.651   2.511  1.00  0.00           H  
ATOM    682 2HG2 ILE A  42       7.039  14.818   1.115  1.00  0.00           H  
ATOM    683 3HG2 ILE A  42       5.506  15.720   1.160  1.00  0.00           H  
ATOM    684 1HD1 ILE A  42       1.979  14.566   1.235  1.00  0.00           H  
ATOM    685 2HD1 ILE A  42       3.418  15.610   1.325  1.00  0.00           H  
ATOM    686 3HD1 ILE A  42       2.970  14.841  -0.216  1.00  0.00           H  
ATOM    687  N   GLU A  43       7.167  15.032  -1.798  1.00  0.00           N  
ATOM    688  CA  GLU A  43       8.524  15.244  -2.290  1.00  0.00           C  
ATOM    689  C   GLU A  43       9.176  16.441  -1.610  1.00  0.00           C  
ATOM    690  O   GLU A  43       8.734  17.578  -1.776  1.00  0.00           O  
ATOM    691  CB  GLU A  43       8.516  15.448  -3.806  1.00  0.00           C  
ATOM    692  CG  GLU A  43       9.896  15.609  -4.427  1.00  0.00           C  
ATOM    693  CD  GLU A  43       9.853  15.755  -5.922  1.00  0.00           C  
ATOM    694  OE1 GLU A  43       8.775  15.775  -6.467  1.00  0.00           O  
ATOM    695  OE2 GLU A  43      10.899  15.845  -6.521  1.00  0.00           O  
ATOM    696  H   GLU A  43       6.491  15.777  -1.887  1.00  0.00           H  
ATOM    697  HA  GLU A  43       9.114  14.359  -2.047  1.00  0.00           H  
ATOM    698 1HB  GLU A  43       8.031  14.598  -4.286  1.00  0.00           H  
ATOM    699 2HB  GLU A  43       7.934  16.337  -4.051  1.00  0.00           H  
ATOM    700 1HG  GLU A  43      10.374  16.491  -4.001  1.00  0.00           H  
ATOM    701 2HG  GLU A  43      10.502  14.742  -4.168  1.00  0.00           H  
ATOM    702  N   VAL A  44      10.230  16.179  -0.845  1.00  0.00           N  
ATOM    703  CA  VAL A  44      10.920  17.229  -0.105  1.00  0.00           C  
ATOM    704  C   VAL A  44      12.376  17.341  -0.537  1.00  0.00           C  
ATOM    705  O   VAL A  44      13.178  16.440  -0.291  1.00  0.00           O  
ATOM    706  CB  VAL A  44      10.856  16.946   1.408  1.00  0.00           C  
ATOM    707  CG1 VAL A  44      11.580  18.036   2.185  1.00  0.00           C  
ATOM    708  CG2 VAL A  44       9.406  16.838   1.854  1.00  0.00           C  
ATOM    709  H   VAL A  44      10.562  15.228  -0.774  1.00  0.00           H  
ATOM    710  HA  VAL A  44      10.431  18.178  -0.328  1.00  0.00           H  
ATOM    711  HB  VAL A  44      11.371  16.008   1.615  1.00  0.00           H  
ATOM    712 1HG1 VAL A  44      11.525  17.820   3.252  1.00  0.00           H  
ATOM    713 2HG1 VAL A  44      12.624  18.071   1.875  1.00  0.00           H  
ATOM    714 3HG1 VAL A  44      11.108  18.998   1.986  1.00  0.00           H  
ATOM    715 1HG2 VAL A  44       9.368  16.637   2.924  1.00  0.00           H  
ATOM    716 2HG2 VAL A  44       8.889  17.774   1.642  1.00  0.00           H  
ATOM    717 3HG2 VAL A  44       8.919  16.025   1.315  1.00  0.00           H  
ATOM    718  N   GLN A  45      12.714  18.454  -1.180  1.00  0.00           N  
ATOM    719  CA  GLN A  45      14.083  18.703  -1.612  1.00  0.00           C  
ATOM    720  C   GLN A  45      14.950  19.172  -0.451  1.00  0.00           C  
ATOM    721  O   GLN A  45      14.632  20.158   0.215  1.00  0.00           O  
ATOM    722  CB  GLN A  45      14.109  19.742  -2.737  1.00  0.00           C  
ATOM    723  CG  GLN A  45      15.497  20.035  -3.281  1.00  0.00           C  
ATOM    724  CD  GLN A  45      16.077  18.864  -4.051  1.00  0.00           C  
ATOM    725  OE1 GLN A  45      15.522  18.436  -5.067  1.00  0.00           O  
ATOM    726  NE2 GLN A  45      17.198  18.339  -3.570  1.00  0.00           N  
ATOM    727  H   GLN A  45      12.002  19.144  -1.375  1.00  0.00           H  
ATOM    728  HA  GLN A  45      14.498  17.766  -1.981  1.00  0.00           H  
ATOM    729 1HB  GLN A  45      13.489  19.398  -3.565  1.00  0.00           H  
ATOM    730 2HB  GLN A  45      13.684  20.679  -2.377  1.00  0.00           H  
ATOM    731 1HG  GLN A  45      15.438  20.892  -3.953  1.00  0.00           H  
ATOM    732 2HG  GLN A  45      16.163  20.260  -2.448  1.00  0.00           H  
ATOM    733 1HE2 GLN A  45      17.627  17.563  -4.036  1.00  0.00           H  
ATOM    734 2HE2 GLN A  45      17.614  18.717  -2.743  1.00  0.00           H  
ATOM    735  N   ILE A  46      16.047  18.461  -0.213  1.00  0.00           N  
ATOM    736  CA  ILE A  46      16.928  18.763   0.908  1.00  0.00           C  
ATOM    737  C   ILE A  46      18.376  18.891   0.454  1.00  0.00           C  
ATOM    738  O   ILE A  46      18.678  18.759  -0.732  1.00  0.00           O  
ATOM    739  CB  ILE A  46      16.824  17.677   1.995  1.00  0.00           C  
ATOM    740  CG1 ILE A  46      17.261  16.320   1.437  1.00  0.00           C  
ATOM    741  CG2 ILE A  46      15.406  17.602   2.538  1.00  0.00           C  
ATOM    742  CD1 ILE A  46      17.255  15.208   2.461  1.00  0.00           C  
ATOM    743  H   ILE A  46      16.276  17.692  -0.825  1.00  0.00           H  
ATOM    744  HA  ILE A  46      16.624  19.722   1.330  1.00  0.00           H  
ATOM    745  HB  ILE A  46      17.504  17.915   2.813  1.00  0.00           H  
ATOM    746 1HG1 ILE A  46      16.601  16.034   0.619  1.00  0.00           H  
ATOM    747 2HG1 ILE A  46      18.269  16.401   1.030  1.00  0.00           H  
ATOM    748 1HG2 ILE A  46      15.350  16.829   3.305  1.00  0.00           H  
ATOM    749 2HG2 ILE A  46      15.130  18.562   2.971  1.00  0.00           H  
ATOM    750 3HG2 ILE A  46      14.718  17.359   1.728  1.00  0.00           H  
ATOM    751 1HD1 ILE A  46      17.576  14.279   1.991  1.00  0.00           H  
ATOM    752 2HD1 ILE A  46      17.937  15.458   3.274  1.00  0.00           H  
ATOM    753 3HD1 ILE A  46      16.248  15.085   2.857  1.00  0.00           H  
ATOM    754  N   SER A  47      19.268  19.149   1.403  1.00  0.00           N  
ATOM    755  CA  SER A  47      20.694  19.241   1.111  1.00  0.00           C  
ATOM    756  C   SER A  47      21.357  17.871   1.172  1.00  0.00           C  
ATOM    757  O   SER A  47      20.829  16.942   1.783  1.00  0.00           O  
ATOM    758  CB  SER A  47      21.368  20.184   2.088  1.00  0.00           C  
ATOM    759  OG  SER A  47      21.353  19.657   3.386  1.00  0.00           O  
ATOM    760  H   SER A  47      18.951  19.286   2.352  1.00  0.00           H  
ATOM    761  HA  SER A  47      20.807  19.621   0.095  1.00  0.00           H  
ATOM    762 1HB  SER A  47      22.398  20.358   1.774  1.00  0.00           H  
ATOM    763 2HB  SER A  47      20.856  21.145   2.076  1.00  0.00           H  
ATOM    764  HG  SER A  47      20.443  19.714   3.684  1.00  0.00           H  
ATOM    765  N   PRO A  48      22.519  17.753   0.537  1.00  0.00           N  
ATOM    766  CA  PRO A  48      23.270  16.503   0.541  1.00  0.00           C  
ATOM    767  C   PRO A  48      23.521  16.014   1.961  1.00  0.00           C  
ATOM    768  O   PRO A  48      23.421  14.820   2.244  1.00  0.00           O  
ATOM    769  CB  PRO A  48      24.576  16.884  -0.164  1.00  0.00           C  
ATOM    770  CG  PRO A  48      24.188  17.997  -1.077  1.00  0.00           C  
ATOM    771  CD  PRO A  48      23.183  18.795  -0.289  1.00  0.00           C  
ATOM    772  HA  PRO A  48      22.674  15.748   0.028  1.00  0.00           H  
ATOM    773 1HB  PRO A  48      25.331  17.185   0.578  1.00  0.00           H  
ATOM    774 2HB  PRO A  48      24.982  16.014  -0.701  1.00  0.00           H  
ATOM    775 1HG  PRO A  48      25.073  18.587  -1.355  1.00  0.00           H  
ATOM    776 2HG  PRO A  48      23.768  17.593  -2.011  1.00  0.00           H  
ATOM    777 1HD  PRO A  48      23.709  19.533   0.334  1.00  0.00           H  
ATOM    778 2HD  PRO A  48      22.488  19.294  -0.979  1.00  0.00           H  
ATOM    779  N   GLU A  49      23.845  16.945   2.853  1.00  0.00           N  
ATOM    780  CA  GLU A  49      24.189  16.602   4.227  1.00  0.00           C  
ATOM    781  C   GLU A  49      22.965  16.124   4.998  1.00  0.00           C  
ATOM    782  O   GLU A  49      23.062  15.243   5.852  1.00  0.00           O  
ATOM    783  CB  GLU A  49      24.813  17.805   4.938  1.00  0.00           C  
ATOM    784  CG  GLU A  49      26.181  18.209   4.405  1.00  0.00           C  
ATOM    785  CD  GLU A  49      27.198  17.108   4.512  1.00  0.00           C  
ATOM    786  OE1 GLU A  49      27.297  16.514   5.559  1.00  0.00           O  
ATOM    787  OE2 GLU A  49      27.879  16.859   3.545  1.00  0.00           O  
ATOM    788  H   GLU A  49      23.856  17.915   2.571  1.00  0.00           H  
ATOM    789  HA  GLU A  49      24.908  15.783   4.203  1.00  0.00           H  
ATOM    790 1HB  GLU A  49      24.150  18.666   4.846  1.00  0.00           H  
ATOM    791 2HB  GLU A  49      24.919  17.586   6.000  1.00  0.00           H  
ATOM    792 1HG  GLU A  49      26.082  18.496   3.360  1.00  0.00           H  
ATOM    793 2HG  GLU A  49      26.532  19.077   4.961  1.00  0.00           H  
ATOM    794  N   GLU A  50      21.812  16.710   4.691  1.00  0.00           N  
ATOM    795  CA  GLU A  50      20.547  16.255   5.254  1.00  0.00           C  
ATOM    796  C   GLU A  50      20.153  14.894   4.692  1.00  0.00           C  
ATOM    797  O   GLU A  50      19.529  14.086   5.379  1.00  0.00           O  
ATOM    798  CB  GLU A  50      19.441  17.273   4.973  1.00  0.00           C  
ATOM    799  CG  GLU A  50      19.548  18.557   5.782  1.00  0.00           C  
ATOM    800  CD  GLU A  50      18.602  19.627   5.312  1.00  0.00           C  
ATOM    801  OE1 GLU A  50      18.572  19.890   4.134  1.00  0.00           O  
ATOM    802  OE2 GLU A  50      17.908  20.181   6.132  1.00  0.00           O  
ATOM    803  H   GLU A  50      21.814  17.492   4.051  1.00  0.00           H  
ATOM    804  HA  GLU A  50      20.674  16.146   6.330  1.00  0.00           H  
ATOM    805 1HB  GLU A  50      19.454  17.541   3.916  1.00  0.00           H  
ATOM    806 2HB  GLU A  50      18.470  16.825   5.184  1.00  0.00           H  
ATOM    807 1HG  GLU A  50      19.335  18.334   6.828  1.00  0.00           H  
ATOM    808 2HG  GLU A  50      20.570  18.930   5.719  1.00  0.00           H  
ATOM    809  N   ALA A  51      20.520  14.648   3.440  1.00  0.00           N  
ATOM    810  CA  ALA A  51      20.282  13.354   2.812  1.00  0.00           C  
ATOM    811  C   ALA A  51      21.162  12.273   3.425  1.00  0.00           C  
ATOM    812  O   ALA A  51      20.772  11.107   3.498  1.00  0.00           O  
ATOM    813  CB  ALA A  51      20.520  13.441   1.311  1.00  0.00           C  
ATOM    814  H   ALA A  51      20.976  15.375   2.908  1.00  0.00           H  
ATOM    815  HA  ALA A  51      19.242  13.077   2.988  1.00  0.00           H  
ATOM    816 1HB  ALA A  51      20.338  12.468   0.857  1.00  0.00           H  
ATOM    817 2HB  ALA A  51      19.843  14.177   0.878  1.00  0.00           H  
ATOM    818 3HB  ALA A  51      21.550  13.742   1.124  1.00  0.00           H  
ATOM    819  N   LYS A  52      22.352  12.666   3.866  1.00  0.00           N  
ATOM    820  CA  LYS A  52      23.274  11.741   4.514  1.00  0.00           C  
ATOM    821  C   LYS A  52      22.723  11.259   5.850  1.00  0.00           C  
ATOM    822  O   LYS A  52      23.105  10.198   6.344  1.00  0.00           O  
ATOM    823  CB  LYS A  52      24.640  12.398   4.715  1.00  0.00           C  
ATOM    824  CG  LYS A  52      25.441  12.589   3.434  1.00  0.00           C  
ATOM    825  CD  LYS A  52      26.746  13.324   3.702  1.00  0.00           C  
ATOM    826  CE  LYS A  52      27.525  13.557   2.416  1.00  0.00           C  
ATOM    827  NZ  LYS A  52      28.772  14.333   2.654  1.00  0.00           N  
ATOM    828  H   LYS A  52      22.626  13.632   3.750  1.00  0.00           H  
ATOM    829  HA  LYS A  52      23.390  10.870   3.867  1.00  0.00           H  
ATOM    830 1HB  LYS A  52      24.508  13.378   5.176  1.00  0.00           H  
ATOM    831 2HB  LYS A  52      25.238  11.794   5.397  1.00  0.00           H  
ATOM    832 1HG  LYS A  52      25.666  11.615   2.997  1.00  0.00           H  
ATOM    833 2HG  LYS A  52      24.852  13.161   2.718  1.00  0.00           H  
ATOM    834 1HD  LYS A  52      26.532  14.287   4.167  1.00  0.00           H  
ATOM    835 2HD  LYS A  52      27.360  12.738   4.386  1.00  0.00           H  
ATOM    836 1HE  LYS A  52      27.788  12.598   1.972  1.00  0.00           H  
ATOM    837 2HE  LYS A  52      26.903  14.102   1.707  1.00  0.00           H  
ATOM    838 1HZ  LYS A  52      29.259  14.467   1.779  1.00  0.00           H  
ATOM    839 2HZ  LYS A  52      28.539  15.234   3.049  1.00  0.00           H  
ATOM    840 3HZ  LYS A  52      29.367  13.829   3.296  1.00  0.00           H  
ATOM    841  N   ASN A  53      21.824  12.046   6.432  1.00  0.00           N  
ATOM    842  CA  ASN A  53      21.214  11.698   7.709  1.00  0.00           C  
ATOM    843  C   ASN A  53      19.705  11.901   7.673  1.00  0.00           C  
ATOM    844  O   ASN A  53      19.176  12.818   8.302  1.00  0.00           O  
ATOM    845  CB  ASN A  53      21.834  12.506   8.834  1.00  0.00           C  
ATOM    846  CG  ASN A  53      23.305  12.241   8.993  1.00  0.00           C  
ATOM    847  OD1 ASN A  53      23.708  11.187   9.499  1.00  0.00           O  
ATOM    848  ND2 ASN A  53      24.116  13.176   8.570  1.00  0.00           N  
ATOM    849  H   ASN A  53      21.555  12.906   5.976  1.00  0.00           H  
ATOM    850  HA  ASN A  53      21.404  10.642   7.899  1.00  0.00           H  
ATOM    851 1HB  ASN A  53      21.687  13.570   8.643  1.00  0.00           H  
ATOM    852 2HB  ASN A  53      21.331  12.270   9.772  1.00  0.00           H  
ATOM    853 1HD2 ASN A  53      25.107  13.054   8.650  1.00  0.00           H  
ATOM    854 2HD2 ASN A  53      23.747  14.014   8.167  1.00  0.00           H  
ATOM    855  N   ALA A  54      19.015  11.040   6.931  1.00  0.00           N  
ATOM    856  CA  ALA A  54      17.572  11.159   6.764  1.00  0.00           C  
ATOM    857  C   ALA A  54      16.847   9.959   7.359  1.00  0.00           C  
ATOM    858  O   ALA A  54      17.139   8.814   7.017  1.00  0.00           O  
ATOM    859  CB  ALA A  54      17.221  11.312   5.290  1.00  0.00           C  
ATOM    860  H   ALA A  54      19.503  10.284   6.473  1.00  0.00           H  
ATOM    861  HA  ALA A  54      17.240  12.049   7.299  1.00  0.00           H  
ATOM    862 1HB  ALA A  54      16.140  11.400   5.181  1.00  0.00           H  
ATOM    863 2HB  ALA A  54      17.699  12.207   4.893  1.00  0.00           H  
ATOM    864 3HB  ALA A  54      17.571  10.440   4.741  1.00  0.00           H  
ATOM    865  N   ARG A  55      15.899  10.229   8.250  1.00  0.00           N  
ATOM    866  CA  ARG A  55      15.084   9.176   8.846  1.00  0.00           C  
ATOM    867  C   ARG A  55      13.600   9.448   8.643  1.00  0.00           C  
ATOM    868  O   ARG A  55      13.133  10.570   8.831  1.00  0.00           O  
ATOM    869  CB  ARG A  55      15.377   9.051  10.333  1.00  0.00           C  
ATOM    870  CG  ARG A  55      14.566   7.988  11.057  1.00  0.00           C  
ATOM    871  CD  ARG A  55      14.979   7.854  12.478  1.00  0.00           C  
ATOM    872  NE  ARG A  55      14.070   7.004  13.229  1.00  0.00           N  
ATOM    873  CZ  ARG A  55      14.192   5.667  13.343  1.00  0.00           C  
ATOM    874  NH1 ARG A  55      15.186   5.044  12.749  1.00  0.00           N  
ATOM    875  NH2 ARG A  55      13.311   4.981  14.051  1.00  0.00           N  
ATOM    876  H   ARG A  55      15.738  11.188   8.522  1.00  0.00           H  
ATOM    877  HA  ARG A  55      15.325   8.239   8.344  1.00  0.00           H  
ATOM    878 1HB  ARG A  55      16.430   8.818  10.478  1.00  0.00           H  
ATOM    879 2HB  ARG A  55      15.182  10.006  10.824  1.00  0.00           H  
ATOM    880 1HG  ARG A  55      13.509   8.256  11.032  1.00  0.00           H  
ATOM    881 2HG  ARG A  55      14.707   7.025  10.566  1.00  0.00           H  
ATOM    882 1HD  ARG A  55      15.976   7.416  12.526  1.00  0.00           H  
ATOM    883 2HD  ARG A  55      14.992   8.837  12.947  1.00  0.00           H  
ATOM    884  HE  ARG A  55      13.293   7.447  13.700  1.00  0.00           H  
ATOM    885 1HH1 ARG A  55      15.859   5.568  12.208  1.00  0.00           H  
ATOM    886 2HH1 ARG A  55      15.277   4.042  12.834  1.00  0.00           H  
ATOM    887 1HH2 ARG A  55      12.546   5.460  14.506  1.00  0.00           H  
ATOM    888 2HH2 ARG A  55      13.402   3.980  14.136  1.00  0.00           H  
ATOM    889  N   ILE A  56      12.861   8.411   8.260  1.00  0.00           N  
ATOM    890  CA  ILE A  56      11.450   8.559   7.924  1.00  0.00           C  
ATOM    891  C   ILE A  56      10.578   7.677   8.809  1.00  0.00           C  
ATOM    892  O   ILE A  56      10.695   6.452   8.788  1.00  0.00           O  
ATOM    893  CB  ILE A  56      11.198   8.214   6.445  1.00  0.00           C  
ATOM    894  CG1 ILE A  56      12.048   9.105   5.536  1.00  0.00           C  
ATOM    895  CG2 ILE A  56       9.722   8.358   6.109  1.00  0.00           C  
ATOM    896  CD1 ILE A  56      13.377   8.496   5.152  1.00  0.00           C  
ATOM    897  H   ILE A  56      13.288   7.499   8.200  1.00  0.00           H  
ATOM    898  HA  ILE A  56      11.166   9.596   8.104  1.00  0.00           H  
ATOM    899  HB  ILE A  56      11.505   7.186   6.254  1.00  0.00           H  
ATOM    900 1HG1 ILE A  56      11.496   9.324   4.623  1.00  0.00           H  
ATOM    901 2HG1 ILE A  56      12.241  10.055   6.036  1.00  0.00           H  
ATOM    902 1HG2 ILE A  56       9.562   8.111   5.060  1.00  0.00           H  
ATOM    903 2HG2 ILE A  56       9.139   7.683   6.734  1.00  0.00           H  
ATOM    904 3HG2 ILE A  56       9.406   9.386   6.292  1.00  0.00           H  
ATOM    905 1HD1 ILE A  56      13.922   9.187   4.508  1.00  0.00           H  
ATOM    906 2HD1 ILE A  56      13.961   8.301   6.052  1.00  0.00           H  
ATOM    907 3HD1 ILE A  56      13.208   7.561   4.619  1.00  0.00           H  
ATOM    908  N   GLU A  57       9.704   8.307   9.586  1.00  0.00           N  
ATOM    909  CA  GLU A  57       8.745   7.578  10.408  1.00  0.00           C  
ATOM    910  C   GLU A  57       7.313   7.915  10.014  1.00  0.00           C  
ATOM    911  O   GLU A  57       6.867   9.051  10.171  1.00  0.00           O  
ATOM    912  CB  GLU A  57       8.964   7.893  11.890  1.00  0.00           C  
ATOM    913  CG  GLU A  57      10.296   7.410  12.445  1.00  0.00           C  
ATOM    914  CD  GLU A  57      10.422   7.619  13.929  1.00  0.00           C  
ATOM    915  OE1 GLU A  57       9.477   8.074  14.527  1.00  0.00           O  
ATOM    916  OE2 GLU A  57      11.464   7.323  14.464  1.00  0.00           O  
ATOM    917  H   GLU A  57       9.704   9.317   9.609  1.00  0.00           H  
ATOM    918  HA  GLU A  57       8.896   6.512  10.239  1.00  0.00           H  
ATOM    919 1HB  GLU A  57       8.908   8.971  12.044  1.00  0.00           H  
ATOM    920 2HB  GLU A  57       8.170   7.436  12.480  1.00  0.00           H  
ATOM    921 1HG  GLU A  57      10.404   6.347  12.229  1.00  0.00           H  
ATOM    922 2HG  GLU A  57      11.103   7.939  11.939  1.00  0.00           H  
ATOM    923  N   ILE A  58       6.597   6.921   9.500  1.00  0.00           N  
ATOM    924  CA  ILE A  58       5.261   7.139   8.959  1.00  0.00           C  
ATOM    925  C   ILE A  58       4.243   6.213   9.613  1.00  0.00           C  
ATOM    926  O   ILE A  58       4.400   4.992   9.596  1.00  0.00           O  
ATOM    927  CB  ILE A  58       5.244   6.925   7.434  1.00  0.00           C  
ATOM    928  CG1 ILE A  58       6.208   7.898   6.749  1.00  0.00           C  
ATOM    929  CG2 ILE A  58       3.835   7.095   6.889  1.00  0.00           C  
ATOM    930  CD1 ILE A  58       6.389   7.638   5.271  1.00  0.00           C  
ATOM    931  H   ILE A  58       6.988   5.989   9.484  1.00  0.00           H  
ATOM    932  HA  ILE A  58       4.969   8.166   9.181  1.00  0.00           H  
ATOM    933  HB  ILE A  58       5.595   5.920   7.204  1.00  0.00           H  
ATOM    934 1HG1 ILE A  58       5.846   8.918   6.874  1.00  0.00           H  
ATOM    935 2HG1 ILE A  58       7.186   7.838   7.227  1.00  0.00           H  
ATOM    936 1HG2 ILE A  58       3.842   6.941   5.810  1.00  0.00           H  
ATOM    937 2HG2 ILE A  58       3.175   6.365   7.355  1.00  0.00           H  
ATOM    938 3HG2 ILE A  58       3.477   8.100   7.110  1.00  0.00           H  
ATOM    939 1HD1 ILE A  58       7.086   8.366   4.856  1.00  0.00           H  
ATOM    940 2HD1 ILE A  58       6.785   6.632   5.124  1.00  0.00           H  
ATOM    941 3HD1 ILE A  58       5.428   7.727   4.766  1.00  0.00           H  
ATOM    942  N   LYS A  59       3.200   6.801  10.190  1.00  0.00           N  
ATOM    943  CA  LYS A  59       2.091   6.028  10.736  1.00  0.00           C  
ATOM    944  C   LYS A  59       0.970   5.879   9.716  1.00  0.00           C  
ATOM    945  O   LYS A  59       0.196   6.810   9.487  1.00  0.00           O  
ATOM    946  CB  LYS A  59       1.559   6.683  12.011  1.00  0.00           C  
ATOM    947  CG  LYS A  59       0.466   5.890  12.716  1.00  0.00           C  
ATOM    948  CD  LYS A  59       0.008   6.589  13.987  1.00  0.00           C  
ATOM    949  CE  LYS A  59      -1.074   5.792  14.700  1.00  0.00           C  
ATOM    950  NZ  LYS A  59      -1.537   6.468  15.942  1.00  0.00           N  
ATOM    951  H   LYS A  59       3.176   7.808  10.252  1.00  0.00           H  
ATOM    952  HA  LYS A  59       2.459   5.030  10.976  1.00  0.00           H  
ATOM    953 1HB  LYS A  59       2.378   6.824  12.717  1.00  0.00           H  
ATOM    954 2HB  LYS A  59       1.157   7.668  11.774  1.00  0.00           H  
ATOM    955 1HG  LYS A  59      -0.388   5.773  12.048  1.00  0.00           H  
ATOM    956 2HG  LYS A  59       0.843   4.900  12.972  1.00  0.00           H  
ATOM    957 1HD  LYS A  59       0.858   6.716  14.660  1.00  0.00           H  
ATOM    958 2HD  LYS A  59      -0.385   7.575  13.739  1.00  0.00           H  
ATOM    959 1HE  LYS A  59      -1.925   5.658  14.035  1.00  0.00           H  
ATOM    960 2HE  LYS A  59      -0.687   4.807  14.962  1.00  0.00           H  
ATOM    961 1HZ  LYS A  59      -2.252   5.908  16.384  1.00  0.00           H  
ATOM    962 2HZ  LYS A  59      -0.758   6.581  16.576  1.00  0.00           H  
ATOM    963 3HZ  LYS A  59      -1.916   7.375  15.710  1.00  0.00           H  
ATOM    964  N   VAL A  60       0.886   4.703   9.103  1.00  0.00           N  
ATOM    965  CA  VAL A  60      -0.125   4.438   8.087  1.00  0.00           C  
ATOM    966  C   VAL A  60      -1.361   3.788   8.696  1.00  0.00           C  
ATOM    967  O   VAL A  60      -1.384   2.582   8.939  1.00  0.00           O  
ATOM    968  CB  VAL A  60       0.447   3.520   6.991  1.00  0.00           C  
ATOM    969  CG1 VAL A  60      -0.597   3.261   5.915  1.00  0.00           C  
ATOM    970  CG2 VAL A  60       1.696   4.146   6.391  1.00  0.00           C  
ATOM    971  H   VAL A  60       1.540   3.973   9.348  1.00  0.00           H  
ATOM    972  HA  VAL A  60      -0.428   5.392   7.654  1.00  0.00           H  
ATOM    973  HB  VAL A  60       0.699   2.556   7.432  1.00  0.00           H  
ATOM    974 1HG1 VAL A  60      -0.176   2.610   5.148  1.00  0.00           H  
ATOM    975 2HG1 VAL A  60      -1.467   2.780   6.360  1.00  0.00           H  
ATOM    976 3HG1 VAL A  60      -0.895   4.207   5.463  1.00  0.00           H  
ATOM    977 1HG2 VAL A  60       2.096   3.491   5.617  1.00  0.00           H  
ATOM    978 2HG2 VAL A  60       1.445   5.113   5.955  1.00  0.00           H  
ATOM    979 3HG2 VAL A  60       2.445   4.284   7.171  1.00  0.00           H  
ATOM    980  N   GLY A  61      -2.387   4.596   8.941  1.00  0.00           N  
ATOM    981  CA  GLY A  61      -3.582   4.128   9.635  1.00  0.00           C  
ATOM    982  C   GLY A  61      -3.294   3.863  11.108  1.00  0.00           C  
ATOM    983  O   GLY A  61      -3.737   4.611  11.980  1.00  0.00           O  
ATOM    984  H   GLY A  61      -2.340   5.558   8.638  1.00  0.00           H  
ATOM    985 1HA  GLY A  61      -4.371   4.874   9.543  1.00  0.00           H  
ATOM    986 2HA  GLY A  61      -3.944   3.216   9.162  1.00  0.00           H  
ATOM    987  N   ASP A  62      -2.550   2.797  11.377  1.00  0.00           N  
ATOM    988  CA  ASP A  62      -2.131   2.478  12.737  1.00  0.00           C  
ATOM    989  C   ASP A  62      -0.803   1.733  12.744  1.00  0.00           C  
ATOM    990  O   ASP A  62      -0.282   1.382  13.803  1.00  0.00           O  
ATOM    991  CB  ASP A  62      -3.198   1.639  13.445  1.00  0.00           C  
ATOM    992  CG  ASP A  62      -3.446   0.300  12.763  1.00  0.00           C  
ATOM    993  OD1 ASP A  62      -2.796   0.025  11.784  1.00  0.00           O  
ATOM    994  OD2 ASP A  62      -4.285  -0.433  13.229  1.00  0.00           O  
ATOM    995  H   ASP A  62      -2.266   2.191  10.620  1.00  0.00           H  
ATOM    996  HA  ASP A  62      -1.990   3.416  13.276  1.00  0.00           H  
ATOM    997 1HB  ASP A  62      -2.892   1.455  14.475  1.00  0.00           H  
ATOM    998 2HB  ASP A  62      -4.136   2.195  13.475  1.00  0.00           H  
ATOM    999  N   LYS A  63      -0.258   1.492  11.557  1.00  0.00           N  
ATOM   1000  CA  LYS A  63       1.002   0.771  11.423  1.00  0.00           C  
ATOM   1001  C   LYS A  63       2.151   1.723  11.112  1.00  0.00           C  
ATOM   1002  O   LYS A  63       2.170   2.366  10.062  1.00  0.00           O  
ATOM   1003  CB  LYS A  63       0.894  -0.297  10.334  1.00  0.00           C  
ATOM   1004  CG  LYS A  63       2.153  -1.134  10.147  1.00  0.00           C  
ATOM   1005  CD  LYS A  63       1.958  -2.194   9.074  1.00  0.00           C  
ATOM   1006  CE  LYS A  63       3.216  -3.028   8.883  1.00  0.00           C  
ATOM   1007  NZ  LYS A  63       3.032  -4.084   7.850  1.00  0.00           N  
ATOM   1008  H   LYS A  63      -0.730   1.817  10.724  1.00  0.00           H  
ATOM   1009  HA  LYS A  63       1.218   0.288  12.375  1.00  0.00           H  
ATOM   1010 1HB  LYS A  63       0.074  -0.975  10.569  1.00  0.00           H  
ATOM   1011 2HB  LYS A  63       0.663   0.177   9.380  1.00  0.00           H  
ATOM   1012 1HG  LYS A  63       2.982  -0.486   9.859  1.00  0.00           H  
ATOM   1013 2HG  LYS A  63       2.407  -1.623  11.087  1.00  0.00           H  
ATOM   1014 1HD  LYS A  63       1.135  -2.852   9.357  1.00  0.00           H  
ATOM   1015 2HD  LYS A  63       1.706  -1.713   8.129  1.00  0.00           H  
ATOM   1016 1HE  LYS A  63       4.038  -2.381   8.581  1.00  0.00           H  
ATOM   1017 2HE  LYS A  63       3.484  -3.503   9.826  1.00  0.00           H  
ATOM   1018 1HZ  LYS A  63       3.887  -4.614   7.754  1.00  0.00           H  
ATOM   1019 2HZ  LYS A  63       2.283  -4.702   8.129  1.00  0.00           H  
ATOM   1020 3HZ  LYS A  63       2.802  -3.654   6.966  1.00  0.00           H  
ATOM   1021  N   LYS A  64       3.106   1.808  12.030  1.00  0.00           N  
ATOM   1022  CA  LYS A  64       4.245   2.705  11.870  1.00  0.00           C  
ATOM   1023  C   LYS A  64       5.347   2.054  11.044  1.00  0.00           C  
ATOM   1024  O   LYS A  64       5.790   0.946  11.345  1.00  0.00           O  
ATOM   1025  CB  LYS A  64       4.792   3.128  13.234  1.00  0.00           C  
ATOM   1026  CG  LYS A  64       5.895   4.175  13.173  1.00  0.00           C  
ATOM   1027  CD  LYS A  64       6.317   4.616  14.567  1.00  0.00           C  
ATOM   1028  CE  LYS A  64       7.365   5.717  14.507  1.00  0.00           C  
ATOM   1029  NZ  LYS A  64       7.780   6.165  15.864  1.00  0.00           N  
ATOM   1030  H   LYS A  64       3.043   1.238  12.861  1.00  0.00           H  
ATOM   1031  HA  LYS A  64       3.906   3.591  11.335  1.00  0.00           H  
ATOM   1032 1HB  LYS A  64       3.981   3.531  13.842  1.00  0.00           H  
ATOM   1033 2HB  LYS A  64       5.187   2.255  13.754  1.00  0.00           H  
ATOM   1034 1HG  LYS A  64       6.761   3.762  12.655  1.00  0.00           H  
ATOM   1035 2HG  LYS A  64       5.542   5.044  12.618  1.00  0.00           H  
ATOM   1036 1HD  LYS A  64       5.446   4.983  15.112  1.00  0.00           H  
ATOM   1037 2HD  LYS A  64       6.729   3.764  15.109  1.00  0.00           H  
ATOM   1038 1HE  LYS A  64       8.242   5.355  13.973  1.00  0.00           H  
ATOM   1039 2HE  LYS A  64       6.963   6.572  13.964  1.00  0.00           H  
ATOM   1040 1HZ  LYS A  64       8.474   6.894  15.781  1.00  0.00           H  
ATOM   1041 2HZ  LYS A  64       6.976   6.521  16.363  1.00  0.00           H  
ATOM   1042 3HZ  LYS A  64       8.172   5.385  16.372  1.00  0.00           H  
ATOM   1043  N   LEU A  65       5.785   2.748   9.999  1.00  0.00           N  
ATOM   1044  CA  LEU A  65       6.868   2.260   9.153  1.00  0.00           C  
ATOM   1045  C   LEU A  65       8.178   2.969   9.471  1.00  0.00           C  
ATOM   1046  O   LEU A  65       8.195   4.167   9.750  1.00  0.00           O  
ATOM   1047  CB  LEU A  65       6.517   2.460   7.673  1.00  0.00           C  
ATOM   1048  CG  LEU A  65       5.199   1.825   7.211  1.00  0.00           C  
ATOM   1049  CD1 LEU A  65       4.956   2.169   5.748  1.00  0.00           C  
ATOM   1050  CD2 LEU A  65       5.262   0.319   7.415  1.00  0.00           C  
ATOM   1051  H   LEU A  65       5.357   3.638   9.786  1.00  0.00           H  
ATOM   1052  HA  LEU A  65       7.004   1.198   9.359  1.00  0.00           H  
ATOM   1053 1HB  LEU A  65       6.458   3.529   7.473  1.00  0.00           H  
ATOM   1054 2HB  LEU A  65       7.319   2.041   7.067  1.00  0.00           H  
ATOM   1055  HG  LEU A  65       4.373   2.236   7.792  1.00  0.00           H  
ATOM   1056 1HD1 LEU A  65       4.020   1.718   5.419  1.00  0.00           H  
ATOM   1057 2HD1 LEU A  65       4.896   3.251   5.634  1.00  0.00           H  
ATOM   1058 3HD1 LEU A  65       5.776   1.784   5.142  1.00  0.00           H  
ATOM   1059 1HD2 LEU A  65       4.326  -0.133   7.087  1.00  0.00           H  
ATOM   1060 2HD2 LEU A  65       6.088  -0.094   6.834  1.00  0.00           H  
ATOM   1061 3HD2 LEU A  65       5.419   0.101   8.472  1.00  0.00           H  
ATOM   1062  N   GLU A  66       9.275   2.221   9.428  1.00  0.00           N  
ATOM   1063  CA  GLU A  66      10.586   2.762   9.770  1.00  0.00           C  
ATOM   1064  C   GLU A  66      11.537   2.691   8.583  1.00  0.00           C  
ATOM   1065  O   GLU A  66      11.906   1.606   8.135  1.00  0.00           O  
ATOM   1066  CB  GLU A  66      11.181   2.005  10.960  1.00  0.00           C  
ATOM   1067  CG  GLU A  66      12.525   2.540  11.436  1.00  0.00           C  
ATOM   1068  CD  GLU A  66      13.057   1.801  12.632  1.00  0.00           C  
ATOM   1069  OE1 GLU A  66      12.534   0.759  12.945  1.00  0.00           O  
ATOM   1070  OE2 GLU A  66      13.990   2.280  13.234  1.00  0.00           O  
ATOM   1071  H   GLU A  66       9.200   1.252   9.152  1.00  0.00           H  
ATOM   1072  HA  GLU A  66      10.459   3.812  10.036  1.00  0.00           H  
ATOM   1073 1HB  GLU A  66      10.488   2.046  11.801  1.00  0.00           H  
ATOM   1074 2HB  GLU A  66      11.313   0.956  10.695  1.00  0.00           H  
ATOM   1075 1HG  GLU A  66      13.245   2.458  10.622  1.00  0.00           H  
ATOM   1076 2HG  GLU A  66      12.417   3.595  11.684  1.00  0.00           H  
ATOM   1077  N   TYR A  67      11.931   3.856   8.077  1.00  0.00           N  
ATOM   1078  CA  TYR A  67      12.948   3.933   7.035  1.00  0.00           C  
ATOM   1079  C   TYR A  67      14.069   4.886   7.429  1.00  0.00           C  
ATOM   1080  O   TYR A  67      13.862   5.812   8.214  1.00  0.00           O  
ATOM   1081  CB  TYR A  67      12.324   4.370   5.708  1.00  0.00           C  
ATOM   1082  CG  TYR A  67      11.374   3.352   5.116  1.00  0.00           C  
ATOM   1083  CD1 TYR A  67      10.034   3.363   5.474  1.00  0.00           C  
ATOM   1084  CD2 TYR A  67      11.843   2.408   4.214  1.00  0.00           C  
ATOM   1085  CE1 TYR A  67       9.166   2.434   4.934  1.00  0.00           C  
ATOM   1086  CE2 TYR A  67      10.975   1.479   3.674  1.00  0.00           C  
ATOM   1087  CZ  TYR A  67       9.642   1.490   4.031  1.00  0.00           C  
ATOM   1088  OH  TYR A  67       8.779   0.564   3.492  1.00  0.00           O  
ATOM   1089  H   TYR A  67      11.516   4.708   8.423  1.00  0.00           H  
ATOM   1090  HA  TYR A  67      13.381   2.941   6.910  1.00  0.00           H  
ATOM   1091 1HB  TYR A  67      11.776   5.303   5.852  1.00  0.00           H  
ATOM   1092 2HB  TYR A  67      13.112   4.563   4.981  1.00  0.00           H  
ATOM   1093  HD1 TYR A  67       9.665   4.105   6.183  1.00  0.00           H  
ATOM   1094  HD2 TYR A  67      12.896   2.399   3.933  1.00  0.00           H  
ATOM   1095  HE1 TYR A  67       8.114   2.442   5.216  1.00  0.00           H  
ATOM   1096  HE2 TYR A  67      11.344   0.736   2.966  1.00  0.00           H  
ATOM   1097  HH  TYR A  67       7.892   0.725   3.824  1.00  0.00           H  
ATOM   1098  N   GLN A  68      15.256   4.653   6.880  1.00  0.00           N  
ATOM   1099  CA  GLN A  68      16.406   5.510   7.149  1.00  0.00           C  
ATOM   1100  C   GLN A  68      17.465   5.368   6.064  1.00  0.00           C  
ATOM   1101  O   GLN A  68      17.826   4.257   5.677  1.00  0.00           O  
ATOM   1102  CB  GLN A  68      17.011   5.178   8.517  1.00  0.00           C  
ATOM   1103  CG  GLN A  68      18.108   6.132   8.959  1.00  0.00           C  
ATOM   1104  CD  GLN A  68      18.507   5.922  10.407  1.00  0.00           C  
ATOM   1105  OE1 GLN A  68      17.655   5.856  11.297  1.00  0.00           O  
ATOM   1106  NE2 GLN A  68      19.808   5.818  10.651  1.00  0.00           N  
ATOM   1107  H   GLN A  68      15.365   3.864   6.260  1.00  0.00           H  
ATOM   1108  HA  GLN A  68      16.064   6.545   7.151  1.00  0.00           H  
ATOM   1109 1HB  GLN A  68      16.228   5.192   9.274  1.00  0.00           H  
ATOM   1110 2HB  GLN A  68      17.429   4.172   8.495  1.00  0.00           H  
ATOM   1111 1HG  GLN A  68      18.988   5.972   8.335  1.00  0.00           H  
ATOM   1112 2HG  GLN A  68      17.752   7.156   8.848  1.00  0.00           H  
ATOM   1113 1HE2 GLN A  68      20.132   5.678  11.588  1.00  0.00           H  
ATOM   1114 2HE2 GLN A  68      20.466   5.877   9.900  1.00  0.00           H  
ATOM   1115  N   TYR A  69      17.958   6.501   5.575  1.00  0.00           N  
ATOM   1116  CA  TYR A  69      18.879   6.510   4.444  1.00  0.00           C  
ATOM   1117  C   TYR A  69      20.124   7.330   4.756  1.00  0.00           C  
ATOM   1118  O   TYR A  69      20.059   8.329   5.472  1.00  0.00           O  
ATOM   1119  CB  TYR A  69      18.185   7.054   3.193  1.00  0.00           C  
ATOM   1120  CG  TYR A  69      17.130   6.129   2.629  1.00  0.00           C  
ATOM   1121  CD1 TYR A  69      15.840   6.157   3.138  1.00  0.00           C  
ATOM   1122  CD2 TYR A  69      17.452   5.252   1.604  1.00  0.00           C  
ATOM   1123  CE1 TYR A  69      14.876   5.311   2.623  1.00  0.00           C  
ATOM   1124  CE2 TYR A  69      16.488   4.407   1.089  1.00  0.00           C  
ATOM   1125  CZ  TYR A  69      15.205   4.435   1.595  1.00  0.00           C  
ATOM   1126  OH  TYR A  69      14.244   3.593   1.082  1.00  0.00           O  
ATOM   1127  H   TYR A  69      17.688   7.378   5.997  1.00  0.00           H  
ATOM   1128  HA  TYR A  69      19.193   5.484   4.255  1.00  0.00           H  
ATOM   1129 1HB  TYR A  69      17.712   8.009   3.425  1.00  0.00           H  
ATOM   1130 2HB  TYR A  69      18.927   7.236   2.416  1.00  0.00           H  
ATOM   1131  HD1 TYR A  69      15.586   6.846   3.944  1.00  0.00           H  
ATOM   1132  HD2 TYR A  69      18.466   5.229   1.205  1.00  0.00           H  
ATOM   1133  HE1 TYR A  69      13.862   5.333   3.022  1.00  0.00           H  
ATOM   1134  HE2 TYR A  69      16.742   3.717   0.283  1.00  0.00           H  
ATOM   1135  HH  TYR A  69      13.391   4.032   1.105  1.00  0.00           H  
ATOM   1136  N   HIS A  70      21.259   6.901   4.214  1.00  0.00           N  
ATOM   1137  CA  HIS A  70      22.516   7.615   4.401  1.00  0.00           C  
ATOM   1138  C   HIS A  70      23.294   7.715   3.096  1.00  0.00           C  
ATOM   1139  O   HIS A  70      23.194   6.842   2.234  1.00  0.00           O  
ATOM   1140  OXT HIS A  70      24.015   8.653   2.898  1.00  0.00           O  
ATOM   1141  CB  HIS A  70      23.377   6.925   5.464  1.00  0.00           C  
ATOM   1142  CG  HIS A  70      22.738   6.875   6.817  1.00  0.00           C  
ATOM   1143  ND1 HIS A  70      22.702   7.964   7.663  1.00  0.00           N  
ATOM   1144  CD2 HIS A  70      22.111   5.869   7.471  1.00  0.00           C  
ATOM   1145  CE1 HIS A  70      22.079   7.629   8.780  1.00  0.00           C  
ATOM   1146  NE2 HIS A  70      21.712   6.364   8.688  1.00  0.00           N  
ATOM   1147  H   HIS A  70      21.250   6.057   3.657  1.00  0.00           H  
ATOM   1148  HA  HIS A  70      22.284   8.628   4.730  1.00  0.00           H  
ATOM   1149 1HB  HIS A  70      23.592   5.903   5.151  1.00  0.00           H  
ATOM   1150 2HB  HIS A  70      24.329   7.446   5.556  1.00  0.00           H  
ATOM   1151  HD1 HIS A  70      23.015   8.889   7.449  1.00  0.00           H  
ATOM   1152  HD2 HIS A  70      21.898   4.833   7.206  1.00  0.00           H  
ATOM   1153  HE1 HIS A  70      21.945   8.356   9.580  1.00  0.00           H  
