# Supplementary material for: De novo design of immunoglobulin-like domains
Source: Nat Commun. 2022 Oct 3;13:5661. doi: 10.1038/s41467-022-33004-6 (PMC9530121; doi:10.1038/s41467-022-33004-6)
Supplement: Supplementary file 4 — Supplementary Data 1 [file 41467_2022_33004_MOESM4_ESM.zip › dIG_design_models/dIG6_model.pdb]

ATOM      1  N   THR A   1       0.000   0.000   0.000  1.00  0.00           N  
ATOM      2  CA  THR A   1       1.458   0.000   0.000  1.00  0.00           C  
ATOM      3  C   THR A   1       2.009   1.420   0.000  1.00  0.00           C  
ATOM      4  O   THR A   1       2.259   1.999   1.057  1.00  0.00           O  
ATOM      5  CB  THR A   1       2.012  -0.770  -1.213  1.00  0.00           C  
ATOM      6  OG1 THR A   1       1.519  -0.180  -2.423  1.00  0.00           O  
ATOM      7  CG2 THR A   1       1.591  -2.230  -1.156  1.00  0.00           C  
ATOM      8 1H   THR A   1      -0.334  -0.943   0.000  1.00  0.00           H  
ATOM      9 2H   THR A   1      -0.334   0.471   0.816  1.00  0.00           H  
ATOM     10 3H   THR A   1      -0.334   0.471  -0.816  1.00  0.00           H  
ATOM     11  HA  THR A   1       1.804  -0.495   0.908  1.00  0.00           H  
ATOM     12  HB  THR A   1       3.101  -0.712  -1.214  1.00  0.00           H  
ATOM     13  HG1 THR A   1       1.406  -0.863  -3.088  1.00  0.00           H  
ATOM     14 1HG2 THR A   1       1.992  -2.758  -2.021  1.00  0.00           H  
ATOM     15 2HG2 THR A   1       1.974  -2.684  -0.243  1.00  0.00           H  
ATOM     16 3HG2 THR A   1       0.503  -2.295  -1.164  1.00  0.00           H  
ATOM     17  N   VAL A   2       2.196   1.977  -1.192  1.00  0.00           N  
ATOM     18  CA  VAL A   2       2.715   3.332  -1.331  1.00  0.00           C  
ATOM     19  C   VAL A   2       1.762   4.207  -2.135  1.00  0.00           C  
ATOM     20  O   VAL A   2       1.304   3.819  -3.211  1.00  0.00           O  
ATOM     21  CB  VAL A   2       4.092   3.309  -2.022  1.00  0.00           C  
ATOM     22  CG1 VAL A   2       4.604   4.725  -2.238  1.00  0.00           C  
ATOM     23  CG2 VAL A   2       5.075   2.501  -1.190  1.00  0.00           C  
ATOM     24  H   VAL A   2       1.973   1.447  -2.023  1.00  0.00           H  
ATOM     25  HA  VAL A   2       2.806   3.765  -0.335  1.00  0.00           H  
ATOM     26  HB  VAL A   2       3.986   2.852  -3.007  1.00  0.00           H  
ATOM     27 1HG1 VAL A   2       5.577   4.690  -2.728  1.00  0.00           H  
ATOM     28 2HG1 VAL A   2       3.902   5.274  -2.866  1.00  0.00           H  
ATOM     29 3HG1 VAL A   2       4.700   5.228  -1.276  1.00  0.00           H  
ATOM     30 1HG2 VAL A   2       6.046   2.488  -1.685  1.00  0.00           H  
ATOM     31 2HG2 VAL A   2       5.176   2.955  -0.204  1.00  0.00           H  
ATOM     32 3HG2 VAL A   2       4.709   1.480  -1.084  1.00  0.00           H  
ATOM     33  N   GLU A   3       1.464   5.389  -1.607  1.00  0.00           N  
ATOM     34  CA  GLU A   3       0.535   6.306  -2.256  1.00  0.00           C  
ATOM     35  C   GLU A   3       1.266   7.270  -3.180  1.00  0.00           C  
ATOM     36  O   GLU A   3       2.127   8.033  -2.743  1.00  0.00           O  
ATOM     37  CB  GLU A   3      -0.258   7.092  -1.208  1.00  0.00           C  
ATOM     38  CG  GLU A   3      -1.286   8.052  -1.788  1.00  0.00           C  
ATOM     39  CD  GLU A   3      -2.024   8.827  -0.732  1.00  0.00           C  
ATOM     40  OE1 GLU A   3      -1.732   8.643   0.425  1.00  0.00           O  
ATOM     41  OE2 GLU A   3      -2.881   9.604  -1.083  1.00  0.00           O  
ATOM     42  H   GLU A   3       1.894   5.660  -0.734  1.00  0.00           H  
ATOM     43  HA  GLU A   3      -0.153   5.717  -2.862  1.00  0.00           H  
ATOM     44 1HB  GLU A   3      -0.782   6.397  -0.552  1.00  0.00           H  
ATOM     45 2HB  GLU A   3       0.429   7.670  -0.591  1.00  0.00           H  
ATOM     46 1HG  GLU A   3      -0.779   8.754  -2.450  1.00  0.00           H  
ATOM     47 2HG  GLU A   3      -2.001   7.486  -2.383  1.00  0.00           H  
ATOM     48  N   VAL A   4       0.919   7.231  -4.462  1.00  0.00           N  
ATOM     49  CA  VAL A   4       1.546   8.096  -5.453  1.00  0.00           C  
ATOM     50  C   VAL A   4       0.533   9.050  -6.073  1.00  0.00           C  
ATOM     51  O   VAL A   4      -0.382   8.625  -6.779  1.00  0.00           O  
ATOM     52  CB  VAL A   4       2.198   7.252  -6.564  1.00  0.00           C  
ATOM     53  CG1 VAL A   4       2.855   8.151  -7.600  1.00  0.00           C  
ATOM     54  CG2 VAL A   4       3.214   6.296  -5.958  1.00  0.00           C  
ATOM     55  H   VAL A   4       0.201   6.585  -4.757  1.00  0.00           H  
ATOM     56  HA  VAL A   4       2.303   8.697  -4.948  1.00  0.00           H  
ATOM     57  HB  VAL A   4       1.423   6.682  -7.077  1.00  0.00           H  
ATOM     58 1HG1 VAL A   4       3.311   7.537  -8.378  1.00  0.00           H  
ATOM     59 2HG1 VAL A   4       2.103   8.801  -8.046  1.00  0.00           H  
ATOM     60 3HG1 VAL A   4       3.623   8.758  -7.121  1.00  0.00           H  
ATOM     61 1HG2 VAL A   4       3.671   5.701  -6.748  1.00  0.00           H  
ATOM     62 2HG2 VAL A   4       3.986   6.865  -5.440  1.00  0.00           H  
ATOM     63 3HG2 VAL A   4       2.715   5.634  -5.250  1.00  0.00           H  
ATOM     64  N   ARG A   5       0.701  10.340  -5.804  1.00  0.00           N  
ATOM     65  CA  ARG A   5      -0.183  11.359  -6.358  1.00  0.00           C  
ATOM     66  C   ARG A   5       0.504  12.137  -7.474  1.00  0.00           C  
ATOM     67  O   ARG A   5       1.547  12.754  -7.262  1.00  0.00           O  
ATOM     68  CB  ARG A   5      -0.632  12.326  -5.272  1.00  0.00           C  
ATOM     69  CG  ARG A   5      -1.449  11.698  -4.155  1.00  0.00           C  
ATOM     70  CD  ARG A   5      -1.944  12.719  -3.197  1.00  0.00           C  
ATOM     71  NE  ARG A   5      -2.673  12.117  -2.091  1.00  0.00           N  
ATOM     72  CZ  ARG A   5      -3.378  12.806  -1.173  1.00  0.00           C  
ATOM     73  NH1 ARG A   5      -3.441  14.118  -1.243  1.00  0.00           N  
ATOM     74  NH2 ARG A   5      -4.007  12.165  -0.204  1.00  0.00           N  
ATOM     75  H   ARG A   5       1.460  10.622  -5.201  1.00  0.00           H  
ATOM     76  HA  ARG A   5      -1.052  10.858  -6.786  1.00  0.00           H  
ATOM     77 1HB  ARG A   5       0.241  12.794  -4.819  1.00  0.00           H  
ATOM     78 2HB  ARG A   5      -1.235  13.119  -5.717  1.00  0.00           H  
ATOM     79 1HG  ARG A   5      -2.309  11.181  -4.580  1.00  0.00           H  
ATOM     80 2HG  ARG A   5      -0.831  10.986  -3.607  1.00  0.00           H  
ATOM     81 1HD  ARG A   5      -1.101  13.273  -2.787  1.00  0.00           H  
ATOM     82 2HD  ARG A   5      -2.615  13.406  -3.712  1.00  0.00           H  
ATOM     83  HE  ARG A   5      -2.648  11.110  -2.004  1.00  0.00           H  
ATOM     84 1HH1 ARG A   5      -2.960  14.608  -1.984  1.00  0.00           H  
ATOM     85 2HH1 ARG A   5      -3.970  14.635  -0.555  1.00  0.00           H  
ATOM     86 1HH2 ARG A   5      -3.958  11.157  -0.151  1.00  0.00           H  
ATOM     87 2HH2 ARG A   5      -4.535  12.682   0.483  1.00  0.00           H  
ATOM     88  N   ILE A   6      -0.088  12.102  -8.663  1.00  0.00           N  
ATOM     89  CA  ILE A   6       0.493  12.761  -9.827  1.00  0.00           C  
ATOM     90  C   ILE A   6      -0.499  13.727 -10.464  1.00  0.00           C  
ATOM     91  O   ILE A   6      -1.638  13.362 -10.753  1.00  0.00           O  
ATOM     92  CB  ILE A   6       0.948  11.728 -10.873  1.00  0.00           C  
ATOM     93  CG1 ILE A   6       1.986  10.778 -10.269  1.00  0.00           C  
ATOM     94  CG2 ILE A   6       1.512  12.426 -12.101  1.00  0.00           C  
ATOM     95  CD1 ILE A   6       2.360   9.627 -11.174  1.00  0.00           C  
ATOM     96  H   ILE A   6      -0.962  11.606  -8.764  1.00  0.00           H  
ATOM     97  HA  ILE A   6       1.355  13.339  -9.494  1.00  0.00           H  
ATOM     98  HB  ILE A   6       0.098  11.115 -11.173  1.00  0.00           H  
ATOM     99 1HG1 ILE A   6       2.893  11.334 -10.032  1.00  0.00           H  
ATOM    100 2HG1 ILE A   6       1.603  10.366  -9.335  1.00  0.00           H  
ATOM    101 1HG2 ILE A   6       1.829  11.681 -12.830  1.00  0.00           H  
ATOM    102 2HG2 ILE A   6       0.744  13.061 -12.542  1.00  0.00           H  
ATOM    103 3HG2 ILE A   6       2.366  13.038 -11.811  1.00  0.00           H  
ATOM    104 1HD1 ILE A   6       3.100   8.999 -10.677  1.00  0.00           H  
ATOM    105 2HD1 ILE A   6       1.472   9.035 -11.396  1.00  0.00           H  
ATOM    106 3HD1 ILE A   6       2.780  10.015 -12.101  1.00  0.00           H  
ATOM    107  N   THR A   7      -0.058  14.962 -10.682  1.00  0.00           N  
ATOM    108  CA  THR A   7      -0.893  15.972 -11.320  1.00  0.00           C  
ATOM    109  C   THR A   7      -0.062  16.894 -12.204  1.00  0.00           C  
ATOM    110  O   THR A   7       1.113  17.139 -11.930  1.00  0.00           O  
ATOM    111  CB  THR A   7      -1.653  16.806 -10.272  1.00  0.00           C  
ATOM    112  OG1 THR A   7      -2.566  17.691 -10.933  1.00  0.00           O  
ATOM    113  CG2 THR A   7      -0.682  17.620  -9.432  1.00  0.00           C  
ATOM    114  H   THR A   7       0.880  15.206 -10.397  1.00  0.00           H  
ATOM    115  HA  THR A   7      -1.615  15.462 -11.956  1.00  0.00           H  
ATOM    116  HB  THR A   7      -2.220  16.141  -9.620  1.00  0.00           H  
ATOM    117  HG1 THR A   7      -2.083  18.439 -11.292  1.00  0.00           H  
ATOM    118 1HG2 THR A   7      -1.237  18.203  -8.696  1.00  0.00           H  
ATOM    119 2HG2 THR A   7       0.007  16.949  -8.919  1.00  0.00           H  
ATOM    120 3HG2 THR A   7      -0.119  18.293 -10.077  1.00  0.00           H  
ATOM    121  N   GLU A   8      -0.680  17.402 -13.264  1.00  0.00           N  
ATOM    122  CA  GLU A   8      -0.007  18.320 -14.176  1.00  0.00           C  
ATOM    123  C   GLU A   8      -0.470  19.754 -13.954  1.00  0.00           C  
ATOM    124  O   GLU A   8      -1.651  20.065 -14.104  1.00  0.00           O  
ATOM    125  CB  GLU A   8      -0.261  17.910 -15.629  1.00  0.00           C  
ATOM    126  CG  GLU A   8       0.452  18.775 -16.659  1.00  0.00           C  
ATOM    127  CD  GLU A   8       0.182  18.342 -18.073  1.00  0.00           C  
ATOM    128  OE1 GLU A   8      -0.563  17.409 -18.257  1.00  0.00           O  
ATOM    129  OE2 GLU A   8       0.721  18.945 -18.971  1.00  0.00           O  
ATOM    130  H   GLU A   8      -1.640  17.146 -13.445  1.00  0.00           H  
ATOM    131  HA  GLU A   8       1.063  18.279 -13.970  1.00  0.00           H  
ATOM    132 1HB  GLU A   8       0.061  16.879 -15.777  1.00  0.00           H  
ATOM    133 2HB  GLU A   8      -1.330  17.953 -15.838  1.00  0.00           H  
ATOM    134 1HG  GLU A   8       0.127  19.808 -16.539  1.00  0.00           H  
ATOM    135 2HG  GLU A   8       1.524  18.736 -16.471  1.00  0.00           H  
ATOM    136  N   LYS A   9       0.468  20.625 -13.598  1.00  0.00           N  
ATOM    137  CA  LYS A   9       0.159  22.030 -13.363  1.00  0.00           C  
ATOM    138  C   LYS A   9       0.772  22.916 -14.439  1.00  0.00           C  
ATOM    139  O   LYS A   9       1.891  23.409 -14.288  1.00  0.00           O  
ATOM    140  CB  LYS A   9       0.652  22.463 -11.981  1.00  0.00           C  
ATOM    141  CG  LYS A   9      -0.080  21.806 -10.818  1.00  0.00           C  
ATOM    142  CD  LYS A   9       0.482  22.268  -9.481  1.00  0.00           C  
ATOM    143  CE  LYS A   9      -0.332  21.717  -8.319  1.00  0.00           C  
ATOM    144  NZ  LYS A   9       0.259  22.083  -7.003  1.00  0.00           N  
ATOM    145  H   LYS A   9       1.419  20.305 -13.487  1.00  0.00           H  
ATOM    146  HA  LYS A   9      -0.924  22.151 -13.407  1.00  0.00           H  
ATOM    147 1HB  LYS A   9       1.713  22.230 -11.884  1.00  0.00           H  
ATOM    148 2HB  LYS A   9       0.543  23.543 -11.878  1.00  0.00           H  
ATOM    149 1HG  LYS A   9      -1.140  22.059 -10.864  1.00  0.00           H  
ATOM    150 2HG  LYS A   9       0.021  20.723 -10.889  1.00  0.00           H  
ATOM    151 1HD  LYS A   9       1.515  21.929  -9.383  1.00  0.00           H  
ATOM    152 2HD  LYS A   9       0.469  23.357  -9.437  1.00  0.00           H  
ATOM    153 1HE  LYS A   9      -1.347  22.108  -8.368  1.00  0.00           H  
ATOM    154 2HE  LYS A   9      -0.381  20.630  -8.391  1.00  0.00           H  
ATOM    155 1HZ  LYS A   9      -0.308  21.700  -6.260  1.00  0.00           H  
ATOM    156 2HZ  LYS A   9       1.195  21.709  -6.938  1.00  0.00           H  
ATOM    157 3HZ  LYS A   9       0.292  23.089  -6.916  1.00  0.00           H  
ATOM    158  N   ASN A  10       0.034  23.116 -15.525  1.00  0.00           N  
ATOM    159  CA  ASN A  10       0.487  23.976 -16.612  1.00  0.00           C  
ATOM    160  C   ASN A  10       1.787  23.459 -17.216  1.00  0.00           C  
ATOM    161  O   ASN A  10       2.658  24.240 -17.601  1.00  0.00           O  
ATOM    162  CB  ASN A  10       0.653  25.404 -16.130  1.00  0.00           C  
ATOM    163  CG  ASN A  10      -0.640  26.008 -15.655  1.00  0.00           C  
ATOM    164  OD1 ASN A  10      -1.701  25.777 -16.246  1.00  0.00           O  
ATOM    165  ND2 ASN A  10      -0.572  26.777 -14.599  1.00  0.00           N  
ATOM    166  H   ASN A  10      -0.865  22.662 -15.600  1.00  0.00           H  
ATOM    167  HA  ASN A  10      -0.273  23.963 -17.394  1.00  0.00           H  
ATOM    168 1HB  ASN A  10       1.375  25.432 -15.313  1.00  0.00           H  
ATOM    169 2HB  ASN A  10       1.051  26.018 -16.939  1.00  0.00           H  
ATOM    170 1HD2 ASN A  10      -1.401  27.205 -14.238  1.00  0.00           H  
ATOM    171 2HD2 ASN A  10       0.308  26.936 -14.152  1.00  0.00           H  
ATOM    172  N   GLY A  11       1.912  22.139 -17.298  1.00  0.00           N  
ATOM    173  CA  GLY A  11       3.087  21.517 -17.896  1.00  0.00           C  
ATOM    174  C   GLY A  11       4.003  20.931 -16.829  1.00  0.00           C  
ATOM    175  O   GLY A  11       4.712  19.955 -17.072  1.00  0.00           O  
ATOM    176  H   GLY A  11       1.174  21.551 -16.937  1.00  0.00           H  
ATOM    177 1HA  GLY A  11       2.773  20.730 -18.582  1.00  0.00           H  
ATOM    178 2HA  GLY A  11       3.632  22.256 -18.482  1.00  0.00           H  
ATOM    179  N   GLN A  12       3.983  21.534 -15.644  1.00  0.00           N  
ATOM    180  CA  GLN A  12       4.815  21.076 -14.538  1.00  0.00           C  
ATOM    181  C   GLN A  12       4.175  19.897 -13.817  1.00  0.00           C  
ATOM    182  O   GLN A  12       3.090  20.020 -13.250  1.00  0.00           O  
ATOM    183  CB  GLN A  12       5.070  22.218 -13.551  1.00  0.00           C  
ATOM    184  CG  GLN A  12       5.933  21.832 -12.362  1.00  0.00           C  
ATOM    185  CD  GLN A  12       6.229  23.011 -11.454  1.00  0.00           C  
ATOM    186  OE1 GLN A  12       6.260  24.162 -11.899  1.00  0.00           O  
ATOM    187  NE2 GLN A  12       6.448  22.732 -10.174  1.00  0.00           N  
ATOM    188  H   GLN A  12       3.376  22.329 -15.507  1.00  0.00           H  
ATOM    189  HA  GLN A  12       5.768  20.739 -14.948  1.00  0.00           H  
ATOM    190 1HB  GLN A  12       5.558  23.044 -14.067  1.00  0.00           H  
ATOM    191 2HB  GLN A  12       4.118  22.587 -13.169  1.00  0.00           H  
ATOM    192 1HG  GLN A  12       5.411  21.074 -11.778  1.00  0.00           H  
ATOM    193 2HG  GLN A  12       6.881  21.437 -12.727  1.00  0.00           H  
ATOM    194 1HE2 GLN A  12       6.647  23.469  -9.528  1.00  0.00           H  
ATOM    195 2HE2 GLN A  12       6.413  21.784  -9.856  1.00  0.00           H  
ATOM    196  N   TRP A  13       4.853  18.755 -13.842  1.00  0.00           N  
ATOM    197  CA  TRP A  13       4.371  17.563 -13.154  1.00  0.00           C  
ATOM    198  C   TRP A  13       4.757  17.585 -11.682  1.00  0.00           C  
ATOM    199  O   TRP A  13       5.927  17.747 -11.338  1.00  0.00           O  
ATOM    200  CB  TRP A  13       4.934  16.302 -13.814  1.00  0.00           C  
ATOM    201  CG  TRP A  13       4.324  16.003 -15.150  1.00  0.00           C  
ATOM    202  CD1 TRP A  13       4.874  16.253 -16.372  1.00  0.00           C  
ATOM    203  CD2 TRP A  13       3.037  15.392 -15.408  1.00  0.00           C  
ATOM    204  NE1 TRP A  13       4.023  15.843 -17.367  1.00  0.00           N  
ATOM    205  CE2 TRP A  13       2.894  15.312 -16.796  1.00  0.00           C  
ATOM    206  CE3 TRP A  13       2.010  14.913 -14.584  1.00  0.00           C  
ATOM    207  CZ2 TRP A  13       1.762  14.774 -17.387  1.00  0.00           C  
ATOM    208  CZ3 TRP A  13       0.876  14.372 -15.177  1.00  0.00           C  
ATOM    209  CH2 TRP A  13       0.756  14.303 -16.542  1.00  0.00           C  
ATOM    210  H   TRP A  13       5.723  18.711 -14.352  1.00  0.00           H  
ATOM    211  HA  TRP A  13       3.283  17.553 -13.215  1.00  0.00           H  
ATOM    212 1HB  TRP A  13       6.011  16.410 -13.945  1.00  0.00           H  
ATOM    213 2HB  TRP A  13       4.767  15.445 -13.162  1.00  0.00           H  
ATOM    214  HD1 TRP A  13       5.848  16.711 -16.534  1.00  0.00           H  
ATOM    215  HE1 TRP A  13       4.197  15.920 -18.359  1.00  0.00           H  
ATOM    216  HE3 TRP A  13       2.102  14.962 -13.500  1.00  0.00           H  
ATOM    217  HZ2 TRP A  13       1.647  14.711 -18.469  1.00  0.00           H  
ATOM    218  HZ3 TRP A  13       0.081  14.002 -14.529  1.00  0.00           H  
ATOM    219  HH2 TRP A  13      -0.148  13.872 -16.974  1.00  0.00           H  
ATOM    220  N   GLU A  14       3.764  17.418 -10.813  1.00  0.00           N  
ATOM    221  CA  GLU A  14       4.013  17.279  -9.384  1.00  0.00           C  
ATOM    222  C   GLU A  14       3.703  15.866  -8.906  1.00  0.00           C  
ATOM    223  O   GLU A  14       2.575  15.391  -9.033  1.00  0.00           O  
ATOM    224  CB  GLU A  14       3.175  18.289  -8.595  1.00  0.00           C  
ATOM    225  CG  GLU A  14       3.352  18.210  -7.086  1.00  0.00           C  
ATOM    226  CD  GLU A  14       2.652  19.322  -6.356  1.00  0.00           C  
ATOM    227  OE1 GLU A  14       2.300  20.291  -6.985  1.00  0.00           O  
ATOM    228  OE2 GLU A  14       2.469  19.203  -5.167  1.00  0.00           O  
ATOM    229  H   GLU A  14       2.813  17.388 -11.152  1.00  0.00           H  
ATOM    230  HA  GLU A  14       5.071  17.468  -9.203  1.00  0.00           H  
ATOM    231 1HB  GLU A  14       3.432  19.300  -8.910  1.00  0.00           H  
ATOM    232 2HB  GLU A  14       2.118  18.136  -8.817  1.00  0.00           H  
ATOM    233 1HG  GLU A  14       2.960  17.256  -6.733  1.00  0.00           H  
ATOM    234 2HG  GLU A  14       4.415  18.242  -6.852  1.00  0.00           H  
ATOM    235  N   VAL A  15       4.713  15.199  -8.356  1.00  0.00           N  
ATOM    236  CA  VAL A  15       4.570  13.813  -7.926  1.00  0.00           C  
ATOM    237  C   VAL A  15       4.854  13.667  -6.436  1.00  0.00           C  
ATOM    238  O   VAL A  15       5.923  14.047  -5.958  1.00  0.00           O  
ATOM    239  CB  VAL A  15       5.529  12.906  -8.721  1.00  0.00           C  
ATOM    240  CG1 VAL A  15       5.374  11.457  -8.286  1.00  0.00           C  
ATOM    241  CG2 VAL A  15       5.265  13.053 -10.211  1.00  0.00           C  
ATOM    242  H   VAL A  15       5.601  15.663  -8.234  1.00  0.00           H  
ATOM    243  HA  VAL A  15       3.539  13.507  -8.101  1.00  0.00           H  
ATOM    244  HB  VAL A  15       6.556  13.199  -8.502  1.00  0.00           H  
ATOM    245 1HG1 VAL A  15       6.059  10.830  -8.857  1.00  0.00           H  
ATOM    246 2HG1 VAL A  15       5.602  11.369  -7.224  1.00  0.00           H  
ATOM    247 3HG1 VAL A  15       4.349  11.131  -8.466  1.00  0.00           H  
ATOM    248 1HG2 VAL A  15       5.947  12.410 -10.767  1.00  0.00           H  
ATOM    249 2HG2 VAL A  15       4.236  12.766 -10.429  1.00  0.00           H  
ATOM    250 3HG2 VAL A  15       5.423  14.091 -10.508  1.00  0.00           H  
ATOM    251  N   ARG A  16       3.891  13.114  -5.707  1.00  0.00           N  
ATOM    252  CA  ARG A  16       4.039  12.906  -4.272  1.00  0.00           C  
ATOM    253  C   ARG A  16       3.962  11.426  -3.919  1.00  0.00           C  
ATOM    254  O   ARG A  16       2.901  10.810  -4.015  1.00  0.00           O  
ATOM    255  CB  ARG A  16       2.965  13.664  -3.507  1.00  0.00           C  
ATOM    256  CG  ARG A  16       2.970  15.170  -3.719  1.00  0.00           C  
ATOM    257  CD  ARG A  16       1.946  15.846  -2.883  1.00  0.00           C  
ATOM    258  NE  ARG A  16       1.858  17.268  -3.177  1.00  0.00           N  
ATOM    259  CZ  ARG A  16       1.155  18.157  -2.449  1.00  0.00           C  
ATOM    260  NH1 ARG A  16       0.484  17.757  -1.392  1.00  0.00           N  
ATOM    261  NH2 ARG A  16       1.139  19.432  -2.799  1.00  0.00           N  
ATOM    262  H   ARG A  16       3.033  12.830  -6.159  1.00  0.00           H  
ATOM    263  HA  ARG A  16       5.024  13.268  -3.978  1.00  0.00           H  
ATOM    264 1HB  ARG A  16       1.982  13.294  -3.797  1.00  0.00           H  
ATOM    265 2HB  ARG A  16       3.081  13.481  -2.439  1.00  0.00           H  
ATOM    266 1HG  ARG A  16       3.949  15.571  -3.453  1.00  0.00           H  
ATOM    267 2HG  ARG A  16       2.760  15.391  -4.766  1.00  0.00           H  
ATOM    268 1HD  ARG A  16       0.970  15.399  -3.072  1.00  0.00           H  
ATOM    269 2HD  ARG A  16       2.201  15.730  -1.830  1.00  0.00           H  
ATOM    270  HE  ARG A  16       2.362  17.613  -3.983  1.00  0.00           H  
ATOM    271 1HH1 ARG A  16       0.496  16.783  -1.124  1.00  0.00           H  
ATOM    272 2HH1 ARG A  16      -0.043  18.424  -0.847  1.00  0.00           H  
ATOM    273 1HH2 ARG A  16       1.655  19.739  -3.612  1.00  0.00           H  
ATOM    274 2HH2 ARG A  16       0.612  20.097  -2.254  1.00  0.00           H  
ATOM    275  N   ILE A  17       5.092  10.861  -3.509  1.00  0.00           N  
ATOM    276  CA  ILE A  17       5.173   9.435  -3.216  1.00  0.00           C  
ATOM    277  C   ILE A  17       5.337   9.186  -1.723  1.00  0.00           C  
ATOM    278  O   ILE A  17       6.425   9.350  -1.172  1.00  0.00           O  
ATOM    279  CB  ILE A  17       6.343   8.784  -3.977  1.00  0.00           C  
ATOM    280  CG1 ILE A  17       6.186   9.000  -5.485  1.00  0.00           C  
ATOM    281  CG2 ILE A  17       6.429   7.301  -3.655  1.00  0.00           C  
ATOM    282  CD1 ILE A  17       7.400   8.593  -6.289  1.00  0.00           C  
ATOM    283  H   ILE A  17       5.916  11.434  -3.395  1.00  0.00           H  
ATOM    284  HA  ILE A  17       4.238   8.970  -3.532  1.00  0.00           H  
ATOM    285  HB  ILE A  17       7.277   9.264  -3.686  1.00  0.00           H  
ATOM    286 1HG1 ILE A  17       5.330   8.431  -5.846  1.00  0.00           H  
ATOM    287 2HG1 ILE A  17       5.985  10.054  -5.683  1.00  0.00           H  
ATOM    288 1HG2 ILE A  17       7.261   6.857  -4.201  1.00  0.00           H  
ATOM    289 2HG2 ILE A  17       6.586   7.170  -2.584  1.00  0.00           H  
ATOM    290 3HG2 ILE A  17       5.499   6.811  -3.947  1.00  0.00           H  
ATOM    291 1HD1 ILE A  17       7.213   8.776  -7.348  1.00  0.00           H  
ATOM    292 2HD1 ILE A  17       8.262   9.178  -5.968  1.00  0.00           H  
ATOM    293 3HD1 ILE A  17       7.600   7.535  -6.135  1.00  0.00           H  
ATOM    294  N   ARG A  18       4.249   8.789  -1.071  1.00  0.00           N  
ATOM    295  CA  ARG A  18       4.250   8.589   0.373  1.00  0.00           C  
ATOM    296  C   ARG A  18       4.195   7.109   0.724  1.00  0.00           C  
ATOM    297  O   ARG A  18       3.268   6.401   0.331  1.00  0.00           O  
ATOM    298  CB  ARG A  18       3.070   9.303   1.014  1.00  0.00           C  
ATOM    299  CG  ARG A  18       2.970   9.147   2.522  1.00  0.00           C  
ATOM    300  CD  ARG A  18       1.845   9.940   3.083  1.00  0.00           C  
ATOM    301  NE  ARG A  18       2.088  11.370   2.983  1.00  0.00           N  
ATOM    302  CZ  ARG A  18       1.225  12.322   3.390  1.00  0.00           C  
ATOM    303  NH1 ARG A  18       0.070  11.981   3.918  1.00  0.00           N  
ATOM    304  NH2 ARG A  18       1.539  13.599   3.255  1.00  0.00           N  
ATOM    305  H   ARG A  18       3.399   8.622  -1.590  1.00  0.00           H  
ATOM    306  HA  ARG A  18       5.182   8.993   0.769  1.00  0.00           H  
ATOM    307 1HB  ARG A  18       3.127  10.369   0.795  1.00  0.00           H  
ATOM    308 2HB  ARG A  18       2.141   8.932   0.580  1.00  0.00           H  
ATOM    309 1HG  ARG A  18       2.806   8.098   2.769  1.00  0.00           H  
ATOM    310 2HG  ARG A  18       3.895   9.489   2.986  1.00  0.00           H  
ATOM    311 1HD  ARG A  18       0.931   9.711   2.537  1.00  0.00           H  
ATOM    312 2HD  ARG A  18       1.713   9.689   4.135  1.00  0.00           H  
ATOM    313  HE  ARG A  18       2.966  11.672   2.582  1.00  0.00           H  
ATOM    314 1HH1 ARG A  18      -0.170  11.005   4.020  1.00  0.00           H  
ATOM    315 2HH1 ARG A  18      -0.576  12.694   4.221  1.00  0.00           H  
ATOM    316 1HH2 ARG A  18       2.426  13.861   2.849  1.00  0.00           H  
ATOM    317 2HH2 ARG A  18       0.893  14.312   3.558  1.00  0.00           H  
ATOM    318  N   ASN A  19       5.196   6.644   1.465  1.00  0.00           N  
ATOM    319  CA  ASN A  19       5.293   5.234   1.823  1.00  0.00           C  
ATOM    320  C   ASN A  19       4.420   4.911   3.029  1.00  0.00           C  
ATOM    321  O   ASN A  19       4.723   5.309   4.153  1.00  0.00           O  
ATOM    322  CB  ASN A  19       6.737   4.849   2.091  1.00  0.00           C  
ATOM    323  CG  ASN A  19       6.903   3.379   2.355  1.00  0.00           C  
ATOM    324  OD1 ASN A  19       5.918   2.651   2.526  1.00  0.00           O  
ATOM    325  ND2 ASN A  19       8.131   2.927   2.391  1.00  0.00           N  
ATOM    326  H   ASN A  19       5.907   7.284   1.788  1.00  0.00           H  
ATOM    327  HA  ASN A  19       4.932   4.645   0.981  1.00  0.00           H  
ATOM    328 1HB  ASN A  19       7.352   5.125   1.233  1.00  0.00           H  
ATOM    329 2HB  ASN A  19       7.108   5.405   2.952  1.00  0.00           H  
ATOM    330 1HD2 ASN A  19       8.302   1.957   2.563  1.00  0.00           H  
ATOM    331 2HD2 ASN A  19       8.897   3.552   2.248  1.00  0.00           H  
ATOM    332  N   ARG A  20       3.333   4.186   2.788  1.00  0.00           N  
ATOM    333  CA  ARG A  20       2.392   3.839   3.846  1.00  0.00           C  
ATOM    334  C   ARG A  20       2.581   2.398   4.301  1.00  0.00           C  
ATOM    335  O   ARG A  20       1.864   1.914   5.177  1.00  0.00           O  
ATOM    336  CB  ARG A  20       0.958   4.035   3.373  1.00  0.00           C  
ATOM    337  CG  ARG A  20       0.553   5.482   3.144  1.00  0.00           C  
ATOM    338  CD  ARG A  20      -0.865   5.594   2.715  1.00  0.00           C  
ATOM    339  NE  ARG A  20      -1.261   6.977   2.507  1.00  0.00           N  
ATOM    340  CZ  ARG A  20      -1.710   7.798   3.476  1.00  0.00           C  
ATOM    341  NH1 ARG A  20      -1.814   7.362   4.712  1.00  0.00           N  
ATOM    342  NH2 ARG A  20      -2.046   9.043   3.184  1.00  0.00           N  
ATOM    343  H   ARG A  20       3.154   3.865   1.846  1.00  0.00           H  
ATOM    344  HA  ARG A  20       2.589   4.487   4.700  1.00  0.00           H  
ATOM    345 1HB  ARG A  20       0.808   3.498   2.438  1.00  0.00           H  
ATOM    346 2HB  ARG A  20       0.272   3.613   4.108  1.00  0.00           H  
ATOM    347 1HG  ARG A  20       0.676   6.046   4.069  1.00  0.00           H  
ATOM    348 2HG  ARG A  20       1.182   5.918   2.367  1.00  0.00           H  
ATOM    349 1HD  ARG A  20      -1.005   5.055   1.778  1.00  0.00           H  
ATOM    350 2HD  ARG A  20      -1.511   5.165   3.480  1.00  0.00           H  
ATOM    351  HE  ARG A  20      -1.195   7.349   1.569  1.00  0.00           H  
ATOM    352 1HH1 ARG A  20      -1.557   6.411   4.934  1.00  0.00           H  
ATOM    353 2HH1 ARG A  20      -2.150   7.977   5.438  1.00  0.00           H  
ATOM    354 1HH2 ARG A  20      -1.967   9.379   2.234  1.00  0.00           H  
ATOM    355 2HH2 ARG A  20      -2.383   9.658   3.910  1.00  0.00           H  
ATOM    356  N   SER A  21       3.550   1.715   3.702  1.00  0.00           N  
ATOM    357  CA  SER A  21       3.792   0.308   3.996  1.00  0.00           C  
ATOM    358  C   SER A  21       4.751   0.147   5.169  1.00  0.00           C  
ATOM    359  O   SER A  21       5.370   1.114   5.614  1.00  0.00           O  
ATOM    360  CB  SER A  21       4.353  -0.392   2.773  1.00  0.00           C  
ATOM    361  OG  SER A  21       5.665   0.026   2.512  1.00  0.00           O  
ATOM    362  H   SER A  21       4.135   2.184   3.024  1.00  0.00           H  
ATOM    363  HA  SER A  21       2.843  -0.147   4.276  1.00  0.00           H  
ATOM    364 1HB  SER A  21       4.337  -1.470   2.933  1.00  0.00           H  
ATOM    365 2HB  SER A  21       3.722  -0.179   1.911  1.00  0.00           H  
ATOM    366  HG  SER A  21       5.663   0.981   2.612  1.00  0.00           H  
ATOM    367  N   SER A  22       4.870  -1.079   5.666  1.00  0.00           N  
ATOM    368  CA  SER A  22       5.801  -1.381   6.745  1.00  0.00           C  
ATOM    369  C   SER A  22       7.220  -1.550   6.217  1.00  0.00           C  
ATOM    370  O   SER A  22       8.186  -1.508   6.980  1.00  0.00           O  
ATOM    371  CB  SER A  22       5.369  -2.641   7.471  1.00  0.00           C  
ATOM    372  OG  SER A  22       5.525  -3.769   6.655  1.00  0.00           O  
ATOM    373  H   SER A  22       4.299  -1.821   5.286  1.00  0.00           H  
ATOM    374  HA  SER A  22       5.801  -0.540   7.439  1.00  0.00           H  
ATOM    375 1HB  SER A  22       5.961  -2.760   8.378  1.00  0.00           H  
ATOM    376 2HB  SER A  22       4.326  -2.547   7.772  1.00  0.00           H  
ATOM    377  HG  SER A  22       4.784  -4.345   6.857  1.00  0.00           H  
ATOM    378  N   GLN A  23       7.340  -1.741   4.908  1.00  0.00           N  
ATOM    379  CA  GLN A  23       8.641  -1.928   4.277  1.00  0.00           C  
ATOM    380  C   GLN A  23       9.075  -0.673   3.531  1.00  0.00           C  
ATOM    381  O   GLN A  23       8.242   0.125   3.101  1.00  0.00           O  
ATOM    382  CB  GLN A  23       8.605  -3.121   3.318  1.00  0.00           C  
ATOM    383  CG  GLN A  23       8.154  -4.422   3.960  1.00  0.00           C  
ATOM    384  CD  GLN A  23       9.086  -4.876   5.067  1.00  0.00           C  
ATOM    385  OE1 GLN A  23      10.272  -5.123   4.835  1.00  0.00           O  
ATOM    386  NE2 GLN A  23       8.553  -4.988   6.279  1.00  0.00           N  
ATOM    387  H   GLN A  23       6.508  -1.759   4.336  1.00  0.00           H  
ATOM    388  HA  GLN A  23       9.373  -2.121   5.061  1.00  0.00           H  
ATOM    389 1HB  GLN A  23       7.931  -2.902   2.490  1.00  0.00           H  
ATOM    390 2HB  GLN A  23       9.599  -3.281   2.898  1.00  0.00           H  
ATOM    391 1HG  GLN A  23       7.160  -4.279   4.385  1.00  0.00           H  
ATOM    392 2HG  GLN A  23       8.124  -5.200   3.197  1.00  0.00           H  
ATOM    393 1HE2 GLN A  23       9.120  -5.283   7.048  1.00  0.00           H  
ATOM    394 2HE2 GLN A  23       7.586  -4.777   6.421  1.00  0.00           H  
ATOM    395  N   PRO A  24      10.385  -0.505   3.379  1.00  0.00           N  
ATOM    396  CA  PRO A  24      10.931   0.615   2.622  1.00  0.00           C  
ATOM    397  C   PRO A  24      10.685   0.443   1.129  1.00  0.00           C  
ATOM    398  O   PRO A  24      10.569  -0.678   0.633  1.00  0.00           O  
ATOM    399  CB  PRO A  24      12.424   0.563   2.959  1.00  0.00           C  
ATOM    400  CG  PRO A  24      12.689  -0.879   3.225  1.00  0.00           C  
ATOM    401  CD  PRO A  24      11.453  -1.362   3.936  1.00  0.00           C  
ATOM    402  HA  PRO A  24      10.418   1.522   2.942  1.00  0.00           H  
ATOM    403 1HB  PRO A  24      13.012   0.958   2.117  1.00  0.00           H  
ATOM    404 2HB  PRO A  24      12.636   1.204   3.827  1.00  0.00           H  
ATOM    405 1HG  PRO A  24      12.869  -1.413   2.280  1.00  0.00           H  
ATOM    406 2HG  PRO A  24      13.599  -0.992   3.832  1.00  0.00           H  
ATOM    407 1HD  PRO A  24      11.285  -2.423   3.701  1.00  0.00           H  
ATOM    408 2HD  PRO A  24      11.574  -1.219   5.021  1.00  0.00           H  
ATOM    409  N   ALA A  25      10.605   1.561   0.415  1.00  0.00           N  
ATOM    410  CA  ALA A  25      10.304   1.539  -1.012  1.00  0.00           C  
ATOM    411  C   ALA A  25      11.457   2.109  -1.828  1.00  0.00           C  
ATOM    412  O   ALA A  25      12.124   3.052  -1.403  1.00  0.00           O  
ATOM    413  CB  ALA A  25       9.023   2.311  -1.295  1.00  0.00           C  
ATOM    414  H   ALA A  25      10.758   2.448   0.871  1.00  0.00           H  
ATOM    415  HA  ALA A  25      10.163   0.500  -1.313  1.00  0.00           H  
ATOM    416 1HB  ALA A  25       8.812   2.286  -2.363  1.00  0.00           H  
ATOM    417 2HB  ALA A  25       8.196   1.856  -0.750  1.00  0.00           H  
ATOM    418 3HB  ALA A  25       9.145   3.345  -0.974  1.00  0.00           H  
ATOM    419  N   ARG A  26      11.687   1.530  -3.002  1.00  0.00           N  
ATOM    420  CA  ARG A  26      12.698   2.039  -3.922  1.00  0.00           C  
ATOM    421  C   ARG A  26      12.056   2.747  -5.108  1.00  0.00           C  
ATOM    422  O   ARG A  26      11.314   2.138  -5.879  1.00  0.00           O  
ATOM    423  CB  ARG A  26      13.580   0.908  -4.427  1.00  0.00           C  
ATOM    424  CG  ARG A  26      14.688   1.336  -5.377  1.00  0.00           C  
ATOM    425  CD  ARG A  26      15.454   0.170  -5.888  1.00  0.00           C  
ATOM    426  NE  ARG A  26      16.562   0.579  -6.736  1.00  0.00           N  
ATOM    427  CZ  ARG A  26      16.477   0.773  -8.065  1.00  0.00           C  
ATOM    428  NH1 ARG A  26      15.331   0.592  -8.685  1.00  0.00           N  
ATOM    429  NH2 ARG A  26      17.545   1.146  -8.749  1.00  0.00           N  
ATOM    430  H   ARG A  26      11.148   0.717  -3.264  1.00  0.00           H  
ATOM    431  HA  ARG A  26      13.306   2.769  -3.387  1.00  0.00           H  
ATOM    432 1HB  ARG A  26      14.048   0.406  -3.581  1.00  0.00           H  
ATOM    433 2HB  ARG A  26      12.966   0.172  -4.946  1.00  0.00           H  
ATOM    434 1HG  ARG A  26      14.254   1.860  -6.229  1.00  0.00           H  
ATOM    435 2HG  ARG A  26      15.379   1.999  -4.856  1.00  0.00           H  
ATOM    436 1HD  ARG A  26      15.857  -0.395  -5.049  1.00  0.00           H  
ATOM    437 2HD  ARG A  26      14.795  -0.470  -6.474  1.00  0.00           H  
ATOM    438  HE  ARG A  26      17.461   0.728  -6.295  1.00  0.00           H  
ATOM    439 1HH1 ARG A  26      14.515   0.307  -8.162  1.00  0.00           H  
ATOM    440 2HH1 ARG A  26      15.267   0.738  -9.681  1.00  0.00           H  
ATOM    441 1HH2 ARG A  26      18.427   1.285  -8.273  1.00  0.00           H  
ATOM    442 2HH2 ARG A  26      17.482   1.291  -9.745  1.00  0.00           H  
ATOM    443  N   VAL A  27      12.347   4.036  -5.249  1.00  0.00           N  
ATOM    444  CA  VAL A  27      11.768   4.839  -6.321  1.00  0.00           C  
ATOM    445  C   VAL A  27      12.808   5.165  -7.386  1.00  0.00           C  
ATOM    446  O   VAL A  27      13.769   5.889  -7.127  1.00  0.00           O  
ATOM    447  CB  VAL A  27      11.189   6.149  -5.756  1.00  0.00           C  
ATOM    448  CG1 VAL A  27      10.586   6.990  -6.871  1.00  0.00           C  
ATOM    449  CG2 VAL A  27      10.147   5.838  -4.692  1.00  0.00           C  
ATOM    450  H   VAL A  27      12.984   4.471  -4.597  1.00  0.00           H  
ATOM    451  HA  VAL A  27      10.978   4.255  -6.793  1.00  0.00           H  
ATOM    452  HB  VAL A  27      11.997   6.732  -5.314  1.00  0.00           H  
ATOM    453 1HG1 VAL A  27      10.181   7.913  -6.454  1.00  0.00           H  
ATOM    454 2HG1 VAL A  27      11.358   7.231  -7.602  1.00  0.00           H  
ATOM    455 3HG1 VAL A  27       9.786   6.431  -7.357  1.00  0.00           H  
ATOM    456 1HG2 VAL A  27       9.742   6.769  -4.296  1.00  0.00           H  
ATOM    457 2HG2 VAL A  27       9.341   5.250  -5.133  1.00  0.00           H  
ATOM    458 3HG2 VAL A  27      10.610   5.271  -3.884  1.00  0.00           H  
ATOM    459  N   GLU A  28      12.608   4.627  -8.584  1.00  0.00           N  
ATOM    460  CA  GLU A  28      13.516   4.880  -9.698  1.00  0.00           C  
ATOM    461  C   GLU A  28      12.909   5.862 -10.690  1.00  0.00           C  
ATOM    462  O   GLU A  28      11.854   5.603 -11.269  1.00  0.00           O  
ATOM    463  CB  GLU A  28      13.863   3.570 -10.409  1.00  0.00           C  
ATOM    464  CG  GLU A  28      14.817   3.727 -11.584  1.00  0.00           C  
ATOM    465  CD  GLU A  28      15.236   2.411 -12.179  1.00  0.00           C  
ATOM    466  OE1 GLU A  28      15.247   1.436 -11.466  1.00  0.00           O  
ATOM    467  OE2 GLU A  28      15.545   2.381 -13.346  1.00  0.00           O  
ATOM    468  H   GLU A  28      11.808   4.029  -8.728  1.00  0.00           H  
ATOM    469  HA  GLU A  28      14.426   5.326  -9.299  1.00  0.00           H  
ATOM    470 1HB  GLU A  28      14.318   2.879  -9.699  1.00  0.00           H  
ATOM    471 2HB  GLU A  28      12.950   3.103 -10.781  1.00  0.00           H  
ATOM    472 1HG  GLU A  28      14.332   4.323 -12.356  1.00  0.00           H  
ATOM    473 2HG  GLU A  28      15.703   4.266 -11.250  1.00  0.00           H  
ATOM    474  N   VAL A  29      13.583   6.991 -10.884  1.00  0.00           N  
ATOM    475  CA  VAL A  29      13.073   8.048 -11.750  1.00  0.00           C  
ATOM    476  C   VAL A  29      13.988   8.267 -12.948  1.00  0.00           C  
ATOM    477  O   VAL A  29      15.130   8.701 -12.798  1.00  0.00           O  
ATOM    478  CB  VAL A  29      12.939   9.365 -10.962  1.00  0.00           C  
ATOM    479  CG1 VAL A  29      12.420  10.474 -11.864  1.00  0.00           C  
ATOM    480  CG2 VAL A  29      12.016   9.163  -9.770  1.00  0.00           C  
ATOM    481  H   VAL A  29      14.470   7.120 -10.421  1.00  0.00           H  
ATOM    482  HA  VAL A  29      12.099   7.738 -12.126  1.00  0.00           H  
ATOM    483  HB  VAL A  29      13.925   9.670 -10.612  1.00  0.00           H  
ATOM    484 1HG1 VAL A  29      12.331  11.398 -11.291  1.00  0.00           H  
ATOM    485 2HG1 VAL A  29      13.114  10.626 -12.690  1.00  0.00           H  
ATOM    486 3HG1 VAL A  29      11.442  10.197 -12.257  1.00  0.00           H  
ATOM    487 1HG2 VAL A  29      11.926  10.097  -9.217  1.00  0.00           H  
ATOM    488 2HG2 VAL A  29      11.032   8.852 -10.120  1.00  0.00           H  
ATOM    489 3HG2 VAL A  29      12.428   8.394  -9.116  1.00  0.00           H  
ATOM    490  N   GLU A  30      13.479   7.966 -14.138  1.00  0.00           N  
ATOM    491  CA  GLU A  30      14.224   8.192 -15.370  1.00  0.00           C  
ATOM    492  C   GLU A  30      13.700   9.414 -16.114  1.00  0.00           C  
ATOM    493  O   GLU A  30      12.592   9.398 -16.650  1.00  0.00           O  
ATOM    494  CB  GLU A  30      14.147   6.960 -16.274  1.00  0.00           C  
ATOM    495  CG  GLU A  30      14.926   7.085 -17.575  1.00  0.00           C  
ATOM    496  CD  GLU A  30      14.829   5.856 -18.436  1.00  0.00           C  
ATOM    497  OE1 GLU A  30      14.259   4.888 -17.993  1.00  0.00           O  
ATOM    498  OE2 GLU A  30      15.327   5.885 -19.537  1.00  0.00           O  
ATOM    499  H   GLU A  30      12.551   7.570 -14.190  1.00  0.00           H  
ATOM    500  HA  GLU A  30      15.265   8.383 -15.106  1.00  0.00           H  
ATOM    501 1HB  GLU A  30      14.529   6.091 -15.738  1.00  0.00           H  
ATOM    502 2HB  GLU A  30      13.106   6.758 -16.525  1.00  0.00           H  
ATOM    503 1HG  GLU A  30      14.542   7.938 -18.136  1.00  0.00           H  
ATOM    504 2HG  GLU A  30      15.972   7.279 -17.343  1.00  0.00           H  
ATOM    505  N   GLU A  31      14.503  10.472 -16.144  1.00  0.00           N  
ATOM    506  CA  GLU A  31      14.120  11.705 -16.822  1.00  0.00           C  
ATOM    507  C   GLU A  31      14.991  11.953 -18.048  1.00  0.00           C  
ATOM    508  O   GLU A  31      16.125  12.418 -17.931  1.00  0.00           O  
ATOM    509  CB  GLU A  31      14.221  12.893 -15.863  1.00  0.00           C  
ATOM    510  CG  GLU A  31      13.820  14.229 -16.473  1.00  0.00           C  
ATOM    511  CD  GLU A  31      13.935  15.373 -15.504  1.00  0.00           C  
ATOM    512  OE1 GLU A  31      14.380  15.152 -14.403  1.00  0.00           O  
ATOM    513  OE2 GLU A  31      13.576  16.469 -15.864  1.00  0.00           O  
ATOM    514  H   GLU A  31      15.402  10.421 -15.687  1.00  0.00           H  
ATOM    515  HA  GLU A  31      13.090  11.600 -17.161  1.00  0.00           H  
ATOM    516 1HB  GLU A  31      13.584  12.717 -14.996  1.00  0.00           H  
ATOM    517 2HB  GLU A  31      15.246  12.985 -15.503  1.00  0.00           H  
ATOM    518 1HG  GLU A  31      14.459  14.431 -17.332  1.00  0.00           H  
ATOM    519 2HG  GLU A  31      12.792  14.161 -16.827  1.00  0.00           H  
ATOM    520  N   GLY A  32      14.453  11.641 -19.222  1.00  0.00           N  
ATOM    521  CA  GLY A  32      15.174  11.848 -20.473  1.00  0.00           C  
ATOM    522  C   GLY A  32      16.382  10.927 -20.571  1.00  0.00           C  
ATOM    523  O   GLY A  32      17.335  11.212 -21.298  1.00  0.00           O  
ATOM    524  H   GLY A  32      13.523  11.250 -19.248  1.00  0.00           H  
ATOM    525 1HA  GLY A  32      14.502  11.666 -21.312  1.00  0.00           H  
ATOM    526 2HA  GLY A  32      15.496  12.886 -20.539  1.00  0.00           H  
ATOM    527  N   GLY A  33      16.338   9.820 -19.837  1.00  0.00           N  
ATOM    528  CA  GLY A  33      17.430   8.854 -19.841  1.00  0.00           C  
ATOM    529  C   GLY A  33      18.208   8.897 -18.532  1.00  0.00           C  
ATOM    530  O   GLY A  33      18.920   7.952 -18.191  1.00  0.00           O  
ATOM    531  H   GLY A  33      15.528   9.644 -19.261  1.00  0.00           H  
ATOM    532 1HA  GLY A  33      17.030   7.853 -20.000  1.00  0.00           H  
ATOM    533 2HA  GLY A  33      18.100   9.067 -20.673  1.00  0.00           H  
ATOM    534  N   ARG A  34      18.067   9.996 -17.801  1.00  0.00           N  
ATOM    535  CA  ARG A  34      18.755  10.163 -16.526  1.00  0.00           C  
ATOM    536  C   ARG A  34      18.032   9.424 -15.408  1.00  0.00           C  
ATOM    537  O   ARG A  34      16.944   9.822 -14.990  1.00  0.00           O  
ATOM    538  CB  ARG A  34      18.867  11.638 -16.167  1.00  0.00           C  
ATOM    539  CG  ARG A  34      19.573  11.923 -14.851  1.00  0.00           C  
ATOM    540  CD  ARG A  34      19.551  13.371 -14.519  1.00  0.00           C  
ATOM    541  NE  ARG A  34      20.021  13.624 -13.167  1.00  0.00           N  
ATOM    542  CZ  ARG A  34      21.305  13.861 -12.834  1.00  0.00           C  
ATOM    543  NH1 ARG A  34      22.232  13.873 -13.765  1.00  0.00           N  
ATOM    544  NH2 ARG A  34      21.631  14.081 -11.573  1.00  0.00           N  
ATOM    545  H   ARG A  34      17.467  10.737 -18.136  1.00  0.00           H  
ATOM    546  HA  ARG A  34      19.753   9.732 -16.621  1.00  0.00           H  
ATOM    547 1HB  ARG A  34      19.408  12.164 -16.952  1.00  0.00           H  
ATOM    548 2HB  ARG A  34      17.870  12.074 -16.108  1.00  0.00           H  
ATOM    549 1HG  ARG A  34      19.078  11.380 -14.047  1.00  0.00           H  
ATOM    550 2HG  ARG A  34      20.614  11.604 -14.919  1.00  0.00           H  
ATOM    551 1HD  ARG A  34      20.196  13.913 -15.211  1.00  0.00           H  
ATOM    552 2HD  ARG A  34      18.532  13.747 -14.602  1.00  0.00           H  
ATOM    553  HE  ARG A  34      19.335  13.622 -12.423  1.00  0.00           H  
ATOM    554 1HH1 ARG A  34      21.983  13.705 -14.729  1.00  0.00           H  
ATOM    555 2HH1 ARG A  34      23.194  14.051 -13.516  1.00  0.00           H  
ATOM    556 1HH2 ARG A  34      20.917  14.071 -10.856  1.00  0.00           H  
ATOM    557 2HH2 ARG A  34      22.592  14.258 -11.323  1.00  0.00           H  
ATOM    558  N   ARG A  35      18.641   8.346 -14.927  1.00  0.00           N  
ATOM    559  CA  ARG A  35      18.011   7.491 -13.929  1.00  0.00           C  
ATOM    560  C   ARG A  35      18.521   7.809 -12.530  1.00  0.00           C  
ATOM    561  O   ARG A  35      19.718   7.715 -12.259  1.00  0.00           O  
ATOM    562  CB  ARG A  35      18.271   6.025 -14.238  1.00  0.00           C  
ATOM    563  CG  ARG A  35      17.681   5.533 -15.550  1.00  0.00           C  
ATOM    564  CD  ARG A  35      18.240   4.214 -15.945  1.00  0.00           C  
ATOM    565  NE  ARG A  35      17.734   3.138 -15.108  1.00  0.00           N  
ATOM    566  CZ  ARG A  35      18.251   1.895 -15.064  1.00  0.00           C  
ATOM    567  NH1 ARG A  35      19.287   1.588 -15.814  1.00  0.00           N  
ATOM    568  NH2 ARG A  35      17.719   0.986 -14.267  1.00  0.00           N  
ATOM    569  H   ARG A  35      19.565   8.112 -15.262  1.00  0.00           H  
ATOM    570  HA  ARG A  35      16.938   7.685 -13.945  1.00  0.00           H  
ATOM    571 1HB  ARG A  35      19.345   5.845 -14.273  1.00  0.00           H  
ATOM    572 2HB  ARG A  35      17.861   5.405 -13.440  1.00  0.00           H  
ATOM    573 1HG  ARG A  35      16.600   5.430 -15.447  1.00  0.00           H  
ATOM    574 2HG  ARG A  35      17.903   6.250 -16.342  1.00  0.00           H  
ATOM    575 1HD  ARG A  35      17.969   3.998 -16.978  1.00  0.00           H  
ATOM    576 2HD  ARG A  35      19.325   4.238 -15.853  1.00  0.00           H  
ATOM    577  HE  ARG A  35      16.938   3.337 -14.517  1.00  0.00           H  
ATOM    578 1HH1 ARG A  35      19.694   2.283 -16.423  1.00  0.00           H  
ATOM    579 2HH1 ARG A  35      19.674   0.656 -15.780  1.00  0.00           H  
ATOM    580 1HH2 ARG A  35      16.923   1.222 -13.691  1.00  0.00           H  
ATOM    581 2HH2 ARG A  35      18.106   0.054 -14.235  1.00  0.00           H  
ATOM    582  N   GLU A  36      17.606   8.187 -11.643  1.00  0.00           N  
ATOM    583  CA  GLU A  36      17.956   8.488 -10.260  1.00  0.00           C  
ATOM    584  C   GLU A  36      17.263   7.534  -9.296  1.00  0.00           C  
ATOM    585  O   GLU A  36      16.132   7.112  -9.533  1.00  0.00           O  
ATOM    586  CB  GLU A  36      17.586   9.933  -9.918  1.00  0.00           C  
ATOM    587  CG  GLU A  36      18.358  10.983 -10.705  1.00  0.00           C  
ATOM    588  CD  GLU A  36      17.979  12.390 -10.332  1.00  0.00           C  
ATOM    589  OE1 GLU A  36      17.029  12.556  -9.606  1.00  0.00           O  
ATOM    590  OE2 GLU A  36      18.640  13.298 -10.774  1.00  0.00           O  
ATOM    591  H   GLU A  36      16.642   8.267 -11.935  1.00  0.00           H  
ATOM    592  HA  GLU A  36      19.033   8.354 -10.147  1.00  0.00           H  
ATOM    593 1HB  GLU A  36      16.524  10.090 -10.105  1.00  0.00           H  
ATOM    594 2HB  GLU A  36      17.763  10.113  -8.858  1.00  0.00           H  
ATOM    595 1HG  GLU A  36      19.425  10.847 -10.524  1.00  0.00           H  
ATOM    596 2HG  GLU A  36      18.176  10.832 -11.768  1.00  0.00           H  
ATOM    597  N   GLU A  37      17.948   7.200  -8.208  1.00  0.00           N  
ATOM    598  CA  GLU A  37      17.436   6.229  -7.248  1.00  0.00           C  
ATOM    599  C   GLU A  37      17.127   6.888  -5.910  1.00  0.00           C  
ATOM    600  O   GLU A  37      17.986   7.540  -5.316  1.00  0.00           O  
ATOM    601  CB  GLU A  37      18.442   5.093  -7.049  1.00  0.00           C  
ATOM    602  CG  GLU A  37      17.971   3.994  -6.107  1.00  0.00           C  
ATOM    603  CD  GLU A  37      18.959   2.868  -5.981  1.00  0.00           C  
ATOM    604  OE1 GLU A  37      20.056   3.009  -6.466  1.00  0.00           O  
ATOM    605  OE2 GLU A  37      18.616   1.866  -5.398  1.00  0.00           O  
ATOM    606  H   GLU A  37      18.848   7.628  -8.042  1.00  0.00           H  
ATOM    607  HA  GLU A  37      16.505   5.822  -7.643  1.00  0.00           H  
ATOM    608 1HB  GLU A  37      18.668   4.634  -8.011  1.00  0.00           H  
ATOM    609 2HB  GLU A  37      19.373   5.497  -6.652  1.00  0.00           H  
ATOM    610 1HG  GLU A  37      17.799   4.424  -5.120  1.00  0.00           H  
ATOM    611 2HG  GLU A  37      17.023   3.600  -6.471  1.00  0.00           H  
ATOM    612  N   TYR A  38      15.897   6.713  -5.441  1.00  0.00           N  
ATOM    613  CA  TYR A  38      15.490   7.241  -4.144  1.00  0.00           C  
ATOM    614  C   TYR A  38      15.057   6.123  -3.205  1.00  0.00           C  
ATOM    615  O   TYR A  38      14.444   5.143  -3.631  1.00  0.00           O  
ATOM    616  CB  TYR A  38      14.360   8.260  -4.311  1.00  0.00           C  
ATOM    617  CG  TYR A  38      14.748   9.473  -5.126  1.00  0.00           C  
ATOM    618  CD1 TYR A  38      14.612   9.454  -6.507  1.00  0.00           C  
ATOM    619  CD2 TYR A  38      15.240  10.605  -4.494  1.00  0.00           C  
ATOM    620  CE1 TYR A  38      14.966  10.563  -7.251  1.00  0.00           C  
ATOM    621  CE2 TYR A  38      15.594  11.714  -5.238  1.00  0.00           C  
ATOM    622  CZ  TYR A  38      15.460  11.694  -6.611  1.00  0.00           C  
ATOM    623  OH  TYR A  38      15.812  12.798  -7.353  1.00  0.00           O  
ATOM    624  H   TYR A  38      15.226   6.203  -5.997  1.00  0.00           H  
ATOM    625  HA  TYR A  38      16.350   7.739  -3.696  1.00  0.00           H  
ATOM    626 1HB  TYR A  38      13.507   7.782  -4.796  1.00  0.00           H  
ATOM    627 2HB  TYR A  38      14.029   8.600  -3.331  1.00  0.00           H  
ATOM    628  HD1 TYR A  38      14.224   8.564  -7.004  1.00  0.00           H  
ATOM    629  HD2 TYR A  38      15.348  10.620  -3.409  1.00  0.00           H  
ATOM    630  HE1 TYR A  38      14.859  10.548  -8.335  1.00  0.00           H  
ATOM    631  HE2 TYR A  38      15.983  12.603  -4.741  1.00  0.00           H  
ATOM    632  HH  TYR A  38      16.123  12.517  -8.217  1.00  0.00           H  
ATOM    633  N   THR A  39      15.379   6.272  -1.925  1.00  0.00           N  
ATOM    634  CA  THR A  39      14.963   5.311  -0.912  1.00  0.00           C  
ATOM    635  C   THR A  39      14.031   5.954   0.108  1.00  0.00           C  
ATOM    636  O   THR A  39      14.378   6.955   0.736  1.00  0.00           O  
ATOM    637  CB  THR A  39      16.181   4.705  -0.190  1.00  0.00           C  
ATOM    638  OG1 THR A  39      17.014   4.027  -1.139  1.00  0.00           O  
ATOM    639  CG2 THR A  39      15.732   3.720   0.879  1.00  0.00           C  
ATOM    640  H   THR A  39      15.927   7.075  -1.647  1.00  0.00           H  
ATOM    641  HA  THR A  39      14.414   4.511  -1.409  1.00  0.00           H  
ATOM    642  HB  THR A  39      16.760   5.501   0.278  1.00  0.00           H  
ATOM    643  HG1 THR A  39      16.510   3.332  -1.568  1.00  0.00           H  
ATOM    644 1HG2 THR A  39      16.606   3.302   1.379  1.00  0.00           H  
ATOM    645 2HG2 THR A  39      15.108   4.235   1.609  1.00  0.00           H  
ATOM    646 3HG2 THR A  39      15.161   2.917   0.416  1.00  0.00           H  
ATOM    647  N   LEU A  40      12.848   5.372   0.270  1.00  0.00           N  
ATOM    648  CA  LEU A  40      11.858   5.895   1.204  1.00  0.00           C  
ATOM    649  C   LEU A  40      11.543   4.883   2.297  1.00  0.00           C  
ATOM    650  O   LEU A  40      11.243   3.723   2.015  1.00  0.00           O  
ATOM    651  CB  LEU A  40      10.570   6.269   0.459  1.00  0.00           C  
ATOM    652  CG  LEU A  40      10.712   7.364  -0.606  1.00  0.00           C  
ATOM    653  CD1 LEU A  40       9.381   7.554  -1.320  1.00  0.00           C  
ATOM    654  CD2 LEU A  40      11.168   8.657   0.054  1.00  0.00           C  
ATOM    655  H   LEU A  40      12.628   4.546  -0.269  1.00  0.00           H  
ATOM    656  HA  LEU A  40      12.278   6.781   1.680  1.00  0.00           H  
ATOM    657 1HB  LEU A  40      10.183   5.378  -0.033  1.00  0.00           H  
ATOM    658 2HB  LEU A  40       9.833   6.607   1.186  1.00  0.00           H  
ATOM    659  HG  LEU A  40      11.448   7.057  -1.349  1.00  0.00           H  
ATOM    660 1HD1 LEU A  40       9.481   8.332  -2.077  1.00  0.00           H  
ATOM    661 2HD1 LEU A  40       9.089   6.619  -1.799  1.00  0.00           H  
ATOM    662 3HD1 LEU A  40       8.619   7.846  -0.599  1.00  0.00           H  
ATOM    663 1HD2 LEU A  40      11.269   9.436  -0.703  1.00  0.00           H  
ATOM    664 2HD2 LEU A  40      10.431   8.966   0.796  1.00  0.00           H  
ATOM    665 3HD2 LEU A  40      12.129   8.498   0.541  1.00  0.00           H  
ATOM    666  N   ASN A  41      11.614   5.329   3.547  1.00  0.00           N  
ATOM    667  CA  ASN A  41      11.166   4.520   4.675  1.00  0.00           C  
ATOM    668  C   ASN A  41       9.699   4.782   4.992  1.00  0.00           C  
ATOM    669  O   ASN A  41       9.141   5.806   4.597  1.00  0.00           O  
ATOM    670  CB  ASN A  41      12.030   4.778   5.895  1.00  0.00           C  
ATOM    671  CG  ASN A  41      13.442   4.294   5.716  1.00  0.00           C  
ATOM    672  OD1 ASN A  41      13.673   3.182   5.226  1.00  0.00           O  
ATOM    673  ND2 ASN A  41      14.392   5.107   6.103  1.00  0.00           N  
ATOM    674  H   ASN A  41      11.987   6.251   3.721  1.00  0.00           H  
ATOM    675  HA  ASN A  41      11.266   3.470   4.400  1.00  0.00           H  
ATOM    676 1HB  ASN A  41      12.049   5.848   6.108  1.00  0.00           H  
ATOM    677 2HB  ASN A  41      11.595   4.280   6.761  1.00  0.00           H  
ATOM    678 1HD2 ASN A  41      15.351   4.838   6.008  1.00  0.00           H  
ATOM    679 2HD2 ASN A  41      14.159   5.997   6.494  1.00  0.00           H  
ATOM    680  N   PRO A  42       9.078   3.851   5.709  1.00  0.00           N  
ATOM    681  CA  PRO A  42       7.697   4.013   6.145  1.00  0.00           C  
ATOM    682  C   PRO A  42       7.485   5.368   6.807  1.00  0.00           C  
ATOM    683  O   PRO A  42       8.073   5.659   7.849  1.00  0.00           O  
ATOM    684  CB  PRO A  42       7.512   2.863   7.139  1.00  0.00           C  
ATOM    685  CG  PRO A  42       8.429   1.799   6.643  1.00  0.00           C  
ATOM    686  CD  PRO A  42       9.647   2.546   6.166  1.00  0.00           C  
ATOM    687  HA  PRO A  42       7.056   3.968   5.264  1.00  0.00           H  
ATOM    688 1HB  PRO A  42       7.760   3.200   8.155  1.00  0.00           H  
ATOM    689 2HB  PRO A  42       6.459   2.545   7.155  1.00  0.00           H  
ATOM    690 1HG  PRO A  42       8.659   1.088   7.450  1.00  0.00           H  
ATOM    691 2HG  PRO A  42       7.945   1.223   5.839  1.00  0.00           H  
ATOM    692 1HD  PRO A  42      10.345   2.684   7.005  1.00  0.00           H  
ATOM    693 2HD  PRO A  42      10.126   1.986   5.351  1.00  0.00           H  
ATOM    694  N   GLY A  43       6.640   6.194   6.198  1.00  0.00           N  
ATOM    695  CA  GLY A  43       6.348   7.520   6.729  1.00  0.00           C  
ATOM    696  C   GLY A  43       6.965   8.609   5.861  1.00  0.00           C  
ATOM    697  O   GLY A  43       6.507   9.752   5.865  1.00  0.00           O  
ATOM    698  H   GLY A  43       6.190   5.895   5.345  1.00  0.00           H  
ATOM    699 1HA  GLY A  43       5.268   7.660   6.783  1.00  0.00           H  
ATOM    700 2HA  GLY A  43       6.733   7.597   7.745  1.00  0.00           H  
ATOM    701  N   ASP A  44       8.006   8.249   5.118  1.00  0.00           N  
ATOM    702  CA  ASP A  44       8.700   9.199   4.259  1.00  0.00           C  
ATOM    703  C   ASP A  44       7.876   9.527   3.020  1.00  0.00           C  
ATOM    704  O   ASP A  44       7.024   8.741   2.605  1.00  0.00           O  
ATOM    705  CB  ASP A  44      10.064   8.647   3.840  1.00  0.00           C  
ATOM    706  CG  ASP A  44      11.060   8.594   4.991  1.00  0.00           C  
ATOM    707  OD1 ASP A  44      10.822   9.235   5.987  1.00  0.00           O  
ATOM    708  OD2 ASP A  44      12.050   7.913   4.863  1.00  0.00           O  
ATOM    709  H   ASP A  44       8.324   7.290   5.150  1.00  0.00           H  
ATOM    710  HA  ASP A  44       8.840  10.123   4.820  1.00  0.00           H  
ATOM    711 1HB  ASP A  44       9.942   7.641   3.439  1.00  0.00           H  
ATOM    712 2HB  ASP A  44      10.481   9.268   3.047  1.00  0.00           H  
ATOM    713  N   GLU A  45       8.134  10.691   2.434  1.00  0.00           N  
ATOM    714  CA  GLU A  45       7.425  11.118   1.234  1.00  0.00           C  
ATOM    715  C   GLU A  45       8.358  11.841   0.271  1.00  0.00           C  
ATOM    716  O   GLU A  45       9.086  12.752   0.663  1.00  0.00           O  
ATOM    717  CB  GLU A  45       6.252  12.029   1.605  1.00  0.00           C  
ATOM    718  CG  GLU A  45       5.434  12.515   0.416  1.00  0.00           C  
ATOM    719  CD  GLU A  45       4.236  13.326   0.824  1.00  0.00           C  
ATOM    720  OE1 GLU A  45       3.931  13.356   1.992  1.00  0.00           O  
ATOM    721  OE2 GLU A  45       3.623  13.916  -0.035  1.00  0.00           O  
ATOM    722  H   GLU A  45       8.840  11.294   2.830  1.00  0.00           H  
ATOM    723  HA  GLU A  45       7.047  10.229   0.729  1.00  0.00           H  
ATOM    724 1HB  GLU A  45       5.580  11.500   2.280  1.00  0.00           H  
ATOM    725 2HB  GLU A  45       6.626  12.906   2.134  1.00  0.00           H  
ATOM    726 1HG  GLU A  45       6.070  13.125  -0.224  1.00  0.00           H  
ATOM    727 2HG  GLU A  45       5.104  11.653  -0.161  1.00  0.00           H  
ATOM    728  N   LEU A  46       8.331  11.428  -0.992  1.00  0.00           N  
ATOM    729  CA  LEU A  46       9.185  12.025  -2.011  1.00  0.00           C  
ATOM    730  C   LEU A  46       8.403  12.997  -2.885  1.00  0.00           C  
ATOM    731  O   LEU A  46       7.419  12.621  -3.522  1.00  0.00           O  
ATOM    732  CB  LEU A  46       9.812  10.931  -2.885  1.00  0.00           C  
ATOM    733  CG  LEU A  46      10.700  11.425  -4.033  1.00  0.00           C  
ATOM    734  CD1 LEU A  46      11.918  12.139  -3.463  1.00  0.00           C  
ATOM    735  CD2 LEU A  46      11.114  10.245  -4.899  1.00  0.00           C  
ATOM    736  H   LEU A  46       7.703  10.682  -1.252  1.00  0.00           H  
ATOM    737  HA  LEU A  46       9.972  12.588  -1.507  1.00  0.00           H  
ATOM    738 1HB  LEU A  46      10.418  10.285  -2.252  1.00  0.00           H  
ATOM    739 2HB  LEU A  46       9.011  10.333  -3.319  1.00  0.00           H  
ATOM    740  HG  LEU A  46      10.147  12.143  -4.639  1.00  0.00           H  
ATOM    741 1HD1 LEU A  46      12.550  12.490  -4.279  1.00  0.00           H  
ATOM    742 2HD1 LEU A  46      11.594  12.990  -2.864  1.00  0.00           H  
ATOM    743 3HD1 LEU A  46      12.484  11.450  -2.838  1.00  0.00           H  
ATOM    744 1HD2 LEU A  46      11.745  10.596  -5.716  1.00  0.00           H  
ATOM    745 2HD2 LEU A  46      11.669   9.527  -4.295  1.00  0.00           H  
ATOM    746 3HD2 LEU A  46      10.225   9.764  -5.308  1.00  0.00           H  
ATOM    747  N   GLU A  47       8.847  14.250  -2.911  1.00  0.00           N  
ATOM    748  CA  GLU A  47       8.228  15.263  -3.758  1.00  0.00           C  
ATOM    749  C   GLU A  47       9.083  15.552  -4.985  1.00  0.00           C  
ATOM    750  O   GLU A  47      10.226  15.994  -4.867  1.00  0.00           O  
ATOM    751  CB  GLU A  47       8.002  16.554  -2.966  1.00  0.00           C  
ATOM    752  CG  GLU A  47       7.348  17.673  -3.763  1.00  0.00           C  
ATOM    753  CD  GLU A  47       7.137  18.922  -2.952  1.00  0.00           C  
ATOM    754  OE1 GLU A  47       7.334  18.875  -1.762  1.00  0.00           O  
ATOM    755  OE2 GLU A  47       6.778  19.924  -3.524  1.00  0.00           O  
ATOM    756  H   GLU A  47       9.632  14.506  -2.330  1.00  0.00           H  
ATOM    757  HA  GLU A  47       7.269  14.877  -4.102  1.00  0.00           H  
ATOM    758 1HB  GLU A  47       7.371  16.345  -2.103  1.00  0.00           H  
ATOM    759 2HB  GLU A  47       8.957  16.923  -2.592  1.00  0.00           H  
ATOM    760 1HG  GLU A  47       7.978  17.912  -4.619  1.00  0.00           H  
ATOM    761 2HG  GLU A  47       6.388  17.324  -4.140  1.00  0.00           H  
ATOM    762  N   LEU A  48       8.522  15.302  -6.163  1.00  0.00           N  
ATOM    763  CA  LEU A  48       9.243  15.507  -7.414  1.00  0.00           C  
ATOM    764  C   LEU A  48       8.548  16.545  -8.286  1.00  0.00           C  
ATOM    765  O   LEU A  48       7.321  16.648  -8.287  1.00  0.00           O  
ATOM    766  CB  LEU A  48       9.362  14.183  -8.180  1.00  0.00           C  
ATOM    767  CG  LEU A  48      10.029  13.031  -7.418  1.00  0.00           C  
ATOM    768  CD1 LEU A  48       9.880  11.742  -8.214  1.00  0.00           C  
ATOM    769  CD2 LEU A  48      11.496  13.361  -7.181  1.00  0.00           C  
ATOM    770  H   LEU A  48       7.572  14.959  -6.192  1.00  0.00           H  
ATOM    771  HA  LEU A  48      10.237  15.883  -7.174  1.00  0.00           H  
ATOM    772 1HB  LEU A  48       8.364  13.857  -8.466  1.00  0.00           H  
ATOM    773 2HB  LEU A  48       9.939  14.358  -9.088  1.00  0.00           H  
ATOM    774  HG  LEU A  48       9.530  12.891  -6.459  1.00  0.00           H  
ATOM    775 1HD1 LEU A  48      10.354  10.923  -7.672  1.00  0.00           H  
ATOM    776 2HD1 LEU A  48       8.821  11.520  -8.351  1.00  0.00           H  
ATOM    777 3HD1 LEU A  48      10.357  11.857  -9.186  1.00  0.00           H  
ATOM    778 1HD2 LEU A  48      11.970  12.542  -6.639  1.00  0.00           H  
ATOM    779 2HD2 LEU A  48      11.997  13.499  -8.140  1.00  0.00           H  
ATOM    780 3HD2 LEU A  48      11.573  14.277  -6.596  1.00  0.00           H  
ATOM    781  N   HIS A  49       9.340  17.313  -9.026  1.00  0.00           N  
ATOM    782  CA  HIS A  49       8.800  18.277  -9.977  1.00  0.00           C  
ATOM    783  C   HIS A  49       9.515  18.187 -11.319  1.00  0.00           C  
ATOM    784  O   HIS A  49      10.744  18.151 -11.377  1.00  0.00           O  
ATOM    785  CB  HIS A  49       8.913  19.703  -9.426  1.00  0.00           C  
ATOM    786  CG  HIS A  49       8.023  19.966  -8.252  1.00  0.00           C  
ATOM    787  ND1 HIS A  49       6.713  20.377  -8.389  1.00  0.00           N  
ATOM    788  CD2 HIS A  49       8.253  19.879  -6.921  1.00  0.00           C  
ATOM    789  CE1 HIS A  49       6.176  20.530  -7.191  1.00  0.00           C  
ATOM    790  NE2 HIS A  49       7.090  20.234  -6.284  1.00  0.00           N  
ATOM    791  H   HIS A  49      10.341  17.226  -8.928  1.00  0.00           H  
ATOM    792  HA  HIS A  49       7.749  18.038 -10.142  1.00  0.00           H  
ATOM    793 1HB  HIS A  49       9.943  19.895  -9.123  1.00  0.00           H  
ATOM    794 2HB  HIS A  49       8.664  20.416 -10.211  1.00  0.00           H  
ATOM    795  HD2 HIS A  49       9.187  19.583  -6.443  1.00  0.00           H  
ATOM    796  HE1 HIS A  49       5.153  20.845  -6.986  1.00  0.00           H  
ATOM    797  HE2 HIS A  49       6.959  20.263  -5.283  1.00  0.00           H  
ATOM    798  N   PHE A  50       8.739  18.152 -12.396  1.00  0.00           N  
ATOM    799  CA  PHE A  50       9.293  17.990 -13.736  1.00  0.00           C  
ATOM    800  C   PHE A  50       8.756  19.052 -14.686  1.00  0.00           C  
ATOM    801  O   PHE A  50       7.554  19.116 -14.945  1.00  0.00           O  
ATOM    802  CB  PHE A  50       8.969  16.599 -14.284  1.00  0.00           C  
ATOM    803  CG  PHE A  50       9.419  15.477 -13.391  1.00  0.00           C  
ATOM    804  CD1 PHE A  50       8.545  14.905 -12.479  1.00  0.00           C  
ATOM    805  CD2 PHE A  50      10.715  14.991 -13.463  1.00  0.00           C  
ATOM    806  CE1 PHE A  50       8.957  13.873 -11.657  1.00  0.00           C  
ATOM    807  CE2 PHE A  50      11.130  13.959 -12.644  1.00  0.00           C  
ATOM    808  CZ  PHE A  50      10.249  13.399 -11.740  1.00  0.00           C  
ATOM    809  H   PHE A  50       7.739  18.239 -12.286  1.00  0.00           H  
ATOM    810  HA  PHE A  50      10.374  18.115 -13.671  1.00  0.00           H  
ATOM    811 1HB  PHE A  50       7.894  16.507 -14.430  1.00  0.00           H  
ATOM    812 2HB  PHE A  50       9.444  16.471 -15.256  1.00  0.00           H  
ATOM    813  HD1 PHE A  50       7.523  15.278 -12.414  1.00  0.00           H  
ATOM    814  HD2 PHE A  50      11.411  15.433 -14.177  1.00  0.00           H  
ATOM    815  HE1 PHE A  50       8.260  13.433 -10.944  1.00  0.00           H  
ATOM    816  HE2 PHE A  50      12.152  13.586 -12.710  1.00  0.00           H  
ATOM    817  HZ  PHE A  50      10.575  12.586 -11.092  1.00  0.00           H  
ATOM    818  N   THR A  51       9.654  19.883 -15.204  1.00  0.00           N  
ATOM    819  CA  THR A  51       9.278  20.911 -16.169  1.00  0.00           C  
ATOM    820  C   THR A  51       9.920  20.655 -17.526  1.00  0.00           C  
ATOM    821  O   THR A  51       9.710  21.409 -18.475  1.00  0.00           O  
ATOM    822  CB  THR A  51       9.672  22.312 -15.666  1.00  0.00           C  
ATOM    823  OG1 THR A  51      11.092  22.373 -15.477  1.00  0.00           O  
ATOM    824  CG2 THR A  51       8.975  22.623 -14.351  1.00  0.00           C  
ATOM    825  H   THR A  51      10.620  19.801 -14.924  1.00  0.00           H  
ATOM    826  HA  THR A  51       8.196  20.876 -16.298  1.00  0.00           H  
ATOM    827  HB  THR A  51       9.385  23.058 -16.408  1.00  0.00           H  
ATOM    828  HG1 THR A  51      11.419  23.222 -15.785  1.00  0.00           H  
ATOM    829 1HG2 THR A  51       9.265  23.617 -14.011  1.00  0.00           H  
ATOM    830 2HG2 THR A  51       7.895  22.588 -14.494  1.00  0.00           H  
ATOM    831 3HG2 THR A  51       9.265  21.886 -13.603  1.00  0.00           H  
ATOM    832  N   SER A  52      10.705  19.586 -17.610  1.00  0.00           N  
ATOM    833  CA  SER A  52      11.390  19.234 -18.848  1.00  0.00           C  
ATOM    834  C   SER A  52      10.434  18.589 -19.843  1.00  0.00           C  
ATOM    835  O   SER A  52       9.422  18.005 -19.456  1.00  0.00           O  
ATOM    836  CB  SER A  52      12.543  18.293 -18.558  1.00  0.00           C  
ATOM    837  OG  SER A  52      12.076  17.055 -18.097  1.00  0.00           O  
ATOM    838  H   SER A  52      10.831  19.001 -16.796  1.00  0.00           H  
ATOM    839  HA  SER A  52      11.769  20.152 -19.298  1.00  0.00           H  
ATOM    840 1HB  SER A  52      13.131  18.149 -19.464  1.00  0.00           H  
ATOM    841 2HB  SER A  52      13.197  18.740 -17.811  1.00  0.00           H  
ATOM    842  HG  SER A  52      12.623  16.831 -17.340  1.00  0.00           H  
ATOM    843  N   PRO A  53      10.761  18.698 -21.126  1.00  0.00           N  
ATOM    844  CA  PRO A  53       9.912  18.157 -22.182  1.00  0.00           C  
ATOM    845  C   PRO A  53      10.102  16.652 -22.324  1.00  0.00           C  
ATOM    846  O   PRO A  53       9.323  15.980 -22.999  1.00  0.00           O  
ATOM    847  CB  PRO A  53      10.392  18.907 -23.429  1.00  0.00           C  
ATOM    848  CG  PRO A  53      11.840  19.155 -23.171  1.00  0.00           C  
ATOM    849  CD  PRO A  53      11.911  19.456 -21.698  1.00  0.00           C  
ATOM    850  HA  PRO A  53       8.873  18.339 -21.907  1.00  0.00           H  
ATOM    851 1HB  PRO A  53      10.218  18.295 -24.326  1.00  0.00           H  
ATOM    852 2HB  PRO A  53       9.815  19.835 -23.554  1.00  0.00           H  
ATOM    853 1HG  PRO A  53      12.432  18.273 -23.452  1.00  0.00           H  
ATOM    854 2HG  PRO A  53      12.198  19.990 -23.792  1.00  0.00           H  
ATOM    855 1HD  PRO A  53      12.869  19.095 -21.295  1.00  0.00           H  
ATOM    856 2HD  PRO A  53      11.807  20.540 -21.539  1.00  0.00           H  
ATOM    857  N   LYS A  54      11.141  16.129 -21.683  1.00  0.00           N  
ATOM    858  CA  LYS A  54      11.495  14.721 -21.819  1.00  0.00           C  
ATOM    859  C   LYS A  54      10.573  13.838 -20.990  1.00  0.00           C  
ATOM    860  O   LYS A  54      10.271  14.148 -19.838  1.00  0.00           O  
ATOM    861  CB  LYS A  54      12.951  14.493 -21.409  1.00  0.00           C  
ATOM    862  CG  LYS A  54      13.966  15.283 -22.224  1.00  0.00           C  
ATOM    863  CD  LYS A  54      13.965  14.846 -23.681  1.00  0.00           C  
ATOM    864  CE  LYS A  54      15.043  15.567 -24.477  1.00  0.00           C  
ATOM    865  NZ  LYS A  54      15.031  15.175 -25.912  1.00  0.00           N  
ATOM    866  H   LYS A  54      11.701  16.722 -21.086  1.00  0.00           H  
ATOM    867  HA  LYS A  54      11.375  14.441 -22.866  1.00  0.00           H  
ATOM    868 1HB  LYS A  54      13.080  14.763 -20.361  1.00  0.00           H  
ATOM    869 2HB  LYS A  54      13.195  13.434 -21.506  1.00  0.00           H  
ATOM    870 1HG  LYS A  54      13.727  16.346 -22.172  1.00  0.00           H  
ATOM    871 2HG  LYS A  54      14.962  15.132 -21.809  1.00  0.00           H  
ATOM    872 1HD  LYS A  54      14.139  13.771 -23.740  1.00  0.00           H  
ATOM    873 2HD  LYS A  54      12.993  15.064 -24.125  1.00  0.00           H  
ATOM    874 1HE  LYS A  54      14.891  16.643 -24.405  1.00  0.00           H  
ATOM    875 2HE  LYS A  54      16.022  15.332 -24.058  1.00  0.00           H  
ATOM    876 1HZ  LYS A  54      15.760  15.673 -26.404  1.00  0.00           H  
ATOM    877 2HZ  LYS A  54      15.191  14.181 -25.992  1.00  0.00           H  
ATOM    878 3HZ  LYS A  54      14.135  15.406 -26.317  1.00  0.00           H  
ATOM    879  N   PRO A  55      10.127  12.735 -21.584  1.00  0.00           N  
ATOM    880  CA  PRO A  55       9.292  11.769 -20.879  1.00  0.00           C  
ATOM    881  C   PRO A  55       9.973  11.279 -19.607  1.00  0.00           C  
ATOM    882  O   PRO A  55      11.191  11.113 -19.569  1.00  0.00           O  
ATOM    883  CB  PRO A  55       9.128  10.642 -21.903  1.00  0.00           C  
ATOM    884  CG  PRO A  55       9.295  11.318 -23.221  1.00  0.00           C  
ATOM    885  CD  PRO A  55      10.370  12.344 -22.982  1.00  0.00           C  
ATOM    886  HA  PRO A  55       8.367  12.268 -20.592  1.00  0.00           H  
ATOM    887 1HB  PRO A  55       9.881   9.860 -21.726  1.00  0.00           H  
ATOM    888 2HB  PRO A  55       8.141  10.170 -21.788  1.00  0.00           H  
ATOM    889 1HG  PRO A  55       9.573  10.584 -23.992  1.00  0.00           H  
ATOM    890 2HG  PRO A  55       8.343  11.769 -23.540  1.00  0.00           H  
ATOM    891 1HD  PRO A  55      11.358  11.878 -23.114  1.00  0.00           H  
ATOM    892 2HD  PRO A  55      10.240  13.182 -23.682  1.00  0.00           H  
ATOM    893  N   VAL A  56       9.177  11.047 -18.569  1.00  0.00           N  
ATOM    894  CA  VAL A  56       9.704  10.609 -17.283  1.00  0.00           C  
ATOM    895  C   VAL A  56       9.090   9.282 -16.857  1.00  0.00           C  
ATOM    896  O   VAL A  56       7.869   9.121 -16.868  1.00  0.00           O  
ATOM    897  CB  VAL A  56       9.426  11.671 -16.202  1.00  0.00           C  
ATOM    898  CG1 VAL A  56       9.947  11.205 -14.851  1.00  0.00           C  
ATOM    899  CG2 VAL A  56      10.065  12.993 -16.599  1.00  0.00           C  
ATOM    900  H   VAL A  56       8.180  11.178 -18.673  1.00  0.00           H  
ATOM    901  HA  VAL A  56      10.779  10.460 -17.390  1.00  0.00           H  
ATOM    902  HB  VAL A  56       8.349  11.802 -16.103  1.00  0.00           H  
ATOM    903 1HG1 VAL A  56       9.742  11.967 -14.099  1.00  0.00           H  
ATOM    904 2HG1 VAL A  56       9.451  10.276 -14.570  1.00  0.00           H  
ATOM    905 3HG1 VAL A  56      11.022  11.038 -14.913  1.00  0.00           H  
ATOM    906 1HG2 VAL A  56       9.863  13.739 -15.831  1.00  0.00           H  
ATOM    907 2HG2 VAL A  56      11.142  12.861 -16.704  1.00  0.00           H  
ATOM    908 3HG2 VAL A  56       9.647  13.329 -17.549  1.00  0.00           H  
ATOM    909  N   ARG A  57       9.941   8.333 -16.483  1.00  0.00           N  
ATOM    910  CA  ARG A  57       9.481   7.069 -15.923  1.00  0.00           C  
ATOM    911  C   ARG A  57       9.732   7.007 -14.422  1.00  0.00           C  
ATOM    912  O   ARG A  57      10.869   7.129 -13.967  1.00  0.00           O  
ATOM    913  CB  ARG A  57      10.180   5.898 -16.599  1.00  0.00           C  
ATOM    914  CG  ARG A  57       9.832   4.531 -16.032  1.00  0.00           C  
ATOM    915  CD  ARG A  57      10.566   3.444 -16.728  1.00  0.00           C  
ATOM    916  NE  ARG A  57      12.006   3.603 -16.614  1.00  0.00           N  
ATOM    917  CZ  ARG A  57      12.744   3.172 -15.573  1.00  0.00           C  
ATOM    918  NH1 ARG A  57      12.163   2.559 -14.566  1.00  0.00           N  
ATOM    919  NH2 ARG A  57      14.051   3.365 -15.564  1.00  0.00           N  
ATOM    920  H   ARG A  57      10.932   8.493 -16.590  1.00  0.00           H  
ATOM    921  HA  ARG A  57       8.405   6.997 -16.086  1.00  0.00           H  
ATOM    922 1HB  ARG A  57       9.931   5.889 -17.659  1.00  0.00           H  
ATOM    923 2HB  ARG A  57      11.260   6.023 -16.518  1.00  0.00           H  
ATOM    924 1HG  ARG A  57      10.093   4.498 -14.973  1.00  0.00           H  
ATOM    925 2HG  ARG A  57       8.761   4.351 -16.147  1.00  0.00           H  
ATOM    926 1HD  ARG A  57      10.293   2.483 -16.292  1.00  0.00           H  
ATOM    927 2HD  ARG A  57      10.305   3.448 -17.786  1.00  0.00           H  
ATOM    928  HE  ARG A  57      12.489   4.071 -17.370  1.00  0.00           H  
ATOM    929 1HH1 ARG A  57      11.164   2.411 -14.572  1.00  0.00           H  
ATOM    930 2HH1 ARG A  57      12.716   2.236 -13.785  1.00  0.00           H  
ATOM    931 1HH2 ARG A  57      14.498   3.837 -16.338  1.00  0.00           H  
ATOM    932 2HH2 ARG A  57      14.604   3.043 -14.783  1.00  0.00           H  
ATOM    933  N   ILE A  58       8.663   6.819 -13.656  1.00  0.00           N  
ATOM    934  CA  ILE A  58       8.772   6.681 -12.208  1.00  0.00           C  
ATOM    935  C   ILE A  58       8.271   5.320 -11.744  1.00  0.00           C  
ATOM    936  O   ILE A  58       7.074   5.039 -11.793  1.00  0.00           O  
ATOM    937  CB  ILE A  58       7.982   7.791 -11.489  1.00  0.00           C  
ATOM    938  CG1 ILE A  58       8.502   9.170 -11.904  1.00  0.00           C  
ATOM    939  CG2 ILE A  58       8.072   7.616  -9.981  1.00  0.00           C  
ATOM    940  CD1 ILE A  58       7.673  10.319 -11.377  1.00  0.00           C  
ATOM    941  H   ILE A  58       7.751   6.770 -14.087  1.00  0.00           H  
ATOM    942  HA  ILE A  58       9.826   6.760 -11.939  1.00  0.00           H  
ATOM    943  HB  ILE A  58       6.936   7.745 -11.789  1.00  0.00           H  
ATOM    944 1HG1 ILE A  58       9.524   9.295 -11.548  1.00  0.00           H  
ATOM    945 2HG1 ILE A  58       8.525   9.238 -12.992  1.00  0.00           H  
ATOM    946 1HG2 ILE A  58       7.509   8.409  -9.489  1.00  0.00           H  
ATOM    947 2HG2 ILE A  58       7.656   6.649  -9.702  1.00  0.00           H  
ATOM    948 3HG2 ILE A  58       9.116   7.665  -9.670  1.00  0.00           H  
ATOM    949 1HD1 ILE A  58       8.103  11.262 -11.713  1.00  0.00           H  
ATOM    950 2HD1 ILE A  58       6.652  10.232 -11.751  1.00  0.00           H  
ATOM    951 3HD1 ILE A  58       7.664  10.292 -10.288  1.00  0.00           H  
ATOM    952  N   THR A  59       9.195   4.477 -11.295  1.00  0.00           N  
ATOM    953  CA  THR A  59       8.850   3.138 -10.832  1.00  0.00           C  
ATOM    954  C   THR A  59       9.055   3.005  -9.328  1.00  0.00           C  
ATOM    955  O   THR A  59      10.165   3.181  -8.826  1.00  0.00           O  
ATOM    956  CB  THR A  59       9.681   2.068 -11.564  1.00  0.00           C  
ATOM    957  OG1 THR A  59       9.407   2.126 -12.970  1.00  0.00           O  
ATOM    958  CG2 THR A  59       9.341   0.680 -11.042  1.00  0.00           C  
ATOM    959  H   THR A  59      10.161   4.772 -11.274  1.00  0.00           H  
ATOM    960  HA  THR A  59       7.793   2.969 -11.041  1.00  0.00           H  
ATOM    961  HB  THR A  59      10.742   2.260 -11.406  1.00  0.00           H  
ATOM    962  HG1 THR A  59       8.643   1.580 -13.170  1.00  0.00           H  
ATOM    963 1HG2 THR A  59       9.938  -0.063 -11.571  1.00  0.00           H  
ATOM    964 2HG2 THR A  59       9.559   0.629  -9.976  1.00  0.00           H  
ATOM    965 3HG2 THR A  59       8.283   0.479 -11.206  1.00  0.00           H  
ATOM    966  N   VAL A  60       7.979   2.695  -8.614  1.00  0.00           N  
ATOM    967  CA  VAL A  60       8.043   2.516  -7.169  1.00  0.00           C  
ATOM    968  C   VAL A  60       7.989   1.041  -6.793  1.00  0.00           C  
ATOM    969  O   VAL A  60       6.971   0.378  -6.990  1.00  0.00           O  
ATOM    970  CB  VAL A  60       6.880   3.260  -6.486  1.00  0.00           C  
ATOM    971  CG1 VAL A  60       6.948   3.084  -4.976  1.00  0.00           C  
ATOM    972  CG2 VAL A  60       6.918   4.734  -6.860  1.00  0.00           C  
ATOM    973  H   VAL A  60       7.093   2.579  -9.085  1.00  0.00           H  
ATOM    974  HA  VAL A  60       8.997   2.915  -6.821  1.00  0.00           H  
ATOM    975  HB  VAL A  60       5.938   2.824  -6.818  1.00  0.00           H  
ATOM    976 1HG1 VAL A  60       6.119   3.616  -4.510  1.00  0.00           H  
ATOM    977 2HG1 VAL A  60       6.883   2.024  -4.731  1.00  0.00           H  
ATOM    978 3HG1 VAL A  60       7.891   3.486  -4.605  1.00  0.00           H  
ATOM    979 1HG2 VAL A  60       6.093   5.253  -6.374  1.00  0.00           H  
ATOM    980 2HG2 VAL A  60       7.863   5.168  -6.533  1.00  0.00           H  
ATOM    981 3HG2 VAL A  60       6.826   4.838  -7.941  1.00  0.00           H  
ATOM    982  N   GLU A  61       9.091   0.533  -6.250  1.00  0.00           N  
ATOM    983  CA  GLU A  61       9.191  -0.878  -5.900  1.00  0.00           C  
ATOM    984  C   GLU A  61       9.039  -1.085  -4.399  1.00  0.00           C  
ATOM    985  O   GLU A  61       9.813  -0.549  -3.607  1.00  0.00           O  
ATOM    986  CB  GLU A  61      10.530  -1.451  -6.370  1.00  0.00           C  
ATOM    987  CG  GLU A  61      10.711  -2.936  -6.090  1.00  0.00           C  
ATOM    988  CD  GLU A  61      12.046  -3.458  -6.543  1.00  0.00           C  
ATOM    989  OE1 GLU A  61      12.976  -3.405  -5.775  1.00  0.00           O  
ATOM    990  OE2 GLU A  61      12.136  -3.911  -7.660  1.00  0.00           O  
ATOM    991  H   GLU A  61       9.879   1.140  -6.077  1.00  0.00           H  
ATOM    992  HA  GLU A  61       8.376  -1.409  -6.394  1.00  0.00           H  
ATOM    993 1HB  GLU A  61      10.633  -1.299  -7.445  1.00  0.00           H  
ATOM    994 2HB  GLU A  61      11.345  -0.917  -5.884  1.00  0.00           H  
ATOM    995 1HG  GLU A  61      10.612  -3.108  -5.019  1.00  0.00           H  
ATOM    996 2HG  GLU A  61       9.920  -3.490  -6.594  1.00  0.00           H  
ATOM    997  N   VAL A  62       8.035  -1.867  -4.012  1.00  0.00           N  
ATOM    998  CA  VAL A  62       7.804  -2.177  -2.607  1.00  0.00           C  
ATOM    999  C   VAL A  62       7.108  -3.523  -2.448  1.00  0.00           C  
ATOM   1000  O   VAL A  62       6.069  -3.771  -3.059  1.00  0.00           O  
ATOM   1001  CB  VAL A  62       6.946  -1.079  -1.951  1.00  0.00           C  
ATOM   1002  CG1 VAL A  62       5.600  -0.964  -2.652  1.00  0.00           C  
ATOM   1003  CG2 VAL A  62       6.760  -1.381  -0.472  1.00  0.00           C  
ATOM   1004  H   VAL A  62       7.418  -2.255  -4.711  1.00  0.00           H  
ATOM   1005  HA  VAL A  62       8.772  -2.241  -2.109  1.00  0.00           H  
ATOM   1006  HB  VAL A  62       7.451  -0.119  -2.066  1.00  0.00           H  
ATOM   1007 1HG1 VAL A  62       5.007  -0.183  -2.176  1.00  0.00           H  
ATOM   1008 2HG1 VAL A  62       5.757  -0.712  -3.701  1.00  0.00           H  
ATOM   1009 3HG1 VAL A  62       5.071  -1.914  -2.581  1.00  0.00           H  
ATOM   1010 1HG2 VAL A  62       6.153  -0.600  -0.015  1.00  0.00           H  
ATOM   1011 2HG2 VAL A  62       6.260  -2.343  -0.357  1.00  0.00           H  
ATOM   1012 3HG2 VAL A  62       7.733  -1.417   0.017  1.00  0.00           H  
ATOM   1013  N   GLY A  63       7.686  -4.389  -1.623  1.00  0.00           N  
ATOM   1014  CA  GLY A  63       7.089  -5.687  -1.332  1.00  0.00           C  
ATOM   1015  C   GLY A  63       7.194  -6.621  -2.530  1.00  0.00           C  
ATOM   1016  O   GLY A  63       6.544  -7.665  -2.574  1.00  0.00           O  
ATOM   1017  H   GLY A  63       8.562  -4.141  -1.184  1.00  0.00           H  
ATOM   1018 1HA  GLY A  63       7.590  -6.134  -0.472  1.00  0.00           H  
ATOM   1019 2HA  GLY A  63       6.043  -5.553  -1.061  1.00  0.00           H  
ATOM   1020  N   GLY A  64       8.016  -6.240  -3.502  1.00  0.00           N  
ATOM   1021  CA  GLY A  64       8.151  -7.005  -4.736  1.00  0.00           C  
ATOM   1022  C   GLY A  64       7.288  -6.418  -5.845  1.00  0.00           C  
ATOM   1023  O   GLY A  64       7.491  -6.712  -7.023  1.00  0.00           O  
ATOM   1024  H   GLY A  64       8.562  -5.398  -3.383  1.00  0.00           H  
ATOM   1025 1HA  GLY A  64       9.196  -7.011  -5.047  1.00  0.00           H  
ATOM   1026 2HA  GLY A  64       7.864  -8.040  -4.555  1.00  0.00           H  
ATOM   1027  N   GLN A  65       6.325  -5.588  -5.461  1.00  0.00           N  
ATOM   1028  CA  GLN A  65       5.408  -4.982  -6.421  1.00  0.00           C  
ATOM   1029  C   GLN A  65       5.931  -3.636  -6.907  1.00  0.00           C  
ATOM   1030  O   GLN A  65       6.301  -2.777  -6.108  1.00  0.00           O  
ATOM   1031  CB  GLN A  65       4.019  -4.809  -5.800  1.00  0.00           C  
ATOM   1032  CG  GLN A  65       3.008  -4.139  -6.714  1.00  0.00           C  
ATOM   1033  CD  GLN A  65       2.621  -5.014  -7.890  1.00  0.00           C  
ATOM   1034  OE1 GLN A  65       2.127  -6.132  -7.715  1.00  0.00           O  
ATOM   1035  NE2 GLN A  65       2.846  -4.513  -9.100  1.00  0.00           N  
ATOM   1036  H   GLN A  65       6.224  -5.371  -4.480  1.00  0.00           H  
ATOM   1037  HA  GLN A  65       5.335  -5.644  -7.283  1.00  0.00           H  
ATOM   1038 1HB  GLN A  65       3.624  -5.785  -5.518  1.00  0.00           H  
ATOM   1039 2HB  GLN A  65       4.099  -4.214  -4.891  1.00  0.00           H  
ATOM   1040 1HG  GLN A  65       2.107  -3.917  -6.142  1.00  0.00           H  
ATOM   1041 2HG  GLN A  65       3.440  -3.217  -7.101  1.00  0.00           H  
ATOM   1042 1HE2 GLN A  65       2.611  -5.045  -9.914  1.00  0.00           H  
ATOM   1043 2HE2 GLN A  65       3.249  -3.603  -9.197  1.00  0.00           H  
ATOM   1044  N   ARG A  66       5.959  -3.460  -8.224  1.00  0.00           N  
ATOM   1045  CA  ARG A  66       6.441  -2.220  -8.820  1.00  0.00           C  
ATOM   1046  C   ARG A  66       5.291  -1.394  -9.381  1.00  0.00           C  
ATOM   1047  O   ARG A  66       4.360  -1.934  -9.978  1.00  0.00           O  
ATOM   1048  CB  ARG A  66       7.440  -2.512  -9.930  1.00  0.00           C  
ATOM   1049  CG  ARG A  66       8.766  -3.090  -9.462  1.00  0.00           C  
ATOM   1050  CD  ARG A  66       9.687  -3.345 -10.599  1.00  0.00           C  
ATOM   1051  NE  ARG A  66      10.987  -3.816 -10.150  1.00  0.00           N  
ATOM   1052  CZ  ARG A  66      11.987  -4.198 -10.968  1.00  0.00           C  
ATOM   1053  NH1 ARG A  66      11.821  -4.159 -12.272  1.00  0.00           N  
ATOM   1054  NH2 ARG A  66      13.134  -4.613 -10.460  1.00  0.00           N  
ATOM   1055  H   ARG A  66       5.639  -4.204  -8.827  1.00  0.00           H  
ATOM   1056  HA  ARG A  66       6.924  -1.633  -8.038  1.00  0.00           H  
ATOM   1057 1HB  ARG A  66       7.003  -3.218 -10.635  1.00  0.00           H  
ATOM   1058 2HB  ARG A  66       7.655  -1.594 -10.477  1.00  0.00           H  
ATOM   1059 1HG  ARG A  66       9.248  -2.389  -8.781  1.00  0.00           H  
ATOM   1060 2HG  ARG A  66       8.590  -4.035  -8.946  1.00  0.00           H  
ATOM   1061 1HD  ARG A  66       9.256  -4.103 -11.253  1.00  0.00           H  
ATOM   1062 2HD  ARG A  66       9.834  -2.423 -11.161  1.00  0.00           H  
ATOM   1063  HE  ARG A  66      11.152  -3.861  -9.153  1.00  0.00           H  
ATOM   1064 1HH1 ARG A  66      10.944  -3.842 -12.660  1.00  0.00           H  
ATOM   1065 2HH1 ARG A  66      12.570  -4.445 -12.885  1.00  0.00           H  
ATOM   1066 1HH2 ARG A  66      13.262  -4.643  -9.458  1.00  0.00           H  
ATOM   1067 2HH2 ARG A  66      13.883  -4.899 -11.073  1.00  0.00           H  
ATOM   1068  N   TYR A  67       5.360  -0.082  -9.183  1.00  0.00           N  
ATOM   1069  CA  TYR A  67       4.364   0.829  -9.736  1.00  0.00           C  
ATOM   1070  C   TYR A  67       4.999   1.819 -10.704  1.00  0.00           C  
ATOM   1071  O   TYR A  67       5.545   2.842 -10.291  1.00  0.00           O  
ATOM   1072  CB  TYR A  67       3.642   1.577  -8.612  1.00  0.00           C  
ATOM   1073  CG  TYR A  67       2.981   0.667  -7.601  1.00  0.00           C  
ATOM   1074  CD1 TYR A  67       3.652   0.319  -6.438  1.00  0.00           C  
ATOM   1075  CD2 TYR A  67       1.703   0.180  -7.836  1.00  0.00           C  
ATOM   1076  CE1 TYR A  67       3.048  -0.512  -5.514  1.00  0.00           C  
ATOM   1077  CE2 TYR A  67       1.100  -0.650  -6.912  1.00  0.00           C  
ATOM   1078  CZ  TYR A  67       1.767  -0.996  -5.755  1.00  0.00           C  
ATOM   1079  OH  TYR A  67       1.166  -1.824  -4.835  1.00  0.00           O  
ATOM   1080  H   TYR A  67       6.123   0.295  -8.638  1.00  0.00           H  
ATOM   1081  HA  TYR A  67       3.636   0.239 -10.291  1.00  0.00           H  
ATOM   1082 1HB  TYR A  67       4.352   2.215  -8.084  1.00  0.00           H  
ATOM   1083 2HB  TYR A  67       2.876   2.223  -9.040  1.00  0.00           H  
ATOM   1084  HD1 TYR A  67       4.656   0.701  -6.253  1.00  0.00           H  
ATOM   1085  HD2 TYR A  67       1.176   0.453  -8.750  1.00  0.00           H  
ATOM   1086  HE1 TYR A  67       3.576  -0.785  -4.600  1.00  0.00           H  
ATOM   1087  HE2 TYR A  67       0.096  -1.033  -7.097  1.00  0.00           H  
ATOM   1088  HH  TYR A  67       0.332  -2.142  -5.189  1.00  0.00           H  
ATOM   1089  N   THR A  68       4.925   1.507 -11.994  1.00  0.00           N  
ATOM   1090  CA  THR A  68       5.552   2.334 -13.018  1.00  0.00           C  
ATOM   1091  C   THR A  68       4.587   3.393 -13.537  1.00  0.00           C  
ATOM   1092  O   THR A  68       3.463   3.082 -13.930  1.00  0.00           O  
ATOM   1093  CB  THR A  68       6.056   1.474 -14.192  1.00  0.00           C  
ATOM   1094  OG1 THR A  68       7.056   0.560 -13.724  1.00  0.00           O  
ATOM   1095  CG2 THR A  68       6.650   2.354 -15.281  1.00  0.00           C  
ATOM   1096  H   THR A  68       4.423   0.676 -12.271  1.00  0.00           H  
ATOM   1097  HA  THR A  68       6.401   2.847 -12.566  1.00  0.00           H  
ATOM   1098  HB  THR A  68       5.226   0.902 -14.608  1.00  0.00           H  
ATOM   1099  HG1 THR A  68       6.773  -0.341 -13.901  1.00  0.00           H  
ATOM   1100 1HG2 THR A  68       7.001   1.730 -16.103  1.00  0.00           H  
ATOM   1101 2HG2 THR A  68       5.889   3.043 -15.648  1.00  0.00           H  
ATOM   1102 3HG2 THR A  68       7.486   2.921 -14.875  1.00  0.00           H  
ATOM   1103  N   TYR A  69       5.034   4.643 -13.537  1.00  0.00           N  
ATOM   1104  CA  TYR A  69       4.230   5.745 -14.054  1.00  0.00           C  
ATOM   1105  C   TYR A  69       4.957   6.478 -15.174  1.00  0.00           C  
ATOM   1106  O   TYR A  69       6.180   6.618 -15.147  1.00  0.00           O  
ATOM   1107  CB  TYR A  69       3.869   6.718 -12.929  1.00  0.00           C  
ATOM   1108  CG  TYR A  69       3.093   6.082 -11.798  1.00  0.00           C  
ATOM   1109  CD1 TYR A  69       3.764   5.575 -10.695  1.00  0.00           C  
ATOM   1110  CD2 TYR A  69       1.709   6.006 -11.863  1.00  0.00           C  
ATOM   1111  CE1 TYR A  69       3.055   4.994  -9.661  1.00  0.00           C  
ATOM   1112  CE2 TYR A  69       1.000   5.425 -10.829  1.00  0.00           C  
ATOM   1113  CZ  TYR A  69       1.668   4.921  -9.732  1.00  0.00           C  
ATOM   1114  OH  TYR A  69       0.962   4.342  -8.702  1.00  0.00           O  
ATOM   1115  H   TYR A  69       5.954   4.837 -13.168  1.00  0.00           H  
ATOM   1116  HA  TYR A  69       3.312   5.327 -14.468  1.00  0.00           H  
ATOM   1117 1HB  TYR A  69       4.781   7.151 -12.516  1.00  0.00           H  
ATOM   1118 2HB  TYR A  69       3.273   7.536 -13.333  1.00  0.00           H  
ATOM   1119  HD1 TYR A  69       4.852   5.635 -10.644  1.00  0.00           H  
ATOM   1120  HD2 TYR A  69       1.182   6.404 -12.730  1.00  0.00           H  
ATOM   1121  HE1 TYR A  69       3.582   4.596  -8.795  1.00  0.00           H  
ATOM   1122  HE2 TYR A  69      -0.087   5.365 -10.880  1.00  0.00           H  
ATOM   1123  HH  TYR A  69       0.021   4.413  -8.882  1.00  0.00           H  
ATOM   1124  N   THR A  70       4.197   6.945 -16.159  1.00  0.00           N  
ATOM   1125  CA  THR A  70       4.765   7.680 -17.283  1.00  0.00           C  
ATOM   1126  C   THR A  70       4.236   9.108 -17.331  1.00  0.00           C  
ATOM   1127  O   THR A  70       3.027   9.332 -17.326  1.00  0.00           O  
ATOM   1128  CB  THR A  70       4.465   6.972 -18.617  1.00  0.00           C  
ATOM   1129  OG1 THR A  70       5.039   5.659 -18.604  1.00  0.00           O  
ATOM   1130  CG2 THR A  70       5.042   7.762 -19.782  1.00  0.00           C  
ATOM   1131  H   THR A  70       3.200   6.787 -16.128  1.00  0.00           H  
ATOM   1132  HA  THR A  70       5.845   7.728 -17.144  1.00  0.00           H  
ATOM   1133  HB  THR A  70       3.387   6.881 -18.746  1.00  0.00           H  
ATOM   1134  HG1 THR A  70       5.990   5.727 -18.489  1.00  0.00           H  
ATOM   1135 1HG2 THR A  70       4.820   7.247 -20.716  1.00  0.00           H  
ATOM   1136 2HG2 THR A  70       4.599   8.758 -19.801  1.00  0.00           H  
ATOM   1137 3HG2 THR A  70       6.121   7.848 -19.663  1.00  0.00           H  
ATOM   1138  N   LEU A  71       5.151  10.070 -17.378  1.00  0.00           N  
ATOM   1139  CA  LEU A  71       4.778  11.478 -17.456  1.00  0.00           C  
ATOM   1140  C   LEU A  71       5.028  12.038 -18.851  1.00  0.00           C  
ATOM   1141  O   LEU A  71       6.007  11.680 -19.508  1.00  0.00           O  
ATOM   1142  CB  LEU A  71       5.566  12.292 -16.422  1.00  0.00           C  
ATOM   1143  CG  LEU A  71       5.508  11.772 -14.980  1.00  0.00           C  
ATOM   1144  CD1 LEU A  71       6.335  12.678 -14.079  1.00  0.00           C  
ATOM   1145  CD2 LEU A  71       4.059  11.716 -14.519  1.00  0.00           C  
ATOM   1146  H   LEU A  71       6.129   9.821 -17.360  1.00  0.00           H  
ATOM   1147  HA  LEU A  71       3.711  11.558 -17.251  1.00  0.00           H  
ATOM   1148 1HB  LEU A  71       6.612  12.316 -16.723  1.00  0.00           H  
ATOM   1149 2HB  LEU A  71       5.186  13.314 -16.422  1.00  0.00           H  
ATOM   1150  HG  LEU A  71       5.941  10.772 -14.936  1.00  0.00           H  
ATOM   1151 1HD1 LEU A  71       6.294  12.308 -13.054  1.00  0.00           H  
ATOM   1152 2HD1 LEU A  71       7.370  12.684 -14.420  1.00  0.00           H  
ATOM   1153 3HD1 LEU A  71       5.935  13.691 -14.115  1.00  0.00           H  
ATOM   1154 1HD2 LEU A  71       4.018  11.346 -13.494  1.00  0.00           H  
ATOM   1155 2HD2 LEU A  71       3.625  12.716 -14.561  1.00  0.00           H  
ATOM   1156 3HD2 LEU A  71       3.495  11.048 -15.170  1.00  0.00           H  
ATOM   1157  N   ARG A  72       4.139  12.917 -19.298  1.00  0.00           N  
ATOM   1158  CA  ARG A  72       4.239  13.496 -20.632  1.00  0.00           C  
ATOM   1159  C   ARG A  72       5.215  14.665 -20.653  1.00  0.00           C  
ATOM   1160  O   ARG A  72       5.385  15.363 -19.654  1.00  0.00           O  
ATOM   1161  OXT ARG A  72       5.830  14.915 -21.653  1.00  0.00           O  
ATOM   1162  CB  ARG A  72       2.875  13.969 -21.114  1.00  0.00           C  
ATOM   1163  CG  ARG A  72       2.855  14.528 -22.528  1.00  0.00           C  
ATOM   1164  CD  ARG A  72       1.490  14.955 -22.930  1.00  0.00           C  
ATOM   1165  NE  ARG A  72       1.010  16.066 -22.124  1.00  0.00           N  
ATOM   1166  CZ  ARG A  72      -0.220  16.608 -22.223  1.00  0.00           C  
ATOM   1167  NH1 ARG A  72      -1.079  16.131 -23.097  1.00  0.00           N  
ATOM   1168  NH2 ARG A  72      -0.562  17.618 -21.443  1.00  0.00           N  
ATOM   1169  H   ARG A  72       3.374  13.192 -18.698  1.00  0.00           H  
ATOM   1170  HA  ARG A  72       4.620  12.730 -21.307  1.00  0.00           H  
ATOM   1171 1HB  ARG A  72       2.169  13.141 -21.077  1.00  0.00           H  
ATOM   1172 2HB  ARG A  72       2.503  14.747 -20.447  1.00  0.00           H  
ATOM   1173 1HG  ARG A  72       3.516  15.393 -22.587  1.00  0.00           H  
ATOM   1174 2HG  ARG A  72       3.195  13.763 -23.227  1.00  0.00           H  
ATOM   1175 1HD  ARG A  72       1.501  15.271 -23.973  1.00  0.00           H  
ATOM   1176 2HD  ARG A  72       0.799  14.123 -22.810  1.00  0.00           H  
ATOM   1177  HE  ARG A  72       1.643  16.459 -21.441  1.00  0.00           H  
ATOM   1178 1HH1 ARG A  72      -0.818  15.359 -23.693  1.00  0.00           H  
ATOM   1179 2HH1 ARG A  72      -2.001  16.537 -23.171  1.00  0.00           H  
ATOM   1180 1HH2 ARG A  72       0.099  17.984 -20.771  1.00  0.00           H  
ATOM   1181 2HH2 ARG A  72      -1.483  18.024 -21.517  1.00  0.00           H  
