# Supplementary material for: De novo design of immunoglobulin-like domains
Source: Nat Commun. 2022 Oct 3;13:5661. doi: 10.1038/s41467-022-33004-6 (PMC9530121; doi:10.1038/s41467-022-33004-6)
Supplement: Supplementary file 4 — Supplementary Data 1 [file 41467_2022_33004_MOESM4_ESM.zip › dIG_design_models/dIG20_model.pdb]

ATOM      1  N   VAL A   1       0.000   0.000   0.000  1.00  0.00           N  
ATOM      2  CA  VAL A   1       1.458   0.000   0.000  1.00  0.00           C  
ATOM      3  C   VAL A   1       2.009   1.420   0.000  1.00  0.00           C  
ATOM      4  O   VAL A   1       3.218   1.627  -0.106  1.00  0.00           O  
ATOM      5  CB  VAL A   1       1.992  -0.755  -1.232  1.00  0.00           C  
ATOM      6  CG1 VAL A   1       1.547  -2.209  -1.200  1.00  0.00           C  
ATOM      7  CG2 VAL A   1       1.515  -0.072  -2.504  1.00  0.00           C  
ATOM      8 1H   VAL A   1      -0.334  -0.943   0.000  1.00  0.00           H  
ATOM      9 2H   VAL A   1      -0.334   0.471   0.816  1.00  0.00           H  
ATOM     10 3H   VAL A   1      -0.334   0.471  -0.816  1.00  0.00           H  
ATOM     11  HA  VAL A   1       1.797  -0.490   0.913  1.00  0.00           H  
ATOM     12  HB  VAL A   1       3.082  -0.752  -1.204  1.00  0.00           H  
ATOM     13 1HG1 VAL A   1       1.934  -2.728  -2.077  1.00  0.00           H  
ATOM     14 2HG1 VAL A   1       1.930  -2.687  -0.298  1.00  0.00           H  
ATOM     15 3HG1 VAL A   1       0.458  -2.256  -1.202  1.00  0.00           H  
ATOM     16 1HG2 VAL A   1       1.897  -0.611  -3.371  1.00  0.00           H  
ATOM     17 2HG2 VAL A   1       0.425  -0.070  -2.529  1.00  0.00           H  
ATOM     18 3HG2 VAL A   1       1.880   0.955  -2.526  1.00  0.00           H  
ATOM     19  N   VAL A   2       1.115   2.396   0.120  1.00  0.00           N  
ATOM     20  CA  VAL A   2       1.513   3.798   0.169  1.00  0.00           C  
ATOM     21  C   VAL A   2       1.019   4.466   1.446  1.00  0.00           C  
ATOM     22  O   VAL A   2      -0.164   4.393   1.779  1.00  0.00           O  
ATOM     23  CB  VAL A   2       0.957   4.555  -1.051  1.00  0.00           C  
ATOM     24  CG1 VAL A   2       1.320   6.030  -0.974  1.00  0.00           C  
ATOM     25  CG2 VAL A   2       1.492   3.934  -2.333  1.00  0.00           C  
ATOM     26  H   VAL A   2       0.135   2.161   0.179  1.00  0.00           H  
ATOM     27  HA  VAL A   2       2.603   3.841   0.170  1.00  0.00           H  
ATOM     28  HB  VAL A   2      -0.131   4.490  -1.042  1.00  0.00           H  
ATOM     29 1HG1 VAL A   2       0.918   6.550  -1.844  1.00  0.00           H  
ATOM     30 2HG1 VAL A   2       0.896   6.462  -0.067  1.00  0.00           H  
ATOM     31 3HG1 VAL A   2       2.404   6.138  -0.956  1.00  0.00           H  
ATOM     32 1HG2 VAL A   2       1.094   4.474  -3.192  1.00  0.00           H  
ATOM     33 2HG2 VAL A   2       2.580   3.993  -2.339  1.00  0.00           H  
ATOM     34 3HG2 VAL A   2       1.185   2.889  -2.387  1.00  0.00           H  
ATOM     35  N   GLU A   3       1.932   5.118   2.158  1.00  0.00           N  
ATOM     36  CA  GLU A   3       1.584   5.832   3.381  1.00  0.00           C  
ATOM     37  C   GLU A   3       1.982   7.299   3.294  1.00  0.00           C  
ATOM     38  O   GLU A   3       3.167   7.629   3.229  1.00  0.00           O  
ATOM     39  CB  GLU A   3       2.260   5.181   4.589  1.00  0.00           C  
ATOM     40  CG  GLU A   3       1.954   5.854   5.920  1.00  0.00           C  
ATOM     41  CD  GLU A   3       2.701   5.241   7.071  1.00  0.00           C  
ATOM     42  OE1 GLU A   3       3.540   4.406   6.834  1.00  0.00           O  
ATOM     43  OE2 GLU A   3       2.431   5.608   8.191  1.00  0.00           O  
ATOM     44  H   GLU A   3       2.892   5.119   1.844  1.00  0.00           H  
ATOM     45  HA  GLU A   3       0.502   5.786   3.503  1.00  0.00           H  
ATOM     46 1HB  GLU A   3       1.949   4.138   4.663  1.00  0.00           H  
ATOM     47 2HB  GLU A   3       3.342   5.190   4.451  1.00  0.00           H  
ATOM     48 1HG  GLU A   3       2.219   6.909   5.850  1.00  0.00           H  
ATOM     49 2HG  GLU A   3       0.884   5.788   6.110  1.00  0.00           H  
ATOM     50  N   VAL A   4       0.986   8.178   3.293  1.00  0.00           N  
ATOM     51  CA  VAL A   4       1.229   9.613   3.196  1.00  0.00           C  
ATOM     52  C   VAL A   4       0.664  10.350   4.404  1.00  0.00           C  
ATOM     53  O   VAL A   4      -0.514  10.211   4.732  1.00  0.00           O  
ATOM     54  CB  VAL A   4       0.595  10.177   1.911  1.00  0.00           C  
ATOM     55  CG1 VAL A   4       0.886  11.664   1.782  1.00  0.00           C  
ATOM     56  CG2 VAL A   4       1.116   9.418   0.700  1.00  0.00           C  
ATOM     57  H   VAL A   4       0.035   7.844   3.361  1.00  0.00           H  
ATOM     58  HA  VAL A   4       2.307   9.773   3.181  1.00  0.00           H  
ATOM     59  HB  VAL A   4      -0.488  10.066   1.972  1.00  0.00           H  
ATOM     60 1HG1 VAL A   4       0.431  12.047   0.868  1.00  0.00           H  
ATOM     61 2HG1 VAL A   4       0.473  12.192   2.641  1.00  0.00           H  
ATOM     62 3HG1 VAL A   4       1.964  11.822   1.742  1.00  0.00           H  
ATOM     63 1HG2 VAL A   4       0.663   9.822  -0.205  1.00  0.00           H  
ATOM     64 2HG2 VAL A   4       2.200   9.524   0.643  1.00  0.00           H  
ATOM     65 3HG2 VAL A   4       0.860   8.362   0.794  1.00  0.00           H  
ATOM     66  N   ARG A   5       1.512  11.134   5.061  1.00  0.00           N  
ATOM     67  CA  ARG A   5       1.127  11.817   6.290  1.00  0.00           C  
ATOM     68  C   ARG A   5       1.219  13.329   6.132  1.00  0.00           C  
ATOM     69  O   ARG A   5       2.053  13.834   5.380  1.00  0.00           O  
ATOM     70  CB  ARG A   5       2.011  11.376   7.448  1.00  0.00           C  
ATOM     71  CG  ARG A   5       1.997   9.882   7.730  1.00  0.00           C  
ATOM     72  CD  ARG A   5       0.701   9.446   8.312  1.00  0.00           C  
ATOM     73  NE  ARG A   5       0.684   8.018   8.586  1.00  0.00           N  
ATOM     74  CZ  ARG A   5      -0.359   7.354   9.121  1.00  0.00           C  
ATOM     75  NH1 ARG A   5      -1.460   8.002   9.433  1.00  0.00           N  
ATOM     76  NH2 ARG A   5      -0.276   6.052   9.331  1.00  0.00           N  
ATOM     77  H   ARG A   5       2.447  11.259   4.701  1.00  0.00           H  
ATOM     78  HA  ARG A   5       0.088  11.567   6.506  1.00  0.00           H  
ATOM     79 1HB  ARG A   5       3.042  11.664   7.248  1.00  0.00           H  
ATOM     80 2HB  ARG A   5       1.699  11.887   8.359  1.00  0.00           H  
ATOM     81 1HG  ARG A   5       2.157   9.335   6.801  1.00  0.00           H  
ATOM     82 2HG  ARG A   5       2.790   9.638   8.438  1.00  0.00           H  
ATOM     83 1HD  ARG A   5       0.527   9.975   9.249  1.00  0.00           H  
ATOM     84 2HD  ARG A   5      -0.104   9.669   7.614  1.00  0.00           H  
ATOM     85  HE  ARG A   5       1.513   7.485   8.359  1.00  0.00           H  
ATOM     86 1HH1 ARG A   5      -1.523   8.997   9.272  1.00  0.00           H  
ATOM     87 2HH1 ARG A   5      -2.242   7.504   9.834  1.00  0.00           H  
ATOM     88 1HH2 ARG A   5       0.570   5.554   9.091  1.00  0.00           H  
ATOM     89 2HH2 ARG A   5      -1.058   5.555   9.732  1.00  0.00           H  
ATOM     90  N   LEU A   6       0.358  14.048   6.844  1.00  0.00           N  
ATOM     91  CA  LEU A   6       0.383  15.505   6.834  1.00  0.00           C  
ATOM     92  C   LEU A   6       0.933  16.057   8.143  1.00  0.00           C  
ATOM     93  O   LEU A   6       0.440  15.727   9.222  1.00  0.00           O  
ATOM     94  CB  LEU A   6      -1.027  16.058   6.591  1.00  0.00           C  
ATOM     95  CG  LEU A   6      -1.171  17.582   6.693  1.00  0.00           C  
ATOM     96  CD1 LEU A   6      -0.377  18.243   5.574  1.00  0.00           C  
ATOM     97  CD2 LEU A   6      -2.643  17.959   6.616  1.00  0.00           C  
ATOM     98  H   LEU A   6      -0.332  13.572   7.408  1.00  0.00           H  
ATOM     99  HA  LEU A   6       1.047  15.827   6.031  1.00  0.00           H  
ATOM    100 1HB  LEU A   6      -1.350  15.760   5.595  1.00  0.00           H  
ATOM    101 2HB  LEU A   6      -1.705  15.612   7.319  1.00  0.00           H  
ATOM    102  HG  LEU A   6      -0.758  17.924   7.642  1.00  0.00           H  
ATOM    103 1HD1 LEU A   6      -0.479  19.326   5.646  1.00  0.00           H  
ATOM    104 2HD1 LEU A   6       0.675  17.972   5.665  1.00  0.00           H  
ATOM    105 3HD1 LEU A   6      -0.758  17.906   4.610  1.00  0.00           H  
ATOM    106 1HD2 LEU A   6      -2.745  19.042   6.688  1.00  0.00           H  
ATOM    107 2HD2 LEU A   6      -3.057  17.619   5.666  1.00  0.00           H  
ATOM    108 3HD2 LEU A   6      -3.183  17.488   7.437  1.00  0.00           H  
ATOM    109  N   GLU A   7       1.957  16.897   8.041  1.00  0.00           N  
ATOM    110  CA  GLU A   7       2.546  17.532   9.214  1.00  0.00           C  
ATOM    111  C   GLU A   7       2.555  19.049   9.074  1.00  0.00           C  
ATOM    112  O   GLU A   7       3.602  19.655   8.848  1.00  0.00           O  
ATOM    113  CB  GLU A   7       3.972  17.023   9.436  1.00  0.00           C  
ATOM    114  CG  GLU A   7       4.069  15.533   9.733  1.00  0.00           C  
ATOM    115  CD  GLU A   7       5.482  15.070   9.954  1.00  0.00           C  
ATOM    116  OE1 GLU A   7       6.366  15.892   9.928  1.00  0.00           O  
ATOM    117  OE2 GLU A   7       5.677  13.894  10.149  1.00  0.00           O  
ATOM    118  H   GLU A   7       2.337  17.102   7.128  1.00  0.00           H  
ATOM    119  HA  GLU A   7       1.933  17.280  10.080  1.00  0.00           H  
ATOM    120 1HB  GLU A   7       4.574  17.227   8.551  1.00  0.00           H  
ATOM    121 2HB  GLU A   7       4.425  17.559  10.270  1.00  0.00           H  
ATOM    122 1HG  GLU A   7       3.482  15.312  10.624  1.00  0.00           H  
ATOM    123 2HG  GLU A   7       3.636  14.979   8.901  1.00  0.00           H  
ATOM    124  N   GLY A   8       1.381  19.657   9.209  1.00  0.00           N  
ATOM    125  CA  GLY A   8       1.260  21.109   9.155  1.00  0.00           C  
ATOM    126  C   GLY A   8       1.466  21.627   7.738  1.00  0.00           C  
ATOM    127  O   GLY A   8       0.509  21.792   6.982  1.00  0.00           O  
ATOM    128  H   GLY A   8       0.552  19.099   9.352  1.00  0.00           H  
ATOM    129 1HA  GLY A   8       0.275  21.405   9.515  1.00  0.00           H  
ATOM    130 2HA  GLY A   8       1.994  21.560   9.822  1.00  0.00           H  
ATOM    131  N   GLU A   9       2.721  21.882   7.383  1.00  0.00           N  
ATOM    132  CA  GLU A   9       3.050  22.434   6.075  1.00  0.00           C  
ATOM    133  C   GLU A   9       3.903  21.465   5.266  1.00  0.00           C  
ATOM    134  O   GLU A   9       4.284  21.756   4.132  1.00  0.00           O  
ATOM    135  CB  GLU A   9       3.785  23.768   6.229  1.00  0.00           C  
ATOM    136  CG  GLU A   9       2.955  24.872   6.869  1.00  0.00           C  
ATOM    137  CD  GLU A   9       3.693  26.179   6.962  1.00  0.00           C  
ATOM    138  OE1 GLU A   9       4.827  26.230   6.551  1.00  0.00           O  
ATOM    139  OE2 GLU A   9       3.121  27.128   7.446  1.00  0.00           O  
ATOM    140  H   GLU A   9       3.466  21.687   8.037  1.00  0.00           H  
ATOM    141  HA  GLU A   9       2.122  22.619   5.534  1.00  0.00           H  
ATOM    142 1HB  GLU A   9       4.677  23.624   6.838  1.00  0.00           H  
ATOM    143 2HB  GLU A   9       4.110  24.120   5.249  1.00  0.00           H  
ATOM    144 1HG  GLU A   9       2.050  25.020   6.281  1.00  0.00           H  
ATOM    145 2HG  GLU A   9       2.658  24.556   7.868  1.00  0.00           H  
ATOM    146  N   ARG A  10       4.199  20.312   5.855  1.00  0.00           N  
ATOM    147  CA  ARG A  10       4.961  19.275   5.170  1.00  0.00           C  
ATOM    148  C   ARG A  10       4.129  18.013   4.981  1.00  0.00           C  
ATOM    149  O   ARG A  10       3.524  17.509   5.927  1.00  0.00           O  
ATOM    150  CB  ARG A  10       6.223  18.934   5.950  1.00  0.00           C  
ATOM    151  CG  ARG A  10       7.099  17.866   5.314  1.00  0.00           C  
ATOM    152  CD  ARG A  10       8.397  17.728   6.022  1.00  0.00           C  
ATOM    153  NE  ARG A  10       8.232  17.164   7.352  1.00  0.00           N  
ATOM    154  CZ  ARG A  10       9.247  16.790   8.155  1.00  0.00           C  
ATOM    155  NH1 ARG A  10      10.490  16.927   7.751  1.00  0.00           N  
ATOM    156  NH2 ARG A  10       8.993  16.286   9.350  1.00  0.00           N  
ATOM    157  H   ARG A  10       3.887  20.149   6.802  1.00  0.00           H  
ATOM    158  HA  ARG A  10       5.230  19.649   4.182  1.00  0.00           H  
ATOM    159 1HB  ARG A  10       6.829  19.831   6.068  1.00  0.00           H  
ATOM    160 2HB  ARG A  10       5.951  18.588   6.947  1.00  0.00           H  
ATOM    161 1HG  ARG A  10       6.585  16.906   5.350  1.00  0.00           H  
ATOM    162 2HG  ARG A  10       7.301  18.132   4.276  1.00  0.00           H  
ATOM    163 1HD  ARG A  10       9.054  17.072   5.452  1.00  0.00           H  
ATOM    164 2HD  ARG A  10       8.862  18.708   6.123  1.00  0.00           H  
ATOM    165  HE  ARG A  10       7.290  17.043   7.698  1.00  0.00           H  
ATOM    166 1HH1 ARG A  10      10.685  17.312   6.838  1.00  0.00           H  
ATOM    167 2HH1 ARG A  10      11.251  16.647   8.353  1.00  0.00           H  
ATOM    168 1HH2 ARG A  10       8.036  16.180   9.661  1.00  0.00           H  
ATOM    169 2HH2 ARG A  10       9.753  16.006   9.952  1.00  0.00           H  
ATOM    170  N   ILE A  11       4.101  17.507   3.752  1.00  0.00           N  
ATOM    171  CA  ILE A  11       3.494  16.212   3.471  1.00  0.00           C  
ATOM    172  C   ILE A  11       4.553  15.163   3.157  1.00  0.00           C  
ATOM    173  O   ILE A  11       5.399  15.363   2.286  1.00  0.00           O  
ATOM    174  CB  ILE A  11       2.506  16.313   2.294  1.00  0.00           C  
ATOM    175  CG1 ILE A  11       1.382  17.299   2.623  1.00  0.00           C  
ATOM    176  CG2 ILE A  11       1.936  14.943   1.959  1.00  0.00           C  
ATOM    177  CD1 ILE A  11       0.514  17.653   1.438  1.00  0.00           C  
ATOM    178  H   ILE A  11       4.511  18.033   2.994  1.00  0.00           H  
ATOM    179  HA  ILE A  11       2.957  15.888   4.363  1.00  0.00           H  
ATOM    180  HB  ILE A  11       3.022  16.705   1.418  1.00  0.00           H  
ATOM    181 1HG1 ILE A  11       0.745  16.878   3.400  1.00  0.00           H  
ATOM    182 2HG1 ILE A  11       1.811  18.221   3.018  1.00  0.00           H  
ATOM    183 1HG2 ILE A  11       1.239  15.033   1.126  1.00  0.00           H  
ATOM    184 2HG2 ILE A  11       2.746  14.269   1.684  1.00  0.00           H  
ATOM    185 3HG2 ILE A  11       1.412  14.545   2.829  1.00  0.00           H  
ATOM    186 1HD1 ILE A  11      -0.259  18.355   1.749  1.00  0.00           H  
ATOM    187 2HD1 ILE A  11       1.127  18.109   0.660  1.00  0.00           H  
ATOM    188 3HD1 ILE A  11       0.046  16.750   1.047  1.00  0.00           H  
ATOM    189  N   ARG A  12       4.501  14.045   3.873  1.00  0.00           N  
ATOM    190  CA  ARG A  12       5.512  13.003   3.740  1.00  0.00           C  
ATOM    191  C   ARG A  12       4.949  11.775   3.037  1.00  0.00           C  
ATOM    192  O   ARG A  12       4.045  11.114   3.550  1.00  0.00           O  
ATOM    193  CB  ARG A  12       6.049  12.600   5.106  1.00  0.00           C  
ATOM    194  CG  ARG A  12       6.783  13.702   5.855  1.00  0.00           C  
ATOM    195  CD  ARG A  12       7.012  13.340   7.277  1.00  0.00           C  
ATOM    196  NE  ARG A  12       7.968  12.252   7.412  1.00  0.00           N  
ATOM    197  CZ  ARG A  12       8.299  11.666   8.579  1.00  0.00           C  
ATOM    198  NH1 ARG A  12       7.744  12.071   9.700  1.00  0.00           N  
ATOM    199  NH2 ARG A  12       9.181  10.682   8.597  1.00  0.00           N  
ATOM    200  H   ARG A  12       3.742  13.913   4.525  1.00  0.00           H  
ATOM    201  HA  ARG A  12       6.324  13.395   3.128  1.00  0.00           H  
ATOM    202 1HB  ARG A  12       5.226  12.266   5.736  1.00  0.00           H  
ATOM    203 2HB  ARG A  12       6.737  11.763   4.994  1.00  0.00           H  
ATOM    204 1HG  ARG A  12       7.751  13.878   5.385  1.00  0.00           H  
ATOM    205 2HG  ARG A  12       6.192  14.618   5.825  1.00  0.00           H  
ATOM    206 1HD  ARG A  12       7.401  14.204   7.814  1.00  0.00           H  
ATOM    207 2HD  ARG A  12       6.072  13.026   7.729  1.00  0.00           H  
ATOM    208  HE  ARG A  12       8.416  11.913   6.572  1.00  0.00           H  
ATOM    209 1HH1 ARG A  12       7.069  12.824   9.686  1.00  0.00           H  
ATOM    210 2HH1 ARG A  12       7.992  11.632  10.574  1.00  0.00           H  
ATOM    211 1HH2 ARG A  12       9.608  10.370   7.735  1.00  0.00           H  
ATOM    212 2HH2 ARG A  12       9.429  10.242   9.471  1.00  0.00           H  
ATOM    213  N   VAL A  13       5.488  11.473   1.861  1.00  0.00           N  
ATOM    214  CA  VAL A  13       5.051  10.313   1.093  1.00  0.00           C  
ATOM    215  C   VAL A  13       6.002   9.138   1.280  1.00  0.00           C  
ATOM    216  O   VAL A  13       7.148   9.177   0.832  1.00  0.00           O  
ATOM    217  CB  VAL A  13       4.963  10.665  -0.404  1.00  0.00           C  
ATOM    218  CG1 VAL A  13       4.533   9.451  -1.213  1.00  0.00           C  
ATOM    219  CG2 VAL A  13       3.995  11.820  -0.608  1.00  0.00           C  
ATOM    220  H   VAL A  13       6.219  12.062   1.489  1.00  0.00           H  
ATOM    221  HA  VAL A  13       4.071  10.012   1.463  1.00  0.00           H  
ATOM    222  HB  VAL A  13       5.953  10.953  -0.758  1.00  0.00           H  
ATOM    223 1HG1 VAL A  13       4.477   9.717  -2.268  1.00  0.00           H  
ATOM    224 2HG1 VAL A  13       5.260   8.649  -1.080  1.00  0.00           H  
ATOM    225 3HG1 VAL A  13       3.554   9.114  -0.872  1.00  0.00           H  
ATOM    226 1HG2 VAL A  13       3.938  12.064  -1.669  1.00  0.00           H  
ATOM    227 2HG2 VAL A  13       3.006  11.534  -0.249  1.00  0.00           H  
ATOM    228 3HG2 VAL A  13       4.344  12.691  -0.054  1.00  0.00           H  
ATOM    229  N   ARG A  14       5.520   8.094   1.945  1.00  0.00           N  
ATOM    230  CA  ARG A  14       6.355   6.944   2.275  1.00  0.00           C  
ATOM    231  C   ARG A  14       6.041   5.759   1.372  1.00  0.00           C  
ATOM    232  O   ARG A  14       4.899   5.305   1.301  1.00  0.00           O  
ATOM    233  CB  ARG A  14       6.156   6.538   3.728  1.00  0.00           C  
ATOM    234  CG  ARG A  14       6.958   5.323   4.167  1.00  0.00           C  
ATOM    235  CD  ARG A  14       6.730   5.003   5.600  1.00  0.00           C  
ATOM    236  NE  ARG A  14       7.322   5.999   6.479  1.00  0.00           N  
ATOM    237  CZ  ARG A  14       6.907   6.253   7.735  1.00  0.00           C  
ATOM    238  NH1 ARG A  14       5.900   5.579   8.244  1.00  0.00           N  
ATOM    239  NH2 ARG A  14       7.512   7.181   8.456  1.00  0.00           N  
ATOM    240  H   ARG A  14       4.551   8.096   2.230  1.00  0.00           H  
ATOM    241  HA  ARG A  14       7.396   7.223   2.111  1.00  0.00           H  
ATOM    242 1HB  ARG A  14       6.431   7.367   4.378  1.00  0.00           H  
ATOM    243 2HB  ARG A  14       5.103   6.319   3.904  1.00  0.00           H  
ATOM    244 1HG  ARG A  14       6.665   4.458   3.572  1.00  0.00           H  
ATOM    245 2HG  ARG A  14       8.022   5.518   4.025  1.00  0.00           H  
ATOM    246 1HD  ARG A  14       5.659   4.967   5.798  1.00  0.00           H  
ATOM    247 2HD  ARG A  14       7.175   4.036   5.832  1.00  0.00           H  
ATOM    248  HE  ARG A  14       8.099   6.538   6.122  1.00  0.00           H  
ATOM    249 1HH1 ARG A  14       5.437   4.870   7.693  1.00  0.00           H  
ATOM    250 2HH1 ARG A  14       5.589   5.770   9.186  1.00  0.00           H  
ATOM    251 1HH2 ARG A  14       8.287   7.699   8.064  1.00  0.00           H  
ATOM    252 2HH2 ARG A  14       7.202   7.372   9.397  1.00  0.00           H  
ATOM    253  N   ASN A  15       7.061   5.261   0.681  1.00  0.00           N  
ATOM    254  CA  ASN A  15       6.904   4.103  -0.191  1.00  0.00           C  
ATOM    255  C   ASN A  15       7.065   2.803   0.586  1.00  0.00           C  
ATOM    256  O   ASN A  15       8.174   2.426   0.962  1.00  0.00           O  
ATOM    257  CB  ASN A  15       7.892   4.164  -1.342  1.00  0.00           C  
ATOM    258  CG  ASN A  15       7.703   3.042  -2.325  1.00  0.00           C  
ATOM    259  OD1 ASN A  15       7.081   2.021  -2.009  1.00  0.00           O  
ATOM    260  ND2 ASN A  15       8.226   3.212  -3.512  1.00  0.00           N  
ATOM    261  H   ASN A  15       7.969   5.696   0.763  1.00  0.00           H  
ATOM    262  HA  ASN A  15       5.895   4.124  -0.603  1.00  0.00           H  
ATOM    263 1HB  ASN A  15       7.782   5.114  -1.866  1.00  0.00           H  
ATOM    264 2HB  ASN A  15       8.909   4.121  -0.951  1.00  0.00           H  
ATOM    265 1HD2 ASN A  15       8.132   2.499  -4.207  1.00  0.00           H  
ATOM    266 2HD2 ASN A  15       8.721   4.054  -3.724  1.00  0.00           H  
ATOM    267  N   ASN A  16       5.950   2.119   0.822  1.00  0.00           N  
ATOM    268  CA  ASN A  16       5.961   0.872   1.578  1.00  0.00           C  
ATOM    269  C   ASN A  16       5.790  -0.330   0.658  1.00  0.00           C  
ATOM    270  O   ASN A  16       5.334  -1.390   1.086  1.00  0.00           O  
ATOM    271  CB  ASN A  16       4.884   0.885   2.646  1.00  0.00           C  
ATOM    272  CG  ASN A  16       5.184   1.851   3.758  1.00  0.00           C  
ATOM    273  OD1 ASN A  16       6.342   2.013   4.160  1.00  0.00           O  
ATOM    274  ND2 ASN A  16       4.164   2.496   4.264  1.00  0.00           N  
ATOM    275  H   ASN A  16       5.072   2.473   0.470  1.00  0.00           H  
ATOM    276  HA  ASN A  16       6.933   0.771   2.065  1.00  0.00           H  
ATOM    277 1HB  ASN A  16       3.927   1.154   2.196  1.00  0.00           H  
ATOM    278 2HB  ASN A  16       4.777  -0.114   3.068  1.00  0.00           H  
ATOM    279 1HD2 ASN A  16       4.304   3.152   5.006  1.00  0.00           H  
ATOM    280 2HD2 ASN A  16       3.244   2.334   3.907  1.00  0.00           H  
ATOM    281  N   SER A  17       6.159  -0.159  -0.607  1.00  0.00           N  
ATOM    282  CA  SER A  17       6.086  -1.242  -1.579  1.00  0.00           C  
ATOM    283  C   SER A  17       7.466  -1.825  -1.859  1.00  0.00           C  
ATOM    284  O   SER A  17       8.454  -1.428  -1.242  1.00  0.00           O  
ATOM    285  CB  SER A  17       5.467  -0.744  -2.871  1.00  0.00           C  
ATOM    286  OG  SER A  17       6.391  -0.001  -3.617  1.00  0.00           O  
ATOM    287  H   SER A  17       6.498   0.746  -0.902  1.00  0.00           H  
ATOM    288  HA  SER A  17       5.468  -2.035  -1.158  1.00  0.00           H  
ATOM    289 1HB  SER A  17       5.119  -1.593  -3.458  1.00  0.00           H  
ATOM    290 2HB  SER A  17       4.599  -0.126  -2.643  1.00  0.00           H  
ATOM    291  HG  SER A  17       6.666   0.725  -3.052  1.00  0.00           H  
ATOM    292  N   ASP A  18       7.526  -2.768  -2.793  1.00  0.00           N  
ATOM    293  CA  ASP A  18       8.790  -3.383  -3.180  1.00  0.00           C  
ATOM    294  C   ASP A  18       9.340  -2.755  -4.454  1.00  0.00           C  
ATOM    295  O   ASP A  18      10.354  -3.203  -4.991  1.00  0.00           O  
ATOM    296  CB  ASP A  18       8.614  -4.890  -3.381  1.00  0.00           C  
ATOM    297  CG  ASP A  18       8.275  -5.625  -2.091  1.00  0.00           C  
ATOM    298  OD1 ASP A  18       8.687  -5.174  -1.048  1.00  0.00           O  
ATOM    299  OD2 ASP A  18       7.609  -6.630  -2.161  1.00  0.00           O  
ATOM    300  H   ASP A  18       6.674  -3.067  -3.246  1.00  0.00           H  
ATOM    301  HA  ASP A  18       9.511  -3.206  -2.382  1.00  0.00           H  
ATOM    302 1HB  ASP A  18       7.818  -5.070  -4.104  1.00  0.00           H  
ATOM    303 2HB  ASP A  18       9.531  -5.312  -3.793  1.00  0.00           H  
ATOM    304  N   ARG A  19       8.666  -1.716  -4.935  1.00  0.00           N  
ATOM    305  CA  ARG A  19       9.067  -1.045  -6.165  1.00  0.00           C  
ATOM    306  C   ARG A  19       8.948   0.468  -6.032  1.00  0.00           C  
ATOM    307  O   ARG A  19       8.172   0.970  -5.219  1.00  0.00           O  
ATOM    308  CB  ARG A  19       8.215  -1.517  -7.334  1.00  0.00           C  
ATOM    309  CG  ARG A  19       8.371  -2.988  -7.687  1.00  0.00           C  
ATOM    310  CD  ARG A  19       9.705  -3.273  -8.275  1.00  0.00           C  
ATOM    311  NE  ARG A  19       9.820  -4.656  -8.710  1.00  0.00           N  
ATOM    312  CZ  ARG A  19      10.214  -5.676  -7.923  1.00  0.00           C  
ATOM    313  NH1 ARG A  19      10.525  -5.453  -6.665  1.00  0.00           N  
ATOM    314  NH2 ARG A  19      10.287  -6.900  -8.414  1.00  0.00           N  
ATOM    315  H   ARG A  19       7.855  -1.382  -4.434  1.00  0.00           H  
ATOM    316  HA  ARG A  19      10.114  -1.282  -6.354  1.00  0.00           H  
ATOM    317 1HB  ARG A  19       7.164  -1.341  -7.112  1.00  0.00           H  
ATOM    318 2HB  ARG A  19       8.464  -0.937  -8.223  1.00  0.00           H  
ATOM    319 1HG  ARG A  19       8.257  -3.592  -6.786  1.00  0.00           H  
ATOM    320 2HG  ARG A  19       7.608  -3.271  -8.413  1.00  0.00           H  
ATOM    321 1HD  ARG A  19       9.867  -2.629  -9.139  1.00  0.00           H  
ATOM    322 2HD  ARG A  19      10.478  -3.084  -7.532  1.00  0.00           H  
ATOM    323  HE  ARG A  19       9.589  -4.867  -9.672  1.00  0.00           H  
ATOM    324 1HH1 ARG A  19      10.469  -4.517  -6.289  1.00  0.00           H  
ATOM    325 2HH1 ARG A  19      10.820  -6.217  -6.075  1.00  0.00           H  
ATOM    326 1HH2 ARG A  19      10.048  -7.072  -9.381  1.00  0.00           H  
ATOM    327 2HH2 ARG A  19      10.582  -7.664  -7.824  1.00  0.00           H  
ATOM    328  N   PRO A  20       9.721   1.190  -6.836  1.00  0.00           N  
ATOM    329  CA  PRO A  20       9.696   2.648  -6.817  1.00  0.00           C  
ATOM    330  C   PRO A  20       8.351   3.181  -7.293  1.00  0.00           C  
ATOM    331  O   PRO A  20       7.735   2.619  -8.199  1.00  0.00           O  
ATOM    332  CB  PRO A  20      10.826   3.025  -7.780  1.00  0.00           C  
ATOM    333  CG  PRO A  20      11.688   1.810  -7.825  1.00  0.00           C  
ATOM    334  CD  PRO A  20      10.720   0.660  -7.744  1.00  0.00           C  
ATOM    335  HA  PRO A  20       9.839   2.976  -5.787  1.00  0.00           H  
ATOM    336 1HB  PRO A  20      10.410   3.290  -8.763  1.00  0.00           H  
ATOM    337 2HB  PRO A  20      11.358   3.912  -7.406  1.00  0.00           H  
ATOM    338 1HG  PRO A  20      12.281   1.799  -8.751  1.00  0.00           H  
ATOM    339 2HG  PRO A  20      12.404   1.821  -6.990  1.00  0.00           H  
ATOM    340 1HD  PRO A  20      10.312   0.452  -8.744  1.00  0.00           H  
ATOM    341 2HD  PRO A  20      11.234  -0.226  -7.343  1.00  0.00           H  
ATOM    342  N   ALA A  21       7.900   4.269  -6.677  1.00  0.00           N  
ATOM    343  CA  ALA A  21       6.581   4.821  -6.966  1.00  0.00           C  
ATOM    344  C   ALA A  21       6.690   6.158  -7.688  1.00  0.00           C  
ATOM    345  O   ALA A  21       7.603   6.942  -7.429  1.00  0.00           O  
ATOM    346  CB  ALA A  21       5.780   4.977  -5.681  1.00  0.00           C  
ATOM    347  H   ALA A  21       8.485   4.725  -5.992  1.00  0.00           H  
ATOM    348  HA  ALA A  21       6.045   4.120  -7.606  1.00  0.00           H  
ATOM    349 1HB  ALA A  21       4.799   5.391  -5.913  1.00  0.00           H  
ATOM    350 2HB  ALA A  21       5.661   4.004  -5.206  1.00  0.00           H  
ATOM    351 3HB  ALA A  21       6.306   5.649  -5.005  1.00  0.00           H  
ATOM    352  N   THR A  22       5.753   6.412  -8.595  1.00  0.00           N  
ATOM    353  CA  THR A  22       5.672   7.701  -9.271  1.00  0.00           C  
ATOM    354  C   THR A  22       4.666   8.619  -8.589  1.00  0.00           C  
ATOM    355  O   THR A  22       3.471   8.323  -8.545  1.00  0.00           O  
ATOM    356  CB  THR A  22       5.290   7.527 -10.753  1.00  0.00           C  
ATOM    357  OG1 THR A  22       6.289   6.741 -11.417  1.00  0.00           O  
ATOM    358  CG2 THR A  22       5.177   8.880 -11.438  1.00  0.00           C  
ATOM    359  H   THR A  22       5.080   5.694  -8.821  1.00  0.00           H  
ATOM    360  HA  THR A  22       6.651   8.177  -9.213  1.00  0.00           H  
ATOM    361  HB  THR A  22       4.334   7.009 -10.824  1.00  0.00           H  
ATOM    362  HG1 THR A  22       5.863   6.123 -12.016  1.00  0.00           H  
ATOM    363 1HG2 THR A  22       4.907   8.737 -12.484  1.00  0.00           H  
ATOM    364 2HG2 THR A  22       4.410   9.475 -10.943  1.00  0.00           H  
ATOM    365 3HG2 THR A  22       6.133   9.398 -11.379  1.00  0.00           H  
ATOM    366  N   VAL A  23       5.155   9.734  -8.057  1.00  0.00           N  
ATOM    367  CA  VAL A  23       4.334  10.617  -7.237  1.00  0.00           C  
ATOM    368  C   VAL A  23       4.025  11.917  -7.967  1.00  0.00           C  
ATOM    369  O   VAL A  23       4.920  12.721  -8.230  1.00  0.00           O  
ATOM    370  CB  VAL A  23       5.050  10.933  -5.911  1.00  0.00           C  
ATOM    371  CG1 VAL A  23       4.197  11.854  -5.051  1.00  0.00           C  
ATOM    372  CG2 VAL A  23       5.364   9.642  -5.171  1.00  0.00           C  
ATOM    373  H   VAL A  23       6.121   9.977  -8.226  1.00  0.00           H  
ATOM    374  HA  VAL A  23       3.388  10.112  -7.039  1.00  0.00           H  
ATOM    375  HB  VAL A  23       5.978  11.464  -6.127  1.00  0.00           H  
ATOM    376 1HG1 VAL A  23       4.718  12.067  -4.118  1.00  0.00           H  
ATOM    377 2HG1 VAL A  23       4.015  12.786  -5.586  1.00  0.00           H  
ATOM    378 3HG1 VAL A  23       3.246  11.368  -4.832  1.00  0.00           H  
ATOM    379 1HG2 VAL A  23       5.871   9.873  -4.235  1.00  0.00           H  
ATOM    380 2HG2 VAL A  23       4.437   9.109  -4.960  1.00  0.00           H  
ATOM    381 3HG2 VAL A  23       6.010   9.017  -5.788  1.00  0.00           H  
ATOM    382  N   HIS A  24       2.753  12.120  -8.292  1.00  0.00           N  
ATOM    383  CA  HIS A  24       2.309  13.362  -8.914  1.00  0.00           C  
ATOM    384  C   HIS A  24       1.688  14.300  -7.887  1.00  0.00           C  
ATOM    385  O   HIS A  24       0.753  13.928  -7.177  1.00  0.00           O  
ATOM    386  CB  HIS A  24       1.299  13.078 -10.030  1.00  0.00           C  
ATOM    387  CG  HIS A  24       1.830  12.185 -11.109  1.00  0.00           C  
ATOM    388  ND1 HIS A  24       2.800  12.593 -12.001  1.00  0.00           N  
ATOM    389  CD2 HIS A  24       1.527  10.908 -11.439  1.00  0.00           C  
ATOM    390  CE1 HIS A  24       3.071  11.603 -12.834  1.00  0.00           C  
ATOM    391  NE2 HIS A  24       2.312  10.570 -12.514  1.00  0.00           N  
ATOM    392  H   HIS A  24       2.075  11.394  -8.104  1.00  0.00           H  
ATOM    393  HA  HIS A  24       3.181  13.860  -9.336  1.00  0.00           H  
ATOM    394 1HB  HIS A  24       0.410  12.609  -9.607  1.00  0.00           H  
ATOM    395 2HB  HIS A  24       0.988  14.017 -10.487  1.00  0.00           H  
ATOM    396  HD2 HIS A  24       0.797  10.267 -10.945  1.00  0.00           H  
ATOM    397  HE1 HIS A  24       3.797  11.633 -13.646  1.00  0.00           H  
ATOM    398  HE2 HIS A  24       2.306   9.675 -12.981  1.00  0.00           H  
ATOM    399  N   VAL A  25       2.213  15.518  -7.812  1.00  0.00           N  
ATOM    400  CA  VAL A  25       1.733  16.502  -6.848  1.00  0.00           C  
ATOM    401  C   VAL A  25       1.037  17.663  -7.546  1.00  0.00           C  
ATOM    402  O   VAL A  25       1.667  18.432  -8.271  1.00  0.00           O  
ATOM    403  CB  VAL A  25       2.906  17.041  -6.007  1.00  0.00           C  
ATOM    404  CG1 VAL A  25       2.410  18.070  -5.002  1.00  0.00           C  
ATOM    405  CG2 VAL A  25       3.608  15.891  -5.301  1.00  0.00           C  
ATOM    406  H   VAL A  25       2.963  15.770  -8.440  1.00  0.00           H  
ATOM    407  HA  VAL A  25       1.004  16.014  -6.202  1.00  0.00           H  
ATOM    408  HB  VAL A  25       3.610  17.548  -6.666  1.00  0.00           H  
ATOM    409 1HG1 VAL A  25       3.252  18.441  -4.416  1.00  0.00           H  
ATOM    410 2HG1 VAL A  25       1.944  18.901  -5.532  1.00  0.00           H  
ATOM    411 3HG1 VAL A  25       1.682  17.608  -4.337  1.00  0.00           H  
ATOM    412 1HG2 VAL A  25       4.436  16.280  -4.708  1.00  0.00           H  
ATOM    413 2HG2 VAL A  25       2.901  15.381  -4.646  1.00  0.00           H  
ATOM    414 3HG2 VAL A  25       3.990  15.188  -6.041  1.00  0.00           H  
ATOM    415  N   GLU A  26      -0.268  17.784  -7.323  1.00  0.00           N  
ATOM    416  CA  GLU A  26      -1.056  18.840  -7.945  1.00  0.00           C  
ATOM    417  C   GLU A  26      -1.053  20.104  -7.094  1.00  0.00           C  
ATOM    418  O   GLU A  26      -1.310  20.054  -5.891  1.00  0.00           O  
ATOM    419  CB  GLU A  26      -2.495  18.370  -8.172  1.00  0.00           C  
ATOM    420  CG  GLU A  26      -2.635  17.238  -9.181  1.00  0.00           C  
ATOM    421  CD  GLU A  26      -4.064  16.834  -9.412  1.00  0.00           C  
ATOM    422  OE1 GLU A  26      -4.933  17.426  -8.817  1.00  0.00           O  
ATOM    423  OE2 GLU A  26      -4.288  15.932 -10.184  1.00  0.00           O  
ATOM    424  H   GLU A  26      -0.724  17.127  -6.707  1.00  0.00           H  
ATOM    425  HA  GLU A  26      -0.600  19.083  -8.905  1.00  0.00           H  
ATOM    426 1HB  GLU A  26      -2.919  18.029  -7.227  1.00  0.00           H  
ATOM    427 2HB  GLU A  26      -3.101  19.206  -8.520  1.00  0.00           H  
ATOM    428 1HG  GLU A  26      -2.201  17.555 -10.129  1.00  0.00           H  
ATOM    429 2HG  GLU A  26      -2.071  16.377  -8.825  1.00  0.00           H  
ATOM    430  N   LYS A  27      -0.762  21.236  -7.725  1.00  0.00           N  
ATOM    431  CA  LYS A  27      -0.744  22.518  -7.031  1.00  0.00           C  
ATOM    432  C   LYS A  27      -1.048  23.665  -7.985  1.00  0.00           C  
ATOM    433  O   LYS A  27      -0.278  23.940  -8.906  1.00  0.00           O  
ATOM    434  CB  LYS A  27       0.609  22.741  -6.353  1.00  0.00           C  
ATOM    435  CG  LYS A  27       0.717  24.049  -5.581  1.00  0.00           C  
ATOM    436  CD  LYS A  27       2.067  24.172  -4.890  1.00  0.00           C  
ATOM    437  CE  LYS A  27       2.187  25.491  -4.141  1.00  0.00           C  
ATOM    438  NZ  LYS A  27       2.127  26.660  -5.059  1.00  0.00           N  
ATOM    439  H   LYS A  27      -0.547  21.208  -8.712  1.00  0.00           H  
ATOM    440  HA  LYS A  27      -1.524  22.501  -6.270  1.00  0.00           H  
ATOM    441 1HB  LYS A  27       0.807  21.924  -5.658  1.00  0.00           H  
ATOM    442 2HB  LYS A  27       1.398  22.730  -7.105  1.00  0.00           H  
ATOM    443 1HG  LYS A  27       0.591  24.888  -6.266  1.00  0.00           H  
ATOM    444 2HG  LYS A  27      -0.071  24.094  -4.830  1.00  0.00           H  
ATOM    445 1HD  LYS A  27       2.191  23.350  -4.183  1.00  0.00           H  
ATOM    446 2HD  LYS A  27       2.862  24.113  -5.632  1.00  0.00           H  
ATOM    447 1HE  LYS A  27       1.379  25.573  -3.415  1.00  0.00           H  
ATOM    448 2HE  LYS A  27       3.134  25.518  -3.601  1.00  0.00           H  
ATOM    449 1HZ  LYS A  27       2.211  27.514  -4.525  1.00  0.00           H  
ATOM    450 2HZ  LYS A  27       2.884  26.605  -5.726  1.00  0.00           H  
ATOM    451 3HZ  LYS A  27       1.245  26.657  -5.551  1.00  0.00           H  
ATOM    452  N   ASP A  28      -2.174  24.333  -7.760  1.00  0.00           N  
ATOM    453  CA  ASP A  28      -2.512  25.539  -8.507  1.00  0.00           C  
ATOM    454  C   ASP A  28      -2.609  25.253 -10.000  1.00  0.00           C  
ATOM    455  O   ASP A  28      -2.269  26.099 -10.827  1.00  0.00           O  
ATOM    456  CB  ASP A  28      -1.472  26.634  -8.257  1.00  0.00           C  
ATOM    457  CG  ASP A  28      -1.392  27.054  -6.796  1.00  0.00           C  
ATOM    458  OD1 ASP A  28      -2.422  27.163  -6.172  1.00  0.00           O  
ATOM    459  OD2 ASP A  28      -0.303  27.261  -6.317  1.00  0.00           O  
ATOM    460  H   ASP A  28      -2.813  23.997  -7.054  1.00  0.00           H  
ATOM    461  HA  ASP A  28      -3.494  25.885  -8.179  1.00  0.00           H  
ATOM    462 1HB  ASP A  28      -0.490  26.281  -8.573  1.00  0.00           H  
ATOM    463 2HB  ASP A  28      -1.714  27.510  -8.859  1.00  0.00           H  
ATOM    464  N   GLY A  29      -3.076  24.057 -10.339  1.00  0.00           N  
ATOM    465  CA  GLY A  29      -3.294  23.686 -11.732  1.00  0.00           C  
ATOM    466  C   GLY A  29      -2.069  22.994 -12.316  1.00  0.00           C  
ATOM    467  O   GLY A  29      -2.123  22.434 -13.411  1.00  0.00           O  
ATOM    468  H   GLY A  29      -3.285  23.386  -9.613  1.00  0.00           H  
ATOM    469 1HA  GLY A  29      -4.157  23.024 -11.802  1.00  0.00           H  
ATOM    470 2HA  GLY A  29      -3.524  24.577 -12.314  1.00  0.00           H  
ATOM    471  N   GLN A  30      -0.964  23.037 -11.579  1.00  0.00           N  
ATOM    472  CA  GLN A  30       0.280  22.422 -12.027  1.00  0.00           C  
ATOM    473  C   GLN A  30       0.453  21.031 -11.431  1.00  0.00           C  
ATOM    474  O   GLN A  30      -0.197  20.682 -10.445  1.00  0.00           O  
ATOM    475  CB  GLN A  30       1.477  23.302 -11.655  1.00  0.00           C  
ATOM    476  CG  GLN A  30       1.409  24.713 -12.214  1.00  0.00           C  
ATOM    477  CD  GLN A  30       1.404  24.736 -13.730  1.00  0.00           C  
ATOM    478  OE1 GLN A  30       2.299  24.185 -14.377  1.00  0.00           O  
ATOM    479  NE2 GLN A  30       0.393  25.375 -14.308  1.00  0.00           N  
ATOM    480  H   GLN A  30      -0.986  23.507 -10.686  1.00  0.00           H  
ATOM    481  HA  GLN A  30       0.235  22.318 -13.111  1.00  0.00           H  
ATOM    482 1HB  GLN A  30       1.553  23.373 -10.570  1.00  0.00           H  
ATOM    483 2HB  GLN A  30       2.395  22.840 -12.018  1.00  0.00           H  
ATOM    484 1HG  GLN A  30       0.494  25.189 -11.861  1.00  0.00           H  
ATOM    485 2HG  GLN A  30       2.278  25.272 -11.866  1.00  0.00           H  
ATOM    486 1HE2 GLN A  30       0.336  25.423 -15.306  1.00  0.00           H  
ATOM    487 2HE2 GLN A  30      -0.312  25.808 -13.746  1.00  0.00           H  
ATOM    488  N   ARG A  31       1.332  20.239 -12.036  1.00  0.00           N  
ATOM    489  CA  ARG A  31       1.604  18.889 -11.556  1.00  0.00           C  
ATOM    490  C   ARG A  31       3.094  18.576 -11.608  1.00  0.00           C  
ATOM    491  O   ARG A  31       3.711  18.620 -12.672  1.00  0.00           O  
ATOM    492  CB  ARG A  31       0.844  17.864 -12.384  1.00  0.00           C  
ATOM    493  CG  ARG A  31       1.108  16.415 -12.008  1.00  0.00           C  
ATOM    494  CD  ARG A  31       0.282  15.479 -12.812  1.00  0.00           C  
ATOM    495  NE  ARG A  31      -1.114  15.502 -12.406  1.00  0.00           N  
ATOM    496  CZ  ARG A  31      -2.117  14.905 -13.079  1.00  0.00           C  
ATOM    497  NH1 ARG A  31      -1.863  14.242 -14.185  1.00  0.00           N  
ATOM    498  NH2 ARG A  31      -3.356  14.985 -12.626  1.00  0.00           N  
ATOM    499  H   ARG A  31       1.825  20.581 -12.848  1.00  0.00           H  
ATOM    500  HA  ARG A  31       1.286  18.829 -10.515  1.00  0.00           H  
ATOM    501 1HB  ARG A  31      -0.226  18.039 -12.288  1.00  0.00           H  
ATOM    502 2HB  ARG A  31       1.101  17.983 -13.437  1.00  0.00           H  
ATOM    503 1HG  ARG A  31       2.159  16.180 -12.181  1.00  0.00           H  
ATOM    504 2HG  ARG A  31       0.871  16.263 -10.954  1.00  0.00           H  
ATOM    505 1HD  ARG A  31       0.335  15.758 -13.864  1.00  0.00           H  
ATOM    506 2HD  ARG A  31       0.656  14.463 -12.686  1.00  0.00           H  
ATOM    507  HE  ARG A  31      -1.349  16.003 -11.559  1.00  0.00           H  
ATOM    508 1HH1 ARG A  31      -0.916  14.181 -14.531  1.00  0.00           H  
ATOM    509 2HH1 ARG A  31      -2.614  13.794 -14.690  1.00  0.00           H  
ATOM    510 1HH2 ARG A  31      -3.552  15.494 -11.775  1.00  0.00           H  
ATOM    511 2HH2 ARG A  31      -4.107  14.537 -13.130  1.00  0.00           H  
ATOM    512  N   GLU A  32       3.667  18.259 -10.451  1.00  0.00           N  
ATOM    513  CA  GLU A  32       5.072  17.877 -10.372  1.00  0.00           C  
ATOM    514  C   GLU A  32       5.224  16.374 -10.177  1.00  0.00           C  
ATOM    515  O   GLU A  32       4.439  15.748  -9.464  1.00  0.00           O  
ATOM    516  CB  GLU A  32       5.763  18.622  -9.228  1.00  0.00           C  
ATOM    517  CG  GLU A  32       5.814  20.134  -9.402  1.00  0.00           C  
ATOM    518  CD  GLU A  32       6.458  20.835  -8.239  1.00  0.00           C  
ATOM    519  OE1 GLU A  32       6.749  20.184  -7.264  1.00  0.00           O  
ATOM    520  OE2 GLU A  32       6.659  22.023  -8.325  1.00  0.00           O  
ATOM    521  H   GLU A  32       3.115  18.283  -9.606  1.00  0.00           H  
ATOM    522  HA  GLU A  32       5.548  18.141 -11.316  1.00  0.00           H  
ATOM    523 1HB  GLU A  32       5.247  18.411  -8.291  1.00  0.00           H  
ATOM    524 2HB  GLU A  32       6.787  18.263  -9.126  1.00  0.00           H  
ATOM    525 1HG  GLU A  32       6.375  20.366 -10.307  1.00  0.00           H  
ATOM    526 2HG  GLU A  32       4.799  20.508  -9.530  1.00  0.00           H  
ATOM    527  N   THR A  33       6.238  15.799 -10.815  1.00  0.00           N  
ATOM    528  CA  THR A  33       6.444  14.357 -10.783  1.00  0.00           C  
ATOM    529  C   THR A  33       7.706  13.998 -10.009  1.00  0.00           C  
ATOM    530  O   THR A  33       8.783  14.530 -10.278  1.00  0.00           O  
ATOM    531  CB  THR A  33       6.529  13.776 -12.207  1.00  0.00           C  
ATOM    532  OG1 THR A  33       5.304  14.037 -12.905  1.00  0.00           O  
ATOM    533  CG2 THR A  33       6.770  12.275 -12.158  1.00  0.00           C  
ATOM    534  H   THR A  33       6.882  16.377 -11.336  1.00  0.00           H  
ATOM    535  HA  THR A  33       5.597  13.905 -10.267  1.00  0.00           H  
ATOM    536  HB  THR A  33       7.347  14.253 -12.746  1.00  0.00           H  
ATOM    537  HG1 THR A  33       4.572  13.647 -12.422  1.00  0.00           H  
ATOM    538 1HG2 THR A  33       6.827  11.883 -13.173  1.00  0.00           H  
ATOM    539 2HG2 THR A  33       7.706  12.074 -11.637  1.00  0.00           H  
ATOM    540 3HG2 THR A  33       5.950  11.792 -11.628  1.00  0.00           H  
ATOM    541  N   TYR A  34       7.567  13.093  -9.046  1.00  0.00           N  
ATOM    542  CA  TYR A  34       8.700  12.645  -8.245  1.00  0.00           C  
ATOM    543  C   TYR A  34       8.835  11.128  -8.281  1.00  0.00           C  
ATOM    544  O   TYR A  34       7.847  10.411  -8.439  1.00  0.00           O  
ATOM    545  CB  TYR A  34       8.561  13.132  -6.801  1.00  0.00           C  
ATOM    546  CG  TYR A  34       8.583  14.638  -6.659  1.00  0.00           C  
ATOM    547  CD1 TYR A  34       7.400  15.359  -6.731  1.00  0.00           C  
ATOM    548  CD2 TYR A  34       9.786  15.298  -6.458  1.00  0.00           C  
ATOM    549  CE1 TYR A  34       7.420  16.734  -6.602  1.00  0.00           C  
ATOM    550  CE2 TYR A  34       9.806  16.673  -6.328  1.00  0.00           C  
ATOM    551  CZ  TYR A  34       8.629  17.390  -6.400  1.00  0.00           C  
ATOM    552  OH  TYR A  34       8.649  18.760  -6.271  1.00  0.00           O  
ATOM    553  H   TYR A  34       6.652  12.705  -8.864  1.00  0.00           H  
ATOM    554  HA  TYR A  34       9.607  13.071  -8.674  1.00  0.00           H  
ATOM    555 1HB  TYR A  34       7.623  12.764  -6.382  1.00  0.00           H  
ATOM    556 2HB  TYR A  34       9.371  12.722  -6.199  1.00  0.00           H  
ATOM    557  HD1 TYR A  34       6.454  14.840  -6.890  1.00  0.00           H  
ATOM    558  HD2 TYR A  34      10.715  14.731  -6.402  1.00  0.00           H  
ATOM    559  HE1 TYR A  34       6.491  17.300  -6.658  1.00  0.00           H  
ATOM    560  HE2 TYR A  34      10.752  17.192  -6.171  1.00  0.00           H  
ATOM    561  HH  TYR A  34       7.823  19.123  -6.599  1.00  0.00           H  
ATOM    562  N   THR A  35      10.064  10.645  -8.133  1.00  0.00           N  
ATOM    563  CA  THR A  35      10.315   9.214  -8.015  1.00  0.00           C  
ATOM    564  C   THR A  35      10.742   8.844  -6.600  1.00  0.00           C  
ATOM    565  O   THR A  35      11.737   9.357  -6.089  1.00  0.00           O  
ATOM    566  CB  THR A  35      11.390   8.755  -9.017  1.00  0.00           C  
ATOM    567  OG1 THR A  35      10.946   9.019 -10.354  1.00  0.00           O  
ATOM    568  CG2 THR A  35      11.663   7.267  -8.862  1.00  0.00           C  
ATOM    569  H   THR A  35      10.844  11.285  -8.102  1.00  0.00           H  
ATOM    570  HA  THR A  35       9.384   8.688  -8.231  1.00  0.00           H  
ATOM    571  HB  THR A  35      12.312   9.308  -8.839  1.00  0.00           H  
ATOM    572  HG1 THR A  35      10.337   8.329 -10.630  1.00  0.00           H  
ATOM    573 1HG2 THR A  35      12.426   6.960  -9.578  1.00  0.00           H  
ATOM    574 2HG2 THR A  35      12.013   7.064  -7.850  1.00  0.00           H  
ATOM    575 3HG2 THR A  35      10.747   6.708  -9.048  1.00  0.00           H  
ATOM    576  N   VAL A  36       9.984   7.951  -5.973  1.00  0.00           N  
ATOM    577  CA  VAL A  36      10.244   7.562  -4.592  1.00  0.00           C  
ATOM    578  C   VAL A  36      10.546   6.072  -4.487  1.00  0.00           C  
ATOM    579  O   VAL A  36       9.726   5.235  -4.865  1.00  0.00           O  
ATOM    580  CB  VAL A  36       9.031   7.900  -3.704  1.00  0.00           C  
ATOM    581  CG1 VAL A  36       9.292   7.483  -2.265  1.00  0.00           C  
ATOM    582  CG2 VAL A  36       8.727   9.388  -3.788  1.00  0.00           C  
ATOM    583  H   VAL A  36       9.208   7.532  -6.465  1.00  0.00           H  
ATOM    584  HA  VAL A  36      11.122   8.106  -4.246  1.00  0.00           H  
ATOM    585  HB  VAL A  36       8.168   7.332  -4.052  1.00  0.00           H  
ATOM    586 1HG1 VAL A  36       8.425   7.729  -1.652  1.00  0.00           H  
ATOM    587 2HG1 VAL A  36       9.471   6.409  -2.224  1.00  0.00           H  
ATOM    588 3HG1 VAL A  36      10.166   8.013  -1.885  1.00  0.00           H  
ATOM    589 1HG2 VAL A  36       7.868   9.620  -3.159  1.00  0.00           H  
ATOM    590 2HG2 VAL A  36       9.592   9.956  -3.446  1.00  0.00           H  
ATOM    591 3HG2 VAL A  36       8.503   9.656  -4.821  1.00  0.00           H  
ATOM    592  N   ASN A  37      11.727   5.748  -3.973  1.00  0.00           N  
ATOM    593  CA  ASN A  37      12.159   4.360  -3.861  1.00  0.00           C  
ATOM    594  C   ASN A  37      11.604   3.710  -2.600  1.00  0.00           C  
ATOM    595  O   ASN A  37      11.227   4.397  -1.651  1.00  0.00           O  
ATOM    596  CB  ASN A  37      13.674   4.269  -3.886  1.00  0.00           C  
ATOM    597  CG  ASN A  37      14.254   4.651  -5.219  1.00  0.00           C  
ATOM    598  OD1 ASN A  37      14.191   3.878  -6.182  1.00  0.00           O  
ATOM    599  ND2 ASN A  37      14.818   5.830  -5.295  1.00  0.00           N  
ATOM    600  H   ASN A  37      12.342   6.482  -3.651  1.00  0.00           H  
ATOM    601  HA  ASN A  37      11.768   3.814  -4.719  1.00  0.00           H  
ATOM    602 1HB  ASN A  37      14.091   4.924  -3.120  1.00  0.00           H  
ATOM    603 2HB  ASN A  37      13.981   3.251  -3.648  1.00  0.00           H  
ATOM    604 1HD2 ASN A  37      15.221   6.137  -6.157  1.00  0.00           H  
ATOM    605 2HD2 ASN A  37      14.846   6.422  -4.490  1.00  0.00           H  
ATOM    606  N   PRO A  38      11.555   2.382  -2.598  1.00  0.00           N  
ATOM    607  CA  PRO A  38      11.104   1.635  -1.430  1.00  0.00           C  
ATOM    608  C   PRO A  38      11.872   2.047  -0.181  1.00  0.00           C  
ATOM    609  O   PRO A  38      13.095   1.925  -0.124  1.00  0.00           O  
ATOM    610  CB  PRO A  38      11.395   0.181  -1.818  1.00  0.00           C  
ATOM    611  CG  PRO A  38      11.301   0.174  -3.306  1.00  0.00           C  
ATOM    612  CD  PRO A  38      11.911   1.484  -3.726  1.00  0.00           C  
ATOM    613  HA  PRO A  38      10.051   1.865  -1.267  1.00  0.00           H  
ATOM    614 1HB  PRO A  38      12.390  -0.113  -1.452  1.00  0.00           H  
ATOM    615 2HB  PRO A  38      10.666  -0.489  -1.341  1.00  0.00           H  
ATOM    616 1HG  PRO A  38      11.838  -0.694  -3.716  1.00  0.00           H  
ATOM    617 2HG  PRO A  38      10.251   0.075  -3.619  1.00  0.00           H  
ATOM    618 1HD  PRO A  38      13.000   1.367  -3.828  1.00  0.00           H  
ATOM    619 2HD  PRO A  38      11.465   1.808  -4.678  1.00  0.00           H  
ATOM    620  N   GLY A  39      11.146   2.537   0.818  1.00  0.00           N  
ATOM    621  CA  GLY A  39      11.756   2.959   2.073  1.00  0.00           C  
ATOM    622  C   GLY A  39      12.053   4.453   2.066  1.00  0.00           C  
ATOM    623  O   GLY A  39      12.308   5.051   3.112  1.00  0.00           O  
ATOM    624  H   GLY A  39      10.145   2.618   0.706  1.00  0.00           H  
ATOM    625 1HA  GLY A  39      11.088   2.721   2.901  1.00  0.00           H  
ATOM    626 2HA  GLY A  39      12.679   2.402   2.235  1.00  0.00           H  
ATOM    627  N   GLU A  40      12.019   5.052   0.880  1.00  0.00           N  
ATOM    628  CA  GLU A  40      12.299   6.476   0.733  1.00  0.00           C  
ATOM    629  C   GLU A  40      11.055   7.313   0.999  1.00  0.00           C  
ATOM    630  O   GLU A  40       9.939   6.902   0.681  1.00  0.00           O  
ATOM    631  CB  GLU A  40      12.834   6.771  -0.671  1.00  0.00           C  
ATOM    632  CG  GLU A  40      13.313   8.202  -0.873  1.00  0.00           C  
ATOM    633  CD  GLU A  40      13.920   8.429  -2.229  1.00  0.00           C  
ATOM    634  OE1 GLU A  40      13.818   7.558  -3.058  1.00  0.00           O  
ATOM    635  OE2 GLU A  40      14.488   9.476  -2.435  1.00  0.00           O  
ATOM    636  H   GLU A  40      11.792   4.508   0.060  1.00  0.00           H  
ATOM    637  HA  GLU A  40      13.052   6.751   1.472  1.00  0.00           H  
ATOM    638 1HB  GLU A  40      13.668   6.105  -0.890  1.00  0.00           H  
ATOM    639 2HB  GLU A  40      12.054   6.573  -1.406  1.00  0.00           H  
ATOM    640 1HG  GLU A  40      12.467   8.878  -0.748  1.00  0.00           H  
ATOM    641 2HG  GLU A  40      14.048   8.439  -0.105  1.00  0.00           H  
ATOM    642  N   GLU A  41      11.253   8.488   1.586  1.00  0.00           N  
ATOM    643  CA  GLU A  41      10.152   9.404   1.858  1.00  0.00           C  
ATOM    644  C   GLU A  41      10.319  10.710   1.090  1.00  0.00           C  
ATOM    645  O   GLU A  41      11.415  11.267   1.025  1.00  0.00           O  
ATOM    646  CB  GLU A  41      10.056   9.692   3.358  1.00  0.00           C  
ATOM    647  CG  GLU A  41       9.709   8.479   4.209  1.00  0.00           C  
ATOM    648  CD  GLU A  41       9.616   8.801   5.675  1.00  0.00           C  
ATOM    649  OE1 GLU A  41       9.926   9.909   6.042  1.00  0.00           O  
ATOM    650  OE2 GLU A  41       9.234   7.938   6.429  1.00  0.00           O  
ATOM    651  H   GLU A  41      12.191   8.754   1.850  1.00  0.00           H  
ATOM    652  HA  GLU A  41       9.229   8.934   1.520  1.00  0.00           H  
ATOM    653 1HB  GLU A  41      11.007  10.090   3.714  1.00  0.00           H  
ATOM    654 2HB  GLU A  41       9.296  10.454   3.534  1.00  0.00           H  
ATOM    655 1HG  GLU A  41       8.752   8.077   3.877  1.00  0.00           H  
ATOM    656 2HG  GLU A  41      10.467   7.713   4.058  1.00  0.00           H  
ATOM    657  N   LEU A  42       9.226  11.193   0.511  1.00  0.00           N  
ATOM    658  CA  LEU A  42       9.227  12.480  -0.175  1.00  0.00           C  
ATOM    659  C   LEU A  42       8.604  13.567   0.692  1.00  0.00           C  
ATOM    660  O   LEU A  42       7.454  13.454   1.115  1.00  0.00           O  
ATOM    661  CB  LEU A  42       8.463  12.375  -1.501  1.00  0.00           C  
ATOM    662  CG  LEU A  42       8.277  13.691  -2.267  1.00  0.00           C  
ATOM    663  CD1 LEU A  42       9.631  14.193  -2.751  1.00  0.00           C  
ATOM    664  CD2 LEU A  42       7.328  13.468  -3.435  1.00  0.00           C  
ATOM    665  H   LEU A  42       8.371  10.656   0.546  1.00  0.00           H  
ATOM    666  HA  LEU A  42      10.263  12.760  -0.368  1.00  0.00           H  
ATOM    667 1HB  LEU A  42       8.994  11.684  -2.153  1.00  0.00           H  
ATOM    668 2HB  LEU A  42       7.474  11.965  -1.300  1.00  0.00           H  
ATOM    669  HG  LEU A  42       7.861  14.445  -1.600  1.00  0.00           H  
ATOM    670 1HD1 LEU A  42       9.499  15.128  -3.296  1.00  0.00           H  
ATOM    671 2HD1 LEU A  42      10.283  14.362  -1.894  1.00  0.00           H  
ATOM    672 3HD1 LEU A  42      10.080  13.451  -3.409  1.00  0.00           H  
ATOM    673 1HD2 LEU A  42       7.195  14.403  -3.979  1.00  0.00           H  
ATOM    674 2HD2 LEU A  42       7.744  12.715  -4.104  1.00  0.00           H  
ATOM    675 3HD2 LEU A  42       6.363  13.126  -3.059  1.00  0.00           H  
ATOM    676  N   GLU A  43       9.371  14.620   0.953  1.00  0.00           N  
ATOM    677  CA  GLU A  43       8.890  15.737   1.757  1.00  0.00           C  
ATOM    678  C   GLU A  43       8.407  16.883   0.877  1.00  0.00           C  
ATOM    679  O   GLU A  43       9.193  17.497   0.155  1.00  0.00           O  
ATOM    680  CB  GLU A  43       9.993  16.232   2.696  1.00  0.00           C  
ATOM    681  CG  GLU A  43      10.448  15.209   3.726  1.00  0.00           C  
ATOM    682  CD  GLU A  43      11.473  15.756   4.681  1.00  0.00           C  
ATOM    683  OE1 GLU A  43      11.474  16.942   4.905  1.00  0.00           O  
ATOM    684  OE2 GLU A  43      12.255  14.986   5.187  1.00  0.00           O  
ATOM    685  H   GLU A  43      10.311  14.648   0.585  1.00  0.00           H  
ATOM    686  HA  GLU A  43       8.042  15.389   2.348  1.00  0.00           H  
ATOM    687 1HB  GLU A  43      10.864  16.528   2.110  1.00  0.00           H  
ATOM    688 2HB  GLU A  43       9.645  17.115   3.233  1.00  0.00           H  
ATOM    689 1HG  GLU A  43       9.582  14.871   4.295  1.00  0.00           H  
ATOM    690 2HG  GLU A  43      10.866  14.347   3.207  1.00  0.00           H  
ATOM    691  N   ILE A  44       7.111  17.165   0.941  1.00  0.00           N  
ATOM    692  CA  ILE A  44       6.519  18.231   0.141  1.00  0.00           C  
ATOM    693  C   ILE A  44       6.335  19.500   0.965  1.00  0.00           C  
ATOM    694  O   ILE A  44       5.455  19.573   1.822  1.00  0.00           O  
ATOM    695  CB  ILE A  44       5.161  17.794  -0.439  1.00  0.00           C  
ATOM    696  CG1 ILE A  44       5.329  16.541  -1.302  1.00  0.00           C  
ATOM    697  CG2 ILE A  44       4.540  18.922  -1.248  1.00  0.00           C  
ATOM    698  CD1 ILE A  44       4.021  15.892  -1.696  1.00  0.00           C  
ATOM    699  H   ILE A  44       6.520  16.628   1.559  1.00  0.00           H  
ATOM    700  HA  ILE A  44       7.202  18.460  -0.677  1.00  0.00           H  
ATOM    701  HB  ILE A  44       4.487  17.529   0.375  1.00  0.00           H  
ATOM    702 1HG1 ILE A  44       5.871  16.795  -2.212  1.00  0.00           H  
ATOM    703 2HG1 ILE A  44       5.925  15.804  -0.762  1.00  0.00           H  
ATOM    704 1HG2 ILE A  44       3.582  18.596  -1.651  1.00  0.00           H  
ATOM    705 2HG2 ILE A  44       4.387  19.789  -0.605  1.00  0.00           H  
ATOM    706 3HG2 ILE A  44       5.206  19.192  -2.068  1.00  0.00           H  
ATOM    707 1HD1 ILE A  44       4.222  15.010  -2.306  1.00  0.00           H  
ATOM    708 2HD1 ILE A  44       3.477  15.596  -0.799  1.00  0.00           H  
ATOM    709 3HD1 ILE A  44       3.423  16.599  -2.268  1.00  0.00           H  
ATOM    710  N   THR A  45       7.171  20.498   0.699  1.00  0.00           N  
ATOM    711  CA  THR A  45       7.133  21.749   1.447  1.00  0.00           C  
ATOM    712  C   THR A  45       7.178  22.951   0.512  1.00  0.00           C  
ATOM    713  O   THR A  45       7.331  22.802  -0.700  1.00  0.00           O  
ATOM    714  CB  THR A  45       8.297  21.830   2.451  1.00  0.00           C  
ATOM    715  OG1 THR A  45       9.538  21.934   1.741  1.00  0.00           O  
ATOM    716  CG2 THR A  45       8.326  20.593   3.335  1.00  0.00           C  
ATOM    717  H   THR A  45       7.850  20.388  -0.041  1.00  0.00           H  
ATOM    718  HA  THR A  45       6.191  21.788   1.995  1.00  0.00           H  
ATOM    719  HB  THR A  45       8.177  22.714   3.077  1.00  0.00           H  
ATOM    720  HG1 THR A  45       9.540  22.740   1.218  1.00  0.00           H  
ATOM    721 1HG2 THR A  45       9.155  20.668   4.039  1.00  0.00           H  
ATOM    722 2HG2 THR A  45       7.388  20.517   3.886  1.00  0.00           H  
ATOM    723 3HG2 THR A  45       8.455  19.706   2.716  1.00  0.00           H  
ATOM    724  N   SER A  46       7.045  24.143   1.084  1.00  0.00           N  
ATOM    725  CA  SER A  46       7.207  25.378   0.325  1.00  0.00           C  
ATOM    726  C   SER A  46       7.624  26.530   1.231  1.00  0.00           C  
ATOM    727  O   SER A  46       7.151  26.647   2.361  1.00  0.00           O  
ATOM    728  CB  SER A  46       5.914  25.726  -0.387  1.00  0.00           C  
ATOM    729  OG  SER A  46       6.025  26.950  -1.060  1.00  0.00           O  
ATOM    730  H   SER A  46       6.827  24.196   2.068  1.00  0.00           H  
ATOM    731  HA  SER A  46       7.999  25.225  -0.407  1.00  0.00           H  
ATOM    732 1HB  SER A  46       5.667  24.938  -1.097  1.00  0.00           H  
ATOM    733 2HB  SER A  46       5.103  25.780   0.338  1.00  0.00           H  
ATOM    734  HG  SER A  46       5.837  26.763  -1.983  1.00  0.00           H  
ATOM    735  N   PRO A  47       8.514  27.379   0.727  1.00  0.00           N  
ATOM    736  CA  PRO A  47       9.028  28.500   1.505  1.00  0.00           C  
ATOM    737  C   PRO A  47       7.995  29.614   1.615  1.00  0.00           C  
ATOM    738  O   PRO A  47       8.119  30.509   2.451  1.00  0.00           O  
ATOM    739  CB  PRO A  47      10.254  28.944   0.701  1.00  0.00           C  
ATOM    740  CG  PRO A  47       9.923  28.574  -0.705  1.00  0.00           C  
ATOM    741  CD  PRO A  47       9.186  27.266  -0.584  1.00  0.00           C  
ATOM    742  HA  PRO A  47       9.243  28.144   2.512  1.00  0.00           H  
ATOM    743 1HB  PRO A  47      10.418  30.024   0.830  1.00  0.00           H  
ATOM    744 2HB  PRO A  47      11.154  28.435   1.075  1.00  0.00           H  
ATOM    745 1HG  PRO A  47       9.313  29.362  -1.172  1.00  0.00           H  
ATOM    746 2HG  PRO A  47      10.843  28.488  -1.302  1.00  0.00           H  
ATOM    747 1HD  PRO A  47       8.459  27.177  -1.405  1.00  0.00           H  
ATOM    748 2HD  PRO A  47       9.906  26.435  -0.611  1.00  0.00           H  
ATOM    749  N   ASP A  48       6.975  29.555   0.765  1.00  0.00           N  
ATOM    750  CA  ASP A  48       5.940  30.582   0.736  1.00  0.00           C  
ATOM    751  C   ASP A  48       4.802  30.244   1.691  1.00  0.00           C  
ATOM    752  O   ASP A  48       3.904  29.473   1.353  1.00  0.00           O  
ATOM    753  CB  ASP A  48       5.391  30.750  -0.682  1.00  0.00           C  
ATOM    754  CG  ASP A  48       4.366  31.870  -0.791  1.00  0.00           C  
ATOM    755  OD1 ASP A  48       3.719  32.155   0.189  1.00  0.00           O  
ATOM    756  OD2 ASP A  48       4.238  32.431  -1.854  1.00  0.00           O  
ATOM    757  H   ASP A  48       6.915  28.777   0.123  1.00  0.00           H  
ATOM    758  HA  ASP A  48       6.386  31.520   1.066  1.00  0.00           H  
ATOM    759 1HB  ASP A  48       6.213  30.962  -1.368  1.00  0.00           H  
ATOM    760 2HB  ASP A  48       4.926  29.819  -1.006  1.00  0.00           H  
ATOM    761  N   SER A  49       4.846  30.825   2.885  1.00  0.00           N  
ATOM    762  CA  SER A  49       3.900  30.482   3.939  1.00  0.00           C  
ATOM    763  C   SER A  49       2.515  31.040   3.641  1.00  0.00           C  
ATOM    764  O   SER A  49       1.506  30.507   4.104  1.00  0.00           O  
ATOM    765  CB  SER A  49       4.391  31.009   5.273  1.00  0.00           C  
ATOM    766  OG  SER A  49       4.364  32.410   5.300  1.00  0.00           O  
ATOM    767  H   SER A  49       5.553  31.524   3.066  1.00  0.00           H  
ATOM    768  HA  SER A  49       3.820  29.395   3.982  1.00  0.00           H  
ATOM    769 1HB  SER A  49       3.764  30.615   6.073  1.00  0.00           H  
ATOM    770 2HB  SER A  49       5.407  30.659   5.451  1.00  0.00           H  
ATOM    771  HG  SER A  49       4.052  32.652   6.175  1.00  0.00           H  
ATOM    772  N   SER A  50       2.472  32.118   2.864  1.00  0.00           N  
ATOM    773  CA  SER A  50       1.212  32.769   2.527  1.00  0.00           C  
ATOM    774  C   SER A  50       0.382  31.909   1.582  1.00  0.00           C  
ATOM    775  O   SER A  50      -0.845  32.001   1.559  1.00  0.00           O  
ATOM    776  CB  SER A  50       1.476  34.121   1.893  1.00  0.00           C  
ATOM    777  OG  SER A  50       2.000  33.976   0.602  1.00  0.00           O  
ATOM    778  H   SER A  50       3.334  32.495   2.498  1.00  0.00           H  
ATOM    779  HA  SER A  50       0.641  32.900   3.446  1.00  0.00           H  
ATOM    780 1HB  SER A  50       0.548  34.690   1.850  1.00  0.00           H  
ATOM    781 2HB  SER A  50       2.176  34.682   2.511  1.00  0.00           H  
ATOM    782  HG  SER A  50       2.676  33.297   0.665  1.00  0.00           H  
ATOM    783  N   GLN A  51       1.060  31.071   0.804  1.00  0.00           N  
ATOM    784  CA  GLN A  51       0.386  30.064  -0.007  1.00  0.00           C  
ATOM    785  C   GLN A  51       0.067  28.820   0.812  1.00  0.00           C  
ATOM    786  O   GLN A  51      -0.986  28.206   0.641  1.00  0.00           O  
ATOM    787  CB  GLN A  51       1.247  29.687  -1.216  1.00  0.00           C  
ATOM    788  CG  GLN A  51       1.347  30.773  -2.273  1.00  0.00           C  
ATOM    789  CD  GLN A  51       2.181  30.347  -3.465  1.00  0.00           C  
ATOM    790  OE1 GLN A  51       2.247  29.161  -3.802  1.00  0.00           O  
ATOM    791  NE2 GLN A  51       2.826  31.312  -4.111  1.00  0.00           N  
ATOM    792  H   GLN A  51       2.068  31.134   0.774  1.00  0.00           H  
ATOM    793  HA  GLN A  51      -0.556  30.485  -0.356  1.00  0.00           H  
ATOM    794 1HB  GLN A  51       2.257  29.447  -0.883  1.00  0.00           H  
ATOM    795 2HB  GLN A  51       0.838  28.794  -1.689  1.00  0.00           H  
ATOM    796 1HG  GLN A  51       0.344  31.015  -2.626  1.00  0.00           H  
ATOM    797 2HG  GLN A  51       1.809  31.655  -1.829  1.00  0.00           H  
ATOM    798 1HE2 GLN A  51       3.392  31.091  -4.906  1.00  0.00           H  
ATOM    799 2HE2 GLN A  51       2.745  32.260  -3.804  1.00  0.00           H  
ATOM    800  N   ASN A  52       0.981  28.454   1.704  1.00  0.00           N  
ATOM    801  CA  ASN A  52       0.816  27.262   2.526  1.00  0.00           C  
ATOM    802  C   ASN A  52      -0.470  27.328   3.341  1.00  0.00           C  
ATOM    803  O   ASN A  52      -1.157  26.322   3.518  1.00  0.00           O  
ATOM    804  CB  ASN A  52       2.015  27.069   3.436  1.00  0.00           C  
ATOM    805  CG  ASN A  52       3.236  26.605   2.691  1.00  0.00           C  
ATOM    806  OD1 ASN A  52       3.140  26.119   1.558  1.00  0.00           O  
ATOM    807  ND2 ASN A  52       4.383  26.744   3.306  1.00  0.00           N  
ATOM    808  H   ASN A  52       1.813  29.017   1.816  1.00  0.00           H  
ATOM    809  HA  ASN A  52       0.746  26.400   1.862  1.00  0.00           H  
ATOM    810 1HB  ASN A  52       2.246  28.010   3.938  1.00  0.00           H  
ATOM    811 2HB  ASN A  52       1.774  26.337   4.207  1.00  0.00           H  
ATOM    812 1HD2 ASN A  52       5.229  26.452   2.859  1.00  0.00           H  
ATOM    813 2HD2 ASN A  52       4.414  27.142   4.223  1.00  0.00           H  
ATOM    814  N   LYS A  53      -0.790  28.519   3.835  1.00  0.00           N  
ATOM    815  CA  LYS A  53      -2.014  28.728   4.600  1.00  0.00           C  
ATOM    816  C   LYS A  53      -3.247  28.435   3.755  1.00  0.00           C  
ATOM    817  O   LYS A  53      -3.612  29.218   2.879  1.00  0.00           O  
ATOM    818  CB  LYS A  53      -2.072  30.158   5.137  1.00  0.00           C  
ATOM    819  CG  LYS A  53      -3.271  30.446   6.031  1.00  0.00           C  
ATOM    820  CD  LYS A  53      -3.224  31.864   6.581  1.00  0.00           C  
ATOM    821  CE  LYS A  53      -4.419  32.151   7.477  1.00  0.00           C  
ATOM    822  NZ  LYS A  53      -4.386  33.536   8.022  1.00  0.00           N  
ATOM    823  H   LYS A  53      -0.170  29.300   3.677  1.00  0.00           H  
ATOM    824  HA  LYS A  53      -2.011  28.033   5.439  1.00  0.00           H  
ATOM    825 1HB  LYS A  53      -1.169  30.369   5.711  1.00  0.00           H  
ATOM    826 2HB  LYS A  53      -2.101  30.860   4.303  1.00  0.00           H  
ATOM    827 1HG  LYS A  53      -4.191  30.317   5.459  1.00  0.00           H  
ATOM    828 2HG  LYS A  53      -3.281  29.743   6.864  1.00  0.00           H  
ATOM    829 1HD  LYS A  53      -2.307  32.000   7.157  1.00  0.00           H  
ATOM    830 2HD  LYS A  53      -3.222  32.574   5.754  1.00  0.00           H  
ATOM    831 1HE  LYS A  53      -5.339  32.020   6.909  1.00  0.00           H  
ATOM    832 2HE  LYS A  53      -4.428  31.447   8.309  1.00  0.00           H  
ATOM    833 1HZ  LYS A  53      -5.194  33.686   8.610  1.00  0.00           H  
ATOM    834 2HZ  LYS A  53      -3.545  33.663   8.567  1.00  0.00           H  
ATOM    835 3HZ  LYS A  53      -4.397  34.198   7.260  1.00  0.00           H  
ATOM    836  N   GLY A  54      -3.887  27.302   4.024  1.00  0.00           N  
ATOM    837  CA  GLY A  54      -5.105  26.923   3.318  1.00  0.00           C  
ATOM    838  C   GLY A  54      -4.784  26.224   2.003  1.00  0.00           C  
ATOM    839  O   GLY A  54      -5.644  26.095   1.132  1.00  0.00           O  
ATOM    840  H   GLY A  54      -3.520  26.687   4.737  1.00  0.00           H  
ATOM    841 1HA  GLY A  54      -5.701  26.264   3.949  1.00  0.00           H  
ATOM    842 2HA  GLY A  54      -5.704  27.812   3.125  1.00  0.00           H  
ATOM    843  N   LEU A  55      -3.542  25.773   1.866  1.00  0.00           N  
ATOM    844  CA  LEU A  55      -3.095  25.118   0.642  1.00  0.00           C  
ATOM    845  C   LEU A  55      -3.691  23.722   0.515  1.00  0.00           C  
ATOM    846  O   LEU A  55      -3.422  22.845   1.336  1.00  0.00           O  
ATOM    847  CB  LEU A  55      -1.564  25.032   0.616  1.00  0.00           C  
ATOM    848  CG  LEU A  55      -0.952  24.454  -0.666  1.00  0.00           C  
ATOM    849  CD1 LEU A  55      -1.284  25.362  -1.842  1.00  0.00           C  
ATOM    850  CD2 LEU A  55       0.552  24.312  -0.492  1.00  0.00           C  
ATOM    851  H   LEU A  55      -2.891  25.886   2.629  1.00  0.00           H  
ATOM    852  HA  LEU A  55      -3.445  25.709  -0.205  1.00  0.00           H  
ATOM    853 1HB  LEU A  55      -1.157  26.032   0.755  1.00  0.00           H  
ATOM    854 2HB  LEU A  55      -1.237  24.410   1.449  1.00  0.00           H  
ATOM    855  HG  LEU A  55      -1.388  23.475  -0.868  1.00  0.00           H  
ATOM    856 1HD1 LEU A  55      -0.849  24.951  -2.753  1.00  0.00           H  
ATOM    857 2HD1 LEU A  55      -2.366  25.430  -1.956  1.00  0.00           H  
ATOM    858 3HD1 LEU A  55      -0.875  26.355  -1.661  1.00  0.00           H  
ATOM    859 1HD2 LEU A  55       0.987  23.900  -1.403  1.00  0.00           H  
ATOM    860 2HD2 LEU A  55       0.989  25.291  -0.291  1.00  0.00           H  
ATOM    861 3HD2 LEU A  55       0.761  23.644   0.344  1.00  0.00           H  
ATOM    862  N   ARG A  56      -4.502  23.523  -0.519  1.00  0.00           N  
ATOM    863  CA  ARG A  56      -5.065  22.209  -0.808  1.00  0.00           C  
ATOM    864  C   ARG A  56      -4.305  21.520  -1.934  1.00  0.00           C  
ATOM    865  O   ARG A  56      -4.295  21.994  -3.070  1.00  0.00           O  
ATOM    866  CB  ARG A  56      -6.533  22.328  -1.190  1.00  0.00           C  
ATOM    867  CG  ARG A  56      -7.254  21.003  -1.379  1.00  0.00           C  
ATOM    868  CD  ARG A  56      -7.568  20.359  -0.078  1.00  0.00           C  
ATOM    869  NE  ARG A  56      -8.324  19.128  -0.251  1.00  0.00           N  
ATOM    870  CZ  ARG A  56      -8.787  18.367   0.760  1.00  0.00           C  
ATOM    871  NH1 ARG A  56      -8.564  18.721   2.006  1.00  0.00           N  
ATOM    872  NH2 ARG A  56      -9.465  17.263   0.498  1.00  0.00           N  
ATOM    873  H   ARG A  56      -4.734  24.301  -1.119  1.00  0.00           H  
ATOM    874  HA  ARG A  56      -4.967  21.594   0.086  1.00  0.00           H  
ATOM    875 1HB  ARG A  56      -7.065  22.886  -0.421  1.00  0.00           H  
ATOM    876 2HB  ARG A  56      -6.622  22.888  -2.121  1.00  0.00           H  
ATOM    877 1HG  ARG A  56      -8.189  21.171  -1.913  1.00  0.00           H  
ATOM    878 2HG  ARG A  56      -6.624  20.324  -1.954  1.00  0.00           H  
ATOM    879 1HD  ARG A  56      -6.642  20.119   0.443  1.00  0.00           H  
ATOM    880 2HD  ARG A  56      -8.161  21.040   0.531  1.00  0.00           H  
ATOM    881  HE  ARG A  56      -8.516  18.823  -1.196  1.00  0.00           H  
ATOM    882 1HH1 ARG A  56      -8.045  19.565   2.206  1.00  0.00           H  
ATOM    883 2HH1 ARG A  56      -8.910  18.150   2.763  1.00  0.00           H  
ATOM    884 1HH2 ARG A  56      -9.637  16.990  -0.460  1.00  0.00           H  
ATOM    885 2HH2 ARG A  56      -9.812  16.692   1.255  1.00  0.00           H  
ATOM    886  N   LEU A  57      -3.668  20.399  -1.612  1.00  0.00           N  
ATOM    887  CA  LEU A  57      -2.875  19.661  -2.588  1.00  0.00           C  
ATOM    888  C   LEU A  57      -3.461  18.277  -2.840  1.00  0.00           C  
ATOM    889  O   LEU A  57      -4.121  17.705  -1.973  1.00  0.00           O  
ATOM    890  CB  LEU A  57      -1.426  19.529  -2.102  1.00  0.00           C  
ATOM    891  CG  LEU A  57      -0.692  20.849  -1.833  1.00  0.00           C  
ATOM    892  CD1 LEU A  57       0.707  20.555  -1.310  1.00  0.00           C  
ATOM    893  CD2 LEU A  57      -0.636  21.669  -3.113  1.00  0.00           C  
ATOM    894  H   LEU A  57      -3.736  20.049  -0.667  1.00  0.00           H  
ATOM    895  HA  LEU A  57      -2.899  20.210  -3.529  1.00  0.00           H  
ATOM    896 1HB  LEU A  57      -1.420  18.953  -1.178  1.00  0.00           H  
ATOM    897 2HB  LEU A  57      -0.857  18.980  -2.852  1.00  0.00           H  
ATOM    898  HG  LEU A  57      -1.224  21.411  -1.065  1.00  0.00           H  
ATOM    899 1HD1 LEU A  57       1.229  21.493  -1.118  1.00  0.00           H  
ATOM    900 2HD1 LEU A  57       0.637  19.984  -0.383  1.00  0.00           H  
ATOM    901 3HD1 LEU A  57       1.259  19.978  -2.051  1.00  0.00           H  
ATOM    902 1HD2 LEU A  57      -0.115  22.608  -2.922  1.00  0.00           H  
ATOM    903 2HD2 LEU A  57      -0.103  21.108  -3.882  1.00  0.00           H  
ATOM    904 3HD2 LEU A  57      -1.649  21.880  -3.455  1.00  0.00           H  
ATOM    905  N   ARG A  58      -3.214  17.744  -4.031  1.00  0.00           N  
ATOM    906  CA  ARG A  58      -3.635  16.389  -4.367  1.00  0.00           C  
ATOM    907  C   ARG A  58      -2.467  15.562  -4.888  1.00  0.00           C  
ATOM    908  O   ARG A  58      -1.723  16.004  -5.764  1.00  0.00           O  
ATOM    909  CB  ARG A  58      -4.740  16.415  -5.412  1.00  0.00           C  
ATOM    910  CG  ARG A  58      -5.290  15.051  -5.796  1.00  0.00           C  
ATOM    911  CD  ARG A  58      -6.413  15.163  -6.762  1.00  0.00           C  
ATOM    912  NE  ARG A  58      -7.564  15.833  -6.181  1.00  0.00           N  
ATOM    913  CZ  ARG A  58      -7.988  17.065  -6.526  1.00  0.00           C  
ATOM    914  NH1 ARG A  58      -7.346  17.746  -7.449  1.00  0.00           N  
ATOM    915  NH2 ARG A  58      -9.049  17.588  -5.936  1.00  0.00           N  
ATOM    916  H   ARG A  58      -2.722  18.292  -4.723  1.00  0.00           H  
ATOM    917  HA  ARG A  58      -4.002  15.914  -3.457  1.00  0.00           H  
ATOM    918 1HB  ARG A  58      -5.573  17.015  -5.047  1.00  0.00           H  
ATOM    919 2HB  ARG A  58      -4.370  16.889  -6.321  1.00  0.00           H  
ATOM    920 1HG  ARG A  58      -4.500  14.456  -6.255  1.00  0.00           H  
ATOM    921 2HG  ARG A  58      -5.656  14.541  -4.904  1.00  0.00           H  
ATOM    922 1HD  ARG A  58      -6.089  15.735  -7.631  1.00  0.00           H  
ATOM    923 2HD  ARG A  58      -6.722  14.167  -7.078  1.00  0.00           H  
ATOM    924  HE  ARG A  58      -8.084  15.340  -5.466  1.00  0.00           H  
ATOM    925 1HH1 ARG A  58      -6.535  17.346  -7.900  1.00  0.00           H  
ATOM    926 2HH1 ARG A  58      -7.664  18.668  -7.708  1.00  0.00           H  
ATOM    927 1HH2 ARG A  58      -9.543  17.064  -5.226  1.00  0.00           H  
ATOM    928 2HH2 ARG A  58      -9.366  18.510  -6.195  1.00  0.00           H  
ATOM    929  N   ILE A  59      -2.311  14.360  -4.344  1.00  0.00           N  
ATOM    930  CA  ILE A  59      -1.148  13.531  -4.639  1.00  0.00           C  
ATOM    931  C   ILE A  59      -1.563  12.200  -5.254  1.00  0.00           C  
ATOM    932  O   ILE A  59      -2.439  11.511  -4.733  1.00  0.00           O  
ATOM    933  CB  ILE A  59      -0.320  13.273  -3.367  1.00  0.00           C  
ATOM    934  CG1 ILE A  59       0.172  14.595  -2.773  1.00  0.00           C  
ATOM    935  CG2 ILE A  59       0.852  12.354  -3.673  1.00  0.00           C  
ATOM    936  CD1 ILE A  59       0.785  14.457  -1.398  1.00  0.00           C  
ATOM    937  H   ILE A  59      -3.015  14.012  -3.709  1.00  0.00           H  
ATOM    938  HA  ILE A  59      -0.532  14.058  -5.367  1.00  0.00           H  
ATOM    939  HB  ILE A  59      -0.950  12.804  -2.612  1.00  0.00           H  
ATOM    940 1HG1 ILE A  59       0.917  15.036  -3.436  1.00  0.00           H  
ATOM    941 2HG1 ILE A  59      -0.660  15.296  -2.706  1.00  0.00           H  
ATOM    942 1HG2 ILE A  59       1.427  12.182  -2.764  1.00  0.00           H  
ATOM    943 2HG2 ILE A  59       0.480  11.403  -4.051  1.00  0.00           H  
ATOM    944 3HG2 ILE A  59       1.492  12.817  -4.425  1.00  0.00           H  
ATOM    945 1HD1 ILE A  59       1.109  15.435  -1.044  1.00  0.00           H  
ATOM    946 2HD1 ILE A  59       0.044  14.049  -0.709  1.00  0.00           H  
ATOM    947 3HD1 ILE A  59       1.642  13.787  -1.448  1.00  0.00           H  
ATOM    948  N   HIS A  60      -0.928  11.845  -6.366  1.00  0.00           N  
ATOM    949  CA  HIS A  60      -1.174  10.561  -7.012  1.00  0.00           C  
ATOM    950  C   HIS A  60       0.073   9.687  -6.993  1.00  0.00           C  
ATOM    951  O   HIS A  60       0.996   9.888  -7.781  1.00  0.00           O  
ATOM    952  CB  HIS A  60      -1.641  10.764  -8.457  1.00  0.00           C  
ATOM    953  CG  HIS A  60      -2.822  11.675  -8.586  1.00  0.00           C  
ATOM    954  ND1 HIS A  60      -4.094  11.303  -8.206  1.00  0.00           N  
ATOM    955  CD2 HIS A  60      -2.924  12.941  -9.054  1.00  0.00           C  
ATOM    956  CE1 HIS A  60      -4.928  12.303  -8.433  1.00  0.00           C  
ATOM    957  NE2 HIS A  60      -4.243  13.307  -8.948  1.00  0.00           N  
ATOM    958  H   HIS A  60      -0.257  12.480  -6.774  1.00  0.00           H  
ATOM    959  HA  HIS A  60      -1.954  10.045  -6.452  1.00  0.00           H  
ATOM    960 1HB  HIS A  60      -0.824  11.178  -9.049  1.00  0.00           H  
ATOM    961 2HB  HIS A  60      -1.905   9.800  -8.893  1.00  0.00           H  
ATOM    962  HD2 HIS A  60      -2.111  13.556  -9.443  1.00  0.00           H  
ATOM    963  HE1 HIS A  60      -5.999  12.298  -8.230  1.00  0.00           H  
ATOM    964  HE2 HIS A  60      -4.623  14.203  -9.221  1.00  0.00           H  
ATOM    965  N   VAL A  61       0.093   8.714  -6.088  1.00  0.00           N  
ATOM    966  CA  VAL A  61       1.224   7.801  -5.969  1.00  0.00           C  
ATOM    967  C   VAL A  61       0.963   6.501  -6.719  1.00  0.00           C  
ATOM    968  O   VAL A  61       0.114   5.703  -6.322  1.00  0.00           O  
ATOM    969  CB  VAL A  61       1.505   7.488  -4.488  1.00  0.00           C  
ATOM    970  CG1 VAL A  61       2.710   6.569  -4.357  1.00  0.00           C  
ATOM    971  CG2 VAL A  61       1.727   8.782  -3.719  1.00  0.00           C  
ATOM    972  H   VAL A  61      -0.695   8.604  -5.466  1.00  0.00           H  
ATOM    973  HA  VAL A  61       2.093   8.279  -6.421  1.00  0.00           H  
ATOM    974  HB  VAL A  61       0.649   6.958  -4.069  1.00  0.00           H  
ATOM    975 1HG1 VAL A  61       2.894   6.358  -3.303  1.00  0.00           H  
ATOM    976 2HG1 VAL A  61       2.514   5.635  -4.885  1.00  0.00           H  
ATOM    977 3HG1 VAL A  61       3.586   7.053  -4.788  1.00  0.00           H  
ATOM    978 1HG2 VAL A  61       1.925   8.553  -2.672  1.00  0.00           H  
ATOM    979 2HG2 VAL A  61       2.579   9.314  -4.141  1.00  0.00           H  
ATOM    980 3HG2 VAL A  61       0.837   9.406  -3.792  1.00  0.00           H  
ATOM    981  N   GLU A  62       1.698   6.293  -7.806  1.00  0.00           N  
ATOM    982  CA  GLU A  62       1.464   5.152  -8.683  1.00  0.00           C  
ATOM    983  C   GLU A  62       2.450   4.027  -8.398  1.00  0.00           C  
ATOM    984  O   GLU A  62       3.657   4.186  -8.578  1.00  0.00           O  
ATOM    985  CB  GLU A  62       1.569   5.576 -10.150  1.00  0.00           C  
ATOM    986  CG  GLU A  62       0.504   6.569 -10.595  1.00  0.00           C  
ATOM    987  CD  GLU A  62       0.632   6.955 -12.043  1.00  0.00           C  
ATOM    988  OE1 GLU A  62       1.627   6.620 -12.641  1.00  0.00           O  
ATOM    989  OE2 GLU A  62      -0.265   7.584 -12.551  1.00  0.00           O  
ATOM    990  H   GLU A  62       2.438   6.943  -8.031  1.00  0.00           H  
ATOM    991  HA  GLU A  62       0.460   4.775  -8.487  1.00  0.00           H  
ATOM    992 1HB  GLU A  62       2.544   6.030 -10.329  1.00  0.00           H  
ATOM    993 2HB  GLU A  62       1.494   4.697 -10.789  1.00  0.00           H  
ATOM    994 1HG  GLU A  62      -0.479   6.127 -10.435  1.00  0.00           H  
ATOM    995 2HG  GLU A  62       0.575   7.463  -9.978  1.00  0.00           H  
ATOM    996  N   VAL A  63       1.928   2.889  -7.953  1.00  0.00           N  
ATOM    997  CA  VAL A  63       2.758   1.721  -7.680  1.00  0.00           C  
ATOM    998  C   VAL A  63       2.375   0.552  -8.578  1.00  0.00           C  
ATOM    999  O   VAL A  63       1.345  -0.090  -8.373  1.00  0.00           O  
ATOM   1000  CB  VAL A  63       2.618   1.299  -6.206  1.00  0.00           C  
ATOM   1001  CG1 VAL A  63       3.485   0.084  -5.915  1.00  0.00           C  
ATOM   1002  CG2 VAL A  63       2.995   2.460  -5.297  1.00  0.00           C  
ATOM   1003  H   VAL A  63       0.932   2.831  -7.800  1.00  0.00           H  
ATOM   1004  HA  VAL A  63       3.794   1.984  -7.896  1.00  0.00           H  
ATOM   1005  HB  VAL A  63       1.584   1.009  -6.017  1.00  0.00           H  
ATOM   1006 1HG1 VAL A  63       3.374  -0.201  -4.868  1.00  0.00           H  
ATOM   1007 2HG1 VAL A  63       3.174  -0.745  -6.551  1.00  0.00           H  
ATOM   1008 3HG1 VAL A  63       4.529   0.325  -6.116  1.00  0.00           H  
ATOM   1009 1HG2 VAL A  63       2.893   2.155  -4.256  1.00  0.00           H  
ATOM   1010 2HG2 VAL A  63       4.027   2.753  -5.490  1.00  0.00           H  
ATOM   1011 3HG2 VAL A  63       2.334   3.305  -5.494  1.00  0.00           H  
ATOM   1012  N   ASN A  64       3.211   0.279  -9.574  1.00  0.00           N  
ATOM   1013  CA  ASN A  64       2.971  -0.825 -10.496  1.00  0.00           C  
ATOM   1014  C   ASN A  64       1.625  -0.677 -11.193  1.00  0.00           C  
ATOM   1015  O   ASN A  64       0.954  -1.667 -11.484  1.00  0.00           O  
ATOM   1016  CB  ASN A  64       3.053  -2.155  -9.769  1.00  0.00           C  
ATOM   1017  CG  ASN A  64       4.419  -2.418  -9.200  1.00  0.00           C  
ATOM   1018  OD1 ASN A  64       5.437  -2.084  -9.816  1.00  0.00           O  
ATOM   1019  ND2 ASN A  64       4.461  -3.012  -8.034  1.00  0.00           N  
ATOM   1020  H   ASN A  64       4.034   0.852  -9.696  1.00  0.00           H  
ATOM   1021  HA  ASN A  64       3.747  -0.803 -11.261  1.00  0.00           H  
ATOM   1022 1HB  ASN A  64       2.324  -2.172  -8.958  1.00  0.00           H  
ATOM   1023 2HB  ASN A  64       2.797  -2.961 -10.456  1.00  0.00           H  
ATOM   1024 1HD2 ASN A  64       5.343  -3.213  -7.607  1.00  0.00           H  
ATOM   1025 2HD2 ASN A  64       3.612  -3.265  -7.571  1.00  0.00           H  
ATOM   1026  N   GLY A  65       1.235   0.565 -11.459  1.00  0.00           N  
ATOM   1027  CA  GLY A  65       0.001   0.842 -12.185  1.00  0.00           C  
ATOM   1028  C   GLY A  65      -1.103   1.301 -11.241  1.00  0.00           C  
ATOM   1029  O   GLY A  65      -2.024   2.009 -11.647  1.00  0.00           O  
ATOM   1030  H   GLY A  65       1.807   1.337 -11.149  1.00  0.00           H  
ATOM   1031 1HA  GLY A  65       0.186   1.610 -12.936  1.00  0.00           H  
ATOM   1032 2HA  GLY A  65      -0.318  -0.055 -12.715  1.00  0.00           H  
ATOM   1033  N   GLN A  66      -1.004   0.893  -9.981  1.00  0.00           N  
ATOM   1034  CA  GLN A  66      -2.024   1.214  -8.990  1.00  0.00           C  
ATOM   1035  C   GLN A  66      -1.838   2.623  -8.444  1.00  0.00           C  
ATOM   1036  O   GLN A  66      -0.840   2.919  -7.787  1.00  0.00           O  
ATOM   1037  CB  GLN A  66      -1.993   0.200  -7.842  1.00  0.00           C  
ATOM   1038  CG  GLN A  66      -3.024   0.458  -6.756  1.00  0.00           C  
ATOM   1039  CD  GLN A  66      -4.446   0.268  -7.250  1.00  0.00           C  
ATOM   1040  OE1 GLN A  66      -4.812  -0.809  -7.731  1.00  0.00           O  
ATOM   1041  NE2 GLN A  66      -5.256   1.313  -7.136  1.00  0.00           N  
ATOM   1042  H   GLN A  66      -0.201   0.348  -9.702  1.00  0.00           H  
ATOM   1043  HA  GLN A  66      -2.997   1.170  -9.479  1.00  0.00           H  
ATOM   1044 1HB  GLN A  66      -2.164  -0.801  -8.237  1.00  0.00           H  
ATOM   1045 2HB  GLN A  66      -1.007   0.206  -7.378  1.00  0.00           H  
ATOM   1046 1HG  GLN A  66      -2.852  -0.236  -5.934  1.00  0.00           H  
ATOM   1047 2HG  GLN A  66      -2.919   1.485  -6.406  1.00  0.00           H  
ATOM   1048 1HE2 GLN A  66      -6.206   1.247  -7.445  1.00  0.00           H  
ATOM   1049 2HE2 GLN A  66      -4.918   2.168  -6.740  1.00  0.00           H  
ATOM   1050  N   ARG A  67      -2.806   3.491  -8.718  1.00  0.00           N  
ATOM   1051  CA  ARG A  67      -2.714   4.892  -8.324  1.00  0.00           C  
ATOM   1052  C   ARG A  67      -3.379   5.129  -6.974  1.00  0.00           C  
ATOM   1053  O   ARG A  67      -4.547   4.795  -6.779  1.00  0.00           O  
ATOM   1054  CB  ARG A  67      -3.364   5.786  -9.370  1.00  0.00           C  
ATOM   1055  CG  ARG A  67      -3.309   7.274  -9.062  1.00  0.00           C  
ATOM   1056  CD  ARG A  67      -3.902   8.084 -10.157  1.00  0.00           C  
ATOM   1057  NE  ARG A  67      -3.075   8.067 -11.353  1.00  0.00           N  
ATOM   1058  CZ  ARG A  67      -3.500   8.420 -12.582  1.00  0.00           C  
ATOM   1059  NH1 ARG A  67      -4.741   8.814 -12.760  1.00  0.00           N  
ATOM   1060  NH2 ARG A  67      -2.668   8.370 -13.608  1.00  0.00           N  
ATOM   1061  H   ARG A  67      -3.627   3.172  -9.213  1.00  0.00           H  
ATOM   1062  HA  ARG A  67      -1.659   5.148  -8.227  1.00  0.00           H  
ATOM   1063 1HB  ARG A  67      -2.880   5.631 -10.333  1.00  0.00           H  
ATOM   1064 2HB  ARG A  67      -4.413   5.511  -9.483  1.00  0.00           H  
ATOM   1065 1HG  ARG A  67      -3.865   7.477  -8.146  1.00  0.00           H  
ATOM   1066 2HG  ARG A  67      -2.271   7.581  -8.932  1.00  0.00           H  
ATOM   1067 1HD  ARG A  67      -4.882   7.684 -10.415  1.00  0.00           H  
ATOM   1068 2HD  ARG A  67      -4.007   9.117  -9.830  1.00  0.00           H  
ATOM   1069  HE  ARG A  67      -2.113   7.769 -11.255  1.00  0.00           H  
ATOM   1070 1HH1 ARG A  67      -5.377   8.852 -11.976  1.00  0.00           H  
ATOM   1071 2HH1 ARG A  67      -5.059   9.079 -13.681  1.00  0.00           H  
ATOM   1072 1HH2 ARG A  67      -1.714   8.067 -13.471  1.00  0.00           H  
ATOM   1073 2HH2 ARG A  67      -2.986   8.635 -14.528  1.00  0.00           H  
ATOM   1074  N   PHE A  68      -2.627   5.707  -6.044  1.00  0.00           N  
ATOM   1075  CA  PHE A  68      -3.168   6.076  -4.741  1.00  0.00           C  
ATOM   1076  C   PHE A  68      -3.346   7.584  -4.625  1.00  0.00           C  
ATOM   1077  O   PHE A  68      -2.369   8.330  -4.555  1.00  0.00           O  
ATOM   1078  CB  PHE A  68      -2.253   5.577  -3.622  1.00  0.00           C  
ATOM   1079  CG  PHE A  68      -2.156   4.081  -3.539  1.00  0.00           C  
ATOM   1080  CD1 PHE A  68      -1.246   3.386  -4.322  1.00  0.00           C  
ATOM   1081  CD2 PHE A  68      -2.975   3.364  -2.680  1.00  0.00           C  
ATOM   1082  CE1 PHE A  68      -1.156   2.009  -4.247  1.00  0.00           C  
ATOM   1083  CE2 PHE A  68      -2.886   1.988  -2.602  1.00  0.00           C  
ATOM   1084  CZ  PHE A  68      -1.976   1.310  -3.387  1.00  0.00           C  
ATOM   1085  H   PHE A  68      -1.655   5.897  -6.244  1.00  0.00           H  
ATOM   1086  HA  PHE A  68      -4.151   5.615  -4.640  1.00  0.00           H  
ATOM   1087 1HB  PHE A  68      -1.249   5.975  -3.768  1.00  0.00           H  
ATOM   1088 2HB  PHE A  68      -2.615   5.948  -2.664  1.00  0.00           H  
ATOM   1089  HD1 PHE A  68      -0.597   3.939  -5.001  1.00  0.00           H  
ATOM   1090  HD2 PHE A  68      -3.694   3.900  -2.060  1.00  0.00           H  
ATOM   1091  HE1 PHE A  68      -0.436   1.476  -4.868  1.00  0.00           H  
ATOM   1092  HE2 PHE A  68      -3.535   1.437  -1.921  1.00  0.00           H  
ATOM   1093  HZ  PHE A  68      -1.906   0.224  -3.328  1.00  0.00           H  
ATOM   1094  N   THR A  69      -4.598   8.028  -4.605  1.00  0.00           N  
ATOM   1095  CA  THR A  69      -4.906   9.453  -4.590  1.00  0.00           C  
ATOM   1096  C   THR A  69      -5.071   9.965  -3.165  1.00  0.00           C  
ATOM   1097  O   THR A  69      -5.815   9.391  -2.370  1.00  0.00           O  
ATOM   1098  CB  THR A  69      -6.182   9.753  -5.398  1.00  0.00           C  
ATOM   1099  OG1 THR A  69      -5.976   9.397  -6.771  1.00  0.00           O  
ATOM   1100  CG2 THR A  69      -6.535  11.230  -5.309  1.00  0.00           C  
ATOM   1101  H   THR A  69      -5.356   7.361  -4.601  1.00  0.00           H  
ATOM   1102  HA  THR A  69      -4.069   9.985  -5.042  1.00  0.00           H  
ATOM   1103  HB  THR A  69      -7.009   9.163  -5.004  1.00  0.00           H  
ATOM   1104  HG1 THR A  69      -5.323   9.984  -7.159  1.00  0.00           H  
ATOM   1105 1HG2 THR A  69      -7.439  11.423  -5.885  1.00  0.00           H  
ATOM   1106 2HG2 THR A  69      -6.703  11.501  -4.267  1.00  0.00           H  
ATOM   1107 3HG2 THR A  69      -5.715  11.824  -5.710  1.00  0.00           H  
ATOM   1108  N   PHE A  70      -4.371  11.049  -2.847  1.00  0.00           N  
ATOM   1109  CA  PHE A  70      -4.484  11.677  -1.536  1.00  0.00           C  
ATOM   1110  C   PHE A  70      -4.813  13.159  -1.660  1.00  0.00           C  
ATOM   1111  O   PHE A  70      -4.486  13.795  -2.662  1.00  0.00           O  
ATOM   1112  CB  PHE A  70      -3.185  11.503  -0.746  1.00  0.00           C  
ATOM   1113  CG  PHE A  70      -2.773  10.070  -0.566  1.00  0.00           C  
ATOM   1114  CD1 PHE A  70      -1.951   9.447  -1.494  1.00  0.00           C  
ATOM   1115  CD2 PHE A  70      -3.205   9.341   0.531  1.00  0.00           C  
ATOM   1116  CE1 PHE A  70      -1.571   8.128  -1.330  1.00  0.00           C  
ATOM   1117  CE2 PHE A  70      -2.826   8.023   0.699  1.00  0.00           C  
ATOM   1118  CZ  PHE A  70      -2.009   7.416  -0.233  1.00  0.00           C  
ATOM   1119  H   PHE A  70      -3.745  11.449  -3.531  1.00  0.00           H  
ATOM   1120  HA  PHE A  70      -5.303  11.196  -1.000  1.00  0.00           H  
ATOM   1121 1HB  PHE A  70      -2.377  12.027  -1.255  1.00  0.00           H  
ATOM   1122 2HB  PHE A  70      -3.296  11.951   0.240  1.00  0.00           H  
ATOM   1123  HD1 PHE A  70      -1.605  10.011  -2.361  1.00  0.00           H  
ATOM   1124  HD2 PHE A  70      -3.852   9.820   1.267  1.00  0.00           H  
ATOM   1125  HE1 PHE A  70      -0.926   7.652  -2.067  1.00  0.00           H  
ATOM   1126  HE2 PHE A  70      -3.173   7.461   1.566  1.00  0.00           H  
ATOM   1127  HZ  PHE A  70      -1.711   6.377  -0.103  1.00  0.00           H  
ATOM   1128  N   GLU A  71      -5.463  13.703  -0.637  1.00  0.00           N  
ATOM   1129  CA  GLU A  71      -5.704  15.139  -0.560  1.00  0.00           C  
ATOM   1130  C   GLU A  71      -5.460  15.664   0.849  1.00  0.00           C  
ATOM   1131  O   GLU A  71      -5.894  15.060   1.830  1.00  0.00           O  
ATOM   1132  CB  GLU A  71      -7.135  15.464  -0.995  1.00  0.00           C  
ATOM   1133  CG  GLU A  71      -7.431  15.166  -2.458  1.00  0.00           C  
ATOM   1134  CD  GLU A  71      -8.806  15.605  -2.878  1.00  0.00           C  
ATOM   1135  OE1 GLU A  71      -9.512  16.145  -2.061  1.00  0.00           O  
ATOM   1136  OE2 GLU A  71      -9.150  15.400  -4.018  1.00  0.00           O  
ATOM   1137  H   GLU A  71      -5.798  13.107   0.106  1.00  0.00           H  
ATOM   1138  HA  GLU A  71      -5.001  15.637  -1.228  1.00  0.00           H  
ATOM   1139 1HB  GLU A  71      -7.838  14.893  -0.388  1.00  0.00           H  
ATOM   1140 2HB  GLU A  71      -7.337  16.521  -0.821  1.00  0.00           H  
ATOM   1141 1HG  GLU A  71      -6.694  15.676  -3.078  1.00  0.00           H  
ATOM   1142 2HG  GLU A  71      -7.328  14.095  -2.627  1.00  0.00           H  
ATOM   1143  N   PHE A  72      -4.762  16.790   0.943  1.00  0.00           N  
ATOM   1144  CA  PHE A  72      -4.429  17.380   2.234  1.00  0.00           C  
ATOM   1145  C   PHE A  72      -4.602  18.893   2.210  1.00  0.00           C  
ATOM   1146  O   PHE A  72      -4.419  19.532   1.174  1.00  0.00           O  
ATOM   1147  CB  PHE A  72      -2.991  17.033   2.625  1.00  0.00           C  
ATOM   1148  CG  PHE A  72      -2.733  15.557   2.738  1.00  0.00           C  
ATOM   1149  CD1 PHE A  72      -2.147  14.858   1.693  1.00  0.00           C  
ATOM   1150  CD2 PHE A  72      -3.077  14.864   3.889  1.00  0.00           C  
ATOM   1151  CE1 PHE A  72      -1.909  13.501   1.796  1.00  0.00           C  
ATOM   1152  CE2 PHE A  72      -2.840  13.508   3.995  1.00  0.00           C  
ATOM   1153  CZ  PHE A  72      -2.256  12.825   2.947  1.00  0.00           C  
ATOM   1154  H   PHE A  72      -4.454  17.250   0.098  1.00  0.00           H  
ATOM   1155  HA  PHE A  72      -5.116  16.976   2.978  1.00  0.00           H  
ATOM   1156 1HB  PHE A  72      -2.304  17.442   1.885  1.00  0.00           H  
ATOM   1157 2HB  PHE A  72      -2.753  17.494   3.582  1.00  0.00           H  
ATOM   1158  HD1 PHE A  72      -1.872  15.393   0.784  1.00  0.00           H  
ATOM   1159  HD2 PHE A  72      -3.539  15.403   4.717  1.00  0.00           H  
ATOM   1160  HE1 PHE A  72      -1.448  12.964   0.968  1.00  0.00           H  
ATOM   1161  HE2 PHE A  72      -3.115  12.975   4.906  1.00  0.00           H  
ATOM   1162  HZ  PHE A  72      -2.070  11.755   3.029  1.00  0.00           H  
ATOM   1163  N   THR A  73      -4.956  19.461   3.358  1.00  0.00           N  
ATOM   1164  CA  THR A  73      -5.007  20.910   3.512  1.00  0.00           C  
ATOM   1165  C   THR A  73      -3.998  21.390   4.546  1.00  0.00           C  
ATOM   1166  O   THR A  73      -4.002  20.935   5.690  1.00  0.00           O  
ATOM   1167  CB  THR A  73      -6.420  21.375   3.913  1.00  0.00           C  
ATOM   1168  OG1 THR A  73      -7.355  21.006   2.891  1.00  0.00           O  
ATOM   1169  CG2 THR A  73      -6.451  22.884   4.102  1.00  0.00           C  
ATOM   1170  H   THR A  73      -5.196  18.874   4.144  1.00  0.00           H  
ATOM   1171  HA  THR A  73      -4.746  21.362   2.555  1.00  0.00           H  
ATOM   1172  HB  THR A  73      -6.711  20.892   4.845  1.00  0.00           H  
ATOM   1173  HG1 THR A  73      -7.794  21.793   2.560  1.00  0.00           H  
ATOM   1174 1HG2 THR A  73      -7.456  23.194   4.385  1.00  0.00           H  
ATOM   1175 2HG2 THR A  73      -5.749  23.167   4.886  1.00  0.00           H  
ATOM   1176 3HG2 THR A  73      -6.170  23.373   3.170  1.00  0.00           H  
ATOM   1177  N   MET A  74      -3.133  22.312   4.138  1.00  0.00           N  
ATOM   1178  CA  MET A  74      -2.125  22.868   5.033  1.00  0.00           C  
ATOM   1179  C   MET A  74      -2.668  24.070   5.795  1.00  0.00           C  
ATOM   1180  O   MET A  74      -3.531  24.794   5.299  1.00  0.00           O  
ATOM   1181  OXT MET A  74      -2.254  24.321   6.893  1.00  0.00           O  
ATOM   1182  CB  MET A  74      -0.876  23.256   4.245  1.00  0.00           C  
ATOM   1183  CG  MET A  74      -0.125  22.081   3.635  1.00  0.00           C  
ATOM   1184  SD  MET A  74       1.352  22.591   2.735  1.00  0.00           S  
ATOM   1185  CE  MET A  74       1.969  21.007   2.171  1.00  0.00           C  
ATOM   1186  H   MET A  74      -3.174  22.637   3.182  1.00  0.00           H  
ATOM   1187  HA  MET A  74      -1.861  22.102   5.762  1.00  0.00           H  
ATOM   1188 1HB  MET A  74      -1.151  23.932   3.437  1.00  0.00           H  
ATOM   1189 2HB  MET A  74      -0.185  23.791   4.899  1.00  0.00           H  
ATOM   1190 1HG  MET A  74       0.172  21.390   4.423  1.00  0.00           H  
ATOM   1191 2HG  MET A  74      -0.781  21.549   2.946  1.00  0.00           H  
ATOM   1192 1HE  MET A  74       2.883  21.156   1.597  1.00  0.00           H  
ATOM   1193 2HE  MET A  74       2.179  20.371   3.032  1.00  0.00           H  
ATOM   1194 3HE  MET A  74       1.219  20.528   1.541  1.00  0.00           H  
