# Supplementary material for: De novo design of immunoglobulin-like domains
Source: Nat Commun. 2022 Oct 3;13:5661. doi: 10.1038/s41467-022-33004-6 (PMC9530121; doi:10.1038/s41467-022-33004-6)
Supplement: Supplementary file 4 — Supplementary Data 1 [file 41467_2022_33004_MOESM4_ESM.zip › dIG_design_models/dIG31_model.pdb]

ATOM      1  N   ARG A   1       0.000   0.000   0.000  1.00  0.00           N  
ATOM      2  CA  ARG A   1       1.458   0.000   0.000  1.00  0.00           C  
ATOM      3  C   ARG A   1       2.009   1.420   0.000  1.00  0.00           C  
ATOM      4  O   ARG A   1       1.545   2.276  -0.753  1.00  0.00           O  
ATOM      5  CB  ARG A   1       1.993  -0.748  -1.212  1.00  0.00           C  
ATOM      6  CG  ARG A   1       3.509  -0.826  -1.297  1.00  0.00           C  
ATOM      7  CD  ARG A   1       3.953  -1.665  -2.440  1.00  0.00           C  
ATOM      8  NE  ARG A   1       5.401  -1.676  -2.575  1.00  0.00           N  
ATOM      9  CZ  ARG A   1       6.081  -2.438  -3.453  1.00  0.00           C  
ATOM     10  NH1 ARG A   1       5.433  -3.243  -4.265  1.00  0.00           N  
ATOM     11  NH2 ARG A   1       7.401  -2.376  -3.498  1.00  0.00           N  
ATOM     12 1H   ARG A   1      -0.334  -0.943   0.000  1.00  0.00           H  
ATOM     13 2H   ARG A   1      -0.334   0.471   0.816  1.00  0.00           H  
ATOM     14 3H   ARG A   1      -0.334   0.471  -0.816  1.00  0.00           H  
ATOM     15  HA  ARG A   1       1.797  -0.490   0.913  1.00  0.00           H  
ATOM     16 1HB  ARG A   1       1.611  -1.768  -1.207  1.00  0.00           H  
ATOM     17 2HB  ARG A   1       1.636  -0.269  -2.123  1.00  0.00           H  
ATOM     18 1HG  ARG A   1       3.918   0.176  -1.429  1.00  0.00           H  
ATOM     19 2HG  ARG A   1       3.904  -1.261  -0.379  1.00  0.00           H  
ATOM     20 1HD  ARG A   1       3.617  -2.690  -2.290  1.00  0.00           H  
ATOM     21 2HD  ARG A   1       3.528  -1.275  -3.364  1.00  0.00           H  
ATOM     22  HE  ARG A   1       5.934  -1.069  -1.967  1.00  0.00           H  
ATOM     23 1HH1 ARG A   1       4.425  -3.291  -4.230  1.00  0.00           H  
ATOM     24 2HH1 ARG A   1       5.943  -3.815  -4.923  1.00  0.00           H  
ATOM     25 1HH2 ARG A   1       7.899  -1.756  -2.874  1.00  0.00           H  
ATOM     26 2HH2 ARG A   1       7.911  -2.946  -4.156  1.00  0.00           H  
ATOM     27  N   VAL A   2       3.001   1.665   0.849  1.00  0.00           N  
ATOM     28  CA  VAL A   2       3.643   2.972   0.922  1.00  0.00           C  
ATOM     29  C   VAL A   2       5.150   2.857   0.731  1.00  0.00           C  
ATOM     30  O   VAL A   2       5.812   2.064   1.401  1.00  0.00           O  
ATOM     31  CB  VAL A   2       3.350   3.636   2.280  1.00  0.00           C  
ATOM     32  CG1 VAL A   2       4.056   4.980   2.379  1.00  0.00           C  
ATOM     33  CG2 VAL A   2       1.849   3.801   2.463  1.00  0.00           C  
ATOM     34  H   VAL A   2       3.319   0.926   1.460  1.00  0.00           H  
ATOM     35  HA  VAL A   2       3.249   3.588   0.113  1.00  0.00           H  
ATOM     36  HB  VAL A   2       3.747   3.005   3.076  1.00  0.00           H  
ATOM     37 1HG1 VAL A   2       3.839   5.435   3.346  1.00  0.00           H  
ATOM     38 2HG1 VAL A   2       5.132   4.833   2.282  1.00  0.00           H  
ATOM     39 3HG1 VAL A   2       3.705   5.635   1.583  1.00  0.00           H  
ATOM     40 1HG2 VAL A   2       1.649   4.271   3.426  1.00  0.00           H  
ATOM     41 2HG2 VAL A   2       1.452   4.427   1.664  1.00  0.00           H  
ATOM     42 3HG2 VAL A   2       1.369   2.823   2.430  1.00  0.00           H  
ATOM     43  N   GLU A   3       5.687   3.653  -0.188  1.00  0.00           N  
ATOM     44  CA  GLU A   3       7.118   3.646  -0.465  1.00  0.00           C  
ATOM     45  C   GLU A   3       7.754   4.984  -0.110  1.00  0.00           C  
ATOM     46  O   GLU A   3       7.145   6.039  -0.290  1.00  0.00           O  
ATOM     47  CB  GLU A   3       7.375   3.323  -1.939  1.00  0.00           C  
ATOM     48  CG  GLU A   3       6.975   1.914  -2.352  1.00  0.00           C  
ATOM     49  CD  GLU A   3       7.926   0.864  -1.848  1.00  0.00           C  
ATOM     50  OE1 GLU A   3       9.086   1.164  -1.698  1.00  0.00           O  
ATOM     51  OE2 GLU A   3       7.491  -0.239  -1.613  1.00  0.00           O  
ATOM     52  H   GLU A   3       5.088   4.278  -0.708  1.00  0.00           H  
ATOM     53  HA  GLU A   3       7.580   2.881   0.159  1.00  0.00           H  
ATOM     54 1HB  GLU A   3       6.825   4.025  -2.566  1.00  0.00           H  
ATOM     55 2HB  GLU A   3       8.435   3.448  -2.159  1.00  0.00           H  
ATOM     56 1HG  GLU A   3       5.979   1.702  -1.965  1.00  0.00           H  
ATOM     57 2HG  GLU A   3       6.930   1.865  -3.439  1.00  0.00           H  
ATOM     58  N   VAL A   4       8.982   4.934   0.394  1.00  0.00           N  
ATOM     59  CA  VAL A   4       9.708   6.144   0.764  1.00  0.00           C  
ATOM     60  C   VAL A   4      11.061   6.209   0.067  1.00  0.00           C  
ATOM     61  O   VAL A   4      11.805   5.229   0.043  1.00  0.00           O  
ATOM     62  CB  VAL A   4       9.916   6.196   2.290  1.00  0.00           C  
ATOM     63  CG1 VAL A   4      10.698   7.442   2.678  1.00  0.00           C  
ATOM     64  CG2 VAL A   4       8.571   6.161   2.998  1.00  0.00           C  
ATOM     65  H   VAL A   4       9.424   4.036   0.525  1.00  0.00           H  
ATOM     66  HA  VAL A   4       9.122   7.003   0.438  1.00  0.00           H  
ATOM     67  HB  VAL A   4      10.511   5.335   2.595  1.00  0.00           H  
ATOM     68 1HG1 VAL A   4      10.837   7.463   3.759  1.00  0.00           H  
ATOM     69 2HG1 VAL A   4      11.672   7.428   2.188  1.00  0.00           H  
ATOM     70 3HG1 VAL A   4      10.147   8.329   2.366  1.00  0.00           H  
ATOM     71 1HG2 VAL A   4       8.726   6.198   4.076  1.00  0.00           H  
ATOM     72 2HG2 VAL A   4       7.974   7.019   2.687  1.00  0.00           H  
ATOM     73 3HG2 VAL A   4       8.047   5.241   2.738  1.00  0.00           H  
ATOM     74  N   ARG A   5      11.373   7.370  -0.499  1.00  0.00           N  
ATOM     75  CA  ARG A   5      12.623   7.556  -1.226  1.00  0.00           C  
ATOM     76  C   ARG A   5      13.321   8.841  -0.801  1.00  0.00           C  
ATOM     77  O   ARG A   5      12.735   9.922  -0.848  1.00  0.00           O  
ATOM     78  CB  ARG A   5      12.370   7.592  -2.726  1.00  0.00           C  
ATOM     79  CG  ARG A   5      11.759   6.324  -3.302  1.00  0.00           C  
ATOM     80  CD  ARG A   5      12.715   5.187  -3.264  1.00  0.00           C  
ATOM     81  NE  ARG A   5      12.156   3.989  -3.868  1.00  0.00           N  
ATOM     82  CZ  ARG A   5      11.388   3.092  -3.220  1.00  0.00           C  
ATOM     83  NH1 ARG A   5      11.097   3.271  -1.951  1.00  0.00           N  
ATOM     84  NH2 ARG A   5      10.927   2.031  -3.860  1.00  0.00           N  
ATOM     85  H   ARG A   5      10.728   8.143  -0.424  1.00  0.00           H  
ATOM     86  HA  ARG A   5      13.282   6.722  -0.985  1.00  0.00           H  
ATOM     87 1HB  ARG A   5      11.700   8.417  -2.962  1.00  0.00           H  
ATOM     88 2HB  ARG A   5      13.309   7.773  -3.249  1.00  0.00           H  
ATOM     89 1HG  ARG A   5      10.877   6.050  -2.723  1.00  0.00           H  
ATOM     90 2HG  ARG A   5      11.473   6.497  -4.340  1.00  0.00           H  
ATOM     91 1HD  ARG A   5      13.620   5.454  -3.809  1.00  0.00           H  
ATOM     92 2HD  ARG A   5      12.969   4.961  -2.229  1.00  0.00           H  
ATOM     93  HE  ARG A   5      12.359   3.816  -4.844  1.00  0.00           H  
ATOM     94 1HH1 ARG A   5      11.449   4.082  -1.461  1.00  0.00           H  
ATOM     95 2HH1 ARG A   5      10.521   2.599  -1.465  1.00  0.00           H  
ATOM     96 1HH2 ARG A   5      11.152   1.893  -4.836  1.00  0.00           H  
ATOM     97 2HH2 ARG A   5      10.352   1.359  -3.374  1.00  0.00           H  
ATOM     98  N   VAL A   6      14.578   8.717  -0.387  1.00  0.00           N  
ATOM     99  CA  VAL A   6      15.349   9.864   0.076  1.00  0.00           C  
ATOM    100  C   VAL A   6      16.609  10.054  -0.758  1.00  0.00           C  
ATOM    101  O   VAL A   6      17.460   9.167  -0.825  1.00  0.00           O  
ATOM    102  CB  VAL A   6      15.738   9.685   1.556  1.00  0.00           C  
ATOM    103  CG1 VAL A   6      16.559  10.872   2.038  1.00  0.00           C  
ATOM    104  CG2 VAL A   6      14.487   9.513   2.403  1.00  0.00           C  
ATOM    105  H   VAL A   6      15.010   7.804  -0.392  1.00  0.00           H  
ATOM    106  HA  VAL A   6      14.733  10.756  -0.042  1.00  0.00           H  
ATOM    107  HB  VAL A   6      16.367   8.800   1.651  1.00  0.00           H  
ATOM    108 1HG1 VAL A   6      16.826  10.728   3.085  1.00  0.00           H  
ATOM    109 2HG1 VAL A   6      17.467  10.954   1.441  1.00  0.00           H  
ATOM    110 3HG1 VAL A   6      15.972  11.785   1.936  1.00  0.00           H  
ATOM    111 1HG2 VAL A   6      14.770   9.386   3.448  1.00  0.00           H  
ATOM    112 2HG2 VAL A   6      13.856  10.396   2.303  1.00  0.00           H  
ATOM    113 3HG2 VAL A   6      13.937   8.634   2.067  1.00  0.00           H  
ATOM    114  N   THR A   7      16.723  11.215  -1.393  1.00  0.00           N  
ATOM    115  CA  THR A   7      17.879  11.522  -2.228  1.00  0.00           C  
ATOM    116  C   THR A   7      18.608  12.761  -1.725  1.00  0.00           C  
ATOM    117  O   THR A   7      17.984  13.772  -1.402  1.00  0.00           O  
ATOM    118  CB  THR A   7      17.463  11.727  -3.696  1.00  0.00           C  
ATOM    119  OG1 THR A   7      16.870  10.523  -4.200  1.00  0.00           O  
ATOM    120  CG2 THR A   7      18.671  12.087  -4.547  1.00  0.00           C  
ATOM    121  H   THR A   7      15.990  11.903  -1.295  1.00  0.00           H  
ATOM    122  HA  THR A   7      18.570  10.681  -2.171  1.00  0.00           H  
ATOM    123  HB  THR A   7      16.729  12.530  -3.758  1.00  0.00           H  
ATOM    124  HG1 THR A   7      17.386   9.767  -3.909  1.00  0.00           H  
ATOM    125 1HG2 THR A   7      18.359  12.228  -5.582  1.00  0.00           H  
ATOM    126 2HG2 THR A   7      19.118  13.009  -4.174  1.00  0.00           H  
ATOM    127 3HG2 THR A   7      19.404  11.283  -4.497  1.00  0.00           H  
ATOM    128  N   TYR A   8      19.932  12.677  -1.661  1.00  0.00           N  
ATOM    129  CA  TYR A   8      20.753  13.809  -1.246  1.00  0.00           C  
ATOM    130  C   TYR A   8      21.818  14.128  -2.286  1.00  0.00           C  
ATOM    131  O   TYR A   8      22.587  13.255  -2.690  1.00  0.00           O  
ATOM    132  CB  TYR A   8      21.403  13.529   0.111  1.00  0.00           C  
ATOM    133  CG  TYR A   8      22.393  14.588   0.544  1.00  0.00           C  
ATOM    134  CD1 TYR A   8      21.946  15.855   0.889  1.00  0.00           C  
ATOM    135  CD2 TYR A   8      23.747  14.292   0.595  1.00  0.00           C  
ATOM    136  CE1 TYR A   8      22.850  16.822   1.284  1.00  0.00           C  
ATOM    137  CE2 TYR A   8      24.651  15.260   0.990  1.00  0.00           C  
ATOM    138  CZ  TYR A   8      24.206  16.520   1.333  1.00  0.00           C  
ATOM    139  OH  TYR A   8      25.106  17.483   1.727  1.00  0.00           O  
ATOM    140  H   TYR A   8      20.382  11.807  -1.906  1.00  0.00           H  
ATOM    141  HA  TYR A   8      20.105  14.680  -1.152  1.00  0.00           H  
ATOM    142 1HB  TYR A   8      20.630  13.452   0.877  1.00  0.00           H  
ATOM    143 2HB  TYR A   8      21.923  12.572   0.075  1.00  0.00           H  
ATOM    144  HD1 TYR A   8      20.881  16.087   0.849  1.00  0.00           H  
ATOM    145  HD2 TYR A   8      24.098  13.297   0.322  1.00  0.00           H  
ATOM    146  HE1 TYR A   8      22.499  17.817   1.556  1.00  0.00           H  
ATOM    147  HE2 TYR A   8      25.715  15.027   1.029  1.00  0.00           H  
ATOM    148  HH  TYR A   8      24.630  18.263   2.022  1.00  0.00           H  
ATOM    149  N   LYS A   9      21.859  15.384  -2.718  1.00  0.00           N  
ATOM    150  CA  LYS A   9      22.837  15.823  -3.706  1.00  0.00           C  
ATOM    151  C   LYS A   9      22.843  17.340  -3.839  1.00  0.00           C  
ATOM    152  O   LYS A   9      21.816  17.951  -4.135  1.00  0.00           O  
ATOM    153  CB  LYS A   9      22.553  15.177  -5.063  1.00  0.00           C  
ATOM    154  CG  LYS A   9      23.575  15.509  -6.143  1.00  0.00           C  
ATOM    155  CD  LYS A   9      23.280  14.757  -7.432  1.00  0.00           C  
ATOM    156  CE  LYS A   9      24.298  15.089  -8.513  1.00  0.00           C  
ATOM    157  NZ  LYS A   9      24.022  14.360  -9.781  1.00  0.00           N  
ATOM    158  H   LYS A   9      21.196  16.052  -2.351  1.00  0.00           H  
ATOM    159  HA  LYS A   9      23.825  15.514  -3.365  1.00  0.00           H  
ATOM    160 1HB  LYS A   9      22.525  14.093  -4.952  1.00  0.00           H  
ATOM    161 2HB  LYS A   9      21.574  15.495  -5.420  1.00  0.00           H  
ATOM    162 1HG  LYS A   9      23.556  16.580  -6.345  1.00  0.00           H  
ATOM    163 2HG  LYS A   9      24.572  15.240  -5.796  1.00  0.00           H  
ATOM    164 1HD  LYS A   9      23.302  13.683  -7.241  1.00  0.00           H  
ATOM    165 2HD  LYS A   9      22.285  15.023  -7.790  1.00  0.00           H  
ATOM    166 1HE  LYS A   9      24.280  16.159  -8.713  1.00  0.00           H  
ATOM    167 2HE  LYS A   9      25.297  14.822  -8.167  1.00  0.00           H  
ATOM    168 1HZ  LYS A   9      24.718  14.606 -10.470  1.00  0.00           H  
ATOM    169 2HZ  LYS A   9      24.054  13.364  -9.611  1.00  0.00           H  
ATOM    170 3HZ  LYS A   9      23.106  14.613 -10.123  1.00  0.00           H  
ATOM    171  N   GLY A  10      24.005  17.944  -3.618  1.00  0.00           N  
ATOM    172  CA  GLY A  10      24.170  19.381  -3.803  1.00  0.00           C  
ATOM    173  C   GLY A  10      23.573  20.158  -2.637  1.00  0.00           C  
ATOM    174  O   GLY A  10      22.945  21.200  -2.829  1.00  0.00           O  
ATOM    175  H   GLY A  10      24.796  17.394  -3.314  1.00  0.00           H  
ATOM    176 1HA  GLY A  10      25.230  19.617  -3.898  1.00  0.00           H  
ATOM    177 2HA  GLY A  10      23.689  19.686  -4.732  1.00  0.00           H  
ATOM    178  N   ASN A  11      23.772  19.646  -1.427  1.00  0.00           N  
ATOM    179  CA  ASN A  11      23.236  20.280  -0.229  1.00  0.00           C  
ATOM    180  C   ASN A  11      21.715  20.359  -0.282  1.00  0.00           C  
ATOM    181  O   ASN A  11      21.117  21.321   0.200  1.00  0.00           O  
ATOM    182  CB  ASN A  11      23.836  21.661  -0.040  1.00  0.00           C  
ATOM    183  CG  ASN A  11      25.324  21.620   0.170  1.00  0.00           C  
ATOM    184  OD1 ASN A  11      25.840  20.744   0.874  1.00  0.00           O  
ATOM    185  ND2 ASN A  11      26.024  22.551  -0.427  1.00  0.00           N  
ATOM    186  H   ASN A  11      24.310  18.796  -1.335  1.00  0.00           H  
ATOM    187  HA  ASN A  11      23.498  19.666   0.634  1.00  0.00           H  
ATOM    188 1HB  ASN A  11      23.621  22.274  -0.917  1.00  0.00           H  
ATOM    189 2HB  ASN A  11      23.373  22.145   0.819  1.00  0.00           H  
ATOM    190 1HD2 ASN A  11      27.019  22.573  -0.322  1.00  0.00           H  
ATOM    191 2HD2 ASN A  11      25.565  23.240  -0.987  1.00  0.00           H  
ATOM    192  N   ARG A  12      21.095  19.342  -0.869  1.00  0.00           N  
ATOM    193  CA  ARG A  12      19.647  19.323  -1.041  1.00  0.00           C  
ATOM    194  C   ARG A  12      19.076  17.940  -0.757  1.00  0.00           C  
ATOM    195  O   ARG A  12      19.517  16.946  -1.333  1.00  0.00           O  
ATOM    196  CB  ARG A  12      19.270  19.743  -2.454  1.00  0.00           C  
ATOM    197  CG  ARG A  12      17.777  19.770  -2.737  1.00  0.00           C  
ATOM    198  CD  ARG A  12      17.489  20.187  -4.133  1.00  0.00           C  
ATOM    199  NE  ARG A  12      16.062  20.199  -4.412  1.00  0.00           N  
ATOM    200  CZ  ARG A  12      15.358  19.133  -4.841  1.00  0.00           C  
ATOM    201  NH1 ARG A  12      15.960  17.981  -5.034  1.00  0.00           N  
ATOM    202  NH2 ARG A  12      14.060  19.247  -5.067  1.00  0.00           N  
ATOM    203  H   ARG A  12      21.640  18.561  -1.206  1.00  0.00           H  
ATOM    204  HA  ARG A  12      19.212  20.018  -0.323  1.00  0.00           H  
ATOM    205 1HB  ARG A  12      19.661  20.740  -2.653  1.00  0.00           H  
ATOM    206 2HB  ARG A  12      19.730  19.062  -3.171  1.00  0.00           H  
ATOM    207 1HG  ARG A  12      17.360  18.774  -2.583  1.00  0.00           H  
ATOM    208 2HG  ARG A  12      17.291  20.475  -2.061  1.00  0.00           H  
ATOM    209 1HD  ARG A  12      17.878  21.191  -4.300  1.00  0.00           H  
ATOM    210 2HD  ARG A  12      17.966  19.493  -4.825  1.00  0.00           H  
ATOM    211  HE  ARG A  12      15.564  21.068  -4.275  1.00  0.00           H  
ATOM    212 1HH1 ARG A  12      16.952  17.894  -4.861  1.00  0.00           H  
ATOM    213 2HH1 ARG A  12      15.432  17.183  -5.355  1.00  0.00           H  
ATOM    214 1HH2 ARG A  12      13.597  20.133  -4.919  1.00  0.00           H  
ATOM    215 2HH2 ARG A  12      13.533  18.449  -5.388  1.00  0.00           H  
ATOM    216  N   VAL A  13      18.094  17.883   0.136  1.00  0.00           N  
ATOM    217  CA  VAL A  13      17.454  16.622   0.492  1.00  0.00           C  
ATOM    218  C   VAL A  13      16.051  16.531  -0.094  1.00  0.00           C  
ATOM    219  O   VAL A  13      15.210  17.396   0.147  1.00  0.00           O  
ATOM    220  CB  VAL A  13      17.378  16.475   2.023  1.00  0.00           C  
ATOM    221  CG1 VAL A  13      16.750  15.141   2.400  1.00  0.00           C  
ATOM    222  CG2 VAL A  13      18.768  16.607   2.626  1.00  0.00           C  
ATOM    223  H   VAL A  13      17.782  18.735   0.579  1.00  0.00           H  
ATOM    224  HA  VAL A  13      18.047  15.811   0.069  1.00  0.00           H  
ATOM    225  HB  VAL A  13      16.733  17.258   2.422  1.00  0.00           H  
ATOM    226 1HG1 VAL A  13      16.704  15.055   3.486  1.00  0.00           H  
ATOM    227 2HG1 VAL A  13      15.743  15.084   1.989  1.00  0.00           H  
ATOM    228 3HG1 VAL A  13      17.355  14.329   1.997  1.00  0.00           H  
ATOM    229 1HG2 VAL A  13      18.707  16.503   3.709  1.00  0.00           H  
ATOM    230 2HG2 VAL A  13      19.415  15.827   2.223  1.00  0.00           H  
ATOM    231 3HG2 VAL A  13      19.181  17.585   2.379  1.00  0.00           H  
ATOM    232  N   GLU A  14      15.806  15.478  -0.867  1.00  0.00           N  
ATOM    233  CA  GLU A  14      14.488  15.243  -1.445  1.00  0.00           C  
ATOM    234  C   GLU A  14      13.866  13.966  -0.897  1.00  0.00           C  
ATOM    235  O   GLU A  14      14.339  12.864  -1.175  1.00  0.00           O  
ATOM    236  CB  GLU A  14      14.582  15.162  -2.971  1.00  0.00           C  
ATOM    237  CG  GLU A  14      13.247  14.961  -3.673  1.00  0.00           C  
ATOM    238  CD  GLU A  14      13.346  15.095  -5.167  1.00  0.00           C  
ATOM    239  OE1 GLU A  14      14.295  15.680  -5.631  1.00  0.00           O  
ATOM    240  OE2 GLU A  14      12.472  14.610  -5.846  1.00  0.00           O  
ATOM    241  H   GLU A  14      16.551  14.823  -1.058  1.00  0.00           H  
ATOM    242  HA  GLU A  14      13.843  16.076  -1.166  1.00  0.00           H  
ATOM    243 1HB  GLU A  14      15.029  16.079  -3.357  1.00  0.00           H  
ATOM    244 2HB  GLU A  14      15.236  14.336  -3.252  1.00  0.00           H  
ATOM    245 1HG  GLU A  14      12.868  13.968  -3.433  1.00  0.00           H  
ATOM    246 2HG  GLU A  14      12.535  15.693  -3.294  1.00  0.00           H  
ATOM    247  N   VAL A  15      12.802  14.120  -0.116  1.00  0.00           N  
ATOM    248  CA  VAL A  15      12.120  12.979   0.483  1.00  0.00           C  
ATOM    249  C   VAL A  15      10.737  12.782  -0.124  1.00  0.00           C  
ATOM    250  O   VAL A  15       9.866  13.643  -0.001  1.00  0.00           O  
ATOM    251  CB  VAL A  15      11.985  13.177   2.005  1.00  0.00           C  
ATOM    252  CG1 VAL A  15      11.258  11.997   2.633  1.00  0.00           C  
ATOM    253  CG2 VAL A  15      13.362  13.355   2.627  1.00  0.00           C  
ATOM    254  H   VAL A  15      12.456  15.051   0.066  1.00  0.00           H  
ATOM    255  HA  VAL A  15      12.707  12.085   0.274  1.00  0.00           H  
ATOM    256  HB  VAL A  15      11.382  14.064   2.195  1.00  0.00           H  
ATOM    257 1HG1 VAL A  15      11.172  12.153   3.709  1.00  0.00           H  
ATOM    258 2HG1 VAL A  15      10.263  11.910   2.199  1.00  0.00           H  
ATOM    259 3HG1 VAL A  15      11.819  11.082   2.444  1.00  0.00           H  
ATOM    260 1HG2 VAL A  15      13.259  13.495   3.703  1.00  0.00           H  
ATOM    261 2HG2 VAL A  15      13.967  12.470   2.432  1.00  0.00           H  
ATOM    262 3HG2 VAL A  15      13.847  14.230   2.193  1.00  0.00           H  
ATOM    263  N   ARG A  16      10.541  11.644  -0.780  1.00  0.00           N  
ATOM    264  CA  ARG A  16       9.266  11.336  -1.417  1.00  0.00           C  
ATOM    265  C   ARG A  16       8.548  10.204  -0.693  1.00  0.00           C  
ATOM    266  O   ARG A  16       9.172   9.231  -0.268  1.00  0.00           O  
ATOM    267  CB  ARG A  16       9.474  10.950  -2.874  1.00  0.00           C  
ATOM    268  CG  ARG A  16      10.027  12.058  -3.756  1.00  0.00           C  
ATOM    269  CD  ARG A  16       9.902  11.726  -5.198  1.00  0.00           C  
ATOM    270  NE  ARG A  16      10.556  12.714  -6.041  1.00  0.00           N  
ATOM    271  CZ  ARG A  16      10.256  12.934  -7.336  1.00  0.00           C  
ATOM    272  NH1 ARG A  16       9.312  12.229  -7.921  1.00  0.00           N  
ATOM    273  NH2 ARG A  16      10.909  13.857  -8.019  1.00  0.00           N  
ATOM    274  H   ARG A  16      11.295  10.974  -0.840  1.00  0.00           H  
ATOM    275  HA  ARG A  16       8.635  12.223  -1.358  1.00  0.00           H  
ATOM    276 1HB  ARG A  16      10.163  10.108  -2.932  1.00  0.00           H  
ATOM    277 2HB  ARG A  16       8.526  10.627  -3.304  1.00  0.00           H  
ATOM    278 1HG  ARG A  16       9.477  12.981  -3.568  1.00  0.00           H  
ATOM    279 2HG  ARG A  16      11.082  12.212  -3.530  1.00  0.00           H  
ATOM    280 1HD  ARG A  16      10.362  10.757  -5.389  1.00  0.00           H  
ATOM    281 2HD  ARG A  16       8.848  11.687  -5.473  1.00  0.00           H  
ATOM    282  HE  ARG A  16      11.287  13.276  -5.626  1.00  0.00           H  
ATOM    283 1HH1 ARG A  16       8.812  11.523  -7.400  1.00  0.00           H  
ATOM    284 2HH1 ARG A  16       9.087  12.393  -8.892  1.00  0.00           H  
ATOM    285 1HH2 ARG A  16      11.635  14.399  -7.569  1.00  0.00           H  
ATOM    286 2HH2 ARG A  16      10.685  14.022  -8.989  1.00  0.00           H  
ATOM    287  N   VAL A  17       7.233  10.337  -0.555  1.00  0.00           N  
ATOM    288  CA  VAL A  17       6.409   9.267  -0.005  1.00  0.00           C  
ATOM    289  C   VAL A  17       5.247   8.936  -0.933  1.00  0.00           C  
ATOM    290  O   VAL A  17       4.356   9.758  -1.146  1.00  0.00           O  
ATOM    291  CB  VAL A  17       5.860   9.672   1.376  1.00  0.00           C  
ATOM    292  CG1 VAL A  17       4.977   8.569   1.942  1.00  0.00           C  
ATOM    293  CG2 VAL A  17       7.012   9.978   2.321  1.00  0.00           C  
ATOM    294  H   VAL A  17       6.794  11.201  -0.838  1.00  0.00           H  
ATOM    295  HA  VAL A  17       7.028   8.375   0.086  1.00  0.00           H  
ATOM    296  HB  VAL A  17       5.235  10.558   1.263  1.00  0.00           H  
ATOM    297 1HG1 VAL A  17       4.598   8.872   2.918  1.00  0.00           H  
ATOM    298 2HG1 VAL A  17       4.140   8.392   1.267  1.00  0.00           H  
ATOM    299 3HG1 VAL A  17       5.560   7.655   2.047  1.00  0.00           H  
ATOM    300 1HG2 VAL A  17       6.617  10.264   3.295  1.00  0.00           H  
ATOM    301 2HG2 VAL A  17       7.640   9.094   2.429  1.00  0.00           H  
ATOM    302 3HG2 VAL A  17       7.606  10.798   1.916  1.00  0.00           H  
ATOM    303  N   ARG A  18       5.261   7.726  -1.482  1.00  0.00           N  
ATOM    304  CA  ARG A  18       4.260   7.316  -2.460  1.00  0.00           C  
ATOM    305  C   ARG A  18       3.172   6.469  -1.812  1.00  0.00           C  
ATOM    306  O   ARG A  18       3.453   5.429  -1.217  1.00  0.00           O  
ATOM    307  CB  ARG A  18       4.906   6.528  -3.590  1.00  0.00           C  
ATOM    308  CG  ARG A  18       3.952   6.083  -4.686  1.00  0.00           C  
ATOM    309  CD  ARG A  18       4.678   5.487  -5.837  1.00  0.00           C  
ATOM    310  NE  ARG A  18       5.513   6.464  -6.516  1.00  0.00           N  
ATOM    311  CZ  ARG A  18       6.304   6.193  -7.573  1.00  0.00           C  
ATOM    312  NH1 ARG A  18       6.356   4.972  -8.058  1.00  0.00           N  
ATOM    313  NH2 ARG A  18       7.027   7.153  -8.121  1.00  0.00           N  
ATOM    314  H   ARG A  18       5.984   7.073  -1.215  1.00  0.00           H  
ATOM    315  HA  ARG A  18       3.790   8.214  -2.860  1.00  0.00           H  
ATOM    316 1HB  ARG A  18       5.684   7.132  -4.055  1.00  0.00           H  
ATOM    317 2HB  ARG A  18       5.383   5.636  -3.185  1.00  0.00           H  
ATOM    318 1HG  ARG A  18       3.265   5.335  -4.289  1.00  0.00           H  
ATOM    319 2HG  ARG A  18       3.384   6.942  -5.046  1.00  0.00           H  
ATOM    320 1HD  ARG A  18       5.317   4.678  -5.485  1.00  0.00           H  
ATOM    321 2HD  ARG A  18       3.959   5.094  -6.556  1.00  0.00           H  
ATOM    322  HE  ARG A  18       5.499   7.415  -6.172  1.00  0.00           H  
ATOM    323 1HH1 ARG A  18       5.803   4.238  -7.638  1.00  0.00           H  
ATOM    324 2HH1 ARG A  18       6.949   4.768  -8.849  1.00  0.00           H  
ATOM    325 1HH2 ARG A  18       6.986   8.092  -7.748  1.00  0.00           H  
ATOM    326 2HH2 ARG A  18       7.619   6.950  -8.912  1.00  0.00           H  
ATOM    327  N   ASN A  19       1.928   6.920  -1.932  1.00  0.00           N  
ATOM    328  CA  ASN A  19       0.802   6.238  -1.306  1.00  0.00           C  
ATOM    329  C   ASN A  19       0.001   5.444  -2.330  1.00  0.00           C  
ATOM    330  O   ASN A  19      -0.787   6.008  -3.089  1.00  0.00           O  
ATOM    331  CB  ASN A  19      -0.090   7.232  -0.585  1.00  0.00           C  
ATOM    332  CG  ASN A  19      -1.224   6.567   0.146  1.00  0.00           C  
ATOM    333  OD1 ASN A  19      -1.397   5.345   0.067  1.00  0.00           O  
ATOM    334  ND2 ASN A  19      -1.998   7.346   0.856  1.00  0.00           N  
ATOM    335  H   ASN A  19       1.758   7.758  -2.471  1.00  0.00           H  
ATOM    336  HA  ASN A  19       1.197   5.535  -0.573  1.00  0.00           H  
ATOM    337 1HB  ASN A  19       0.504   7.801   0.132  1.00  0.00           H  
ATOM    338 2HB  ASN A  19      -0.503   7.940  -1.304  1.00  0.00           H  
ATOM    339 1HD2 ASN A  19      -2.769   6.959   1.363  1.00  0.00           H  
ATOM    340 2HD2 ASN A  19      -1.821   8.329   0.891  1.00  0.00           H  
ATOM    341  N   ASN A  20       0.207   4.132  -2.346  1.00  0.00           N  
ATOM    342  CA  ASN A  20      -0.523   3.253  -3.252  1.00  0.00           C  
ATOM    343  C   ASN A  20      -1.618   2.490  -2.516  1.00  0.00           C  
ATOM    344  O   ASN A  20      -2.214   1.562  -3.062  1.00  0.00           O  
ATOM    345  CB  ASN A  20       0.426   2.291  -3.943  1.00  0.00           C  
ATOM    346  CG  ASN A  20       1.362   2.985  -4.893  1.00  0.00           C  
ATOM    347  OD1 ASN A  20       0.966   3.918  -5.602  1.00  0.00           O  
ATOM    348  ND2 ASN A  20       2.595   2.549  -4.922  1.00  0.00           N  
ATOM    349  H   ASN A  20       0.886   3.733  -1.714  1.00  0.00           H  
ATOM    350  HA  ASN A  20      -1.000   3.871  -4.012  1.00  0.00           H  
ATOM    351 1HB  ASN A  20       1.016   1.760  -3.194  1.00  0.00           H  
ATOM    352 2HB  ASN A  20      -0.148   1.547  -4.495  1.00  0.00           H  
ATOM    353 1HD2 ASN A  20       3.262   2.974  -5.535  1.00  0.00           H  
ATOM    354 2HD2 ASN A  20       2.871   1.792  -4.330  1.00  0.00           H  
ATOM    355  N   SER A  21      -1.877   2.887  -1.275  1.00  0.00           N  
ATOM    356  CA  SER A  21      -2.864   2.208  -0.444  1.00  0.00           C  
ATOM    357  C   SER A  21      -4.265   2.751  -0.699  1.00  0.00           C  
ATOM    358  O   SER A  21      -4.453   3.649  -1.520  1.00  0.00           O  
ATOM    359  CB  SER A  21      -2.510   2.366   1.021  1.00  0.00           C  
ATOM    360  OG  SER A  21      -2.837   3.648   1.482  1.00  0.00           O  
ATOM    361  H   SER A  21      -1.377   3.678  -0.897  1.00  0.00           H  
ATOM    362  HA  SER A  21      -2.862   1.151  -0.711  1.00  0.00           H  
ATOM    363 1HB  SER A  21      -3.046   1.619   1.607  1.00  0.00           H  
ATOM    364 2HB  SER A  21      -1.445   2.187   1.159  1.00  0.00           H  
ATOM    365  HG  SER A  21      -2.326   4.260   0.946  1.00  0.00           H  
ATOM    366  N   ASP A  22      -5.245   2.201   0.009  1.00  0.00           N  
ATOM    367  CA  ASP A  22      -6.623   2.665  -0.101  1.00  0.00           C  
ATOM    368  C   ASP A  22      -6.951   3.679   0.987  1.00  0.00           C  
ATOM    369  O   ASP A  22      -8.109   4.056   1.169  1.00  0.00           O  
ATOM    370  CB  ASP A  22      -7.594   1.485  -0.017  1.00  0.00           C  
ATOM    371  CG  ASP A  22      -7.486   0.542  -1.209  1.00  0.00           C  
ATOM    372  OD1 ASP A  22      -7.174   1.005  -2.280  1.00  0.00           O  
ATOM    373  OD2 ASP A  22      -7.717  -0.630  -1.036  1.00  0.00           O  
ATOM    374  H   ASP A  22      -5.030   1.442   0.640  1.00  0.00           H  
ATOM    375  HA  ASP A  22      -6.738   3.160  -1.065  1.00  0.00           H  
ATOM    376 1HB  ASP A  22      -7.401   0.918   0.894  1.00  0.00           H  
ATOM    377 2HB  ASP A  22      -8.617   1.859   0.040  1.00  0.00           H  
ATOM    378  N   ARG A  23      -5.926   4.118   1.709  1.00  0.00           N  
ATOM    379  CA  ARG A  23      -6.104   5.089   2.782  1.00  0.00           C  
ATOM    380  C   ARG A  23      -5.037   6.174   2.725  1.00  0.00           C  
ATOM    381  O   ARG A  23      -3.920   5.937   2.264  1.00  0.00           O  
ATOM    382  CB  ARG A  23      -6.053   4.403   4.139  1.00  0.00           C  
ATOM    383  CG  ARG A  23      -7.170   3.402   4.392  1.00  0.00           C  
ATOM    384  CD  ARG A  23      -8.485   4.075   4.548  1.00  0.00           C  
ATOM    385  NE  ARG A  23      -9.541   3.132   4.878  1.00  0.00           N  
ATOM    386  CZ  ARG A  23     -10.269   2.450   3.971  1.00  0.00           C  
ATOM    387  NH1 ARG A  23     -10.044   2.618   2.687  1.00  0.00           N  
ATOM    388  NH2 ARG A  23     -11.209   1.613   4.374  1.00  0.00           N  
ATOM    389  H   ARG A  23      -4.999   3.769   1.509  1.00  0.00           H  
ATOM    390  HA  ARG A  23      -7.074   5.567   2.648  1.00  0.00           H  
ATOM    391 1HB  ARG A  23      -5.107   3.874   4.244  1.00  0.00           H  
ATOM    392 2HB  ARG A  23      -6.098   5.153   4.928  1.00  0.00           H  
ATOM    393 1HG  ARG A  23      -7.236   2.711   3.552  1.00  0.00           H  
ATOM    394 2HG  ARG A  23      -6.959   2.845   5.305  1.00  0.00           H  
ATOM    395 1HD  ARG A  23      -8.424   4.812   5.348  1.00  0.00           H  
ATOM    396 2HD  ARG A  23      -8.752   4.573   3.616  1.00  0.00           H  
ATOM    397  HE  ARG A  23      -9.744   2.976   5.856  1.00  0.00           H  
ATOM    398 1HH1 ARG A  23      -9.325   3.258   2.380  1.00  0.00           H  
ATOM    399 2HH1 ARG A  23     -10.589   2.107   2.008  1.00  0.00           H  
ATOM    400 1HH2 ARG A  23     -11.383   1.484   5.361  1.00  0.00           H  
ATOM    401 2HH2 ARG A  23     -11.754   1.103   3.695  1.00  0.00           H  
ATOM    402  N   PRO A  24      -5.386   7.366   3.196  1.00  0.00           N  
ATOM    403  CA  PRO A  24      -4.449   8.482   3.229  1.00  0.00           C  
ATOM    404  C   PRO A  24      -3.379   8.272   4.292  1.00  0.00           C  
ATOM    405  O   PRO A  24      -3.592   7.553   5.268  1.00  0.00           O  
ATOM    406  CB  PRO A  24      -5.348   9.678   3.562  1.00  0.00           C  
ATOM    407  CG  PRO A  24      -6.470   9.085   4.344  1.00  0.00           C  
ATOM    408  CD  PRO A  24      -6.721   7.753   3.689  1.00  0.00           C  
ATOM    409  HA  PRO A  24      -3.952   8.536   2.260  1.00  0.00           H  
ATOM    410 1HB  PRO A  24      -4.780  10.428   4.131  1.00  0.00           H  
ATOM    411 2HB  PRO A  24      -5.685  10.164   2.634  1.00  0.00           H  
ATOM    412 1HG  PRO A  24      -6.185   8.989   5.403  1.00  0.00           H  
ATOM    413 2HG  PRO A  24      -7.348   9.746   4.310  1.00  0.00           H  
ATOM    414 1HD  PRO A  24      -7.099   7.041   4.437  1.00  0.00           H  
ATOM    415 2HD  PRO A  24      -7.446   7.878   2.871  1.00  0.00           H  
ATOM    416  N   VAL A  25      -2.225   8.902   4.096  1.00  0.00           N  
ATOM    417  CA  VAL A  25      -1.094   8.729   5.000  1.00  0.00           C  
ATOM    418  C   VAL A  25      -0.570  10.073   5.490  1.00  0.00           C  
ATOM    419  O   VAL A  25      -0.759  11.099   4.838  1.00  0.00           O  
ATOM    420  CB  VAL A  25       0.041   7.965   4.294  1.00  0.00           C  
ATOM    421  CG1 VAL A  25      -0.424   6.575   3.887  1.00  0.00           C  
ATOM    422  CG2 VAL A  25       0.519   8.750   3.082  1.00  0.00           C  
ATOM    423  H   VAL A  25      -2.130   9.517   3.301  1.00  0.00           H  
ATOM    424  HA  VAL A  25      -1.438   8.167   5.868  1.00  0.00           H  
ATOM    425  HB  VAL A  25       0.868   7.835   4.992  1.00  0.00           H  
ATOM    426 1HG1 VAL A  25       0.391   6.049   3.389  1.00  0.00           H  
ATOM    427 2HG1 VAL A  25      -0.727   6.018   4.774  1.00  0.00           H  
ATOM    428 3HG1 VAL A  25      -1.270   6.660   3.204  1.00  0.00           H  
ATOM    429 1HG2 VAL A  25       1.322   8.205   2.588  1.00  0.00           H  
ATOM    430 2HG2 VAL A  25      -0.310   8.885   2.386  1.00  0.00           H  
ATOM    431 3HG2 VAL A  25       0.886   9.726   3.402  1.00  0.00           H  
ATOM    432  N   ARG A  26       0.089  10.059   6.644  1.00  0.00           N  
ATOM    433  CA  ARG A  26       0.597  11.284   7.250  1.00  0.00           C  
ATOM    434  C   ARG A  26       1.996  11.079   7.816  1.00  0.00           C  
ATOM    435  O   ARG A  26       2.228  10.167   8.609  1.00  0.00           O  
ATOM    436  CB  ARG A  26      -0.331  11.758   8.358  1.00  0.00           C  
ATOM    437  CG  ARG A  26       0.058  13.082   8.997  1.00  0.00           C  
ATOM    438  CD  ARG A  26      -0.975  13.556   9.953  1.00  0.00           C  
ATOM    439  NE  ARG A  26      -0.564  14.771  10.637  1.00  0.00           N  
ATOM    440  CZ  ARG A  26      -1.333  15.459  11.503  1.00  0.00           C  
ATOM    441  NH1 ARG A  26      -2.548  15.039  11.780  1.00  0.00           N  
ATOM    442  NH2 ARG A  26      -0.866  16.555  12.075  1.00  0.00           N  
ATOM    443  H   ARG A  26       0.242   9.178   7.113  1.00  0.00           H  
ATOM    444  HA  ARG A  26       0.660  12.046   6.472  1.00  0.00           H  
ATOM    445 1HB  ARG A  26      -1.341  11.866   7.965  1.00  0.00           H  
ATOM    446 2HB  ARG A  26      -0.366  11.008   9.149  1.00  0.00           H  
ATOM    447 1HG  ARG A  26       0.998  12.963   9.537  1.00  0.00           H  
ATOM    448 2HG  ARG A  26       0.180  13.838   8.220  1.00  0.00           H  
ATOM    449 1HD  ARG A  26      -1.900  13.763   9.416  1.00  0.00           H  
ATOM    450 2HD  ARG A  26      -1.155  12.787  10.703  1.00  0.00           H  
ATOM    451  HE  ARG A  26       0.365  15.125  10.450  1.00  0.00           H  
ATOM    452 1HH1 ARG A  26      -2.904  14.201  11.343  1.00  0.00           H  
ATOM    453 2HH1 ARG A  26      -3.124  15.555  12.429  1.00  0.00           H  
ATOM    454 1HH2 ARG A  26       0.068  16.878  11.862  1.00  0.00           H  
ATOM    455 2HH2 ARG A  26      -1.443  17.071  12.724  1.00  0.00           H  
ATOM    456  N   PHE A  27       2.927  11.934   7.404  1.00  0.00           N  
ATOM    457  CA  PHE A  27       4.332  11.762   7.751  1.00  0.00           C  
ATOM    458  C   PHE A  27       5.006  13.105   8.001  1.00  0.00           C  
ATOM    459  O   PHE A  27       4.522  14.145   7.556  1.00  0.00           O  
ATOM    460  CB  PHE A  27       5.070  11.014   6.639  1.00  0.00           C  
ATOM    461  CG  PHE A  27       5.189  11.793   5.361  1.00  0.00           C  
ATOM    462  CD1 PHE A  27       6.313  12.565   5.104  1.00  0.00           C  
ATOM    463  CD2 PHE A  27       4.178  11.758   4.413  1.00  0.00           C  
ATOM    464  CE1 PHE A  27       6.423  13.282   3.928  1.00  0.00           C  
ATOM    465  CE2 PHE A  27       4.286  12.473   3.236  1.00  0.00           C  
ATOM    466  CZ  PHE A  27       5.410  13.236   2.994  1.00  0.00           C  
ATOM    467  H   PHE A  27       2.654  12.722   6.835  1.00  0.00           H  
ATOM    468  HA  PHE A  27       4.385  11.185   8.675  1.00  0.00           H  
ATOM    469 1HB  PHE A  27       6.074  10.759   6.977  1.00  0.00           H  
ATOM    470 2HB  PHE A  27       4.551  10.081   6.422  1.00  0.00           H  
ATOM    471  HD1 PHE A  27       7.115  12.600   5.842  1.00  0.00           H  
ATOM    472  HD2 PHE A  27       3.289  11.155   4.604  1.00  0.00           H  
ATOM    473  HE1 PHE A  27       7.312  13.884   3.739  1.00  0.00           H  
ATOM    474  HE2 PHE A  27       3.484  12.436   2.499  1.00  0.00           H  
ATOM    475  HZ  PHE A  27       5.496  13.802   2.067  1.00  0.00           H  
ATOM    476  N   ARG A  28       6.126  13.075   8.715  1.00  0.00           N  
ATOM    477  CA  ARG A  28       6.846  14.295   9.062  1.00  0.00           C  
ATOM    478  C   ARG A  28       8.344  14.133   8.838  1.00  0.00           C  
ATOM    479  O   ARG A  28       8.945  13.153   9.276  1.00  0.00           O  
ATOM    480  CB  ARG A  28       6.592  14.672  10.514  1.00  0.00           C  
ATOM    481  CG  ARG A  28       7.290  15.940  10.978  1.00  0.00           C  
ATOM    482  CD  ARG A  28       7.082  16.184  12.428  1.00  0.00           C  
ATOM    483  NE  ARG A  28       5.710  16.567  12.722  1.00  0.00           N  
ATOM    484  CZ  ARG A  28       5.150  16.527  13.946  1.00  0.00           C  
ATOM    485  NH1 ARG A  28       5.855  16.119  14.978  1.00  0.00           N  
ATOM    486  NH2 ARG A  28       3.892  16.898  14.110  1.00  0.00           N  
ATOM    487  H   ARG A  28       6.488  12.185   9.026  1.00  0.00           H  
ATOM    488  HA  ARG A  28       6.494  15.093   8.409  1.00  0.00           H  
ATOM    489 1HB  ARG A  28       5.523  14.807  10.673  1.00  0.00           H  
ATOM    490 2HB  ARG A  28       6.918  13.859  11.164  1.00  0.00           H  
ATOM    491 1HG  ARG A  28       8.362  15.853  10.796  1.00  0.00           H  
ATOM    492 2HG  ARG A  28       6.897  16.795  10.426  1.00  0.00           H  
ATOM    493 1HD  ARG A  28       7.308  15.275  12.986  1.00  0.00           H  
ATOM    494 2HD  ARG A  28       7.739  16.986  12.760  1.00  0.00           H  
ATOM    495  HE  ARG A  28       5.137  16.887  11.953  1.00  0.00           H  
ATOM    496 1HH1 ARG A  28       6.816  15.835  14.853  1.00  0.00           H  
ATOM    497 2HH1 ARG A  28       5.435  16.089  15.896  1.00  0.00           H  
ATOM    498 1HH2 ARG A  28       3.350  17.212  13.316  1.00  0.00           H  
ATOM    499 2HH2 ARG A  28       3.473  16.868  15.027  1.00  0.00           H  
ATOM    500  N   VAL A  29       8.942  15.102   8.152  1.00  0.00           N  
ATOM    501  CA  VAL A  29      10.370  15.064   7.860  1.00  0.00           C  
ATOM    502  C   VAL A  29      11.101  16.217   8.536  1.00  0.00           C  
ATOM    503  O   VAL A  29      10.839  17.385   8.249  1.00  0.00           O  
ATOM    504  CB  VAL A  29      10.606  15.132   6.339  1.00  0.00           C  
ATOM    505  CG1 VAL A  29      12.095  15.103   6.030  1.00  0.00           C  
ATOM    506  CG2 VAL A  29       9.890  13.980   5.652  1.00  0.00           C  
ATOM    507  H   VAL A  29       8.393  15.884   7.825  1.00  0.00           H  
ATOM    508  HA  VAL A  29      10.773  14.133   8.258  1.00  0.00           H  
ATOM    509  HB  VAL A  29      10.218  16.079   5.963  1.00  0.00           H  
ATOM    510 1HG1 VAL A  29      12.244  15.152   4.951  1.00  0.00           H  
ATOM    511 2HG1 VAL A  29      12.582  15.957   6.502  1.00  0.00           H  
ATOM    512 3HG1 VAL A  29      12.529  14.180   6.413  1.00  0.00           H  
ATOM    513 1HG2 VAL A  29      10.060  14.035   4.577  1.00  0.00           H  
ATOM    514 2HG2 VAL A  29      10.274  13.034   6.033  1.00  0.00           H  
ATOM    515 3HG2 VAL A  29       8.820  14.045   5.853  1.00  0.00           H  
ATOM    516  N   VAL A  30      12.019  15.882   9.437  1.00  0.00           N  
ATOM    517  CA  VAL A  30      12.755  16.888  10.191  1.00  0.00           C  
ATOM    518  C   VAL A  30      14.258  16.655  10.100  1.00  0.00           C  
ATOM    519  O   VAL A  30      14.706  15.560   9.762  1.00  0.00           O  
ATOM    520  CB  VAL A  30      12.325  16.869  11.670  1.00  0.00           C  
ATOM    521  CG1 VAL A  30      10.840  17.175  11.796  1.00  0.00           C  
ATOM    522  CG2 VAL A  30      12.651  15.517  12.287  1.00  0.00           C  
ATOM    523  H   VAL A  30      12.211  14.904   9.602  1.00  0.00           H  
ATOM    524  HA  VAL A  30      12.528  17.869   9.773  1.00  0.00           H  
ATOM    525  HB  VAL A  30      12.861  17.652  12.205  1.00  0.00           H  
ATOM    526 1HG1 VAL A  30      10.552  17.157  12.848  1.00  0.00           H  
ATOM    527 2HG1 VAL A  30      10.635  18.162  11.381  1.00  0.00           H  
ATOM    528 3HG1 VAL A  30      10.266  16.425  11.252  1.00  0.00           H  
ATOM    529 1HG2 VAL A  30      12.344  15.511  13.332  1.00  0.00           H  
ATOM    530 2HG2 VAL A  30      12.119  14.733  11.747  1.00  0.00           H  
ATOM    531 3HG2 VAL A  30      13.724  15.338  12.223  1.00  0.00           H  
ATOM    532  N   GLY A  31      15.032  17.691  10.404  1.00  0.00           N  
ATOM    533  CA  GLY A  31      16.486  17.589  10.397  1.00  0.00           C  
ATOM    534  C   GLY A  31      17.130  18.859  10.940  1.00  0.00           C  
ATOM    535  O   GLY A  31      16.463  19.690  11.556  1.00  0.00           O  
ATOM    536  H   GLY A  31      14.602  18.573  10.646  1.00  0.00           H  
ATOM    537 1HA  GLY A  31      16.794  16.735  11.001  1.00  0.00           H  
ATOM    538 2HA  GLY A  31      16.833  17.406   9.381  1.00  0.00           H  
ATOM    539  N   PRO A  32      18.430  19.003  10.706  1.00  0.00           N  
ATOM    540  CA  PRO A  32      19.166  20.174  11.168  1.00  0.00           C  
ATOM    541  C   PRO A  32      18.588  21.455  10.582  1.00  0.00           C  
ATOM    542  O   PRO A  32      18.944  21.859   9.475  1.00  0.00           O  
ATOM    543  CB  PRO A  32      20.587  19.911  10.659  1.00  0.00           C  
ATOM    544  CG  PRO A  32      20.664  18.427  10.540  1.00  0.00           C  
ATOM    545  CD  PRO A  32      19.299  18.019  10.054  1.00  0.00           C  
ATOM    546  HA  PRO A  32      19.069  20.229  12.252  1.00  0.00           H  
ATOM    547 1HB  PRO A  32      20.744  20.424   9.699  1.00  0.00           H  
ATOM    548 2HB  PRO A  32      21.322  20.321  11.366  1.00  0.00           H  
ATOM    549 1HG  PRO A  32      21.464  18.143   9.841  1.00  0.00           H  
ATOM    550 2HG  PRO A  32      20.918  17.981  11.513  1.00  0.00           H  
ATOM    551 1HD  PRO A  32      19.261  18.094   8.958  1.00  0.00           H  
ATOM    552 2HD  PRO A  32      19.085  16.990  10.380  1.00  0.00           H  
ATOM    553  N   GLY A  33      17.693  22.091  11.330  1.00  0.00           N  
ATOM    554  CA  GLY A  33      17.114  23.364  10.917  1.00  0.00           C  
ATOM    555  C   GLY A  33      16.024  23.159   9.872  1.00  0.00           C  
ATOM    556  O   GLY A  33      15.791  24.023   9.027  1.00  0.00           O  
ATOM    557  H   GLY A  33      17.407  21.683  12.209  1.00  0.00           H  
ATOM    558 1HA  GLY A  33      16.698  23.874  11.786  1.00  0.00           H  
ATOM    559 2HA  GLY A  33      17.896  24.005  10.511  1.00  0.00           H  
ATOM    560  N   ALA A  34      15.359  22.010   9.935  1.00  0.00           N  
ATOM    561  CA  ALA A  34      14.298  21.686   8.989  1.00  0.00           C  
ATOM    562  C   ALA A  34      13.135  20.989   9.683  1.00  0.00           C  
ATOM    563  O   ALA A  34      13.337  20.140  10.551  1.00  0.00           O  
ATOM    564  CB  ALA A  34      14.839  20.818   7.863  1.00  0.00           C  
ATOM    565  H   ALA A  34      15.595  21.344  10.657  1.00  0.00           H  
ATOM    566  HA  ALA A  34      13.925  22.619   8.567  1.00  0.00           H  
ATOM    567 1HB  ALA A  34      14.035  20.584   7.165  1.00  0.00           H  
ATOM    568 2HB  ALA A  34      15.631  21.353   7.338  1.00  0.00           H  
ATOM    569 3HB  ALA A  34      15.240  19.894   8.277  1.00  0.00           H  
ATOM    570  N   LYS A  35      11.918  21.353   9.296  1.00  0.00           N  
ATOM    571  CA  LYS A  35      10.720  20.730   9.846  1.00  0.00           C  
ATOM    572  C   LYS A  35       9.553  20.822   8.872  1.00  0.00           C  
ATOM    573  O   LYS A  35       8.999  21.899   8.652  1.00  0.00           O  
ATOM    574  CB  LYS A  35      10.344  21.378  11.180  1.00  0.00           C  
ATOM    575  CG  LYS A  35       9.134  20.755  11.863  1.00  0.00           C  
ATOM    576  CD  LYS A  35       8.870  21.399  13.216  1.00  0.00           C  
ATOM    577  CE  LYS A  35       7.654  20.786  13.894  1.00  0.00           C  
ATOM    578  NZ  LYS A  35       7.374  21.418  15.212  1.00  0.00           N  
ATOM    579  H   LYS A  35      11.819  22.080   8.602  1.00  0.00           H  
ATOM    580  HA  LYS A  35      10.934  19.674  10.013  1.00  0.00           H  
ATOM    581 1HB  LYS A  35      11.188  21.312  11.867  1.00  0.00           H  
ATOM    582 2HB  LYS A  35      10.132  22.436  11.023  1.00  0.00           H  
ATOM    583 1HG  LYS A  35       8.254  20.881  11.232  1.00  0.00           H  
ATOM    584 2HG  LYS A  35       9.307  19.688  12.006  1.00  0.00           H  
ATOM    585 1HD  LYS A  35       9.741  21.265  13.859  1.00  0.00           H  
ATOM    586 2HD  LYS A  35       8.700  22.468  13.083  1.00  0.00           H  
ATOM    587 1HE  LYS A  35       6.781  20.908  13.254  1.00  0.00           H  
ATOM    588 2HE  LYS A  35       7.820  19.720  14.045  1.00  0.00           H  
ATOM    589 1HZ  LYS A  35       6.563  20.985  15.629  1.00  0.00           H  
ATOM    590 2HZ  LYS A  35       8.171  21.295  15.821  1.00  0.00           H  
ATOM    591 3HZ  LYS A  35       7.199  22.405  15.083  1.00  0.00           H  
ATOM    592  N   TYR A  36       9.185  19.686   8.289  1.00  0.00           N  
ATOM    593  CA  TYR A  36       8.077  19.635   7.342  1.00  0.00           C  
ATOM    594  C   TYR A  36       7.133  18.483   7.661  1.00  0.00           C  
ATOM    595  O   TYR A  36       7.553  17.447   8.177  1.00  0.00           O  
ATOM    596  CB  TYR A  36       8.602  19.510   5.910  1.00  0.00           C  
ATOM    597  CG  TYR A  36       9.488  20.660   5.483  1.00  0.00           C  
ATOM    598  CD1 TYR A  36      10.851  20.616   5.735  1.00  0.00           C  
ATOM    599  CD2 TYR A  36       8.937  21.757   4.839  1.00  0.00           C  
ATOM    600  CE1 TYR A  36      11.660  21.665   5.345  1.00  0.00           C  
ATOM    601  CE2 TYR A  36       9.746  22.807   4.448  1.00  0.00           C  
ATOM    602  CZ  TYR A  36      11.102  22.763   4.699  1.00  0.00           C  
ATOM    603  OH  TYR A  36      11.908  23.808   4.310  1.00  0.00           O  
ATOM    604  H   TYR A  36       9.685  18.836   8.508  1.00  0.00           H  
ATOM    605  HA  TYR A  36       7.513  20.563   7.431  1.00  0.00           H  
ATOM    606 1HB  TYR A  36       9.172  18.586   5.811  1.00  0.00           H  
ATOM    607 2HB  TYR A  36       7.762  19.453   5.219  1.00  0.00           H  
ATOM    608  HD1 TYR A  36      11.284  19.753   6.241  1.00  0.00           H  
ATOM    609  HD2 TYR A  36       7.866  21.792   4.641  1.00  0.00           H  
ATOM    610  HE1 TYR A  36      12.731  21.631   5.543  1.00  0.00           H  
ATOM    611  HE2 TYR A  36       9.313  23.670   3.942  1.00  0.00           H  
ATOM    612  HH  TYR A  36      11.380  24.462   3.846  1.00  0.00           H  
ATOM    613  N   GLU A  37       5.854  18.669   7.350  1.00  0.00           N  
ATOM    614  CA  GLU A  37       4.851  17.638   7.587  1.00  0.00           C  
ATOM    615  C   GLU A  37       3.777  17.657   6.506  1.00  0.00           C  
ATOM    616  O   GLU A  37       3.196  18.702   6.213  1.00  0.00           O  
ATOM    617  CB  GLU A  37       4.207  17.827   8.962  1.00  0.00           C  
ATOM    618  CG  GLU A  37       3.174  16.768   9.323  1.00  0.00           C  
ATOM    619  CD  GLU A  37       2.646  16.920  10.722  1.00  0.00           C  
ATOM    620  OE1 GLU A  37       3.286  17.572  11.512  1.00  0.00           O  
ATOM    621  OE2 GLU A  37       1.600  16.383  11.002  1.00  0.00           O  
ATOM    622  H   GLU A  37       5.571  19.547   6.939  1.00  0.00           H  
ATOM    623  HA  GLU A  37       5.346  16.668   7.549  1.00  0.00           H  
ATOM    624 1HB  GLU A  37       4.981  17.815   9.730  1.00  0.00           H  
ATOM    625 2HB  GLU A  37       3.718  18.800   9.005  1.00  0.00           H  
ATOM    626 1HG  GLU A  37       2.342  16.834   8.623  1.00  0.00           H  
ATOM    627 2HG  GLU A  37       3.626  15.783   9.216  1.00  0.00           H  
ATOM    628  N   LEU A  38       3.517  16.495   5.917  1.00  0.00           N  
ATOM    629  CA  LEU A  38       2.579  16.392   4.806  1.00  0.00           C  
ATOM    630  C   LEU A  38       1.618  15.227   5.003  1.00  0.00           C  
ATOM    631  O   LEU A  38       1.935  14.258   5.693  1.00  0.00           O  
ATOM    632  CB  LEU A  38       3.339  16.218   3.485  1.00  0.00           C  
ATOM    633  CG  LEU A  38       4.255  17.382   3.086  1.00  0.00           C  
ATOM    634  CD1 LEU A  38       5.087  16.982   1.875  1.00  0.00           C  
ATOM    635  CD2 LEU A  38       3.412  18.613   2.788  1.00  0.00           C  
ATOM    636  H   LEU A  38       3.982  15.661   6.247  1.00  0.00           H  
ATOM    637  HA  LEU A  38       1.990  17.309   4.773  1.00  0.00           H  
ATOM    638 1HB  LEU A  38       3.953  15.321   3.553  1.00  0.00           H  
ATOM    639 2HB  LEU A  38       2.614  16.077   2.683  1.00  0.00           H  
ATOM    640  HG  LEU A  38       4.941  17.602   3.905  1.00  0.00           H  
ATOM    641 1HD1 LEU A  38       5.739  17.809   1.592  1.00  0.00           H  
ATOM    642 2HD1 LEU A  38       5.695  16.111   2.123  1.00  0.00           H  
ATOM    643 3HD1 LEU A  38       4.427  16.740   1.044  1.00  0.00           H  
ATOM    644 1HD2 LEU A  38       4.063  19.440   2.505  1.00  0.00           H  
ATOM    645 2HD2 LEU A  38       2.727  18.394   1.969  1.00  0.00           H  
ATOM    646 3HD2 LEU A  38       2.841  18.887   3.675  1.00  0.00           H  
ATOM    647  N   LYS A  39       0.442  15.327   4.393  1.00  0.00           N  
ATOM    648  CA  LYS A  39      -0.527  14.238   4.413  1.00  0.00           C  
ATOM    649  C   LYS A  39      -0.970  13.868   3.003  1.00  0.00           C  
ATOM    650  O   LYS A  39      -1.575  14.677   2.300  1.00  0.00           O  
ATOM    651  CB  LYS A  39      -1.741  14.616   5.263  1.00  0.00           C  
ATOM    652  CG  LYS A  39      -2.781  13.512   5.401  1.00  0.00           C  
ATOM    653  CD  LYS A  39      -3.935  13.948   6.292  1.00  0.00           C  
ATOM    654  CE  LYS A  39      -4.980  12.850   6.422  1.00  0.00           C  
ATOM    655  NZ  LYS A  39      -6.116  13.263   7.290  1.00  0.00           N  
ATOM    656  H   LYS A  39       0.213  16.180   3.903  1.00  0.00           H  
ATOM    657  HA  LYS A  39      -0.045  13.364   4.852  1.00  0.00           H  
ATOM    658 1HB  LYS A  39      -1.412  14.892   6.265  1.00  0.00           H  
ATOM    659 2HB  LYS A  39      -2.233  15.486   4.828  1.00  0.00           H  
ATOM    660 1HG  LYS A  39      -3.171  13.254   4.416  1.00  0.00           H  
ATOM    661 2HG  LYS A  39      -2.316  12.626   5.831  1.00  0.00           H  
ATOM    662 1HD  LYS A  39      -3.555  14.195   7.284  1.00  0.00           H  
ATOM    663 2HD  LYS A  39      -4.405  14.836   5.870  1.00  0.00           H  
ATOM    664 1HE  LYS A  39      -5.366  12.597   5.435  1.00  0.00           H  
ATOM    665 2HE  LYS A  39      -4.521  11.958   6.847  1.00  0.00           H  
ATOM    666 1HZ  LYS A  39      -6.786  12.509   7.351  1.00  0.00           H  
ATOM    667 2HZ  LYS A  39      -5.771  13.482   8.215  1.00  0.00           H  
ATOM    668 3HZ  LYS A  39      -6.563  14.078   6.896  1.00  0.00           H  
ATOM    669  N   GLY A  40      -0.665  12.641   2.595  1.00  0.00           N  
ATOM    670  CA  GLY A  40      -0.923  12.201   1.229  1.00  0.00           C  
ATOM    671  C   GLY A  40      -2.255  11.469   1.128  1.00  0.00           C  
ATOM    672  O   GLY A  40      -2.916  11.222   2.137  1.00  0.00           O  
ATOM    673  H   GLY A  40      -0.244  11.996   3.248  1.00  0.00           H  
ATOM    674 1HA  GLY A  40      -0.927  13.065   0.564  1.00  0.00           H  
ATOM    675 2HA  GLY A  40      -0.118  11.545   0.900  1.00  0.00           H  
ATOM    676  N   ASN A  41      -2.644  11.125  -0.095  1.00  0.00           N  
ATOM    677  CA  ASN A  41      -3.908  10.438  -0.331  1.00  0.00           C  
ATOM    678  C   ASN A  41      -3.709   9.204  -1.203  1.00  0.00           C  
ATOM    679  O   ASN A  41      -2.673   9.050  -1.850  1.00  0.00           O  
ATOM    680  CB  ASN A  41      -4.918  11.379  -0.961  1.00  0.00           C  
ATOM    681  CG  ASN A  41      -5.405  12.430  -0.002  1.00  0.00           C  
ATOM    682  OD1 ASN A  41      -6.067  12.119   0.995  1.00  0.00           O  
ATOM    683  ND2 ASN A  41      -5.089  13.668  -0.283  1.00  0.00           N  
ATOM    684  H   ASN A  41      -2.049  11.345  -0.880  1.00  0.00           H  
ATOM    685  HA  ASN A  41      -4.299  10.107   0.631  1.00  0.00           H  
ATOM    686 1HB  ASN A  41      -4.469  11.871  -1.824  1.00  0.00           H  
ATOM    687 2HB  ASN A  41      -5.774  10.807  -1.319  1.00  0.00           H  
ATOM    688 1HD2 ASN A  41      -5.385  14.409   0.320  1.00  0.00           H  
ATOM    689 2HD2 ASN A  41      -4.551  13.873  -1.101  1.00  0.00           H  
ATOM    690  N   PRO A  42      -4.708   8.328  -1.215  1.00  0.00           N  
ATOM    691  CA  PRO A  42      -4.660   7.123  -2.036  1.00  0.00           C  
ATOM    692  C   PRO A  42      -4.334   7.458  -3.486  1.00  0.00           C  
ATOM    693  O   PRO A  42      -5.086   8.168  -4.153  1.00  0.00           O  
ATOM    694  CB  PRO A  42      -6.074   6.552  -1.892  1.00  0.00           C  
ATOM    695  CG  PRO A  42      -6.513   6.999  -0.539  1.00  0.00           C  
ATOM    696  CD  PRO A  42      -5.960   8.393  -0.408  1.00  0.00           C  
ATOM    697  HA  PRO A  42      -3.864   6.484  -1.654  1.00  0.00           H  
ATOM    698 1HB  PRO A  42      -6.718   6.933  -2.698  1.00  0.00           H  
ATOM    699 2HB  PRO A  42      -6.049   5.456  -1.992  1.00  0.00           H  
ATOM    700 1HG  PRO A  42      -7.610   6.970  -0.468  1.00  0.00           H  
ATOM    701 2HG  PRO A  42      -6.126   6.315   0.231  1.00  0.00           H  
ATOM    702 1HD  PRO A  42      -6.677   9.113  -0.827  1.00  0.00           H  
ATOM    703 2HD  PRO A  42      -5.764   8.612   0.652  1.00  0.00           H  
ATOM    704  N   GLY A  43      -3.209   6.942  -3.969  1.00  0.00           N  
ATOM    705  CA  GLY A  43      -2.827   7.108  -5.366  1.00  0.00           C  
ATOM    706  C   GLY A  43      -2.152   8.454  -5.596  1.00  0.00           C  
ATOM    707  O   GLY A  43      -2.320   9.072  -6.647  1.00  0.00           O  
ATOM    708  H   GLY A  43      -2.602   6.420  -3.352  1.00  0.00           H  
ATOM    709 1HA  GLY A  43      -2.151   6.304  -5.657  1.00  0.00           H  
ATOM    710 2HA  GLY A  43      -3.712   7.028  -5.997  1.00  0.00           H  
ATOM    711  N   THR A  44      -1.388   8.904  -4.606  1.00  0.00           N  
ATOM    712  CA  THR A  44      -0.674  10.171  -4.705  1.00  0.00           C  
ATOM    713  C   THR A  44       0.776  10.022  -4.262  1.00  0.00           C  
ATOM    714  O   THR A  44       1.192   8.953  -3.816  1.00  0.00           O  
ATOM    715  CB  THR A  44      -1.362  11.263  -3.865  1.00  0.00           C  
ATOM    716  OG1 THR A  44      -1.190  10.975  -2.471  1.00  0.00           O  
ATOM    717  CG2 THR A  44      -2.847  11.327  -4.186  1.00  0.00           C  
ATOM    718  H   THR A  44      -1.300   8.354  -3.764  1.00  0.00           H  
ATOM    719  HA  THR A  44      -0.674  10.479  -5.751  1.00  0.00           H  
ATOM    720  HB  THR A  44      -0.907  12.229  -4.081  1.00  0.00           H  
ATOM    721  HG1 THR A  44      -1.466  10.072  -2.295  1.00  0.00           H  
ATOM    722 1HG2 THR A  44      -3.316  12.104  -3.583  1.00  0.00           H  
ATOM    723 2HG2 THR A  44      -2.981  11.557  -5.243  1.00  0.00           H  
ATOM    724 3HG2 THR A  44      -3.309  10.366  -3.963  1.00  0.00           H  
ATOM    725  N   GLU A  45       1.542  11.101  -4.388  1.00  0.00           N  
ATOM    726  CA  GLU A  45       2.933  11.107  -3.954  1.00  0.00           C  
ATOM    727  C   GLU A  45       3.336  12.474  -3.415  1.00  0.00           C  
ATOM    728  O   GLU A  45       3.192  13.488  -4.098  1.00  0.00           O  
ATOM    729  CB  GLU A  45       3.855  10.712  -5.110  1.00  0.00           C  
ATOM    730  CG  GLU A  45       5.330  10.642  -4.742  1.00  0.00           C  
ATOM    731  CD  GLU A  45       6.201  10.219  -5.892  1.00  0.00           C  
ATOM    732  OE1 GLU A  45       6.210   9.053  -6.208  1.00  0.00           O  
ATOM    733  OE2 GLU A  45       6.856  11.062  -6.457  1.00  0.00           O  
ATOM    734  H   GLU A  45       1.150  11.938  -4.795  1.00  0.00           H  
ATOM    735  HA  GLU A  45       3.039  10.385  -3.144  1.00  0.00           H  
ATOM    736 1HB  GLU A  45       3.559   9.735  -5.493  1.00  0.00           H  
ATOM    737 2HB  GLU A  45       3.747  11.429  -5.923  1.00  0.00           H  
ATOM    738 1HG  GLU A  45       5.655  11.623  -4.398  1.00  0.00           H  
ATOM    739 2HG  GLU A  45       5.456   9.939  -3.920  1.00  0.00           H  
ATOM    740  N   MET A  46       3.842  12.495  -2.187  1.00  0.00           N  
ATOM    741  CA  MET A  46       4.235  13.741  -1.541  1.00  0.00           C  
ATOM    742  C   MET A  46       5.750  13.897  -1.519  1.00  0.00           C  
ATOM    743  O   MET A  46       6.485  12.910  -1.542  1.00  0.00           O  
ATOM    744  CB  MET A  46       3.672  13.801  -0.122  1.00  0.00           C  
ATOM    745  CG  MET A  46       2.171  13.569  -0.030  1.00  0.00           C  
ATOM    746  SD  MET A  46       1.218  14.824  -0.908  1.00  0.00           S  
ATOM    747  CE  MET A  46       1.429  16.231   0.179  1.00  0.00           C  
ATOM    748  H   MET A  46       3.958  11.624  -1.687  1.00  0.00           H  
ATOM    749  HA  MET A  46       3.822  14.568  -2.120  1.00  0.00           H  
ATOM    750 1HB  MET A  46       4.164  13.051   0.496  1.00  0.00           H  
ATOM    751 2HB  MET A  46       3.887  14.777   0.314  1.00  0.00           H  
ATOM    752 1HG  MET A  46       1.927  12.594  -0.450  1.00  0.00           H  
ATOM    753 2HG  MET A  46       1.865  13.574   1.016  1.00  0.00           H  
ATOM    754 1HE  MET A  46       0.896  17.090  -0.230  1.00  0.00           H  
ATOM    755 2HE  MET A  46       1.031  15.992   1.166  1.00  0.00           H  
ATOM    756 3HE  MET A  46       2.490  16.469   0.263  1.00  0.00           H  
ATOM    757  N   ARG A  47       6.211  15.142  -1.475  1.00  0.00           N  
ATOM    758  CA  ARG A  47       7.636  15.435  -1.566  1.00  0.00           C  
ATOM    759  C   ARG A  47       8.037  16.535  -0.591  1.00  0.00           C  
ATOM    760  O   ARG A  47       7.397  17.585  -0.528  1.00  0.00           O  
ATOM    761  CB  ARG A  47       8.006  15.856  -2.981  1.00  0.00           C  
ATOM    762  CG  ARG A  47       9.492  16.082  -3.213  1.00  0.00           C  
ATOM    763  CD  ARG A  47       9.781  16.419  -4.630  1.00  0.00           C  
ATOM    764  NE  ARG A  47       9.238  17.716  -5.001  1.00  0.00           N  
ATOM    765  CZ  ARG A  47       9.270  18.232  -6.245  1.00  0.00           C  
ATOM    766  NH1 ARG A  47       9.822  17.551  -7.225  1.00  0.00           N  
ATOM    767  NH2 ARG A  47       8.748  19.423  -6.480  1.00  0.00           N  
ATOM    768  H   ARG A  47       5.557  15.906  -1.375  1.00  0.00           H  
ATOM    769  HA  ARG A  47       8.186  14.533  -1.296  1.00  0.00           H  
ATOM    770 1HB  ARG A  47       7.675  15.095  -3.685  1.00  0.00           H  
ATOM    771 2HB  ARG A  47       7.489  16.782  -3.232  1.00  0.00           H  
ATOM    772 1HG  ARG A  47       9.837  16.905  -2.587  1.00  0.00           H  
ATOM    773 2HG  ARG A  47      10.042  15.176  -2.957  1.00  0.00           H  
ATOM    774 1HD  ARG A  47      10.860  16.445  -4.785  1.00  0.00           H  
ATOM    775 2HD  ARG A  47       9.339  15.666  -5.281  1.00  0.00           H  
ATOM    776  HE  ARG A  47       8.805  18.270  -4.273  1.00  0.00           H  
ATOM    777 1HH1 ARG A  47      10.221  16.641  -7.045  1.00  0.00           H  
ATOM    778 2HH1 ARG A  47       9.846  17.938  -8.157  1.00  0.00           H  
ATOM    779 1HH2 ARG A  47       8.324  19.947  -5.727  1.00  0.00           H  
ATOM    780 2HH2 ARG A  47       8.772  19.809  -7.412  1.00  0.00           H  
ATOM    781  N   VAL A  48       9.099  16.288   0.167  1.00  0.00           N  
ATOM    782  CA  VAL A  48       9.673  17.308   1.037  1.00  0.00           C  
ATOM    783  C   VAL A  48      11.048  17.742   0.545  1.00  0.00           C  
ATOM    784  O   VAL A  48      11.915  16.909   0.284  1.00  0.00           O  
ATOM    785  CB  VAL A  48       9.790  16.777   2.478  1.00  0.00           C  
ATOM    786  CG1 VAL A  48      10.490  17.795   3.366  1.00  0.00           C  
ATOM    787  CG2 VAL A  48       8.409  16.445   3.022  1.00  0.00           C  
ATOM    788  H   VAL A  48       9.520  15.371   0.141  1.00  0.00           H  
ATOM    789  HA  VAL A  48       9.019  18.180   1.014  1.00  0.00           H  
ATOM    790  HB  VAL A  48      10.406  15.877   2.475  1.00  0.00           H  
ATOM    791 1HG1 VAL A  48      10.565  17.403   4.381  1.00  0.00           H  
ATOM    792 2HG1 VAL A  48      11.489  17.990   2.978  1.00  0.00           H  
ATOM    793 3HG1 VAL A  48       9.917  18.722   3.377  1.00  0.00           H  
ATOM    794 1HG2 VAL A  48       8.500  16.069   4.041  1.00  0.00           H  
ATOM    795 2HG2 VAL A  48       7.792  17.344   3.020  1.00  0.00           H  
ATOM    796 3HG2 VAL A  48       7.944  15.684   2.395  1.00  0.00           H  
ATOM    797  N   GLU A  49      11.240  19.051   0.421  1.00  0.00           N  
ATOM    798  CA  GLU A  49      12.517  19.598  -0.021  1.00  0.00           C  
ATOM    799  C   GLU A  49      13.218  20.341   1.109  1.00  0.00           C  
ATOM    800  O   GLU A  49      12.681  21.301   1.662  1.00  0.00           O  
ATOM    801  CB  GLU A  49      12.311  20.538  -1.211  1.00  0.00           C  
ATOM    802  CG  GLU A  49      13.595  21.135  -1.770  1.00  0.00           C  
ATOM    803  CD  GLU A  49      13.361  21.997  -2.980  1.00  0.00           C  
ATOM    804  OE1 GLU A  49      12.224  22.190  -3.337  1.00  0.00           O  
ATOM    805  OE2 GLU A  49      14.321  22.461  -3.548  1.00  0.00           O  
ATOM    806  H   GLU A  49      10.483  19.682   0.638  1.00  0.00           H  
ATOM    807  HA  GLU A  49      13.156  18.768  -0.322  1.00  0.00           H  
ATOM    808 1HB  GLU A  49      11.814  19.999  -2.018  1.00  0.00           H  
ATOM    809 2HB  GLU A  49      11.660  21.361  -0.917  1.00  0.00           H  
ATOM    810 1HG  GLU A  49      14.070  21.738  -0.996  1.00  0.00           H  
ATOM    811 2HG  GLU A  49      14.276  20.327  -2.031  1.00  0.00           H  
ATOM    812  N   ILE A  50      14.422  19.892   1.448  1.00  0.00           N  
ATOM    813  CA  ILE A  50      15.236  20.565   2.453  1.00  0.00           C  
ATOM    814  C   ILE A  50      16.542  21.073   1.854  1.00  0.00           C  
ATOM    815  O   ILE A  50      17.286  20.316   1.232  1.00  0.00           O  
ATOM    816  CB  ILE A  50      15.543  19.624   3.632  1.00  0.00           C  
ATOM    817  CG1 ILE A  50      14.245  19.164   4.300  1.00  0.00           C  
ATOM    818  CG2 ILE A  50      16.450  20.313   4.641  1.00  0.00           C  
ATOM    819  CD1 ILE A  50      14.435  18.046   5.300  1.00  0.00           C  
ATOM    820  H   ILE A  50      14.782  19.062   0.998  1.00  0.00           H  
ATOM    821  HA  ILE A  50      14.678  21.428   2.818  1.00  0.00           H  
ATOM    822  HB  ILE A  50      16.042  18.729   3.262  1.00  0.00           H  
ATOM    823 1HG1 ILE A  50      13.782  20.006   4.814  1.00  0.00           H  
ATOM    824 2HG1 ILE A  50      13.544  18.823   3.538  1.00  0.00           H  
ATOM    825 1HG2 ILE A  50      16.656  19.634   5.468  1.00  0.00           H  
ATOM    826 2HG2 ILE A  50      17.385  20.592   4.158  1.00  0.00           H  
ATOM    827 3HG2 ILE A  50      15.957  21.209   5.020  1.00  0.00           H  
ATOM    828 1HD1 ILE A  50      13.471  17.775   5.730  1.00  0.00           H  
ATOM    829 2HD1 ILE A  50      14.865  17.179   4.798  1.00  0.00           H  
ATOM    830 3HD1 ILE A  50      15.105  18.377   6.092  1.00  0.00           H  
ATOM    831  N   ARG A  51      16.814  22.359   2.046  1.00  0.00           N  
ATOM    832  CA  ARG A  51      18.001  22.985   1.475  1.00  0.00           C  
ATOM    833  C   ARG A  51      18.961  23.443   2.565  1.00  0.00           C  
ATOM    834  O   ARG A  51      19.182  24.640   2.748  1.00  0.00           O  
ATOM    835  CB  ARG A  51      17.615  24.176   0.610  1.00  0.00           C  
ATOM    836  CG  ARG A  51      16.776  23.834  -0.611  1.00  0.00           C  
ATOM    837  CD  ARG A  51      16.436  25.046  -1.400  1.00  0.00           C  
ATOM    838  NE  ARG A  51      15.590  24.731  -2.540  1.00  0.00           N  
ATOM    839  CZ  ARG A  51      15.140  25.635  -3.432  1.00  0.00           C  
ATOM    840  NH1 ARG A  51      15.464  26.902  -3.303  1.00  0.00           N  
ATOM    841  NH2 ARG A  51      14.374  25.247  -4.437  1.00  0.00           N  
ATOM    842  H   ARG A  51      16.183  22.918   2.602  1.00  0.00           H  
ATOM    843  HA  ARG A  51      18.516  22.241   0.867  1.00  0.00           H  
ATOM    844 1HB  ARG A  51      17.051  24.891   1.207  1.00  0.00           H  
ATOM    845 2HB  ARG A  51      18.516  24.679   0.261  1.00  0.00           H  
ATOM    846 1HG  ARG A  51      17.331  23.151  -1.254  1.00  0.00           H  
ATOM    847 2HG  ARG A  51      15.847  23.359  -0.293  1.00  0.00           H  
ATOM    848 1HD  ARG A  51      15.903  25.755  -0.766  1.00  0.00           H  
ATOM    849 2HD  ARG A  51      17.350  25.507  -1.771  1.00  0.00           H  
ATOM    850  HE  ARG A  51      15.319  23.765  -2.672  1.00  0.00           H  
ATOM    851 1HH1 ARG A  51      16.050  27.199  -2.535  1.00  0.00           H  
ATOM    852 2HH1 ARG A  51      15.128  27.580  -3.972  1.00  0.00           H  
ATOM    853 1HH2 ARG A  51      14.126  24.273  -4.536  1.00  0.00           H  
ATOM    854 2HH2 ARG A  51      14.038  25.924  -5.105  1.00  0.00           H  
ATOM    855  N   VAL A  52      19.529  22.483   3.287  1.00  0.00           N  
ATOM    856  CA  VAL A  52      20.461  22.786   4.367  1.00  0.00           C  
ATOM    857  C   VAL A  52      21.805  22.104   4.142  1.00  0.00           C  
ATOM    858  O   VAL A  52      21.914  20.881   4.231  1.00  0.00           O  
ATOM    859  CB  VAL A  52      19.879  22.334   5.719  1.00  0.00           C  
ATOM    860  CG1 VAL A  52      20.854  22.637   6.847  1.00  0.00           C  
ATOM    861  CG2 VAL A  52      18.543  23.019   5.962  1.00  0.00           C  
ATOM    862  H   VAL A  52      19.310  21.518   3.084  1.00  0.00           H  
ATOM    863  HA  VAL A  52      20.618  23.865   4.396  1.00  0.00           H  
ATOM    864  HB  VAL A  52      19.736  21.254   5.699  1.00  0.00           H  
ATOM    865 1HG1 VAL A  52      20.427  22.311   7.795  1.00  0.00           H  
ATOM    866 2HG1 VAL A  52      21.790  22.108   6.670  1.00  0.00           H  
ATOM    867 3HG1 VAL A  52      21.044  23.709   6.885  1.00  0.00           H  
ATOM    868 1HG2 VAL A  52      18.137  22.694   6.920  1.00  0.00           H  
ATOM    869 2HG2 VAL A  52      18.685  24.100   5.976  1.00  0.00           H  
ATOM    870 3HG2 VAL A  52      17.848  22.755   5.165  1.00  0.00           H  
ATOM    871  N   PRO A  53      22.826  22.902   3.851  1.00  0.00           N  
ATOM    872  CA  PRO A  53      24.164  22.376   3.606  1.00  0.00           C  
ATOM    873  C   PRO A  53      24.665  21.569   4.797  1.00  0.00           C  
ATOM    874  O   PRO A  53      25.460  20.643   4.641  1.00  0.00           O  
ATOM    875  CB  PRO A  53      24.999  23.643   3.391  1.00  0.00           C  
ATOM    876  CG  PRO A  53      24.020  24.643   2.878  1.00  0.00           C  
ATOM    877  CD  PRO A  53      22.756  24.359   3.646  1.00  0.00           C  
ATOM    878  HA  PRO A  53      24.113  21.707   2.747  1.00  0.00           H  
ATOM    879 1HB  PRO A  53      25.466  23.951   4.338  1.00  0.00           H  
ATOM    880 2HB  PRO A  53      25.814  23.440   2.681  1.00  0.00           H  
ATOM    881 1HG  PRO A  53      24.396  25.663   3.045  1.00  0.00           H  
ATOM    882 2HG  PRO A  53      23.890  24.526   1.792  1.00  0.00           H  
ATOM    883 1HD  PRO A  53      22.774  24.909   4.598  1.00  0.00           H  
ATOM    884 2HD  PRO A  53      21.885  24.654   3.043  1.00  0.00           H  
ATOM    885  N   ASN A  54      24.195  21.927   5.987  1.00  0.00           N  
ATOM    886  CA  ASN A  54      24.676  21.311   7.218  1.00  0.00           C  
ATOM    887  C   ASN A  54      23.799  20.134   7.625  1.00  0.00           C  
ATOM    888  O   ASN A  54      23.899  19.630   8.744  1.00  0.00           O  
ATOM    889  CB  ASN A  54      24.748  22.335   8.335  1.00  0.00           C  
ATOM    890  CG  ASN A  54      25.816  23.368   8.105  1.00  0.00           C  
ATOM    891  OD1 ASN A  54      26.895  23.058   7.585  1.00  0.00           O  
ATOM    892  ND2 ASN A  54      25.538  24.590   8.482  1.00  0.00           N  
ATOM    893  H   ASN A  54      23.485  22.644   6.041  1.00  0.00           H  
ATOM    894  HA  ASN A  54      25.682  20.931   7.035  1.00  0.00           H  
ATOM    895 1HB  ASN A  54      23.785  22.840   8.429  1.00  0.00           H  
ATOM    896 2HB  ASN A  54      24.946  21.830   9.281  1.00  0.00           H  
ATOM    897 1HD2 ASN A  54      26.212  25.318   8.353  1.00  0.00           H  
ATOM    898 2HD2 ASN A  54      24.653  24.795   8.898  1.00  0.00           H  
ATOM    899  N   ALA A  55      22.939  19.700   6.710  1.00  0.00           N  
ATOM    900  CA  ALA A  55      22.141  18.498   6.919  1.00  0.00           C  
ATOM    901  C   ALA A  55      23.022  17.257   6.992  1.00  0.00           C  
ATOM    902  O   ALA A  55      23.943  17.090   6.193  1.00  0.00           O  
ATOM    903  CB  ALA A  55      21.108  18.348   5.811  1.00  0.00           C  
ATOM    904  H   ALA A  55      22.835  20.216   5.848  1.00  0.00           H  
ATOM    905  HA  ALA A  55      21.623  18.596   7.873  1.00  0.00           H  
ATOM    906 1HB  ALA A  55      20.520  17.446   5.980  1.00  0.00           H  
ATOM    907 2HB  ALA A  55      20.449  19.216   5.808  1.00  0.00           H  
ATOM    908 3HB  ALA A  55      21.615  18.275   4.850  1.00  0.00           H  
ATOM    909  N   ARG A  56      22.733  16.389   7.956  1.00  0.00           N  
ATOM    910  CA  ARG A  56      23.552  15.206   8.191  1.00  0.00           C  
ATOM    911  C   ARG A  56      22.691  14.003   8.554  1.00  0.00           C  
ATOM    912  O   ARG A  56      22.923  12.894   8.073  1.00  0.00           O  
ATOM    913  CB  ARG A  56      24.555  15.462   9.306  1.00  0.00           C  
ATOM    914  CG  ARG A  56      25.582  16.543   9.006  1.00  0.00           C  
ATOM    915  CD  ARG A  56      26.511  16.132   7.922  1.00  0.00           C  
ATOM    916  NE  ARG A  56      27.546  17.127   7.689  1.00  0.00           N  
ATOM    917  CZ  ARG A  56      27.434  18.162   6.834  1.00  0.00           C  
ATOM    918  NH1 ARG A  56      26.329  18.324   6.140  1.00  0.00           N  
ATOM    919  NH2 ARG A  56      28.434  19.014   6.693  1.00  0.00           N  
ATOM    920  H   ARG A  56      21.926  16.553   8.540  1.00  0.00           H  
ATOM    921  HA  ARG A  56      24.082  14.971   7.268  1.00  0.00           H  
ATOM    922 1HB  ARG A  56      24.026  15.753  10.212  1.00  0.00           H  
ATOM    923 2HB  ARG A  56      25.098  14.543   9.526  1.00  0.00           H  
ATOM    924 1HG  ARG A  56      25.071  17.454   8.693  1.00  0.00           H  
ATOM    925 2HG  ARG A  56      26.169  16.746   9.903  1.00  0.00           H  
ATOM    926 1HD  ARG A  56      26.995  15.194   8.194  1.00  0.00           H  
ATOM    927 2HD  ARG A  56      25.953  15.998   6.997  1.00  0.00           H  
ATOM    928  HE  ARG A  56      28.411  17.035   8.205  1.00  0.00           H  
ATOM    929 1HH1 ARG A  56      25.564  17.673   6.248  1.00  0.00           H  
ATOM    930 2HH1 ARG A  56      26.245  19.100   5.499  1.00  0.00           H  
ATOM    931 1HH2 ARG A  56      29.283  18.889   7.227  1.00  0.00           H  
ATOM    932 2HH2 ARG A  56      28.350  19.789   6.053  1.00  0.00           H  
ATOM    933  N   GLU A  57      21.696  14.229   9.405  1.00  0.00           N  
ATOM    934  CA  GLU A  57      20.722  13.197   9.737  1.00  0.00           C  
ATOM    935  C   GLU A  57      19.298  13.693   9.520  1.00  0.00           C  
ATOM    936  O   GLU A  57      18.807  14.545  10.261  1.00  0.00           O  
ATOM    937  CB  GLU A  57      20.899  12.743  11.188  1.00  0.00           C  
ATOM    938  CG  GLU A  57      22.222  12.047  11.472  1.00  0.00           C  
ATOM    939  CD  GLU A  57      22.311  11.509  12.873  1.00  0.00           C  
ATOM    940  OE1 GLU A  57      21.306  11.474  13.541  1.00  0.00           O  
ATOM    941  OE2 GLU A  57      23.387  11.132  13.275  1.00  0.00           O  
ATOM    942  H   GLU A  57      21.612  15.140   9.833  1.00  0.00           H  
ATOM    943  HA  GLU A  57      20.885  12.350   9.071  1.00  0.00           H  
ATOM    944 1HB  GLU A  57      20.826  13.605  11.850  1.00  0.00           H  
ATOM    945 2HB  GLU A  57      20.095  12.056  11.455  1.00  0.00           H  
ATOM    946 1HG  GLU A  57      22.345  11.222  10.770  1.00  0.00           H  
ATOM    947 2HG  GLU A  57      23.035  12.752  11.306  1.00  0.00           H  
ATOM    948  N   ILE A  58      18.638  13.154   8.500  1.00  0.00           N  
ATOM    949  CA  ILE A  58      17.258  13.519   8.202  1.00  0.00           C  
ATOM    950  C   ILE A  58      16.288  12.451   8.689  1.00  0.00           C  
ATOM    951  O   ILE A  58      16.329  11.308   8.234  1.00  0.00           O  
ATOM    952  CB  ILE A  58      17.063  13.740   6.691  1.00  0.00           C  
ATOM    953  CG1 ILE A  58      18.022  14.819   6.181  1.00  0.00           C  
ATOM    954  CG2 ILE A  58      15.621  14.121   6.391  1.00  0.00           C  
ATOM    955  CD1 ILE A  58      17.830  16.167   6.838  1.00  0.00           C  
ATOM    956  H   ILE A  58      19.104  12.474   7.917  1.00  0.00           H  
ATOM    957  HA  ILE A  58      17.030  14.444   8.733  1.00  0.00           H  
ATOM    958  HB  ILE A  58      17.306  12.823   6.155  1.00  0.00           H  
ATOM    959 1HG1 ILE A  58      19.050  14.500   6.350  1.00  0.00           H  
ATOM    960 2HG1 ILE A  58      17.892  14.943   5.106  1.00  0.00           H  
ATOM    961 1HG2 ILE A  58      15.501  14.274   5.319  1.00  0.00           H  
ATOM    962 2HG2 ILE A  58      14.958  13.321   6.720  1.00  0.00           H  
ATOM    963 3HG2 ILE A  58      15.370  15.041   6.920  1.00  0.00           H  
ATOM    964 1HD1 ILE A  58      18.545  16.878   6.424  1.00  0.00           H  
ATOM    965 2HD1 ILE A  58      16.816  16.522   6.651  1.00  0.00           H  
ATOM    966 3HD1 ILE A  58      17.991  16.075   7.911  1.00  0.00           H  
ATOM    967  N   GLU A  59      15.416  12.829   9.617  1.00  0.00           N  
ATOM    968  CA  GLU A  59      14.505  11.880  10.246  1.00  0.00           C  
ATOM    969  C   GLU A  59      13.136  11.906   9.580  1.00  0.00           C  
ATOM    970  O   GLU A  59      12.437  12.919   9.615  1.00  0.00           O  
ATOM    971  CB  GLU A  59      14.364  12.186  11.739  1.00  0.00           C  
ATOM    972  CG  GLU A  59      13.492  11.199  12.503  1.00  0.00           C  
ATOM    973  CD  GLU A  59      13.551  11.397  13.992  1.00  0.00           C  
ATOM    974  OE1 GLU A  59      14.533  11.917  14.465  1.00  0.00           O  
ATOM    975  OE2 GLU A  59      12.612  11.028  14.658  1.00  0.00           O  
ATOM    976  H   GLU A  59      15.382  13.800   9.894  1.00  0.00           H  
ATOM    977  HA  GLU A  59      14.919  10.879  10.120  1.00  0.00           H  
ATOM    978 1HB  GLU A  59      15.349  12.192  12.205  1.00  0.00           H  
ATOM    979 2HB  GLU A  59      13.935  13.179  11.868  1.00  0.00           H  
ATOM    980 1HG  GLU A  59      12.460  11.311  12.173  1.00  0.00           H  
ATOM    981 2HG  GLU A  59      13.813  10.186  12.263  1.00  0.00           H  
ATOM    982  N   VAL A  60      12.757  10.786   8.975  1.00  0.00           N  
ATOM    983  CA  VAL A  60      11.464  10.674   8.309  1.00  0.00           C  
ATOM    984  C   VAL A  60      10.527   9.751   9.078  1.00  0.00           C  
ATOM    985  O   VAL A  60      10.776   8.551   9.190  1.00  0.00           O  
ATOM    986  CB  VAL A  60      11.645  10.140   6.876  1.00  0.00           C  
ATOM    987  CG1 VAL A  60      10.298  10.020   6.178  1.00  0.00           C  
ATOM    988  CG2 VAL A  60      12.577  11.055   6.096  1.00  0.00           C  
ATOM    989  H   VAL A  60      13.380   9.991   8.975  1.00  0.00           H  
ATOM    990  HA  VAL A  60      11.010  11.665   8.283  1.00  0.00           H  
ATOM    991  HB  VAL A  60      12.073   9.138   6.923  1.00  0.00           H  
ATOM    992 1HG1 VAL A  60      10.445   9.640   5.167  1.00  0.00           H  
ATOM    993 2HG1 VAL A  60       9.661   9.333   6.734  1.00  0.00           H  
ATOM    994 3HG1 VAL A  60       9.824  11.000   6.132  1.00  0.00           H  
ATOM    995 1HG2 VAL A  60      12.701  10.671   5.084  1.00  0.00           H  
ATOM    996 2HG2 VAL A  60      12.151  12.058   6.055  1.00  0.00           H  
ATOM    997 3HG2 VAL A  60      13.548  11.093   6.591  1.00  0.00           H  
ATOM    998  N   GLU A  61       9.448  10.319   9.606  1.00  0.00           N  
ATOM    999  CA  GLU A  61       8.450   9.541  10.330  1.00  0.00           C  
ATOM   1000  C   GLU A  61       7.187   9.354   9.498  1.00  0.00           C  
ATOM   1001  O   GLU A  61       6.474  10.316   9.210  1.00  0.00           O  
ATOM   1002  CB  GLU A  61       8.103  10.220  11.656  1.00  0.00           C  
ATOM   1003  CG  GLU A  61       7.069   9.478  12.491  1.00  0.00           C  
ATOM   1004  CD  GLU A  61       6.760  10.170  13.790  1.00  0.00           C  
ATOM   1005  OE1 GLU A  61       7.341  11.197  14.047  1.00  0.00           O  
ATOM   1006  OE2 GLU A  61       5.941   9.671  14.525  1.00  0.00           O  
ATOM   1007  H   GLU A  61       9.315  11.315   9.503  1.00  0.00           H  
ATOM   1008  HA  GLU A  61       8.868   8.553  10.528  1.00  0.00           H  
ATOM   1009 1HB  GLU A  61       9.006  10.325  12.258  1.00  0.00           H  
ATOM   1010 2HB  GLU A  61       7.720  11.222  11.463  1.00  0.00           H  
ATOM   1011 1HG  GLU A  61       6.149   9.386  11.914  1.00  0.00           H  
ATOM   1012 2HG  GLU A  61       7.437   8.474  12.699  1.00  0.00           H  
ATOM   1013  N   VAL A  62       6.915   8.112   9.115  1.00  0.00           N  
ATOM   1014  CA  VAL A  62       5.737   7.797   8.315  1.00  0.00           C  
ATOM   1015  C   VAL A  62       4.744   6.954   9.106  1.00  0.00           C  
ATOM   1016  O   VAL A  62       4.962   5.762   9.323  1.00  0.00           O  
ATOM   1017  CB  VAL A  62       6.145   7.041   7.037  1.00  0.00           C  
ATOM   1018  CG1 VAL A  62       4.919   6.709   6.200  1.00  0.00           C  
ATOM   1019  CG2 VAL A  62       7.136   7.873   6.237  1.00  0.00           C  
ATOM   1020  H   VAL A  62       7.540   7.366   9.384  1.00  0.00           H  
ATOM   1021  HA  VAL A  62       5.245   8.734   8.053  1.00  0.00           H  
ATOM   1022  HB  VAL A  62       6.608   6.094   7.318  1.00  0.00           H  
ATOM   1023 1HG1 VAL A  62       5.226   6.174   5.301  1.00  0.00           H  
ATOM   1024 2HG1 VAL A  62       4.241   6.083   6.780  1.00  0.00           H  
ATOM   1025 3HG1 VAL A  62       4.411   7.631   5.917  1.00  0.00           H  
ATOM   1026 1HG2 VAL A  62       7.420   7.332   5.335  1.00  0.00           H  
ATOM   1027 2HG2 VAL A  62       6.675   8.821   5.961  1.00  0.00           H  
ATOM   1028 3HG2 VAL A  62       8.023   8.063   6.841  1.00  0.00           H  
ATOM   1029  N   ASN A  63       3.653   7.580   9.533  1.00  0.00           N  
ATOM   1030  CA  ASN A  63       2.631   6.892  10.312  1.00  0.00           C  
ATOM   1031  C   ASN A  63       3.228   6.245  11.555  1.00  0.00           C  
ATOM   1032  O   ASN A  63       2.802   5.168  11.972  1.00  0.00           O  
ATOM   1033  CB  ASN A  63       1.917   5.857   9.462  1.00  0.00           C  
ATOM   1034  CG  ASN A  63       1.201   6.467   8.289  1.00  0.00           C  
ATOM   1035  OD1 ASN A  63       0.662   7.575   8.384  1.00  0.00           O  
ATOM   1036  ND2 ASN A  63       1.184   5.764   7.186  1.00  0.00           N  
ATOM   1037  H   ASN A  63       3.528   8.557   9.312  1.00  0.00           H  
ATOM   1038  HA  ASN A  63       1.899   7.631  10.639  1.00  0.00           H  
ATOM   1039 1HB  ASN A  63       2.640   5.128   9.093  1.00  0.00           H  
ATOM   1040 2HB  ASN A  63       1.194   5.319  10.075  1.00  0.00           H  
ATOM   1041 1HD2 ASN A  63       0.722   6.120   6.373  1.00  0.00           H  
ATOM   1042 2HD2 ASN A  63       1.633   4.871   7.155  1.00  0.00           H  
ATOM   1043  N   GLY A  64       4.218   6.908  12.143  1.00  0.00           N  
ATOM   1044  CA  GLY A  64       4.825   6.438  13.383  1.00  0.00           C  
ATOM   1045  C   GLY A  64       6.191   5.815  13.125  1.00  0.00           C  
ATOM   1046  O   GLY A  64       7.052   5.798  14.005  1.00  0.00           O  
ATOM   1047  H   GLY A  64       4.559   7.760  11.721  1.00  0.00           H  
ATOM   1048 1HA  GLY A  64       4.927   7.272  14.078  1.00  0.00           H  
ATOM   1049 2HA  GLY A  64       4.171   5.706  13.853  1.00  0.00           H  
ATOM   1050  N   GLN A  65       6.384   5.304  11.914  1.00  0.00           N  
ATOM   1051  CA  GLN A  65       7.629   4.635  11.553  1.00  0.00           C  
ATOM   1052  C   GLN A  65       8.754   5.641  11.345  1.00  0.00           C  
ATOM   1053  O   GLN A  65       8.782   6.357  10.344  1.00  0.00           O  
ATOM   1054  CB  GLN A  65       7.438   3.794  10.288  1.00  0.00           C  
ATOM   1055  CG  GLN A  65       8.689   3.062   9.834  1.00  0.00           C  
ATOM   1056  CD  GLN A  65       9.124   1.994  10.819  1.00  0.00           C  
ATOM   1057  OE1 GLN A  65       8.356   1.087  11.153  1.00  0.00           O  
ATOM   1058  NE2 GLN A  65      10.362   2.094  11.291  1.00  0.00           N  
ATOM   1059  H   GLN A  65       5.650   5.381  11.225  1.00  0.00           H  
ATOM   1060  HA  GLN A  65       7.913   3.982  12.378  1.00  0.00           H  
ATOM   1061 1HB  GLN A  65       6.657   3.053  10.458  1.00  0.00           H  
ATOM   1062 2HB  GLN A  65       7.109   4.436   9.471  1.00  0.00           H  
ATOM   1063 1HG  GLN A  65       8.489   2.582   8.876  1.00  0.00           H  
ATOM   1064 2HG  GLN A  65       9.501   3.781   9.729  1.00  0.00           H  
ATOM   1065 1HE2 GLN A  65      10.705   1.418  11.944  1.00  0.00           H  
ATOM   1066 2HE2 GLN A  65      10.952   2.844  10.993  1.00  0.00           H  
ATOM   1067  N   ARG A  66       9.680   5.690  12.296  1.00  0.00           N  
ATOM   1068  CA  ARG A  66      10.753   6.677  12.272  1.00  0.00           C  
ATOM   1069  C   ARG A  66      12.040   6.079  11.720  1.00  0.00           C  
ATOM   1070  O   ARG A  66      12.511   5.047  12.199  1.00  0.00           O  
ATOM   1071  CB  ARG A  66      11.009   7.225  13.668  1.00  0.00           C  
ATOM   1072  CG  ARG A  66       9.845   7.989  14.279  1.00  0.00           C  
ATOM   1073  CD  ARG A  66      10.042   8.219  15.733  1.00  0.00           C  
ATOM   1074  NE  ARG A  66      11.119   9.161  15.992  1.00  0.00           N  
ATOM   1075  CZ  ARG A  66      11.698   9.350  17.194  1.00  0.00           C  
ATOM   1076  NH1 ARG A  66      11.293   8.657  18.234  1.00  0.00           N  
ATOM   1077  NH2 ARG A  66      12.672  10.233  17.326  1.00  0.00           N  
ATOM   1078  H   ARG A  66       9.641   5.026  13.056  1.00  0.00           H  
ATOM   1079  HA  ARG A  66      10.451   7.488  11.609  1.00  0.00           H  
ATOM   1080 1HB  ARG A  66      11.254   6.404  14.341  1.00  0.00           H  
ATOM   1081 2HB  ARG A  66      11.868   7.895  13.644  1.00  0.00           H  
ATOM   1082 1HG  ARG A  66       9.749   8.958  13.788  1.00  0.00           H  
ATOM   1083 2HG  ARG A  66       8.925   7.420  14.143  1.00  0.00           H  
ATOM   1084 1HD  ARG A  66       9.126   8.622  16.165  1.00  0.00           H  
ATOM   1085 2HD  ARG A  66      10.289   7.277  16.220  1.00  0.00           H  
ATOM   1086  HE  ARG A  66      11.458   9.714  15.215  1.00  0.00           H  
ATOM   1087 1HH1 ARG A  66      10.548   7.982  18.133  1.00  0.00           H  
ATOM   1088 2HH1 ARG A  66      11.727   8.798  19.135  1.00  0.00           H  
ATOM   1089 1HH2 ARG A  66      12.984  10.766  16.526  1.00  0.00           H  
ATOM   1090 2HH2 ARG A  66      13.106  10.374  18.227  1.00  0.00           H  
ATOM   1091  N   GLN A  67      12.605   6.732  10.710  1.00  0.00           N  
ATOM   1092  CA  GLN A  67      13.879   6.308  10.141  1.00  0.00           C  
ATOM   1093  C   GLN A  67      14.732   7.507   9.747  1.00  0.00           C  
ATOM   1094  O   GLN A  67      14.302   8.357   8.966  1.00  0.00           O  
ATOM   1095  CB  GLN A  67      13.650   5.407   8.925  1.00  0.00           C  
ATOM   1096  CG  GLN A  67      14.925   4.960   8.232  1.00  0.00           C  
ATOM   1097  CD  GLN A  67      15.736   3.996   9.076  1.00  0.00           C  
ATOM   1098  OE1 GLN A  67      15.260   2.918   9.442  1.00  0.00           O  
ATOM   1099  NE2 GLN A  67      16.968   4.379   9.392  1.00  0.00           N  
ATOM   1100  H   GLN A  67      12.141   7.542  10.327  1.00  0.00           H  
ATOM   1101  HA  GLN A  67      14.422   5.749  10.904  1.00  0.00           H  
ATOM   1102 1HB  GLN A  67      13.103   4.515   9.231  1.00  0.00           H  
ATOM   1103 2HB  GLN A  67      13.035   5.932   8.194  1.00  0.00           H  
ATOM   1104 1HG  GLN A  67      14.664   4.461   7.299  1.00  0.00           H  
ATOM   1105 2HG  GLN A  67      15.541   5.836   8.027  1.00  0.00           H  
ATOM   1106 1HE2 GLN A  67      17.551   3.784   9.948  1.00  0.00           H  
ATOM   1107 2HE2 GLN A  67      17.315   5.262   9.075  1.00  0.00           H  
ATOM   1108  N   ARG A  68      15.943   7.570  10.290  1.00  0.00           N  
ATOM   1109  CA  ARG A  68      16.890   8.619   9.931  1.00  0.00           C  
ATOM   1110  C   ARG A  68      17.788   8.179   8.781  1.00  0.00           C  
ATOM   1111  O   ARG A  68      18.130   7.003   8.663  1.00  0.00           O  
ATOM   1112  CB  ARG A  68      17.751   8.995  11.127  1.00  0.00           C  
ATOM   1113  CG  ARG A  68      17.017   9.732  12.237  1.00  0.00           C  
ATOM   1114  CD  ARG A  68      17.959  10.302  13.234  1.00  0.00           C  
ATOM   1115  NE  ARG A  68      17.269  11.094  14.240  1.00  0.00           N  
ATOM   1116  CZ  ARG A  68      17.883  11.811  15.202  1.00  0.00           C  
ATOM   1117  NH1 ARG A  68      19.195  11.824  15.275  1.00  0.00           N  
ATOM   1118  NH2 ARG A  68      17.165  12.500  16.071  1.00  0.00           N  
ATOM   1119  H   ARG A  68      16.214   6.874  10.970  1.00  0.00           H  
ATOM   1120  HA  ARG A  68      16.323   9.488   9.598  1.00  0.00           H  
ATOM   1121 1HB  ARG A  68      18.185   8.095  11.561  1.00  0.00           H  
ATOM   1122 2HB  ARG A  68      18.574   9.630  10.798  1.00  0.00           H  
ATOM   1123 1HG  ARG A  68      16.436  10.549  11.808  1.00  0.00           H  
ATOM   1124 2HG  ARG A  68      16.348   9.042  12.752  1.00  0.00           H  
ATOM   1125 1HD  ARG A  68      18.486   9.493  13.740  1.00  0.00           H  
ATOM   1126 2HD  ARG A  68      18.679  10.944  12.729  1.00  0.00           H  
ATOM   1127  HE  ARG A  68      16.259  11.109  14.215  1.00  0.00           H  
ATOM   1128 1HH1 ARG A  68      19.744  11.297  14.611  1.00  0.00           H  
ATOM   1129 2HH1 ARG A  68      19.655  12.361  15.996  1.00  0.00           H  
ATOM   1130 1HH2 ARG A  68      16.156  12.490  16.015  1.00  0.00           H  
ATOM   1131 2HH2 ARG A  68      17.625  13.037  16.792  1.00  0.00           H  
ATOM   1132  N   TYR A  69      18.167   9.132   7.936  1.00  0.00           N  
ATOM   1133  CA  TYR A  69      19.019   8.843   6.789  1.00  0.00           C  
ATOM   1134  C   TYR A  69      20.299   9.668   6.832  1.00  0.00           C  
ATOM   1135  O   TYR A  69      20.275  10.850   7.175  1.00  0.00           O  
ATOM   1136  CB  TYR A  69      18.265   9.102   5.483  1.00  0.00           C  
ATOM   1137  CG  TYR A  69      17.043   8.229   5.300  1.00  0.00           C  
ATOM   1138  CD1 TYR A  69      15.839   8.588   5.889  1.00  0.00           C  
ATOM   1139  CD2 TYR A  69      17.126   7.069   4.545  1.00  0.00           C  
ATOM   1140  CE1 TYR A  69      14.723   7.791   5.722  1.00  0.00           C  
ATOM   1141  CE2 TYR A  69      16.010   6.271   4.378  1.00  0.00           C  
ATOM   1142  CZ  TYR A  69      14.813   6.629   4.964  1.00  0.00           C  
ATOM   1143  OH  TYR A  69      13.701   5.835   4.798  1.00  0.00           O  
ATOM   1144  H   TYR A  69      17.856  10.080   8.092  1.00  0.00           H  
ATOM   1145  HA  TYR A  69      19.299   7.790   6.831  1.00  0.00           H  
ATOM   1146 1HB  TYR A  69      17.946  10.145   5.446  1.00  0.00           H  
ATOM   1147 2HB  TYR A  69      18.932   8.934   4.638  1.00  0.00           H  
ATOM   1148  HD1 TYR A  69      15.774   9.500   6.483  1.00  0.00           H  
ATOM   1149  HD2 TYR A  69      18.072   6.786   4.083  1.00  0.00           H  
ATOM   1150  HE1 TYR A  69      13.778   8.074   6.185  1.00  0.00           H  
ATOM   1151  HE2 TYR A  69      16.076   5.359   3.785  1.00  0.00           H  
ATOM   1152  HH  TYR A  69      13.912   5.112   4.203  1.00  0.00           H  
ATOM   1153  N   GLN A  70      21.415   9.039   6.481  1.00  0.00           N  
ATOM   1154  CA  GLN A  70      22.704   9.719   6.462  1.00  0.00           C  
ATOM   1155  C   GLN A  70      22.884  10.523   5.181  1.00  0.00           C  
ATOM   1156  O   GLN A  70      22.816   9.978   4.079  1.00  0.00           O  
ATOM   1157  CB  GLN A  70      23.846   8.709   6.608  1.00  0.00           C  
ATOM   1158  CG  GLN A  70      25.233   9.318   6.510  1.00  0.00           C  
ATOM   1159  CD  GLN A  70      25.545  10.239   7.674  1.00  0.00           C  
ATOM   1160  OE1 GLN A  70      25.550   9.816   8.834  1.00  0.00           O  
ATOM   1161  NE2 GLN A  70      25.807  11.506   7.372  1.00  0.00           N  
ATOM   1162  H   GLN A  70      21.369   8.064   6.221  1.00  0.00           H  
ATOM   1163  HA  GLN A  70      22.733  10.415   7.300  1.00  0.00           H  
ATOM   1164 1HB  GLN A  70      23.766   8.207   7.573  1.00  0.00           H  
ATOM   1165 2HB  GLN A  70      23.758   7.946   5.835  1.00  0.00           H  
ATOM   1166 1HG  GLN A  70      25.972   8.516   6.501  1.00  0.00           H  
ATOM   1167 2HG  GLN A  70      25.300   9.898   5.589  1.00  0.00           H  
ATOM   1168 1HE2 GLN A  70      26.020  12.160   8.099  1.00  0.00           H  
ATOM   1169 2HE2 GLN A  70      25.792  11.806   6.419  1.00  0.00           H  
ATOM   1170  N   MET A  71      23.112  11.824   5.332  1.00  0.00           N  
ATOM   1171  CA  MET A  71      23.291  12.708   4.187  1.00  0.00           C  
ATOM   1172  C   MET A  71      24.736  12.702   3.706  1.00  0.00           C  
ATOM   1173  O   MET A  71      25.661  12.503   4.493  1.00  0.00           O  
ATOM   1174  OXT MET A  71      24.984  12.893   2.547  1.00  0.00           O  
ATOM   1175  CB  MET A  71      22.853  14.128   4.544  1.00  0.00           C  
ATOM   1176  CG  MET A  71      21.379  14.262   4.899  1.00  0.00           C  
ATOM   1177  SD  MET A  71      20.291  13.818   3.530  1.00  0.00           S  
ATOM   1178  CE  MET A  71      19.774  12.178   4.028  1.00  0.00           C  
ATOM   1179  H   MET A  71      23.164  12.209   6.264  1.00  0.00           H  
ATOM   1180  HA  MET A  71      22.666  12.339   3.373  1.00  0.00           H  
ATOM   1181 1HB  MET A  71      23.435  14.485   5.392  1.00  0.00           H  
ATOM   1182 2HB  MET A  71      23.056  14.793   3.704  1.00  0.00           H  
ATOM   1183 1HG  MET A  71      21.149  13.616   5.746  1.00  0.00           H  
ATOM   1184 2HG  MET A  71      21.167  15.291   5.188  1.00  0.00           H  
ATOM   1185 1HE  MET A  71      19.094  11.768   3.280  1.00  0.00           H  
ATOM   1186 2HE  MET A  71      20.648  11.532   4.117  1.00  0.00           H  
ATOM   1187 3HE  MET A  71      19.263  12.233   4.990  1.00  0.00           H  
