# Supplementary material for: De novo design of immunoglobulin-like domains
Source: Nat Commun. 2022 Oct 3;13:5661. doi: 10.1038/s41467-022-33004-6 (PMC9530121; doi:10.1038/s41467-022-33004-6)
Supplement: Supplementary file 4 — Supplementary Data 1 [file 41467_2022_33004_MOESM4_ESM.zip › dIG_design_models/dIG1_model.pdb]

ATOM      1  N   THR A   1       0.000   0.000   0.000  1.00  0.00           N  
ATOM      2  CA  THR A   1       1.458   0.000   0.000  1.00  0.00           C  
ATOM      3  C   THR A   1       2.009   1.420   0.000  1.00  0.00           C  
ATOM      4  O   THR A   1       2.810   1.786   0.860  1.00  0.00           O  
ATOM      5  CB  THR A   1       2.012  -0.770  -1.213  1.00  0.00           C  
ATOM      6  OG1 THR A   1       1.572  -0.141  -2.423  1.00  0.00           O  
ATOM      7  CG2 THR A   1       1.534  -2.213  -1.193  1.00  0.00           C  
ATOM      8 1H   THR A   1      -0.334  -0.943  -0.000  1.00  0.00           H  
ATOM      9 2H   THR A   1      -0.334   0.471   0.816  1.00  0.00           H  
ATOM     10 3H   THR A   1      -0.334   0.471  -0.816  1.00  0.00           H  
ATOM     11  HA  THR A   1       1.797  -0.490   0.913  1.00  0.00           H  
ATOM     12  HB  THR A   1       3.102  -0.754  -1.187  1.00  0.00           H  
ATOM     13  HG1 THR A   1       0.649   0.110  -2.336  1.00  0.00           H  
ATOM     14 1HG2 THR A   1       1.935  -2.742  -2.057  1.00  0.00           H  
ATOM     15 2HG2 THR A   1       1.877  -2.698  -0.279  1.00  0.00           H  
ATOM     16 3HG2 THR A   1       0.445  -2.236  -1.228  1.00  0.00           H  
ATOM     17  N   VAL A   2       1.575   2.218  -0.970  1.00  0.00           N  
ATOM     18  CA  VAL A   2       2.029   3.599  -1.088  1.00  0.00           C  
ATOM     19  C   VAL A   2       0.854   4.565  -1.109  1.00  0.00           C  
ATOM     20  O   VAL A   2      -0.109   4.372  -1.851  1.00  0.00           O  
ATOM     21  CB  VAL A   2       2.861   3.779  -2.372  1.00  0.00           C  
ATOM     22  CG1 VAL A   2       3.282   5.232  -2.534  1.00  0.00           C  
ATOM     23  CG2 VAL A   2       4.077   2.867  -2.334  1.00  0.00           C  
ATOM     24  H   VAL A   2       0.912   1.859  -1.642  1.00  0.00           H  
ATOM     25  HA  VAL A   2       2.638   3.830  -0.213  1.00  0.00           H  
ATOM     26  HB  VAL A   2       2.243   3.526  -3.233  1.00  0.00           H  
ATOM     27 1HG1 VAL A   2       3.868   5.342  -3.446  1.00  0.00           H  
ATOM     28 2HG1 VAL A   2       2.395   5.863  -2.595  1.00  0.00           H  
ATOM     29 3HG1 VAL A   2       3.884   5.534  -1.678  1.00  0.00           H  
ATOM     30 1HG2 VAL A   2       4.660   2.999  -3.245  1.00  0.00           H  
ATOM     31 2HG2 VAL A   2       4.692   3.116  -1.469  1.00  0.00           H  
ATOM     32 3HG2 VAL A   2       3.751   1.829  -2.259  1.00  0.00           H  
ATOM     33  N   GLU A   3       0.938   5.609  -0.291  1.00  0.00           N  
ATOM     34  CA  GLU A   3      -0.117   6.614  -0.220  1.00  0.00           C  
ATOM     35  C   GLU A   3       0.228   7.834  -1.065  1.00  0.00           C  
ATOM     36  O   GLU A   3       1.237   8.499  -0.830  1.00  0.00           O  
ATOM     37  CB  GLU A   3      -0.354   7.037   1.231  1.00  0.00           C  
ATOM     38  CG  GLU A   3      -1.461   8.065   1.413  1.00  0.00           C  
ATOM     39  CD  GLU A   3      -1.695   8.423   2.854  1.00  0.00           C  
ATOM     40  OE1 GLU A   3      -1.032   7.872   3.699  1.00  0.00           O  
ATOM     41  OE2 GLU A   3      -2.539   9.251   3.111  1.00  0.00           O  
ATOM     42  H   GLU A   3       1.752   5.709   0.297  1.00  0.00           H  
ATOM     43  HA  GLU A   3      -1.030   6.176  -0.623  1.00  0.00           H  
ATOM     44 1HB  GLU A   3      -0.609   6.161   1.828  1.00  0.00           H  
ATOM     45 2HB  GLU A   3       0.565   7.457   1.642  1.00  0.00           H  
ATOM     46 1HG  GLU A   3      -1.198   8.968   0.865  1.00  0.00           H  
ATOM     47 2HG  GLU A   3      -2.382   7.671   0.988  1.00  0.00           H  
ATOM     48  N   VAL A   4      -0.617   8.124  -2.048  1.00  0.00           N  
ATOM     49  CA  VAL A   4      -0.387   9.245  -2.951  1.00  0.00           C  
ATOM     50  C   VAL A   4      -1.470  10.306  -2.802  1.00  0.00           C  
ATOM     51  O   VAL A   4      -2.656  10.023  -2.971  1.00  0.00           O  
ATOM     52  CB  VAL A   4      -0.348   8.756  -4.411  1.00  0.00           C  
ATOM     53  CG1 VAL A   4      -0.130   9.925  -5.359  1.00  0.00           C  
ATOM     54  CG2 VAL A   4       0.746   7.713  -4.579  1.00  0.00           C  
ATOM     55  H   VAL A   4      -1.441   7.554  -2.173  1.00  0.00           H  
ATOM     56  HA  VAL A   4       0.567   9.703  -2.687  1.00  0.00           H  
ATOM     57  HB  VAL A   4      -1.313   8.315  -4.662  1.00  0.00           H  
ATOM     58 1HG1 VAL A   4      -0.106   9.561  -6.386  1.00  0.00           H  
ATOM     59 2HG1 VAL A   4      -0.943  10.641  -5.247  1.00  0.00           H  
ATOM     60 3HG1 VAL A   4       0.817  10.411  -5.125  1.00  0.00           H  
ATOM     61 1HG2 VAL A   4       0.767   7.371  -5.613  1.00  0.00           H  
ATOM     62 2HG2 VAL A   4       1.710   8.153  -4.322  1.00  0.00           H  
ATOM     63 3HG2 VAL A   4       0.547   6.867  -3.921  1.00  0.00           H  
ATOM     64  N   ARG A   5      -1.055  11.527  -2.485  1.00  0.00           N  
ATOM     65  CA  ARG A   5      -1.984  12.647  -2.373  1.00  0.00           C  
ATOM     66  C   ARG A   5      -1.646  13.745  -3.373  1.00  0.00           C  
ATOM     67  O   ARG A   5      -0.476  13.996  -3.662  1.00  0.00           O  
ATOM     68  CB  ARG A   5      -1.961  13.223  -0.965  1.00  0.00           C  
ATOM     69  CG  ARG A   5      -2.270  12.225   0.140  1.00  0.00           C  
ATOM     70  CD  ARG A   5      -3.697  11.814   0.125  1.00  0.00           C  
ATOM     71  NE  ARG A   5      -3.987  10.822   1.148  1.00  0.00           N  
ATOM     72  CZ  ARG A   5      -5.205  10.295   1.380  1.00  0.00           C  
ATOM     73  NH1 ARG A   5      -6.233  10.673   0.654  1.00  0.00           N  
ATOM     74  NH2 ARG A   5      -5.365   9.397   2.336  1.00  0.00           N  
ATOM     75  H   ARG A   5      -0.072  11.685  -2.317  1.00  0.00           H  
ATOM     76  HA  ARG A   5      -2.984  12.281  -2.604  1.00  0.00           H  
ATOM     77 1HB  ARG A   5      -0.978  13.646  -0.761  1.00  0.00           H  
ATOM     78 2HB  ARG A   5      -2.687  14.032  -0.891  1.00  0.00           H  
ATOM     79 1HG  ARG A   5      -1.655  11.334   0.007  1.00  0.00           H  
ATOM     80 2HG  ARG A   5      -2.052  12.675   1.109  1.00  0.00           H  
ATOM     81 1HD  ARG A   5      -4.328  12.684   0.305  1.00  0.00           H  
ATOM     82 2HD  ARG A   5      -3.942  11.383  -0.846  1.00  0.00           H  
ATOM     83  HE  ARG A   5      -3.220  10.506   1.727  1.00  0.00           H  
ATOM     84 1HH1 ARG A   5      -6.111  11.360  -0.077  1.00  0.00           H  
ATOM     85 2HH1 ARG A   5      -7.146  10.278   0.828  1.00  0.00           H  
ATOM     86 1HH2 ARG A   5      -4.574   9.106   2.894  1.00  0.00           H  
ATOM     87 2HH2 ARG A   5      -6.277   9.002   2.510  1.00  0.00           H  
ATOM     88  N   ILE A   6      -2.677  14.396  -3.899  1.00  0.00           N  
ATOM     89  CA  ILE A   6      -2.494  15.434  -4.907  1.00  0.00           C  
ATOM     90  C   ILE A   6      -3.105  16.755  -4.456  1.00  0.00           C  
ATOM     91  O   ILE A   6      -4.311  16.846  -4.231  1.00  0.00           O  
ATOM     92  CB  ILE A   6      -3.118  15.011  -6.249  1.00  0.00           C  
ATOM     93  CG1 ILE A   6      -2.488  13.706  -6.744  1.00  0.00           C  
ATOM     94  CG2 ILE A   6      -2.950  16.112  -7.285  1.00  0.00           C  
ATOM     95  CD1 ILE A   6      -3.205  13.090  -7.923  1.00  0.00           C  
ATOM     96  H   ILE A   6      -3.612  14.167  -3.593  1.00  0.00           H  
ATOM     97  HA  ILE A   6      -1.423  15.590  -5.043  1.00  0.00           H  
ATOM     98  HB  ILE A   6      -4.181  14.815  -6.111  1.00  0.00           H  
ATOM     99 1HG1 ILE A   6      -1.453  13.888  -7.031  1.00  0.00           H  
ATOM    100 2HG1 ILE A   6      -2.477  12.977  -5.933  1.00  0.00           H  
ATOM    101 1HG2 ILE A   6      -3.396  15.797  -8.228  1.00  0.00           H  
ATOM    102 2HG2 ILE A   6      -3.444  17.018  -6.935  1.00  0.00           H  
ATOM    103 3HG2 ILE A   6      -1.889  16.313  -7.434  1.00  0.00           H  
ATOM    104 1HD1 ILE A   6      -2.700  12.169  -8.215  1.00  0.00           H  
ATOM    105 2HD1 ILE A   6      -4.236  12.866  -7.645  1.00  0.00           H  
ATOM    106 3HD1 ILE A   6      -3.197  13.788  -8.759  1.00  0.00           H  
ATOM    107  N   ARG A   7      -2.264  17.775  -4.326  1.00  0.00           N  
ATOM    108  CA  ARG A   7      -2.729  19.108  -3.964  1.00  0.00           C  
ATOM    109  C   ARG A   7      -2.941  19.974  -5.198  1.00  0.00           C  
ATOM    110  O   ARG A   7      -2.226  19.842  -6.191  1.00  0.00           O  
ATOM    111  CB  ARG A   7      -1.731  19.789  -3.037  1.00  0.00           C  
ATOM    112  CG  ARG A   7      -1.500  19.077  -1.714  1.00  0.00           C  
ATOM    113  CD  ARG A   7      -0.509  19.795  -0.871  1.00  0.00           C  
ATOM    114  NE  ARG A   7      -0.190  19.055   0.340  1.00  0.00           N  
ATOM    115  CZ  ARG A   7      -0.874  19.149   1.497  1.00  0.00           C  
ATOM    116  NH1 ARG A   7      -1.909  19.955   1.585  1.00  0.00           N  
ATOM    117  NH2 ARG A   7      -0.503  18.433   2.544  1.00  0.00           N  
ATOM    118  H   ARG A   7      -1.279  17.623  -4.485  1.00  0.00           H  
ATOM    119  HA  ARG A   7      -3.690  19.006  -3.458  1.00  0.00           H  
ATOM    120 1HB  ARG A   7      -0.768  19.873  -3.539  1.00  0.00           H  
ATOM    121 2HB  ARG A   7      -2.074  20.799  -2.814  1.00  0.00           H  
ATOM    122 1HG  ARG A   7      -2.439  19.018  -1.163  1.00  0.00           H  
ATOM    123 2HG  ARG A   7      -1.125  18.071  -1.902  1.00  0.00           H  
ATOM    124 1HD  ARG A   7       0.412  19.939  -1.435  1.00  0.00           H  
ATOM    125 2HD  ARG A   7      -0.913  20.764  -0.581  1.00  0.00           H  
ATOM    126  HE  ARG A   7       0.600  18.425   0.311  1.00  0.00           H  
ATOM    127 1HH1 ARG A   7      -2.192  20.502   0.784  1.00  0.00           H  
ATOM    128 2HH1 ARG A   7      -2.421  20.026   2.452  1.00  0.00           H  
ATOM    129 1HH2 ARG A   7       0.293  17.813   2.476  1.00  0.00           H  
ATOM    130 2HH2 ARG A   7      -1.015  18.504   3.410  1.00  0.00           H  
ATOM    131  N   LYS A   8      -3.929  20.860  -5.132  1.00  0.00           N  
ATOM    132  CA  LYS A   8      -4.273  21.711  -6.264  1.00  0.00           C  
ATOM    133  C   LYS A   8      -4.558  23.138  -5.815  1.00  0.00           C  
ATOM    134  O   LYS A   8      -5.414  23.371  -4.961  1.00  0.00           O  
ATOM    135  CB  LYS A   8      -5.481  21.143  -7.011  1.00  0.00           C  
ATOM    136  CG  LYS A   8      -5.908  21.957  -8.226  1.00  0.00           C  
ATOM    137  CD  LYS A   8      -6.997  21.244  -9.014  1.00  0.00           C  
ATOM    138  CE  LYS A   8      -7.417  22.050 -10.234  1.00  0.00           C  
ATOM    139  NZ  LYS A   8      -8.447  21.342 -11.041  1.00  0.00           N  
ATOM    140  H   LYS A   8      -4.455  20.946  -4.274  1.00  0.00           H  
ATOM    141  HA  LYS A   8      -3.418  21.738  -6.940  1.00  0.00           H  
ATOM    142 1HB  LYS A   8      -5.258  20.131  -7.348  1.00  0.00           H  
ATOM    143 2HB  LYS A   8      -6.333  21.083  -6.334  1.00  0.00           H  
ATOM    144 1HG  LYS A   8      -6.283  22.928  -7.901  1.00  0.00           H  
ATOM    145 2HG  LYS A   8      -5.048  22.118  -8.876  1.00  0.00           H  
ATOM    146 1HD  LYS A   8      -6.631  20.269  -9.341  1.00  0.00           H  
ATOM    147 2HD  LYS A   8      -7.866  21.090  -8.375  1.00  0.00           H  
ATOM    148 1HE  LYS A   8      -7.821  23.010  -9.913  1.00  0.00           H  
ATOM    149 2HE  LYS A   8      -6.548  22.239 -10.863  1.00  0.00           H  
ATOM    150 1HZ  LYS A   8      -8.698  21.908 -11.839  1.00  0.00           H  
ATOM    151 2HZ  LYS A   8      -8.077  20.457 -11.360  1.00  0.00           H  
ATOM    152 3HZ  LYS A   8      -9.267  21.178 -10.474  1.00  0.00           H  
ATOM    153  N   ASN A   9      -3.835  24.091  -6.394  1.00  0.00           N  
ATOM    154  CA  ASN A   9      -4.067  25.503  -6.115  1.00  0.00           C  
ATOM    155  C   ASN A   9      -4.082  26.323  -7.399  1.00  0.00           C  
ATOM    156  O   ASN A   9      -3.112  27.008  -7.721  1.00  0.00           O  
ATOM    157  CB  ASN A   9      -3.022  26.037  -5.153  1.00  0.00           C  
ATOM    158  CG  ASN A   9      -3.294  27.454  -4.732  1.00  0.00           C  
ATOM    159  OD1 ASN A   9      -4.417  27.951  -4.871  1.00  0.00           O  
ATOM    160  ND2 ASN A   9      -2.288  28.114  -4.218  1.00  0.00           N  
ATOM    161  H   ASN A   9      -3.108  23.830  -7.043  1.00  0.00           H  
ATOM    162  HA  ASN A   9      -5.046  25.600  -5.645  1.00  0.00           H  
ATOM    163 1HB  ASN A   9      -2.989  25.405  -4.264  1.00  0.00           H  
ATOM    164 2HB  ASN A   9      -2.039  25.992  -5.622  1.00  0.00           H  
ATOM    165 1HD2 ASN A   9      -2.410  29.061  -3.920  1.00  0.00           H  
ATOM    166 2HD2 ASN A   9      -1.396  27.672  -4.124  1.00  0.00           H  
ATOM    167  N   GLY A  10      -5.189  26.246  -8.131  1.00  0.00           N  
ATOM    168  CA  GLY A  10      -5.314  26.942  -9.407  1.00  0.00           C  
ATOM    169  C   GLY A  10      -4.475  26.267 -10.485  1.00  0.00           C  
ATOM    170  O   GLY A  10      -4.970  25.425 -11.234  1.00  0.00           O  
ATOM    171  H   GLY A  10      -5.964  25.693  -7.794  1.00  0.00           H  
ATOM    172 1HA  GLY A  10      -6.360  26.957  -9.711  1.00  0.00           H  
ATOM    173 2HA  GLY A  10      -4.998  27.977  -9.289  1.00  0.00           H  
ATOM    174  N   ASN A  11      -3.202  26.643 -10.558  1.00  0.00           N  
ATOM    175  CA  ASN A  11      -2.281  26.043 -11.514  1.00  0.00           C  
ATOM    176  C   ASN A  11      -1.093  25.402 -10.807  1.00  0.00           C  
ATOM    177  O   ASN A  11      -0.245  24.774 -11.440  1.00  0.00           O  
ATOM    178  CB  ASN A  11      -1.809  27.075 -12.521  1.00  0.00           C  
ATOM    179  CG  ASN A  11      -2.920  27.573 -13.403  1.00  0.00           C  
ATOM    180  OD1 ASN A  11      -3.580  26.788 -14.094  1.00  0.00           O  
ATOM    181  ND2 ASN A  11      -3.141  28.863 -13.392  1.00  0.00           N  
ATOM    182  H   ASN A  11      -2.866  27.365  -9.936  1.00  0.00           H  
ATOM    183  HA  ASN A  11      -2.813  25.258 -12.052  1.00  0.00           H  
ATOM    184 1HB  ASN A  11      -1.370  27.924 -11.995  1.00  0.00           H  
ATOM    185 2HB  ASN A  11      -1.030  26.642 -13.149  1.00  0.00           H  
ATOM    186 1HD2 ASN A  11      -3.868  29.251 -13.959  1.00  0.00           H  
ATOM    187 2HD2 ASN A  11      -2.583  29.461 -12.818  1.00  0.00           H  
ATOM    188  N   GLU A  12      -1.039  25.563  -9.489  1.00  0.00           N  
ATOM    189  CA  GLU A  12       0.032  24.981  -8.690  1.00  0.00           C  
ATOM    190  C   GLU A  12      -0.373  23.622  -8.132  1.00  0.00           C  
ATOM    191  O   GLU A  12      -1.437  23.479  -7.530  1.00  0.00           O  
ATOM    192  CB  GLU A  12       0.413  25.920  -7.543  1.00  0.00           C  
ATOM    193  CG  GLU A  12       1.564  25.424  -6.680  1.00  0.00           C  
ATOM    194  CD  GLU A  12       1.900  26.365  -5.556  1.00  0.00           C  
ATOM    195  OE1 GLU A  12       1.236  27.365  -5.425  1.00  0.00           O  
ATOM    196  OE2 GLU A  12       2.823  26.083  -4.828  1.00  0.00           O  
ATOM    197  H   GLU A  12      -1.759  26.102  -9.030  1.00  0.00           H  
ATOM    198  HA  GLU A  12       0.895  24.832  -9.338  1.00  0.00           H  
ATOM    199 1HB  GLU A  12       0.693  26.893  -7.948  1.00  0.00           H  
ATOM    200 2HB  GLU A  12      -0.450  26.072  -6.895  1.00  0.00           H  
ATOM    201 1HG  GLU A  12       1.297  24.455  -6.259  1.00  0.00           H  
ATOM    202 2HG  GLU A  12       2.443  25.287  -7.308  1.00  0.00           H  
ATOM    203  N   TYR A  13       0.483  22.626  -8.335  1.00  0.00           N  
ATOM    204  CA  TYR A  13       0.203  21.270  -7.881  1.00  0.00           C  
ATOM    205  C   TYR A  13       1.333  20.733  -7.012  1.00  0.00           C  
ATOM    206  O   TYR A  13       2.491  21.116  -7.179  1.00  0.00           O  
ATOM    207  CB  TYR A  13      -0.033  20.345  -9.077  1.00  0.00           C  
ATOM    208  CG  TYR A  13      -1.222  20.735  -9.926  1.00  0.00           C  
ATOM    209  CD1 TYR A  13      -1.070  21.662 -10.947  1.00  0.00           C  
ATOM    210  CD2 TYR A  13      -2.464  20.167  -9.684  1.00  0.00           C  
ATOM    211  CE1 TYR A  13      -2.156  22.019 -11.723  1.00  0.00           C  
ATOM    212  CE2 TYR A  13      -3.550  20.524 -10.460  1.00  0.00           C  
ATOM    213  CZ  TYR A  13      -3.399  21.446 -11.476  1.00  0.00           C  
ATOM    214  OH  TYR A  13      -4.480  21.801 -12.248  1.00  0.00           O  
ATOM    215  H   TYR A  13       1.352  22.814  -8.815  1.00  0.00           H  
ATOM    216  HA  TYR A  13      -0.702  21.297  -7.273  1.00  0.00           H  
ATOM    217 1HB  TYR A  13       0.853  20.339  -9.713  1.00  0.00           H  
ATOM    218 2HB  TYR A  13      -0.188  19.326  -8.723  1.00  0.00           H  
ATOM    219  HD1 TYR A  13      -0.094  22.109 -11.138  1.00  0.00           H  
ATOM    220  HD2 TYR A  13      -2.583  19.440  -8.881  1.00  0.00           H  
ATOM    221  HE1 TYR A  13      -2.037  22.747 -12.525  1.00  0.00           H  
ATOM    222  HE2 TYR A  13      -4.526  20.078 -10.269  1.00  0.00           H  
ATOM    223  HH  TYR A  13      -4.209  22.458 -12.894  1.00  0.00           H  
ATOM    224  N   GLU A  14       0.990  19.846  -6.084  1.00  0.00           N  
ATOM    225  CA  GLU A  14       1.989  19.162  -5.272  1.00  0.00           C  
ATOM    226  C   GLU A  14       1.565  17.731  -4.968  1.00  0.00           C  
ATOM    227  O   GLU A  14       0.534  17.499  -4.337  1.00  0.00           O  
ATOM    228  CB  GLU A  14       2.227  19.923  -3.966  1.00  0.00           C  
ATOM    229  CG  GLU A  14       3.287  19.308  -3.064  1.00  0.00           C  
ATOM    230  CD  GLU A  14       3.610  20.165  -1.873  1.00  0.00           C  
ATOM    231  OE1 GLU A  14       3.048  21.227  -1.759  1.00  0.00           O  
ATOM    232  OE2 GLU A  14       4.422  19.756  -1.075  1.00  0.00           O  
ATOM    233  H   GLU A  14       0.012  19.640  -5.939  1.00  0.00           H  
ATOM    234  HA  GLU A  14       2.918  19.121  -5.841  1.00  0.00           H  
ATOM    235 1HB  GLU A  14       2.530  20.945  -4.190  1.00  0.00           H  
ATOM    236 2HB  GLU A  14       1.295  19.975  -3.401  1.00  0.00           H  
ATOM    237 1HG  GLU A  14       2.933  18.338  -2.714  1.00  0.00           H  
ATOM    238 2HG  GLU A  14       4.193  19.144  -3.646  1.00  0.00           H  
ATOM    239  N   VAL A  15       2.367  16.772  -5.421  1.00  0.00           N  
ATOM    240  CA  VAL A  15       2.053  15.361  -5.236  1.00  0.00           C  
ATOM    241  C   VAL A  15       2.893  14.752  -4.119  1.00  0.00           C  
ATOM    242  O   VAL A  15       4.122  14.771  -4.173  1.00  0.00           O  
ATOM    243  CB  VAL A  15       2.299  14.583  -6.542  1.00  0.00           C  
ATOM    244  CG1 VAL A  15       1.971  13.109  -6.355  1.00  0.00           C  
ATOM    245  CG2 VAL A  15       1.468  15.182  -7.666  1.00  0.00           C  
ATOM    246  H   VAL A  15       3.215  17.029  -5.905  1.00  0.00           H  
ATOM    247  HA  VAL A  15       1.005  15.282  -4.947  1.00  0.00           H  
ATOM    248  HB  VAL A  15       3.357  14.647  -6.798  1.00  0.00           H  
ATOM    249 1HG1 VAL A  15       2.151  12.575  -7.288  1.00  0.00           H  
ATOM    250 2HG1 VAL A  15       2.603  12.693  -5.571  1.00  0.00           H  
ATOM    251 3HG1 VAL A  15       0.924  13.003  -6.073  1.00  0.00           H  
ATOM    252 1HG2 VAL A  15       1.647  14.628  -8.587  1.00  0.00           H  
ATOM    253 2HG2 VAL A  15       0.410  15.124  -7.407  1.00  0.00           H  
ATOM    254 3HG2 VAL A  15       1.749  16.226  -7.810  1.00  0.00           H  
ATOM    255  N   GLU A  16       2.220  14.212  -3.109  1.00  0.00           N  
ATOM    256  CA  GLU A  16       2.902  13.588  -1.982  1.00  0.00           C  
ATOM    257  C   GLU A  16       2.821  12.069  -2.062  1.00  0.00           C  
ATOM    258  O   GLU A  16       1.739  11.489  -1.957  1.00  0.00           O  
ATOM    259  CB  GLU A  16       2.302  14.072  -0.660  1.00  0.00           C  
ATOM    260  CG  GLU A  16       2.481  15.560  -0.396  1.00  0.00           C  
ATOM    261  CD  GLU A  16       1.973  15.980   0.956  1.00  0.00           C  
ATOM    262  OE1 GLU A  16       1.974  15.166   1.849  1.00  0.00           O  
ATOM    263  OE2 GLU A  16       1.584  17.115   1.096  1.00  0.00           O  
ATOM    264  H   GLU A  16       1.211  14.235  -3.122  1.00  0.00           H  
ATOM    265  HA  GLU A  16       3.955  13.867  -2.025  1.00  0.00           H  
ATOM    266 1HB  GLU A  16       1.233  13.856  -0.645  1.00  0.00           H  
ATOM    267 2HB  GLU A  16       2.757  13.528   0.168  1.00  0.00           H  
ATOM    268 1HG  GLU A  16       3.540  15.806  -0.465  1.00  0.00           H  
ATOM    269 2HG  GLU A  16       1.955  16.121  -1.167  1.00  0.00           H  
ATOM    270  N   VAL A  17       3.969  11.427  -2.246  1.00  0.00           N  
ATOM    271  CA  VAL A  17       4.027   9.976  -2.369  1.00  0.00           C  
ATOM    272  C   VAL A  17       4.772   9.352  -1.196  1.00  0.00           C  
ATOM    273  O   VAL A  17       6.001   9.375  -1.146  1.00  0.00           O  
ATOM    274  CB  VAL A  17       4.722   9.579  -3.685  1.00  0.00           C  
ATOM    275  CG1 VAL A  17       4.769   8.065  -3.827  1.00  0.00           C  
ATOM    276  CG2 VAL A  17       3.997  10.209  -4.864  1.00  0.00           C  
ATOM    277  H   VAL A  17       4.826  11.960  -2.303  1.00  0.00           H  
ATOM    278  HA  VAL A  17       3.005   9.594  -2.356  1.00  0.00           H  
ATOM    279  HB  VAL A  17       5.753   9.932  -3.661  1.00  0.00           H  
ATOM    280 1HG1 VAL A  17       5.264   7.803  -4.762  1.00  0.00           H  
ATOM    281 2HG1 VAL A  17       5.324   7.639  -2.991  1.00  0.00           H  
ATOM    282 3HG1 VAL A  17       3.754   7.669  -3.830  1.00  0.00           H  
ATOM    283 1HG2 VAL A  17       4.494   9.925  -5.791  1.00  0.00           H  
ATOM    284 2HG2 VAL A  17       2.964   9.861  -4.884  1.00  0.00           H  
ATOM    285 3HG2 VAL A  17       4.011  11.295  -4.763  1.00  0.00           H  
ATOM    286  N   GLU A  18       4.019   8.796  -0.251  1.00  0.00           N  
ATOM    287  CA  GLU A  18       4.604   8.221   0.954  1.00  0.00           C  
ATOM    288  C   GLU A  18       4.646   6.700   0.874  1.00  0.00           C  
ATOM    289  O   GLU A  18       3.610   6.047   0.762  1.00  0.00           O  
ATOM    290  CB  GLU A  18       3.812   8.655   2.189  1.00  0.00           C  
ATOM    291  CG  GLU A  18       4.373   8.141   3.508  1.00  0.00           C  
ATOM    292  CD  GLU A  18       3.691   8.738   4.707  1.00  0.00           C  
ATOM    293  OE1 GLU A  18       3.069   8.007   5.439  1.00  0.00           O  
ATOM    294  OE2 GLU A  18       3.791   9.929   4.891  1.00  0.00           O  
ATOM    295  H   GLU A  18       3.017   8.771  -0.373  1.00  0.00           H  
ATOM    296  HA  GLU A  18       5.630   8.579   1.037  1.00  0.00           H  
ATOM    297 1HB  GLU A  18       3.786   9.744   2.241  1.00  0.00           H  
ATOM    298 2HB  GLU A  18       2.784   8.305   2.104  1.00  0.00           H  
ATOM    299 1HG  GLU A  18       4.258   7.058   3.541  1.00  0.00           H  
ATOM    300 2HG  GLU A  18       5.437   8.367   3.551  1.00  0.00           H  
ATOM    301  N   ASN A  19       5.851   6.143   0.933  1.00  0.00           N  
ATOM    302  CA  ASN A  19       6.041   4.709   0.753  1.00  0.00           C  
ATOM    303  C   ASN A  19       5.974   3.973   2.085  1.00  0.00           C  
ATOM    304  O   ASN A  19       6.859   4.116   2.930  1.00  0.00           O  
ATOM    305  CB  ASN A  19       7.357   4.428   0.052  1.00  0.00           C  
ATOM    306  CG  ASN A  19       7.549   2.969  -0.255  1.00  0.00           C  
ATOM    307  OD1 ASN A  19       6.818   2.113   0.257  1.00  0.00           O  
ATOM    308  ND2 ASN A  19       8.518   2.669  -1.081  1.00  0.00           N  
ATOM    309  H   ASN A  19       6.656   6.728   1.106  1.00  0.00           H  
ATOM    310  HA  ASN A  19       5.232   4.336   0.125  1.00  0.00           H  
ATOM    311 1HB  ASN A  19       7.401   4.993  -0.880  1.00  0.00           H  
ATOM    312 2HB  ASN A  19       8.182   4.767   0.679  1.00  0.00           H  
ATOM    313 1HD2 ASN A  19       8.692   1.714  -1.322  1.00  0.00           H  
ATOM    314 2HD2 ASN A  19       9.085   3.394  -1.471  1.00  0.00           H  
ATOM    315  N   ARG A  20       4.920   3.186   2.269  1.00  0.00           N  
ATOM    316  CA  ARG A  20       4.733   2.429   3.501  1.00  0.00           C  
ATOM    317  C   ARG A  20       4.873   0.932   3.256  1.00  0.00           C  
ATOM    318  O   ARG A  20       4.368   0.117   4.028  1.00  0.00           O  
ATOM    319  CB  ARG A  20       3.366   2.716   4.103  1.00  0.00           C  
ATOM    320  CG  ARG A  20       3.142   4.161   4.523  1.00  0.00           C  
ATOM    321  CD  ARG A  20       1.788   4.361   5.101  1.00  0.00           C  
ATOM    322  NE  ARG A  20       1.578   5.736   5.524  1.00  0.00           N  
ATOM    323  CZ  ARG A  20       0.447   6.196   6.095  1.00  0.00           C  
ATOM    324  NH1 ARG A  20      -0.563   5.381   6.303  1.00  0.00           N  
ATOM    325  NH2 ARG A  20       0.354   7.467   6.446  1.00  0.00           N  
ATOM    326  H   ARG A  20       4.229   3.109   1.535  1.00  0.00           H  
ATOM    327  HA  ARG A  20       5.512   2.728   4.202  1.00  0.00           H  
ATOM    328 1HB  ARG A  20       2.590   2.459   3.384  1.00  0.00           H  
ATOM    329 2HB  ARG A  20       3.217   2.090   4.983  1.00  0.00           H  
ATOM    330 1HG  ARG A  20       3.880   4.440   5.275  1.00  0.00           H  
ATOM    331 2HG  ARG A  20       3.244   4.812   3.655  1.00  0.00           H  
ATOM    332 1HD  ARG A  20       1.034   4.116   4.354  1.00  0.00           H  
ATOM    333 2HD  ARG A  20       1.663   3.714   5.968  1.00  0.00           H  
ATOM    334  HE  ARG A  20       2.333   6.393   5.381  1.00  0.00           H  
ATOM    335 1HH1 ARG A  20      -0.492   4.410   6.035  1.00  0.00           H  
ATOM    336 2HH1 ARG A  20      -1.410   5.726   6.731  1.00  0.00           H  
ATOM    337 1HH2 ARG A  20       1.131   8.094   6.286  1.00  0.00           H  
ATOM    338 2HH2 ARG A  20      -0.492   7.812   6.874  1.00  0.00           H  
ATOM    339  N   SER A  21       5.560   0.577   2.176  1.00  0.00           N  
ATOM    340  CA  SER A  21       5.786  -0.824   1.839  1.00  0.00           C  
ATOM    341  C   SER A  21       7.142  -1.299   2.346  1.00  0.00           C  
ATOM    342  O   SER A  21       7.780  -0.635   3.161  1.00  0.00           O  
ATOM    343  CB  SER A  21       5.701  -1.020   0.338  1.00  0.00           C  
ATOM    344  OG  SER A  21       6.849  -0.531  -0.299  1.00  0.00           O  
ATOM    345  H   SER A  21       5.936   1.295   1.574  1.00  0.00           H  
ATOM    346  HA  SER A  21       5.018  -1.419   2.331  1.00  0.00           H  
ATOM    347 1HB  SER A  21       5.582  -2.080   0.115  1.00  0.00           H  
ATOM    348 2HB  SER A  21       4.821  -0.504  -0.047  1.00  0.00           H  
ATOM    349  HG  SER A  21       6.879   0.409  -0.106  1.00  0.00           H  
ATOM    350  N   ASP A  22       7.577  -2.456   1.858  1.00  0.00           N  
ATOM    351  CA  ASP A  22       8.878  -3.002   2.226  1.00  0.00           C  
ATOM    352  C   ASP A  22       9.891  -2.817   1.104  1.00  0.00           C  
ATOM    353  O   ASP A  22      11.030  -3.272   1.201  1.00  0.00           O  
ATOM    354  CB  ASP A  22       8.757  -4.489   2.570  1.00  0.00           C  
ATOM    355  CG  ASP A  22       7.924  -4.742   3.820  1.00  0.00           C  
ATOM    356  OD1 ASP A  22       7.945  -3.915   4.701  1.00  0.00           O  
ATOM    357  OD2 ASP A  22       7.276  -5.758   3.881  1.00  0.00           O  
ATOM    358  H   ASP A  22       6.992  -2.970   1.214  1.00  0.00           H  
ATOM    359  HA  ASP A  22       9.240  -2.456   3.096  1.00  0.00           H  
ATOM    360 1HB  ASP A  22       8.302  -5.021   1.734  1.00  0.00           H  
ATOM    361 2HB  ASP A  22       9.752  -4.910   2.724  1.00  0.00           H  
ATOM    362  N   ARG A  23       9.469  -2.144   0.038  1.00  0.00           N  
ATOM    363  CA  ARG A  23      10.329  -1.925  -1.119  1.00  0.00           C  
ATOM    364  C   ARG A  23      10.187  -0.505  -1.651  1.00  0.00           C  
ATOM    365  O   ARG A  23       9.132   0.115  -1.519  1.00  0.00           O  
ATOM    366  CB  ARG A  23       9.996  -2.914  -2.227  1.00  0.00           C  
ATOM    367  CG  ARG A  23      10.259  -4.372  -1.883  1.00  0.00           C  
ATOM    368  CD  ARG A  23      11.712  -4.658  -1.779  1.00  0.00           C  
ATOM    369  NE  ARG A  23      11.972  -6.071  -1.552  1.00  0.00           N  
ATOM    370  CZ  ARG A  23      12.009  -6.657  -0.339  1.00  0.00           C  
ATOM    371  NH1 ARG A  23      11.803  -5.940   0.744  1.00  0.00           N  
ATOM    372  NH2 ARG A  23      12.254  -7.951  -0.238  1.00  0.00           N  
ATOM    373  H   ARG A  23       8.530  -1.773   0.030  1.00  0.00           H  
ATOM    374  HA  ARG A  23      11.363  -2.062  -0.804  1.00  0.00           H  
ATOM    375 1HB  ARG A  23       8.944  -2.822  -2.492  1.00  0.00           H  
ATOM    376 2HB  ARG A  23      10.580  -2.674  -3.115  1.00  0.00           H  
ATOM    377 1HG  ARG A  23       9.793  -4.609  -0.926  1.00  0.00           H  
ATOM    378 2HG  ARG A  23       9.838  -5.010  -2.660  1.00  0.00           H  
ATOM    379 1HD  ARG A  23      12.208  -4.365  -2.704  1.00  0.00           H  
ATOM    380 2HD  ARG A  23      12.135  -4.096  -0.947  1.00  0.00           H  
ATOM    381  HE  ARG A  23      12.136  -6.655  -2.361  1.00  0.00           H  
ATOM    382 1HH1 ARG A  23      11.616  -4.950   0.666  1.00  0.00           H  
ATOM    383 2HH1 ARG A  23      11.831  -6.379   1.653  1.00  0.00           H  
ATOM    384 1HH2 ARG A  23      12.412  -8.502  -1.070  1.00  0.00           H  
ATOM    385 2HH2 ARG A  23      12.282  -8.390   0.671  1.00  0.00           H  
ATOM    386  N   PRO A  24      11.256   0.006  -2.252  1.00  0.00           N  
ATOM    387  CA  PRO A  24      11.253   1.356  -2.801  1.00  0.00           C  
ATOM    388  C   PRO A  24      10.334   1.457  -4.011  1.00  0.00           C  
ATOM    389  O   PRO A  24      10.306   0.566  -4.859  1.00  0.00           O  
ATOM    390  CB  PRO A  24      12.720   1.574  -3.187  1.00  0.00           C  
ATOM    391  CG  PRO A  24      13.246   0.199  -3.419  1.00  0.00           C  
ATOM    392  CD  PRO A  24      12.559  -0.644  -2.378  1.00  0.00           C  
ATOM    393  HA  PRO A  24      10.874   2.034  -2.036  1.00  0.00           H  
ATOM    394 1HB  PRO A  24      12.783   2.211  -4.082  1.00  0.00           H  
ATOM    395 2HB  PRO A  24      13.248   2.103  -2.380  1.00  0.00           H  
ATOM    396 1HG  PRO A  24      13.018  -0.127  -4.445  1.00  0.00           H  
ATOM    397 2HG  PRO A  24      14.341   0.188  -3.317  1.00  0.00           H  
ATOM    398 1HD  PRO A  24      12.463  -1.677  -2.746  1.00  0.00           H  
ATOM    399 2HD  PRO A  24      13.137  -0.617  -1.443  1.00  0.00           H  
ATOM    400  N   ALA A  25       9.581   2.550  -4.086  1.00  0.00           N  
ATOM    401  CA  ALA A  25       8.572   2.715  -5.126  1.00  0.00           C  
ATOM    402  C   ALA A  25       9.134   3.472  -6.322  1.00  0.00           C  
ATOM    403  O   ALA A  25       9.959   4.372  -6.168  1.00  0.00           O  
ATOM    404  CB  ALA A  25       7.351   3.435  -4.570  1.00  0.00           C  
ATOM    405  H   ALA A  25       9.710   3.284  -3.405  1.00  0.00           H  
ATOM    406  HA  ALA A  25       8.272   1.724  -5.468  1.00  0.00           H  
ATOM    407 1HB  ALA A  25       6.607   3.550  -5.358  1.00  0.00           H  
ATOM    408 2HB  ALA A  25       6.926   2.852  -3.752  1.00  0.00           H  
ATOM    409 3HB  ALA A  25       7.645   4.417  -4.201  1.00  0.00           H  
ATOM    410  N   GLU A  26       8.681   3.102  -7.516  1.00  0.00           N  
ATOM    411  CA  GLU A  26       9.017   3.842  -8.725  1.00  0.00           C  
ATOM    412  C   GLU A  26       7.896   4.797  -9.116  1.00  0.00           C  
ATOM    413  O   GLU A  26       6.785   4.370  -9.430  1.00  0.00           O  
ATOM    414  CB  GLU A  26       9.304   2.878  -9.878  1.00  0.00           C  
ATOM    415  CG  GLU A  26       9.652   3.558 -11.195  1.00  0.00           C  
ATOM    416  CD  GLU A  26       9.850   2.583 -12.322  1.00  0.00           C  
ATOM    417  OE1 GLU A  26       9.950   1.409 -12.056  1.00  0.00           O  
ATOM    418  OE2 GLU A  26       9.899   3.013 -13.450  1.00  0.00           O  
ATOM    419  H   GLU A  26       8.088   2.287  -7.586  1.00  0.00           H  
ATOM    420  HA  GLU A  26       9.907   4.437  -8.522  1.00  0.00           H  
ATOM    421 1HB  GLU A  26      10.134   2.226  -9.609  1.00  0.00           H  
ATOM    422 2HB  GLU A  26       8.432   2.245 -10.049  1.00  0.00           H  
ATOM    423 1HG  GLU A  26       8.849   4.245 -11.461  1.00  0.00           H  
ATOM    424 2HG  GLU A  26      10.561   4.140 -11.062  1.00  0.00           H  
ATOM    425  N   VAL A  27       8.194   6.092  -9.096  1.00  0.00           N  
ATOM    426  CA  VAL A  27       7.185   7.115  -9.339  1.00  0.00           C  
ATOM    427  C   VAL A  27       7.434   7.831 -10.660  1.00  0.00           C  
ATOM    428  O   VAL A  27       8.511   8.385 -10.884  1.00  0.00           O  
ATOM    429  CB  VAL A  27       7.180   8.144  -8.194  1.00  0.00           C  
ATOM    430  CG1 VAL A  27       6.118   9.207  -8.437  1.00  0.00           C  
ATOM    431  CG2 VAL A  27       6.944   7.441  -6.866  1.00  0.00           C  
ATOM    432  H   VAL A  27       9.145   6.375  -8.906  1.00  0.00           H  
ATOM    433  HA  VAL A  27       6.214   6.624  -9.404  1.00  0.00           H  
ATOM    434  HB  VAL A  27       8.144   8.653  -8.170  1.00  0.00           H  
ATOM    435 1HG1 VAL A  27       6.129   9.926  -7.618  1.00  0.00           H  
ATOM    436 2HG1 VAL A  27       6.327   9.722  -9.375  1.00  0.00           H  
ATOM    437 3HG1 VAL A  27       5.137   8.735  -8.492  1.00  0.00           H  
ATOM    438 1HG2 VAL A  27       6.942   8.174  -6.061  1.00  0.00           H  
ATOM    439 2HG2 VAL A  27       5.982   6.927  -6.892  1.00  0.00           H  
ATOM    440 3HG2 VAL A  27       7.738   6.714  -6.693  1.00  0.00           H  
ATOM    441  N   ARG A  28       6.432   7.817 -11.533  1.00  0.00           N  
ATOM    442  CA  ARG A  28       6.558   8.423 -12.853  1.00  0.00           C  
ATOM    443  C   ARG A  28       5.605   9.601 -13.012  1.00  0.00           C  
ATOM    444  O   ARG A  28       4.427   9.508 -12.668  1.00  0.00           O  
ATOM    445  CB  ARG A  28       6.279   7.398 -13.942  1.00  0.00           C  
ATOM    446  CG  ARG A  28       7.236   6.218 -13.970  1.00  0.00           C  
ATOM    447  CD  ARG A  28       6.827   5.202 -14.975  1.00  0.00           C  
ATOM    448  NE  ARG A  28       7.709   4.046 -14.968  1.00  0.00           N  
ATOM    449  CZ  ARG A  28       7.521   2.937 -15.709  1.00  0.00           C  
ATOM    450  NH1 ARG A  28       6.481   2.848 -16.508  1.00  0.00           N  
ATOM    451  NH2 ARG A  28       8.383   1.937 -15.631  1.00  0.00           N  
ATOM    452  H   ARG A  28       5.561   7.375 -11.276  1.00  0.00           H  
ATOM    453  HA  ARG A  28       7.576   8.801 -12.957  1.00  0.00           H  
ATOM    454 1HB  ARG A  28       5.271   7.003 -13.819  1.00  0.00           H  
ATOM    455 2HB  ARG A  28       6.323   7.882 -14.918  1.00  0.00           H  
ATOM    456 1HG  ARG A  28       8.237   6.566 -14.223  1.00  0.00           H  
ATOM    457 2HG  ARG A  28       7.254   5.740 -12.990  1.00  0.00           H  
ATOM    458 1HD  ARG A  28       5.816   4.862 -14.757  1.00  0.00           H  
ATOM    459 2HD  ARG A  28       6.854   5.645 -15.970  1.00  0.00           H  
ATOM    460  HE  ARG A  28       8.520   4.078 -14.365  1.00  0.00           H  
ATOM    461 1HH1 ARG A  28       5.824   3.612 -16.567  1.00  0.00           H  
ATOM    462 2HH1 ARG A  28       6.341   2.016 -17.063  1.00  0.00           H  
ATOM    463 1HH2 ARG A  28       9.182   2.006 -15.016  1.00  0.00           H  
ATOM    464 2HH2 ARG A  28       8.242   1.106 -16.185  1.00  0.00           H  
ATOM    465  N   PHE A  29       6.122  10.708 -13.535  1.00  0.00           N  
ATOM    466  CA  PHE A  29       5.295  11.869 -13.843  1.00  0.00           C  
ATOM    467  C   PHE A  29       5.320  12.183 -15.333  1.00  0.00           C  
ATOM    468  O   PHE A  29       6.332  12.641 -15.864  1.00  0.00           O  
ATOM    469  CB  PHE A  29       5.770  13.088 -13.051  1.00  0.00           C  
ATOM    470  CG  PHE A  29       5.612  12.945 -11.564  1.00  0.00           C  
ATOM    471  CD1 PHE A  29       6.697  12.617 -10.765  1.00  0.00           C  
ATOM    472  CD2 PHE A  29       4.378  13.137 -10.962  1.00  0.00           C  
ATOM    473  CE1 PHE A  29       6.552  12.485  -9.397  1.00  0.00           C  
ATOM    474  CE2 PHE A  29       4.230  13.007  -9.595  1.00  0.00           C  
ATOM    475  CZ  PHE A  29       5.319  12.680  -8.811  1.00  0.00           C  
ATOM    476  H   PHE A  29       7.113  10.746 -13.724  1.00  0.00           H  
ATOM    477  HA  PHE A  29       4.266  11.634 -13.568  1.00  0.00           H  
ATOM    478 1HB  PHE A  29       6.822  13.273 -13.265  1.00  0.00           H  
ATOM    479 2HB  PHE A  29       5.213  13.968 -13.369  1.00  0.00           H  
ATOM    480  HD1 PHE A  29       7.672  12.464 -11.228  1.00  0.00           H  
ATOM    481  HD2 PHE A  29       3.517  13.395 -11.580  1.00  0.00           H  
ATOM    482  HE1 PHE A  29       7.413  12.227  -8.781  1.00  0.00           H  
ATOM    483  HE2 PHE A  29       3.255  13.161  -9.133  1.00  0.00           H  
ATOM    484  HZ  PHE A  29       5.204  12.575  -7.734  1.00  0.00           H  
ATOM    485  N   HIS A  30       4.200  11.934 -16.004  1.00  0.00           N  
ATOM    486  CA  HIS A  30       4.113  12.127 -17.447  1.00  0.00           C  
ATOM    487  C   HIS A  30       3.512  13.485 -17.785  1.00  0.00           C  
ATOM    488  O   HIS A  30       2.304  13.690 -17.657  1.00  0.00           O  
ATOM    489  CB  HIS A  30       3.276  11.017 -18.092  1.00  0.00           C  
ATOM    490  CG  HIS A  30       3.754   9.636 -17.764  1.00  0.00           C  
ATOM    491  ND1 HIS A  30       4.608   8.930 -18.585  1.00  0.00           N  
ATOM    492  CD2 HIS A  30       3.496   8.831 -16.707  1.00  0.00           C  
ATOM    493  CE1 HIS A  30       4.856   7.749 -18.046  1.00  0.00           C  
ATOM    494  NE2 HIS A  30       4.193   7.665 -16.907  1.00  0.00           N  
ATOM    495  H   HIS A  30       3.390  11.602 -15.502  1.00  0.00           H  
ATOM    496  HA  HIS A  30       5.123  12.098 -17.854  1.00  0.00           H  
ATOM    497 1HB  HIS A  30       2.239  11.106 -17.766  1.00  0.00           H  
ATOM    498 2HB  HIS A  30       3.290  11.134 -19.175  1.00  0.00           H  
ATOM    499  HD1 HIS A  30       5.047   9.273 -19.416  1.00  0.00           H  
ATOM    500  HD2 HIS A  30       2.883   8.954 -15.814  1.00  0.00           H  
ATOM    501  HE1 HIS A  30       5.515   7.039 -18.544  1.00  0.00           H  
ATOM    502  N   TYR A  31       4.360  14.411 -18.216  1.00  0.00           N  
ATOM    503  CA  TYR A  31       3.941  15.790 -18.442  1.00  0.00           C  
ATOM    504  C   TYR A  31       4.499  16.328 -19.752  1.00  0.00           C  
ATOM    505  O   TYR A  31       5.714  16.435 -19.924  1.00  0.00           O  
ATOM    506  CB  TYR A  31       4.376  16.679 -17.275  1.00  0.00           C  
ATOM    507  CG  TYR A  31       3.979  18.131 -17.433  1.00  0.00           C  
ATOM    508  CD1 TYR A  31       2.665  18.518 -17.216  1.00  0.00           C  
ATOM    509  CD2 TYR A  31       4.930  19.074 -17.794  1.00  0.00           C  
ATOM    510  CE1 TYR A  31       2.303  19.843 -17.361  1.00  0.00           C  
ATOM    511  CE2 TYR A  31       4.567  20.399 -17.939  1.00  0.00           C  
ATOM    512  CZ  TYR A  31       3.260  20.784 -17.723  1.00  0.00           C  
ATOM    513  OH  TYR A  31       2.899  22.104 -17.867  1.00  0.00           O  
ATOM    514  H   TYR A  31       5.321  14.154 -18.394  1.00  0.00           H  
ATOM    515  HA  TYR A  31       2.854  15.806 -18.510  1.00  0.00           H  
ATOM    516 1HB  TYR A  31       3.938  16.306 -16.349  1.00  0.00           H  
ATOM    517 2HB  TYR A  31       5.459  16.633 -17.166  1.00  0.00           H  
ATOM    518  HD1 TYR A  31       1.918  17.776 -16.932  1.00  0.00           H  
ATOM    519  HD2 TYR A  31       5.962  18.769 -17.966  1.00  0.00           H  
ATOM    520  HE1 TYR A  31       1.270  20.147 -17.190  1.00  0.00           H  
ATOM    521  HE2 TYR A  31       5.314  21.140 -18.224  1.00  0.00           H  
ATOM    522  HH  TYR A  31       3.679  22.629 -18.062  1.00  0.00           H  
ATOM    523  N   ASP A  32       3.606  16.666 -20.676  1.00  0.00           N  
ATOM    524  CA  ASP A  32       4.000  17.304 -21.926  1.00  0.00           C  
ATOM    525  C   ASP A  32       4.959  16.424 -22.716  1.00  0.00           C  
ATOM    526  O   ASP A  32       5.839  16.921 -23.418  1.00  0.00           O  
ATOM    527  CB  ASP A  32       4.653  18.661 -21.653  1.00  0.00           C  
ATOM    528  CG  ASP A  32       4.640  19.580 -22.868  1.00  0.00           C  
ATOM    529  OD1 ASP A  32       3.739  19.466 -23.665  1.00  0.00           O  
ATOM    530  OD2 ASP A  32       5.531  20.386 -22.987  1.00  0.00           O  
ATOM    531  H   ASP A  32       2.628  16.476 -20.507  1.00  0.00           H  
ATOM    532  HA  ASP A  32       3.104  17.447 -22.530  1.00  0.00           H  
ATOM    533 1HB  ASP A  32       4.131  19.158 -20.835  1.00  0.00           H  
ATOM    534 2HB  ASP A  32       5.686  18.512 -21.340  1.00  0.00           H  
ATOM    535  N   GLY A  33       4.785  15.112 -22.596  1.00  0.00           N  
ATOM    536  CA  GLY A  33       5.558  14.161 -23.386  1.00  0.00           C  
ATOM    537  C   GLY A  33       6.841  13.762 -22.667  1.00  0.00           C  
ATOM    538  O   GLY A  33       7.580  12.894 -23.132  1.00  0.00           O  
ATOM    539  H   GLY A  33       4.099  14.765 -21.941  1.00  0.00           H  
ATOM    540 1HA  GLY A  33       4.954  13.274 -23.580  1.00  0.00           H  
ATOM    541 2HA  GLY A  33       5.800  14.602 -24.352  1.00  0.00           H  
ATOM    542  N   THR A  34       7.100  14.401 -21.532  1.00  0.00           N  
ATOM    543  CA  THR A  34       8.301  14.122 -20.753  1.00  0.00           C  
ATOM    544  C   THR A  34       7.968  13.354 -19.481  1.00  0.00           C  
ATOM    545  O   THR A  34       7.102  13.762 -18.706  1.00  0.00           O  
ATOM    546  CB  THR A  34       9.042  15.423 -20.392  1.00  0.00           C  
ATOM    547  OG1 THR A  34       9.450  16.092 -21.592  1.00  0.00           O  
ATOM    548  CG2 THR A  34      10.266  15.121 -19.542  1.00  0.00           C  
ATOM    549  H   THR A  34       6.448  15.096 -21.198  1.00  0.00           H  
ATOM    550  HA  THR A  34       8.960  13.499 -21.358  1.00  0.00           H  
ATOM    551  HB  THR A  34       8.373  16.080 -19.835  1.00  0.00           H  
ATOM    552  HG1 THR A  34       8.708  16.583 -21.952  1.00  0.00           H  
ATOM    553 1HG2 THR A  34      10.777  16.052 -19.296  1.00  0.00           H  
ATOM    554 2HG2 THR A  34       9.958  14.622 -18.623  1.00  0.00           H  
ATOM    555 3HG2 THR A  34      10.943  14.473 -20.097  1.00  0.00           H  
ATOM    556  N   THR A  35       8.659  12.238 -19.272  1.00  0.00           N  
ATOM    557  CA  THR A  35       8.436  11.408 -18.094  1.00  0.00           C  
ATOM    558  C   THR A  35       9.572  11.560 -17.090  1.00  0.00           C  
ATOM    559  O   THR A  35      10.732  11.293 -17.406  1.00  0.00           O  
ATOM    560  CB  THR A  35       8.284   9.926 -18.482  1.00  0.00           C  
ATOM    561  OG1 THR A  35       7.158   9.771 -19.356  1.00  0.00           O  
ATOM    562  CG2 THR A  35       8.080   9.068 -17.243  1.00  0.00           C  
ATOM    563  H   THR A  35       9.356  11.958 -19.946  1.00  0.00           H  
ATOM    564  HA  THR A  35       7.519  11.744 -17.612  1.00  0.00           H  
ATOM    565  HB  THR A  35       9.180   9.592 -19.005  1.00  0.00           H  
ATOM    566  HG1 THR A  35       7.464   9.712 -20.264  1.00  0.00           H  
ATOM    567 1HG2 THR A  35       7.974   8.024 -17.536  1.00  0.00           H  
ATOM    568 2HG2 THR A  35       8.940   9.174 -16.581  1.00  0.00           H  
ATOM    569 3HG2 THR A  35       7.180   9.391 -16.722  1.00  0.00           H  
ATOM    570  N   GLU A  36       9.232  11.991 -15.881  1.00  0.00           N  
ATOM    571  CA  GLU A  36      10.200  12.056 -14.791  1.00  0.00           C  
ATOM    572  C   GLU A  36      10.152  10.795 -13.936  1.00  0.00           C  
ATOM    573  O   GLU A  36       9.079  10.250 -13.677  1.00  0.00           O  
ATOM    574  CB  GLU A  36       9.939  13.286 -13.919  1.00  0.00           C  
ATOM    575  CG  GLU A  36      10.135  14.616 -14.634  1.00  0.00           C  
ATOM    576  CD  GLU A  36       9.945  15.800 -13.728  1.00  0.00           C  
ATOM    577  OE1 GLU A  36      10.597  15.860 -12.713  1.00  0.00           O  
ATOM    578  OE2 GLU A  36       9.145  16.647 -14.050  1.00  0.00           O  
ATOM    579  H   GLU A  36       8.280  12.281 -15.711  1.00  0.00           H  
ATOM    580  HA  GLU A  36      11.197  12.126 -15.227  1.00  0.00           H  
ATOM    581 1HB  GLU A  36       8.916  13.256 -13.544  1.00  0.00           H  
ATOM    582 2HB  GLU A  36      10.606  13.269 -13.057  1.00  0.00           H  
ATOM    583 1HG  GLU A  36      11.142  14.649 -15.048  1.00  0.00           H  
ATOM    584 2HG  GLU A  36       9.429  14.680 -15.461  1.00  0.00           H  
ATOM    585  N   THR A  37      11.321  10.337 -13.501  1.00  0.00           N  
ATOM    586  CA  THR A  37      11.416   9.123 -12.700  1.00  0.00           C  
ATOM    587  C   THR A  37      11.974   9.418 -11.314  1.00  0.00           C  
ATOM    588  O   THR A  37      13.048  10.003 -11.178  1.00  0.00           O  
ATOM    589  CB  THR A  37      12.295   8.068 -13.397  1.00  0.00           C  
ATOM    590  OG1 THR A  37      11.727   7.733 -14.670  1.00  0.00           O  
ATOM    591  CG2 THR A  37      12.397   6.811 -12.545  1.00  0.00           C  
ATOM    592  H   THR A  37      12.164  10.844 -13.729  1.00  0.00           H  
ATOM    593  HA  THR A  37      10.412   8.717 -12.578  1.00  0.00           H  
ATOM    594  HB  THR A  37      13.294   8.474 -13.555  1.00  0.00           H  
ATOM    595  HG1 THR A  37      11.012   7.104 -14.545  1.00  0.00           H  
ATOM    596 1HG2 THR A  37      13.022   6.077 -13.053  1.00  0.00           H  
ATOM    597 2HG2 THR A  37      12.839   7.060 -11.581  1.00  0.00           H  
ATOM    598 3HG2 THR A  37      11.402   6.395 -12.391  1.00  0.00           H  
ATOM    599  N   TYR A  38      11.236   9.012 -10.286  1.00  0.00           N  
ATOM    600  CA  TYR A  38      11.684   9.176  -8.908  1.00  0.00           C  
ATOM    601  C   TYR A  38      11.660   7.851  -8.159  1.00  0.00           C  
ATOM    602  O   TYR A  38      10.818   6.992  -8.423  1.00  0.00           O  
ATOM    603  CB  TYR A  38      10.818  10.210  -8.184  1.00  0.00           C  
ATOM    604  CG  TYR A  38      10.956  11.613  -8.733  1.00  0.00           C  
ATOM    605  CD1 TYR A  38      10.129  12.039  -9.762  1.00  0.00           C  
ATOM    606  CD2 TYR A  38      11.908  12.473  -8.207  1.00  0.00           C  
ATOM    607  CE1 TYR A  38      10.255  13.321 -10.264  1.00  0.00           C  
ATOM    608  CE2 TYR A  38      12.033  13.755  -8.708  1.00  0.00           C  
ATOM    609  CZ  TYR A  38      11.211  14.178  -9.732  1.00  0.00           C  
ATOM    610  OH  TYR A  38      11.336  15.455 -10.231  1.00  0.00           O  
ATOM    611  H   TYR A  38      10.342   8.577 -10.464  1.00  0.00           H  
ATOM    612  HA  TYR A  38      12.714   9.531  -8.928  1.00  0.00           H  
ATOM    613 1HB  TYR A  38       9.769   9.919  -8.253  1.00  0.00           H  
ATOM    614 2HB  TYR A  38      11.084  10.231  -7.128  1.00  0.00           H  
ATOM    615  HD1 TYR A  38       9.381  11.363 -10.176  1.00  0.00           H  
ATOM    616  HD2 TYR A  38      12.558  12.138  -7.398  1.00  0.00           H  
ATOM    617  HE1 TYR A  38       9.606  13.655 -11.072  1.00  0.00           H  
ATOM    618  HE2 TYR A  38      12.782  14.431  -8.295  1.00  0.00           H  
ATOM    619  HH  TYR A  38      11.007  15.478 -11.133  1.00  0.00           H  
ATOM    620  N   THR A  39      12.589   7.689  -7.223  1.00  0.00           N  
ATOM    621  CA  THR A  39      12.588   6.533  -6.334  1.00  0.00           C  
ATOM    622  C   THR A  39      12.248   6.937  -4.905  1.00  0.00           C  
ATOM    623  O   THR A  39      12.850   7.857  -4.351  1.00  0.00           O  
ATOM    624  CB  THR A  39      13.950   5.814  -6.359  1.00  0.00           C  
ATOM    625  OG1 THR A  39      14.222   5.347  -7.687  1.00  0.00           O  
ATOM    626  CG2 THR A  39      13.947   4.633  -5.401  1.00  0.00           C  
ATOM    627  H   THR A  39      13.314   8.385  -7.124  1.00  0.00           H  
ATOM    628  HA  THR A  39      11.818   5.842  -6.678  1.00  0.00           H  
ATOM    629  HB  THR A  39      14.734   6.511  -6.065  1.00  0.00           H  
ATOM    630  HG1 THR A  39      14.025   4.409  -7.742  1.00  0.00           H  
ATOM    631 1HG2 THR A  39      14.917   4.137  -5.431  1.00  0.00           H  
ATOM    632 2HG2 THR A  39      13.751   4.986  -4.389  1.00  0.00           H  
ATOM    633 3HG2 THR A  39      13.170   3.928  -5.695  1.00  0.00           H  
ATOM    634  N   VAL A  40      11.283   6.243  -4.313  1.00  0.00           N  
ATOM    635  CA  VAL A  40      10.825   6.562  -2.965  1.00  0.00           C  
ATOM    636  C   VAL A  40      11.062   5.397  -2.014  1.00  0.00           C  
ATOM    637  O   VAL A  40      10.262   4.462  -1.952  1.00  0.00           O  
ATOM    638  CB  VAL A  40       9.326   6.915  -2.979  1.00  0.00           C  
ATOM    639  CG1 VAL A  40       8.860   7.311  -1.586  1.00  0.00           C  
ATOM    640  CG2 VAL A  40       9.067   8.036  -3.974  1.00  0.00           C  
ATOM    641  H   VAL A  40      10.854   5.475  -4.810  1.00  0.00           H  
ATOM    642  HA  VAL A  40      11.405   7.411  -2.604  1.00  0.00           H  
ATOM    643  HB  VAL A  40       8.757   6.032  -3.269  1.00  0.00           H  
ATOM    644 1HG1 VAL A  40       7.798   7.557  -1.614  1.00  0.00           H  
ATOM    645 2HG1 VAL A  40       9.022   6.481  -0.898  1.00  0.00           H  
ATOM    646 3HG1 VAL A  40       9.424   8.180  -1.247  1.00  0.00           H  
ATOM    647 1HG2 VAL A  40       8.005   8.280  -3.978  1.00  0.00           H  
ATOM    648 2HG2 VAL A  40       9.640   8.917  -3.686  1.00  0.00           H  
ATOM    649 3HG2 VAL A  40       9.370   7.715  -4.970  1.00  0.00           H  
ATOM    650  N   PRO A  41      12.163   5.457  -1.273  1.00  0.00           N  
ATOM    651  CA  PRO A  41      12.474   4.438  -0.278  1.00  0.00           C  
ATOM    652  C   PRO A  41      11.381   4.350   0.779  1.00  0.00           C  
ATOM    653  O   PRO A  41      10.734   5.346   1.103  1.00  0.00           O  
ATOM    654  CB  PRO A  41      13.797   4.930   0.317  1.00  0.00           C  
ATOM    655  CG  PRO A  41      14.380   5.792  -0.750  1.00  0.00           C  
ATOM    656  CD  PRO A  41      13.192   6.484  -1.364  1.00  0.00           C  
ATOM    657  HA  PRO A  41      12.527   3.474  -0.785  1.00  0.00           H  
ATOM    658 1HB  PRO A  41      13.608   5.478   1.252  1.00  0.00           H  
ATOM    659 2HB  PRO A  41      14.438   4.072   0.570  1.00  0.00           H  
ATOM    660 1HG  PRO A  41      15.104   6.498  -0.316  1.00  0.00           H  
ATOM    661 2HG  PRO A  41      14.933   5.177  -1.476  1.00  0.00           H  
ATOM    662 1HD  PRO A  41      12.944   7.379  -0.775  1.00  0.00           H  
ATOM    663 2HD  PRO A  41      13.422   6.755  -2.404  1.00  0.00           H  
ATOM    664  N   PRO A  42      11.180   3.150   1.316  1.00  0.00           N  
ATOM    665  CA  PRO A  42      10.213   2.943   2.387  1.00  0.00           C  
ATOM    666  C   PRO A  42      10.478   3.882   3.557  1.00  0.00           C  
ATOM    667  O   PRO A  42      11.603   3.972   4.051  1.00  0.00           O  
ATOM    668  CB  PRO A  42      10.439   1.479   2.776  1.00  0.00           C  
ATOM    669  CG  PRO A  42      10.959   0.846   1.530  1.00  0.00           C  
ATOM    670  CD  PRO A  42      11.854   1.893   0.924  1.00  0.00           C  
ATOM    671  HA  PRO A  42       9.221   3.169   1.997  1.00  0.00           H  
ATOM    672 1HB  PRO A  42      11.147   1.416   3.614  1.00  0.00           H  
ATOM    673 2HB  PRO A  42       9.495   1.030   3.120  1.00  0.00           H  
ATOM    674 1HG  PRO A  42      11.496  -0.083   1.772  1.00  0.00           H  
ATOM    675 2HG  PRO A  42      10.125   0.566   0.869  1.00  0.00           H  
ATOM    676 1HD  PRO A  42      12.860   1.814   1.361  1.00  0.00           H  
ATOM    677 2HD  PRO A  42      11.893   1.756  -0.167  1.00  0.00           H  
ATOM    678  N   GLY A  43       9.437   4.579   3.998  1.00  0.00           N  
ATOM    679  CA  GLY A  43       9.534   5.444   5.168  1.00  0.00           C  
ATOM    680  C   GLY A  43       9.688   6.904   4.761  1.00  0.00           C  
ATOM    681  O   GLY A  43       9.586   7.805   5.594  1.00  0.00           O  
ATOM    682  H   GLY A  43       8.555   4.507   3.511  1.00  0.00           H  
ATOM    683 1HA  GLY A  43       8.641   5.326   5.783  1.00  0.00           H  
ATOM    684 2HA  GLY A  43      10.385   5.140   5.775  1.00  0.00           H  
ATOM    685  N   THR A  44       9.933   7.132   3.475  1.00  0.00           N  
ATOM    686  CA  THR A  44      10.123   8.483   2.960  1.00  0.00           C  
ATOM    687  C   THR A  44       8.883   8.969   2.220  1.00  0.00           C  
ATOM    688  O   THR A  44       7.955   8.200   1.971  1.00  0.00           O  
ATOM    689  CB  THR A  44      11.344   8.553   2.024  1.00  0.00           C  
ATOM    690  OG1 THR A  44      11.075   7.813   0.826  1.00  0.00           O  
ATOM    691  CG2 THR A  44      12.573   7.974   2.708  1.00  0.00           C  
ATOM    692  H   THR A  44       9.990   6.350   2.839  1.00  0.00           H  
ATOM    693  HA  THR A  44      10.291   9.148   3.806  1.00  0.00           H  
ATOM    694  HB  THR A  44      11.539   9.592   1.758  1.00  0.00           H  
ATOM    695  HG1 THR A  44      10.669   6.973   1.054  1.00  0.00           H  
ATOM    696 1HG2 THR A  44      13.427   8.032   2.032  1.00  0.00           H  
ATOM    697 2HG2 THR A  44      12.788   8.542   3.613  1.00  0.00           H  
ATOM    698 3HG2 THR A  44      12.388   6.933   2.968  1.00  0.00           H  
ATOM    699  N   ARG A  45       8.874  10.252   1.873  1.00  0.00           N  
ATOM    700  CA  ARG A  45       7.755  10.840   1.147  1.00  0.00           C  
ATOM    701  C   ARG A  45       8.240  11.811   0.078  1.00  0.00           C  
ATOM    702  O   ARG A  45       8.908  12.799   0.381  1.00  0.00           O  
ATOM    703  CB  ARG A  45       6.820  11.568   2.102  1.00  0.00           C  
ATOM    704  CG  ARG A  45       5.581  12.165   1.453  1.00  0.00           C  
ATOM    705  CD  ARG A  45       4.903  13.134   2.352  1.00  0.00           C  
ATOM    706  NE  ARG A  45       4.332  12.483   3.520  1.00  0.00           N  
ATOM    707  CZ  ARG A  45       3.664  13.121   4.501  1.00  0.00           C  
ATOM    708  NH1 ARG A  45       3.493  14.424   4.441  1.00  0.00           N  
ATOM    709  NH2 ARG A  45       3.180  12.438   5.523  1.00  0.00           N  
ATOM    710  H   ARG A  45       9.661  10.834   2.118  1.00  0.00           H  
ATOM    711  HA  ARG A  45       7.214  10.036   0.647  1.00  0.00           H  
ATOM    712 1HB  ARG A  45       6.487  10.882   2.879  1.00  0.00           H  
ATOM    713 2HB  ARG A  45       7.359  12.380   2.591  1.00  0.00           H  
ATOM    714 1HG  ARG A  45       5.863  12.686   0.538  1.00  0.00           H  
ATOM    715 2HG  ARG A  45       4.875  11.368   1.215  1.00  0.00           H  
ATOM    716 1HD  ARG A  45       5.623  13.877   2.694  1.00  0.00           H  
ATOM    717 2HD  ARG A  45       4.099  13.631   1.811  1.00  0.00           H  
ATOM    718  HE  ARG A  45       4.443  11.481   3.601  1.00  0.00           H  
ATOM    719 1HH1 ARG A  45       3.862  14.946   3.658  1.00  0.00           H  
ATOM    720 2HH1 ARG A  45       2.991  14.901   5.175  1.00  0.00           H  
ATOM    721 1HH2 ARG A  45       3.312  11.437   5.570  1.00  0.00           H  
ATOM    722 2HH2 ARG A  45       2.680  12.915   6.259  1.00  0.00           H  
ATOM    723  N   LEU A  46       7.902  11.522  -1.174  1.00  0.00           N  
ATOM    724  CA  LEU A  46       8.264  12.393  -2.286  1.00  0.00           C  
ATOM    725  C   LEU A  46       7.318  13.584  -2.383  1.00  0.00           C  
ATOM    726  O   LEU A  46       6.097  13.423  -2.356  1.00  0.00           O  
ATOM    727  CB  LEU A  46       8.244  11.607  -3.603  1.00  0.00           C  
ATOM    728  CG  LEU A  46       8.576  12.414  -4.864  1.00  0.00           C  
ATOM    729  CD1 LEU A  46      10.032  12.858  -4.815  1.00  0.00           C  
ATOM    730  CD2 LEU A  46       8.304  11.565  -6.097  1.00  0.00           C  
ATOM    731  H   LEU A  46       7.380  10.677  -1.360  1.00  0.00           H  
ATOM    732  HA  LEU A  46       9.267  12.778  -2.102  1.00  0.00           H  
ATOM    733 1HB  LEU A  46       8.964  10.793  -3.532  1.00  0.00           H  
ATOM    734 2HB  LEU A  46       7.252  11.176  -3.736  1.00  0.00           H  
ATOM    735  HG  LEU A  46       7.955  13.310  -4.897  1.00  0.00           H  
ATOM    736 1HD1 LEU A  46      10.267  13.432  -5.712  1.00  0.00           H  
ATOM    737 2HD1 LEU A  46      10.193  13.480  -3.935  1.00  0.00           H  
ATOM    738 3HD1 LEU A  46      10.677  11.982  -4.765  1.00  0.00           H  
ATOM    739 1HD2 LEU A  46       8.540  12.139  -6.994  1.00  0.00           H  
ATOM    740 2HD2 LEU A  46       8.926  10.669  -6.066  1.00  0.00           H  
ATOM    741 3HD2 LEU A  46       7.253  11.276  -6.116  1.00  0.00           H  
ATOM    742  N   ARG A  47       7.888  14.778  -2.497  1.00  0.00           N  
ATOM    743  CA  ARG A  47       7.097  15.992  -2.660  1.00  0.00           C  
ATOM    744  C   ARG A  47       7.327  16.619  -4.029  1.00  0.00           C  
ATOM    745  O   ARG A  47       8.284  17.369  -4.226  1.00  0.00           O  
ATOM    746  CB  ARG A  47       7.442  17.005  -1.577  1.00  0.00           C  
ATOM    747  CG  ARG A  47       7.080  16.578  -0.163  1.00  0.00           C  
ATOM    748  CD  ARG A  47       7.374  17.646   0.825  1.00  0.00           C  
ATOM    749  NE  ARG A  47       6.533  18.817   0.625  1.00  0.00           N  
ATOM    750  CZ  ARG A  47       6.665  19.977   1.297  1.00  0.00           C  
ATOM    751  NH1 ARG A  47       7.606  20.106   2.207  1.00  0.00           N  
ATOM    752  NH2 ARG A  47       5.849  20.984   1.041  1.00  0.00           N  
ATOM    753  H   ARG A  47       8.895  14.847  -2.468  1.00  0.00           H  
ATOM    754  HA  ARG A  47       6.044  15.722  -2.589  1.00  0.00           H  
ATOM    755 1HB  ARG A  47       8.511  17.208  -1.596  1.00  0.00           H  
ATOM    756 2HB  ARG A  47       6.926  17.944  -1.781  1.00  0.00           H  
ATOM    757 1HG  ARG A  47       6.015  16.348  -0.114  1.00  0.00           H  
ATOM    758 2HG  ARG A  47       7.655  15.692   0.107  1.00  0.00           H  
ATOM    759 1HD  ARG A  47       7.198  17.268   1.832  1.00  0.00           H  
ATOM    760 2HD  ARG A  47       8.414  17.954   0.729  1.00  0.00           H  
ATOM    761  HE  ARG A  47       5.799  18.755  -0.068  1.00  0.00           H  
ATOM    762 1HH1 ARG A  47       8.229  19.336   2.402  1.00  0.00           H  
ATOM    763 2HH1 ARG A  47       7.704  20.976   2.710  1.00  0.00           H  
ATOM    764 1HH2 ARG A  47       5.127  20.885   0.341  1.00  0.00           H  
ATOM    765 2HH2 ARG A  47       5.948  21.854   1.545  1.00  0.00           H  
ATOM    766  N   TYR A  48       6.446  16.306  -4.973  1.00  0.00           N  
ATOM    767  CA  TYR A  48       6.565  16.820  -6.333  1.00  0.00           C  
ATOM    768  C   TYR A  48       5.741  18.087  -6.517  1.00  0.00           C  
ATOM    769  O   TYR A  48       4.597  18.034  -6.969  1.00  0.00           O  
ATOM    770  CB  TYR A  48       6.136  15.756  -7.346  1.00  0.00           C  
ATOM    771  CG  TYR A  48       6.355  16.162  -8.787  1.00  0.00           C  
ATOM    772  CD1 TYR A  48       7.636  16.162  -9.320  1.00  0.00           C  
ATOM    773  CD2 TYR A  48       5.276  16.535  -9.574  1.00  0.00           C  
ATOM    774  CE1 TYR A  48       7.836  16.533 -10.636  1.00  0.00           C  
ATOM    775  CE2 TYR A  48       5.476  16.906 -10.890  1.00  0.00           C  
ATOM    776  CZ  TYR A  48       6.750  16.906 -11.420  1.00  0.00           C  
ATOM    777  OH  TYR A  48       6.949  17.275 -12.731  1.00  0.00           O  
ATOM    778  H   TYR A  48       5.673  15.699  -4.743  1.00  0.00           H  
ATOM    779  HA  TYR A  48       7.610  17.072  -6.508  1.00  0.00           H  
ATOM    780 1HB  TYR A  48       6.691  14.835  -7.164  1.00  0.00           H  
ATOM    781 2HB  TYR A  48       5.078  15.533  -7.213  1.00  0.00           H  
ATOM    782  HD1 TYR A  48       8.484  15.870  -8.701  1.00  0.00           H  
ATOM    783  HD2 TYR A  48       4.270  16.536  -9.155  1.00  0.00           H  
ATOM    784  HE1 TYR A  48       8.842  16.533 -11.055  1.00  0.00           H  
ATOM    785  HE2 TYR A  48       4.628  17.199 -11.508  1.00  0.00           H  
ATOM    786  HH  TYR A  48       7.857  17.087 -12.981  1.00  0.00           H  
ATOM    787  N   ARG A  49       6.329  19.225  -6.165  1.00  0.00           N  
ATOM    788  CA  ARG A  49       5.623  20.500  -6.219  1.00  0.00           C  
ATOM    789  C   ARG A  49       6.034  21.307  -7.444  1.00  0.00           C  
ATOM    790  O   ARG A  49       7.213  21.607  -7.635  1.00  0.00           O  
ATOM    791  CB  ARG A  49       5.897  21.317  -4.964  1.00  0.00           C  
ATOM    792  CG  ARG A  49       5.160  22.644  -4.890  1.00  0.00           C  
ATOM    793  CD  ARG A  49       5.452  23.366  -3.626  1.00  0.00           C  
ATOM    794  NE  ARG A  49       4.760  24.642  -3.557  1.00  0.00           N  
ATOM    795  CZ  ARG A  49       4.979  25.582  -2.617  1.00  0.00           C  
ATOM    796  NH1 ARG A  49       5.874  25.375  -1.676  1.00  0.00           N  
ATOM    797  NH2 ARG A  49       4.295  26.713  -2.641  1.00  0.00           N  
ATOM    798  H   ARG A  49       7.289  19.207  -5.853  1.00  0.00           H  
ATOM    799  HA  ARG A  49       4.556  20.294  -6.297  1.00  0.00           H  
ATOM    800 1HB  ARG A  49       5.618  20.736  -4.085  1.00  0.00           H  
ATOM    801 2HB  ARG A  49       6.964  21.527  -4.892  1.00  0.00           H  
ATOM    802 1HG  ARG A  49       5.465  23.276  -5.724  1.00  0.00           H  
ATOM    803 2HG  ARG A  49       4.085  22.467  -4.944  1.00  0.00           H  
ATOM    804 1HD  ARG A  49       5.134  22.759  -2.778  1.00  0.00           H  
ATOM    805 2HD  ARG A  49       6.523  23.555  -3.554  1.00  0.00           H  
ATOM    806  HE  ARG A  49       4.064  24.838  -4.264  1.00  0.00           H  
ATOM    807 1HH1 ARG A  49       6.397  24.511  -1.658  1.00  0.00           H  
ATOM    808 2HH1 ARG A  49       6.039  26.080  -0.973  1.00  0.00           H  
ATOM    809 1HH2 ARG A  49       3.608  26.873  -3.365  1.00  0.00           H  
ATOM    810 2HH2 ARG A  49       4.460  27.418  -1.938  1.00  0.00           H  
ATOM    811  N   THR A  50       5.055  21.654  -8.272  1.00  0.00           N  
ATOM    812  CA  THR A  50       5.310  22.442  -9.472  1.00  0.00           C  
ATOM    813  C   THR A  50       4.008  22.886 -10.127  1.00  0.00           C  
ATOM    814  O   THR A  50       2.987  22.205 -10.024  1.00  0.00           O  
ATOM    815  CB  THR A  50       6.156  21.650 -10.486  1.00  0.00           C  
ATOM    816  OG1 THR A  50       6.455  22.482 -11.615  1.00  0.00           O  
ATOM    817  CG2 THR A  50       5.405  20.414 -10.957  1.00  0.00           C  
ATOM    818  H   THR A  50       4.109  21.364  -8.066  1.00  0.00           H  
ATOM    819  HA  THR A  50       5.859  23.338  -9.179  1.00  0.00           H  
ATOM    820  HB  THR A  50       7.092  21.345 -10.019  1.00  0.00           H  
ATOM    821  HG1 THR A  50       5.686  22.530 -12.189  1.00  0.00           H  
ATOM    822 1HG2 THR A  50       6.018  19.866 -11.672  1.00  0.00           H  
ATOM    823 2HG2 THR A  50       5.186  19.774 -10.102  1.00  0.00           H  
ATOM    824 3HG2 THR A  50       4.473  20.714 -11.433  1.00  0.00           H  
ATOM    825  N   LYS A  51       4.051  24.031 -10.801  1.00  0.00           N  
ATOM    826  CA  LYS A  51       2.900  24.524 -11.546  1.00  0.00           C  
ATOM    827  C   LYS A  51       2.777  23.826 -12.894  1.00  0.00           C  
ATOM    828  O   LYS A  51       3.764  23.660 -13.611  1.00  0.00           O  
ATOM    829  CB  LYS A  51       2.999  26.038 -11.744  1.00  0.00           C  
ATOM    830  CG  LYS A  51       2.872  26.849 -10.462  1.00  0.00           C  
ATOM    831  CD  LYS A  51       2.944  28.343 -10.744  1.00  0.00           C  
ATOM    832  CE  LYS A  51       2.811  29.156  -9.465  1.00  0.00           C  
ATOM    833  NZ  LYS A  51       2.906  30.618  -9.722  1.00  0.00           N  
ATOM    834  H   LYS A  51       4.903  24.573 -10.795  1.00  0.00           H  
ATOM    835  HA  LYS A  51       2.002  24.299 -10.970  1.00  0.00           H  
ATOM    836 1HB  LYS A  51       3.957  26.283 -12.202  1.00  0.00           H  
ATOM    837 2HB  LYS A  51       2.215  26.367 -12.427  1.00  0.00           H  
ATOM    838 1HG  LYS A  51       1.920  26.625  -9.981  1.00  0.00           H  
ATOM    839 2HG  LYS A  51       3.677  26.578  -9.779  1.00  0.00           H  
ATOM    840 1HD  LYS A  51       3.898  28.578 -11.217  1.00  0.00           H  
ATOM    841 2HD  LYS A  51       2.142  28.623 -11.426  1.00  0.00           H  
ATOM    842 1HE  LYS A  51       1.851  28.943  -8.997  1.00  0.00           H  
ATOM    843 2HE  LYS A  51       3.600  28.871  -8.769  1.00  0.00           H  
ATOM    844 1HZ  LYS A  51       2.813  31.121  -8.851  1.00  0.00           H  
ATOM    845 2HZ  LYS A  51       3.801  30.830 -10.140  1.00  0.00           H  
ATOM    846 3HZ  LYS A  51       2.167  30.898 -10.351  1.00  0.00           H  
ATOM    847  N   LEU A  52       1.558  23.419 -13.235  1.00  0.00           N  
ATOM    848  CA  LEU A  52       1.316  22.669 -14.462  1.00  0.00           C  
ATOM    849  C   LEU A  52       0.357  23.414 -15.383  1.00  0.00           C  
ATOM    850  O   LEU A  52      -0.538  24.122 -14.921  1.00  0.00           O  
ATOM    851  CB  LEU A  52       0.747  21.284 -14.133  1.00  0.00           C  
ATOM    852  CG  LEU A  52       1.580  20.436 -13.161  1.00  0.00           C  
ATOM    853  CD1 LEU A  52       0.833  19.148 -12.843  1.00  0.00           C  
ATOM    854  CD2 LEU A  52       2.939  20.143 -13.780  1.00  0.00           C  
ATOM    855  H   LEU A  52       0.780  23.635 -12.629  1.00  0.00           H  
ATOM    856  HA  LEU A  52       2.266  22.562 -14.986  1.00  0.00           H  
ATOM    857 1HB  LEU A  52      -0.243  21.409 -13.697  1.00  0.00           H  
ATOM    858 2HB  LEU A  52       0.645  20.720 -15.060  1.00  0.00           H  
ATOM    859  HG  LEU A  52       1.716  20.982 -12.227  1.00  0.00           H  
ATOM    860 1HD1 LEU A  52       1.425  18.546 -12.153  1.00  0.00           H  
ATOM    861 2HD1 LEU A  52      -0.126  19.387 -12.385  1.00  0.00           H  
ATOM    862 3HD1 LEU A  52       0.668  18.587 -13.762  1.00  0.00           H  
ATOM    863 1HD2 LEU A  52       3.530  19.542 -13.089  1.00  0.00           H  
ATOM    864 2HD2 LEU A  52       2.803  19.596 -14.713  1.00  0.00           H  
ATOM    865 3HD2 LEU A  52       3.457  21.081 -13.980  1.00  0.00           H  
ATOM    866  N   THR A  53       0.549  23.250 -16.687  1.00  0.00           N  
ATOM    867  CA  THR A  53      -0.349  23.836 -17.673  1.00  0.00           C  
ATOM    868  C   THR A  53      -1.132  22.760 -18.413  1.00  0.00           C  
ATOM    869  O   THR A  53      -2.207  23.022 -18.953  1.00  0.00           O  
ATOM    870  CB  THR A  53       0.426  24.699 -18.686  1.00  0.00           C  
ATOM    871  OG1 THR A  53       1.360  23.880 -19.400  1.00  0.00           O  
ATOM    872  CG2 THR A  53       1.176  25.813 -17.973  1.00  0.00           C  
ATOM    873  H   THR A  53       1.340  22.705 -17.003  1.00  0.00           H  
ATOM    874  HA  THR A  53      -1.064  24.468 -17.147  1.00  0.00           H  
ATOM    875  HB  THR A  53      -0.272  25.138 -19.399  1.00  0.00           H  
ATOM    876  HG1 THR A  53       1.717  23.213 -18.809  1.00  0.00           H  
ATOM    877 1HG2 THR A  53       1.718  26.413 -18.704  1.00  0.00           H  
ATOM    878 2HG2 THR A  53       0.468  26.445 -17.438  1.00  0.00           H  
ATOM    879 3HG2 THR A  53       1.882  25.381 -17.265  1.00  0.00           H  
ATOM    880  N   LYS A  54      -0.589  21.547 -18.434  1.00  0.00           N  
ATOM    881  CA  LYS A  54      -1.239  20.428 -19.104  1.00  0.00           C  
ATOM    882  C   LYS A  54      -1.506  19.285 -18.133  1.00  0.00           C  
ATOM    883  O   LYS A  54      -0.879  19.196 -17.076  1.00  0.00           O  
ATOM    884  CB  LYS A  54      -0.386  19.935 -20.274  1.00  0.00           C  
ATOM    885  CG  LYS A  54      -0.186  20.960 -21.382  1.00  0.00           C  
ATOM    886  CD  LYS A  54       0.618  20.379 -22.535  1.00  0.00           C  
ATOM    887  CE  LYS A  54       0.868  21.419 -23.617  1.00  0.00           C  
ATOM    888  NZ  LYS A  54       1.641  20.860 -24.759  1.00  0.00           N  
ATOM    889  H   LYS A  54       0.297  21.398 -17.974  1.00  0.00           H  
ATOM    890  HA  LYS A  54      -2.200  20.772 -19.486  1.00  0.00           H  
ATOM    891 1HB  LYS A  54       0.599  19.642 -19.909  1.00  0.00           H  
ATOM    892 2HB  LYS A  54      -0.848  19.052 -20.715  1.00  0.00           H  
ATOM    893 1HG  LYS A  54      -1.158  21.286 -21.756  1.00  0.00           H  
ATOM    894 2HG  LYS A  54       0.339  21.828 -20.985  1.00  0.00           H  
ATOM    895 1HD  LYS A  54       1.577  20.016 -22.163  1.00  0.00           H  
ATOM    896 2HD  LYS A  54       0.076  19.539 -22.970  1.00  0.00           H  
ATOM    897 1HE  LYS A  54      -0.085  21.793 -23.988  1.00  0.00           H  
ATOM    898 2HE  LYS A  54       1.423  22.257 -23.195  1.00  0.00           H  
ATOM    899 1HZ  LYS A  54       1.786  21.579 -25.453  1.00  0.00           H  
ATOM    900 2HZ  LYS A  54       2.536  20.526 -24.429  1.00  0.00           H  
ATOM    901 3HZ  LYS A  54       1.128  20.094 -25.171  1.00  0.00           H  
ATOM    902  N   PRO A  55      -2.438  18.411 -18.497  1.00  0.00           N  
ATOM    903  CA  PRO A  55      -2.742  17.234 -17.691  1.00  0.00           C  
ATOM    904  C   PRO A  55      -1.496  16.389 -17.459  1.00  0.00           C  
ATOM    905  O   PRO A  55      -0.641  16.273 -18.336  1.00  0.00           O  
ATOM    906  CB  PRO A  55      -3.779  16.493 -18.541  1.00  0.00           C  
ATOM    907  CG  PRO A  55      -4.415  17.565 -19.358  1.00  0.00           C  
ATOM    908  CD  PRO A  55      -3.285  18.500 -19.695  1.00  0.00           C  
ATOM    909  HA  PRO A  55      -3.101  17.573 -16.719  1.00  0.00           H  
ATOM    910 1HB  PRO A  55      -3.283  15.726 -19.153  1.00  0.00           H  
ATOM    911 2HB  PRO A  55      -4.495  15.971 -17.889  1.00  0.00           H  
ATOM    912 1HG  PRO A  55      -4.886  17.131 -20.253  1.00  0.00           H  
ATOM    913 2HG  PRO A  55      -5.215  18.056 -18.784  1.00  0.00           H  
ATOM    914 1HD  PRO A  55      -2.767  18.142 -20.597  1.00  0.00           H  
ATOM    915 2HD  PRO A  55      -3.681  19.514 -19.852  1.00  0.00           H  
ATOM    916  N   MET A  56      -1.402  15.798 -16.273  1.00  0.00           N  
ATOM    917  CA  MET A  56      -0.248  14.980 -15.914  1.00  0.00           C  
ATOM    918  C   MET A  56      -0.680  13.623 -15.375  1.00  0.00           C  
ATOM    919  O   MET A  56      -1.592  13.533 -14.553  1.00  0.00           O  
ATOM    920  CB  MET A  56       0.616  15.710 -14.887  1.00  0.00           C  
ATOM    921  CG  MET A  56       1.861  14.947 -14.456  1.00  0.00           C  
ATOM    922  SD  MET A  56       2.873  15.873 -13.285  1.00  0.00           S  
ATOM    923  CE  MET A  56       1.873  15.753 -11.805  1.00  0.00           C  
ATOM    924  H   MET A  56      -2.147  15.917 -15.602  1.00  0.00           H  
ATOM    925  HA  MET A  56       0.340  14.810 -16.817  1.00  0.00           H  
ATOM    926 1HB  MET A  56       0.936  16.667 -15.297  1.00  0.00           H  
ATOM    927 2HB  MET A  56       0.025  15.917 -13.995  1.00  0.00           H  
ATOM    928 1HG  MET A  56       1.568  14.007 -13.991  1.00  0.00           H  
ATOM    929 2HG  MET A  56       2.469  14.719 -15.331  1.00  0.00           H  
ATOM    930 1HE  MET A  56       2.368  16.280 -10.988  1.00  0.00           H  
ATOM    931 2HE  MET A  56       0.896  16.202 -11.988  1.00  0.00           H  
ATOM    932 3HE  MET A  56       1.745  14.704 -11.536  1.00  0.00           H  
ATOM    933  N   ARG A  57      -0.021  12.569 -15.844  1.00  0.00           N  
ATOM    934  CA  ARG A  57      -0.313  11.216 -15.383  1.00  0.00           C  
ATOM    935  C   ARG A  57       0.690  10.764 -14.330  1.00  0.00           C  
ATOM    936  O   ARG A  57       1.901  10.865 -14.527  1.00  0.00           O  
ATOM    937  CB  ARG A  57      -0.294  10.238 -16.549  1.00  0.00           C  
ATOM    938  CG  ARG A  57      -0.560   8.789 -16.172  1.00  0.00           C  
ATOM    939  CD  ARG A  57      -0.587   7.907 -17.366  1.00  0.00           C  
ATOM    940  NE  ARG A  57      -0.809   6.516 -17.008  1.00  0.00           N  
ATOM    941  CZ  ARG A  57       0.170   5.616 -16.790  1.00  0.00           C  
ATOM    942  NH1 ARG A  57       1.429   5.976 -16.898  1.00  0.00           N  
ATOM    943  NH2 ARG A  57      -0.137   4.371 -16.469  1.00  0.00           N  
ATOM    944  H   ARG A  57       0.701  12.708 -16.536  1.00  0.00           H  
ATOM    945  HA  ARG A  57      -1.301  11.221 -14.924  1.00  0.00           H  
ATOM    946 1HB  ARG A  57      -1.045  10.531 -17.281  1.00  0.00           H  
ATOM    947 2HB  ARG A  57       0.677  10.278 -17.042  1.00  0.00           H  
ATOM    948 1HG  ARG A  57       0.227   8.437 -15.503  1.00  0.00           H  
ATOM    949 2HG  ARG A  57      -1.524   8.715 -15.668  1.00  0.00           H  
ATOM    950 1HD  ARG A  57      -1.391   8.221 -18.032  1.00  0.00           H  
ATOM    951 2HD  ARG A  57       0.365   7.976 -17.891  1.00  0.00           H  
ATOM    952  HE  ARG A  57      -1.766   6.201 -16.916  1.00  0.00           H  
ATOM    953 1HH1 ARG A  57       1.663   6.927 -17.144  1.00  0.00           H  
ATOM    954 2HH1 ARG A  57       2.163   5.302 -16.734  1.00  0.00           H  
ATOM    955 1HH2 ARG A  57      -1.105   4.094 -16.386  1.00  0.00           H  
ATOM    956 2HH2 ARG A  57       0.596   3.697 -16.305  1.00  0.00           H  
ATOM    957  N   ILE A  58       0.179  10.265 -13.209  1.00  0.00           N  
ATOM    958  CA  ILE A  58       1.029   9.756 -12.140  1.00  0.00           C  
ATOM    959  C   ILE A  58       0.975   8.235 -12.072  1.00  0.00           C  
ATOM    960  O   ILE A  58      -0.093   7.649 -11.897  1.00  0.00           O  
ATOM    961  CB  ILE A  58       0.614  10.346 -10.779  1.00  0.00           C  
ATOM    962  CG1 ILE A  58       0.697  11.874 -10.813  1.00  0.00           C  
ATOM    963  CG2 ILE A  58       1.488   9.786  -9.668  1.00  0.00           C  
ATOM    964  CD1 ILE A  58       0.052  12.547  -9.623  1.00  0.00           C  
ATOM    965  H   ILE A  58      -0.825  10.239 -13.095  1.00  0.00           H  
ATOM    966  HA  ILE A  58       2.057  10.044 -12.358  1.00  0.00           H  
ATOM    967  HB  ILE A  58      -0.425  10.091 -10.574  1.00  0.00           H  
ATOM    968 1HG1 ILE A  58       1.741  12.181 -10.853  1.00  0.00           H  
ATOM    969 2HG1 ILE A  58       0.213  12.245 -11.717  1.00  0.00           H  
ATOM    970 1HG2 ILE A  58       1.182  10.214  -8.714  1.00  0.00           H  
ATOM    971 2HG2 ILE A  58       1.380   8.703  -9.631  1.00  0.00           H  
ATOM    972 3HG2 ILE A  58       2.530  10.040  -9.862  1.00  0.00           H  
ATOM    973 1HD1 ILE A  58       0.151  13.628  -9.718  1.00  0.00           H  
ATOM    974 2HD1 ILE A  58      -1.005  12.281  -9.583  1.00  0.00           H  
ATOM    975 3HD1 ILE A  58       0.543  12.217  -8.708  1.00  0.00           H  
ATOM    976  N   GLU A  59       2.134   7.600 -12.210  1.00  0.00           N  
ATOM    977  CA  GLU A  59       2.225   6.146 -12.141  1.00  0.00           C  
ATOM    978  C   GLU A  59       3.212   5.707 -11.068  1.00  0.00           C  
ATOM    979  O   GLU A  59       4.393   6.047 -11.121  1.00  0.00           O  
ATOM    980  CB  GLU A  59       2.642   5.572 -13.497  1.00  0.00           C  
ATOM    981  CG  GLU A  59       2.731   4.053 -13.536  1.00  0.00           C  
ATOM    982  CD  GLU A  59       3.114   3.524 -14.890  1.00  0.00           C  
ATOM    983  OE1 GLU A  59       3.344   4.315 -15.773  1.00  0.00           O  
ATOM    984  OE2 GLU A  59       3.176   2.327 -15.042  1.00  0.00           O  
ATOM    985  H   GLU A  59       2.974   8.139 -12.368  1.00  0.00           H  
ATOM    986  HA  GLU A  59       1.243   5.759 -11.870  1.00  0.00           H  
ATOM    987 1HB  GLU A  59       1.928   5.885 -14.260  1.00  0.00           H  
ATOM    988 2HB  GLU A  59       3.616   5.972 -13.777  1.00  0.00           H  
ATOM    989 1HG  GLU A  59       3.472   3.724 -12.807  1.00  0.00           H  
ATOM    990 2HG  GLU A  59       1.767   3.636 -13.247  1.00  0.00           H  
ATOM    991  N   VAL A  60       2.721   4.948 -10.095  1.00  0.00           N  
ATOM    992  CA  VAL A  60       3.554   4.482  -8.992  1.00  0.00           C  
ATOM    993  C   VAL A  60       3.596   2.960  -8.939  1.00  0.00           C  
ATOM    994  O   VAL A  60       2.557   2.303  -8.877  1.00  0.00           O  
ATOM    995  CB  VAL A  60       3.020   5.025  -7.653  1.00  0.00           C  
ATOM    996  CG1 VAL A  60       3.867   4.515  -6.497  1.00  0.00           C  
ATOM    997  CG2 VAL A  60       3.005   6.545  -7.681  1.00  0.00           C  
ATOM    998  H   VAL A  60       1.745   4.687 -10.119  1.00  0.00           H  
ATOM    999  HA  VAL A  60       4.570   4.838  -9.161  1.00  0.00           H  
ATOM   1000  HB  VAL A  60       2.007   4.653  -7.498  1.00  0.00           H  
ATOM   1001 1HG1 VAL A  60       3.476   4.908  -5.558  1.00  0.00           H  
ATOM   1002 2HG1 VAL A  60       3.835   3.426  -6.474  1.00  0.00           H  
ATOM   1003 3HG1 VAL A  60       4.897   4.846  -6.626  1.00  0.00           H  
ATOM   1004 1HG2 VAL A  60       2.626   6.922  -6.731  1.00  0.00           H  
ATOM   1005 2HG2 VAL A  60       4.017   6.917  -7.841  1.00  0.00           H  
ATOM   1006 3HG2 VAL A  60       2.360   6.888  -8.490  1.00  0.00           H  
ATOM   1007  N   ARG A  61       4.803   2.405  -8.962  1.00  0.00           N  
ATOM   1008  CA  ARG A  61       4.985   0.962  -8.863  1.00  0.00           C  
ATOM   1009  C   ARG A  61       5.490   0.564  -7.483  1.00  0.00           C  
ATOM   1010  O   ARG A  61       6.562   0.993  -7.056  1.00  0.00           O  
ATOM   1011  CB  ARG A  61       5.963   0.472  -9.920  1.00  0.00           C  
ATOM   1012  CG  ARG A  61       6.228  -1.025  -9.901  1.00  0.00           C  
ATOM   1013  CD  ARG A  61       7.116  -1.440 -11.018  1.00  0.00           C  
ATOM   1014  NE  ARG A  61       8.426  -0.815 -10.929  1.00  0.00           N  
ATOM   1015  CZ  ARG A  61       9.458  -1.299 -10.211  1.00  0.00           C  
ATOM   1016  NH1 ARG A  61       9.318  -2.412  -9.526  1.00  0.00           N  
ATOM   1017  NH2 ARG A  61      10.612  -0.655 -10.195  1.00  0.00           N  
ATOM   1018  H   ARG A  61       5.615   2.998  -9.050  1.00  0.00           H  
ATOM   1019  HA  ARG A  61       4.015   0.488  -9.013  1.00  0.00           H  
ATOM   1020 1HB  ARG A  61       5.589   0.728 -10.909  1.00  0.00           H  
ATOM   1021 2HB  ARG A  61       6.921   0.978  -9.791  1.00  0.00           H  
ATOM   1022 1HG  ARG A  61       6.709  -1.299  -8.962  1.00  0.00           H  
ATOM   1023 2HG  ARG A  61       5.284  -1.563  -9.996  1.00  0.00           H  
ATOM   1024 1HD  ARG A  61       7.252  -2.520 -10.992  1.00  0.00           H  
ATOM   1025 2HD  ARG A  61       6.665  -1.152 -11.967  1.00  0.00           H  
ATOM   1026  HE  ARG A  61       8.573   0.044 -11.442  1.00  0.00           H  
ATOM   1027 1HH1 ARG A  61       8.435  -2.904  -9.538  1.00  0.00           H  
ATOM   1028 2HH1 ARG A  61      10.090  -2.775  -8.989  1.00  0.00           H  
ATOM   1029 1HH2 ARG A  61      10.720   0.201 -10.721  1.00  0.00           H  
ATOM   1030 2HH2 ARG A  61      11.385  -1.019  -9.658  1.00  0.00           H  
ATOM   1031  N   ALA A  62       4.713  -0.260  -6.788  1.00  0.00           N  
ATOM   1032  CA  ALA A  62       5.089  -0.731  -5.460  1.00  0.00           C  
ATOM   1033  C   ALA A  62       4.967  -2.246  -5.358  1.00  0.00           C  
ATOM   1034  O   ALA A  62       4.034  -2.763  -4.743  1.00  0.00           O  
ATOM   1035  CB  ALA A  62       4.232  -0.058  -4.397  1.00  0.00           C  
ATOM   1036  H   ALA A  62       3.840  -0.568  -7.190  1.00  0.00           H  
ATOM   1037  HA  ALA A  62       6.133  -0.468  -5.290  1.00  0.00           H  
ATOM   1038 1HB  ALA A  62       4.524  -0.420  -3.412  1.00  0.00           H  
ATOM   1039 2HB  ALA A  62       4.374   1.022  -4.445  1.00  0.00           H  
ATOM   1040 3HB  ALA A  62       3.184  -0.293  -4.574  1.00  0.00           H  
ATOM   1041  N   GLY A  63       5.916  -2.953  -5.962  1.00  0.00           N  
ATOM   1042  CA  GLY A  63       5.916  -4.410  -5.941  1.00  0.00           C  
ATOM   1043  C   GLY A  63       4.835  -4.975  -6.853  1.00  0.00           C  
ATOM   1044  O   GLY A  63       4.913  -4.849  -8.076  1.00  0.00           O  
ATOM   1045  H   GLY A  63       6.655  -2.467  -6.451  1.00  0.00           H  
ATOM   1046 1HA  GLY A  63       6.892  -4.779  -6.255  1.00  0.00           H  
ATOM   1047 2HA  GLY A  63       5.755  -4.759  -4.921  1.00  0.00           H  
ATOM   1048  N   ASN A  64       3.827  -5.600  -6.253  1.00  0.00           N  
ATOM   1049  CA  ASN A  64       2.727  -6.184  -7.011  1.00  0.00           C  
ATOM   1050  C   ASN A  64       1.525  -5.250  -7.044  1.00  0.00           C  
ATOM   1051  O   ASN A  64       0.493  -5.573  -7.633  1.00  0.00           O  
ATOM   1052  CB  ASN A  64       2.340  -7.533  -6.435  1.00  0.00           C  
ATOM   1053  CG  ASN A  64       3.408  -8.573  -6.631  1.00  0.00           C  
ATOM   1054  OD1 ASN A  64       4.081  -8.601  -7.667  1.00  0.00           O  
ATOM   1055  ND2 ASN A  64       3.574  -9.431  -5.656  1.00  0.00           N  
ATOM   1056  H   ASN A  64       3.824  -5.671  -5.245  1.00  0.00           H  
ATOM   1057  HA  ASN A  64       3.064  -6.333  -8.037  1.00  0.00           H  
ATOM   1058 1HB  ASN A  64       2.141  -7.430  -5.367  1.00  0.00           H  
ATOM   1059 2HB  ASN A  64       1.420  -7.880  -6.907  1.00  0.00           H  
ATOM   1060 1HD2 ASN A  64       4.270 -10.146  -5.732  1.00  0.00           H  
ATOM   1061 2HD2 ASN A  64       3.006  -9.372  -4.837  1.00  0.00           H  
ATOM   1062  N   THR A  65       1.665  -4.090  -6.411  1.00  0.00           N  
ATOM   1063  CA  THR A  65       0.603  -3.090  -6.401  1.00  0.00           C  
ATOM   1064  C   THR A  65       1.046  -1.811  -7.099  1.00  0.00           C  
ATOM   1065  O   THR A  65       2.110  -1.267  -6.802  1.00  0.00           O  
ATOM   1066  CB  THR A  65       0.159  -2.768  -4.962  1.00  0.00           C  
ATOM   1067  OG1 THR A  65      -0.355  -3.953  -4.341  1.00  0.00           O  
ATOM   1068  CG2 THR A  65      -0.918  -1.694  -4.965  1.00  0.00           C  
ATOM   1069  H   THR A  65       2.528  -3.898  -5.923  1.00  0.00           H  
ATOM   1070  HA  THR A  65      -0.247  -3.494  -6.951  1.00  0.00           H  
ATOM   1071  HB  THR A  65       1.015  -2.415  -4.387  1.00  0.00           H  
ATOM   1072  HG1 THR A  65      -0.615  -4.582  -5.019  1.00  0.00           H  
ATOM   1073 1HG2 THR A  65      -1.220  -1.478  -3.940  1.00  0.00           H  
ATOM   1074 2HG2 THR A  65      -0.527  -0.787  -5.426  1.00  0.00           H  
ATOM   1075 3HG2 THR A  65      -1.781  -2.045  -5.530  1.00  0.00           H  
ATOM   1076  N   THR A  66       0.223  -1.334  -8.027  1.00  0.00           N  
ATOM   1077  CA  THR A  66       0.523  -0.110  -8.760  1.00  0.00           C  
ATOM   1078  C   THR A  66      -0.587   0.920  -8.589  1.00  0.00           C  
ATOM   1079  O   THR A  66      -1.728   0.573  -8.284  1.00  0.00           O  
ATOM   1080  CB  THR A  66       0.734  -0.400 -10.257  1.00  0.00           C  
ATOM   1081  OG1 THR A  66      -0.473  -0.930 -10.820  1.00  0.00           O  
ATOM   1082  CG2 THR A  66       1.863  -1.401 -10.453  1.00  0.00           C  
ATOM   1083  H   THR A  66      -0.632  -1.833  -8.229  1.00  0.00           H  
ATOM   1084  HA  THR A  66       1.439   0.315  -8.351  1.00  0.00           H  
ATOM   1085  HB  THR A  66       0.984   0.526 -10.775  1.00  0.00           H  
ATOM   1086  HG1 THR A  66      -1.080  -0.211 -11.009  1.00  0.00           H  
ATOM   1087 1HG2 THR A  66       1.998  -1.593 -11.517  1.00  0.00           H  
ATOM   1088 2HG2 THR A  66       2.785  -0.995 -10.037  1.00  0.00           H  
ATOM   1089 3HG2 THR A  66       1.615  -2.332  -9.945  1.00  0.00           H  
ATOM   1090  N   TYR A  67      -0.246   2.188  -8.788  1.00  0.00           N  
ATOM   1091  CA  TYR A  67      -1.217   3.270  -8.676  1.00  0.00           C  
ATOM   1092  C   TYR A  67      -1.211   4.146  -9.923  1.00  0.00           C  
ATOM   1093  O   TYR A  67      -0.185   4.293 -10.585  1.00  0.00           O  
ATOM   1094  CB  TYR A  67      -0.936   4.115  -7.433  1.00  0.00           C  
ATOM   1095  CG  TYR A  67      -0.893   3.316  -6.149  1.00  0.00           C  
ATOM   1096  CD1 TYR A  67       0.301   2.757  -5.719  1.00  0.00           C  
ATOM   1097  CD2 TYR A  67      -2.048   3.144  -5.401  1.00  0.00           C  
ATOM   1098  CE1 TYR A  67       0.340   2.028  -4.547  1.00  0.00           C  
ATOM   1099  CE2 TYR A  67      -2.009   2.414  -4.228  1.00  0.00           C  
ATOM   1100  CZ  TYR A  67      -0.821   1.858  -3.801  1.00  0.00           C  
ATOM   1101  OH  TYR A  67      -0.781   1.131  -2.633  1.00  0.00           O  
ATOM   1102  H   TYR A  67       0.712   2.409  -9.023  1.00  0.00           H  
ATOM   1103  HA  TYR A  67      -2.209   2.827  -8.585  1.00  0.00           H  
ATOM   1104 1HB  TYR A  67       0.021   4.626  -7.548  1.00  0.00           H  
ATOM   1105 2HB  TYR A  67      -1.705   4.880  -7.332  1.00  0.00           H  
ATOM   1106  HD1 TYR A  67       1.209   2.893  -6.307  1.00  0.00           H  
ATOM   1107  HD2 TYR A  67      -2.987   3.582  -5.738  1.00  0.00           H  
ATOM   1108  HE1 TYR A  67       1.279   1.588  -4.209  1.00  0.00           H  
ATOM   1109  HE2 TYR A  67      -2.918   2.277  -3.641  1.00  0.00           H  
ATOM   1110  HH  TYR A  67      -1.669   1.054  -2.275  1.00  0.00           H  
ATOM   1111  N   GLU A  68      -2.364   4.726 -10.237  1.00  0.00           N  
ATOM   1112  CA  GLU A  68      -2.487   5.613 -11.388  1.00  0.00           C  
ATOM   1113  C   GLU A  68      -3.438   6.766 -11.095  1.00  0.00           C  
ATOM   1114  O   GLU A  68      -4.588   6.553 -10.707  1.00  0.00           O  
ATOM   1115  CB  GLU A  68      -2.976   4.835 -12.612  1.00  0.00           C  
ATOM   1116  CG  GLU A  68      -3.011   5.645 -13.899  1.00  0.00           C  
ATOM   1117  CD  GLU A  68      -3.385   4.821 -15.099  1.00  0.00           C  
ATOM   1118  OE1 GLU A  68      -3.854   3.723 -14.920  1.00  0.00           O  
ATOM   1119  OE2 GLU A  68      -3.203   5.291 -16.198  1.00  0.00           O  
ATOM   1120  H   GLU A  68      -3.178   4.548  -9.664  1.00  0.00           H  
ATOM   1121  HA  GLU A  68      -1.505   6.035 -11.596  1.00  0.00           H  
ATOM   1122 1HB  GLU A  68      -2.329   3.973 -12.777  1.00  0.00           H  
ATOM   1123 2HB  GLU A  68      -3.982   4.458 -12.426  1.00  0.00           H  
ATOM   1124 1HG  GLU A  68      -3.735   6.453 -13.788  1.00  0.00           H  
ATOM   1125 2HG  GLU A  68      -2.032   6.093 -14.062  1.00  0.00           H  
ATOM   1126  N   TYR A  69      -2.953   7.989 -11.282  1.00  0.00           N  
ATOM   1127  CA  TYR A  69      -3.753   9.180 -11.019  1.00  0.00           C  
ATOM   1128  C   TYR A  69      -3.693  10.153 -12.189  1.00  0.00           C  
ATOM   1129  O   TYR A  69      -2.702  10.202 -12.918  1.00  0.00           O  
ATOM   1130  CB  TYR A  69      -3.284   9.867  -9.734  1.00  0.00           C  
ATOM   1131  CG  TYR A  69      -3.330   8.975  -8.514  1.00  0.00           C  
ATOM   1132  CD1 TYR A  69      -2.206   8.252  -8.140  1.00  0.00           C  
ATOM   1133  CD2 TYR A  69      -4.495   8.879  -7.768  1.00  0.00           C  
ATOM   1134  CE1 TYR A  69      -2.248   7.437  -7.025  1.00  0.00           C  
ATOM   1135  CE2 TYR A  69      -4.537   8.064  -6.653  1.00  0.00           C  
ATOM   1136  CZ  TYR A  69      -3.419   7.346  -6.281  1.00  0.00           C  
ATOM   1137  OH  TYR A  69      -3.461   6.534  -5.171  1.00  0.00           O  
ATOM   1138  H   TYR A  69      -2.006   8.096 -11.615  1.00  0.00           H  
ATOM   1139  HA  TYR A  69      -4.791   8.870 -10.894  1.00  0.00           H  
ATOM   1140 1HB  TYR A  69      -2.259  10.217  -9.862  1.00  0.00           H  
ATOM   1141 2HB  TYR A  69      -3.907  10.740  -9.541  1.00  0.00           H  
ATOM   1142  HD1 TYR A  69      -1.290   8.327  -8.726  1.00  0.00           H  
ATOM   1143  HD2 TYR A  69      -5.379   9.446  -8.062  1.00  0.00           H  
ATOM   1144  HE1 TYR A  69      -1.365   6.870  -6.732  1.00  0.00           H  
ATOM   1145  HE2 TYR A  69      -5.454   7.988  -6.067  1.00  0.00           H  
ATOM   1146  HH  TYR A  69      -4.323   6.606  -4.755  1.00  0.00           H  
ATOM   1147  N   THR A  70      -4.760  10.926 -12.364  1.00  0.00           N  
ATOM   1148  CA  THR A  70      -4.794  11.964 -13.387  1.00  0.00           C  
ATOM   1149  C   THR A  70      -4.865  13.351 -12.764  1.00  0.00           C  
ATOM   1150  O   THR A  70      -5.761  13.640 -11.970  1.00  0.00           O  
ATOM   1151  CB  THR A  70      -5.987  11.764 -14.340  1.00  0.00           C  
ATOM   1152  OG1 THR A  70      -5.868  10.497 -15.000  1.00  0.00           O  
ATOM   1153  CG2 THR A  70      -6.029  12.871 -15.382  1.00  0.00           C  
ATOM   1154  H   THR A  70      -5.568  10.791 -11.773  1.00  0.00           H  
ATOM   1155  HA  THR A  70      -3.870  11.903 -13.963  1.00  0.00           H  
ATOM   1156  HB  THR A  70      -6.915  11.775 -13.768  1.00  0.00           H  
ATOM   1157  HG1 THR A  70      -5.250  10.574 -15.731  1.00  0.00           H  
ATOM   1158 1HG2 THR A  70      -6.879  12.714 -16.046  1.00  0.00           H  
ATOM   1159 2HG2 THR A  70      -6.131  13.835 -14.884  1.00  0.00           H  
ATOM   1160 3HG2 THR A  70      -5.108  12.859 -15.963  1.00  0.00           H  
ATOM   1161  N   VAL A  71      -3.916  14.207 -13.126  1.00  0.00           N  
ATOM   1162  CA  VAL A  71      -3.879  15.572 -12.615  1.00  0.00           C  
ATOM   1163  C   VAL A  71      -4.421  16.558 -13.642  1.00  0.00           C  
ATOM   1164  O   VAL A  71      -3.925  16.636 -14.765  1.00  0.00           O  
ATOM   1165  CB  VAL A  71      -2.437  15.965 -12.242  1.00  0.00           C  
ATOM   1166  CG1 VAL A  71      -2.385  17.409 -11.765  1.00  0.00           C  
ATOM   1167  CG2 VAL A  71      -1.904  15.024 -11.173  1.00  0.00           C  
ATOM   1168  H   VAL A  71      -3.201  13.903 -13.771  1.00  0.00           H  
ATOM   1169  HA  VAL A  71      -4.519  15.621 -11.734  1.00  0.00           H  
ATOM   1170  HB  VAL A  71      -1.811  15.898 -13.132  1.00  0.00           H  
ATOM   1171 1HG1 VAL A  71      -1.359  17.670 -11.506  1.00  0.00           H  
ATOM   1172 2HG1 VAL A  71      -2.737  18.067 -12.559  1.00  0.00           H  
ATOM   1173 3HG1 VAL A  71      -3.021  17.525 -10.887  1.00  0.00           H  
ATOM   1174 1HG2 VAL A  71      -0.884  15.307 -10.915  1.00  0.00           H  
ATOM   1175 2HG2 VAL A  71      -2.535  15.087 -10.286  1.00  0.00           H  
ATOM   1176 3HG2 VAL A  71      -1.912  14.001 -11.551  1.00  0.00           H  
ATOM   1177  N   SER A  72      -5.444  17.312 -13.249  1.00  0.00           N  
ATOM   1178  CA  SER A  72      -6.064  18.285 -14.139  1.00  0.00           C  
ATOM   1179  C   SER A  72      -6.852  19.326 -13.353  1.00  0.00           C  
ATOM   1180  O   SER A  72      -7.376  19.038 -12.277  1.00  0.00           O  
ATOM   1181  OXT SER A  72      -6.967  20.441 -13.781  1.00  0.00           O  
ATOM   1182  CB  SER A  72      -6.977  17.583 -15.124  1.00  0.00           C  
ATOM   1183  OG  SER A  72      -7.613  18.507 -15.965  1.00  0.00           O  
ATOM   1184  H   SER A  72      -5.800  17.206 -12.309  1.00  0.00           H  
ATOM   1185  HA  SER A  72      -5.271  18.805 -14.677  1.00  0.00           H  
ATOM   1186 1HB  SER A  72      -6.397  16.882 -15.723  1.00  0.00           H  
ATOM   1187 2HB  SER A  72      -7.725  17.008 -14.581  1.00  0.00           H  
ATOM   1188  HG  SER A  72      -6.911  18.961 -16.438  1.00  0.00           H  
