# Supplementary material for: De novo design of immunoglobulin-like domains
Source: Nat Commun. 2022 Oct 3;13:5661. doi: 10.1038/s41467-022-33004-6 (PMC9530121; doi:10.1038/s41467-022-33004-6)
Supplement: Supplementary file 4 — Supplementary Data 1 [file 41467_2022_33004_MOESM4_ESM.zip › dIG_design_models/dIG27_model.pdb]

ATOM      1  N   MET A   1       0.000   0.000   0.000  1.00  0.00           N  
ATOM      2  CA  MET A   1       1.458   0.000   0.000  1.00  0.00           C  
ATOM      3  C   MET A   1       2.009   1.420   0.000  1.00  0.00           C  
ATOM      4  O   MET A   1       2.945   1.733  -0.735  1.00  0.00           O  
ATOM      5  CB  MET A   1       1.986  -0.776  -1.205  1.00  0.00           C  
ATOM      6  CG  MET A   1       1.654  -2.262  -1.191  1.00  0.00           C  
ATOM      7  SD  MET A   1       2.445  -3.138   0.174  1.00  0.00           S  
ATOM      8  CE  MET A   1       1.678  -4.749   0.031  1.00  0.00           C  
ATOM      9 1H   MET A   1      -0.334  -0.943   0.000  1.00  0.00           H  
ATOM     10 2H   MET A   1      -0.334   0.471   0.816  1.00  0.00           H  
ATOM     11 3H   MET A   1      -0.334   0.471  -0.816  1.00  0.00           H  
ATOM     12  HA  MET A   1       1.797  -0.490   0.913  1.00  0.00           H  
ATOM     13 1HB  MET A   1       1.575  -0.351  -2.119  1.00  0.00           H  
ATOM     14 2HB  MET A   1       3.071  -0.676  -1.256  1.00  0.00           H  
ATOM     15 1HG  MET A   1       0.576  -2.394  -1.107  1.00  0.00           H  
ATOM     16 2HG  MET A   1       1.981  -2.716  -2.126  1.00  0.00           H  
ATOM     17 1HE  MET A   1       2.065  -5.407   0.810  1.00  0.00           H  
ATOM     18 2HE  MET A   1       0.597  -4.650   0.143  1.00  0.00           H  
ATOM     19 3HE  MET A   1       1.903  -5.174  -0.948  1.00  0.00           H  
ATOM     20  N   PHE A   2       1.422   2.277   0.829  1.00  0.00           N  
ATOM     21  CA  PHE A   2       1.889   3.651   0.967  1.00  0.00           C  
ATOM     22  C   PHE A   2       2.366   3.930   2.387  1.00  0.00           C  
ATOM     23  O   PHE A   2       1.568   4.249   3.269  1.00  0.00           O  
ATOM     24  CB  PHE A   2       0.778   4.634   0.595  1.00  0.00           C  
ATOM     25  CG  PHE A   2       0.367   4.565  -0.849  1.00  0.00           C  
ATOM     26  CD1 PHE A   2      -0.496   3.573  -1.292  1.00  0.00           C  
ATOM     27  CD2 PHE A   2       0.842   5.489  -1.766  1.00  0.00           C  
ATOM     28  CE1 PHE A   2      -0.875   3.509  -2.620  1.00  0.00           C  
ATOM     29  CE2 PHE A   2       0.465   5.428  -3.093  1.00  0.00           C  
ATOM     30  CZ  PHE A   2      -0.395   4.436  -3.520  1.00  0.00           C  
ATOM     31  H   PHE A   2       0.632   1.968   1.377  1.00  0.00           H  
ATOM     32  HA  PHE A   2       2.738   3.789   0.297  1.00  0.00           H  
ATOM     33 1HB  PHE A   2      -0.101   4.439   1.208  1.00  0.00           H  
ATOM     34 2HB  PHE A   2       1.106   5.651   0.806  1.00  0.00           H  
ATOM     35  HD1 PHE A   2      -0.876   2.841  -0.580  1.00  0.00           H  
ATOM     36  HD2 PHE A   2       1.522   6.273  -1.428  1.00  0.00           H  
ATOM     37  HE1 PHE A   2      -1.553   2.724  -2.955  1.00  0.00           H  
ATOM     38  HE2 PHE A   2       0.845   6.162  -3.804  1.00  0.00           H  
ATOM     39  HZ  PHE A   2      -0.692   4.385  -4.567  1.00  0.00           H  
ATOM     40  N   ARG A   3       3.671   3.809   2.602  1.00  0.00           N  
ATOM     41  CA  ARG A   3       4.261   4.078   3.909  1.00  0.00           C  
ATOM     42  C   ARG A   3       4.279   5.571   4.208  1.00  0.00           C  
ATOM     43  O   ARG A   3       4.710   6.375   3.381  1.00  0.00           O  
ATOM     44  CB  ARG A   3       5.679   3.532   3.979  1.00  0.00           C  
ATOM     45  CG  ARG A   3       6.356   3.682   5.331  1.00  0.00           C  
ATOM     46  CD  ARG A   3       7.731   3.120   5.323  1.00  0.00           C  
ATOM     47  NE  ARG A   3       8.619   3.871   4.449  1.00  0.00           N  
ATOM     48  CZ  ARG A   3       9.285   4.984   4.810  1.00  0.00           C  
ATOM     49  NH1 ARG A   3       9.156   5.463   6.028  1.00  0.00           N  
ATOM     50  NH2 ARG A   3      10.070   5.596   3.940  1.00  0.00           N  
ATOM     51  H   ARG A   3       4.271   3.524   1.841  1.00  0.00           H  
ATOM     52  HA  ARG A   3       3.643   3.593   4.665  1.00  0.00           H  
ATOM     53 1HB  ARG A   3       5.673   2.472   3.729  1.00  0.00           H  
ATOM     54 2HB  ARG A   3       6.301   4.039   3.240  1.00  0.00           H  
ATOM     55 1HG  ARG A   3       6.419   4.739   5.592  1.00  0.00           H  
ATOM     56 2HG  ARG A   3       5.776   3.155   6.090  1.00  0.00           H  
ATOM     57 1HD  ARG A   3       8.142   3.148   6.332  1.00  0.00           H  
ATOM     58 2HD  ARG A   3       7.701   2.089   4.973  1.00  0.00           H  
ATOM     59  HE  ARG A   3       8.744   3.533   3.504  1.00  0.00           H  
ATOM     60 1HH1 ARG A   3       8.556   4.995   6.693  1.00  0.00           H  
ATOM     61 2HH1 ARG A   3       9.655   6.297   6.298  1.00  0.00           H  
ATOM     62 1HH2 ARG A   3      10.170   5.228   3.004  1.00  0.00           H  
ATOM     63 2HH2 ARG A   3      10.570   6.430   4.210  1.00  0.00           H  
ATOM     64  N   VAL A   4       3.809   5.937   5.396  1.00  0.00           N  
ATOM     65  CA  VAL A   4       3.732   7.338   5.791  1.00  0.00           C  
ATOM     66  C   VAL A   4       4.658   7.632   6.965  1.00  0.00           C  
ATOM     67  O   VAL A   4       4.509   7.058   8.044  1.00  0.00           O  
ATOM     68  CB  VAL A   4       2.287   7.706   6.176  1.00  0.00           C  
ATOM     69  CG1 VAL A   4       2.208   9.157   6.626  1.00  0.00           C  
ATOM     70  CG2 VAL A   4       1.357   7.455   4.999  1.00  0.00           C  
ATOM     71  H   VAL A   4       3.498   5.226   6.042  1.00  0.00           H  
ATOM     72  HA  VAL A   4       4.059   7.946   4.948  1.00  0.00           H  
ATOM     73  HB  VAL A   4       1.978   7.091   7.022  1.00  0.00           H  
ATOM     74 1HG1 VAL A   4       1.180   9.400   6.894  1.00  0.00           H  
ATOM     75 2HG1 VAL A   4       2.853   9.305   7.491  1.00  0.00           H  
ATOM     76 3HG1 VAL A   4       2.533   9.807   5.814  1.00  0.00           H  
ATOM     77 1HG2 VAL A   4       0.337   7.716   5.278  1.00  0.00           H  
ATOM     78 2HG2 VAL A   4       1.670   8.066   4.152  1.00  0.00           H  
ATOM     79 3HG2 VAL A   4       1.399   6.401   4.721  1.00  0.00           H  
ATOM     80  N   GLU A   5       5.614   8.528   6.748  1.00  0.00           N  
ATOM     81  CA  GLU A   5       6.511   8.964   7.811  1.00  0.00           C  
ATOM     82  C   GLU A   5       6.443  10.473   8.006  1.00  0.00           C  
ATOM     83  O   GLU A   5       6.710  11.241   7.082  1.00  0.00           O  
ATOM     84  CB  GLU A   5       7.950   8.544   7.501  1.00  0.00           C  
ATOM     85  CG  GLU A   5       8.967   8.959   8.554  1.00  0.00           C  
ATOM     86  CD  GLU A   5      10.359   8.485   8.242  1.00  0.00           C  
ATOM     87  OE1 GLU A   5      10.518   7.751   7.297  1.00  0.00           O  
ATOM     88  OE2 GLU A   5      11.265   8.859   8.949  1.00  0.00           O  
ATOM     89  H   GLU A   5       5.722   8.918   5.823  1.00  0.00           H  
ATOM     90  HA  GLU A   5       6.190   8.492   8.740  1.00  0.00           H  
ATOM     91 1HB  GLU A   5       7.998   7.460   7.397  1.00  0.00           H  
ATOM     92 2HB  GLU A   5       8.258   8.978   6.549  1.00  0.00           H  
ATOM     93 1HG  GLU A   5       8.974  10.046   8.630  1.00  0.00           H  
ATOM     94 2HG  GLU A   5       8.660   8.557   9.519  1.00  0.00           H  
ATOM     95  N   VAL A   6       6.083  10.893   9.214  1.00  0.00           N  
ATOM     96  CA  VAL A   6       5.860  12.305   9.500  1.00  0.00           C  
ATOM     97  C   VAL A   6       6.842  12.818  10.545  1.00  0.00           C  
ATOM     98  O   VAL A   6       6.971  12.243  11.625  1.00  0.00           O  
ATOM     99  CB  VAL A   6       4.420  12.528  10.000  1.00  0.00           C  
ATOM    100  CG1 VAL A   6       4.189  13.997  10.320  1.00  0.00           C  
ATOM    101  CG2 VAL A   6       3.428  12.042   8.954  1.00  0.00           C  
ATOM    102  H   VAL A   6       5.961  10.216   9.954  1.00  0.00           H  
ATOM    103  HA  VAL A   6       6.026  12.867   8.580  1.00  0.00           H  
ATOM    104  HB  VAL A   6       4.276  11.971  10.925  1.00  0.00           H  
ATOM    105 1HG1 VAL A   6       3.167  14.137  10.673  1.00  0.00           H  
ATOM    106 2HG1 VAL A   6       4.886  14.314  11.096  1.00  0.00           H  
ATOM    107 3HG1 VAL A   6       4.348  14.595   9.423  1.00  0.00           H  
ATOM    108 1HG2 VAL A   6       2.412  12.202   9.315  1.00  0.00           H  
ATOM    109 2HG2 VAL A   6       3.576  12.596   8.027  1.00  0.00           H  
ATOM    110 3HG2 VAL A   6       3.584  10.979   8.771  1.00  0.00           H  
ATOM    111  N   ARG A   7       7.534  13.904  10.216  1.00  0.00           N  
ATOM    112  CA  ARG A   7       8.490  14.510  11.135  1.00  0.00           C  
ATOM    113  C   ARG A   7       8.159  15.976  11.386  1.00  0.00           C  
ATOM    114  O   ARG A   7       7.698  16.681  10.489  1.00  0.00           O  
ATOM    115  CB  ARG A   7       9.905  14.400  10.586  1.00  0.00           C  
ATOM    116  CG  ARG A   7      10.361  12.984  10.273  1.00  0.00           C  
ATOM    117  CD  ARG A   7      10.583  12.193  11.510  1.00  0.00           C  
ATOM    118  NE  ARG A   7      10.961  10.820  11.215  1.00  0.00           N  
ATOM    119  CZ  ARG A   7      11.263   9.893  12.145  1.00  0.00           C  
ATOM    120  NH1 ARG A   7      11.228  10.207  13.421  1.00  0.00           N  
ATOM    121  NH2 ARG A   7      11.596   8.669  11.774  1.00  0.00           N  
ATOM    122  H   ARG A   7       7.395  14.320   9.306  1.00  0.00           H  
ATOM    123  HA  ARG A   7       8.424  13.985  12.088  1.00  0.00           H  
ATOM    124 1HB  ARG A   7       9.985  14.983   9.669  1.00  0.00           H  
ATOM    125 2HB  ARG A   7      10.608  14.823  11.304  1.00  0.00           H  
ATOM    126 1HG  ARG A   7       9.601  12.481   9.675  1.00  0.00           H  
ATOM    127 2HG  ARG A   7      11.298  13.019   9.715  1.00  0.00           H  
ATOM    128 1HD  ARG A   7      11.382  12.648  12.094  1.00  0.00           H  
ATOM    129 2HD  ARG A   7       9.667  12.175  12.099  1.00  0.00           H  
ATOM    130  HE  ARG A   7      10.999  10.541  10.243  1.00  0.00           H  
ATOM    131 1HH1 ARG A   7      10.974  11.142  13.704  1.00  0.00           H  
ATOM    132 2HH1 ARG A   7      11.455   9.512  14.118  1.00  0.00           H  
ATOM    133 1HH2 ARG A   7      11.623   8.428  10.792  1.00  0.00           H  
ATOM    134 2HH2 ARG A   7      11.822   7.975  12.470  1.00  0.00           H  
ATOM    135  N   GLU A   8       8.396  16.429  12.613  1.00  0.00           N  
ATOM    136  CA  GLU A   8       8.178  17.826  12.969  1.00  0.00           C  
ATOM    137  C   GLU A   8       9.499  18.576  13.088  1.00  0.00           C  
ATOM    138  O   GLU A   8      10.371  18.197  13.869  1.00  0.00           O  
ATOM    139  CB  GLU A   8       7.404  17.926  14.285  1.00  0.00           C  
ATOM    140  CG  GLU A   8       7.103  19.350  14.730  1.00  0.00           C  
ATOM    141  CD  GLU A   8       6.350  19.410  16.030  1.00  0.00           C  
ATOM    142  OE1 GLU A   8       6.000  18.373  16.540  1.00  0.00           O  
ATOM    143  OE2 GLU A   8       6.124  20.494  16.514  1.00  0.00           O  
ATOM    144  H   GLU A   8       8.737  15.789  13.316  1.00  0.00           H  
ATOM    145  HA  GLU A   8       7.600  18.292  12.172  1.00  0.00           H  
ATOM    146 1HB  GLU A   8       6.455  17.398  14.189  1.00  0.00           H  
ATOM    147 2HB  GLU A   8       7.970  17.440  15.079  1.00  0.00           H  
ATOM    148 1HG  GLU A   8       8.042  19.891  14.842  1.00  0.00           H  
ATOM    149 2HG  GLU A   8       6.520  19.846  13.955  1.00  0.00           H  
ATOM    150  N   LYS A   9       9.639  19.643  12.308  1.00  0.00           N  
ATOM    151  CA  LYS A   9      10.881  20.406  12.270  1.00  0.00           C  
ATOM    152  C   LYS A   9      10.620  21.893  12.468  1.00  0.00           C  
ATOM    153  O   LYS A   9      10.525  22.651  11.502  1.00  0.00           O  
ATOM    154  CB  LYS A   9      11.613  20.172  10.948  1.00  0.00           C  
ATOM    155  CG  LYS A   9      12.145  18.756  10.765  1.00  0.00           C  
ATOM    156  CD  LYS A   9      12.845  18.598   9.424  1.00  0.00           C  
ATOM    157  CE  LYS A   9      13.515  17.237   9.305  1.00  0.00           C  
ATOM    158  NZ  LYS A   9      14.123  17.030   7.963  1.00  0.00           N  
ATOM    159  H   LYS A   9       8.866  19.933  11.727  1.00  0.00           H  
ATOM    160  HA  LYS A   9      11.513  20.065  13.091  1.00  0.00           H  
ATOM    161 1HB  LYS A   9      10.941  20.386  10.116  1.00  0.00           H  
ATOM    162 2HB  LYS A   9      12.457  20.858  10.872  1.00  0.00           H  
ATOM    163 1HG  LYS A   9      12.852  18.527  11.563  1.00  0.00           H  
ATOM    164 2HG  LYS A   9      11.319  18.048  10.820  1.00  0.00           H  
ATOM    165 1HD  LYS A   9      12.117  18.707   8.618  1.00  0.00           H  
ATOM    166 2HD  LYS A   9      13.601  19.375   9.314  1.00  0.00           H  
ATOM    167 1HE  LYS A   9      14.294  17.148  10.061  1.00  0.00           H  
ATOM    168 2HE  LYS A   9      12.779  16.452   9.481  1.00  0.00           H  
ATOM    169 1HZ  LYS A   9      14.555  16.118   7.925  1.00  0.00           H  
ATOM    170 2HZ  LYS A   9      13.405  17.092   7.254  1.00  0.00           H  
ATOM    171 3HZ  LYS A   9      14.821  17.741   7.796  1.00  0.00           H  
ATOM    172  N   ASN A  10      10.505  22.307  13.725  1.00  0.00           N  
ATOM    173  CA  ASN A  10      10.376  23.720  14.059  1.00  0.00           C  
ATOM    174  C   ASN A  10       9.146  24.331  13.400  1.00  0.00           C  
ATOM    175  O   ASN A  10       9.184  25.465  12.923  1.00  0.00           O  
ATOM    176  CB  ASN A  10      11.628  24.479  13.660  1.00  0.00           C  
ATOM    177  CG  ASN A  10      12.848  24.013  14.404  1.00  0.00           C  
ATOM    178  OD1 ASN A  10      12.782  23.709  15.601  1.00  0.00           O  
ATOM    179  ND2 ASN A  10      13.962  23.951  13.720  1.00  0.00           N  
ATOM    180  H   ASN A  10      10.507  21.624  14.470  1.00  0.00           H  
ATOM    181  HA  ASN A  10      10.253  23.804  15.139  1.00  0.00           H  
ATOM    182 1HB  ASN A  10      11.801  24.358  12.590  1.00  0.00           H  
ATOM    183 2HB  ASN A  10      11.485  25.543  13.850  1.00  0.00           H  
ATOM    184 1HD2 ASN A  10      14.805  23.648  14.164  1.00  0.00           H  
ATOM    185 2HD2 ASN A  10      13.969  24.206  12.754  1.00  0.00           H  
ATOM    186  N   GLY A  11       8.055  23.573  13.378  1.00  0.00           N  
ATOM    187  CA  GLY A  11       6.802  24.050  12.803  1.00  0.00           C  
ATOM    188  C   GLY A  11       6.535  23.402  11.451  1.00  0.00           C  
ATOM    189  O   GLY A  11       5.384  23.212  11.060  1.00  0.00           O  
ATOM    190  H   GLY A  11       8.094  22.643  13.769  1.00  0.00           H  
ATOM    191 1HA  GLY A  11       5.981  23.828  13.485  1.00  0.00           H  
ATOM    192 2HA  GLY A  11       6.843  25.133  12.690  1.00  0.00           H  
ATOM    193  N   ARG A  12       7.606  23.066  10.740  1.00  0.00           N  
ATOM    194  CA  ARG A  12       7.489  22.416   9.440  1.00  0.00           C  
ATOM    195  C   ARG A  12       7.110  20.948   9.589  1.00  0.00           C  
ATOM    196  O   ARG A  12       7.690  20.228  10.402  1.00  0.00           O  
ATOM    197  CB  ARG A  12       8.796  22.523   8.668  1.00  0.00           C  
ATOM    198  CG  ARG A  12       8.782  21.877   7.292  1.00  0.00           C  
ATOM    199  CD  ARG A  12      10.040  22.140   6.548  1.00  0.00           C  
ATOM    200  NE  ARG A  12      10.174  23.543   6.189  1.00  0.00           N  
ATOM    201  CZ  ARG A  12      11.298  24.104   5.701  1.00  0.00           C  
ATOM    202  NH1 ARG A  12      12.374  23.370   5.520  1.00  0.00           N  
ATOM    203  NH2 ARG A  12      11.319  25.391   5.404  1.00  0.00           N  
ATOM    204  H   ARG A  12       8.525  23.265  11.109  1.00  0.00           H  
ATOM    205  HA  ARG A  12       6.693  22.912   8.884  1.00  0.00           H  
ATOM    206 1HB  ARG A  12       9.056  23.573   8.537  1.00  0.00           H  
ATOM    207 2HB  ARG A  12       9.597  22.057   9.243  1.00  0.00           H  
ATOM    208 1HG  ARG A  12       8.665  20.798   7.398  1.00  0.00           H  
ATOM    209 2HG  ARG A  12       7.950  22.277   6.711  1.00  0.00           H  
ATOM    210 1HD  ARG A  12      10.893  21.864   7.167  1.00  0.00           H  
ATOM    211 2HD  ARG A  12      10.051  21.551   5.632  1.00  0.00           H  
ATOM    212  HE  ARG A  12       9.368  24.140   6.314  1.00  0.00           H  
ATOM    213 1HH1 ARG A  12      12.358  22.385   5.747  1.00  0.00           H  
ATOM    214 2HH1 ARG A  12      13.216  23.790   5.154  1.00  0.00           H  
ATOM    215 1HH2 ARG A  12      10.492  25.956   5.543  1.00  0.00           H  
ATOM    216 2HH2 ARG A  12      12.161  25.811   5.038  1.00  0.00           H  
ATOM    217  N   VAL A  13       6.134  20.511   8.801  1.00  0.00           N  
ATOM    218  CA  VAL A  13       5.693  19.122   8.826  1.00  0.00           C  
ATOM    219  C   VAL A  13       6.160  18.373   7.584  1.00  0.00           C  
ATOM    220  O   VAL A  13       5.689  18.634   6.477  1.00  0.00           O  
ATOM    221  CB  VAL A  13       4.158  19.050   8.919  1.00  0.00           C  
ATOM    222  CG1 VAL A  13       3.692  17.601   8.932  1.00  0.00           C  
ATOM    223  CG2 VAL A  13       3.679  19.781  10.163  1.00  0.00           C  
ATOM    224  H   VAL A  13       5.686  21.158   8.168  1.00  0.00           H  
ATOM    225  HA  VAL A  13       6.142  18.640   9.695  1.00  0.00           H  
ATOM    226  HB  VAL A  13       3.727  19.518   8.033  1.00  0.00           H  
ATOM    227 1HG1 VAL A  13       2.604  17.569   8.997  1.00  0.00           H  
ATOM    228 2HG1 VAL A  13       4.015  17.107   8.015  1.00  0.00           H  
ATOM    229 3HG1 VAL A  13       4.122  17.089   9.792  1.00  0.00           H  
ATOM    230 1HG2 VAL A  13       2.593  19.727  10.222  1.00  0.00           H  
ATOM    231 2HG2 VAL A  13       4.114  19.317  11.048  1.00  0.00           H  
ATOM    232 3HG2 VAL A  13       3.988  20.826  10.113  1.00  0.00           H  
ATOM    233  N   GLU A  14       7.088  17.441   7.774  1.00  0.00           N  
ATOM    234  CA  GLU A  14       7.639  16.671   6.666  1.00  0.00           C  
ATOM    235  C   GLU A  14       6.957  15.315   6.545  1.00  0.00           C  
ATOM    236  O   GLU A  14       7.070  14.471   7.434  1.00  0.00           O  
ATOM    237  CB  GLU A  14       9.147  16.481   6.847  1.00  0.00           C  
ATOM    238  CG  GLU A  14       9.821  15.702   5.726  1.00  0.00           C  
ATOM    239  CD  GLU A  14      11.314  15.627   5.882  1.00  0.00           C  
ATOM    240  OE1 GLU A  14      11.865  16.464   6.555  1.00  0.00           O  
ATOM    241  OE2 GLU A  14      11.905  14.730   5.328  1.00  0.00           O  
ATOM    242  H   GLU A  14       7.420  17.262   8.711  1.00  0.00           H  
ATOM    243  HA  GLU A  14       7.452  17.223   5.744  1.00  0.00           H  
ATOM    244 1HB  GLU A  14       9.631  17.455   6.915  1.00  0.00           H  
ATOM    245 2HB  GLU A  14       9.338  15.954   7.782  1.00  0.00           H  
ATOM    246 1HG  GLU A  14       9.417  14.690   5.707  1.00  0.00           H  
ATOM    247 2HG  GLU A  14       9.583  16.176   4.775  1.00  0.00           H  
ATOM    248  N   VAL A  15       6.249  15.111   5.439  1.00  0.00           N  
ATOM    249  CA  VAL A  15       5.525  13.866   5.211  1.00  0.00           C  
ATOM    250  C   VAL A  15       6.132  13.079   4.057  1.00  0.00           C  
ATOM    251  O   VAL A  15       6.128  13.534   2.913  1.00  0.00           O  
ATOM    252  CB  VAL A  15       4.043  14.158   4.908  1.00  0.00           C  
ATOM    253  CG1 VAL A  15       3.286  12.862   4.660  1.00  0.00           C  
ATOM    254  CG2 VAL A  15       3.422  14.934   6.059  1.00  0.00           C  
ATOM    255  H   VAL A  15       6.212  15.837   4.738  1.00  0.00           H  
ATOM    256  HA  VAL A  15       5.608  13.256   6.111  1.00  0.00           H  
ATOM    257  HB  VAL A  15       3.979  14.748   3.994  1.00  0.00           H  
ATOM    258 1HG1 VAL A  15       2.240  13.087   4.446  1.00  0.00           H  
ATOM    259 2HG1 VAL A  15       3.725  12.341   3.809  1.00  0.00           H  
ATOM    260 3HG1 VAL A  15       3.347  12.229   5.545  1.00  0.00           H  
ATOM    261 1HG2 VAL A  15       2.375  15.137   5.837  1.00  0.00           H  
ATOM    262 2HG2 VAL A  15       3.492  14.345   6.974  1.00  0.00           H  
ATOM    263 3HG2 VAL A  15       3.954  15.876   6.192  1.00  0.00           H  
ATOM    264  N   ARG A  16       6.652  11.896   4.363  1.00  0.00           N  
ATOM    265  CA  ARG A  16       7.269  11.045   3.352  1.00  0.00           C  
ATOM    266  C   ARG A  16       6.359   9.881   2.981  1.00  0.00           C  
ATOM    267  O   ARG A  16       5.982   9.079   3.835  1.00  0.00           O  
ATOM    268  CB  ARG A  16       8.602  10.504   3.848  1.00  0.00           C  
ATOM    269  CG  ARG A  16       9.649  11.564   4.151  1.00  0.00           C  
ATOM    270  CD  ARG A  16      10.891  10.967   4.707  1.00  0.00           C  
ATOM    271  NE  ARG A  16      11.867  11.982   5.069  1.00  0.00           N  
ATOM    272  CZ  ARG A  16      13.071  11.725   5.615  1.00  0.00           C  
ATOM    273  NH1 ARG A  16      13.433  10.485   5.855  1.00  0.00           N  
ATOM    274  NH2 ARG A  16      13.889  12.721   5.908  1.00  0.00           N  
ATOM    275  H   ARG A  16       6.620  11.577   5.321  1.00  0.00           H  
ATOM    276  HA  ARG A  16       7.427  11.645   2.456  1.00  0.00           H  
ATOM    277 1HB  ARG A  16       8.444   9.928   4.758  1.00  0.00           H  
ATOM    278 2HB  ARG A  16       9.022   9.830   3.102  1.00  0.00           H  
ATOM    279 1HG  ARG A  16       9.905  12.095   3.234  1.00  0.00           H  
ATOM    280 2HG  ARG A  16       9.252  12.270   4.881  1.00  0.00           H  
ATOM    281 1HD  ARG A  16      10.649  10.392   5.600  1.00  0.00           H  
ATOM    282 2HD  ARG A  16      11.342  10.310   3.964  1.00  0.00           H  
ATOM    283  HE  ARG A  16      11.624  12.949   4.898  1.00  0.00           H  
ATOM    284 1HH1 ARG A  16      12.808   9.724   5.630  1.00  0.00           H  
ATOM    285 2HH1 ARG A  16      14.336  10.292   6.264  1.00  0.00           H  
ATOM    286 1HH2 ARG A  16      13.611  13.675   5.723  1.00  0.00           H  
ATOM    287 2HH2 ARG A  16      14.792  12.529   6.317  1.00  0.00           H  
ATOM    288  N   VAL A  17       6.009   9.795   1.702  1.00  0.00           N  
ATOM    289  CA  VAL A  17       5.121   8.744   1.221  1.00  0.00           C  
ATOM    290  C   VAL A  17       5.842   7.812   0.256  1.00  0.00           C  
ATOM    291  O   VAL A  17       6.244   8.221  -0.834  1.00  0.00           O  
ATOM    292  CB  VAL A  17       3.897   9.360   0.516  1.00  0.00           C  
ATOM    293  CG1 VAL A  17       2.978   8.267  -0.008  1.00  0.00           C  
ATOM    294  CG2 VAL A  17       3.153  10.275   1.477  1.00  0.00           C  
ATOM    295  H   VAL A  17       6.368  10.474   1.047  1.00  0.00           H  
ATOM    296  HA  VAL A  17       4.799   8.153   2.078  1.00  0.00           H  
ATOM    297  HB  VAL A  17       4.237   9.935  -0.345  1.00  0.00           H  
ATOM    298 1HG1 VAL A  17       2.119   8.721  -0.503  1.00  0.00           H  
ATOM    299 2HG1 VAL A  17       3.521   7.646  -0.721  1.00  0.00           H  
ATOM    300 3HG1 VAL A  17       2.634   7.651   0.823  1.00  0.00           H  
ATOM    301 1HG2 VAL A  17       2.290  10.708   0.972  1.00  0.00           H  
ATOM    302 2HG2 VAL A  17       2.819   9.701   2.341  1.00  0.00           H  
ATOM    303 3HG2 VAL A  17       3.818  11.074   1.807  1.00  0.00           H  
ATOM    304  N   GLU A  18       6.003   6.557   0.662  1.00  0.00           N  
ATOM    305  CA  GLU A  18       6.697   5.570  -0.157  1.00  0.00           C  
ATOM    306  C   GLU A  18       5.713   4.610  -0.813  1.00  0.00           C  
ATOM    307  O   GLU A  18       5.049   3.826  -0.135  1.00  0.00           O  
ATOM    308  CB  GLU A  18       7.701   4.786   0.691  1.00  0.00           C  
ATOM    309  CG  GLU A  18       8.521   3.768  -0.089  1.00  0.00           C  
ATOM    310  CD  GLU A  18       9.518   3.039   0.769  1.00  0.00           C  
ATOM    311  OE1 GLU A  18       9.684   3.416   1.904  1.00  0.00           O  
ATOM    312  OE2 GLU A  18      10.113   2.103   0.289  1.00  0.00           O  
ATOM    313  H   GLU A  18       5.635   6.280   1.561  1.00  0.00           H  
ATOM    314  HA  GLU A  18       7.227   6.099  -0.949  1.00  0.00           H  
ATOM    315 1HB  GLU A  18       8.394   5.479   1.168  1.00  0.00           H  
ATOM    316 2HB  GLU A  18       7.173   4.254   1.482  1.00  0.00           H  
ATOM    317 1HG  GLU A  18       7.846   3.040  -0.539  1.00  0.00           H  
ATOM    318 2HG  GLU A  18       9.048   4.280  -0.893  1.00  0.00           H  
ATOM    319  N   ASN A  19       5.624   4.676  -2.138  1.00  0.00           N  
ATOM    320  CA  ASN A  19       4.674   3.860  -2.884  1.00  0.00           C  
ATOM    321  C   ASN A  19       5.325   2.576  -3.384  1.00  0.00           C  
ATOM    322  O   ASN A  19       6.145   2.602  -4.301  1.00  0.00           O  
ATOM    323  CB  ASN A  19       4.087   4.647  -4.041  1.00  0.00           C  
ATOM    324  CG  ASN A  19       3.057   3.864  -4.808  1.00  0.00           C  
ATOM    325  OD1 ASN A  19       2.825   2.682  -4.531  1.00  0.00           O  
ATOM    326  ND2 ASN A  19       2.436   4.501  -5.767  1.00  0.00           N  
ATOM    327  H   ASN A  19       6.230   5.309  -2.640  1.00  0.00           H  
ATOM    328  HA  ASN A  19       3.864   3.582  -2.210  1.00  0.00           H  
ATOM    329 1HB  ASN A  19       3.625   5.560  -3.663  1.00  0.00           H  
ATOM    330 2HB  ASN A  19       4.884   4.941  -4.723  1.00  0.00           H  
ATOM    331 1HD2 ASN A  19       1.740   4.030  -6.312  1.00  0.00           H  
ATOM    332 2HD2 ASN A  19       2.656   5.457  -5.957  1.00  0.00           H  
ATOM    333  N   ARG A  20       4.954   1.455  -2.775  1.00  0.00           N  
ATOM    334  CA  ARG A  20       5.504   0.159  -3.155  1.00  0.00           C  
ATOM    335  C   ARG A  20       4.476  -0.676  -3.908  1.00  0.00           C  
ATOM    336  O   ARG A  20       4.642  -1.884  -4.070  1.00  0.00           O  
ATOM    337  CB  ARG A  20       5.972  -0.606  -1.926  1.00  0.00           C  
ATOM    338  CG  ARG A  20       7.154   0.015  -1.199  1.00  0.00           C  
ATOM    339  CD  ARG A  20       7.629  -0.847  -0.086  1.00  0.00           C  
ATOM    340  NE  ARG A  20       8.818  -0.305   0.551  1.00  0.00           N  
ATOM    341  CZ  ARG A  20       9.494  -0.908   1.548  1.00  0.00           C  
ATOM    342  NH1 ARG A  20       9.087  -2.069   2.010  1.00  0.00           N  
ATOM    343  NH2 ARG A  20      10.567  -0.331   2.062  1.00  0.00           N  
ATOM    344  H   ARG A  20       4.275   1.501  -2.029  1.00  0.00           H  
ATOM    345  HA  ARG A  20       6.347   0.332  -3.824  1.00  0.00           H  
ATOM    346 1HB  ARG A  20       5.152  -0.686  -1.214  1.00  0.00           H  
ATOM    347 2HB  ARG A  20       6.257  -1.618  -2.214  1.00  0.00           H  
ATOM    348 1HG  ARG A  20       7.978   0.157  -1.898  1.00  0.00           H  
ATOM    349 2HG  ARG A  20       6.861   0.980  -0.784  1.00  0.00           H  
ATOM    350 1HD  ARG A  20       6.847  -0.932   0.667  1.00  0.00           H  
ATOM    351 2HD  ARG A  20       7.870  -1.837  -0.471  1.00  0.00           H  
ATOM    352  HE  ARG A  20       9.162   0.588   0.223  1.00  0.00           H  
ATOM    353 1HH1 ARG A  20       8.267  -2.510   1.617  1.00  0.00           H  
ATOM    354 2HH1 ARG A  20       9.594  -2.521   2.757  1.00  0.00           H  
ATOM    355 1HH2 ARG A  20      10.880   0.562   1.707  1.00  0.00           H  
ATOM    356 2HH2 ARG A  20      11.073  -0.783   2.809  1.00  0.00           H  
ATOM    357  N   SER A  21       3.412  -0.024  -4.365  1.00  0.00           N  
ATOM    358  CA  SER A  21       2.380  -0.694  -5.147  1.00  0.00           C  
ATOM    359  C   SER A  21       2.745  -0.731  -6.625  1.00  0.00           C  
ATOM    360  O   SER A  21       3.797  -0.234  -7.027  1.00  0.00           O  
ATOM    361  CB  SER A  21       1.048   0.006  -4.962  1.00  0.00           C  
ATOM    362  OG  SER A  21       0.999   1.195  -5.703  1.00  0.00           O  
ATOM    363  H   SER A  21       3.316   0.962  -4.167  1.00  0.00           H  
ATOM    364  HA  SER A  21       2.305  -1.724  -4.796  1.00  0.00           H  
ATOM    365 1HB  SER A  21       0.242  -0.656  -5.278  1.00  0.00           H  
ATOM    366 2HB  SER A  21       0.895   0.226  -3.906  1.00  0.00           H  
ATOM    367  HG  SER A  21       1.649   1.780  -5.307  1.00  0.00           H  
ATOM    368  N   ASP A  22       1.869  -1.322  -7.431  1.00  0.00           N  
ATOM    369  CA  ASP A  22       2.067  -1.369  -8.875  1.00  0.00           C  
ATOM    370  C   ASP A  22       1.265  -0.281  -9.577  1.00  0.00           C  
ATOM    371  O   ASP A  22       1.157  -0.269 -10.803  1.00  0.00           O  
ATOM    372  CB  ASP A  22       1.669  -2.740  -9.426  1.00  0.00           C  
ATOM    373  CG  ASP A  22       0.209  -3.084  -9.163  1.00  0.00           C  
ATOM    374  OD1 ASP A  22      -0.417  -2.387  -8.400  1.00  0.00           O  
ATOM    375  OD2 ASP A  22      -0.267  -4.039  -9.729  1.00  0.00           O  
ATOM    376  H   ASP A  22       1.045  -1.749  -7.033  1.00  0.00           H  
ATOM    377  HA  ASP A  22       3.123  -1.190  -9.078  1.00  0.00           H  
ATOM    378 1HB  ASP A  22       1.845  -2.765 -10.502  1.00  0.00           H  
ATOM    379 2HB  ASP A  22       2.295  -3.510  -8.974  1.00  0.00           H  
ATOM    380  N   ARG A  23       0.704   0.633  -8.792  1.00  0.00           N  
ATOM    381  CA  ARG A  23      -0.091   1.727  -9.337  1.00  0.00           C  
ATOM    382  C   ARG A  23       0.171   3.026  -8.585  1.00  0.00           C  
ATOM    383  O   ARG A  23       0.440   3.015  -7.384  1.00  0.00           O  
ATOM    384  CB  ARG A  23      -1.574   1.396  -9.271  1.00  0.00           C  
ATOM    385  CG  ARG A  23      -2.012   0.242 -10.158  1.00  0.00           C  
ATOM    386  CD  ARG A  23      -1.942   0.599 -11.598  1.00  0.00           C  
ATOM    387  NE  ARG A  23      -2.471  -0.457 -12.446  1.00  0.00           N  
ATOM    388  CZ  ARG A  23      -1.760  -1.513 -12.887  1.00  0.00           C  
ATOM    389  NH1 ARG A  23      -0.494  -1.638 -12.553  1.00  0.00           N  
ATOM    390  NH2 ARG A  23      -2.334  -2.422 -13.655  1.00  0.00           N  
ATOM    391  H   ARG A  23       0.831   0.568  -7.792  1.00  0.00           H  
ATOM    392  HA  ARG A  23       0.206   1.877 -10.375  1.00  0.00           H  
ATOM    393 1HB  ARG A  23      -1.845   1.145  -8.246  1.00  0.00           H  
ATOM    394 2HB  ARG A  23      -2.156   2.272  -9.558  1.00  0.00           H  
ATOM    395 1HG  ARG A  23      -1.363  -0.617  -9.986  1.00  0.00           H  
ATOM    396 2HG  ARG A  23      -3.042  -0.028  -9.922  1.00  0.00           H  
ATOM    397 1HD  ARG A  23      -2.523   1.504 -11.778  1.00  0.00           H  
ATOM    398 2HD  ARG A  23      -0.904   0.773 -11.879  1.00  0.00           H  
ATOM    399  HE  ARG A  23      -3.442  -0.395 -12.723  1.00  0.00           H  
ATOM    400 1HH1 ARG A  23      -0.055  -0.943 -11.966  1.00  0.00           H  
ATOM    401 2HH1 ARG A  23       0.039  -2.429 -12.884  1.00  0.00           H  
ATOM    402 1HH2 ARG A  23      -3.307  -2.325 -13.912  1.00  0.00           H  
ATOM    403 2HH2 ARG A  23      -1.801  -3.213 -13.986  1.00  0.00           H  
ATOM    404  N   PRO A  24       0.091   4.144  -9.299  1.00  0.00           N  
ATOM    405  CA  PRO A  24       0.243   5.457  -8.685  1.00  0.00           C  
ATOM    406  C   PRO A  24      -0.960   5.803  -7.817  1.00  0.00           C  
ATOM    407  O   PRO A  24      -2.059   5.293  -8.032  1.00  0.00           O  
ATOM    408  CB  PRO A  24       0.355   6.392  -9.894  1.00  0.00           C  
ATOM    409  CG  PRO A  24      -0.430   5.706 -10.960  1.00  0.00           C  
ATOM    410  CD  PRO A  24      -0.143   4.243 -10.754  1.00  0.00           C  
ATOM    411  HA  PRO A  24       1.123   5.430  -8.042  1.00  0.00           H  
ATOM    412 1HB  PRO A  24      -0.045   7.384  -9.641  1.00  0.00           H  
ATOM    413 2HB  PRO A  24       1.412   6.531 -10.166  1.00  0.00           H  
ATOM    414 1HG  PRO A  24      -1.499   5.946 -10.858  1.00  0.00           H  
ATOM    415 2HG  PRO A  24      -0.117   6.064 -11.952  1.00  0.00           H  
ATOM    416 1HD  PRO A  24      -1.017   3.650 -11.063  1.00  0.00           H  
ATOM    417 2HD  PRO A  24       0.745   3.957 -11.336  1.00  0.00           H  
ATOM    418  N   GLY A  25      -0.744   6.672  -6.836  1.00  0.00           N  
ATOM    419  CA  GLY A  25      -1.796   7.043  -5.896  1.00  0.00           C  
ATOM    420  C   GLY A  25      -1.842   8.551  -5.688  1.00  0.00           C  
ATOM    421  O   GLY A  25      -1.028   9.289  -6.243  1.00  0.00           O  
ATOM    422  H   GLY A  25       0.171   7.087  -6.738  1.00  0.00           H  
ATOM    423 1HA  GLY A  25      -2.758   6.695  -6.271  1.00  0.00           H  
ATOM    424 2HA  GLY A  25      -1.624   6.545  -4.943  1.00  0.00           H  
ATOM    425  N   THR A  26      -2.798   9.003  -4.883  1.00  0.00           N  
ATOM    426  CA  THR A  26      -2.969  10.428  -4.622  1.00  0.00           C  
ATOM    427  C   THR A  26      -2.774  10.744  -3.145  1.00  0.00           C  
ATOM    428  O   THR A  26      -3.353  10.089  -2.278  1.00  0.00           O  
ATOM    429  CB  THR A  26      -4.359  10.911  -5.076  1.00  0.00           C  
ATOM    430  OG1 THR A  26      -4.505  10.700  -6.486  1.00  0.00           O  
ATOM    431  CG2 THR A  26      -4.536  12.390  -4.767  1.00  0.00           C  
ATOM    432  H   THR A  26      -3.422   8.344  -4.442  1.00  0.00           H  
ATOM    433  HA  THR A  26      -2.207  10.969  -5.183  1.00  0.00           H  
ATOM    434  HB  THR A  26      -5.130  10.343  -4.555  1.00  0.00           H  
ATOM    435  HG1 THR A  26      -3.825  11.192  -6.954  1.00  0.00           H  
ATOM    436 1HG2 THR A  26      -5.524  12.714  -5.094  1.00  0.00           H  
ATOM    437 2HG2 THR A  26      -4.437  12.552  -3.694  1.00  0.00           H  
ATOM    438 3HG2 THR A  26      -3.774  12.965  -5.292  1.00  0.00           H  
ATOM    439  N   VAL A  27      -1.955  11.752  -2.864  1.00  0.00           N  
ATOM    440  CA  VAL A  27      -1.646  12.127  -1.489  1.00  0.00           C  
ATOM    441  C   VAL A  27      -2.144  13.532  -1.177  1.00  0.00           C  
ATOM    442  O   VAL A  27      -1.782  14.495  -1.854  1.00  0.00           O  
ATOM    443  CB  VAL A  27      -0.127  12.058  -1.245  1.00  0.00           C  
ATOM    444  CG1 VAL A  27       0.205  12.492   0.175  1.00  0.00           C  
ATOM    445  CG2 VAL A  27       0.376  10.647  -1.509  1.00  0.00           C  
ATOM    446  H   VAL A  27      -1.536  12.271  -3.622  1.00  0.00           H  
ATOM    447  HA  VAL A  27      -2.162  11.434  -0.825  1.00  0.00           H  
ATOM    448  HB  VAL A  27       0.372  12.754  -1.919  1.00  0.00           H  
ATOM    449 1HG1 VAL A  27       1.283  12.437   0.330  1.00  0.00           H  
ATOM    450 2HG1 VAL A  27      -0.132  13.517   0.329  1.00  0.00           H  
ATOM    451 3HG1 VAL A  27      -0.297  11.834   0.883  1.00  0.00           H  
ATOM    452 1HG2 VAL A  27       1.451  10.605  -1.335  1.00  0.00           H  
ATOM    453 2HG2 VAL A  27      -0.128   9.950  -0.839  1.00  0.00           H  
ATOM    454 3HG2 VAL A  27       0.165  10.372  -2.543  1.00  0.00           H  
ATOM    455  N   GLU A  28      -2.976  13.645  -0.147  1.00  0.00           N  
ATOM    456  CA  GLU A  28      -3.459  14.942   0.309  1.00  0.00           C  
ATOM    457  C   GLU A  28      -3.088  15.187   1.766  1.00  0.00           C  
ATOM    458  O   GLU A  28      -3.537  14.469   2.660  1.00  0.00           O  
ATOM    459  CB  GLU A  28      -4.977  15.037   0.137  1.00  0.00           C  
ATOM    460  CG  GLU A  28      -5.447  15.037  -1.311  1.00  0.00           C  
ATOM    461  CD  GLU A  28      -6.926  15.264  -1.445  1.00  0.00           C  
ATOM    462  OE1 GLU A  28      -7.580  15.409  -0.441  1.00  0.00           O  
ATOM    463  OE2 GLU A  28      -7.404  15.292  -2.555  1.00  0.00           O  
ATOM    464  H   GLU A  28      -3.282  12.809   0.331  1.00  0.00           H  
ATOM    465  HA  GLU A  28      -2.978  15.714  -0.292  1.00  0.00           H  
ATOM    466 1HB  GLU A  28      -5.454  14.198   0.644  1.00  0.00           H  
ATOM    467 2HB  GLU A  28      -5.340  15.952   0.606  1.00  0.00           H  
ATOM    468 1HG  GLU A  28      -4.919  15.821  -1.853  1.00  0.00           H  
ATOM    469 2HG  GLU A  28      -5.187  14.082  -1.765  1.00  0.00           H  
ATOM    470  N   VAL A  29      -2.264  16.203   1.999  1.00  0.00           N  
ATOM    471  CA  VAL A  29      -1.810  16.528   3.346  1.00  0.00           C  
ATOM    472  C   VAL A  29      -2.279  17.915   3.766  1.00  0.00           C  
ATOM    473  O   VAL A  29      -1.944  18.914   3.130  1.00  0.00           O  
ATOM    474  CB  VAL A  29      -0.273  16.465   3.421  1.00  0.00           C  
ATOM    475  CG1 VAL A  29       0.208  16.830   4.817  1.00  0.00           C  
ATOM    476  CG2 VAL A  29       0.208  15.076   3.031  1.00  0.00           C  
ATOM    477  H   VAL A  29      -1.945  16.766   1.223  1.00  0.00           H  
ATOM    478  HA  VAL A  29      -2.247  15.805   4.034  1.00  0.00           H  
ATOM    479  HB  VAL A  29       0.146  17.201   2.734  1.00  0.00           H  
ATOM    480 1HG1 VAL A  29       1.296  16.781   4.852  1.00  0.00           H  
ATOM    481 2HG1 VAL A  29      -0.117  17.842   5.061  1.00  0.00           H  
ATOM    482 3HG1 VAL A  29      -0.210  16.130   5.541  1.00  0.00           H  
ATOM    483 1HG2 VAL A  29       1.296  15.038   3.086  1.00  0.00           H  
ATOM    484 2HG2 VAL A  29      -0.215  14.339   3.714  1.00  0.00           H  
ATOM    485 3HG2 VAL A  29      -0.112  14.852   2.013  1.00  0.00           H  
ATOM    486  N   GLU A  30      -3.057  17.970   4.842  1.00  0.00           N  
ATOM    487  CA  GLU A  30      -3.575  19.235   5.349  1.00  0.00           C  
ATOM    488  C   GLU A  30      -2.919  19.608   6.672  1.00  0.00           C  
ATOM    489  O   GLU A  30      -3.062  18.900   7.669  1.00  0.00           O  
ATOM    490  CB  GLU A  30      -5.093  19.157   5.526  1.00  0.00           C  
ATOM    491  CG  GLU A  30      -5.734  20.442   6.032  1.00  0.00           C  
ATOM    492  CD  GLU A  30      -7.233  20.360   6.102  1.00  0.00           C  
ATOM    493  OE1 GLU A  30      -7.785  19.437   5.553  1.00  0.00           O  
ATOM    494  OE2 GLU A  30      -7.828  21.222   6.704  1.00  0.00           O  
ATOM    495  H   GLU A  30      -3.296  17.113   5.321  1.00  0.00           H  
ATOM    496  HA  GLU A  30      -3.335  20.014   4.625  1.00  0.00           H  
ATOM    497 1HB  GLU A  30      -5.558  18.904   4.573  1.00  0.00           H  
ATOM    498 2HB  GLU A  30      -5.337  18.362   6.231  1.00  0.00           H  
ATOM    499 1HG  GLU A  30      -5.347  20.662   7.026  1.00  0.00           H  
ATOM    500 2HG  GLU A  30      -5.450  21.261   5.372  1.00  0.00           H  
ATOM    501  N   VAL A  31      -2.198  20.724   6.675  1.00  0.00           N  
ATOM    502  CA  VAL A  31      -1.548  21.214   7.885  1.00  0.00           C  
ATOM    503  C   VAL A  31      -2.010  22.624   8.226  1.00  0.00           C  
ATOM    504  O   VAL A  31      -1.676  23.583   7.530  1.00  0.00           O  
ATOM    505  CB  VAL A  31      -0.018  21.206   7.710  1.00  0.00           C  
ATOM    506  CG1 VAL A  31       0.665  21.710   8.973  1.00  0.00           C  
ATOM    507  CG2 VAL A  31       0.457  19.803   7.363  1.00  0.00           C  
ATOM    508  H   VAL A  31      -2.097  21.247   5.817  1.00  0.00           H  
ATOM    509  HA  VAL A  31      -1.832  20.560   8.710  1.00  0.00           H  
ATOM    510  HB  VAL A  31       0.250  21.891   6.905  1.00  0.00           H  
ATOM    511 1HG1 VAL A  31       1.746  21.698   8.831  1.00  0.00           H  
ATOM    512 2HG1 VAL A  31       0.338  22.728   9.181  1.00  0.00           H  
ATOM    513 3HG1 VAL A  31       0.403  21.064   9.810  1.00  0.00           H  
ATOM    514 1HG2 VAL A  31       1.540  19.806   7.240  1.00  0.00           H  
ATOM    515 2HG2 VAL A  31       0.184  19.118   8.166  1.00  0.00           H  
ATOM    516 3HG2 VAL A  31      -0.013  19.479   6.434  1.00  0.00           H  
ATOM    517  N   GLY A  32      -2.780  22.745   9.303  1.00  0.00           N  
ATOM    518  CA  GLY A  32      -3.245  24.045   9.770  1.00  0.00           C  
ATOM    519  C   GLY A  32      -4.276  24.637   8.817  1.00  0.00           C  
ATOM    520  O   GLY A  32      -4.506  25.846   8.808  1.00  0.00           O  
ATOM    521  H   GLY A  32      -3.049  21.915   9.810  1.00  0.00           H  
ATOM    522 1HA  GLY A  32      -3.681  23.940  10.763  1.00  0.00           H  
ATOM    523 2HA  GLY A  32      -2.398  24.724   9.861  1.00  0.00           H  
ATOM    524  N   GLY A  33      -4.894  23.777   8.014  1.00  0.00           N  
ATOM    525  CA  GLY A  33      -5.884  24.216   7.038  1.00  0.00           C  
ATOM    526  C   GLY A  33      -5.293  24.257   5.635  1.00  0.00           C  
ATOM    527  O   GLY A  33      -6.022  24.317   4.645  1.00  0.00           O  
ATOM    528  H   GLY A  33      -4.673  22.794   8.083  1.00  0.00           H  
ATOM    529 1HA  GLY A  33      -6.739  23.539   7.057  1.00  0.00           H  
ATOM    530 2HA  GLY A  33      -6.251  25.204   7.311  1.00  0.00           H  
ATOM    531  N   VAL A  34      -3.967  24.224   5.556  1.00  0.00           N  
ATOM    532  CA  VAL A  34      -3.276  24.235   4.272  1.00  0.00           C  
ATOM    533  C   VAL A  34      -3.187  22.833   3.683  1.00  0.00           C  
ATOM    534  O   VAL A  34      -2.383  22.013   4.125  1.00  0.00           O  
ATOM    535  CB  VAL A  34      -1.856  24.811   4.434  1.00  0.00           C  
ATOM    536  CG1 VAL A  34      -1.124  24.805   3.101  1.00  0.00           C  
ATOM    537  CG2 VAL A  34      -1.932  26.220   5.001  1.00  0.00           C  
ATOM    538  H   VAL A  34      -3.424  24.191   6.407  1.00  0.00           H  
ATOM    539  HA  VAL A  34      -3.852  24.851   3.582  1.00  0.00           H  
ATOM    540  HB  VAL A  34      -1.291  24.174   5.115  1.00  0.00           H  
ATOM    541 1HG1 VAL A  34      -0.122  25.215   3.234  1.00  0.00           H  
ATOM    542 2HG1 VAL A  34      -1.050  23.782   2.731  1.00  0.00           H  
ATOM    543 3HG1 VAL A  34      -1.671  25.413   2.382  1.00  0.00           H  
ATOM    544 1HG2 VAL A  34      -0.925  26.621   5.114  1.00  0.00           H  
ATOM    545 2HG2 VAL A  34      -2.502  26.856   4.323  1.00  0.00           H  
ATOM    546 3HG2 VAL A  34      -2.423  26.195   5.974  1.00  0.00           H  
ATOM    547  N   ARG A  35      -4.019  22.564   2.682  1.00  0.00           N  
ATOM    548  CA  ARG A  35      -4.138  21.222   2.125  1.00  0.00           C  
ATOM    549  C   ARG A  35      -3.665  21.182   0.677  1.00  0.00           C  
ATOM    550  O   ARG A  35      -4.180  21.907  -0.174  1.00  0.00           O  
ATOM    551  CB  ARG A  35      -5.578  20.738   2.198  1.00  0.00           C  
ATOM    552  CG  ARG A  35      -5.788  19.289   1.787  1.00  0.00           C  
ATOM    553  CD  ARG A  35      -7.138  18.800   2.167  1.00  0.00           C  
ATOM    554  NE  ARG A  35      -7.322  17.398   1.828  1.00  0.00           N  
ATOM    555  CZ  ARG A  35      -7.791  16.461   2.676  1.00  0.00           C  
ATOM    556  NH1 ARG A  35      -8.117  16.793   3.906  1.00  0.00           N  
ATOM    557  NH2 ARG A  35      -7.922  15.210   2.272  1.00  0.00           N  
ATOM    558  H   ARG A  35      -4.583  23.308   2.297  1.00  0.00           H  
ATOM    559  HA  ARG A  35      -3.497  20.557   2.704  1.00  0.00           H  
ATOM    560 1HB  ARG A  35      -5.948  20.848   3.216  1.00  0.00           H  
ATOM    561 2HB  ARG A  35      -6.203  21.357   1.554  1.00  0.00           H  
ATOM    562 1HG  ARG A  35      -5.682  19.199   0.705  1.00  0.00           H  
ATOM    563 2HG  ARG A  35      -5.045  18.660   2.278  1.00  0.00           H  
ATOM    564 1HD  ARG A  35      -7.276  18.912   3.242  1.00  0.00           H  
ATOM    565 2HD  ARG A  35      -7.896  19.380   1.641  1.00  0.00           H  
ATOM    566  HE  ARG A  35      -7.081  17.105   0.891  1.00  0.00           H  
ATOM    567 1HH1 ARG A  35      -8.017  17.749   4.215  1.00  0.00           H  
ATOM    568 2HH1 ARG A  35      -8.469  16.091   4.541  1.00  0.00           H  
ATOM    569 1HH2 ARG A  35      -7.671  14.955   1.326  1.00  0.00           H  
ATOM    570 2HH2 ARG A  35      -8.273  14.509   2.907  1.00  0.00           H  
ATOM    571  N   LEU A  36      -2.681  20.332   0.405  1.00  0.00           N  
ATOM    572  CA  LEU A  36      -2.128  20.205  -0.938  1.00  0.00           C  
ATOM    573  C   LEU A  36      -2.271  18.782  -1.461  1.00  0.00           C  
ATOM    574  O   LEU A  36      -2.230  17.821  -0.692  1.00  0.00           O  
ATOM    575  CB  LEU A  36      -0.649  20.612  -0.943  1.00  0.00           C  
ATOM    576  CG  LEU A  36      -0.352  22.046  -0.486  1.00  0.00           C  
ATOM    577  CD1 LEU A  36       1.154  22.257  -0.420  1.00  0.00           C  
ATOM    578  CD2 LEU A  36      -1.001  23.031  -1.447  1.00  0.00           C  
ATOM    579  H   LEU A  36      -2.306  19.759   1.147  1.00  0.00           H  
ATOM    580  HA  LEU A  36      -2.692  20.862  -1.600  1.00  0.00           H  
ATOM    581 1HB  LEU A  36      -0.100  19.936  -0.290  1.00  0.00           H  
ATOM    582 2HB  LEU A  36      -0.261  20.500  -1.956  1.00  0.00           H  
ATOM    583  HG  LEU A  36      -0.754  22.199   0.516  1.00  0.00           H  
ATOM    584 1HD1 LEU A  36       1.365  23.276  -0.095  1.00  0.00           H  
ATOM    585 2HD1 LEU A  36       1.590  21.553   0.289  1.00  0.00           H  
ATOM    586 3HD1 LEU A  36       1.588  22.095  -1.407  1.00  0.00           H  
ATOM    587 1HD2 LEU A  36      -0.791  24.050  -1.122  1.00  0.00           H  
ATOM    588 2HD2 LEU A  36      -0.599  22.879  -2.449  1.00  0.00           H  
ATOM    589 3HD2 LEU A  36      -2.079  22.869  -1.461  1.00  0.00           H  
ATOM    590  N   ARG A  37      -2.438  18.652  -2.773  1.00  0.00           N  
ATOM    591  CA  ARG A  37      -2.606  17.346  -3.398  1.00  0.00           C  
ATOM    592  C   ARG A  37      -1.378  16.964  -4.214  1.00  0.00           C  
ATOM    593  O   ARG A  37      -0.838  17.780  -4.961  1.00  0.00           O  
ATOM    594  CB  ARG A  37      -3.832  17.338  -4.299  1.00  0.00           C  
ATOM    595  CG  ARG A  37      -4.054  16.044  -5.066  1.00  0.00           C  
ATOM    596  CD  ARG A  37      -5.284  16.101  -5.896  1.00  0.00           C  
ATOM    597  NE  ARG A  37      -6.489  16.047  -5.085  1.00  0.00           N  
ATOM    598  CZ  ARG A  37      -7.722  16.365  -5.525  1.00  0.00           C  
ATOM    599  NH1 ARG A  37      -7.896  16.757  -6.767  1.00  0.00           N  
ATOM    600  NH2 ARG A  37      -8.757  16.283  -4.707  1.00  0.00           N  
ATOM    601  H   ARG A  37      -2.449  19.480  -3.351  1.00  0.00           H  
ATOM    602  HA  ARG A  37      -2.726  16.605  -2.608  1.00  0.00           H  
ATOM    603 1HB  ARG A  37      -4.724  17.523  -3.701  1.00  0.00           H  
ATOM    604 2HB  ARG A  37      -3.754  18.144  -5.028  1.00  0.00           H  
ATOM    605 1HG  ARG A  37      -3.204  15.861  -5.724  1.00  0.00           H  
ATOM    606 2HG  ARG A  37      -4.153  15.216  -4.363  1.00  0.00           H  
ATOM    607 1HD  ARG A  37      -5.296  17.031  -6.464  1.00  0.00           H  
ATOM    608 2HD  ARG A  37      -5.298  15.256  -6.584  1.00  0.00           H  
ATOM    609  HE  ARG A  37      -6.395  15.750  -4.123  1.00  0.00           H  
ATOM    610 1HH1 ARG A  37      -7.105  16.820  -7.393  1.00  0.00           H  
ATOM    611 2HH1 ARG A  37      -8.821  16.995  -7.097  1.00  0.00           H  
ATOM    612 1HH2 ARG A  37      -8.623  15.982  -3.751  1.00  0.00           H  
ATOM    613 2HH2 ARG A  37      -9.681  16.522  -5.036  1.00  0.00           H  
ATOM    614  N   PHE A  38      -0.940  15.718  -4.067  1.00  0.00           N  
ATOM    615  CA  PHE A  38       0.256  15.240  -4.749  1.00  0.00           C  
ATOM    616  C   PHE A  38      -0.003  13.913  -5.451  1.00  0.00           C  
ATOM    617  O   PHE A  38      -0.931  13.185  -5.099  1.00  0.00           O  
ATOM    618  CB  PHE A  38       1.410  15.082  -3.758  1.00  0.00           C  
ATOM    619  CG  PHE A  38       1.724  16.334  -2.989  1.00  0.00           C  
ATOM    620  CD1 PHE A  38       1.117  16.585  -1.767  1.00  0.00           C  
ATOM    621  CD2 PHE A  38       2.626  17.263  -3.485  1.00  0.00           C  
ATOM    622  CE1 PHE A  38       1.405  17.736  -1.059  1.00  0.00           C  
ATOM    623  CE2 PHE A  38       2.916  18.414  -2.779  1.00  0.00           C  
ATOM    624  CZ  PHE A  38       2.304  18.651  -1.564  1.00  0.00           C  
ATOM    625  H   PHE A  38      -1.449  15.085  -3.466  1.00  0.00           H  
ATOM    626  HA  PHE A  38       0.527  15.972  -5.510  1.00  0.00           H  
ATOM    627 1HB  PHE A  38       1.171  14.295  -3.044  1.00  0.00           H  
ATOM    628 2HB  PHE A  38       2.309  14.777  -4.292  1.00  0.00           H  
ATOM    629  HD1 PHE A  38       0.406  15.861  -1.367  1.00  0.00           H  
ATOM    630  HD2 PHE A  38       3.109  17.076  -4.445  1.00  0.00           H  
ATOM    631  HE1 PHE A  38       0.920  17.921  -0.100  1.00  0.00           H  
ATOM    632  HE2 PHE A  38       3.627  19.136  -3.180  1.00  0.00           H  
ATOM    633  HZ  PHE A  38       2.531  19.559  -1.007  1.00  0.00           H  
ATOM    634  N   THR A  39       0.824  13.603  -6.444  1.00  0.00           N  
ATOM    635  CA  THR A  39       0.766  12.309  -7.114  1.00  0.00           C  
ATOM    636  C   THR A  39       2.052  11.522  -6.902  1.00  0.00           C  
ATOM    637  O   THR A  39       3.150  12.038  -7.113  1.00  0.00           O  
ATOM    638  CB  THR A  39       0.504  12.477  -8.622  1.00  0.00           C  
ATOM    639  OG1 THR A  39      -0.749  13.144  -8.821  1.00  0.00           O  
ATOM    640  CG2 THR A  39       0.468  11.121  -9.311  1.00  0.00           C  
ATOM    641  H   THR A  39       1.509  14.282  -6.743  1.00  0.00           H  
ATOM    642  HA  THR A  39      -0.052  11.737  -6.675  1.00  0.00           H  
ATOM    643  HB  THR A  39       1.296  13.081  -9.064  1.00  0.00           H  
ATOM    644  HG1 THR A  39      -1.421  12.498  -9.053  1.00  0.00           H  
ATOM    645 1HG2 THR A  39       0.283  11.259 -10.376  1.00  0.00           H  
ATOM    646 2HG2 THR A  39       1.424  10.617  -9.171  1.00  0.00           H  
ATOM    647 3HG2 THR A  39      -0.328  10.516  -8.880  1.00  0.00           H  
ATOM    648  N   VAL A  40       1.911  10.269  -6.483  1.00  0.00           N  
ATOM    649  CA  VAL A  40       3.063   9.420  -6.202  1.00  0.00           C  
ATOM    650  C   VAL A  40       3.076   8.193  -7.104  1.00  0.00           C  
ATOM    651  O   VAL A  40       2.094   7.455  -7.179  1.00  0.00           O  
ATOM    652  CB  VAL A  40       3.048   8.971  -4.729  1.00  0.00           C  
ATOM    653  CG1 VAL A  40       4.251   8.089  -4.429  1.00  0.00           C  
ATOM    654  CG2 VAL A  40       3.032  10.188  -3.816  1.00  0.00           C  
ATOM    655  H   VAL A  40       0.982   9.894  -6.357  1.00  0.00           H  
ATOM    656  HA  VAL A  40       3.966   9.996  -6.407  1.00  0.00           H  
ATOM    657  HB  VAL A  40       2.156   8.371  -4.550  1.00  0.00           H  
ATOM    658 1HG1 VAL A  40       4.224   7.780  -3.383  1.00  0.00           H  
ATOM    659 2HG1 VAL A  40       4.223   7.206  -5.068  1.00  0.00           H  
ATOM    660 3HG1 VAL A  40       5.168   8.646  -4.619  1.00  0.00           H  
ATOM    661 1HG2 VAL A  40       3.021   9.864  -2.776  1.00  0.00           H  
ATOM    662 2HG2 VAL A  40       3.921  10.792  -3.999  1.00  0.00           H  
ATOM    663 3HG2 VAL A  40       2.141  10.784  -4.020  1.00  0.00           H  
ATOM    664  N   ASN A  41       4.196   7.979  -7.787  1.00  0.00           N  
ATOM    665  CA  ASN A  41       4.312   6.886  -8.745  1.00  0.00           C  
ATOM    666  C   ASN A  41       4.872   5.633  -8.086  1.00  0.00           C  
ATOM    667  O   ASN A  41       5.515   5.705  -7.038  1.00  0.00           O  
ATOM    668  CB  ASN A  41       5.173   7.300  -9.924  1.00  0.00           C  
ATOM    669  CG  ASN A  41       4.543   8.390 -10.746  1.00  0.00           C  
ATOM    670  OD1 ASN A  41       3.610   8.143 -11.518  1.00  0.00           O  
ATOM    671  ND2 ASN A  41       5.036   9.593 -10.594  1.00  0.00           N  
ATOM    672  H   ASN A  41       4.987   8.589  -7.638  1.00  0.00           H  
ATOM    673  HA  ASN A  41       3.313   6.652  -9.114  1.00  0.00           H  
ATOM    674 1HB  ASN A  41       6.143   7.646  -9.564  1.00  0.00           H  
ATOM    675 2HB  ASN A  41       5.352   6.436 -10.565  1.00  0.00           H  
ATOM    676 1HD2 ASN A  41       4.656  10.358 -11.115  1.00  0.00           H  
ATOM    677 2HD2 ASN A  41       5.791   9.748  -9.958  1.00  0.00           H  
ATOM    678  N   PRO A  42       4.624   4.483  -8.705  1.00  0.00           N  
ATOM    679  CA  PRO A  42       5.155   3.218  -8.213  1.00  0.00           C  
ATOM    680  C   PRO A  42       6.669   3.280  -8.056  1.00  0.00           C  
ATOM    681  O   PRO A  42       7.390   3.571  -9.010  1.00  0.00           O  
ATOM    682  CB  PRO A  42       4.740   2.223  -9.302  1.00  0.00           C  
ATOM    683  CG  PRO A  42       3.515   2.826  -9.900  1.00  0.00           C  
ATOM    684  CD  PRO A  42       3.794   4.305  -9.915  1.00  0.00           C  
ATOM    685  HA  PRO A  42       4.724   3.029  -7.229  1.00  0.00           H  
ATOM    686 1HB  PRO A  42       5.555   2.102 -10.031  1.00  0.00           H  
ATOM    687 2HB  PRO A  42       4.556   1.234  -8.858  1.00  0.00           H  
ATOM    688 1HG  PRO A  42       3.343   2.418 -10.907  1.00  0.00           H  
ATOM    689 2HG  PRO A  42       2.632   2.568  -9.297  1.00  0.00           H  
ATOM    690 1HD  PRO A  42       4.344   4.566 -10.832  1.00  0.00           H  
ATOM    691 2HD  PRO A  42       2.845   4.859  -9.860  1.00  0.00           H  
ATOM    692  N   GLY A  43       7.145   3.003  -6.847  1.00  0.00           N  
ATOM    693  CA  GLY A  43       8.577   2.956  -6.580  1.00  0.00           C  
ATOM    694  C   GLY A  43       9.105   4.324  -6.165  1.00  0.00           C  
ATOM    695  O   GLY A  43      10.283   4.472  -5.837  1.00  0.00           O  
ATOM    696  H   GLY A  43       6.498   2.821  -6.093  1.00  0.00           H  
ATOM    697 1HA  GLY A  43       8.777   2.230  -5.791  1.00  0.00           H  
ATOM    698 2HA  GLY A  43       9.102   2.615  -7.471  1.00  0.00           H  
ATOM    699  N   GLU A  44       8.228   5.321  -6.180  1.00  0.00           N  
ATOM    700  CA  GLU A  44       8.616   6.688  -5.856  1.00  0.00           C  
ATOM    701  C   GLU A  44       8.321   7.013  -4.397  1.00  0.00           C  
ATOM    702  O   GLU A  44       7.221   6.762  -3.905  1.00  0.00           O  
ATOM    703  CB  GLU A  44       7.888   7.680  -6.766  1.00  0.00           C  
ATOM    704  CG  GLU A  44       8.283   9.135  -6.555  1.00  0.00           C  
ATOM    705  CD  GLU A  44       7.555  10.078  -7.472  1.00  0.00           C  
ATOM    706  OE1 GLU A  44       6.583   9.671  -8.062  1.00  0.00           O  
ATOM    707  OE2 GLU A  44       7.971  11.207  -7.582  1.00  0.00           O  
ATOM    708  H   GLU A  44       7.267   5.127  -6.424  1.00  0.00           H  
ATOM    709  HA  GLU A  44       9.691   6.780  -6.008  1.00  0.00           H  
ATOM    710 1HB  GLU A  44       8.084   7.428  -7.809  1.00  0.00           H  
ATOM    711 2HB  GLU A  44       6.813   7.599  -6.607  1.00  0.00           H  
ATOM    712 1HG  GLU A  44       8.069   9.412  -5.523  1.00  0.00           H  
ATOM    713 2HG  GLU A  44       9.356   9.236  -6.714  1.00  0.00           H  
ATOM    714  N   GLU A  45       9.311   7.573  -3.709  1.00  0.00           N  
ATOM    715  CA  GLU A  45       9.101   8.127  -2.377  1.00  0.00           C  
ATOM    716  C   GLU A  45       9.025   9.648  -2.419  1.00  0.00           C  
ATOM    717  O   GLU A  45       9.989  10.317  -2.790  1.00  0.00           O  
ATOM    718  CB  GLU A  45      10.223   7.688  -1.434  1.00  0.00           C  
ATOM    719  CG  GLU A  45      10.060   8.167   0.002  1.00  0.00           C  
ATOM    720  CD  GLU A  45      11.178   7.715   0.900  1.00  0.00           C  
ATOM    721  OE1 GLU A  45      12.119   7.143   0.403  1.00  0.00           O  
ATOM    722  OE2 GLU A  45      11.091   7.941   2.084  1.00  0.00           O  
ATOM    723  H   GLU A  45      10.233   7.615  -4.120  1.00  0.00           H  
ATOM    724  HA  GLU A  45       8.147   7.755  -2.003  1.00  0.00           H  
ATOM    725 1HB  GLU A  45      10.281   6.600  -1.419  1.00  0.00           H  
ATOM    726 2HB  GLU A  45      11.177   8.062  -1.804  1.00  0.00           H  
ATOM    727 1HG  GLU A  45      10.021   9.256   0.009  1.00  0.00           H  
ATOM    728 2HG  GLU A  45       9.113   7.795   0.393  1.00  0.00           H  
ATOM    729  N   LEU A  46       7.873  10.188  -2.037  1.00  0.00           N  
ATOM    730  CA  LEU A  46       7.628  11.622  -2.139  1.00  0.00           C  
ATOM    731  C   LEU A  46       7.897  12.323  -0.813  1.00  0.00           C  
ATOM    732  O   LEU A  46       7.369  11.928   0.226  1.00  0.00           O  
ATOM    733  CB  LEU A  46       6.182  11.883  -2.579  1.00  0.00           C  
ATOM    734  CG  LEU A  46       5.755  13.356  -2.622  1.00  0.00           C  
ATOM    735  CD1 LEU A  46       6.538  14.080  -3.708  1.00  0.00           C  
ATOM    736  CD2 LEU A  46       4.258  13.443  -2.877  1.00  0.00           C  
ATOM    737  H   LEU A  46       7.148   9.591  -1.665  1.00  0.00           H  
ATOM    738  HA  LEU A  46       8.317  12.031  -2.878  1.00  0.00           H  
ATOM    739 1HB  LEU A  46       6.042  11.468  -3.576  1.00  0.00           H  
ATOM    740 2HB  LEU A  46       5.512  11.363  -1.894  1.00  0.00           H  
ATOM    741  HG  LEU A  46       5.990  13.831  -1.669  1.00  0.00           H  
ATOM    742 1HD1 LEU A  46       6.235  15.127  -3.739  1.00  0.00           H  
ATOM    743 2HD1 LEU A  46       7.605  14.018  -3.491  1.00  0.00           H  
ATOM    744 3HD1 LEU A  46       6.337  13.616  -4.673  1.00  0.00           H  
ATOM    745 1HD2 LEU A  46       3.954  14.490  -2.907  1.00  0.00           H  
ATOM    746 2HD2 LEU A  46       4.023  12.970  -3.830  1.00  0.00           H  
ATOM    747 3HD2 LEU A  46       3.722  12.933  -2.076  1.00  0.00           H  
ATOM    748  N   GLU A  47       8.720  13.365  -0.857  1.00  0.00           N  
ATOM    749  CA  GLU A  47       8.972  14.192   0.318  1.00  0.00           C  
ATOM    750  C   GLU A  47       8.121  15.455   0.295  1.00  0.00           C  
ATOM    751  O   GLU A  47       8.293  16.315  -0.569  1.00  0.00           O  
ATOM    752  CB  GLU A  47      10.454  14.564   0.399  1.00  0.00           C  
ATOM    753  CG  GLU A  47      10.821  15.422   1.602  1.00  0.00           C  
ATOM    754  CD  GLU A  47      12.284  15.762   1.654  1.00  0.00           C  
ATOM    755  OE1 GLU A  47      13.036  15.180   0.909  1.00  0.00           O  
ATOM    756  OE2 GLU A  47      12.650  16.605   2.438  1.00  0.00           O  
ATOM    757  H   GLU A  47       9.183  13.590  -1.725  1.00  0.00           H  
ATOM    758  HA  GLU A  47       8.694  13.618   1.202  1.00  0.00           H  
ATOM    759 1HB  GLU A  47      11.056  13.657   0.439  1.00  0.00           H  
ATOM    760 2HB  GLU A  47      10.742  15.109  -0.500  1.00  0.00           H  
ATOM    761 1HG  GLU A  47      10.246  16.346   1.566  1.00  0.00           H  
ATOM    762 2HG  GLU A  47      10.544  14.890   2.512  1.00  0.00           H  
ATOM    763  N   ILE A  48       7.202  15.561   1.249  1.00  0.00           N  
ATOM    764  CA  ILE A  48       6.320  16.718   1.338  1.00  0.00           C  
ATOM    765  C   ILE A  48       6.701  17.612   2.511  1.00  0.00           C  
ATOM    766  O   ILE A  48       6.634  17.197   3.668  1.00  0.00           O  
ATOM    767  CB  ILE A  48       4.852  16.280   1.482  1.00  0.00           C  
ATOM    768  CG1 ILE A  48       4.437  15.406   0.295  1.00  0.00           C  
ATOM    769  CG2 ILE A  48       3.943  17.494   1.596  1.00  0.00           C  
ATOM    770  CD1 ILE A  48       3.113  14.701   0.489  1.00  0.00           C  
ATOM    771  H   ILE A  48       7.113  14.821   1.930  1.00  0.00           H  
ATOM    772  HA  ILE A  48       6.433  17.301   0.424  1.00  0.00           H  
ATOM    773  HB  ILE A  48       4.740  15.669   2.377  1.00  0.00           H  
ATOM    774 1HG1 ILE A  48       4.368  16.020  -0.602  1.00  0.00           H  
ATOM    775 2HG1 ILE A  48       5.201  14.650   0.115  1.00  0.00           H  
ATOM    776 1HG2 ILE A  48       2.908  17.166   1.696  1.00  0.00           H  
ATOM    777 2HG2 ILE A  48       4.224  18.078   2.472  1.00  0.00           H  
ATOM    778 3HG2 ILE A  48       4.043  18.109   0.702  1.00  0.00           H  
ATOM    779 1HD1 ILE A  48       2.888  14.102  -0.393  1.00  0.00           H  
ATOM    780 2HD1 ILE A  48       3.171  14.053   1.364  1.00  0.00           H  
ATOM    781 3HD1 ILE A  48       2.326  15.440   0.635  1.00  0.00           H  
ATOM    782  N   ARG A  49       7.101  18.842   2.206  1.00  0.00           N  
ATOM    783  CA  ARG A  49       7.569  19.771   3.228  1.00  0.00           C  
ATOM    784  C   ARG A  49       6.529  20.848   3.511  1.00  0.00           C  
ATOM    785  O   ARG A  49       6.589  21.944   2.954  1.00  0.00           O  
ATOM    786  CB  ARG A  49       8.871  20.429   2.797  1.00  0.00           C  
ATOM    787  CG  ARG A  49      10.053  19.482   2.665  1.00  0.00           C  
ATOM    788  CD  ARG A  49      11.279  20.192   2.218  1.00  0.00           C  
ATOM    789  NE  ARG A  49      12.411  19.289   2.087  1.00  0.00           N  
ATOM    790  CZ  ARG A  49      13.631  19.652   1.645  1.00  0.00           C  
ATOM    791  NH1 ARG A  49      13.861  20.899   1.297  1.00  0.00           N  
ATOM    792  NH2 ARG A  49      14.598  18.754   1.562  1.00  0.00           N  
ATOM    793  H   ARG A  49       7.081  19.141   1.242  1.00  0.00           H  
ATOM    794  HA  ARG A  49       7.728  19.210   4.149  1.00  0.00           H  
ATOM    795 1HB  ARG A  49       8.731  20.918   1.834  1.00  0.00           H  
ATOM    796 2HB  ARG A  49       9.145  21.200   3.518  1.00  0.00           H  
ATOM    797 1HG  ARG A  49      10.258  19.018   3.630  1.00  0.00           H  
ATOM    798 2HG  ARG A  49       9.819  18.708   1.933  1.00  0.00           H  
ATOM    799 1HD  ARG A  49      11.098  20.655   1.248  1.00  0.00           H  
ATOM    800 2HD  ARG A  49      11.539  20.961   2.944  1.00  0.00           H  
ATOM    801  HE  ARG A  49      12.273  18.322   2.345  1.00  0.00           H  
ATOM    802 1HH1 ARG A  49      13.122  21.585   1.360  1.00  0.00           H  
ATOM    803 2HH1 ARG A  49      14.775  21.170   0.965  1.00  0.00           H  
ATOM    804 1HH2 ARG A  49      14.421  17.795   1.830  1.00  0.00           H  
ATOM    805 2HH2 ARG A  49      15.512  19.026   1.231  1.00  0.00           H  
ATOM    806  N   MET A  50       5.575  20.528   4.379  1.00  0.00           N  
ATOM    807  CA  MET A  50       4.520  21.468   4.738  1.00  0.00           C  
ATOM    808  C   MET A  50       5.019  22.499   5.743  1.00  0.00           C  
ATOM    809  O   MET A  50       4.792  22.368   6.946  1.00  0.00           O  
ATOM    810  CB  MET A  50       3.313  20.718   5.298  1.00  0.00           C  
ATOM    811  CG  MET A  50       2.714  19.691   4.349  1.00  0.00           C  
ATOM    812  SD  MET A  50       2.073  20.434   2.835  1.00  0.00           S  
ATOM    813  CE  MET A  50       0.626  21.283   3.461  1.00  0.00           C  
ATOM    814  H   MET A  50       5.581  19.611   4.801  1.00  0.00           H  
ATOM    815  HA  MET A  50       4.219  22.000   3.836  1.00  0.00           H  
ATOM    816 1HB  MET A  50       3.600  20.200   6.213  1.00  0.00           H  
ATOM    817 2HB  MET A  50       2.530  21.431   5.558  1.00  0.00           H  
ATOM    818 1HG  MET A  50       3.474  18.958   4.078  1.00  0.00           H  
ATOM    819 2HG  MET A  50       1.899  19.167   4.847  1.00  0.00           H  
ATOM    820 1HE  MET A  50       0.120  21.793   2.641  1.00  0.00           H  
ATOM    821 2HE  MET A  50      -0.053  20.559   3.914  1.00  0.00           H  
ATOM    822 3HE  MET A  50       0.930  22.014   4.211  1.00  0.00           H  
ATOM    823  N   ASP A  51       5.700  23.524   5.243  1.00  0.00           N  
ATOM    824  CA  ASP A  51       6.219  24.587   6.094  1.00  0.00           C  
ATOM    825  C   ASP A  51       5.096  25.477   6.612  1.00  0.00           C  
ATOM    826  O   ASP A  51       4.916  26.601   6.144  1.00  0.00           O  
ATOM    827  CB  ASP A  51       7.239  25.436   5.331  1.00  0.00           C  
ATOM    828  CG  ASP A  51       7.968  26.431   6.224  1.00  0.00           C  
ATOM    829  OD1 ASP A  51       7.542  26.624   7.338  1.00  0.00           O  
ATOM    830  OD2 ASP A  51       8.945  26.990   5.783  1.00  0.00           O  
ATOM    831  H   ASP A  51       5.862  23.568   4.247  1.00  0.00           H  
ATOM    832  HA  ASP A  51       6.704  24.126   6.955  1.00  0.00           H  
ATOM    833 1HB  ASP A  51       7.976  24.784   4.861  1.00  0.00           H  
ATOM    834 2HB  ASP A  51       6.734  25.985   4.536  1.00  0.00           H  
ATOM    835  N   VAL A  52       4.343  24.966   7.580  1.00  0.00           N  
ATOM    836  CA  VAL A  52       3.243  25.719   8.172  1.00  0.00           C  
ATOM    837  C   VAL A  52       3.361  25.763   9.690  1.00  0.00           C  
ATOM    838  O   VAL A  52       2.784  24.933  10.392  1.00  0.00           O  
ATOM    839  CB  VAL A  52       1.893  25.087   7.784  1.00  0.00           C  
ATOM    840  CG1 VAL A  52       0.740  25.922   8.320  1.00  0.00           C  
ATOM    841  CG2 VAL A  52       1.802  24.950   6.271  1.00  0.00           C  
ATOM    842  H   VAL A  52       4.537  24.033   7.915  1.00  0.00           H  
ATOM    843  HA  VAL A  52       3.296  26.743   7.803  1.00  0.00           H  
ATOM    844  HB  VAL A  52       1.817  24.102   8.244  1.00  0.00           H  
ATOM    845 1HG1 VAL A  52      -0.206  25.461   8.036  1.00  0.00           H  
ATOM    846 2HG1 VAL A  52       0.805  25.977   9.407  1.00  0.00           H  
ATOM    847 3HG1 VAL A  52       0.793  26.927   7.901  1.00  0.00           H  
ATOM    848 1HG2 VAL A  52       0.845  24.502   6.004  1.00  0.00           H  
ATOM    849 2HG2 VAL A  52       1.884  25.935   5.811  1.00  0.00           H  
ATOM    850 3HG2 VAL A  52       2.613  24.315   5.914  1.00  0.00           H  
ATOM    851  N   PRO A  53       4.112  26.738  10.192  1.00  0.00           N  
ATOM    852  CA  PRO A  53       4.380  26.840  11.622  1.00  0.00           C  
ATOM    853  C   PRO A  53       3.151  27.328  12.379  1.00  0.00           C  
ATOM    854  O   PRO A  53       3.108  27.280  13.608  1.00  0.00           O  
ATOM    855  CB  PRO A  53       5.524  27.857  11.686  1.00  0.00           C  
ATOM    856  CG  PRO A  53       5.338  28.694  10.467  1.00  0.00           C  
ATOM    857  CD  PRO A  53       4.877  27.723   9.412  1.00  0.00           C  
ATOM    858  HA  PRO A  53       4.627  25.845  11.992  1.00  0.00           H  
ATOM    859 1HB  PRO A  53       5.458  28.439  12.617  1.00  0.00           H  
ATOM    860 2HB  PRO A  53       6.491  27.334  11.701  1.00  0.00           H  
ATOM    861 1HG  PRO A  53       4.603  29.489  10.660  1.00  0.00           H  
ATOM    862 2HG  PRO A  53       6.282  29.192  10.200  1.00  0.00           H  
ATOM    863 1HD  PRO A  53       4.242  28.247   8.683  1.00  0.00           H  
ATOM    864 2HD  PRO A  53       5.752  27.278   8.916  1.00  0.00           H  
ATOM    865  N   ASN A  54       2.154  27.799  11.637  1.00  0.00           N  
ATOM    866  CA  ASN A  54       0.908  28.262  12.235  1.00  0.00           C  
ATOM    867  C   ASN A  54      -0.133  27.151  12.272  1.00  0.00           C  
ATOM    868  O   ASN A  54      -1.282  27.375  12.652  1.00  0.00           O  
ATOM    869  CB  ASN A  54       0.373  29.470  11.486  1.00  0.00           C  
ATOM    870  CG  ASN A  54       1.235  30.688  11.665  1.00  0.00           C  
ATOM    871  OD1 ASN A  54       1.792  30.917  12.745  1.00  0.00           O  
ATOM    872  ND2 ASN A  54       1.356  31.476  10.627  1.00  0.00           N  
ATOM    873  H   ASN A  54       2.262  27.836  10.634  1.00  0.00           H  
ATOM    874  HA  ASN A  54       1.115  28.560  13.263  1.00  0.00           H  
ATOM    875 1HB  ASN A  54       0.307  29.238  10.423  1.00  0.00           H  
ATOM    876 2HB  ASN A  54      -0.634  29.697  11.835  1.00  0.00           H  
ATOM    877 1HD2 ASN A  54       1.917  32.302  10.688  1.00  0.00           H  
ATOM    878 2HD2 ASN A  54       0.887  31.252   9.773  1.00  0.00           H  
ATOM    879  N   GLY A  55       0.276  25.951  11.874  1.00  0.00           N  
ATOM    880  CA  GLY A  55      -0.607  24.791  11.905  1.00  0.00           C  
ATOM    881  C   GLY A  55      -0.311  23.905  13.108  1.00  0.00           C  
ATOM    882  O   GLY A  55       0.808  23.894  13.623  1.00  0.00           O  
ATOM    883  H   GLY A  55       1.224  25.839  11.542  1.00  0.00           H  
ATOM    884 1HA  GLY A  55      -1.644  25.124  11.940  1.00  0.00           H  
ATOM    885 2HA  GLY A  55      -0.485  24.216  10.987  1.00  0.00           H  
ATOM    886  N   ARG A  56      -1.319  23.163  13.553  1.00  0.00           N  
ATOM    887  CA  ARG A  56      -1.181  22.303  14.722  1.00  0.00           C  
ATOM    888  C   ARG A  56      -1.716  20.905  14.444  1.00  0.00           C  
ATOM    889  O   ARG A  56      -1.256  19.925  15.031  1.00  0.00           O  
ATOM    890  CB  ARG A  56      -1.918  22.897  15.914  1.00  0.00           C  
ATOM    891  CG  ARG A  56      -1.385  24.239  16.391  1.00  0.00           C  
ATOM    892  CD  ARG A  56      -0.021  24.116  16.965  1.00  0.00           C  
ATOM    893  NE  ARG A  56       0.494  25.397  17.421  1.00  0.00           N  
ATOM    894  CZ  ARG A  56       1.203  26.252  16.658  1.00  0.00           C  
ATOM    895  NH1 ARG A  56       1.473  25.948  15.407  1.00  0.00           N  
ATOM    896  NH2 ARG A  56       1.627  27.395  17.166  1.00  0.00           N  
ATOM    897  H   ARG A  56      -2.205  23.196  13.069  1.00  0.00           H  
ATOM    898  HA  ARG A  56      -0.119  22.215  14.954  1.00  0.00           H  
ATOM    899 1HB  ARG A  56      -2.969  23.030  15.662  1.00  0.00           H  
ATOM    900 2HB  ARG A  56      -1.868  22.205  16.754  1.00  0.00           H  
ATOM    901 1HG  ARG A  56      -1.343  24.933  15.552  1.00  0.00           H  
ATOM    902 2HG  ARG A  56      -2.046  24.640  17.161  1.00  0.00           H  
ATOM    903 1HD  ARG A  56      -0.044  23.436  17.816  1.00  0.00           H  
ATOM    904 2HD  ARG A  56       0.658  23.726  16.208  1.00  0.00           H  
ATOM    905  HE  ARG A  56       0.306  25.666  18.377  1.00  0.00           H  
ATOM    906 1HH1 ARG A  56       1.148  25.074  15.019  1.00  0.00           H  
ATOM    907 2HH1 ARG A  56       2.004  26.588  14.836  1.00  0.00           H  
ATOM    908 1HH2 ARG A  56       1.420  27.629  18.128  1.00  0.00           H  
ATOM    909 2HH2 ARG A  56       2.158  28.036  16.595  1.00  0.00           H  
ATOM    910  N   ARG A  57      -2.690  20.817  13.545  1.00  0.00           N  
ATOM    911  CA  ARG A  57      -3.275  19.535  13.170  1.00  0.00           C  
ATOM    912  C   ARG A  57      -2.817  19.106  11.782  1.00  0.00           C  
ATOM    913  O   ARG A  57      -2.912  19.871  10.822  1.00  0.00           O  
ATOM    914  CB  ARG A  57      -4.794  19.611  13.199  1.00  0.00           C  
ATOM    915  CG  ARG A  57      -5.506  18.317  12.836  1.00  0.00           C  
ATOM    916  CD  ARG A  57      -6.979  18.440  12.983  1.00  0.00           C  
ATOM    917  NE  ARG A  57      -7.660  17.192  12.682  1.00  0.00           N  
ATOM    918  CZ  ARG A  57      -8.113  16.842  11.463  1.00  0.00           C  
ATOM    919  NH1 ARG A  57      -7.950  17.655  10.443  1.00  0.00           N  
ATOM    920  NH2 ARG A  57      -8.722  15.681  11.291  1.00  0.00           N  
ATOM    921  H   ARG A  57      -3.035  21.661  13.109  1.00  0.00           H  
ATOM    922  HA  ARG A  57      -2.930  18.785  13.882  1.00  0.00           H  
ATOM    923 1HB  ARG A  57      -5.125  19.899  14.196  1.00  0.00           H  
ATOM    924 2HB  ARG A  57      -5.134  20.380  12.506  1.00  0.00           H  
ATOM    925 1HG  ARG A  57      -5.285  18.059  11.800  1.00  0.00           H  
ATOM    926 2HG  ARG A  57      -5.161  17.516  13.490  1.00  0.00           H  
ATOM    927 1HD  ARG A  57      -7.219  18.721  14.008  1.00  0.00           H  
ATOM    928 2HD  ARG A  57      -7.350  19.204  12.301  1.00  0.00           H  
ATOM    929  HE  ARG A  57      -7.804  16.540  13.442  1.00  0.00           H  
ATOM    930 1HH1 ARG A  57      -7.485  18.542  10.574  1.00  0.00           H  
ATOM    931 2HH1 ARG A  57      -8.289  17.393   9.529  1.00  0.00           H  
ATOM    932 1HH2 ARG A  57      -8.847  15.056  12.076  1.00  0.00           H  
ATOM    933 2HH2 ARG A  57      -9.061  15.419  10.378  1.00  0.00           H  
ATOM    934  N   VAL A  58      -2.321  17.877  11.682  1.00  0.00           N  
ATOM    935  CA  VAL A  58      -1.890  17.328  10.402  1.00  0.00           C  
ATOM    936  C   VAL A  58      -2.788  16.177   9.966  1.00  0.00           C  
ATOM    937  O   VAL A  58      -2.818  15.125  10.604  1.00  0.00           O  
ATOM    938  CB  VAL A  58      -0.434  16.831  10.497  1.00  0.00           C  
ATOM    939  CG1 VAL A  58       0.019  16.254   9.165  1.00  0.00           C  
ATOM    940  CG2 VAL A  58       0.474  17.972  10.928  1.00  0.00           C  
ATOM    941  H   VAL A  58      -2.241  17.310  12.513  1.00  0.00           H  
ATOM    942  HA  VAL A  58      -1.967  18.115   9.652  1.00  0.00           H  
ATOM    943  HB  VAL A  58      -0.382  16.027  11.231  1.00  0.00           H  
ATOM    944 1HG1 VAL A  58       1.050  15.908   9.250  1.00  0.00           H  
ATOM    945 2HG1 VAL A  58      -0.623  15.416   8.894  1.00  0.00           H  
ATOM    946 3HG1 VAL A  58      -0.041  17.023   8.395  1.00  0.00           H  
ATOM    947 1HG2 VAL A  58       1.501  17.614  10.994  1.00  0.00           H  
ATOM    948 2HG2 VAL A  58       0.417  18.779  10.198  1.00  0.00           H  
ATOM    949 3HG2 VAL A  58       0.156  18.343  11.903  1.00  0.00           H  
ATOM    950  N   GLU A  59      -3.518  16.384   8.876  1.00  0.00           N  
ATOM    951  CA  GLU A  59      -4.390  15.350   8.330  1.00  0.00           C  
ATOM    952  C   GLU A  59      -3.842  14.805   7.017  1.00  0.00           C  
ATOM    953  O   GLU A  59      -3.620  15.555   6.067  1.00  0.00           O  
ATOM    954  CB  GLU A  59      -5.801  15.902   8.115  1.00  0.00           C  
ATOM    955  CG  GLU A  59      -6.792  14.892   7.554  1.00  0.00           C  
ATOM    956  CD  GLU A  59      -8.171  15.463   7.373  1.00  0.00           C  
ATOM    957  OE1 GLU A  59      -8.746  15.895   8.342  1.00  0.00           O  
ATOM    958  OE2 GLU A  59      -8.648  15.468   6.263  1.00  0.00           O  
ATOM    959  H   GLU A  59      -3.468  17.280   8.413  1.00  0.00           H  
ATOM    960  HA  GLU A  59      -4.428  14.528   9.044  1.00  0.00           H  
ATOM    961 1HB  GLU A  59      -6.197  16.268   9.063  1.00  0.00           H  
ATOM    962 2HB  GLU A  59      -5.761  16.747   7.429  1.00  0.00           H  
ATOM    963 1HG  GLU A  59      -6.428  14.538   6.590  1.00  0.00           H  
ATOM    964 2HG  GLU A  59      -6.844  14.037   8.227  1.00  0.00           H  
ATOM    965  N   ILE A  60      -3.627  13.494   6.971  1.00  0.00           N  
ATOM    966  CA  ILE A  60      -3.066  12.851   5.789  1.00  0.00           C  
ATOM    967  C   ILE A  60      -4.031  11.826   5.209  1.00  0.00           C  
ATOM    968  O   ILE A  60      -4.411  10.867   5.881  1.00  0.00           O  
ATOM    969  CB  ILE A  60      -1.727  12.167   6.120  1.00  0.00           C  
ATOM    970  CG1 ILE A  60      -0.718  13.193   6.644  1.00  0.00           C  
ATOM    971  CG2 ILE A  60      -1.177  11.454   4.894  1.00  0.00           C  
ATOM    972  CD1 ILE A  60       0.545  12.577   7.201  1.00  0.00           C  
ATOM    973  H   ILE A  60      -3.858  12.929   7.776  1.00  0.00           H  
ATOM    974  HA  ILE A  60      -2.900  13.619   5.033  1.00  0.00           H  
ATOM    975  HB  ILE A  60      -1.878  11.438   6.915  1.00  0.00           H  
ATOM    976 1HG1 ILE A  60      -0.440  13.873   5.840  1.00  0.00           H  
ATOM    977 2HG1 ILE A  60      -1.181  13.789   7.430  1.00  0.00           H  
ATOM    978 1HG2 ILE A  60      -0.231  10.976   5.145  1.00  0.00           H  
ATOM    979 2HG2 ILE A  60      -1.888  10.698   4.564  1.00  0.00           H  
ATOM    980 3HG2 ILE A  60      -1.018  12.177   4.093  1.00  0.00           H  
ATOM    981 1HD1 ILE A  60       1.210  13.366   7.553  1.00  0.00           H  
ATOM    982 2HD1 ILE A  60       0.292  11.918   8.033  1.00  0.00           H  
ATOM    983 3HD1 ILE A  60       1.044  12.004   6.422  1.00  0.00           H  
ATOM    984  N   GLU A  61      -4.426  12.034   3.957  1.00  0.00           N  
ATOM    985  CA  GLU A  61      -5.317  11.107   3.271  1.00  0.00           C  
ATOM    986  C   GLU A  61      -4.710  10.629   1.958  1.00  0.00           C  
ATOM    987  O   GLU A  61      -4.422  11.429   1.068  1.00  0.00           O  
ATOM    988  CB  GLU A  61      -6.673  11.767   3.006  1.00  0.00           C  
ATOM    989  CG  GLU A  61      -7.693  10.859   2.335  1.00  0.00           C  
ATOM    990  CD  GLU A  61      -9.036  11.513   2.166  1.00  0.00           C  
ATOM    991  OE1 GLU A  61      -9.175  12.650   2.550  1.00  0.00           O  
ATOM    992  OE2 GLU A  61      -9.925  10.876   1.651  1.00  0.00           O  
ATOM    993  H   GLU A  61      -4.100  12.856   3.469  1.00  0.00           H  
ATOM    994  HA  GLU A  61      -5.458  10.236   3.911  1.00  0.00           H  
ATOM    995 1HB  GLU A  61      -7.100  12.112   3.948  1.00  0.00           H  
ATOM    996 2HB  GLU A  61      -6.534  12.642   2.370  1.00  0.00           H  
ATOM    997 1HG  GLU A  61      -7.317  10.570   1.354  1.00  0.00           H  
ATOM    998 2HG  GLU A  61      -7.808   9.955   2.931  1.00  0.00           H  
ATOM    999  N   ILE A  62      -4.517   9.319   1.844  1.00  0.00           N  
ATOM   1000  CA  ILE A  62      -3.880   8.738   0.668  1.00  0.00           C  
ATOM   1001  C   ILE A  62      -4.731   7.623   0.075  1.00  0.00           C  
ATOM   1002  O   ILE A  62      -5.221   6.753   0.795  1.00  0.00           O  
ATOM   1003  CB  ILE A  62      -2.483   8.191   1.014  1.00  0.00           C  
ATOM   1004  CG1 ILE A  62      -1.595   9.307   1.569  1.00  0.00           C  
ATOM   1005  CG2 ILE A  62      -1.843   7.555  -0.210  1.00  0.00           C  
ATOM   1006  CD1 ILE A  62      -0.263   8.823   2.095  1.00  0.00           C  
ATOM   1007  H   ILE A  62      -4.820   8.710   2.591  1.00  0.00           H  
ATOM   1008  HA  ILE A  62      -3.782   9.520  -0.085  1.00  0.00           H  
ATOM   1009  HB  ILE A  62      -2.571   7.439   1.798  1.00  0.00           H  
ATOM   1010 1HG1 ILE A  62      -1.407  10.044   0.789  1.00  0.00           H  
ATOM   1011 2HG1 ILE A  62      -2.115   9.818   2.380  1.00  0.00           H  
ATOM   1012 1HG2 ILE A  62      -0.856   7.174   0.052  1.00  0.00           H  
ATOM   1013 2HG2 ILE A  62      -2.467   6.735  -0.562  1.00  0.00           H  
ATOM   1014 3HG2 ILE A  62      -1.746   8.301  -0.999  1.00  0.00           H  
ATOM   1015 1HD1 ILE A  62       0.310   9.671   2.471  1.00  0.00           H  
ATOM   1016 2HD1 ILE A  62      -0.428   8.110   2.903  1.00  0.00           H  
ATOM   1017 3HD1 ILE A  62       0.291   8.340   1.291  1.00  0.00           H  
ATOM   1018  N   VAL A  63      -4.903   7.653  -1.242  1.00  0.00           N  
ATOM   1019  CA  VAL A  63      -5.635   6.605  -1.943  1.00  0.00           C  
ATOM   1020  C   VAL A  63      -4.807   6.020  -3.080  1.00  0.00           C  
ATOM   1021  O   VAL A  63      -3.934   6.689  -3.633  1.00  0.00           O  
ATOM   1022  CB  VAL A  63      -6.955   7.163  -2.508  1.00  0.00           C  
ATOM   1023  CG1 VAL A  63      -7.857   7.643  -1.380  1.00  0.00           C  
ATOM   1024  CG2 VAL A  63      -6.665   8.292  -3.484  1.00  0.00           C  
ATOM   1025  H   VAL A  63      -4.516   8.421  -1.771  1.00  0.00           H  
ATOM   1026  HA  VAL A  63      -5.866   5.810  -1.234  1.00  0.00           H  
ATOM   1027  HB  VAL A  63      -7.486   6.363  -3.025  1.00  0.00           H  
ATOM   1028 1HG1 VAL A  63      -8.785   8.034  -1.798  1.00  0.00           H  
ATOM   1029 2HG1 VAL A  63      -8.081   6.810  -0.714  1.00  0.00           H  
ATOM   1030 3HG1 VAL A  63      -7.351   8.431  -0.821  1.00  0.00           H  
ATOM   1031 1HG2 VAL A  63      -7.602   8.681  -3.880  1.00  0.00           H  
ATOM   1032 2HG2 VAL A  63      -6.129   9.090  -2.969  1.00  0.00           H  
ATOM   1033 3HG2 VAL A  63      -6.053   7.916  -4.305  1.00  0.00           H  
ATOM   1034  N   GLY A  64      -5.086   4.768  -3.425  1.00  0.00           N  
ATOM   1035  CA  GLY A  64      -4.372   4.092  -4.501  1.00  0.00           C  
ATOM   1036  C   GLY A  64      -5.153   2.887  -5.009  1.00  0.00           C  
ATOM   1037  O   GLY A  64      -6.376   2.936  -5.136  1.00  0.00           O  
ATOM   1038  H   GLY A  64      -5.812   4.271  -2.928  1.00  0.00           H  
ATOM   1039 1HA  GLY A  64      -4.202   4.792  -5.320  1.00  0.00           H  
ATOM   1040 2HA  GLY A  64      -3.394   3.772  -4.144  1.00  0.00           H  
ATOM   1041  N   LYS A  65      -4.438   1.805  -5.299  1.00  0.00           N  
ATOM   1042  CA  LYS A  65      -5.051   0.614  -5.875  1.00  0.00           C  
ATOM   1043  C   LYS A  65      -5.964  -0.076  -4.869  1.00  0.00           C  
ATOM   1044  O   LYS A  65      -5.604  -1.101  -4.290  1.00  0.00           O  
ATOM   1045  CB  LYS A  65      -3.976  -0.359  -6.363  1.00  0.00           C  
ATOM   1046  CG  LYS A  65      -4.520  -1.594  -7.070  1.00  0.00           C  
ATOM   1047  CD  LYS A  65      -3.394  -2.511  -7.523  1.00  0.00           C  
ATOM   1048  CE  LYS A  65      -3.935  -3.742  -8.236  1.00  0.00           C  
ATOM   1049  NZ  LYS A  65      -2.858  -4.716  -8.559  1.00  0.00           N  
ATOM   1050  H   LYS A  65      -3.445   1.808  -5.116  1.00  0.00           H  
ATOM   1051  HA  LYS A  65      -5.662   0.923  -6.723  1.00  0.00           H  
ATOM   1052 1HB  LYS A  65      -3.307   0.155  -7.054  1.00  0.00           H  
ATOM   1053 2HB  LYS A  65      -3.377  -0.695  -5.516  1.00  0.00           H  
ATOM   1054 1HG  LYS A  65      -5.174  -2.143  -6.392  1.00  0.00           H  
ATOM   1055 2HG  LYS A  65      -5.101  -1.289  -7.940  1.00  0.00           H  
ATOM   1056 1HD  LYS A  65      -2.733  -1.970  -8.201  1.00  0.00           H  
ATOM   1057 2HD  LYS A  65      -2.814  -2.831  -6.657  1.00  0.00           H  
ATOM   1058 1HE  LYS A  65      -4.674  -4.232  -7.605  1.00  0.00           H  
ATOM   1059 2HE  LYS A  65      -4.423  -3.440  -9.162  1.00  0.00           H  
ATOM   1060 1HZ  LYS A  65      -3.256  -5.516  -9.030  1.00  0.00           H  
ATOM   1061 2HZ  LYS A  65      -2.175  -4.277  -9.160  1.00  0.00           H  
ATOM   1062 3HZ  LYS A  65      -2.410  -5.019  -7.706  1.00  0.00           H  
ATOM   1063  N   GLY A  66      -7.148   0.491  -4.666  1.00  0.00           N  
ATOM   1064  CA  GLY A  66      -8.153  -0.119  -3.804  1.00  0.00           C  
ATOM   1065  C   GLY A  66      -7.787   0.040  -2.334  1.00  0.00           C  
ATOM   1066  O   GLY A  66      -8.235  -0.731  -1.485  1.00  0.00           O  
ATOM   1067  H   GLY A  66      -7.358   1.368  -5.121  1.00  0.00           H  
ATOM   1068 1HA  GLY A  66      -9.123   0.340  -3.993  1.00  0.00           H  
ATOM   1069 2HA  GLY A  66      -8.246  -1.177  -4.047  1.00  0.00           H  
ATOM   1070  N   VAL A  67      -6.970   1.045  -2.038  1.00  0.00           N  
ATOM   1071  CA  VAL A  67      -6.520   1.291  -0.673  1.00  0.00           C  
ATOM   1072  C   VAL A  67      -6.790   2.730  -0.255  1.00  0.00           C  
ATOM   1073  O   VAL A  67      -6.896   3.622  -1.097  1.00  0.00           O  
ATOM   1074  CB  VAL A  67      -5.013   0.996  -0.546  1.00  0.00           C  
ATOM   1075  CG1 VAL A  67      -4.728  -0.464  -0.862  1.00  0.00           C  
ATOM   1076  CG2 VAL A  67      -4.227   1.912  -1.471  1.00  0.00           C  
ATOM   1077  H   VAL A  67      -6.652   1.655  -2.778  1.00  0.00           H  
ATOM   1078  HA  VAL A  67      -7.085   0.638  -0.008  1.00  0.00           H  
ATOM   1079  HB  VAL A  67      -4.705   1.168   0.485  1.00  0.00           H  
ATOM   1080 1HG1 VAL A  67      -3.658  -0.654  -0.767  1.00  0.00           H  
ATOM   1081 2HG1 VAL A  67      -5.272  -1.100  -0.165  1.00  0.00           H  
ATOM   1082 3HG1 VAL A  67      -5.045  -0.685  -1.881  1.00  0.00           H  
ATOM   1083 1HG2 VAL A  67      -3.163   1.699  -1.376  1.00  0.00           H  
ATOM   1084 2HG2 VAL A  67      -4.540   1.744  -2.502  1.00  0.00           H  
ATOM   1085 3HG2 VAL A  67      -4.415   2.952  -1.200  1.00  0.00           H  
ATOM   1086  N   LYS A  68      -6.901   2.951   1.051  1.00  0.00           N  
ATOM   1087  CA  LYS A  68      -7.122   4.289   1.586  1.00  0.00           C  
ATOM   1088  C   LYS A  68      -6.472   4.449   2.955  1.00  0.00           C  
ATOM   1089  O   LYS A  68      -6.636   3.602   3.833  1.00  0.00           O  
ATOM   1090  CB  LYS A  68      -8.619   4.590   1.676  1.00  0.00           C  
ATOM   1091  CG  LYS A  68      -8.949   6.008   2.121  1.00  0.00           C  
ATOM   1092  CD  LYS A  68     -10.445   6.276   2.046  1.00  0.00           C  
ATOM   1093  CE  LYS A  68     -10.774   7.704   2.457  1.00  0.00           C  
ATOM   1094  NZ  LYS A  68     -12.233   7.984   2.377  1.00  0.00           N  
ATOM   1095  H   LYS A  68      -6.831   2.171   1.689  1.00  0.00           H  
ATOM   1096  HA  LYS A  68      -6.656   5.005   0.909  1.00  0.00           H  
ATOM   1097 1HB  LYS A  68      -9.082   4.428   0.702  1.00  0.00           H  
ATOM   1098 2HB  LYS A  68      -9.087   3.901   2.379  1.00  0.00           H  
ATOM   1099 1HG  LYS A  68      -8.613   6.156   3.148  1.00  0.00           H  
ATOM   1100 2HG  LYS A  68      -8.429   6.721   1.481  1.00  0.00           H  
ATOM   1101 1HD  LYS A  68     -10.795   6.111   1.026  1.00  0.00           H  
ATOM   1102 2HD  LYS A  68     -10.971   5.588   2.708  1.00  0.00           H  
ATOM   1103 1HE  LYS A  68     -10.439   7.874   3.479  1.00  0.00           H  
ATOM   1104 2HE  LYS A  68     -10.247   8.400   1.805  1.00  0.00           H  
ATOM   1105 1HZ  LYS A  68     -12.409   8.939   2.656  1.00  0.00           H  
ATOM   1106 2HZ  LYS A  68     -12.551   7.847   1.428  1.00  0.00           H  
ATOM   1107 3HZ  LYS A  68     -12.731   7.357   2.992  1.00  0.00           H  
ATOM   1108  N   TYR A  69      -5.735   5.540   3.130  1.00  0.00           N  
ATOM   1109  CA  TYR A  69      -5.033   5.797   4.382  1.00  0.00           C  
ATOM   1110  C   TYR A  69      -5.570   7.046   5.068  1.00  0.00           C  
ATOM   1111  O   TYR A  69      -5.934   8.020   4.410  1.00  0.00           O  
ATOM   1112  CB  TYR A  69      -3.529   5.934   4.133  1.00  0.00           C  
ATOM   1113  CG  TYR A  69      -2.883   4.679   3.590  1.00  0.00           C  
ATOM   1114  CD1 TYR A  69      -3.013   4.358   2.246  1.00  0.00           C  
ATOM   1115  CD2 TYR A  69      -2.161   3.848   4.434  1.00  0.00           C  
ATOM   1116  CE1 TYR A  69      -2.423   3.211   1.750  1.00  0.00           C  
ATOM   1117  CE2 TYR A  69      -1.572   2.702   3.938  1.00  0.00           C  
ATOM   1118  CZ  TYR A  69      -1.701   2.383   2.601  1.00  0.00           C  
ATOM   1119  OH  TYR A  69      -1.113   1.241   2.107  1.00  0.00           O  
ATOM   1120  H   TYR A  69      -5.659   6.209   2.377  1.00  0.00           H  
ATOM   1121  HA  TYR A  69      -5.204   4.950   5.046  1.00  0.00           H  
ATOM   1122 1HB  TYR A  69      -3.349   6.744   3.425  1.00  0.00           H  
ATOM   1123 2HB  TYR A  69      -3.029   6.197   5.065  1.00  0.00           H  
ATOM   1124  HD1 TYR A  69      -3.580   5.011   1.582  1.00  0.00           H  
ATOM   1125  HD2 TYR A  69      -2.060   4.100   5.490  1.00  0.00           H  
ATOM   1126  HE1 TYR A  69      -2.525   2.960   0.695  1.00  0.00           H  
ATOM   1127  HE2 TYR A  69      -1.005   2.049   4.602  1.00  0.00           H  
ATOM   1128  HH  TYR A  69      -0.724   0.744   2.830  1.00  0.00           H  
ATOM   1129  N   SER A  70      -5.618   7.011   6.396  1.00  0.00           N  
ATOM   1130  CA  SER A  70      -6.084   8.151   7.176  1.00  0.00           C  
ATOM   1131  C   SER A  70      -5.265   8.318   8.450  1.00  0.00           C  
ATOM   1132  O   SER A  70      -5.376   7.519   9.379  1.00  0.00           O  
ATOM   1133  CB  SER A  70      -7.549   7.982   7.525  1.00  0.00           C  
ATOM   1134  OG  SER A  70      -8.003   9.044   8.317  1.00  0.00           O  
ATOM   1135  H   SER A  70      -5.324   6.173   6.877  1.00  0.00           H  
ATOM   1136  HA  SER A  70      -5.951   9.050   6.574  1.00  0.00           H  
ATOM   1137 1HB  SER A  70      -8.138   7.930   6.609  1.00  0.00           H  
ATOM   1138 2HB  SER A  70      -7.690   7.042   8.057  1.00  0.00           H  
ATOM   1139  HG  SER A  70      -7.218   9.450   8.691  1.00  0.00           H  
ATOM   1140  N   TYR A  71      -4.444   9.362   8.487  1.00  0.00           N  
ATOM   1141  CA  TYR A  71      -3.595   9.629   9.642  1.00  0.00           C  
ATOM   1142  C   TYR A  71      -3.846  11.024  10.199  1.00  0.00           C  
ATOM   1143  O   TYR A  71      -4.221  11.938   9.464  1.00  0.00           O  
ATOM   1144  CB  TYR A  71      -2.120   9.462   9.273  1.00  0.00           C  
ATOM   1145  CG  TYR A  71      -1.744   8.050   8.881  1.00  0.00           C  
ATOM   1146  CD1 TYR A  71      -1.681   7.695   7.542  1.00  0.00           C  
ATOM   1147  CD2 TYR A  71      -1.464   7.109   9.861  1.00  0.00           C  
ATOM   1148  CE1 TYR A  71      -1.338   6.405   7.184  1.00  0.00           C  
ATOM   1149  CE2 TYR A  71      -1.121   5.820   9.504  1.00  0.00           C  
ATOM   1150  CZ  TYR A  71      -1.058   5.467   8.171  1.00  0.00           C  
ATOM   1151  OH  TYR A  71      -0.717   4.183   7.815  1.00  0.00           O  
ATOM   1152  H   TYR A  71      -4.406   9.986   7.694  1.00  0.00           H  
ATOM   1153  HA  TYR A  71      -3.847   8.908  10.421  1.00  0.00           H  
ATOM   1154 1HB  TYR A  71      -1.876  10.122   8.440  1.00  0.00           H  
ATOM   1155 2HB  TYR A  71      -1.498   9.757  10.117  1.00  0.00           H  
ATOM   1156  HD1 TYR A  71      -1.901   8.434   6.771  1.00  0.00           H  
ATOM   1157  HD2 TYR A  71      -1.515   7.387  10.914  1.00  0.00           H  
ATOM   1158  HE1 TYR A  71      -1.288   6.127   6.131  1.00  0.00           H  
ATOM   1159  HE2 TYR A  71      -0.902   5.080  10.274  1.00  0.00           H  
ATOM   1160  HH  TYR A  71      -0.576   3.659   8.607  1.00  0.00           H  
ATOM   1161  N   GLU A  72      -3.636  11.183  11.501  1.00  0.00           N  
ATOM   1162  CA  GLU A  72      -3.791  12.479  12.150  1.00  0.00           C  
ATOM   1163  C   GLU A  72      -2.715  12.699  13.206  1.00  0.00           C  
ATOM   1164  O   GLU A  72      -2.570  11.902  14.133  1.00  0.00           O  
ATOM   1165  CB  GLU A  72      -5.177  12.594  12.788  1.00  0.00           C  
ATOM   1166  CG  GLU A  72      -5.469  13.950  13.416  1.00  0.00           C  
ATOM   1167  CD  GLU A  72      -6.875  14.062  13.936  1.00  0.00           C  
ATOM   1168  OE1 GLU A  72      -7.603  13.104  13.840  1.00  0.00           O  
ATOM   1169  OE2 GLU A  72      -7.222  15.109  14.431  1.00  0.00           O  
ATOM   1170  H   GLU A  72      -3.363  10.384  12.056  1.00  0.00           H  
ATOM   1171  HA  GLU A  72      -3.677  13.253  11.391  1.00  0.00           H  
ATOM   1172 1HB  GLU A  72      -5.941  12.402  12.035  1.00  0.00           H  
ATOM   1173 2HB  GLU A  72      -5.284  11.836  13.564  1.00  0.00           H  
ATOM   1174 1HG  GLU A  72      -4.775  14.115  14.239  1.00  0.00           H  
ATOM   1175 2HG  GLU A  72      -5.299  14.727  12.672  1.00  0.00           H  
ATOM   1176  N   TYR A  73      -1.962  13.783  13.059  1.00  0.00           N  
ATOM   1177  CA  TYR A  73      -0.849  14.071  13.957  1.00  0.00           C  
ATOM   1178  C   TYR A  73      -0.980  15.460  14.568  1.00  0.00           C  
ATOM   1179  O   TYR A  73      -1.586  16.354  13.978  1.00  0.00           O  
ATOM   1180  CB  TYR A  73       0.484  13.940  13.217  1.00  0.00           C  
ATOM   1181  CG  TYR A  73       0.759  12.546  12.698  1.00  0.00           C  
ATOM   1182  CD1 TYR A  73       0.420  12.211  11.395  1.00  0.00           C  
ATOM   1183  CD2 TYR A  73       1.351  11.603  13.525  1.00  0.00           C  
ATOM   1184  CE1 TYR A  73       0.672  10.938  10.921  1.00  0.00           C  
ATOM   1185  CE2 TYR A  73       1.603  10.330  13.051  1.00  0.00           C  
ATOM   1186  CZ  TYR A  73       1.265   9.997  11.755  1.00  0.00           C  
ATOM   1187  OH  TYR A  73       1.516   8.729  11.283  1.00  0.00           O  
ATOM   1188  H   TYR A  73      -2.165  14.425  12.307  1.00  0.00           H  
ATOM   1189  HA  TYR A  73      -0.874  13.344  14.770  1.00  0.00           H  
ATOM   1190 1HB  TYR A  73       0.499  14.627  12.370  1.00  0.00           H  
ATOM   1191 2HB  TYR A  73       1.299  14.222  13.883  1.00  0.00           H  
ATOM   1192  HD1 TYR A  73      -0.045  12.953  10.745  1.00  0.00           H  
ATOM   1193  HD2 TYR A  73       1.617  11.865  14.549  1.00  0.00           H  
ATOM   1194  HE1 TYR A  73       0.405  10.675   9.898  1.00  0.00           H  
ATOM   1195  HE2 TYR A  73       2.067   9.588  13.701  1.00  0.00           H  
ATOM   1196  HH  TYR A  73       1.227   8.665  10.369  1.00  0.00           H  
ATOM   1197  N   THR A  74      -0.407  15.635  15.755  1.00  0.00           N  
ATOM   1198  CA  THR A  74      -0.356  16.944  16.395  1.00  0.00           C  
ATOM   1199  C   THR A  74       1.065  17.492  16.414  1.00  0.00           C  
ATOM   1200  O   THR A  74       1.999  16.808  16.833  1.00  0.00           O  
ATOM   1201  CB  THR A  74      -0.905  16.879  17.832  1.00  0.00           C  
ATOM   1202  OG1 THR A  74      -2.273  16.452  17.805  1.00  0.00           O  
ATOM   1203  CG2 THR A  74      -0.817  18.244  18.498  1.00  0.00           C  
ATOM   1204  H   THR A  74       0.003  14.841  16.225  1.00  0.00           H  
ATOM   1205  HA  THR A  74      -0.971  17.630  15.813  1.00  0.00           H  
ATOM   1206  HB  THR A  74      -0.325  16.161  18.411  1.00  0.00           H  
ATOM   1207  HG1 THR A  74      -2.831  17.142  18.172  1.00  0.00           H  
ATOM   1208 1HG2 THR A  74      -1.209  18.180  19.513  1.00  0.00           H  
ATOM   1209 2HG2 THR A  74       0.223  18.567  18.530  1.00  0.00           H  
ATOM   1210 3HG2 THR A  74      -1.403  18.965  17.928  1.00  0.00           H  
ATOM   1211  N   VAL A  75       1.222  18.730  15.958  1.00  0.00           N  
ATOM   1212  CA  VAL A  75       2.539  19.348  15.857  1.00  0.00           C  
ATOM   1213  C   VAL A  75       2.555  20.722  16.514  1.00  0.00           C  
ATOM   1214  O   VAL A  75       1.539  21.416  16.548  1.00  0.00           O  
ATOM   1215  OXT VAL A  75       3.566  21.140  17.007  1.00  0.00           O  
ATOM   1216  CB  VAL A  75       2.954  19.484  14.380  1.00  0.00           C  
ATOM   1217  CG1 VAL A  75       3.083  18.112  13.735  1.00  0.00           C  
ATOM   1218  CG2 VAL A  75       1.939  20.337  13.634  1.00  0.00           C  
ATOM   1219  H   VAL A  75       0.409  19.257  15.674  1.00  0.00           H  
ATOM   1220  HA  VAL A  75       3.252  18.716  16.387  1.00  0.00           H  
ATOM   1221  HB  VAL A  75       3.934  19.957  14.329  1.00  0.00           H  
ATOM   1222 1HG1 VAL A  75       3.377  18.227  12.691  1.00  0.00           H  
ATOM   1223 2HG1 VAL A  75       3.840  17.532  14.262  1.00  0.00           H  
ATOM   1224 3HG1 VAL A  75       2.126  17.594  13.786  1.00  0.00           H  
ATOM   1225 1HG2 VAL A  75       2.239  20.429  12.590  1.00  0.00           H  
ATOM   1226 2HG2 VAL A  75       0.957  19.867  13.689  1.00  0.00           H  
ATOM   1227 3HG2 VAL A  75       1.893  21.327  14.087  1.00  0.00           H  
