# Supplementary material for: De novo design of immunoglobulin-like domains
Source: Nat Commun. 2022 Oct 3;13:5661. doi: 10.1038/s41467-022-33004-6 (PMC9530121; doi:10.1038/s41467-022-33004-6)
Supplement: Supplementary file 4 — Supplementary Data 1 [file 41467_2022_33004_MOESM4_ESM.zip › dIG_design_models/dIG24_model.pdb]

ATOM      1  N   THR A   1       0.000   0.000   0.000  1.00  0.00           N  
ATOM      2  CA  THR A   1       1.458   0.000   0.000  1.00  0.00           C  
ATOM      3  C   THR A   1       2.009   1.420   0.000  1.00  0.00           C  
ATOM      4  O   THR A   1       1.315   2.365   0.375  1.00  0.00           O  
ATOM      5  CB  THR A   1       2.012  -0.770  -1.213  1.00  0.00           C  
ATOM      6  OG1 THR A   1       3.440  -0.857  -1.115  1.00  0.00           O  
ATOM      7  CG2 THR A   1       1.638  -0.065  -2.508  1.00  0.00           C  
ATOM      8 1H   THR A   1      -0.334  -0.943   0.000  1.00  0.00           H  
ATOM      9 2H   THR A   1      -0.334   0.471   0.816  1.00  0.00           H  
ATOM     10 3H   THR A   1      -0.334   0.471  -0.816  1.00  0.00           H  
ATOM     11  HA  THR A   1       1.797  -0.490   0.913  1.00  0.00           H  
ATOM     12  HB  THR A   1       1.600  -1.779  -1.223  1.00  0.00           H  
ATOM     13  HG1 THR A   1       3.684  -1.714  -0.758  1.00  0.00           H  
ATOM     14 1HG2 THR A   1       2.038  -0.624  -3.354  1.00  0.00           H  
ATOM     15 2HG2 THR A   1       0.553  -0.008  -2.591  1.00  0.00           H  
ATOM     16 3HG2 THR A   1       2.056   0.941  -2.508  1.00  0.00           H  
ATOM     17  N   PHE A   2       3.260   1.564  -0.423  1.00  0.00           N  
ATOM     18  CA  PHE A   2       3.893   2.875  -0.513  1.00  0.00           C  
ATOM     19  C   PHE A   2       5.013   2.876  -1.545  1.00  0.00           C  
ATOM     20  O   PHE A   2       5.518   1.821  -1.929  1.00  0.00           O  
ATOM     21  CB  PHE A   2       4.447   3.295   0.849  1.00  0.00           C  
ATOM     22  CG  PHE A   2       5.552   2.412   1.353  1.00  0.00           C  
ATOM     23  CD1 PHE A   2       6.880   2.733   1.114  1.00  0.00           C  
ATOM     24  CD2 PHE A   2       5.267   1.257   2.066  1.00  0.00           C  
ATOM     25  CE1 PHE A   2       7.898   1.921   1.577  1.00  0.00           C  
ATOM     26  CE2 PHE A   2       6.282   0.444   2.531  1.00  0.00           C  
ATOM     27  CZ  PHE A   2       7.600   0.777   2.285  1.00  0.00           C  
ATOM     28  H   PHE A   2       3.787   0.744  -0.689  1.00  0.00           H  
ATOM     29  HA  PHE A   2       3.139   3.593  -0.837  1.00  0.00           H  
ATOM     30 1HB  PHE A   2       4.827   4.314   0.788  1.00  0.00           H  
ATOM     31 2HB  PHE A   2       3.644   3.289   1.586  1.00  0.00           H  
ATOM     32  HD1 PHE A   2       7.116   3.639   0.555  1.00  0.00           H  
ATOM     33  HD2 PHE A   2       4.227   0.994   2.260  1.00  0.00           H  
ATOM     34  HE1 PHE A   2       8.937   2.185   1.382  1.00  0.00           H  
ATOM     35  HE2 PHE A   2       6.045  -0.461   3.090  1.00  0.00           H  
ATOM     36  HZ  PHE A   2       8.401   0.135   2.649  1.00  0.00           H  
ATOM     37  N   GLU A   3       5.398   4.067  -1.991  1.00  0.00           N  
ATOM     38  CA  GLU A   3       6.453   4.207  -2.988  1.00  0.00           C  
ATOM     39  C   GLU A   3       7.489   5.235  -2.552  1.00  0.00           C  
ATOM     40  O   GLU A   3       7.153   6.379  -2.247  1.00  0.00           O  
ATOM     41  CB  GLU A   3       5.860   4.608  -4.340  1.00  0.00           C  
ATOM     42  CG  GLU A   3       6.885   4.770  -5.453  1.00  0.00           C  
ATOM     43  CD  GLU A   3       6.258   5.048  -6.791  1.00  0.00           C  
ATOM     44  OE1 GLU A   3       5.081   4.817  -6.933  1.00  0.00           O  
ATOM     45  OE2 GLU A   3       6.956   5.491  -7.672  1.00  0.00           O  
ATOM     46  H   GLU A   3       4.949   4.896  -1.631  1.00  0.00           H  
ATOM     47  HA  GLU A   3       6.958   3.245  -3.085  1.00  0.00           H  
ATOM     48 1HB  GLU A   3       5.138   3.855  -4.658  1.00  0.00           H  
ATOM     49 2HB  GLU A   3       5.325   5.552  -4.237  1.00  0.00           H  
ATOM     50 1HG  GLU A   3       7.553   5.593  -5.200  1.00  0.00           H  
ATOM     51 2HG  GLU A   3       7.482   3.861  -5.519  1.00  0.00           H  
ATOM     52  N   VAL A   4       8.752   4.821  -2.524  1.00  0.00           N  
ATOM     53  CA  VAL A   4       9.842   5.712  -2.147  1.00  0.00           C  
ATOM     54  C   VAL A   4      10.726   6.037  -3.344  1.00  0.00           C  
ATOM     55  O   VAL A   4      11.291   5.142  -3.973  1.00  0.00           O  
ATOM     56  CB  VAL A   4      10.699   5.069  -1.040  1.00  0.00           C  
ATOM     57  CG1 VAL A   4      11.832   6.001  -0.635  1.00  0.00           C  
ATOM     58  CG2 VAL A   4       9.825   4.729   0.158  1.00  0.00           C  
ATOM     59  H   VAL A   4       8.961   3.864  -2.771  1.00  0.00           H  
ATOM     60  HA  VAL A   4       9.409   6.645  -1.789  1.00  0.00           H  
ATOM     61  HB  VAL A   4      11.155   4.158  -1.428  1.00  0.00           H  
ATOM     62 1HG1 VAL A   4      12.427   5.531   0.148  1.00  0.00           H  
ATOM     63 2HG1 VAL A   4      12.464   6.201  -1.499  1.00  0.00           H  
ATOM     64 3HG1 VAL A   4      11.417   6.937  -0.262  1.00  0.00           H  
ATOM     65 1HG2 VAL A   4      10.437   4.275   0.937  1.00  0.00           H  
ATOM     66 2HG2 VAL A   4       9.365   5.639   0.543  1.00  0.00           H  
ATOM     67 3HG2 VAL A   4       9.047   4.029  -0.146  1.00  0.00           H  
ATOM     68  N   ARG A   5      10.843   7.324  -3.655  1.00  0.00           N  
ATOM     69  CA  ARG A   5      11.669   7.771  -4.771  1.00  0.00           C  
ATOM     70  C   ARG A   5      12.854   8.595  -4.283  1.00  0.00           C  
ATOM     71  O   ARG A   5      12.681   9.685  -3.737  1.00  0.00           O  
ATOM     72  CB  ARG A   5      10.846   8.599  -5.747  1.00  0.00           C  
ATOM     73  CG  ARG A   5       9.736   7.837  -6.453  1.00  0.00           C  
ATOM     74  CD  ARG A   5       9.052   8.680  -7.468  1.00  0.00           C  
ATOM     75  NE  ARG A   5       7.996   7.953  -8.154  1.00  0.00           N  
ATOM     76  CZ  ARG A   5       7.290   8.432  -9.196  1.00  0.00           C  
ATOM     77  NH1 ARG A   5       7.538   9.636  -9.661  1.00  0.00           N  
ATOM     78  NH2 ARG A   5       6.347   7.691  -9.752  1.00  0.00           N  
ATOM     79  H   ARG A   5      10.347   8.010  -3.104  1.00  0.00           H  
ATOM     80  HA  ARG A   5      12.061   6.888  -5.277  1.00  0.00           H  
ATOM     81 1HB  ARG A   5      10.389   9.435  -5.220  1.00  0.00           H  
ATOM     82 2HB  ARG A   5      11.501   9.014  -6.514  1.00  0.00           H  
ATOM     83 1HG  ARG A   5      10.155   6.966  -6.957  1.00  0.00           H  
ATOM     84 2HG  ARG A   5       8.995   7.512  -5.722  1.00  0.00           H  
ATOM     85 1HD  ARG A   5       8.608   9.547  -6.981  1.00  0.00           H  
ATOM     86 2HD  ARG A   5       9.775   9.012  -8.212  1.00  0.00           H  
ATOM     87  HE  ARG A   5       7.775   7.022  -7.825  1.00  0.00           H  
ATOM     88 1HH1 ARG A   5       8.259  10.203  -9.236  1.00  0.00           H  
ATOM     89 2HH1 ARG A   5       7.009   9.995 -10.442  1.00  0.00           H  
ATOM     90 1HH2 ARG A   5       6.156   6.765  -9.395  1.00  0.00           H  
ATOM     91 2HH2 ARG A   5       5.818   8.050 -10.533  1.00  0.00           H  
ATOM     92  N   VAL A   6      14.057   8.068  -4.484  1.00  0.00           N  
ATOM     93  CA  VAL A   6      15.273   8.749  -4.057  1.00  0.00           C  
ATOM     94  C   VAL A   6      16.047   9.295  -5.250  1.00  0.00           C  
ATOM     95  O   VAL A   6      16.525   8.534  -6.091  1.00  0.00           O  
ATOM     96  CB  VAL A   6      16.173   7.786  -3.260  1.00  0.00           C  
ATOM     97  CG1 VAL A   6      17.453   8.487  -2.830  1.00  0.00           C  
ATOM     98  CG2 VAL A   6      15.419   7.252  -2.052  1.00  0.00           C  
ATOM     99  H   VAL A   6      14.131   7.172  -4.945  1.00  0.00           H  
ATOM    100  HA  VAL A   6      14.985   9.594  -3.431  1.00  0.00           H  
ATOM    101  HB  VAL A   6      16.462   6.957  -3.905  1.00  0.00           H  
ATOM    102 1HG1 VAL A   6      18.078   7.792  -2.269  1.00  0.00           H  
ATOM    103 2HG1 VAL A   6      17.994   8.829  -3.712  1.00  0.00           H  
ATOM    104 3HG1 VAL A   6      17.206   9.341  -2.200  1.00  0.00           H  
ATOM    105 1HG2 VAL A   6      16.061   6.571  -1.494  1.00  0.00           H  
ATOM    106 2HG2 VAL A   6      15.125   8.083  -1.410  1.00  0.00           H  
ATOM    107 3HG2 VAL A   6      14.528   6.719  -2.386  1.00  0.00           H  
ATOM    108  N   GLN A   7      16.168  10.616  -5.317  1.00  0.00           N  
ATOM    109  CA  GLN A   7      16.800  11.271  -6.455  1.00  0.00           C  
ATOM    110  C   GLN A   7      18.145  11.871  -6.068  1.00  0.00           C  
ATOM    111  O   GLN A   7      18.206  12.886  -5.374  1.00  0.00           O  
ATOM    112  CB  GLN A   7      15.886  12.360  -7.023  1.00  0.00           C  
ATOM    113  CG  GLN A   7      16.492  13.144  -8.175  1.00  0.00           C  
ATOM    114  CD  GLN A   7      16.684  12.293  -9.416  1.00  0.00           C  
ATOM    115  OE1 GLN A   7      15.715  11.841 -10.032  1.00  0.00           O  
ATOM    116  NE2 GLN A   7      17.939  12.070  -9.791  1.00  0.00           N  
ATOM    117  H   GLN A   7      15.812  11.182  -4.559  1.00  0.00           H  
ATOM    118  HA  GLN A   7      16.979  10.518  -7.223  1.00  0.00           H  
ATOM    119 1HB  GLN A   7      14.958  11.909  -7.375  1.00  0.00           H  
ATOM    120 2HB  GLN A   7      15.628  13.066  -6.234  1.00  0.00           H  
ATOM    121 1HG  GLN A   7      15.828  13.971  -8.427  1.00  0.00           H  
ATOM    122 2HG  GLN A   7      17.466  13.526  -7.868  1.00  0.00           H  
ATOM    123 1HE2 GLN A   7      18.128  11.515 -10.602  1.00  0.00           H  
ATOM    124 2HE2 GLN A   7      18.695  12.455  -9.262  1.00  0.00           H  
ATOM    125  N   TRP A   8      19.222  11.239  -6.521  1.00  0.00           N  
ATOM    126  CA  TRP A   8      20.564  11.773  -6.324  1.00  0.00           C  
ATOM    127  C   TRP A   8      20.874  12.871  -7.334  1.00  0.00           C  
ATOM    128  O   TRP A   8      20.643  12.708  -8.533  1.00  0.00           O  
ATOM    129  CB  TRP A   8      21.605  10.659  -6.443  1.00  0.00           C  
ATOM    130  CG  TRP A   8      23.019  11.147  -6.347  1.00  0.00           C  
ATOM    131  CD1 TRP A   8      23.739  11.341  -5.207  1.00  0.00           C  
ATOM    132  CD2 TRP A   8      23.896  11.508  -7.442  1.00  0.00           C  
ATOM    133  NE1 TRP A   8      24.998  11.796  -5.514  1.00  0.00           N  
ATOM    134  CE2 TRP A   8      25.112  11.903  -6.877  1.00  0.00           C  
ATOM    135  CE3 TRP A   8      23.749  11.526  -8.834  1.00  0.00           C  
ATOM    136  CZ2 TRP A   8      26.182  12.316  -7.654  1.00  0.00           C  
ATOM    137  CZ3 TRP A   8      24.823  11.940  -9.614  1.00  0.00           C  
ATOM    138  CH2 TRP A   8      26.008  12.324  -9.038  1.00  0.00           C  
ATOM    139  H   TRP A   8      19.108  10.365  -7.015  1.00  0.00           H  
ATOM    140  HA  TRP A   8      20.611  12.213  -5.328  1.00  0.00           H  
ATOM    141 1HB  TRP A   8      21.443   9.924  -5.654  1.00  0.00           H  
ATOM    142 2HB  TRP A   8      21.483  10.147  -7.397  1.00  0.00           H  
ATOM    143  HD1 TRP A   8      23.370  11.160  -4.199  1.00  0.00           H  
ATOM    144  HE1 TRP A   8      25.722  12.017  -4.846  1.00  0.00           H  
ATOM    145  HE3 TRP A   8      22.812  11.220  -9.297  1.00  0.00           H  
ATOM    146  HZ2 TRP A   8      27.131  12.625  -7.216  1.00  0.00           H  
ATOM    147  HZ3 TRP A   8      24.700  11.952 -10.697  1.00  0.00           H  
ATOM    148  HH2 TRP A   8      26.830  12.642  -9.680  1.00  0.00           H  
ATOM    149  N   SER A   9      21.397  13.989  -6.844  1.00  0.00           N  
ATOM    150  CA  SER A   9      21.793  15.094  -7.709  1.00  0.00           C  
ATOM    151  C   SER A   9      23.025  15.806  -7.165  1.00  0.00           C  
ATOM    152  O   SER A   9      22.914  16.821  -6.477  1.00  0.00           O  
ATOM    153  CB  SER A   9      20.650  16.080  -7.852  1.00  0.00           C  
ATOM    154  OG  SER A   9      20.984  17.112  -8.739  1.00  0.00           O  
ATOM    155  H   SER A   9      21.524  14.076  -5.845  1.00  0.00           H  
ATOM    156  HA  SER A   9      22.048  14.684  -8.686  1.00  0.00           H  
ATOM    157 1HB  SER A   9      19.763  15.560  -8.212  1.00  0.00           H  
ATOM    158 2HB  SER A   9      20.408  16.500  -6.876  1.00  0.00           H  
ATOM    159  HG  SER A   9      21.867  16.910  -9.058  1.00  0.00           H  
ATOM    160  N   GLY A  10      24.199  15.268  -7.477  1.00  0.00           N  
ATOM    161  CA  GLY A  10      25.456  15.874  -7.056  1.00  0.00           C  
ATOM    162  C   GLY A  10      25.763  15.550  -5.599  1.00  0.00           C  
ATOM    163  O   GLY A  10      26.138  14.425  -5.270  1.00  0.00           O  
ATOM    164  H   GLY A  10      24.221  14.416  -8.020  1.00  0.00           H  
ATOM    165 1HA  GLY A  10      26.265  15.514  -7.691  1.00  0.00           H  
ATOM    166 2HA  GLY A  10      25.400  16.954  -7.187  1.00  0.00           H  
ATOM    167  N   ASN A  11      25.603  16.543  -4.731  1.00  0.00           N  
ATOM    168  CA  ASN A  11      25.800  16.347  -3.299  1.00  0.00           C  
ATOM    169  C   ASN A  11      24.468  16.291  -2.563  1.00  0.00           C  
ATOM    170  O   ASN A  11      24.422  16.029  -1.361  1.00  0.00           O  
ATOM    171  CB  ASN A  11      26.681  17.442  -2.727  1.00  0.00           C  
ATOM    172  CG  ASN A  11      28.093  17.375  -3.239  1.00  0.00           C  
ATOM    173  OD1 ASN A  11      28.661  16.287  -3.389  1.00  0.00           O  
ATOM    174  ND2 ASN A  11      28.670  18.517  -3.511  1.00  0.00           N  
ATOM    175  H   ASN A  11      25.339  17.456  -5.071  1.00  0.00           H  
ATOM    176  HA  ASN A  11      26.302  15.391  -3.154  1.00  0.00           H  
ATOM    177 1HB  ASN A  11      26.261  18.417  -2.980  1.00  0.00           H  
ATOM    178 2HB  ASN A  11      26.698  17.365  -1.640  1.00  0.00           H  
ATOM    179 1HD2 ASN A  11      29.610  18.533  -3.856  1.00  0.00           H  
ATOM    180 2HD2 ASN A  11      28.173  19.373  -3.375  1.00  0.00           H  
ATOM    181  N   THR A  12      23.384  16.539  -3.291  1.00  0.00           N  
ATOM    182  CA  THR A  12      22.061  16.635  -2.687  1.00  0.00           C  
ATOM    183  C   THR A  12      21.182  15.460  -3.095  1.00  0.00           C  
ATOM    184  O   THR A  12      21.097  15.117  -4.274  1.00  0.00           O  
ATOM    185  CB  THR A  12      21.370  17.957  -3.072  1.00  0.00           C  
ATOM    186  OG1 THR A  12      22.144  19.062  -2.589  1.00  0.00           O  
ATOM    187  CG2 THR A  12      19.972  18.022  -2.476  1.00  0.00           C  
ATOM    188  H   THR A  12      23.480  16.664  -4.289  1.00  0.00           H  
ATOM    189  HA  THR A  12      22.180  16.603  -1.604  1.00  0.00           H  
ATOM    190  HB  THR A  12      21.300  18.027  -4.157  1.00  0.00           H  
ATOM    191  HG1 THR A  12      22.408  19.615  -3.328  1.00  0.00           H  
ATOM    192 1HG2 THR A  12      19.499  18.962  -2.759  1.00  0.00           H  
ATOM    193 2HG2 THR A  12      19.378  17.189  -2.851  1.00  0.00           H  
ATOM    194 3HG2 THR A  12      20.037  17.961  -1.390  1.00  0.00           H  
ATOM    195  N   ILE A  13      20.529  14.847  -2.114  1.00  0.00           N  
ATOM    196  CA  ILE A  13      19.644  13.717  -2.372  1.00  0.00           C  
ATOM    197  C   ILE A  13      18.227  14.007  -1.894  1.00  0.00           C  
ATOM    198  O   ILE A  13      18.008  14.325  -0.725  1.00  0.00           O  
ATOM    199  CB  ILE A  13      20.167  12.442  -1.685  1.00  0.00           C  
ATOM    200  CG1 ILE A  13      21.593  12.132  -2.148  1.00  0.00           C  
ATOM    201  CG2 ILE A  13      19.244  11.267  -1.970  1.00  0.00           C  
ATOM    202  CD1 ILE A  13      22.665  12.727  -1.264  1.00  0.00           C  
ATOM    203  H   ILE A  13      20.649  15.171  -1.165  1.00  0.00           H  
ATOM    204  HA  ILE A  13      19.607  13.554  -3.449  1.00  0.00           H  
ATOM    205  HB  ILE A  13      20.214  12.602  -0.608  1.00  0.00           H  
ATOM    206 1HG1 ILE A  13      21.738  11.053  -2.181  1.00  0.00           H  
ATOM    207 2HG1 ILE A  13      21.737  12.512  -3.160  1.00  0.00           H  
ATOM    208 1HG2 ILE A  13      19.629  10.375  -1.477  1.00  0.00           H  
ATOM    209 2HG2 ILE A  13      18.247  11.489  -1.592  1.00  0.00           H  
ATOM    210 3HG2 ILE A  13      19.195  11.096  -3.045  1.00  0.00           H  
ATOM    211 1HD1 ILE A  13      23.648  12.465  -1.657  1.00  0.00           H  
ATOM    212 2HD1 ILE A  13      22.560  13.812  -1.244  1.00  0.00           H  
ATOM    213 3HD1 ILE A  13      22.563  12.334  -0.253  1.00  0.00           H  
ATOM    214  N   ARG A  14      17.267  13.896  -2.806  1.00  0.00           N  
ATOM    215  CA  ARG A  14      15.867  14.135  -2.477  1.00  0.00           C  
ATOM    216  C   ARG A  14      15.116  12.824  -2.280  1.00  0.00           C  
ATOM    217  O   ARG A  14      15.111  11.963  -3.160  1.00  0.00           O  
ATOM    218  CB  ARG A  14      15.190  14.944  -3.573  1.00  0.00           C  
ATOM    219  CG  ARG A  14      13.709  15.210  -3.350  1.00  0.00           C  
ATOM    220  CD  ARG A  14      13.140  16.074  -4.416  1.00  0.00           C  
ATOM    221  NE  ARG A  14      13.635  17.438  -4.332  1.00  0.00           N  
ATOM    222  CZ  ARG A  14      13.472  18.372  -5.289  1.00  0.00           C  
ATOM    223  NH1 ARG A  14      12.826  18.074  -6.395  1.00  0.00           N  
ATOM    224  NH2 ARG A  14      13.962  19.587  -5.117  1.00  0.00           N  
ATOM    225  H   ARG A  14      17.513  13.640  -3.751  1.00  0.00           H  
ATOM    226  HA  ARG A  14      15.829  14.686  -1.537  1.00  0.00           H  
ATOM    227 1HB  ARG A  14      15.686  15.908  -3.673  1.00  0.00           H  
ATOM    228 2HB  ARG A  14      15.292  14.424  -4.525  1.00  0.00           H  
ATOM    229 1HG  ARG A  14      13.166  14.265  -3.347  1.00  0.00           H  
ATOM    230 2HG  ARG A  14      13.570  15.712  -2.392  1.00  0.00           H  
ATOM    231 1HD  ARG A  14      13.411  15.672  -5.392  1.00  0.00           H  
ATOM    232 2HD  ARG A  14      12.055  16.099  -4.323  1.00  0.00           H  
ATOM    233  HE  ARG A  14      14.138  17.705  -3.496  1.00  0.00           H  
ATOM    234 1HH1 ARG A  14      12.452  17.144  -6.527  1.00  0.00           H  
ATOM    235 2HH1 ARG A  14      12.704  18.773  -7.113  1.00  0.00           H  
ATOM    236 1HH2 ARG A  14      14.458  19.816  -4.267  1.00  0.00           H  
ATOM    237 2HH2 ARG A  14      13.839  20.287  -5.835  1.00  0.00           H  
ATOM    238  N   VAL A  15      14.482  12.679  -1.122  1.00  0.00           N  
ATOM    239  CA  VAL A  15      13.727  11.473  -0.807  1.00  0.00           C  
ATOM    240  C   VAL A  15      12.244  11.779  -0.640  1.00  0.00           C  
ATOM    241  O   VAL A  15      11.845  12.474   0.294  1.00  0.00           O  
ATOM    242  CB  VAL A  15      14.263  10.827   0.484  1.00  0.00           C  
ATOM    243  CG1 VAL A  15      13.477   9.568   0.817  1.00  0.00           C  
ATOM    244  CG2 VAL A  15      15.744  10.514   0.330  1.00  0.00           C  
ATOM    245  H   VAL A  15      14.525  13.424  -0.441  1.00  0.00           H  
ATOM    246  HA  VAL A  15      13.833  10.780  -1.642  1.00  0.00           H  
ATOM    247  HB  VAL A  15      14.123  11.522   1.312  1.00  0.00           H  
ATOM    248 1HG1 VAL A  15      13.870   9.125   1.733  1.00  0.00           H  
ATOM    249 2HG1 VAL A  15      12.427   9.822   0.959  1.00  0.00           H  
ATOM    250 3HG1 VAL A  15      13.572   8.853   0.000  1.00  0.00           H  
ATOM    251 1HG2 VAL A  15      16.117  10.059   1.247  1.00  0.00           H  
ATOM    252 2HG2 VAL A  15      15.885   9.824  -0.501  1.00  0.00           H  
ATOM    253 3HG2 VAL A  15      16.292  11.436   0.134  1.00  0.00           H  
ATOM    254  N   THR A  16      11.431  11.256  -1.552  1.00  0.00           N  
ATOM    255  CA  THR A  16       9.987  11.454  -1.494  1.00  0.00           C  
ATOM    256  C   THR A  16       9.260  10.138  -1.251  1.00  0.00           C  
ATOM    257  O   THR A  16       9.469   9.160  -1.968  1.00  0.00           O  
ATOM    258  CB  THR A  16       9.465  12.102  -2.790  1.00  0.00           C  
ATOM    259  OG1 THR A  16      10.056  13.398  -2.952  1.00  0.00           O  
ATOM    260  CG2 THR A  16       7.951  12.241  -2.744  1.00  0.00           C  
ATOM    261  H   THR A  16      11.823  10.706  -2.303  1.00  0.00           H  
ATOM    262  HA  THR A  16       9.770  12.116  -0.657  1.00  0.00           H  
ATOM    263  HB  THR A  16       9.742  11.482  -3.643  1.00  0.00           H  
ATOM    264  HG1 THR A  16       9.557  14.042  -2.443  1.00  0.00           H  
ATOM    265 1HG2 THR A  16       7.600  12.700  -3.668  1.00  0.00           H  
ATOM    266 2HG2 THR A  16       7.498  11.256  -2.633  1.00  0.00           H  
ATOM    267 3HG2 THR A  16       7.669  12.867  -1.899  1.00  0.00           H  
ATOM    268  N   VAL A  17       8.404  10.120  -0.234  1.00  0.00           N  
ATOM    269  CA  VAL A  17       7.649   8.922   0.110  1.00  0.00           C  
ATOM    270  C   VAL A  17       6.152   9.147  -0.058  1.00  0.00           C  
ATOM    271  O   VAL A  17       5.565  10.006   0.600  1.00  0.00           O  
ATOM    272  CB  VAL A  17       7.942   8.505   1.564  1.00  0.00           C  
ATOM    273  CG1 VAL A  17       7.177   7.239   1.919  1.00  0.00           C  
ATOM    274  CG2 VAL A  17       9.437   8.304   1.753  1.00  0.00           C  
ATOM    275  H   VAL A  17       8.273  10.959   0.313  1.00  0.00           H  
ATOM    276  HA  VAL A  17       7.946   8.126  -0.573  1.00  0.00           H  
ATOM    277  HB  VAL A  17       7.592   9.291   2.235  1.00  0.00           H  
ATOM    278 1HG1 VAL A  17       7.396   6.959   2.950  1.00  0.00           H  
ATOM    279 2HG1 VAL A  17       6.108   7.417   1.811  1.00  0.00           H  
ATOM    280 3HG1 VAL A  17       7.481   6.432   1.253  1.00  0.00           H  
ATOM    281 1HG2 VAL A  17       9.637   8.010   2.783  1.00  0.00           H  
ATOM    282 2HG2 VAL A  17       9.788   7.523   1.078  1.00  0.00           H  
ATOM    283 3HG2 VAL A  17       9.961   9.235   1.534  1.00  0.00           H  
ATOM    284  N   GLU A  18       5.538   8.370  -0.945  1.00  0.00           N  
ATOM    285  CA  GLU A  18       4.109   8.491  -1.210  1.00  0.00           C  
ATOM    286  C   GLU A  18       3.329   7.363  -0.548  1.00  0.00           C  
ATOM    287  O   GLU A  18       3.677   6.190  -0.685  1.00  0.00           O  
ATOM    288  CB  GLU A  18       3.845   8.491  -2.717  1.00  0.00           C  
ATOM    289  CG  GLU A  18       2.377   8.627  -3.098  1.00  0.00           C  
ATOM    290  CD  GLU A  18       2.163   8.705  -4.584  1.00  0.00           C  
ATOM    291  OE1 GLU A  18       2.285   7.696  -5.236  1.00  0.00           O  
ATOM    292  OE2 GLU A  18       1.878   9.775  -5.068  1.00  0.00           O  
ATOM    293  H   GLU A  18       6.075   7.678  -1.448  1.00  0.00           H  
ATOM    294  HA  GLU A  18       3.764   9.432  -0.782  1.00  0.00           H  
ATOM    295 1HB  GLU A  18       4.389   9.313  -3.182  1.00  0.00           H  
ATOM    296 2HB  GLU A  18       4.218   7.564  -3.152  1.00  0.00           H  
ATOM    297 1HG  GLU A  18       1.830   7.769  -2.708  1.00  0.00           H  
ATOM    298 2HG  GLU A  18       1.973   9.524  -2.630  1.00  0.00           H  
ATOM    299  N   ASN A  19       2.272   7.724   0.171  1.00  0.00           N  
ATOM    300  CA  ASN A  19       1.397   6.739   0.796  1.00  0.00           C  
ATOM    301  C   ASN A  19       0.380   6.196  -0.200  1.00  0.00           C  
ATOM    302  O   ASN A  19      -0.533   6.907  -0.620  1.00  0.00           O  
ATOM    303  CB  ASN A  19       0.696   7.336   2.002  1.00  0.00           C  
ATOM    304  CG  ASN A  19      -0.139   6.328   2.743  1.00  0.00           C  
ATOM    305  OD1 ASN A  19      -0.523   5.293   2.186  1.00  0.00           O  
ATOM    306  ND2 ASN A  19      -0.427   6.610   3.988  1.00  0.00           N  
ATOM    307  H   ASN A  19       2.069   8.707   0.289  1.00  0.00           H  
ATOM    308  HA  ASN A  19       2.012   5.905   1.133  1.00  0.00           H  
ATOM    309 1HB  ASN A  19       1.438   7.748   2.687  1.00  0.00           H  
ATOM    310 2HB  ASN A  19       0.054   8.156   1.682  1.00  0.00           H  
ATOM    311 1HD2 ASN A  19      -0.979   5.975   4.529  1.00  0.00           H  
ATOM    312 2HD2 ASN A  19      -0.094   7.458   4.398  1.00  0.00           H  
ATOM    313  N   GLN A  20       0.543   4.932  -0.575  1.00  0.00           N  
ATOM    314  CA  GLN A  20      -0.302   4.319  -1.593  1.00  0.00           C  
ATOM    315  C   GLN A  20      -1.198   3.244  -0.992  1.00  0.00           C  
ATOM    316  O   GLN A  20      -1.623   2.319  -1.684  1.00  0.00           O  
ATOM    317  CB  GLN A  20       0.556   3.720  -2.711  1.00  0.00           C  
ATOM    318  CG  GLN A  20       1.390   4.738  -3.470  1.00  0.00           C  
ATOM    319  CD  GLN A  20       2.245   4.098  -4.547  1.00  0.00           C  
ATOM    320  OE1 GLN A  20       2.420   2.877  -4.577  1.00  0.00           O  
ATOM    321  NE2 GLN A  20       2.782   4.921  -5.441  1.00  0.00           N  
ATOM    322  H   GLN A  20       1.271   4.381  -0.143  1.00  0.00           H  
ATOM    323  HA  GLN A  20      -0.944   5.094  -2.011  1.00  0.00           H  
ATOM    324 1HB  GLN A  20       1.233   2.976  -2.292  1.00  0.00           H  
ATOM    325 2HB  GLN A  20      -0.087   3.210  -3.429  1.00  0.00           H  
ATOM    326 1HG  GLN A  20       0.722   5.457  -3.945  1.00  0.00           H  
ATOM    327 2HG  GLN A  20       2.049   5.248  -2.768  1.00  0.00           H  
ATOM    328 1HE2 GLN A  20       3.356   4.556  -6.176  1.00  0.00           H  
ATOM    329 2HE2 GLN A  20       2.614   5.905  -5.381  1.00  0.00           H  
ATOM    330  N   SER A  21      -1.481   3.372   0.300  1.00  0.00           N  
ATOM    331  CA  SER A  21      -2.351   2.428   0.990  1.00  0.00           C  
ATOM    332  C   SER A  21      -3.736   3.020   1.217  1.00  0.00           C  
ATOM    333  O   SER A  21      -4.031   4.126   0.765  1.00  0.00           O  
ATOM    334  CB  SER A  21      -1.739   2.028   2.318  1.00  0.00           C  
ATOM    335  OG  SER A  21      -1.848   3.064   3.254  1.00  0.00           O  
ATOM    336  H   SER A  21      -1.083   4.143   0.817  1.00  0.00           H  
ATOM    337  HA  SER A  21      -2.464   1.547   0.358  1.00  0.00           H  
ATOM    338 1HB  SER A  21      -2.240   1.138   2.697  1.00  0.00           H  
ATOM    339 2HB  SER A  21      -0.689   1.775   2.173  1.00  0.00           H  
ATOM    340  HG  SER A  21      -1.382   3.814   2.875  1.00  0.00           H  
ATOM    341  N   ASP A  22      -4.584   2.277   1.921  1.00  0.00           N  
ATOM    342  CA  ASP A  22      -5.904   2.768   2.296  1.00  0.00           C  
ATOM    343  C   ASP A  22      -5.900   3.336   3.709  1.00  0.00           C  
ATOM    344  O   ASP A  22      -6.948   3.694   4.248  1.00  0.00           O  
ATOM    345  CB  ASP A  22      -6.942   1.648   2.193  1.00  0.00           C  
ATOM    346  CG  ASP A  22      -7.166   1.177   0.762  1.00  0.00           C  
ATOM    347  OD1 ASP A  22      -6.992   1.966  -0.136  1.00  0.00           O  
ATOM    348  OD2 ASP A  22      -7.509   0.033   0.581  1.00  0.00           O  
ATOM    349  H   ASP A  22      -4.306   1.348   2.204  1.00  0.00           H  
ATOM    350  HA  ASP A  22      -6.172   3.574   1.612  1.00  0.00           H  
ATOM    351 1HB  ASP A  22      -6.620   0.797   2.794  1.00  0.00           H  
ATOM    352 2HB  ASP A  22      -7.893   1.994   2.599  1.00  0.00           H  
ATOM    353  N   ARG A  23      -4.716   3.418   4.305  1.00  0.00           N  
ATOM    354  CA  ARG A  23      -4.579   3.894   5.677  1.00  0.00           C  
ATOM    355  C   ARG A  23      -3.378   4.820   5.821  1.00  0.00           C  
ATOM    356  O   ARG A  23      -2.427   4.743   5.044  1.00  0.00           O  
ATOM    357  CB  ARG A  23      -4.433   2.724   6.638  1.00  0.00           C  
ATOM    358  CG  ARG A  23      -5.644   1.808   6.721  1.00  0.00           C  
ATOM    359  CD  ARG A  23      -6.794   2.478   7.382  1.00  0.00           C  
ATOM    360  NE  ARG A  23      -7.920   1.574   7.556  1.00  0.00           N  
ATOM    361  CZ  ARG A  23      -8.879   1.361   6.634  1.00  0.00           C  
ATOM    362  NH1 ARG A  23      -8.835   1.991   5.481  1.00  0.00           N  
ATOM    363  NH2 ARG A  23      -9.864   0.518   6.888  1.00  0.00           N  
ATOM    364  H   ARG A  23      -3.889   3.142   3.796  1.00  0.00           H  
ATOM    365  HA  ARG A  23      -5.473   4.465   5.927  1.00  0.00           H  
ATOM    366 1HB  ARG A  23      -3.580   2.115   6.342  1.00  0.00           H  
ATOM    367 2HB  ARG A  23      -4.234   3.100   7.642  1.00  0.00           H  
ATOM    368 1HG  ARG A  23      -5.949   1.516   5.716  1.00  0.00           H  
ATOM    369 2HG  ARG A  23      -5.389   0.918   7.296  1.00  0.00           H  
ATOM    370 1HD  ARG A  23      -6.490   2.837   8.364  1.00  0.00           H  
ATOM    371 2HD  ARG A  23      -7.123   3.319   6.774  1.00  0.00           H  
ATOM    372  HE  ARG A  23      -7.988   1.071   8.430  1.00  0.00           H  
ATOM    373 1HH1 ARG A  23      -8.082   2.636   5.286  1.00  0.00           H  
ATOM    374 2HH1 ARG A  23      -9.554   1.831   4.790  1.00  0.00           H  
ATOM    375 1HH2 ARG A  23      -9.898   0.033   7.775  1.00  0.00           H  
ATOM    376 2HH2 ARG A  23     -10.583   0.358   6.198  1.00  0.00           H  
ATOM    377  N   PRO A  24      -3.429   5.694   6.821  1.00  0.00           N  
ATOM    378  CA  PRO A  24      -2.310   6.580   7.120  1.00  0.00           C  
ATOM    379  C   PRO A  24      -1.119   5.800   7.660  1.00  0.00           C  
ATOM    380  O   PRO A  24      -1.281   4.746   8.275  1.00  0.00           O  
ATOM    381  CB  PRO A  24      -2.892   7.525   8.176  1.00  0.00           C  
ATOM    382  CG  PRO A  24      -3.950   6.716   8.847  1.00  0.00           C  
ATOM    383  CD  PRO A  24      -4.562   5.905   7.736  1.00  0.00           C  
ATOM    384  HA  PRO A  24      -2.002   7.062   6.192  1.00  0.00           H  
ATOM    385 1HB  PRO A  24      -2.101   7.850   8.868  1.00  0.00           H  
ATOM    386 2HB  PRO A  24      -3.289   8.430   7.694  1.00  0.00           H  
ATOM    387 1HG  PRO A  24      -3.506   6.089   9.635  1.00  0.00           H  
ATOM    388 2HG  PRO A  24      -4.678   7.377   9.340  1.00  0.00           H  
ATOM    389 1HD  PRO A  24      -4.941   4.955   8.141  1.00  0.00           H  
ATOM    390 2HD  PRO A  24      -5.375   6.479   7.268  1.00  0.00           H  
ATOM    391  N   ALA A  25       0.080   6.324   7.427  1.00  0.00           N  
ATOM    392  CA  ALA A  25       1.306   5.596   7.729  1.00  0.00           C  
ATOM    393  C   ALA A  25       2.392   6.533   8.240  1.00  0.00           C  
ATOM    394  O   ALA A  25       2.482   7.685   7.816  1.00  0.00           O  
ATOM    395  CB  ALA A  25       1.793   4.845   6.498  1.00  0.00           C  
ATOM    396  H   ALA A  25       0.143   7.251   7.030  1.00  0.00           H  
ATOM    397  HA  ALA A  25       1.088   4.876   8.518  1.00  0.00           H  
ATOM    398 1HB  ALA A  25       2.710   4.306   6.739  1.00  0.00           H  
ATOM    399 2HB  ALA A  25       1.029   4.136   6.178  1.00  0.00           H  
ATOM    400 3HB  ALA A  25       1.990   5.552   5.694  1.00  0.00           H  
ATOM    401  N   THR A  26       3.216   6.033   9.155  1.00  0.00           N  
ATOM    402  CA  THR A  26       4.318   6.815   9.703  1.00  0.00           C  
ATOM    403  C   THR A  26       5.604   6.578   8.921  1.00  0.00           C  
ATOM    404  O   THR A  26       6.086   5.449   8.828  1.00  0.00           O  
ATOM    405  CB  THR A  26       4.548   6.484  11.189  1.00  0.00           C  
ATOM    406  OG1 THR A  26       3.369   6.801  11.940  1.00  0.00           O  
ATOM    407  CG2 THR A  26       5.724   7.279  11.737  1.00  0.00           C  
ATOM    408  H   THR A  26       3.075   5.087   9.480  1.00  0.00           H  
ATOM    409  HA  THR A  26       4.063   7.871   9.612  1.00  0.00           H  
ATOM    410  HB  THR A  26       4.756   5.419  11.296  1.00  0.00           H  
ATOM    411  HG1 THR A  26       3.114   7.710  11.765  1.00  0.00           H  
ATOM    412 1HG2 THR A  26       5.871   7.031  12.788  1.00  0.00           H  
ATOM    413 2HG2 THR A  26       6.624   7.031  11.175  1.00  0.00           H  
ATOM    414 3HG2 THR A  26       5.518   8.344  11.641  1.00  0.00           H  
ATOM    415  N   VAL A  27       6.155   7.648   8.358  1.00  0.00           N  
ATOM    416  CA  VAL A  27       7.334   7.545   7.507  1.00  0.00           C  
ATOM    417  C   VAL A  27       8.573   8.074   8.218  1.00  0.00           C  
ATOM    418  O   VAL A  27       8.673   9.267   8.508  1.00  0.00           O  
ATOM    419  CB  VAL A  27       7.120   8.331   6.200  1.00  0.00           C  
ATOM    420  CG1 VAL A  27       8.352   8.233   5.312  1.00  0.00           C  
ATOM    421  CG2 VAL A  27       5.890   7.807   5.476  1.00  0.00           C  
ATOM    422  H   VAL A  27       5.746   8.556   8.524  1.00  0.00           H  
ATOM    423  HA  VAL A  27       7.501   6.491   7.286  1.00  0.00           H  
ATOM    424  HB  VAL A  27       6.980   9.385   6.440  1.00  0.00           H  
ATOM    425 1HG1 VAL A  27       8.183   8.795   4.393  1.00  0.00           H  
ATOM    426 2HG1 VAL A  27       9.212   8.647   5.837  1.00  0.00           H  
ATOM    427 3HG1 VAL A  27       8.542   7.188   5.068  1.00  0.00           H  
ATOM    428 1HG2 VAL A  27       5.744   8.367   4.553  1.00  0.00           H  
ATOM    429 2HG2 VAL A  27       6.028   6.751   5.242  1.00  0.00           H  
ATOM    430 3HG2 VAL A  27       5.014   7.925   6.114  1.00  0.00           H  
ATOM    431  N   ARG A  28       9.517   7.181   8.496  1.00  0.00           N  
ATOM    432  CA  ARG A  28      10.781   7.567   9.110  1.00  0.00           C  
ATOM    433  C   ARG A  28      11.920   7.524   8.100  1.00  0.00           C  
ATOM    434  O   ARG A  28      12.224   6.473   7.537  1.00  0.00           O  
ATOM    435  CB  ARG A  28      11.110   6.652  10.280  1.00  0.00           C  
ATOM    436  CG  ARG A  28      12.388   7.000  11.026  1.00  0.00           C  
ATOM    437  CD  ARG A  28      12.648   6.056  12.142  1.00  0.00           C  
ATOM    438  NE  ARG A  28      12.992   4.728  11.661  1.00  0.00           N  
ATOM    439  CZ  ARG A  28      14.236   4.337  11.319  1.00  0.00           C  
ATOM    440  NH1 ARG A  28      15.239   5.182  11.410  1.00  0.00           N  
ATOM    441  NH2 ARG A  28      14.446   3.105  10.891  1.00  0.00           N  
ATOM    442  H   ARG A  28       9.354   6.209   8.276  1.00  0.00           H  
ATOM    443  HA  ARG A  28      10.686   8.594   9.463  1.00  0.00           H  
ATOM    444 1HB  ARG A  28      10.292   6.674  11.000  1.00  0.00           H  
ATOM    445 2HB  ARG A  28      11.205   5.626   9.924  1.00  0.00           H  
ATOM    446 1HG  ARG A  28      13.233   6.959  10.338  1.00  0.00           H  
ATOM    447 2HG  ARG A  28      12.306   8.006  11.439  1.00  0.00           H  
ATOM    448 1HD  ARG A  28      13.476   6.426  12.746  1.00  0.00           H  
ATOM    449 2HD  ARG A  28      11.756   5.973  12.763  1.00  0.00           H  
ATOM    450  HE  ARG A  28      12.247   4.050  11.577  1.00  0.00           H  
ATOM    451 1HH1 ARG A  28      15.078   6.124  11.738  1.00  0.00           H  
ATOM    452 2HH1 ARG A  28      16.170   4.889  11.154  1.00  0.00           H  
ATOM    453 1HH2 ARG A  28      13.675   2.455  10.820  1.00  0.00           H  
ATOM    454 2HH2 ARG A  28      15.378   2.812  10.635  1.00  0.00           H  
ATOM    455  N   ILE A  29      12.548   8.673   7.875  1.00  0.00           N  
ATOM    456  CA  ILE A  29      13.637   8.775   6.910  1.00  0.00           C  
ATOM    457  C   ILE A  29      14.959   9.084   7.602  1.00  0.00           C  
ATOM    458  O   ILE A  29      15.166  10.190   8.101  1.00  0.00           O  
ATOM    459  CB  ILE A  29      13.340   9.861   5.860  1.00  0.00           C  
ATOM    460  CG1 ILE A  29      12.031   9.553   5.129  1.00  0.00           C  
ATOM    461  CG2 ILE A  29      14.492   9.975   4.873  1.00  0.00           C  
ATOM    462  CD1 ILE A  29      11.566  10.664   4.215  1.00  0.00           C  
ATOM    463  H   ILE A  29      12.264   9.497   8.385  1.00  0.00           H  
ATOM    464  HA  ILE A  29      13.738   7.811   6.411  1.00  0.00           H  
ATOM    465  HB  ILE A  29      13.205  10.821   6.358  1.00  0.00           H  
ATOM    466 1HG1 ILE A  29      12.152   8.649   4.533  1.00  0.00           H  
ATOM    467 2HG1 ILE A  29      11.244   9.361   5.858  1.00  0.00           H  
ATOM    468 1HG2 ILE A  29      14.265  10.746   4.137  1.00  0.00           H  
ATOM    469 2HG2 ILE A  29      15.404  10.239   5.406  1.00  0.00           H  
ATOM    470 3HG2 ILE A  29      14.632   9.020   4.366  1.00  0.00           H  
ATOM    471 1HD1 ILE A  29      10.633  10.373   3.733  1.00  0.00           H  
ATOM    472 2HD1 ILE A  29      11.405  11.572   4.798  1.00  0.00           H  
ATOM    473 3HD1 ILE A  29      12.324  10.851   3.455  1.00  0.00           H  
ATOM    474  N   GLU A  30      15.851   8.100   7.628  1.00  0.00           N  
ATOM    475  CA  GLU A  30      17.127   8.241   8.319  1.00  0.00           C  
ATOM    476  C   GLU A  30      18.266   8.461   7.332  1.00  0.00           C  
ATOM    477  O   GLU A  30      18.362   7.772   6.316  1.00  0.00           O  
ATOM    478  CB  GLU A  30      17.411   7.003   9.173  1.00  0.00           C  
ATOM    479  CG  GLU A  30      18.730   7.051   9.930  1.00  0.00           C  
ATOM    480  CD  GLU A  30      18.958   5.836  10.786  1.00  0.00           C  
ATOM    481  OE1 GLU A  30      18.050   5.052  10.925  1.00  0.00           O  
ATOM    482  OE2 GLU A  30      20.042   5.692  11.301  1.00  0.00           O  
ATOM    483  H   GLU A  30      15.640   7.232   7.157  1.00  0.00           H  
ATOM    484  HA  GLU A  30      17.069   9.119   8.962  1.00  0.00           H  
ATOM    485 1HB  GLU A  30      16.611   6.873   9.902  1.00  0.00           H  
ATOM    486 2HB  GLU A  30      17.422   6.117   8.538  1.00  0.00           H  
ATOM    487 1HG  GLU A  30      19.546   7.134   9.213  1.00  0.00           H  
ATOM    488 2HG  GLU A  30      18.744   7.940  10.559  1.00  0.00           H  
ATOM    489  N   TYR A  31      19.129   9.424   7.637  1.00  0.00           N  
ATOM    490  CA  TYR A  31      20.250   9.753   6.765  1.00  0.00           C  
ATOM    491  C   TYR A  31      21.327  10.523   7.519  1.00  0.00           C  
ATOM    492  O   TYR A  31      21.114  11.664   7.931  1.00  0.00           O  
ATOM    493  CB  TYR A  31      19.770  10.558   5.556  1.00  0.00           C  
ATOM    494  CG  TYR A  31      20.870  10.907   4.578  1.00  0.00           C  
ATOM    495  CD1 TYR A  31      20.932  10.270   3.347  1.00  0.00           C  
ATOM    496  CD2 TYR A  31      21.818  11.863   4.912  1.00  0.00           C  
ATOM    497  CE1 TYR A  31      21.937  10.588   2.454  1.00  0.00           C  
ATOM    498  CE2 TYR A  31      22.823  12.181   4.019  1.00  0.00           C  
ATOM    499  CZ  TYR A  31      22.884  11.547   2.795  1.00  0.00           C  
ATOM    500  OH  TYR A  31      23.885  11.864   1.905  1.00  0.00           O  
ATOM    501  H   TYR A  31      19.005   9.942   8.495  1.00  0.00           H  
ATOM    502  HA  TYR A  31      20.691   8.820   6.414  1.00  0.00           H  
ATOM    503 1HB  TYR A  31      19.006   9.992   5.021  1.00  0.00           H  
ATOM    504 2HB  TYR A  31      19.311  11.486   5.896  1.00  0.00           H  
ATOM    505  HD1 TYR A  31      20.187   9.518   3.084  1.00  0.00           H  
ATOM    506  HD2 TYR A  31      21.770  12.362   5.880  1.00  0.00           H  
ATOM    507  HE1 TYR A  31      21.985  10.088   1.487  1.00  0.00           H  
ATOM    508  HE2 TYR A  31      23.568  12.932   4.282  1.00  0.00           H  
ATOM    509  HH  TYR A  31      23.656  11.530   1.035  1.00  0.00           H  
ATOM    510  N   GLY A  32      22.483   9.894   7.696  1.00  0.00           N  
ATOM    511  CA  GLY A  32      23.608  10.532   8.369  1.00  0.00           C  
ATOM    512  C   GLY A  32      23.304  10.770   9.843  1.00  0.00           C  
ATOM    513  O   GLY A  32      23.099   9.825  10.605  1.00  0.00           O  
ATOM    514  H   GLY A  32      22.586   8.949   7.354  1.00  0.00           H  
ATOM    515 1HA  GLY A  32      24.494   9.904   8.273  1.00  0.00           H  
ATOM    516 2HA  GLY A  32      23.832  11.481   7.883  1.00  0.00           H  
ATOM    517  N   ASN A  33      23.277  12.038  10.239  1.00  0.00           N  
ATOM    518  CA  ASN A  33      22.984  12.403  11.620  1.00  0.00           C  
ATOM    519  C   ASN A  33      21.639  13.110  11.730  1.00  0.00           C  
ATOM    520  O   ASN A  33      21.354  13.770  12.729  1.00  0.00           O  
ATOM    521  CB  ASN A  33      24.092  13.271  12.189  1.00  0.00           C  
ATOM    522  CG  ASN A  33      25.387  12.524  12.348  1.00  0.00           C  
ATOM    523  OD1 ASN A  33      25.432  11.461  12.978  1.00  0.00           O  
ATOM    524  ND2 ASN A  33      26.442  13.059  11.789  1.00  0.00           N  
ATOM    525  H   ASN A  33      23.464  12.768   9.566  1.00  0.00           H  
ATOM    526  HA  ASN A  33      22.929  11.487  12.208  1.00  0.00           H  
ATOM    527 1HB  ASN A  33      24.257  14.127  11.533  1.00  0.00           H  
ATOM    528 2HB  ASN A  33      23.787  13.658  13.162  1.00  0.00           H  
ATOM    529 1HD2 ASN A  33      27.331  12.606  11.862  1.00  0.00           H  
ATOM    530 2HD2 ASN A  33      26.360  13.920  11.288  1.00  0.00           H  
ATOM    531  N   THR A  34      20.816  12.968  10.697  1.00  0.00           N  
ATOM    532  CA  THR A  34      19.489  13.572  10.686  1.00  0.00           C  
ATOM    533  C   THR A  34      18.416  12.541  10.361  1.00  0.00           C  
ATOM    534  O   THR A  34      18.551  11.770   9.410  1.00  0.00           O  
ATOM    535  CB  THR A  34      19.416  14.731   9.674  1.00  0.00           C  
ATOM    536  OG1 THR A  34      20.369  15.741  10.031  1.00  0.00           O  
ATOM    537  CG2 THR A  34      18.022  15.338   9.659  1.00  0.00           C  
ATOM    538  H   THR A  34      21.117  12.427   9.899  1.00  0.00           H  
ATOM    539  HA  THR A  34      19.286  13.962  11.684  1.00  0.00           H  
ATOM    540  HB  THR A  34      19.656  14.360   8.678  1.00  0.00           H  
ATOM    541  HG1 THR A  34      20.577  15.668  10.966  1.00  0.00           H  
ATOM    542 1HG2 THR A  34      17.989  16.155   8.938  1.00  0.00           H  
ATOM    543 2HG2 THR A  34      17.296  14.575   9.377  1.00  0.00           H  
ATOM    544 3HG2 THR A  34      17.780  15.720  10.650  1.00  0.00           H  
ATOM    545  N   THR A  35      17.352  12.531  11.156  1.00  0.00           N  
ATOM    546  CA  THR A  35      16.247  11.604  10.945  1.00  0.00           C  
ATOM    547  C   THR A  35      14.906  12.326  10.984  1.00  0.00           C  
ATOM    548  O   THR A  35      14.621  13.075  11.919  1.00  0.00           O  
ATOM    549  CB  THR A  35      16.259  10.478  11.996  1.00  0.00           C  
ATOM    550  OG1 THR A  35      17.507   9.775  11.932  1.00  0.00           O  
ATOM    551  CG2 THR A  35      15.118   9.503  11.747  1.00  0.00           C  
ATOM    552  H   THR A  35      17.307  13.183  11.926  1.00  0.00           H  
ATOM    553  HA  THR A  35      16.359  11.163   9.954  1.00  0.00           H  
ATOM    554  HB  THR A  35      16.151  10.909  12.991  1.00  0.00           H  
ATOM    555  HG1 THR A  35      17.402   8.903  12.320  1.00  0.00           H  
ATOM    556 1HG2 THR A  35      15.143   8.715  12.499  1.00  0.00           H  
ATOM    557 2HG2 THR A  35      14.168  10.033  11.806  1.00  0.00           H  
ATOM    558 3HG2 THR A  35      15.226   9.062  10.756  1.00  0.00           H  
ATOM    559  N   TYR A  36      14.086  12.097   9.965  1.00  0.00           N  
ATOM    560  CA  TYR A  36      12.732  12.638   9.934  1.00  0.00           C  
ATOM    561  C   TYR A  36      11.702  11.563  10.254  1.00  0.00           C  
ATOM    562  O   TYR A  36      11.912  10.384   9.969  1.00  0.00           O  
ATOM    563  CB  TYR A  36      12.438  13.266   8.569  1.00  0.00           C  
ATOM    564  CG  TYR A  36      13.216  14.535   8.301  1.00  0.00           C  
ATOM    565  CD1 TYR A  36      14.457  14.470   7.684  1.00  0.00           C  
ATOM    566  CD2 TYR A  36      12.688  15.763   8.670  1.00  0.00           C  
ATOM    567  CE1 TYR A  36      15.167  15.629   7.439  1.00  0.00           C  
ATOM    568  CE2 TYR A  36      13.399  16.922   8.425  1.00  0.00           C  
ATOM    569  CZ  TYR A  36      14.633  16.857   7.812  1.00  0.00           C  
ATOM    570  OH  TYR A  36      15.341  18.012   7.567  1.00  0.00           O  
ATOM    571  H   TYR A  36      14.408  11.533   9.191  1.00  0.00           H  
ATOM    572  HA  TYR A  36      12.658  13.410  10.700  1.00  0.00           H  
ATOM    573 1HB  TYR A  36      12.672  12.549   7.781  1.00  0.00           H  
ATOM    574 2HB  TYR A  36      11.375  13.496   8.497  1.00  0.00           H  
ATOM    575  HD1 TYR A  36      14.871  13.505   7.394  1.00  0.00           H  
ATOM    576  HD2 TYR A  36      11.713  15.814   9.156  1.00  0.00           H  
ATOM    577  HE1 TYR A  36      16.142  15.578   6.955  1.00  0.00           H  
ATOM    578  HE2 TYR A  36      12.984  17.887   8.716  1.00  0.00           H  
ATOM    579  HH  TYR A  36      16.162  17.794   7.119  1.00  0.00           H  
ATOM    580  N   GLN A  37      10.587  11.977  10.848  1.00  0.00           N  
ATOM    581  CA  GLN A  37       9.499  11.058  11.159  1.00  0.00           C  
ATOM    582  C   GLN A  37       8.156  11.777  11.166  1.00  0.00           C  
ATOM    583  O   GLN A  37       7.872  12.574  12.061  1.00  0.00           O  
ATOM    584  CB  GLN A  37       9.738  10.384  12.513  1.00  0.00           C  
ATOM    585  CG  GLN A  37       8.708   9.326  12.872  1.00  0.00           C  
ATOM    586  CD  GLN A  37       9.038   8.615  14.171  1.00  0.00           C  
ATOM    587  OE1 GLN A  37      10.190   8.601  14.612  1.00  0.00           O  
ATOM    588  NE2 GLN A  37       8.026   8.019  14.791  1.00  0.00           N  
ATOM    589  H   GLN A  37      10.492  12.953  11.089  1.00  0.00           H  
ATOM    590  HA  GLN A  37       9.466  10.296  10.381  1.00  0.00           H  
ATOM    591 1HB  GLN A  37      10.720   9.912  12.517  1.00  0.00           H  
ATOM    592 2HB  GLN A  37       9.734  11.138  13.301  1.00  0.00           H  
ATOM    593 1HG  GLN A  37       7.734   9.803  12.981  1.00  0.00           H  
ATOM    594 2HG  GLN A  37       8.673   8.583  12.075  1.00  0.00           H  
ATOM    595 1HE2 GLN A  37       8.182   7.534  15.653  1.00  0.00           H  
ATOM    596 2HE2 GLN A  37       7.107   8.055  14.398  1.00  0.00           H  
ATOM    597  N   ARG A  38       7.333  11.492  10.163  1.00  0.00           N  
ATOM    598  CA  ARG A  38       6.031  12.136  10.033  1.00  0.00           C  
ATOM    599  C   ARG A  38       4.974  11.151   9.551  1.00  0.00           C  
ATOM    600  O   ARG A  38       5.243  10.304   8.699  1.00  0.00           O  
ATOM    601  CB  ARG A  38       6.108  13.307   9.064  1.00  0.00           C  
ATOM    602  CG  ARG A  38       6.984  14.461   9.524  1.00  0.00           C  
ATOM    603  CD  ARG A  38       6.378  15.189  10.667  1.00  0.00           C  
ATOM    604  NE  ARG A  38       7.155  16.362  11.037  1.00  0.00           N  
ATOM    605  CZ  ARG A  38       8.192  16.352  11.897  1.00  0.00           C  
ATOM    606  NH1 ARG A  38       8.564  15.226  12.465  1.00  0.00           N  
ATOM    607  NH2 ARG A  38       8.836  17.473  12.169  1.00  0.00           N  
ATOM    608  H   ARG A  38       7.615  10.810   9.473  1.00  0.00           H  
ATOM    609  HA  ARG A  38       5.731  12.494  11.018  1.00  0.00           H  
ATOM    610 1HB  ARG A  38       6.495  12.961   8.106  1.00  0.00           H  
ATOM    611 2HB  ARG A  38       5.107  13.701   8.890  1.00  0.00           H  
ATOM    612 1HG  ARG A  38       7.956  14.078   9.838  1.00  0.00           H  
ATOM    613 2HG  ARG A  38       7.120  15.165   8.702  1.00  0.00           H  
ATOM    614 1HD  ARG A  38       5.374  15.517  10.399  1.00  0.00           H  
ATOM    615 2HD  ARG A  38       6.324  14.529  11.532  1.00  0.00           H  
ATOM    616  HE  ARG A  38       6.898  17.246  10.620  1.00  0.00           H  
ATOM    617 1HH1 ARG A  38       8.072  14.369  12.258  1.00  0.00           H  
ATOM    618 2HH1 ARG A  38       9.341  15.219  13.109  1.00  0.00           H  
ATOM    619 1HH2 ARG A  38       8.550  18.339  11.732  1.00  0.00           H  
ATOM    620 2HH2 ARG A  38       9.613  17.466  12.813  1.00  0.00           H  
ATOM    621  N   THR A  39       3.770  11.266  10.102  1.00  0.00           N  
ATOM    622  CA  THR A  39       2.647  10.445   9.667  1.00  0.00           C  
ATOM    623  C   THR A  39       1.852  11.137   8.567  1.00  0.00           C  
ATOM    624  O   THR A  39       1.437  12.286   8.717  1.00  0.00           O  
ATOM    625  CB  THR A  39       1.715  10.111  10.846  1.00  0.00           C  
ATOM    626  OG1 THR A  39       2.442   9.375  11.839  1.00  0.00           O  
ATOM    627  CG2 THR A  39       0.531   9.282  10.372  1.00  0.00           C  
ATOM    628  H   THR A  39       3.630  11.940  10.841  1.00  0.00           H  
ATOM    629  HA  THR A  39       3.045   9.516   9.258  1.00  0.00           H  
ATOM    630  HB  THR A  39       1.349  11.035  11.294  1.00  0.00           H  
ATOM    631  HG1 THR A  39       2.167   9.662  12.714  1.00  0.00           H  
ATOM    632 1HG2 THR A  39      -0.117   9.056  11.219  1.00  0.00           H  
ATOM    633 2HG2 THR A  39      -0.030   9.843   9.625  1.00  0.00           H  
ATOM    634 3HG2 THR A  39       0.890   8.353   9.932  1.00  0.00           H  
ATOM    635  N   ILE A  40       1.644  10.431   7.461  1.00  0.00           N  
ATOM    636  CA  ILE A  40       0.989  11.010   6.294  1.00  0.00           C  
ATOM    637  C   ILE A  40      -0.216  10.180   5.870  1.00  0.00           C  
ATOM    638  O   ILE A  40      -0.290   8.984   6.155  1.00  0.00           O  
ATOM    639  CB  ILE A  40       1.971  11.129   5.115  1.00  0.00           C  
ATOM    640  CG1 ILE A  40       2.470   9.744   4.693  1.00  0.00           C  
ATOM    641  CG2 ILE A  40       3.140  12.029   5.486  1.00  0.00           C  
ATOM    642  CD1 ILE A  40       3.299   9.752   3.429  1.00  0.00           C  
ATOM    643  H   ILE A  40       1.947   9.468   7.428  1.00  0.00           H  
ATOM    644  HA  ILE A  40       0.631  12.003   6.565  1.00  0.00           H  
ATOM    645  HB  ILE A  40       1.457  11.554   4.254  1.00  0.00           H  
ATOM    646 1HG1 ILE A  40       3.072   9.315   5.494  1.00  0.00           H  
ATOM    647 2HG1 ILE A  40       1.617   9.083   4.537  1.00  0.00           H  
ATOM    648 1HG2 ILE A  40       3.825  12.101   4.641  1.00  0.00           H  
ATOM    649 2HG2 ILE A  40       2.769  13.021   5.738  1.00  0.00           H  
ATOM    650 3HG2 ILE A  40       3.665  11.608   6.344  1.00  0.00           H  
ATOM    651 1HD1 ILE A  40       3.614   8.735   3.195  1.00  0.00           H  
ATOM    652 2HD1 ILE A  40       2.702  10.146   2.605  1.00  0.00           H  
ATOM    653 3HD1 ILE A  40       4.177  10.380   3.574  1.00  0.00           H  
ATOM    654  N   ASN A  41      -1.159  10.821   5.188  1.00  0.00           N  
ATOM    655  CA  ASN A  41      -2.377  10.149   4.749  1.00  0.00           C  
ATOM    656  C   ASN A  41      -2.227   9.609   3.332  1.00  0.00           C  
ATOM    657  O   ASN A  41      -1.355  10.043   2.581  1.00  0.00           O  
ATOM    658  CB  ASN A  41      -3.566  11.088   4.840  1.00  0.00           C  
ATOM    659  CG  ASN A  41      -3.875  11.494   6.254  1.00  0.00           C  
ATOM    660  OD1 ASN A  41      -3.967  10.646   7.150  1.00  0.00           O  
ATOM    661  ND2 ASN A  41      -4.037  12.774   6.472  1.00  0.00           N  
ATOM    662  H   ASN A  41      -1.029  11.798   4.968  1.00  0.00           H  
ATOM    663  HA  ASN A  41      -2.555   9.303   5.412  1.00  0.00           H  
ATOM    664 1HB  ASN A  41      -3.368  11.985   4.252  1.00  0.00           H  
ATOM    665 2HB  ASN A  41      -4.445  10.604   4.413  1.00  0.00           H  
ATOM    666 1HD2 ASN A  41      -4.244  13.102   7.394  1.00  0.00           H  
ATOM    667 2HD2 ASN A  41      -3.953  13.424   5.717  1.00  0.00           H  
ATOM    668  N   PRO A  42      -3.084   8.659   2.974  1.00  0.00           N  
ATOM    669  CA  PRO A  42      -3.106   8.118   1.620  1.00  0.00           C  
ATOM    670  C   PRO A  42      -3.153   9.232   0.583  1.00  0.00           C  
ATOM    671  O   PRO A  42      -4.081  10.040   0.567  1.00  0.00           O  
ATOM    672  CB  PRO A  42      -4.387   7.278   1.605  1.00  0.00           C  
ATOM    673  CG  PRO A  42      -4.545   6.827   3.017  1.00  0.00           C  
ATOM    674  CD  PRO A  42      -4.119   8.014   3.839  1.00  0.00           C  
ATOM    675  HA  PRO A  42      -2.185   7.556   1.465  1.00  0.00           H  
ATOM    676 1HB  PRO A  42      -5.233   7.887   1.254  1.00  0.00           H  
ATOM    677 2HB  PRO A  42      -4.280   6.441   0.899  1.00  0.00           H  
ATOM    678 1HG  PRO A  42      -5.588   6.532   3.207  1.00  0.00           H  
ATOM    679 2HG  PRO A  42      -3.925   5.938   3.204  1.00  0.00           H  
ATOM    680 1HD  PRO A  42      -4.982   8.676   4.003  1.00  0.00           H  
ATOM    681 2HD  PRO A  42      -3.708   7.668   4.799  1.00  0.00           H  
ATOM    682  N   GLY A  43      -2.146   9.270  -0.284  1.00  0.00           N  
ATOM    683  CA  GLY A  43      -2.077  10.278  -1.335  1.00  0.00           C  
ATOM    684  C   GLY A  43      -1.032  11.338  -1.013  1.00  0.00           C  
ATOM    685  O   GLY A  43      -0.523  12.014  -1.908  1.00  0.00           O  
ATOM    686  H   GLY A  43      -1.409   8.583  -0.212  1.00  0.00           H  
ATOM    687 1HA  GLY A  43      -1.834   9.799  -2.283  1.00  0.00           H  
ATOM    688 2HA  GLY A  43      -3.053  10.748  -1.452  1.00  0.00           H  
ATOM    689  N   ASP A  44      -0.715  11.480   0.269  1.00  0.00           N  
ATOM    690  CA  ASP A  44       0.252  12.477   0.714  1.00  0.00           C  
ATOM    691  C   ASP A  44       1.675  12.054   0.376  1.00  0.00           C  
ATOM    692  O   ASP A  44       1.965  10.864   0.246  1.00  0.00           O  
ATOM    693  CB  ASP A  44       0.127  12.709   2.222  1.00  0.00           C  
ATOM    694  CG  ASP A  44      -1.151  13.444   2.605  1.00  0.00           C  
ATOM    695  OD1 ASP A  44      -1.770  14.011   1.735  1.00  0.00           O  
ATOM    696  OD2 ASP A  44      -1.496  13.431   3.762  1.00  0.00           O  
ATOM    697  H   ASP A  44      -1.155  10.881   0.954  1.00  0.00           H  
ATOM    698  HA  ASP A  44       0.045  13.408   0.186  1.00  0.00           H  
ATOM    699 1HB  ASP A  44       0.147  11.751   2.741  1.00  0.00           H  
ATOM    700 2HB  ASP A  44       0.981  13.289   2.573  1.00  0.00           H  
ATOM    701  N   ARG A  45       2.561  13.034   0.234  1.00  0.00           N  
ATOM    702  CA  ARG A  45       3.963  12.763  -0.062  1.00  0.00           C  
ATOM    703  C   ARG A  45       4.881  13.497   0.907  1.00  0.00           C  
ATOM    704  O   ARG A  45       4.790  14.715   1.063  1.00  0.00           O  
ATOM    705  CB  ARG A  45       4.298  13.177  -1.487  1.00  0.00           C  
ATOM    706  CG  ARG A  45       3.594  12.374  -2.569  1.00  0.00           C  
ATOM    707  CD  ARG A  45       3.958  12.846  -3.929  1.00  0.00           C  
ATOM    708  NE  ARG A  45       3.301  12.069  -4.967  1.00  0.00           N  
ATOM    709  CZ  ARG A  45       3.390  12.326  -6.287  1.00  0.00           C  
ATOM    710  NH1 ARG A  45       4.111  13.340  -6.712  1.00  0.00           N  
ATOM    711  NH2 ARG A  45       2.754  11.558  -7.154  1.00  0.00           N  
ATOM    712  H   ARG A  45       2.255  13.991   0.334  1.00  0.00           H  
ATOM    713  HA  ARG A  45       4.134  11.694   0.060  1.00  0.00           H  
ATOM    714 1HB  ARG A  45       4.038  14.224  -1.632  1.00  0.00           H  
ATOM    715 2HB  ARG A  45       5.372  13.080  -1.651  1.00  0.00           H  
ATOM    716 1HG  ARG A  45       3.875  11.324  -2.484  1.00  0.00           H  
ATOM    717 2HG  ARG A  45       2.514  12.471  -2.450  1.00  0.00           H  
ATOM    718 1HD  ARG A  45       3.661  13.888  -4.044  1.00  0.00           H  
ATOM    719 2HD  ARG A  45       5.035  12.759  -4.068  1.00  0.00           H  
ATOM    720  HE  ARG A  45       2.738  11.281  -4.679  1.00  0.00           H  
ATOM    721 1HH1 ARG A  45       4.598  13.926  -6.050  1.00  0.00           H  
ATOM    722 2HH1 ARG A  45       4.178  13.532  -7.701  1.00  0.00           H  
ATOM    723 1HH2 ARG A  45       2.199  10.778  -6.827  1.00  0.00           H  
ATOM    724 2HH2 ARG A  45       2.820  11.750  -8.142  1.00  0.00           H  
ATOM    725  N   LEU A  46       5.767  12.749   1.555  1.00  0.00           N  
ATOM    726  CA  LEU A  46       6.765  13.338   2.441  1.00  0.00           C  
ATOM    727  C   LEU A  46       8.107  13.487   1.736  1.00  0.00           C  
ATOM    728  O   LEU A  46       8.755  12.497   1.397  1.00  0.00           O  
ATOM    729  CB  LEU A  46       6.933  12.475   3.698  1.00  0.00           C  
ATOM    730  CG  LEU A  46       7.979  12.966   4.707  1.00  0.00           C  
ATOM    731  CD1 LEU A  46       7.563  14.326   5.249  1.00  0.00           C  
ATOM    732  CD2 LEU A  46       8.119  11.948   5.830  1.00  0.00           C  
ATOM    733  H   LEU A  46       5.749  11.747   1.432  1.00  0.00           H  
ATOM    734  HA  LEU A  46       6.423  14.334   2.722  1.00  0.00           H  
ATOM    735 1HB  LEU A  46       5.976  12.421   4.213  1.00  0.00           H  
ATOM    736 2HB  LEU A  46       7.215  11.467   3.392  1.00  0.00           H  
ATOM    737  HG  LEU A  46       8.940  13.086   4.205  1.00  0.00           H  
ATOM    738 1HD1 LEU A  46       8.307  14.675   5.966  1.00  0.00           H  
ATOM    739 2HD1 LEU A  46       7.490  15.039   4.427  1.00  0.00           H  
ATOM    740 3HD1 LEU A  46       6.596  14.240   5.743  1.00  0.00           H  
ATOM    741 1HD2 LEU A  46       8.863  12.297   6.546  1.00  0.00           H  
ATOM    742 2HD2 LEU A  46       7.159  11.828   6.332  1.00  0.00           H  
ATOM    743 3HD2 LEU A  46       8.434  10.991   5.416  1.00  0.00           H  
ATOM    744  N   THR A  47       8.520  14.731   1.519  1.00  0.00           N  
ATOM    745  CA  THR A  47       9.749  15.014   0.786  1.00  0.00           C  
ATOM    746  C   THR A  47      10.791  15.663   1.688  1.00  0.00           C  
ATOM    747  O   THR A  47      10.537  16.702   2.297  1.00  0.00           O  
ATOM    748  CB  THR A  47       9.475  15.922  -0.426  1.00  0.00           C  
ATOM    749  OG1 THR A  47       8.579  15.261  -1.329  1.00  0.00           O  
ATOM    750  CG2 THR A  47      10.771  16.249  -1.152  1.00  0.00           C  
ATOM    751  H   THR A  47       7.969  15.501   1.870  1.00  0.00           H  
ATOM    752  HA  THR A  47      10.157  14.067   0.433  1.00  0.00           H  
ATOM    753  HB  THR A  47       9.011  16.849  -0.089  1.00  0.00           H  
ATOM    754  HG1 THR A  47       7.788  15.794  -1.442  1.00  0.00           H  
ATOM    755 1HG2 THR A  47      10.559  16.892  -2.005  1.00  0.00           H  
ATOM    756 2HG2 THR A  47      11.450  16.762  -0.471  1.00  0.00           H  
ATOM    757 3HG2 THR A  47      11.235  15.327  -1.500  1.00  0.00           H  
ATOM    758  N   VAL A  48      11.964  15.045   1.769  1.00  0.00           N  
ATOM    759  CA  VAL A  48      13.096  15.638   2.471  1.00  0.00           C  
ATOM    760  C   VAL A  48      14.354  15.608   1.613  1.00  0.00           C  
ATOM    761  O   VAL A  48      14.464  14.809   0.683  1.00  0.00           O  
ATOM    762  CB  VAL A  48      13.359  14.888   3.790  1.00  0.00           C  
ATOM    763  CG1 VAL A  48      12.138  14.955   4.694  1.00  0.00           C  
ATOM    764  CG2 VAL A  48      13.735  13.443   3.497  1.00  0.00           C  
ATOM    765  H   VAL A  48      12.075  14.141   1.332  1.00  0.00           H  
ATOM    766  HA  VAL A  48      12.857  16.682   2.677  1.00  0.00           H  
ATOM    767  HB  VAL A  48      14.178  15.377   4.318  1.00  0.00           H  
ATOM    768 1HG1 VAL A  48      12.342  14.420   5.622  1.00  0.00           H  
ATOM    769 2HG1 VAL A  48      11.909  15.997   4.920  1.00  0.00           H  
ATOM    770 3HG1 VAL A  48      11.287  14.496   4.191  1.00  0.00           H  
ATOM    771 1HG2 VAL A  48      13.920  12.918   4.434  1.00  0.00           H  
ATOM    772 2HG2 VAL A  48      12.918  12.956   2.964  1.00  0.00           H  
ATOM    773 3HG2 VAL A  48      14.635  13.418   2.883  1.00  0.00           H  
ATOM    774  N   GLU A  49      15.301  16.484   1.930  1.00  0.00           N  
ATOM    775  CA  GLU A  49      16.546  16.573   1.176  1.00  0.00           C  
ATOM    776  C   GLU A  49      17.755  16.533   2.102  1.00  0.00           C  
ATOM    777  O   GLU A  49      17.730  17.098   3.195  1.00  0.00           O  
ATOM    778  CB  GLU A  49      16.574  17.854   0.340  1.00  0.00           C  
ATOM    779  CG  GLU A  49      15.537  17.901  -0.774  1.00  0.00           C  
ATOM    780  CD  GLU A  49      15.621  19.155  -1.599  1.00  0.00           C  
ATOM    781  OE1 GLU A  49      16.315  20.059  -1.202  1.00  0.00           O  
ATOM    782  OE2 GLU A  49      14.989  19.208  -2.628  1.00  0.00           O  
ATOM    783  H   GLU A  49      15.156  17.105   2.713  1.00  0.00           H  
ATOM    784  HA  GLU A  49      16.604  15.708   0.514  1.00  0.00           H  
ATOM    785 1HB  GLU A  49      16.407  18.715   0.988  1.00  0.00           H  
ATOM    786 2HB  GLU A  49      17.558  17.971  -0.114  1.00  0.00           H  
ATOM    787 1HG  GLU A  49      15.681  17.040  -1.426  1.00  0.00           H  
ATOM    788 2HG  GLU A  49      14.543  17.826  -0.334  1.00  0.00           H  
ATOM    789  N   PHE A  50      18.812  15.862   1.657  1.00  0.00           N  
ATOM    790  CA  PHE A  50      20.066  15.829   2.401  1.00  0.00           C  
ATOM    791  C   PHE A  50      21.244  16.210   1.513  1.00  0.00           C  
ATOM    792  O   PHE A  50      21.304  15.824   0.346  1.00  0.00           O  
ATOM    793  CB  PHE A  50      20.298  14.438   2.995  1.00  0.00           C  
ATOM    794  CG  PHE A  50      19.170  13.952   3.859  1.00  0.00           C  
ATOM    795  CD1 PHE A  50      18.173  13.143   3.334  1.00  0.00           C  
ATOM    796  CD2 PHE A  50      19.102  14.303   5.199  1.00  0.00           C  
ATOM    797  CE1 PHE A  50      17.134  12.696   4.128  1.00  0.00           C  
ATOM    798  CE2 PHE A  50      18.066  13.857   5.996  1.00  0.00           C  
ATOM    799  CZ  PHE A  50      17.080  13.052   5.459  1.00  0.00           C  
ATOM    800  H   PHE A  50      18.746  15.363   0.782  1.00  0.00           H  
ATOM    801  HA  PHE A  50      20.003  16.562   3.205  1.00  0.00           H  
ATOM    802 1HB  PHE A  50      20.443  13.719   2.190  1.00  0.00           H  
ATOM    803 2HB  PHE A  50      21.207  14.446   3.595  1.00  0.00           H  
ATOM    804  HD1 PHE A  50      18.216  12.861   2.282  1.00  0.00           H  
ATOM    805  HD2 PHE A  50      19.880  14.939   5.623  1.00  0.00           H  
ATOM    806  HE1 PHE A  50      16.357  12.061   3.702  1.00  0.00           H  
ATOM    807  HE2 PHE A  50      18.024  14.139   7.048  1.00  0.00           H  
ATOM    808  HZ  PHE A  50      16.262  12.701   6.086  1.00  0.00           H  
ATOM    809  N   THR A  51      22.179  16.970   2.074  1.00  0.00           N  
ATOM    810  CA  THR A  51      23.310  17.481   1.309  1.00  0.00           C  
ATOM    811  C   THR A  51      24.627  17.202   2.022  1.00  0.00           C  
ATOM    812  O   THR A  51      24.769  17.476   3.214  1.00  0.00           O  
ATOM    813  CB  THR A  51      23.170  18.993   1.054  1.00  0.00           C  
ATOM    814  OG1 THR A  51      21.964  19.247   0.322  1.00  0.00           O  
ATOM    815  CG2 THR A  51      24.359  19.513   0.261  1.00  0.00           C  
ATOM    816  H   THR A  51      22.103  17.200   3.054  1.00  0.00           H  
ATOM    817  HA  THR A  51      23.333  16.962   0.351  1.00  0.00           H  
ATOM    818  HB  THR A  51      23.118  19.519   2.007  1.00  0.00           H  
ATOM    819  HG1 THR A  51      22.142  19.181  -0.619  1.00  0.00           H  
ATOM    820 1HG2 THR A  51      24.243  20.583   0.091  1.00  0.00           H  
ATOM    821 2HG2 THR A  51      25.277  19.332   0.821  1.00  0.00           H  
ATOM    822 3HG2 THR A  51      24.411  18.997  -0.697  1.00  0.00           H  
ATOM    823  N   GLY A  52      25.589  16.656   1.285  1.00  0.00           N  
ATOM    824  CA  GLY A  52      26.946  16.494   1.795  1.00  0.00           C  
ATOM    825  C   GLY A  52      27.039  15.310   2.748  1.00  0.00           C  
ATOM    826  O   GLY A  52      27.659  15.401   3.807  1.00  0.00           O  
ATOM    827  H   GLY A  52      25.375  16.345   0.349  1.00  0.00           H  
ATOM    828 1HA  GLY A  52      27.632  16.350   0.960  1.00  0.00           H  
ATOM    829 2HA  GLY A  52      27.252  17.405   2.309  1.00  0.00           H  
ATOM    830  N   GLY A  53      26.419  14.199   2.365  1.00  0.00           N  
ATOM    831  CA  GLY A  53      26.441  12.989   3.179  1.00  0.00           C  
ATOM    832  C   GLY A  53      26.957  11.798   2.382  1.00  0.00           C  
ATOM    833  O   GLY A  53      27.507  11.959   1.293  1.00  0.00           O  
ATOM    834  H   GLY A  53      25.920  14.192   1.487  1.00  0.00           H  
ATOM    835 1HA  GLY A  53      27.075  13.150   4.052  1.00  0.00           H  
ATOM    836 2HA  GLY A  53      25.437  12.779   3.545  1.00  0.00           H  
ATOM    837  N   PRO A  54      26.776  10.602   2.932  1.00  0.00           N  
ATOM    838  CA  PRO A  54      27.314   9.391   2.325  1.00  0.00           C  
ATOM    839  C   PRO A  54      26.433   8.910   1.179  1.00  0.00           C  
ATOM    840  O   PRO A  54      26.848   8.080   0.370  1.00  0.00           O  
ATOM    841  CB  PRO A  54      27.319   8.395   3.489  1.00  0.00           C  
ATOM    842  CG  PRO A  54      26.176   8.825   4.343  1.00  0.00           C  
ATOM    843  CD  PRO A  54      26.201  10.329   4.273  1.00  0.00           C  
ATOM    844  HA  PRO A  54      28.297   9.625   1.915  1.00  0.00           H  
ATOM    845 1HB  PRO A  54      27.205   7.369   3.107  1.00  0.00           H  
ATOM    846 2HB  PRO A  54      28.285   8.436   4.015  1.00  0.00           H  
ATOM    847 1HG  PRO A  54      25.236   8.399   3.963  1.00  0.00           H  
ATOM    848 2HG  PRO A  54      26.305   8.447   5.368  1.00  0.00           H  
ATOM    849 1HD  PRO A  54      25.176  10.718   4.358  1.00  0.00           H  
ATOM    850 2HD  PRO A  54      26.835  10.724   5.081  1.00  0.00           H  
ATOM    851  N   GLY A  55      25.215   9.437   1.114  1.00  0.00           N  
ATOM    852  CA  GLY A  55      24.235   8.985   0.134  1.00  0.00           C  
ATOM    853  C   GLY A  55      23.533   7.717   0.602  1.00  0.00           C  
ATOM    854  O   GLY A  55      23.023   6.943  -0.208  1.00  0.00           O  
ATOM    855  H   GLY A  55      24.962  10.170   1.761  1.00  0.00           H  
ATOM    856 1HA  GLY A  55      23.500   9.772  -0.035  1.00  0.00           H  
ATOM    857 2HA  GLY A  55      24.732   8.800  -0.818  1.00  0.00           H  
ATOM    858  N   GLU A  56      23.509   7.510   1.914  1.00  0.00           N  
ATOM    859  CA  GLU A  56      22.895   6.320   2.491  1.00  0.00           C  
ATOM    860  C   GLU A  56      21.504   6.625   3.031  1.00  0.00           C  
ATOM    861  O   GLU A  56      21.352   7.384   3.988  1.00  0.00           O  
ATOM    862  CB  GLU A  56      23.774   5.754   3.609  1.00  0.00           C  
ATOM    863  CG  GLU A  56      23.230   4.489   4.257  1.00  0.00           C  
ATOM    864  CD  GLU A  56      24.139   3.940   5.321  1.00  0.00           C  
ATOM    865  OE1 GLU A  56      25.239   4.423   5.443  1.00  0.00           O  
ATOM    866  OE2 GLU A  56      23.733   3.037   6.014  1.00  0.00           O  
ATOM    867  H   GLU A  56      23.927   8.194   2.528  1.00  0.00           H  
ATOM    868  HA  GLU A  56      22.791   5.576   1.701  1.00  0.00           H  
ATOM    869 1HB  GLU A  56      24.765   5.529   3.214  1.00  0.00           H  
ATOM    870 2HB  GLU A  56      23.897   6.504   4.390  1.00  0.00           H  
ATOM    871 1HG  GLU A  56      22.260   4.709   4.702  1.00  0.00           H  
ATOM    872 2HG  GLU A  56      23.083   3.733   3.487  1.00  0.00           H  
ATOM    873  N   VAL A  57      20.491   6.028   2.412  1.00  0.00           N  
ATOM    874  CA  VAL A  57      19.104   6.350   2.728  1.00  0.00           C  
ATOM    875  C   VAL A  57      18.383   5.150   3.329  1.00  0.00           C  
ATOM    876  O   VAL A  57      18.370   4.066   2.746  1.00  0.00           O  
ATOM    877  CB  VAL A  57      18.360   6.810   1.460  1.00  0.00           C  
ATOM    878  CG1 VAL A  57      16.900   7.097   1.774  1.00  0.00           C  
ATOM    879  CG2 VAL A  57      19.040   8.041   0.879  1.00  0.00           C  
ATOM    880  H   VAL A  57      20.686   5.334   1.705  1.00  0.00           H  
ATOM    881  HA  VAL A  57      19.102   7.148   3.471  1.00  0.00           H  
ATOM    882  HB  VAL A  57      18.379   6.004   0.726  1.00  0.00           H  
ATOM    883 1HG1 VAL A  57      16.389   7.421   0.866  1.00  0.00           H  
ATOM    884 2HG1 VAL A  57      16.425   6.193   2.154  1.00  0.00           H  
ATOM    885 3HG1 VAL A  57      16.837   7.885   2.524  1.00  0.00           H  
ATOM    886 1HG2 VAL A  57      18.509   8.360  -0.018  1.00  0.00           H  
ATOM    887 2HG2 VAL A  57      19.026   8.845   1.615  1.00  0.00           H  
ATOM    888 3HG2 VAL A  57      20.072   7.800   0.623  1.00  0.00           H  
ATOM    889  N   HIS A  58      17.784   5.351   4.497  1.00  0.00           N  
ATOM    890  CA  HIS A  58      16.936   4.334   5.108  1.00  0.00           C  
ATOM    891  C   HIS A  58      15.538   4.874   5.382  1.00  0.00           C  
ATOM    892  O   HIS A  58      15.359   5.769   6.208  1.00  0.00           O  
ATOM    893  CB  HIS A  58      17.557   3.824   6.413  1.00  0.00           C  
ATOM    894  CG  HIS A  58      18.896   3.178   6.229  1.00  0.00           C  
ATOM    895  ND1 HIS A  58      19.043   1.901   5.729  1.00  0.00           N  
ATOM    896  CD2 HIS A  58      20.146   3.631   6.480  1.00  0.00           C  
ATOM    897  CE1 HIS A  58      20.328   1.597   5.679  1.00  0.00           C  
ATOM    898  NE2 HIS A  58      21.018   2.629   6.129  1.00  0.00           N  
ATOM    899  H   HIS A  58      17.919   6.231   4.975  1.00  0.00           H  
ATOM    900  HA  HIS A  58      16.843   3.505   4.407  1.00  0.00           H  
ATOM    901 1HB  HIS A  58      17.672   4.654   7.111  1.00  0.00           H  
ATOM    902 2HB  HIS A  58      16.889   3.098   6.874  1.00  0.00           H  
ATOM    903  HD2 HIS A  58      20.412   4.608   6.885  1.00  0.00           H  
ATOM    904  HE1 HIS A  58      20.748   0.655   5.325  1.00  0.00           H  
ATOM    905  HE2 HIS A  58      22.024   2.680   6.205  1.00  0.00           H  
ATOM    906  N   VAL A  59      14.550   4.324   4.685  1.00  0.00           N  
ATOM    907  CA  VAL A  59      13.170   4.774   4.826  1.00  0.00           C  
ATOM    908  C   VAL A  59      12.288   3.672   5.399  1.00  0.00           C  
ATOM    909  O   VAL A  59      12.085   2.635   4.768  1.00  0.00           O  
ATOM    910  CB  VAL A  59      12.611   5.218   3.462  1.00  0.00           C  
ATOM    911  CG1 VAL A  59      11.160   5.658   3.599  1.00  0.00           C  
ATOM    912  CG2 VAL A  59      13.464   6.342   2.894  1.00  0.00           C  
ATOM    913  H   VAL A  59      14.760   3.576   4.039  1.00  0.00           H  
ATOM    914  HA  VAL A  59      13.157   5.610   5.525  1.00  0.00           H  
ATOM    915  HB  VAL A  59      12.626   4.369   2.779  1.00  0.00           H  
ATOM    916 1HG1 VAL A  59      10.781   5.969   2.625  1.00  0.00           H  
ATOM    917 2HG1 VAL A  59      10.562   4.827   3.973  1.00  0.00           H  
ATOM    918 3HG1 VAL A  59      11.098   6.494   4.295  1.00  0.00           H  
ATOM    919 1HG2 VAL A  59      13.062   6.651   1.929  1.00  0.00           H  
ATOM    920 2HG2 VAL A  59      13.453   7.190   3.580  1.00  0.00           H  
ATOM    921 3HG2 VAL A  59      14.488   5.992   2.765  1.00  0.00           H  
ATOM    922  N   GLU A  60      11.766   3.903   6.598  1.00  0.00           N  
ATOM    923  CA  GLU A  60      10.856   2.956   7.233  1.00  0.00           C  
ATOM    924  C   GLU A  60       9.430   3.491   7.252  1.00  0.00           C  
ATOM    925  O   GLU A  60       9.153   4.528   7.856  1.00  0.00           O  
ATOM    926  CB  GLU A  60      11.315   2.650   8.660  1.00  0.00           C  
ATOM    927  CG  GLU A  60      10.441   1.649   9.401  1.00  0.00           C  
ATOM    928  CD  GLU A  60      10.907   1.392  10.807  1.00  0.00           C  
ATOM    929  OE1 GLU A  60      11.847   2.025  11.226  1.00  0.00           O  
ATOM    930  OE2 GLU A  60      10.323   0.563  11.464  1.00  0.00           O  
ATOM    931  H   GLU A  60      12.005   4.756   7.083  1.00  0.00           H  
ATOM    932  HA  GLU A  60      10.861   2.037   6.647  1.00  0.00           H  
ATOM    933 1HB  GLU A  60      12.331   2.256   8.639  1.00  0.00           H  
ATOM    934 2HB  GLU A  60      11.334   3.572   9.242  1.00  0.00           H  
ATOM    935 1HG  GLU A  60       9.420   2.027   9.433  1.00  0.00           H  
ATOM    936 2HG  GLU A  60      10.434   0.710   8.849  1.00  0.00           H  
ATOM    937  N   VAL A  61       8.527   2.778   6.588  1.00  0.00           N  
ATOM    938  CA  VAL A  61       7.126   3.176   6.532  1.00  0.00           C  
ATOM    939  C   VAL A  61       6.236   2.162   7.239  1.00  0.00           C  
ATOM    940  O   VAL A  61       6.207   0.986   6.874  1.00  0.00           O  
ATOM    941  CB  VAL A  61       6.670   3.323   5.068  1.00  0.00           C  
ATOM    942  CG1 VAL A  61       5.203   3.723   5.005  1.00  0.00           C  
ATOM    943  CG2 VAL A  61       7.540   4.346   4.355  1.00  0.00           C  
ATOM    944  H   VAL A  61       8.819   1.938   6.109  1.00  0.00           H  
ATOM    945  HA  VAL A  61       7.024   4.129   7.052  1.00  0.00           H  
ATOM    946  HB  VAL A  61       6.761   2.357   4.570  1.00  0.00           H  
ATOM    947 1HG1 VAL A  61       4.898   3.822   3.963  1.00  0.00           H  
ATOM    948 2HG1 VAL A  61       4.596   2.959   5.489  1.00  0.00           H  
ATOM    949 3HG1 VAL A  61       5.064   4.676   5.515  1.00  0.00           H  
ATOM    950 1HG2 VAL A  61       7.212   4.444   3.320  1.00  0.00           H  
ATOM    951 2HG2 VAL A  61       7.453   5.310   4.856  1.00  0.00           H  
ATOM    952 3HG2 VAL A  61       8.579   4.019   4.377  1.00  0.00           H  
ATOM    953  N   GLU A  62       5.511   2.623   8.252  1.00  0.00           N  
ATOM    954  CA  GLU A  62       4.623   1.755   9.016  1.00  0.00           C  
ATOM    955  C   GLU A  62       3.165   1.992   8.643  1.00  0.00           C  
ATOM    956  O   GLU A  62       2.601   3.044   8.942  1.00  0.00           O  
ATOM    957  CB  GLU A  62       4.818   1.981  10.517  1.00  0.00           C  
ATOM    958  CG  GLU A  62       3.928   1.121  11.403  1.00  0.00           C  
ATOM    959  CD  GLU A  62       4.176   1.339  12.870  1.00  0.00           C  
ATOM    960  OE1 GLU A  62       5.069   2.083  13.198  1.00  0.00           O  
ATOM    961  OE2 GLU A  62       3.473   0.760  13.664  1.00  0.00           O  
ATOM    962  H   GLU A  62       5.577   3.600   8.500  1.00  0.00           H  
ATOM    963  HA  GLU A  62       4.867   0.721   8.771  1.00  0.00           H  
ATOM    964 1HB  GLU A  62       5.855   1.775  10.785  1.00  0.00           H  
ATOM    965 2HB  GLU A  62       4.620   3.025  10.757  1.00  0.00           H  
ATOM    966 1HG  GLU A  62       2.885   1.351  11.185  1.00  0.00           H  
ATOM    967 2HG  GLU A  62       4.097   0.072  11.163  1.00  0.00           H  
ATOM    968  N   ILE A  63       2.560   1.007   7.987  1.00  0.00           N  
ATOM    969  CA  ILE A  63       1.154   1.088   7.611  1.00  0.00           C  
ATOM    970  C   ILE A  63       0.280   0.291   8.570  1.00  0.00           C  
ATOM    971  O   ILE A  63       0.087  -0.912   8.394  1.00  0.00           O  
ATOM    972  CB  ILE A  63       0.940   0.577   6.174  1.00  0.00           C  
ATOM    973  CG1 ILE A  63       1.778   1.393   5.187  1.00  0.00           C  
ATOM    974  CG2 ILE A  63      -0.534   0.637   5.803  1.00  0.00           C  
ATOM    975  CD1 ILE A  63       1.805   0.819   3.788  1.00  0.00           C  
ATOM    976  H   ILE A  63       3.088   0.182   7.743  1.00  0.00           H  
ATOM    977  HA  ILE A  63       0.847   2.133   7.669  1.00  0.00           H  
ATOM    978  HB  ILE A  63       1.281  -0.455   6.100  1.00  0.00           H  
ATOM    979 1HG1 ILE A  63       1.388   2.409   5.131  1.00  0.00           H  
ATOM    980 2HG1 ILE A  63       2.805   1.457   5.547  1.00  0.00           H  
ATOM    981 1HG2 ILE A  63      -0.668   0.273   4.784  1.00  0.00           H  
ATOM    982 2HG2 ILE A  63      -1.107   0.015   6.488  1.00  0.00           H  
ATOM    983 3HG2 ILE A  63      -0.884   1.668   5.868  1.00  0.00           H  
ATOM    984 1HD1 ILE A  63       2.419   1.451   3.147  1.00  0.00           H  
ATOM    985 2HD1 ILE A  63       2.225  -0.187   3.816  1.00  0.00           H  
ATOM    986 3HD1 ILE A  63       0.791   0.778   3.393  1.00  0.00           H  
ATOM    987  N   ASN A  64      -0.246   0.967   9.585  1.00  0.00           N  
ATOM    988  CA  ASN A  64      -1.097   0.322  10.577  1.00  0.00           C  
ATOM    989  C   ASN A  64      -0.400  -0.878  11.205  1.00  0.00           C  
ATOM    990  O   ASN A  64      -1.012  -1.925  11.412  1.00  0.00           O  
ATOM    991  CB  ASN A  64      -2.419  -0.093   9.957  1.00  0.00           C  
ATOM    992  CG  ASN A  64      -3.481  -0.361  10.987  1.00  0.00           C  
ATOM    993  OD1 ASN A  64      -3.530   0.297  12.032  1.00  0.00           O  
ATOM    994  ND2 ASN A  64      -4.333  -1.316  10.712  1.00  0.00           N  
ATOM    995  H   ASN A  64      -0.050   1.955   9.672  1.00  0.00           H  
ATOM    996  HA  ASN A  64      -1.300   1.042  11.369  1.00  0.00           H  
ATOM    997 1HB  ASN A  64      -2.769   0.693   9.287  1.00  0.00           H  
ATOM    998 2HB  ASN A  64      -2.274  -0.992   9.359  1.00  0.00           H  
ATOM    999 1HD2 ASN A  64      -5.061  -1.538  11.361  1.00  0.00           H  
ATOM   1000 2HD2 ASN A  64      -4.256  -1.823   9.854  1.00  0.00           H  
ATOM   1001  N   GLY A  65       0.885  -0.719  11.505  1.00  0.00           N  
ATOM   1002  CA  GLY A  65       1.665  -1.785  12.121  1.00  0.00           C  
ATOM   1003  C   GLY A  65       2.617  -2.422  11.117  1.00  0.00           C  
ATOM   1004  O   GLY A  65       3.667  -2.945  11.488  1.00  0.00           O  
ATOM   1005  H   GLY A  65       1.332   0.164  11.302  1.00  0.00           H  
ATOM   1006 1HA  GLY A  65       2.233  -1.383  12.961  1.00  0.00           H  
ATOM   1007 2HA  GLY A  65       0.993  -2.543  12.522  1.00  0.00           H  
ATOM   1008  N   LYS A  66       2.242  -2.375   9.843  1.00  0.00           N  
ATOM   1009  CA  LYS A  66       3.058  -2.956   8.783  1.00  0.00           C  
ATOM   1010  C   LYS A  66       4.349  -2.171   8.588  1.00  0.00           C  
ATOM   1011  O   LYS A  66       4.465  -1.368   7.663  1.00  0.00           O  
ATOM   1012  CB  LYS A  66       2.272  -3.009   7.471  1.00  0.00           C  
ATOM   1013  CG  LYS A  66       1.060  -3.930   7.501  1.00  0.00           C  
ATOM   1014  CD  LYS A  66       0.323  -3.917   6.170  1.00  0.00           C  
ATOM   1015  CE  LYS A  66      -0.892  -4.832   6.200  1.00  0.00           C  
ATOM   1016  NZ  LYS A  66      -1.633  -4.816   4.910  1.00  0.00           N  
ATOM   1017  H   LYS A  66       1.371  -1.925   9.603  1.00  0.00           H  
ATOM   1018  HA  LYS A  66       3.324  -3.971   9.078  1.00  0.00           H  
ATOM   1019 1HB  LYS A  66       1.926  -2.008   7.213  1.00  0.00           H  
ATOM   1020 2HB  LYS A  66       2.928  -3.346   6.668  1.00  0.00           H  
ATOM   1021 1HG  LYS A  66       1.381  -4.949   7.719  1.00  0.00           H  
ATOM   1022 2HG  LYS A  66       0.378  -3.607   8.287  1.00  0.00           H  
ATOM   1023 1HD  LYS A  66      -0.003  -2.901   5.944  1.00  0.00           H  
ATOM   1024 2HD  LYS A  66       0.995  -4.248   5.379  1.00  0.00           H  
ATOM   1025 1HE  LYS A  66      -0.574  -5.852   6.410  1.00  0.00           H  
ATOM   1026 2HE  LYS A  66      -1.567  -4.515   6.995  1.00  0.00           H  
ATOM   1027 1HZ  LYS A  66      -2.430  -5.434   4.971  1.00  0.00           H  
ATOM   1028 2HZ  LYS A  66      -1.950  -3.877   4.714  1.00  0.00           H  
ATOM   1029 3HZ  LYS A  66      -1.023  -5.127   4.167  1.00  0.00           H  
ATOM   1030  N   ARG A  67       5.318  -2.410   9.466  1.00  0.00           N  
ATOM   1031  CA  ARG A  67       6.606  -1.732   9.387  1.00  0.00           C  
ATOM   1032  C   ARG A  67       7.477  -2.330   8.290  1.00  0.00           C  
ATOM   1033  O   ARG A  67       7.863  -3.497   8.357  1.00  0.00           O  
ATOM   1034  CB  ARG A  67       7.340  -1.821  10.717  1.00  0.00           C  
ATOM   1035  CG  ARG A  67       6.679  -1.073  11.864  1.00  0.00           C  
ATOM   1036  CD  ARG A  67       7.366  -1.330  13.156  1.00  0.00           C  
ATOM   1037  NE  ARG A  67       8.719  -0.798  13.165  1.00  0.00           N  
ATOM   1038  CZ  ARG A  67       9.595  -0.952  14.178  1.00  0.00           C  
ATOM   1039  NH1 ARG A  67       9.245  -1.624  15.252  1.00  0.00           N  
ATOM   1040  NH2 ARG A  67      10.805  -0.429  14.090  1.00  0.00           N  
ATOM   1041  H   ARG A  67       5.157  -3.077  10.207  1.00  0.00           H  
ATOM   1042  HA  ARG A  67       6.425  -0.687   9.138  1.00  0.00           H  
ATOM   1043 1HB  ARG A  67       7.430  -2.865  11.014  1.00  0.00           H  
ATOM   1044 2HB  ARG A  67       8.349  -1.425  10.603  1.00  0.00           H  
ATOM   1045 1HG  ARG A  67       6.711  -0.001  11.666  1.00  0.00           H  
ATOM   1046 2HG  ARG A  67       5.641  -1.394  11.958  1.00  0.00           H  
ATOM   1047 1HD  ARG A  67       6.808  -0.857  13.964  1.00  0.00           H  
ATOM   1048 2HD  ARG A  67       7.420  -2.403  13.332  1.00  0.00           H  
ATOM   1049  HE  ARG A  67       9.025  -0.275  12.355  1.00  0.00           H  
ATOM   1050 1HH1 ARG A  67       8.320  -2.024  15.319  1.00  0.00           H  
ATOM   1051 2HH1 ARG A  67       9.901  -1.740  16.011  1.00  0.00           H  
ATOM   1052 1HH2 ARG A  67      11.074   0.087  13.264  1.00  0.00           H  
ATOM   1053 2HH2 ARG A  67      11.461  -0.545  14.848  1.00  0.00           H  
ATOM   1054  N   GLU A  68       7.782  -1.524   7.279  1.00  0.00           N  
ATOM   1055  CA  GLU A  68       8.667  -1.948   6.201  1.00  0.00           C  
ATOM   1056  C   GLU A  68       9.767  -0.923   5.955  1.00  0.00           C  
ATOM   1057  O   GLU A  68       9.493   0.220   5.589  1.00  0.00           O  
ATOM   1058  CB  GLU A  68       7.871  -2.174   4.914  1.00  0.00           C  
ATOM   1059  CG  GLU A  68       8.709  -2.626   3.726  1.00  0.00           C  
ATOM   1060  CD  GLU A  68       7.886  -2.889   2.496  1.00  0.00           C  
ATOM   1061  OE1 GLU A  68       6.692  -3.020   2.620  1.00  0.00           O  
ATOM   1062  OE2 GLU A  68       8.452  -2.960   1.431  1.00  0.00           O  
ATOM   1063  H   GLU A  68       7.391  -0.593   7.257  1.00  0.00           H  
ATOM   1064  HA  GLU A  68       9.142  -2.882   6.500  1.00  0.00           H  
ATOM   1065 1HB  GLU A  68       7.103  -2.928   5.088  1.00  0.00           H  
ATOM   1066 2HB  GLU A  68       7.364  -1.250   4.633  1.00  0.00           H  
ATOM   1067 1HG  GLU A  68       9.444  -1.854   3.499  1.00  0.00           H  
ATOM   1068 2HG  GLU A  68       9.247  -3.532   3.999  1.00  0.00           H  
ATOM   1069  N   GLU A  69      11.013  -1.339   6.159  1.00  0.00           N  
ATOM   1070  CA  GLU A  69      12.157  -0.460   5.953  1.00  0.00           C  
ATOM   1071  C   GLU A  69      12.909  -0.825   4.679  1.00  0.00           C  
ATOM   1072  O   GLU A  69      13.226  -1.992   4.447  1.00  0.00           O  
ATOM   1073  CB  GLU A  69      13.104  -0.526   7.153  1.00  0.00           C  
ATOM   1074  CG  GLU A  69      14.302   0.409   7.061  1.00  0.00           C  
ATOM   1075  CD  GLU A  69      15.191   0.341   8.271  1.00  0.00           C  
ATOM   1076  OE1 GLU A  69      14.922  -0.454   9.139  1.00  0.00           O  
ATOM   1077  OE2 GLU A  69      16.141   1.086   8.328  1.00  0.00           O  
ATOM   1078  H   GLU A  69      11.170  -2.288   6.465  1.00  0.00           H  
ATOM   1079  HA  GLU A  69      11.786   0.559   5.841  1.00  0.00           H  
ATOM   1080 1HB  GLU A  69      12.557  -0.279   8.063  1.00  0.00           H  
ATOM   1081 2HB  GLU A  69      13.481  -1.543   7.263  1.00  0.00           H  
ATOM   1082 1HG  GLU A  69      14.887   0.147   6.180  1.00  0.00           H  
ATOM   1083 2HG  GLU A  69      13.944   1.429   6.935  1.00  0.00           H  
ATOM   1084  N   ARG A  70      13.193   0.179   3.857  1.00  0.00           N  
ATOM   1085  CA  ARG A  70      13.909  -0.034   2.605  1.00  0.00           C  
ATOM   1086  C   ARG A  70      15.177   0.807   2.545  1.00  0.00           C  
ATOM   1087  O   ARG A  70      15.208   1.937   3.031  1.00  0.00           O  
ATOM   1088  CB  ARG A  70      13.021   0.306   1.416  1.00  0.00           C  
ATOM   1089  CG  ARG A  70      11.783  -0.565   1.273  1.00  0.00           C  
ATOM   1090  CD  ARG A  70      10.961  -0.162   0.103  1.00  0.00           C  
ATOM   1091  NE  ARG A  70       9.746  -0.952  -0.004  1.00  0.00           N  
ATOM   1092  CZ  ARG A  70       8.803  -0.782  -0.952  1.00  0.00           C  
ATOM   1093  NH1 ARG A  70       8.951   0.151  -1.865  1.00  0.00           N  
ATOM   1094  NH2 ARG A  70       7.731  -1.554  -0.963  1.00  0.00           N  
ATOM   1095  H   ARG A  70      12.906   1.115   4.106  1.00  0.00           H  
ATOM   1096  HA  ARG A  70      14.201  -1.084   2.556  1.00  0.00           H  
ATOM   1097 1HB  ARG A  70      12.690   1.340   1.495  1.00  0.00           H  
ATOM   1098 2HB  ARG A  70      13.597   0.216   0.495  1.00  0.00           H  
ATOM   1099 1HG  ARG A  70      12.083  -1.604   1.140  1.00  0.00           H  
ATOM   1100 2HG  ARG A  70      11.169  -0.476   2.170  1.00  0.00           H  
ATOM   1101 1HD  ARG A  70      10.679   0.886   0.199  1.00  0.00           H  
ATOM   1102 2HD  ARG A  70      11.538  -0.299  -0.811  1.00  0.00           H  
ATOM   1103  HE  ARG A  70       9.597  -1.681   0.682  1.00  0.00           H  
ATOM   1104 1HH1 ARG A  70       9.771   0.741  -1.857  1.00  0.00           H  
ATOM   1105 2HH1 ARG A  70       8.245   0.279  -2.576  1.00  0.00           H  
ATOM   1106 1HH2 ARG A  70       7.617  -2.272  -0.261  1.00  0.00           H  
ATOM   1107 2HH2 ARG A  70       7.025  -1.427  -1.673  1.00  0.00           H  
ATOM   1108  N   THR A  71      16.223   0.248   1.945  1.00  0.00           N  
ATOM   1109  CA  THR A  71      17.516   0.919   1.878  1.00  0.00           C  
ATOM   1110  C   THR A  71      17.840   1.349   0.453  1.00  0.00           C  
ATOM   1111  O   THR A  71      17.694   0.570  -0.489  1.00  0.00           O  
ATOM   1112  CB  THR A  71      18.640   0.012   2.412  1.00  0.00           C  
ATOM   1113  OG1 THR A  71      18.390  -0.302   3.789  1.00  0.00           O  
ATOM   1114  CG2 THR A  71      19.988   0.705   2.291  1.00  0.00           C  
ATOM   1115  H   THR A  71      16.120  -0.665   1.525  1.00  0.00           H  
ATOM   1116  HA  THR A  71      17.464   1.817   2.494  1.00  0.00           H  
ATOM   1117  HB  THR A  71      18.662  -0.916   1.841  1.00  0.00           H  
ATOM   1118  HG1 THR A  71      18.475   0.495   4.318  1.00  0.00           H  
ATOM   1119 1HG2 THR A  71      20.770   0.050   2.673  1.00  0.00           H  
ATOM   1120 2HG2 THR A  71      20.186   0.935   1.244  1.00  0.00           H  
ATOM   1121 3HG2 THR A  71      19.976   1.629   2.868  1.00  0.00           H  
ATOM   1122  N   PHE A  72      18.280   2.594   0.302  1.00  0.00           N  
ATOM   1123  CA  PHE A  72      18.612   3.135  -1.011  1.00  0.00           C  
ATOM   1124  C   PHE A  72      20.003   3.755  -1.016  1.00  0.00           C  
ATOM   1125  O   PHE A  72      20.483   4.235   0.011  1.00  0.00           O  
ATOM   1126  CB  PHE A  72      17.579   4.182  -1.434  1.00  0.00           C  
ATOM   1127  CG  PHE A  72      16.166   3.673  -1.434  1.00  0.00           C  
ATOM   1128  CD1 PHE A  72      15.383   3.759  -0.292  1.00  0.00           C  
ATOM   1129  CD2 PHE A  72      15.616   3.108  -2.575  1.00  0.00           C  
ATOM   1130  CE1 PHE A  72      14.082   3.291  -0.291  1.00  0.00           C  
ATOM   1131  CE2 PHE A  72      14.316   2.641  -2.577  1.00  0.00           C  
ATOM   1132  CZ  PHE A  72      13.549   2.733  -1.433  1.00  0.00           C  
ATOM   1133  H   PHE A  72      18.388   3.180   1.117  1.00  0.00           H  
ATOM   1134  HA  PHE A  72      18.610   2.312  -1.727  1.00  0.00           H  
ATOM   1135 1HB  PHE A  72      17.633   5.037  -0.761  1.00  0.00           H  
ATOM   1136 2HB  PHE A  72      17.812   4.538  -2.436  1.00  0.00           H  
ATOM   1137  HD1 PHE A  72      15.804   4.201   0.611  1.00  0.00           H  
ATOM   1138  HD2 PHE A  72      16.223   3.035  -3.478  1.00  0.00           H  
ATOM   1139  HE1 PHE A  72      13.478   3.364   0.613  1.00  0.00           H  
ATOM   1140  HE2 PHE A  72      13.896   2.200  -3.480  1.00  0.00           H  
ATOM   1141  HZ  PHE A  72      12.524   2.363  -1.433  1.00  0.00           H  
ATOM   1142  N   THR A  73      20.646   3.743  -2.178  1.00  0.00           N  
ATOM   1143  CA  THR A  73      21.994   4.283  -2.314  1.00  0.00           C  
ATOM   1144  C   THR A  73      22.002   5.532  -3.186  1.00  0.00           C  
ATOM   1145  O   THR A  73      21.055   5.788  -3.929  1.00  0.00           O  
ATOM   1146  CB  THR A  73      22.955   3.234  -2.904  1.00  0.00           C  
ATOM   1147  OG1 THR A  73      22.539   2.897  -4.234  1.00  0.00           O  
ATOM   1148  CG2 THR A  73      22.965   1.979  -2.046  1.00  0.00           C  
ATOM   1149  H   THR A  73      20.190   3.350  -2.989  1.00  0.00           H  
ATOM   1150  HA  THR A  73      22.347   4.566  -1.322  1.00  0.00           H  
ATOM   1151  HB  THR A  73      23.962   3.647  -2.946  1.00  0.00           H  
ATOM   1152  HG1 THR A  73      22.240   3.689  -4.686  1.00  0.00           H  
ATOM   1153 1HG2 THR A  73      23.650   1.249  -2.478  1.00  0.00           H  
ATOM   1154 2HG2 THR A  73      23.292   2.230  -1.037  1.00  0.00           H  
ATOM   1155 3HG2 THR A  73      21.962   1.556  -2.007  1.00  0.00           H  
ATOM   1156  N   LYS A  74      23.077   6.308  -3.089  1.00  0.00           N  
ATOM   1157  CA  LYS A  74      23.150   7.601  -3.758  1.00  0.00           C  
ATOM   1158  C   LYS A  74      22.051   8.536  -3.271  1.00  0.00           C  
ATOM   1159  O   LYS A  74      20.969   8.091  -2.886  1.00  0.00           O  
ATOM   1160  OXT LYS A  74      22.234   9.722  -3.259  1.00  0.00           O  
ATOM   1161  CB  LYS A  74      23.058   7.427  -5.275  1.00  0.00           C  
ATOM   1162  CG  LYS A  74      24.150   6.550  -5.874  1.00  0.00           C  
ATOM   1163  CD  LYS A  74      24.058   6.514  -7.392  1.00  0.00           C  
ATOM   1164  CE  LYS A  74      25.128   5.612  -7.991  1.00  0.00           C  
ATOM   1165  NZ  LYS A  74      25.028   5.539  -9.474  1.00  0.00           N  
ATOM   1166  H   LYS A  74      23.863   5.993  -2.539  1.00  0.00           H  
ATOM   1167  HA  LYS A  74      24.109   8.056  -3.511  1.00  0.00           H  
ATOM   1168 1HB  LYS A  74      22.095   6.985  -5.532  1.00  0.00           H  
ATOM   1169 2HB  LYS A  74      23.111   8.403  -5.757  1.00  0.00           H  
ATOM   1170 1HG  LYS A  74      25.127   6.938  -5.586  1.00  0.00           H  
ATOM   1171 2HG  LYS A  74      24.053   5.535  -5.489  1.00  0.00           H  
ATOM   1172 1HD  LYS A  74      23.075   6.145  -7.689  1.00  0.00           H  
ATOM   1173 2HD  LYS A  74      24.183   7.521  -7.788  1.00  0.00           H  
ATOM   1174 1HE  LYS A  74      26.113   5.990  -7.724  1.00  0.00           H  
ATOM   1175 2HE  LYS A  74      25.026   4.606  -7.583  1.00  0.00           H  
ATOM   1176 1HZ  LYS A  74      25.752   4.932  -9.831  1.00  0.00           H  
ATOM   1177 2HZ  LYS A  74      24.123   5.171  -9.733  1.00  0.00           H  
ATOM   1178 3HZ  LYS A  74      25.140   6.463  -9.865  1.00  0.00           H  
