# Supplementary material for: De novo design of immunoglobulin-like domains
Source: Nat Commun. 2022 Oct 3;13:5661. doi: 10.1038/s41467-022-33004-6 (PMC9530121; doi:10.1038/s41467-022-33004-6)
Supplement: Supplementary file 4 — Supplementary Data 1 [file 41467_2022_33004_MOESM4_ESM.zip › dIG_design_models/dIG21_model.pdb]

ATOM      1  N   SER A   1       0.000   0.000   0.000  1.00  0.00           N  
ATOM      2  CA  SER A   1       1.458   0.000   0.000  1.00  0.00           C  
ATOM      3  C   SER A   1       2.009   1.420   0.000  1.00  0.00           C  
ATOM      4  O   SER A   1       1.264   2.385   0.171  1.00  0.00           O  
ATOM      5  CB  SER A   1       1.980  -0.754  -1.207  1.00  0.00           C  
ATOM      6  OG  SER A   1       3.381  -0.790  -1.210  1.00  0.00           O  
ATOM      7 1H   SER A   1      -0.334  -0.943   0.000  1.00  0.00           H  
ATOM      8 2H   SER A   1      -0.334   0.471   0.816  1.00  0.00           H  
ATOM      9 3H   SER A   1      -0.334   0.471  -0.816  1.00  0.00           H  
ATOM     10  HA  SER A   1       1.797  -0.490   0.913  1.00  0.00           H  
ATOM     11 1HB  SER A   1       1.588  -1.771  -1.198  1.00  0.00           H  
ATOM     12 2HB  SER A   1       1.624  -0.274  -2.118  1.00  0.00           H  
ATOM     13  HG  SER A   1       3.636  -1.250  -0.407  1.00  0.00           H  
ATOM     14  N   ILE A   2       3.318   1.542  -0.192  1.00  0.00           N  
ATOM     15  CA  ILE A   2       3.969   2.846  -0.230  1.00  0.00           C  
ATOM     16  C   ILE A   2       4.691   3.063  -1.554  1.00  0.00           C  
ATOM     17  O   ILE A   2       5.470   2.217  -1.993  1.00  0.00           O  
ATOM     18  CB  ILE A   2       4.969   2.994   0.931  1.00  0.00           C  
ATOM     19  CG1 ILE A   2       4.246   2.884   2.276  1.00  0.00           C  
ATOM     20  CG2 ILE A   2       5.711   4.318   0.828  1.00  0.00           C  
ATOM     21  CD1 ILE A   2       5.176   2.802   3.464  1.00  0.00           C  
ATOM     22  H   ILE A   2       3.876   0.709  -0.316  1.00  0.00           H  
ATOM     23  HA  ILE A   2       3.199   3.612  -0.140  1.00  0.00           H  
ATOM     24  HB  ILE A   2       5.692   2.180   0.895  1.00  0.00           H  
ATOM     25 1HG1 ILE A   2       3.595   3.748   2.410  1.00  0.00           H  
ATOM     26 2HG1 ILE A   2       3.613   1.996   2.277  1.00  0.00           H  
ATOM     27 1HG2 ILE A   2       6.413   4.407   1.657  1.00  0.00           H  
ATOM     28 2HG2 ILE A   2       6.255   4.357  -0.114  1.00  0.00           H  
ATOM     29 3HG2 ILE A   2       4.996   5.140   0.869  1.00  0.00           H  
ATOM     30 1HD1 ILE A   2       4.590   2.726   4.381  1.00  0.00           H  
ATOM     31 2HD1 ILE A   2       5.814   1.923   3.368  1.00  0.00           H  
ATOM     32 3HD1 ILE A   2       5.795   3.697   3.504  1.00  0.00           H  
ATOM     33  N   GLU A   3       4.427   4.201  -2.186  1.00  0.00           N  
ATOM     34  CA  GLU A   3       5.066   4.541  -3.452  1.00  0.00           C  
ATOM     35  C   GLU A   3       6.315   5.383  -3.230  1.00  0.00           C  
ATOM     36  O   GLU A   3       6.254   6.456  -2.628  1.00  0.00           O  
ATOM     37  CB  GLU A   3       4.088   5.290  -4.359  1.00  0.00           C  
ATOM     38  CG  GLU A   3       4.672   5.715  -5.699  1.00  0.00           C  
ATOM     39  CD  GLU A   3       3.697   6.484  -6.545  1.00  0.00           C  
ATOM     40  OE1 GLU A   3       2.578   6.655  -6.123  1.00  0.00           O  
ATOM     41  OE2 GLU A   3       4.071   6.903  -7.616  1.00  0.00           O  
ATOM     42  H   GLU A   3       3.767   4.848  -1.779  1.00  0.00           H  
ATOM     43  HA  GLU A   3       5.371   3.613  -3.937  1.00  0.00           H  
ATOM     44 1HB  GLU A   3       3.220   4.661  -4.557  1.00  0.00           H  
ATOM     45 2HB  GLU A   3       3.733   6.187  -3.850  1.00  0.00           H  
ATOM     46 1HG  GLU A   3       5.550   6.336  -5.520  1.00  0.00           H  
ATOM     47 2HG  GLU A   3       4.995   4.827  -6.240  1.00  0.00           H  
ATOM     48  N   VAL A   4       7.449   4.892  -3.718  1.00  0.00           N  
ATOM     49  CA  VAL A   4       8.729   5.557  -3.502  1.00  0.00           C  
ATOM     50  C   VAL A   4       9.302   6.087  -4.809  1.00  0.00           C  
ATOM     51  O   VAL A   4       9.492   5.335  -5.765  1.00  0.00           O  
ATOM     52  CB  VAL A   4       9.735   4.583  -2.861  1.00  0.00           C  
ATOM     53  CG1 VAL A   4      11.067   5.276  -2.618  1.00  0.00           C  
ATOM     54  CG2 VAL A   4       9.168   4.034  -1.560  1.00  0.00           C  
ATOM     55  H   VAL A   4       7.424   4.036  -4.254  1.00  0.00           H  
ATOM     56  HA  VAL A   4       8.561   6.407  -2.841  1.00  0.00           H  
ATOM     57  HB  VAL A   4       9.922   3.761  -3.552  1.00  0.00           H  
ATOM     58 1HG1 VAL A   4      11.766   4.573  -2.165  1.00  0.00           H  
ATOM     59 2HG1 VAL A   4      11.471   5.629  -3.566  1.00  0.00           H  
ATOM     60 3HG1 VAL A   4      10.919   6.123  -1.947  1.00  0.00           H  
ATOM     61 1HG2 VAL A   4       9.884   3.345  -1.113  1.00  0.00           H  
ATOM     62 2HG2 VAL A   4       8.975   4.856  -0.871  1.00  0.00           H  
ATOM     63 3HG2 VAL A   4       8.236   3.505  -1.764  1.00  0.00           H  
ATOM     64  N   ARG A   5       9.577   7.387  -4.845  1.00  0.00           N  
ATOM     65  CA  ARG A   5      10.180   8.010  -6.017  1.00  0.00           C  
ATOM     66  C   ARG A   5      11.523   8.642  -5.675  1.00  0.00           C  
ATOM     67  O   ARG A   5      11.623   9.450  -4.752  1.00  0.00           O  
ATOM     68  CB  ARG A   5       9.256   9.073  -6.593  1.00  0.00           C  
ATOM     69  CG  ARG A   5       7.897   8.562  -7.045  1.00  0.00           C  
ATOM     70  CD  ARG A   5       8.006   7.716  -8.261  1.00  0.00           C  
ATOM     71  NE  ARG A   5       6.725   7.137  -8.635  1.00  0.00           N  
ATOM     72  CZ  ARG A   5       6.520   6.375  -9.727  1.00  0.00           C  
ATOM     73  NH1 ARG A   5       7.518   6.109 -10.540  1.00  0.00           N  
ATOM     74  NH2 ARG A   5       5.315   5.894  -9.980  1.00  0.00           N  
ATOM     75  H   ARG A   5       9.362   7.957  -4.039  1.00  0.00           H  
ATOM     76  HA  ARG A   5      10.355   7.234  -6.761  1.00  0.00           H  
ATOM     77 1HB  ARG A   5       9.085   9.849  -5.848  1.00  0.00           H  
ATOM     78 2HB  ARG A   5       9.734   9.544  -7.452  1.00  0.00           H  
ATOM     79 1HG  ARG A   5       7.450   7.964  -6.251  1.00  0.00           H  
ATOM     80 2HG  ARG A   5       7.247   9.408  -7.273  1.00  0.00           H  
ATOM     81 1HD  ARG A   5       8.362   8.321  -9.094  1.00  0.00           H  
ATOM     82 2HD  ARG A   5       8.707   6.903  -8.077  1.00  0.00           H  
ATOM     83  HE  ARG A   5       5.933   7.319  -8.034  1.00  0.00           H  
ATOM     84 1HH1 ARG A   5       8.439   6.477 -10.347  1.00  0.00           H  
ATOM     85 2HH1 ARG A   5       7.364   5.538 -11.358  1.00  0.00           H  
ATOM     86 1HH2 ARG A   5       4.548   6.098  -9.355  1.00  0.00           H  
ATOM     87 2HH2 ARG A   5       5.162   5.323 -10.798  1.00  0.00           H  
ATOM     88  N   VAL A   6      12.555   8.267  -6.424  1.00  0.00           N  
ATOM     89  CA  VAL A   6      13.909   8.733  -6.150  1.00  0.00           C  
ATOM     90  C   VAL A   6      14.531   9.372  -7.385  1.00  0.00           C  
ATOM     91  O   VAL A   6      14.487   8.807  -8.478  1.00  0.00           O  
ATOM     92  CB  VAL A   6      14.793   7.562  -5.682  1.00  0.00           C  
ATOM     93  CG1 VAL A   6      16.204   8.045  -5.383  1.00  0.00           C  
ATOM     94  CG2 VAL A   6      14.177   6.907  -4.455  1.00  0.00           C  
ATOM     95  H   VAL A   6      12.397   7.644  -7.202  1.00  0.00           H  
ATOM     96  HA  VAL A   6      13.855   9.494  -5.372  1.00  0.00           H  
ATOM     97  HB  VAL A   6      14.867   6.830  -6.486  1.00  0.00           H  
ATOM     98 1HG1 VAL A   6      16.815   7.205  -5.054  1.00  0.00           H  
ATOM     99 2HG1 VAL A   6      16.639   8.478  -6.285  1.00  0.00           H  
ATOM    100 3HG1 VAL A   6      16.172   8.799  -4.597  1.00  0.00           H  
ATOM    101 1HG2 VAL A   6      14.806   6.079  -4.130  1.00  0.00           H  
ATOM    102 2HG2 VAL A   6      14.097   7.640  -3.652  1.00  0.00           H  
ATOM    103 3HG2 VAL A   6      13.184   6.531  -4.703  1.00  0.00           H  
ATOM    104  N   LYS A   7      15.111  10.554  -7.204  1.00  0.00           N  
ATOM    105  CA  LYS A   7      15.789  11.249  -8.292  1.00  0.00           C  
ATOM    106  C   LYS A   7      16.962  12.072  -7.775  1.00  0.00           C  
ATOM    107  O   LYS A   7      16.774  13.063  -7.070  1.00  0.00           O  
ATOM    108  CB  LYS A   7      14.808  12.149  -9.046  1.00  0.00           C  
ATOM    109  CG  LYS A   7      15.408  12.865 -10.249  1.00  0.00           C  
ATOM    110  CD  LYS A   7      14.356  13.675 -10.991  1.00  0.00           C  
ATOM    111  CE  LYS A   7      14.957  14.404 -12.184  1.00  0.00           C  
ATOM    112  NZ  LYS A   7      13.938  15.201 -12.920  1.00  0.00           N  
ATOM    113  H   LYS A   7      15.083  10.982  -6.290  1.00  0.00           H  
ATOM    114  HA  LYS A   7      16.183  10.500  -8.979  1.00  0.00           H  
ATOM    115 1HB  LYS A   7      13.964  11.554  -9.397  1.00  0.00           H  
ATOM    116 2HB  LYS A   7      14.414  12.906  -8.368  1.00  0.00           H  
ATOM    117 1HG  LYS A   7      16.202  13.534  -9.916  1.00  0.00           H  
ATOM    118 2HG  LYS A   7      15.837  12.132 -10.931  1.00  0.00           H  
ATOM    119 1HD  LYS A   7      13.565  13.011 -11.342  1.00  0.00           H  
ATOM    120 2HD  LYS A   7      13.916  14.408 -10.314  1.00  0.00           H  
ATOM    121 1HE  LYS A   7      15.746  15.072 -11.842  1.00  0.00           H  
ATOM    122 2HE  LYS A   7      15.396  13.679 -12.869  1.00  0.00           H  
ATOM    123 1HZ  LYS A   7      14.376  15.668 -13.702  1.00  0.00           H  
ATOM    124 2HZ  LYS A   7      13.210  14.588 -13.258  1.00  0.00           H  
ATOM    125 3HZ  LYS A   7      13.537  15.890 -12.299  1.00  0.00           H  
ATOM    126  N   GLY A   8      18.173  11.654  -8.129  1.00  0.00           N  
ATOM    127  CA  GLY A   8      19.376  12.390  -7.758  1.00  0.00           C  
ATOM    128  C   GLY A   8      19.679  12.238  -6.273  1.00  0.00           C  
ATOM    129  O   GLY A   8      20.586  11.500  -5.887  1.00  0.00           O  
ATOM    130  H   GLY A   8      18.262  10.805  -8.669  1.00  0.00           H  
ATOM    131 1HA  GLY A   8      20.220  12.026  -8.345  1.00  0.00           H  
ATOM    132 2HA  GLY A   8      19.246  13.444  -8.001  1.00  0.00           H  
ATOM    133  N   ASP A   9      18.914  12.940  -5.444  1.00  0.00           N  
ATOM    134  CA  ASP A   9      19.120  12.909  -4.001  1.00  0.00           C  
ATOM    135  C   ASP A   9      17.813  13.140  -3.253  1.00  0.00           C  
ATOM    136  O   ASP A   9      17.788  13.170  -2.022  1.00  0.00           O  
ATOM    137  CB  ASP A   9      20.148  13.963  -3.583  1.00  0.00           C  
ATOM    138  CG  ASP A   9      19.737  15.377  -3.970  1.00  0.00           C  
ATOM    139  OD1 ASP A   9      18.690  15.532  -4.553  1.00  0.00           O  
ATOM    140  OD2 ASP A   9      20.474  16.289  -3.680  1.00  0.00           O  
ATOM    141  H   ASP A   9      18.171  13.509  -5.823  1.00  0.00           H  
ATOM    142  HA  ASP A   9      19.488  11.918  -3.732  1.00  0.00           H  
ATOM    143 1HB  ASP A   9      20.290  13.925  -2.502  1.00  0.00           H  
ATOM    144 2HB  ASP A   9      21.109  13.739  -4.047  1.00  0.00           H  
ATOM    145  N   ARG A  10      16.729  13.303  -4.003  1.00  0.00           N  
ATOM    146  CA  ARG A  10      15.418  13.547  -3.412  1.00  0.00           C  
ATOM    147  C   ARG A  10      14.627  12.253  -3.276  1.00  0.00           C  
ATOM    148  O   ARG A  10      14.469  11.505  -4.241  1.00  0.00           O  
ATOM    149  CB  ARG A  10      14.627  14.536  -4.255  1.00  0.00           C  
ATOM    150  CG  ARG A  10      13.236  14.855  -3.730  1.00  0.00           C  
ATOM    151  CD  ARG A  10      12.526  15.820  -4.607  1.00  0.00           C  
ATOM    152  NE  ARG A  10      11.177  16.089  -4.136  1.00  0.00           N  
ATOM    153  CZ  ARG A  10      10.091  15.363  -4.469  1.00  0.00           C  
ATOM    154  NH1 ARG A  10      10.213  14.330  -5.272  1.00  0.00           N  
ATOM    155  NH2 ARG A  10       8.905  15.690  -3.987  1.00  0.00           N  
ATOM    156  H   ARG A  10      16.815  13.257  -5.008  1.00  0.00           H  
ATOM    157  HA  ARG A  10      15.568  13.954  -2.412  1.00  0.00           H  
ATOM    158 1HB  ARG A  10      15.176  15.474  -4.327  1.00  0.00           H  
ATOM    159 2HB  ARG A  10      14.515  14.144  -5.267  1.00  0.00           H  
ATOM    160 1HG  ARG A  10      12.647  13.939  -3.679  1.00  0.00           H  
ATOM    161 2HG  ARG A  10      13.315  15.291  -2.733  1.00  0.00           H  
ATOM    162 1HD  ARG A  10      13.073  16.762  -4.629  1.00  0.00           H  
ATOM    163 2HD  ARG A  10      12.460  15.415  -5.616  1.00  0.00           H  
ATOM    164  HE  ARG A  10      11.043  16.877  -3.516  1.00  0.00           H  
ATOM    165 1HH1 ARG A  10      11.120  14.080  -5.640  1.00  0.00           H  
ATOM    166 2HH1 ARG A  10       9.400  13.786  -5.521  1.00  0.00           H  
ATOM    167 1HH2 ARG A  10       8.811  16.484  -3.369  1.00  0.00           H  
ATOM    168 2HH2 ARG A  10       8.092  15.146  -4.236  1.00  0.00           H  
ATOM    169  N   TYR A  11      14.130  11.993  -2.071  1.00  0.00           N  
ATOM    170  CA  TYR A  11      13.363  10.782  -1.803  1.00  0.00           C  
ATOM    171  C   TYR A  11      11.934  11.114  -1.392  1.00  0.00           C  
ATOM    172  O   TYR A  11      11.702  11.697  -0.333  1.00  0.00           O  
ATOM    173  CB  TYR A  11      14.046   9.946  -0.719  1.00  0.00           C  
ATOM    174  CG  TYR A  11      15.359   9.335  -1.155  1.00  0.00           C  
ATOM    175  CD1 TYR A  11      16.477  10.139  -1.321  1.00  0.00           C  
ATOM    176  CD2 TYR A  11      15.445   7.971  -1.390  1.00  0.00           C  
ATOM    177  CE1 TYR A  11      17.676   9.581  -1.720  1.00  0.00           C  
ATOM    178  CE2 TYR A  11      16.644   7.413  -1.788  1.00  0.00           C  
ATOM    179  CZ  TYR A  11      17.757   8.213  -1.954  1.00  0.00           C  
ATOM    180  OH  TYR A  11      18.951   7.657  -2.351  1.00  0.00           O  
ATOM    181  H   TYR A  11      14.287  12.652  -1.322  1.00  0.00           H  
ATOM    182  HA  TYR A  11      13.320  10.199  -2.723  1.00  0.00           H  
ATOM    183 1HB  TYR A  11      14.235  10.569   0.157  1.00  0.00           H  
ATOM    184 2HB  TYR A  11      13.382   9.140  -0.409  1.00  0.00           H  
ATOM    185  HD1 TYR A  11      16.410  11.212  -1.137  1.00  0.00           H  
ATOM    186  HD2 TYR A  11      14.566   7.339  -1.260  1.00  0.00           H  
ATOM    187  HE1 TYR A  11      18.555  10.213  -1.851  1.00  0.00           H  
ATOM    188  HE2 TYR A  11      16.712   6.340  -1.973  1.00  0.00           H  
ATOM    189  HH  TYR A  11      18.832   6.715  -2.496  1.00  0.00           H  
ATOM    190  N   GLU A  12      10.979  10.740  -2.237  1.00  0.00           N  
ATOM    191  CA  GLU A  12       9.572  11.011  -1.971  1.00  0.00           C  
ATOM    192  C   GLU A  12       8.823   9.734  -1.612  1.00  0.00           C  
ATOM    193  O   GLU A  12       8.849   8.757  -2.360  1.00  0.00           O  
ATOM    194  CB  GLU A  12       8.917  11.673  -3.185  1.00  0.00           C  
ATOM    195  CG  GLU A  12       7.442  11.999  -3.004  1.00  0.00           C  
ATOM    196  CD  GLU A  12       6.862  12.752  -4.169  1.00  0.00           C  
ATOM    197  OE1 GLU A  12       7.619  13.261  -4.960  1.00  0.00           O  
ATOM    198  OE2 GLU A  12       5.659  12.819  -4.268  1.00  0.00           O  
ATOM    199  H   GLU A  12      11.235  10.255  -3.085  1.00  0.00           H  
ATOM    200  HA  GLU A  12       9.512  11.685  -1.116  1.00  0.00           H  
ATOM    201 1HB  GLU A  12       9.439  12.601  -3.419  1.00  0.00           H  
ATOM    202 2HB  GLU A  12       9.011  11.018  -4.051  1.00  0.00           H  
ATOM    203 1HG  GLU A  12       6.888  11.070  -2.875  1.00  0.00           H  
ATOM    204 2HG  GLU A  12       7.320  12.591  -2.098  1.00  0.00           H  
ATOM    205  N   PHE A  13       8.157   9.748  -0.462  1.00  0.00           N  
ATOM    206  CA  PHE A  13       7.405   8.588   0.002  1.00  0.00           C  
ATOM    207  C   PHE A  13       5.917   8.900   0.098  1.00  0.00           C  
ATOM    208  O   PHE A  13       5.504   9.777   0.857  1.00  0.00           O  
ATOM    209  CB  PHE A  13       7.923   8.125   1.364  1.00  0.00           C  
ATOM    210  CG  PHE A  13       9.377   7.748   1.363  1.00  0.00           C  
ATOM    211  CD1 PHE A  13      10.357   8.709   1.564  1.00  0.00           C  
ATOM    212  CD2 PHE A  13       9.769   6.434   1.161  1.00  0.00           C  
ATOM    213  CE1 PHE A  13      11.696   8.364   1.563  1.00  0.00           C  
ATOM    214  CE2 PHE A  13      11.105   6.086   1.160  1.00  0.00           C  
ATOM    215  CZ  PHE A  13      12.070   7.053   1.362  1.00  0.00           C  
ATOM    216  H   PHE A  13       8.172  10.583   0.105  1.00  0.00           H  
ATOM    217  HA  PHE A  13       7.532   7.788  -0.728  1.00  0.00           H  
ATOM    218 1HB  PHE A  13       7.777   8.917   2.097  1.00  0.00           H  
ATOM    219 2HB  PHE A  13       7.349   7.261   1.697  1.00  0.00           H  
ATOM    220  HD1 PHE A  13      10.061   9.746   1.725  1.00  0.00           H  
ATOM    221  HD2 PHE A  13       9.007   5.670   1.001  1.00  0.00           H  
ATOM    222  HE1 PHE A  13      12.455   9.129   1.722  1.00  0.00           H  
ATOM    223  HE2 PHE A  13      11.399   5.048   1.001  1.00  0.00           H  
ATOM    224  HZ  PHE A  13      13.124   6.780   1.360  1.00  0.00           H  
ATOM    225  N   ARG A  14       5.114   8.177  -0.676  1.00  0.00           N  
ATOM    226  CA  ARG A  14       3.672   8.389  -0.695  1.00  0.00           C  
ATOM    227  C   ARG A  14       2.935   7.225  -0.045  1.00  0.00           C  
ATOM    228  O   ARG A  14       3.093   6.074  -0.450  1.00  0.00           O  
ATOM    229  CB  ARG A  14       3.176   8.566  -2.122  1.00  0.00           C  
ATOM    230  CG  ARG A  14       3.727   9.785  -2.845  1.00  0.00           C  
ATOM    231  CD  ARG A  14       3.229   9.867  -4.242  1.00  0.00           C  
ATOM    232  NE  ARG A  14       3.767  11.023  -4.942  1.00  0.00           N  
ATOM    233  CZ  ARG A  14       3.479  11.346  -6.218  1.00  0.00           C  
ATOM    234  NH1 ARG A  14       2.659  10.593  -6.918  1.00  0.00           N  
ATOM    235  NH2 ARG A  14       4.020  12.420  -6.765  1.00  0.00           N  
ATOM    236  H   ARG A  14       5.514   7.461  -1.266  1.00  0.00           H  
ATOM    237  HA  ARG A  14       3.455   9.287  -0.117  1.00  0.00           H  
ATOM    238 1HB  ARG A  14       3.439   7.688  -2.710  1.00  0.00           H  
ATOM    239 2HB  ARG A  14       2.089   8.646  -2.122  1.00  0.00           H  
ATOM    240 1HG  ARG A  14       3.420  10.689  -2.318  1.00  0.00           H  
ATOM    241 2HG  ARG A  14       4.816   9.732  -2.871  1.00  0.00           H  
ATOM    242 1HD  ARG A  14       3.525   8.971  -4.786  1.00  0.00           H  
ATOM    243 2HD  ARG A  14       2.143   9.946  -4.237  1.00  0.00           H  
ATOM    244  HE  ARG A  14       4.401  11.626  -4.436  1.00  0.00           H  
ATOM    245 1HH1 ARG A  14       2.246   9.772  -6.499  1.00  0.00           H  
ATOM    246 2HH1 ARG A  14       2.443  10.836  -7.874  1.00  0.00           H  
ATOM    247 1HH2 ARG A  14       4.650  12.999  -6.227  1.00  0.00           H  
ATOM    248 2HH2 ARG A  14       3.804  12.663  -7.721  1.00  0.00           H  
ATOM    249  N   ASN A  15       2.129   7.533   0.966  1.00  0.00           N  
ATOM    250  CA  ASN A  15       1.394   6.508   1.698  1.00  0.00           C  
ATOM    251  C   ASN A  15       0.110   6.128   0.974  1.00  0.00           C  
ATOM    252  O   ASN A  15      -0.912   6.802   1.106  1.00  0.00           O  
ATOM    253  CB  ASN A  15       1.093   6.975   3.111  1.00  0.00           C  
ATOM    254  CG  ASN A  15       0.551   5.874   3.980  1.00  0.00           C  
ATOM    255  OD1 ASN A  15      -0.059   4.919   3.485  1.00  0.00           O  
ATOM    256  ND2 ASN A  15       0.762   5.988   5.266  1.00  0.00           N  
ATOM    257  H   ASN A  15       2.023   8.501   1.234  1.00  0.00           H  
ATOM    258  HA  ASN A  15       2.021   5.618   1.757  1.00  0.00           H  
ATOM    259 1HB  ASN A  15       2.003   7.367   3.567  1.00  0.00           H  
ATOM    260 2HB  ASN A  15       0.366   7.787   3.078  1.00  0.00           H  
ATOM    261 1HD2 ASN A  15       0.424   5.285   5.893  1.00  0.00           H  
ATOM    262 2HD2 ASN A  15       1.260   6.777   5.623  1.00  0.00           H  
ATOM    263  N   ASN A  16       0.168   5.043   0.208  1.00  0.00           N  
ATOM    264  CA  ASN A  16      -0.993   4.567  -0.535  1.00  0.00           C  
ATOM    265  C   ASN A  16      -1.682   3.421   0.195  1.00  0.00           C  
ATOM    266  O   ASN A  16      -2.477   2.687  -0.392  1.00  0.00           O  
ATOM    267  CB  ASN A  16      -0.594   4.144  -1.936  1.00  0.00           C  
ATOM    268  CG  ASN A  16      -0.145   5.302  -2.784  1.00  0.00           C  
ATOM    269  OD1 ASN A  16      -0.652   6.421  -2.646  1.00  0.00           O  
ATOM    270  ND2 ASN A  16       0.797   5.056  -3.658  1.00  0.00           N  
ATOM    271  H   ASN A  16       1.038   4.536   0.138  1.00  0.00           H  
ATOM    272  HA  ASN A  16      -1.715   5.382  -0.610  1.00  0.00           H  
ATOM    273 1HB  ASN A  16       0.216   3.415  -1.880  1.00  0.00           H  
ATOM    274 2HB  ASN A  16      -1.438   3.658  -2.424  1.00  0.00           H  
ATOM    275 1HD2 ASN A  16       1.135   5.789  -4.249  1.00  0.00           H  
ATOM    276 2HD2 ASN A  16       1.178   4.135  -3.735  1.00  0.00           H  
ATOM    277  N   SER A  17      -1.372   3.273   1.479  1.00  0.00           N  
ATOM    278  CA  SER A  17      -1.922   2.185   2.279  1.00  0.00           C  
ATOM    279  C   SER A  17      -3.035   2.682   3.193  1.00  0.00           C  
ATOM    280  O   SER A  17      -3.428   3.847   3.132  1.00  0.00           O  
ATOM    281  CB  SER A  17      -0.827   1.539   3.105  1.00  0.00           C  
ATOM    282  OG  SER A  17      -0.503   2.331   4.215  1.00  0.00           O  
ATOM    283  H   SER A  17      -0.739   3.930   1.911  1.00  0.00           H  
ATOM    284  HA  SER A  17      -2.352   1.448   1.599  1.00  0.00           H  
ATOM    285 1HB  SER A  17      -1.156   0.556   3.441  1.00  0.00           H  
ATOM    286 2HB  SER A  17       0.058   1.395   2.487  1.00  0.00           H  
ATOM    287  HG  SER A  17      -0.395   3.225   3.880  1.00  0.00           H  
ATOM    288  N   ASP A  18      -3.540   1.791   4.039  1.00  0.00           N  
ATOM    289  CA  ASP A  18      -4.554   2.157   5.021  1.00  0.00           C  
ATOM    290  C   ASP A  18      -3.937   2.361   6.399  1.00  0.00           C  
ATOM    291  O   ASP A  18      -4.648   2.563   7.384  1.00  0.00           O  
ATOM    292  CB  ASP A  18      -5.640   1.081   5.097  1.00  0.00           C  
ATOM    293  CG  ASP A  18      -6.452   0.968   3.813  1.00  0.00           C  
ATOM    294  OD1 ASP A  18      -6.620   1.964   3.150  1.00  0.00           O  
ATOM    295  OD2 ASP A  18      -6.895  -0.113   3.508  1.00  0.00           O  
ATOM    296  H   ASP A  18      -3.213   0.836   4.002  1.00  0.00           H  
ATOM    297  HA  ASP A  18      -5.000   3.101   4.712  1.00  0.00           H  
ATOM    298 1HB  ASP A  18      -5.182   0.114   5.306  1.00  0.00           H  
ATOM    299 2HB  ASP A  18      -6.319   1.306   5.920  1.00  0.00           H  
ATOM    300  N   LYS A  19      -2.611   2.308   6.463  1.00  0.00           N  
ATOM    301  CA  LYS A  19      -1.898   2.455   7.726  1.00  0.00           C  
ATOM    302  C   LYS A  19      -0.814   3.521   7.626  1.00  0.00           C  
ATOM    303  O   LYS A  19      -0.267   3.764   6.551  1.00  0.00           O  
ATOM    304  CB  LYS A  19      -1.285   1.120   8.152  1.00  0.00           C  
ATOM    305  CG  LYS A  19      -2.304   0.041   8.496  1.00  0.00           C  
ATOM    306  CD  LYS A  19      -1.620  -1.236   8.962  1.00  0.00           C  
ATOM    307  CE  LYS A  19      -2.638  -2.298   9.354  1.00  0.00           C  
ATOM    308  NZ  LYS A  19      -1.983  -3.565   9.777  1.00  0.00           N  
ATOM    309  H   LYS A  19      -2.084   2.163   5.614  1.00  0.00           H  
ATOM    310  HA  LYS A  19      -2.613   2.775   8.483  1.00  0.00           H  
ATOM    311 1HB  LYS A  19      -0.651   0.738   7.352  1.00  0.00           H  
ATOM    312 2HB  LYS A  19      -0.652   1.273   9.027  1.00  0.00           H  
ATOM    313 1HG  LYS A  19      -2.962   0.401   9.288  1.00  0.00           H  
ATOM    314 2HG  LYS A  19      -2.909  -0.181   7.618  1.00  0.00           H  
ATOM    315 1HD  LYS A  19      -0.991  -1.625   8.161  1.00  0.00           H  
ATOM    316 2HD  LYS A  19      -0.989  -1.017   9.823  1.00  0.00           H  
ATOM    317 1HE  LYS A  19      -3.251  -1.928  10.174  1.00  0.00           H  
ATOM    318 2HE  LYS A  19      -3.290  -2.506   8.506  1.00  0.00           H  
ATOM    319 1HZ  LYS A  19      -2.690  -4.242  10.027  1.00  0.00           H  
ATOM    320 2HZ  LYS A  19      -1.425  -3.927   9.016  1.00  0.00           H  
ATOM    321 3HZ  LYS A  19      -1.390  -3.389  10.575  1.00  0.00           H  
ATOM    322  N   PRO A  20      -0.509   4.154   8.754  1.00  0.00           N  
ATOM    323  CA  PRO A  20       0.545   5.160   8.806  1.00  0.00           C  
ATOM    324  C   PRO A  20       1.923   4.519   8.705  1.00  0.00           C  
ATOM    325  O   PRO A  20       2.100   3.347   9.037  1.00  0.00           O  
ATOM    326  CB  PRO A  20       0.326   5.817  10.173  1.00  0.00           C  
ATOM    327  CG  PRO A  20      -0.267   4.734  11.008  1.00  0.00           C  
ATOM    328  CD  PRO A  20      -1.171   3.986  10.065  1.00  0.00           C  
ATOM    329  HA  PRO A  20       0.422   5.825   7.951  1.00  0.00           H  
ATOM    330 1HB  PRO A  20       1.283   6.187  10.570  1.00  0.00           H  
ATOM    331 2HB  PRO A  20      -0.337   6.688  10.070  1.00  0.00           H  
ATOM    332 1HG  PRO A  20       0.528   4.099  11.426  1.00  0.00           H  
ATOM    333 2HG  PRO A  20      -0.809   5.167  11.862  1.00  0.00           H  
ATOM    334 1HD  PRO A  20      -1.217   2.928  10.362  1.00  0.00           H  
ATOM    335 2HD  PRO A  20      -2.174   4.438  10.083  1.00  0.00           H  
ATOM    336  N   ALA A  21       2.898   5.295   8.243  1.00  0.00           N  
ATOM    337  CA  ALA A  21       4.244   4.783   8.020  1.00  0.00           C  
ATOM    338  C   ALA A  21       5.294   5.718   8.606  1.00  0.00           C  
ATOM    339  O   ALA A  21       5.041   6.907   8.801  1.00  0.00           O  
ATOM    340  CB  ALA A  21       4.493   4.575   6.533  1.00  0.00           C  
ATOM    341  H   ALA A  21       2.701   6.265   8.042  1.00  0.00           H  
ATOM    342  HA  ALA A  21       4.330   3.811   8.508  1.00  0.00           H  
ATOM    343 1HB  ALA A  21       5.502   4.192   6.382  1.00  0.00           H  
ATOM    344 2HB  ALA A  21       3.770   3.859   6.140  1.00  0.00           H  
ATOM    345 3HB  ALA A  21       4.383   5.524   6.010  1.00  0.00           H  
ATOM    346  N   THR A  22       6.474   5.174   8.886  1.00  0.00           N  
ATOM    347  CA  THR A  22       7.540   5.940   9.520  1.00  0.00           C  
ATOM    348  C   THR A  22       8.826   5.872   8.707  1.00  0.00           C  
ATOM    349  O   THR A  22       9.222   4.803   8.242  1.00  0.00           O  
ATOM    350  CB  THR A  22       7.806   5.440  10.952  1.00  0.00           C  
ATOM    351  OG1 THR A  22       6.625   5.608  11.747  1.00  0.00           O  
ATOM    352  CG2 THR A  22       8.952   6.216  11.583  1.00  0.00           C  
ATOM    353  H   THR A  22       6.636   4.204   8.654  1.00  0.00           H  
ATOM    354  HA  THR A  22       7.227   6.984   9.563  1.00  0.00           H  
ATOM    355  HB  THR A  22       8.062   4.381  10.926  1.00  0.00           H  
ATOM    356  HG1 THR A  22       6.426   6.544  11.831  1.00  0.00           H  
ATOM    357 1HG2 THR A  22       9.126   5.849  12.595  1.00  0.00           H  
ATOM    358 2HG2 THR A  22       9.854   6.081  10.988  1.00  0.00           H  
ATOM    359 3HG2 THR A  22       8.697   7.274  11.621  1.00  0.00           H  
ATOM    360  N   LEU A  23       9.475   7.019   8.538  1.00  0.00           N  
ATOM    361  CA  LEU A  23      10.735   7.086   7.807  1.00  0.00           C  
ATOM    362  C   LEU A  23      11.913   7.268   8.756  1.00  0.00           C  
ATOM    363  O   LEU A  23      11.944   8.209   9.549  1.00  0.00           O  
ATOM    364  CB  LEU A  23      10.701   8.239   6.797  1.00  0.00           C  
ATOM    365  CG  LEU A  23      11.980   8.442   5.975  1.00  0.00           C  
ATOM    366  CD1 LEU A  23      12.206   7.233   5.078  1.00  0.00           C  
ATOM    367  CD2 LEU A  23      11.860   9.717   5.155  1.00  0.00           C  
ATOM    368  H   LEU A  23       9.086   7.866   8.927  1.00  0.00           H  
ATOM    369  HA  LEU A  23      10.873   6.140   7.282  1.00  0.00           H  
ATOM    370 1HB  LEU A  23       9.884   8.065   6.099  1.00  0.00           H  
ATOM    371 2HB  LEU A  23      10.501   9.166   7.334  1.00  0.00           H  
ATOM    372  HG  LEU A  23      12.835   8.522   6.647  1.00  0.00           H  
ATOM    373 1HD1 LEU A  23      13.115   7.377   4.494  1.00  0.00           H  
ATOM    374 2HD1 LEU A  23      12.308   6.338   5.692  1.00  0.00           H  
ATOM    375 3HD1 LEU A  23      11.357   7.117   4.404  1.00  0.00           H  
ATOM    376 1HD2 LEU A  23      12.770   9.862   4.572  1.00  0.00           H  
ATOM    377 2HD2 LEU A  23      11.006   9.638   4.481  1.00  0.00           H  
ATOM    378 3HD2 LEU A  23      11.718  10.568   5.822  1.00  0.00           H  
ATOM    379  N   GLU A  24      12.882   6.363   8.669  1.00  0.00           N  
ATOM    380  CA  GLU A  24      14.130   6.503   9.408  1.00  0.00           C  
ATOM    381  C   GLU A  24      15.287   6.840   8.476  1.00  0.00           C  
ATOM    382  O   GLU A  24      15.653   6.043   7.613  1.00  0.00           O  
ATOM    383  CB  GLU A  24      14.441   5.219  10.180  1.00  0.00           C  
ATOM    384  CG  GLU A  24      15.697   5.289  11.038  1.00  0.00           C  
ATOM    385  CD  GLU A  24      15.922   4.043  11.847  1.00  0.00           C  
ATOM    386  OE1 GLU A  24      16.400   3.079  11.299  1.00  0.00           O  
ATOM    387  OE2 GLU A  24      15.617   4.054  13.016  1.00  0.00           O  
ATOM    388  H   GLU A  24      12.749   5.556   8.076  1.00  0.00           H  
ATOM    389  HA  GLU A  24      14.017   7.329  10.111  1.00  0.00           H  
ATOM    390 1HB  GLU A  24      13.603   4.975  10.833  1.00  0.00           H  
ATOM    391 2HB  GLU A  24      14.561   4.393   9.479  1.00  0.00           H  
ATOM    392 1HG  GLU A  24      16.558   5.448  10.390  1.00  0.00           H  
ATOM    393 2HG  GLU A  24      15.619   6.143  11.708  1.00  0.00           H  
ATOM    394  N   VAL A  25      15.860   8.025   8.657  1.00  0.00           N  
ATOM    395  CA  VAL A  25      16.960   8.481   7.815  1.00  0.00           C  
ATOM    396  C   VAL A  25      18.269   8.519   8.592  1.00  0.00           C  
ATOM    397  O   VAL A  25      18.377   9.198   9.612  1.00  0.00           O  
ATOM    398  CB  VAL A  25      16.658   9.883   7.254  1.00  0.00           C  
ATOM    399  CG1 VAL A  25      17.813  10.373   6.393  1.00  0.00           C  
ATOM    400  CG2 VAL A  25      15.364   9.854   6.455  1.00  0.00           C  
ATOM    401  H   VAL A  25      15.525   8.626   9.396  1.00  0.00           H  
ATOM    402  HA  VAL A  25      17.077   7.770   6.997  1.00  0.00           H  
ATOM    403  HB  VAL A  25      16.558  10.583   8.084  1.00  0.00           H  
ATOM    404 1HG1 VAL A  25      17.583  11.366   6.006  1.00  0.00           H  
ATOM    405 2HG1 VAL A  25      18.721  10.420   6.995  1.00  0.00           H  
ATOM    406 3HG1 VAL A  25      17.963   9.685   5.561  1.00  0.00           H  
ATOM    407 1HG2 VAL A  25      15.157  10.850   6.062  1.00  0.00           H  
ATOM    408 2HG2 VAL A  25      15.463   9.151   5.628  1.00  0.00           H  
ATOM    409 3HG2 VAL A  25      14.544   9.542   7.101  1.00  0.00           H  
ATOM    410  N   GLU A  26      19.263   7.785   8.102  1.00  0.00           N  
ATOM    411  CA  GLU A  26      20.561   7.716   8.762  1.00  0.00           C  
ATOM    412  C   GLU A  26      21.614   8.502   7.991  1.00  0.00           C  
ATOM    413  O   GLU A  26      22.023   8.106   6.900  1.00  0.00           O  
ATOM    414  CB  GLU A  26      21.007   6.259   8.911  1.00  0.00           C  
ATOM    415  CG  GLU A  26      22.331   6.078   9.640  1.00  0.00           C  
ATOM    416  CD  GLU A  26      22.715   4.634   9.806  1.00  0.00           C  
ATOM    417  OE1 GLU A  26      21.909   3.787   9.506  1.00  0.00           O  
ATOM    418  OE2 GLU A  26      23.816   4.378  10.232  1.00  0.00           O  
ATOM    419  H   GLU A  26      19.115   7.261   7.251  1.00  0.00           H  
ATOM    420  HA  GLU A  26      20.464   8.167   9.750  1.00  0.00           H  
ATOM    421 1HB  GLU A  26      20.246   5.700   9.456  1.00  0.00           H  
ATOM    422 2HB  GLU A  26      21.104   5.805   7.925  1.00  0.00           H  
ATOM    423 1HG  GLU A  26      23.114   6.589   9.081  1.00  0.00           H  
ATOM    424 2HG  GLU A  26      22.260   6.545  10.622  1.00  0.00           H  
ATOM    425  N   LYS A  27      22.049   9.618   8.565  1.00  0.00           N  
ATOM    426  CA  LYS A  27      23.075  10.449   7.946  1.00  0.00           C  
ATOM    427  C   LYS A  27      24.391  10.360   8.708  1.00  0.00           C  
ATOM    428  O   LYS A  27      24.685  11.201   9.558  1.00  0.00           O  
ATOM    429  CB  LYS A  27      22.611  11.904   7.867  1.00  0.00           C  
ATOM    430  CG  LYS A  27      21.403  12.131   6.967  1.00  0.00           C  
ATOM    431  CD  LYS A  27      20.955  13.585   7.000  1.00  0.00           C  
ATOM    432  CE  LYS A  27      19.757  13.816   6.091  1.00  0.00           C  
ATOM    433  NZ  LYS A  27      19.228  15.202   6.210  1.00  0.00           N  
ATOM    434  H   LYS A  27      21.659   9.899   9.454  1.00  0.00           H  
ATOM    435  HA  LYS A  27      23.248  10.077   6.936  1.00  0.00           H  
ATOM    436 1HB  LYS A  27      22.355  12.259   8.866  1.00  0.00           H  
ATOM    437 2HB  LYS A  27      23.426  12.527   7.497  1.00  0.00           H  
ATOM    438 1HG  LYS A  27      21.658  11.862   5.942  1.00  0.00           H  
ATOM    439 2HG  LYS A  27      20.580  11.499   7.297  1.00  0.00           H  
ATOM    440 1HD  LYS A  27      20.685  13.860   8.021  1.00  0.00           H  
ATOM    441 2HD  LYS A  27      21.775  14.226   6.675  1.00  0.00           H  
ATOM    442 1HE  LYS A  27      20.046  13.638   5.057  1.00  0.00           H  
ATOM    443 2HE  LYS A  27      18.963  13.116   6.350  1.00  0.00           H  
ATOM    444 1HZ  LYS A  27      18.436  15.315   5.593  1.00  0.00           H  
ATOM    445 2HZ  LYS A  27      18.939  15.373   7.163  1.00  0.00           H  
ATOM    446 3HZ  LYS A  27      19.950  15.861   5.954  1.00  0.00           H  
ATOM    447  N   ASN A  28      25.179   9.335   8.400  1.00  0.00           N  
ATOM    448  CA  ASN A  28      26.456   9.122   9.071  1.00  0.00           C  
ATOM    449  C   ASN A  28      26.275   9.018  10.580  1.00  0.00           C  
ATOM    450  O   ASN A  28      27.095   9.519  11.349  1.00  0.00           O  
ATOM    451  CB  ASN A  28      27.432  10.232   8.725  1.00  0.00           C  
ATOM    452  CG  ASN A  28      27.785  10.256   7.264  1.00  0.00           C  
ATOM    453  OD1 ASN A  28      27.917   9.204   6.627  1.00  0.00           O  
ATOM    454  ND2 ASN A  28      27.939  11.436   6.720  1.00  0.00           N  
ATOM    455  H   ASN A  28      24.885   8.687   7.683  1.00  0.00           H  
ATOM    456  HA  ASN A  28      26.882   8.184   8.713  1.00  0.00           H  
ATOM    457 1HB  ASN A  28      27.000  11.195   8.999  1.00  0.00           H  
ATOM    458 2HB  ASN A  28      28.346  10.106   9.305  1.00  0.00           H  
ATOM    459 1HD2 ASN A  28      28.175  11.513   5.751  1.00  0.00           H  
ATOM    460 2HD2 ASN A  28      27.823  12.260   7.273  1.00  0.00           H  
ATOM    461  N   GLY A  29      25.196   8.365  10.998  1.00  0.00           N  
ATOM    462  CA  GLY A  29      24.927   8.158  12.416  1.00  0.00           C  
ATOM    463  C   GLY A  29      23.734   8.984  12.877  1.00  0.00           C  
ATOM    464  O   GLY A  29      23.001   8.583  13.781  1.00  0.00           O  
ATOM    465  H   GLY A  29      24.546   8.002  10.316  1.00  0.00           H  
ATOM    466 1HA  GLY A  29      24.736   7.101  12.599  1.00  0.00           H  
ATOM    467 2HA  GLY A  29      25.808   8.430  12.996  1.00  0.00           H  
ATOM    468  N   LYS A  30      23.543  10.140  12.249  1.00  0.00           N  
ATOM    469  CA  LYS A  30      22.437  11.025  12.594  1.00  0.00           C  
ATOM    470  C   LYS A  30      21.101  10.431  12.167  1.00  0.00           C  
ATOM    471  O   LYS A  30      20.891  10.133  10.991  1.00  0.00           O  
ATOM    472  CB  LYS A  30      22.631  12.400  11.952  1.00  0.00           C  
ATOM    473  CG  LYS A  30      21.533  13.405  12.273  1.00  0.00           C  
ATOM    474  CD  LYS A  30      21.810  14.752  11.623  1.00  0.00           C  
ATOM    475  CE  LYS A  30      20.705  15.753  11.930  1.00  0.00           C  
ATOM    476  NZ  LYS A  30      20.967  17.079  11.306  1.00  0.00           N  
ATOM    477  H   LYS A  30      24.180  10.412  11.514  1.00  0.00           H  
ATOM    478  HA  LYS A  30      22.420  11.140  13.678  1.00  0.00           H  
ATOM    479 1HB  LYS A  30      23.580  12.824  12.280  1.00  0.00           H  
ATOM    480 2HB  LYS A  30      22.678  12.291  10.868  1.00  0.00           H  
ATOM    481 1HG  LYS A  30      20.576  13.026  11.912  1.00  0.00           H  
ATOM    482 2HG  LYS A  30      21.467  13.539  13.352  1.00  0.00           H  
ATOM    483 1HD  LYS A  30      22.758  15.146  11.990  1.00  0.00           H  
ATOM    484 2HD  LYS A  30      21.882  14.626  10.542  1.00  0.00           H  
ATOM    485 1HE  LYS A  30      19.755  15.371  11.559  1.00  0.00           H  
ATOM    486 2HE  LYS A  30      20.623  15.884  13.008  1.00  0.00           H  
ATOM    487 1HZ  LYS A  30      20.214  17.712  11.533  1.00  0.00           H  
ATOM    488 2HZ  LYS A  30      21.838  17.451  11.657  1.00  0.00           H  
ATOM    489 3HZ  LYS A  30      21.026  16.973  10.303  1.00  0.00           H  
ATOM    490  N   ARG A  31      20.200  10.261  13.129  1.00  0.00           N  
ATOM    491  CA  ARG A  31      18.897   9.665  12.861  1.00  0.00           C  
ATOM    492  C   ARG A  31      17.810  10.729  12.784  1.00  0.00           C  
ATOM    493  O   ARG A  31      17.574  11.460  13.746  1.00  0.00           O  
ATOM    494  CB  ARG A  31      18.538   8.654  13.941  1.00  0.00           C  
ATOM    495  CG  ARG A  31      17.207   7.948  13.738  1.00  0.00           C  
ATOM    496  CD  ARG A  31      16.890   7.040  14.870  1.00  0.00           C  
ATOM    497  NE  ARG A  31      15.637   6.332  14.663  1.00  0.00           N  
ATOM    498  CZ  ARG A  31      14.427   6.795  15.031  1.00  0.00           C  
ATOM    499  NH1 ARG A  31      14.322   7.965  15.621  1.00  0.00           N  
ATOM    500  NH2 ARG A  31      13.344   6.074  14.797  1.00  0.00           N  
ATOM    501  H   ARG A  31      20.424  10.552  14.070  1.00  0.00           H  
ATOM    502  HA  ARG A  31      18.945   9.166  11.893  1.00  0.00           H  
ATOM    503 1HB  ARG A  31      19.312   7.890  13.995  1.00  0.00           H  
ATOM    504 2HB  ARG A  31      18.503   9.153  14.909  1.00  0.00           H  
ATOM    505 1HG  ARG A  31      16.411   8.688  13.659  1.00  0.00           H  
ATOM    506 2HG  ARG A  31      17.245   7.355  12.824  1.00  0.00           H  
ATOM    507 1HD  ARG A  31      17.685   6.302  14.979  1.00  0.00           H  
ATOM    508 2HD  ARG A  31      16.806   7.619  15.789  1.00  0.00           H  
ATOM    509  HE  ARG A  31      15.677   5.428  14.211  1.00  0.00           H  
ATOM    510 1HH1 ARG A  31      15.150   8.516  15.800  1.00  0.00           H  
ATOM    511 2HH1 ARG A  31      13.415   8.312  15.897  1.00  0.00           H  
ATOM    512 1HH2 ARG A  31      13.424   5.174  14.343  1.00  0.00           H  
ATOM    513 2HH2 ARG A  31      12.438   6.421  15.072  1.00  0.00           H  
ATOM    514  N   GLU A  32      17.149  10.811  11.634  1.00  0.00           N  
ATOM    515  CA  GLU A  32      15.974  11.660  11.485  1.00  0.00           C  
ATOM    516  C   GLU A  32      14.705  10.827  11.356  1.00  0.00           C  
ATOM    517  O   GLU A  32      14.707   9.770  10.726  1.00  0.00           O  
ATOM    518  CB  GLU A  32      16.124  12.570  10.264  1.00  0.00           C  
ATOM    519  CG  GLU A  32      17.313  13.518  10.328  1.00  0.00           C  
ATOM    520  CD  GLU A  32      17.463  14.354   9.088  1.00  0.00           C  
ATOM    521  OE1 GLU A  32      16.626  14.255   8.223  1.00  0.00           O  
ATOM    522  OE2 GLU A  32      18.416  15.093   9.005  1.00  0.00           O  
ATOM    523  H   GLU A  32      17.470  10.271  10.843  1.00  0.00           H  
ATOM    524  HA  GLU A  32      15.882  12.272  12.383  1.00  0.00           H  
ATOM    525 1HB  GLU A  32      16.231  11.960   9.367  1.00  0.00           H  
ATOM    526 2HB  GLU A  32      15.223  13.171  10.144  1.00  0.00           H  
ATOM    527 1HG  GLU A  32      17.191  14.179  11.186  1.00  0.00           H  
ATOM    528 2HG  GLU A  32      18.221  12.936  10.480  1.00  0.00           H  
ATOM    529  N   GLU A  33      13.623  11.309  11.958  1.00  0.00           N  
ATOM    530  CA  GLU A  33      12.385  10.543  12.038  1.00  0.00           C  
ATOM    531  C   GLU A  33      11.216  11.320  11.446  1.00  0.00           C  
ATOM    532  O   GLU A  33      10.926  12.440  11.868  1.00  0.00           O  
ATOM    533  CB  GLU A  33      12.080  10.172  13.491  1.00  0.00           C  
ATOM    534  CG  GLU A  33      10.840   9.309  13.673  1.00  0.00           C  
ATOM    535  CD  GLU A  33      10.603   8.919  15.105  1.00  0.00           C  
ATOM    536  OE1 GLU A  33      11.460   8.291  15.679  1.00  0.00           O  
ATOM    537  OE2 GLU A  33       9.564   9.249  15.626  1.00  0.00           O  
ATOM    538  H   GLU A  33      13.659  12.231  12.370  1.00  0.00           H  
ATOM    539  HA  GLU A  33      12.512   9.633  11.451  1.00  0.00           H  
ATOM    540 1HB  GLU A  33      12.928   9.634  13.915  1.00  0.00           H  
ATOM    541 2HB  GLU A  33      11.944  11.081  14.077  1.00  0.00           H  
ATOM    542 1HG  GLU A  33       9.971   9.858  13.310  1.00  0.00           H  
ATOM    543 2HG  GLU A  33      10.945   8.409  13.068  1.00  0.00           H  
ATOM    544  N   TYR A  34      10.549  10.721  10.466  1.00  0.00           N  
ATOM    545  CA  TYR A  34       9.382  11.336   9.846  1.00  0.00           C  
ATOM    546  C   TYR A  34       8.188  10.389   9.858  1.00  0.00           C  
ATOM    547  O   TYR A  34       8.352   9.169   9.874  1.00  0.00           O  
ATOM    548  CB  TYR A  34       9.702  11.768   8.413  1.00  0.00           C  
ATOM    549  CG  TYR A  34      10.902  12.682   8.305  1.00  0.00           C  
ATOM    550  CD1 TYR A  34      12.171  12.145   8.149  1.00  0.00           C  
ATOM    551  CD2 TYR A  34      10.733  14.058   8.362  1.00  0.00           C  
ATOM    552  CE1 TYR A  34      13.267  12.981   8.051  1.00  0.00           C  
ATOM    553  CE2 TYR A  34      11.829  14.893   8.263  1.00  0.00           C  
ATOM    554  CZ  TYR A  34      13.092  14.359   8.108  1.00  0.00           C  
ATOM    555  OH  TYR A  34      14.183  15.190   8.010  1.00  0.00           O  
ATOM    556  H   TYR A  34      10.858   9.815  10.142  1.00  0.00           H  
ATOM    557  HA  TYR A  34       9.114  12.218  10.428  1.00  0.00           H  
ATOM    558 1HB  TYR A  34       9.890  10.885   7.800  1.00  0.00           H  
ATOM    559 2HB  TYR A  34       8.841  12.284   7.988  1.00  0.00           H  
ATOM    560  HD1 TYR A  34      12.304  11.064   8.105  1.00  0.00           H  
ATOM    561  HD2 TYR A  34       9.735  14.480   8.485  1.00  0.00           H  
ATOM    562  HE1 TYR A  34      14.265  12.559   7.928  1.00  0.00           H  
ATOM    563  HE2 TYR A  34      11.696  15.974   8.309  1.00  0.00           H  
ATOM    564  HH  TYR A  34      14.987  14.667   8.042  1.00  0.00           H  
ATOM    565  N   HIS A  35       6.988  10.958   9.849  1.00  0.00           N  
ATOM    566  CA  HIS A  35       5.764  10.165   9.856  1.00  0.00           C  
ATOM    567  C   HIS A  35       4.782  10.659   8.802  1.00  0.00           C  
ATOM    568  O   HIS A  35       4.758  11.844   8.469  1.00  0.00           O  
ATOM    569  CB  HIS A  35       5.103  10.203  11.237  1.00  0.00           C  
ATOM    570  CG  HIS A  35       5.985   9.707  12.341  1.00  0.00           C  
ATOM    571  ND1 HIS A  35       6.146   8.366  12.618  1.00  0.00           N  
ATOM    572  CD2 HIS A  35       6.752  10.372  13.236  1.00  0.00           C  
ATOM    573  CE1 HIS A  35       6.977   8.228  13.637  1.00  0.00           C  
ATOM    574  NE2 HIS A  35       7.358   9.429  14.030  1.00  0.00           N  
ATOM    575  H   HIS A  35       6.921  11.966   9.837  1.00  0.00           H  
ATOM    576  HA  HIS A  35       6.026   9.136   9.611  1.00  0.00           H  
ATOM    577 1HB  HIS A  35       4.806  11.226  11.471  1.00  0.00           H  
ATOM    578 2HB  HIS A  35       4.198   9.595  11.224  1.00  0.00           H  
ATOM    579  HD2 HIS A  35       6.867  11.454  13.313  1.00  0.00           H  
ATOM    580  HE1 HIS A  35       7.294   7.282  14.077  1.00  0.00           H  
ATOM    581  HE2 HIS A  35       7.992   9.629  14.790  1.00  0.00           H  
ATOM    582  N   MET A  36       3.971   9.745   8.281  1.00  0.00           N  
ATOM    583  CA  MET A  36       2.910  10.104   7.347  1.00  0.00           C  
ATOM    584  C   MET A  36       1.685   9.220   7.540  1.00  0.00           C  
ATOM    585  O   MET A  36       1.805   8.017   7.774  1.00  0.00           O  
ATOM    586  CB  MET A  36       3.417  10.006   5.910  1.00  0.00           C  
ATOM    587  CG  MET A  36       3.836   8.606   5.483  1.00  0.00           C  
ATOM    588  SD  MET A  36       4.454   8.551   3.790  1.00  0.00           S  
ATOM    589  CE  MET A  36       4.680   6.788   3.569  1.00  0.00           C  
ATOM    590  H   MET A  36       4.094   8.775   8.537  1.00  0.00           H  
ATOM    591  HA  MET A  36       2.621  11.137   7.534  1.00  0.00           H  
ATOM    592 1HB  MET A  36       2.639  10.344   5.226  1.00  0.00           H  
ATOM    593 2HB  MET A  36       4.276  10.666   5.781  1.00  0.00           H  
ATOM    594 1HG  MET A  36       4.618   8.242   6.148  1.00  0.00           H  
ATOM    595 2HG  MET A  36       2.983   7.932   5.561  1.00  0.00           H  
ATOM    596 1HE  MET A  36       5.060   6.593   2.566  1.00  0.00           H  
ATOM    597 2HE  MET A  36       5.393   6.418   4.307  1.00  0.00           H  
ATOM    598 3HE  MET A  36       3.725   6.279   3.701  1.00  0.00           H  
ATOM    599  N   ASN A  37       0.505   9.824   7.442  1.00  0.00           N  
ATOM    600  CA  ASN A  37      -0.745   9.075   7.486  1.00  0.00           C  
ATOM    601  C   ASN A  37      -1.200   8.679   6.087  1.00  0.00           C  
ATOM    602  O   ASN A  37      -0.729   9.230   5.092  1.00  0.00           O  
ATOM    603  CB  ASN A  37      -1.823   9.877   8.191  1.00  0.00           C  
ATOM    604  CG  ASN A  37      -1.489  10.153   9.631  1.00  0.00           C  
ATOM    605  OD1 ASN A  37      -1.235   9.227  10.411  1.00  0.00           O  
ATOM    606  ND2 ASN A  37      -1.485  11.409   9.999  1.00  0.00           N  
ATOM    607  H   ASN A  37       0.474  10.828   7.334  1.00  0.00           H  
ATOM    608  HA  ASN A  37      -0.572   8.160   8.052  1.00  0.00           H  
ATOM    609 1HB  ASN A  37      -1.967  10.827   7.675  1.00  0.00           H  
ATOM    610 2HB  ASN A  37      -2.768   9.334   8.147  1.00  0.00           H  
ATOM    611 1HD2 ASN A  37      -1.270  11.652  10.945  1.00  0.00           H  
ATOM    612 2HD2 ASN A  37      -1.696  12.125   9.335  1.00  0.00           H  
ATOM    613  N   PRO A  38      -2.118   7.721   6.018  1.00  0.00           N  
ATOM    614  CA  PRO A  38      -2.719   7.327   4.750  1.00  0.00           C  
ATOM    615  C   PRO A  38      -3.206   8.541   3.969  1.00  0.00           C  
ATOM    616  O   PRO A  38      -4.072   9.283   4.433  1.00  0.00           O  
ATOM    617  CB  PRO A  38      -3.884   6.431   5.184  1.00  0.00           C  
ATOM    618  CG  PRO A  38      -3.421   5.825   6.465  1.00  0.00           C  
ATOM    619  CD  PRO A  38      -2.684   6.939   7.161  1.00  0.00           C  
ATOM    620  HA  PRO A  38      -1.955   6.830   4.152  1.00  0.00           H  
ATOM    621 1HB  PRO A  38      -4.797   7.033   5.302  1.00  0.00           H  
ATOM    622 2HB  PRO A  38      -4.091   5.681   4.407  1.00  0.00           H  
ATOM    623 1HG  PRO A  38      -4.282   5.460   7.045  1.00  0.00           H  
ATOM    624 2HG  PRO A  38      -2.781   4.954   6.264  1.00  0.00           H  
ATOM    625 1HD  PRO A  38      -3.393   7.535   7.752  1.00  0.00           H  
ATOM    626 2HD  PRO A  38      -1.901   6.513   7.806  1.00  0.00           H  
ATOM    627  N   GLY A  39      -2.643   8.739   2.782  1.00  0.00           N  
ATOM    628  CA  GLY A  39      -3.014   9.868   1.937  1.00  0.00           C  
ATOM    629  C   GLY A  39      -1.953  10.960   1.979  1.00  0.00           C  
ATOM    630  O   GLY A  39      -1.955  11.873   1.154  1.00  0.00           O  
ATOM    631  H   GLY A  39      -1.940   8.091   2.456  1.00  0.00           H  
ATOM    632 1HA  GLY A  39      -3.148   9.526   0.910  1.00  0.00           H  
ATOM    633 2HA  GLY A  39      -3.970  10.271   2.268  1.00  0.00           H  
ATOM    634  N   GLU A  40      -1.047  10.860   2.946  1.00  0.00           N  
ATOM    635  CA  GLU A  40       0.025  11.837   3.096  1.00  0.00           C  
ATOM    636  C   GLU A  40       1.321  11.334   2.474  1.00  0.00           C  
ATOM    637  O   GLU A  40       1.366  10.241   1.910  1.00  0.00           O  
ATOM    638  CB  GLU A  40       0.249  12.160   4.575  1.00  0.00           C  
ATOM    639  CG  GLU A  40      -0.954  12.777   5.274  1.00  0.00           C  
ATOM    640  CD  GLU A  40      -0.722  13.012   6.740  1.00  0.00           C  
ATOM    641  OE1 GLU A  40       0.332  12.668   7.218  1.00  0.00           O  
ATOM    642  OE2 GLU A  40      -1.601  13.536   7.384  1.00  0.00           O  
ATOM    643  H   GLU A  40      -1.102  10.087   3.594  1.00  0.00           H  
ATOM    644  HA  GLU A  40      -0.269  12.745   2.568  1.00  0.00           H  
ATOM    645 1HB  GLU A  40       0.516  11.249   5.110  1.00  0.00           H  
ATOM    646 2HB  GLU A  40       1.085  12.853   4.673  1.00  0.00           H  
ATOM    647 1HG  GLU A  40      -1.189  13.729   4.798  1.00  0.00           H  
ATOM    648 2HG  GLU A  40      -1.812  12.118   5.147  1.00  0.00           H  
ATOM    649  N   SER A  41       2.374  12.137   2.580  1.00  0.00           N  
ATOM    650  CA  SER A  41       3.656  11.805   1.971  1.00  0.00           C  
ATOM    651  C   SER A  41       4.810  12.446   2.731  1.00  0.00           C  
ATOM    652  O   SER A  41       4.615  13.397   3.487  1.00  0.00           O  
ATOM    653  CB  SER A  41       3.678  12.258   0.524  1.00  0.00           C  
ATOM    654  OG  SER A  41       3.633  13.655   0.434  1.00  0.00           O  
ATOM    655  H   SER A  41       2.283  13.000   3.097  1.00  0.00           H  
ATOM    656  HA  SER A  41       3.783  10.724   2.019  1.00  0.00           H  
ATOM    657 1HB  SER A  41       4.583  11.889   0.041  1.00  0.00           H  
ATOM    658 2HB  SER A  41       2.828  11.829  -0.005  1.00  0.00           H  
ATOM    659  HG  SER A  41       4.537  13.957   0.549  1.00  0.00           H  
ATOM    660  N   VAL A  42       6.012  11.919   2.525  1.00  0.00           N  
ATOM    661  CA  VAL A  42       7.210  12.484   3.133  1.00  0.00           C  
ATOM    662  C   VAL A  42       8.222  12.900   2.073  1.00  0.00           C  
ATOM    663  O   VAL A  42       8.546  12.125   1.173  1.00  0.00           O  
ATOM    664  CB  VAL A  42       7.860  11.462   4.085  1.00  0.00           C  
ATOM    665  CG1 VAL A  42       9.142  12.027   4.678  1.00  0.00           C  
ATOM    666  CG2 VAL A  42       6.879  11.083   5.184  1.00  0.00           C  
ATOM    667  H   VAL A  42       6.098  11.105   1.933  1.00  0.00           H  
ATOM    668  HA  VAL A  42       6.920  13.377   3.686  1.00  0.00           H  
ATOM    669  HB  VAL A  42       8.132  10.573   3.518  1.00  0.00           H  
ATOM    670 1HG1 VAL A  42       9.588  11.291   5.349  1.00  0.00           H  
ATOM    671 2HG1 VAL A  42       9.843  12.257   3.876  1.00  0.00           H  
ATOM    672 3HG1 VAL A  42       8.916  12.935   5.236  1.00  0.00           H  
ATOM    673 1HG2 VAL A  42       7.344  10.360   5.854  1.00  0.00           H  
ATOM    674 2HG2 VAL A  42       6.602  11.974   5.748  1.00  0.00           H  
ATOM    675 3HG2 VAL A  42       5.986  10.643   4.739  1.00  0.00           H  
ATOM    676  N   GLU A  43       8.719  14.127   2.185  1.00  0.00           N  
ATOM    677  CA  GLU A  43       9.730  14.631   1.263  1.00  0.00           C  
ATOM    678  C   GLU A  43      11.039  14.920   1.986  1.00  0.00           C  
ATOM    679  O   GLU A  43      11.112  15.821   2.822  1.00  0.00           O  
ATOM    680  CB  GLU A  43       9.231  15.899   0.565  1.00  0.00           C  
ATOM    681  CG  GLU A  43      10.210  16.491  -0.438  1.00  0.00           C  
ATOM    682  CD  GLU A  43       9.692  17.742  -1.092  1.00  0.00           C  
ATOM    683  OE1 GLU A  43       9.350  18.660  -0.386  1.00  0.00           O  
ATOM    684  OE2 GLU A  43       9.640  17.780  -2.298  1.00  0.00           O  
ATOM    685  H   GLU A  43       8.387  14.726   2.928  1.00  0.00           H  
ATOM    686  HA  GLU A  43       9.923  13.860   0.517  1.00  0.00           H  
ATOM    687 1HB  GLU A  43       8.301  15.682   0.038  1.00  0.00           H  
ATOM    688 2HB  GLU A  43       9.013  16.663   1.311  1.00  0.00           H  
ATOM    689 1HG  GLU A  43      11.144  16.721   0.073  1.00  0.00           H  
ATOM    690 2HG  GLU A  43      10.421  15.747  -1.205  1.00  0.00           H  
ATOM    691  N   VAL A  44      12.072  14.151   1.659  1.00  0.00           N  
ATOM    692  CA  VAL A  44      13.392  14.351   2.246  1.00  0.00           C  
ATOM    693  C   VAL A  44      14.472  14.387   1.173  1.00  0.00           C  
ATOM    694  O   VAL A  44      14.242  13.983   0.033  1.00  0.00           O  
ATOM    695  CB  VAL A  44      13.706  13.225   3.249  1.00  0.00           C  
ATOM    696  CG1 VAL A  44      12.707  13.240   4.397  1.00  0.00           C  
ATOM    697  CG2 VAL A  44      13.692  11.880   2.539  1.00  0.00           C  
ATOM    698  H   VAL A  44      11.939  13.409   0.987  1.00  0.00           H  
ATOM    699  HA  VAL A  44      13.394  15.315   2.755  1.00  0.00           H  
ATOM    700  HB  VAL A  44      14.692  13.399   3.679  1.00  0.00           H  
ATOM    701 1HG1 VAL A  44      12.944  12.438   5.096  1.00  0.00           H  
ATOM    702 2HG1 VAL A  44      12.760  14.198   4.913  1.00  0.00           H  
ATOM    703 3HG1 VAL A  44      11.701  13.092   4.005  1.00  0.00           H  
ATOM    704 1HG2 VAL A  44      13.915  11.089   3.254  1.00  0.00           H  
ATOM    705 2HG2 VAL A  44      12.707  11.708   2.104  1.00  0.00           H  
ATOM    706 3HG2 VAL A  44      14.443  11.877   1.749  1.00  0.00           H  
ATOM    707  N   ARG A  45      15.652  14.872   1.544  1.00  0.00           N  
ATOM    708  CA  ARG A  45      16.747  15.032   0.595  1.00  0.00           C  
ATOM    709  C   ARG A  45      18.097  14.833   1.274  1.00  0.00           C  
ATOM    710  O   ARG A  45      18.322  15.318   2.383  1.00  0.00           O  
ATOM    711  CB  ARG A  45      16.703  16.411  -0.046  1.00  0.00           C  
ATOM    712  CG  ARG A  45      17.766  16.658  -1.105  1.00  0.00           C  
ATOM    713  CD  ARG A  45      17.626  18.003  -1.720  1.00  0.00           C  
ATOM    714  NE  ARG A  45      18.655  18.252  -2.717  1.00  0.00           N  
ATOM    715  CZ  ARG A  45      18.780  19.397  -3.417  1.00  0.00           C  
ATOM    716  NH1 ARG A  45      17.936  20.385  -3.217  1.00  0.00           N  
ATOM    717  NH2 ARG A  45      19.752  19.527  -4.303  1.00  0.00           N  
ATOM    718  H   ARG A  45      15.793  15.137   2.508  1.00  0.00           H  
ATOM    719  HA  ARG A  45      16.644  14.266  -0.173  1.00  0.00           H  
ATOM    720 1HB  ARG A  45      15.731  16.564  -0.513  1.00  0.00           H  
ATOM    721 2HB  ARG A  45      16.821  17.174   0.723  1.00  0.00           H  
ATOM    722 1HG  ARG A  45      18.755  16.589  -0.652  1.00  0.00           H  
ATOM    723 2HG  ARG A  45      17.675  15.909  -1.893  1.00  0.00           H  
ATOM    724 1HD  ARG A  45      16.654  18.081  -2.206  1.00  0.00           H  
ATOM    725 2HD  ARG A  45      17.708  18.766  -0.948  1.00  0.00           H  
ATOM    726  HE  ARG A  45      19.323  17.515  -2.898  1.00  0.00           H  
ATOM    727 1HH1 ARG A  45      17.194  20.286  -2.540  1.00  0.00           H  
ATOM    728 2HH1 ARG A  45      18.030  21.243  -3.742  1.00  0.00           H  
ATOM    729 1HH2 ARG A  45      20.401  18.767  -4.456  1.00  0.00           H  
ATOM    730 2HH2 ARG A  45      19.846  20.384  -4.827  1.00  0.00           H  
ATOM    731  N   GLY A  46      18.992  14.118   0.601  1.00  0.00           N  
ATOM    732  CA  GLY A  46      20.325  13.864   1.133  1.00  0.00           C  
ATOM    733  C   GLY A  46      21.385  14.630   0.353  1.00  0.00           C  
ATOM    734  O   GLY A  46      21.065  15.441  -0.516  1.00  0.00           O  
ATOM    735  H   GLY A  46      18.742  13.741  -0.302  1.00  0.00           H  
ATOM    736 1HA  GLY A  46      20.360  14.155   2.183  1.00  0.00           H  
ATOM    737 2HA  GLY A  46      20.537  12.796   1.089  1.00  0.00           H  
ATOM    738  N   GLU A  47      22.649  14.368   0.668  1.00  0.00           N  
ATOM    739  CA  GLU A  47      23.760  14.995  -0.038  1.00  0.00           C  
ATOM    740  C   GLU A  47      24.516  13.982  -0.887  1.00  0.00           C  
ATOM    741  O   GLU A  47      25.078  13.018  -0.367  1.00  0.00           O  
ATOM    742  CB  GLU A  47      24.717  15.658   0.956  1.00  0.00           C  
ATOM    743  CG  GLU A  47      25.904  16.361   0.312  1.00  0.00           C  
ATOM    744  CD  GLU A  47      26.811  17.015   1.317  1.00  0.00           C  
ATOM    745  OE1 GLU A  47      26.563  16.879   2.491  1.00  0.00           O  
ATOM    746  OE2 GLU A  47      27.755  17.651   0.910  1.00  0.00           O  
ATOM    747  H   GLU A  47      22.846  13.717   1.415  1.00  0.00           H  
ATOM    748  HA  GLU A  47      23.352  15.753  -0.707  1.00  0.00           H  
ATOM    749 1HB  GLU A  47      24.174  16.393   1.549  1.00  0.00           H  
ATOM    750 2HB  GLU A  47      25.106  14.906   1.643  1.00  0.00           H  
ATOM    751 1HG  GLU A  47      26.479  15.632  -0.258  1.00  0.00           H  
ATOM    752 2HG  GLU A  47      25.534  17.114  -0.381  1.00  0.00           H  
ATOM    753  N   PRO A  48      24.527  14.205  -2.197  1.00  0.00           N  
ATOM    754  CA  PRO A  48      25.254  13.338  -3.116  1.00  0.00           C  
ATOM    755  C   PRO A  48      26.707  13.176  -2.688  1.00  0.00           C  
ATOM    756  O   PRO A  48      27.394  14.158  -2.408  1.00  0.00           O  
ATOM    757  CB  PRO A  48      25.138  14.078  -4.453  1.00  0.00           C  
ATOM    758  CG  PRO A  48      23.855  14.829  -4.344  1.00  0.00           C  
ATOM    759  CD  PRO A  48      23.813  15.292  -2.912  1.00  0.00           C  
ATOM    760  HA  PRO A  48      24.788  12.353  -3.093  1.00  0.00           H  
ATOM    761 1HB  PRO A  48      26.007  14.736  -4.595  1.00  0.00           H  
ATOM    762 2HB  PRO A  48      25.141  13.357  -5.283  1.00  0.00           H  
ATOM    763 1HG  PRO A  48      23.842  15.665  -5.059  1.00  0.00           H  
ATOM    764 2HG  PRO A  48      23.009  14.176  -4.603  1.00  0.00           H  
ATOM    765 1HD  PRO A  48      24.339  16.254  -2.821  1.00  0.00           H  
ATOM    766 2HD  PRO A  48      22.766  15.390  -2.588  1.00  0.00           H  
ATOM    767  N   GLY A  49      27.170  11.932  -2.640  1.00  0.00           N  
ATOM    768  CA  GLY A  49      28.535  11.637  -2.221  1.00  0.00           C  
ATOM    769  C   GLY A  49      28.564  11.035  -0.823  1.00  0.00           C  
ATOM    770  O   GLY A  49      29.512  10.340  -0.456  1.00  0.00           O  
ATOM    771  H   GLY A  49      26.560  11.170  -2.900  1.00  0.00           H  
ATOM    772 1HA  GLY A  49      28.991  10.946  -2.930  1.00  0.00           H  
ATOM    773 2HA  GLY A  49      29.126  12.552  -2.240  1.00  0.00           H  
ATOM    774  N   GLN A  50      27.521  11.305  -0.046  1.00  0.00           N  
ATOM    775  CA  GLN A  50      27.396  10.739   1.292  1.00  0.00           C  
ATOM    776  C   GLN A  50      26.488   9.516   1.290  1.00  0.00           C  
ATOM    777  O   GLN A  50      25.488   9.474   0.573  1.00  0.00           O  
ATOM    778  CB  GLN A  50      26.857  11.788   2.270  1.00  0.00           C  
ATOM    779  CG  GLN A  50      27.735  13.020   2.405  1.00  0.00           C  
ATOM    780  CD  GLN A  50      29.084  12.705   3.022  1.00  0.00           C  
ATOM    781  OE1 GLN A  50      29.166  12.131   4.112  1.00  0.00           O  
ATOM    782  NE2 GLN A  50      30.153  13.078   2.328  1.00  0.00           N  
ATOM    783  H   GLN A  50      26.796  11.918  -0.390  1.00  0.00           H  
ATOM    784  HA  GLN A  50      28.385  10.420   1.619  1.00  0.00           H  
ATOM    785 1HB  GLN A  50      25.869  12.113   1.946  1.00  0.00           H  
ATOM    786 2HB  GLN A  50      26.748  11.342   3.258  1.00  0.00           H  
ATOM    787 1HG  GLN A  50      27.902  13.445   1.416  1.00  0.00           H  
ATOM    788 2HG  GLN A  50      27.229  13.745   3.043  1.00  0.00           H  
ATOM    789 1HE2 GLN A  50      31.071  12.897   2.684  1.00  0.00           H  
ATOM    790 2HE2 GLN A  50      30.042  13.541   1.448  1.00  0.00           H  
ATOM    791  N   ASP A  51      26.842   8.521   2.097  1.00  0.00           N  
ATOM    792  CA  ASP A  51      26.041   7.308   2.214  1.00  0.00           C  
ATOM    793  C   ASP A  51      24.926   7.480   3.237  1.00  0.00           C  
ATOM    794  O   ASP A  51      25.154   7.368   4.442  1.00  0.00           O  
ATOM    795  CB  ASP A  51      26.923   6.119   2.605  1.00  0.00           C  
ATOM    796  CG  ASP A  51      26.159   4.802   2.643  1.00  0.00           C  
ATOM    797  OD1 ASP A  51      24.954   4.835   2.569  1.00  0.00           O  
ATOM    798  OD2 ASP A  51      26.789   3.777   2.744  1.00  0.00           O  
ATOM    799  H   ASP A  51      27.687   8.607   2.643  1.00  0.00           H  
ATOM    800  HA  ASP A  51      25.579   7.112   1.246  1.00  0.00           H  
ATOM    801 1HB  ASP A  51      27.745   6.026   1.895  1.00  0.00           H  
ATOM    802 2HB  ASP A  51      27.359   6.298   3.588  1.00  0.00           H  
ATOM    803  N   ILE A  52      23.720   7.752   2.751  1.00  0.00           N  
ATOM    804  CA  ILE A  52      22.589   8.039   3.624  1.00  0.00           C  
ATOM    805  C   ILE A  52      21.458   7.043   3.406  1.00  0.00           C  
ATOM    806  O   ILE A  52      21.058   6.781   2.271  1.00  0.00           O  
ATOM    807  CB  ILE A  52      22.066   9.469   3.394  1.00  0.00           C  
ATOM    808  CG1 ILE A  52      23.174  10.492   3.658  1.00  0.00           C  
ATOM    809  CG2 ILE A  52      20.861   9.744   4.280  1.00  0.00           C  
ATOM    810  CD1 ILE A  52      22.823  11.897   3.227  1.00  0.00           C  
ATOM    811  H   ILE A  52      23.584   7.761   1.750  1.00  0.00           H  
ATOM    812  HA  ILE A  52      22.925   7.942   4.657  1.00  0.00           H  
ATOM    813  HB  ILE A  52      21.772   9.585   2.351  1.00  0.00           H  
ATOM    814 1HG1 ILE A  52      23.406  10.509   4.722  1.00  0.00           H  
ATOM    815 2HG1 ILE A  52      24.080  10.191   3.131  1.00  0.00           H  
ATOM    816 1HG2 ILE A  52      20.504  10.759   4.105  1.00  0.00           H  
ATOM    817 2HG2 ILE A  52      20.068   9.035   4.045  1.00  0.00           H  
ATOM    818 3HG2 ILE A  52      21.147   9.635   5.327  1.00  0.00           H  
ATOM    819 1HD1 ILE A  52      23.657  12.564   3.446  1.00  0.00           H  
ATOM    820 2HD1 ILE A  52      22.620  11.910   2.155  1.00  0.00           H  
ATOM    821 3HD1 ILE A  52      21.939  12.233   3.767  1.00  0.00           H  
ATOM    822  N   ARG A  53      20.945   6.489   4.499  1.00  0.00           N  
ATOM    823  CA  ARG A  53      19.888   5.487   4.427  1.00  0.00           C  
ATOM    824  C   ARG A  53      18.511   6.130   4.532  1.00  0.00           C  
ATOM    825  O   ARG A  53      18.230   6.865   5.479  1.00  0.00           O  
ATOM    826  CB  ARG A  53      20.049   4.457   5.535  1.00  0.00           C  
ATOM    827  CG  ARG A  53      18.986   3.371   5.559  1.00  0.00           C  
ATOM    828  CD  ARG A  53      19.348   2.268   6.485  1.00  0.00           C  
ATOM    829  NE  ARG A  53      19.608   2.753   7.831  1.00  0.00           N  
ATOM    830  CZ  ARG A  53      18.678   2.856   8.800  1.00  0.00           C  
ATOM    831  NH1 ARG A  53      17.435   2.504   8.558  1.00  0.00           N  
ATOM    832  NH2 ARG A  53      19.015   3.310   9.994  1.00  0.00           N  
ATOM    833  H   ARG A  53      21.296   6.768   5.404  1.00  0.00           H  
ATOM    834  HA  ARG A  53      19.953   4.995   3.456  1.00  0.00           H  
ATOM    835 1HB  ARG A  53      21.018   3.969   5.439  1.00  0.00           H  
ATOM    836 2HB  ARG A  53      20.030   4.958   6.503  1.00  0.00           H  
ATOM    837 1HG  ARG A  53      18.038   3.797   5.887  1.00  0.00           H  
ATOM    838 2HG  ARG A  53      18.870   2.953   4.558  1.00  0.00           H  
ATOM    839 1HD  ARG A  53      18.530   1.550   6.534  1.00  0.00           H  
ATOM    840 2HD  ARG A  53      20.246   1.769   6.123  1.00  0.00           H  
ATOM    841  HE  ARG A  53      20.554   3.033   8.055  1.00  0.00           H  
ATOM    842 1HH1 ARG A  53      17.177   2.157   7.645  1.00  0.00           H  
ATOM    843 2HH1 ARG A  53      16.738   2.581   9.284  1.00  0.00           H  
ATOM    844 1HH2 ARG A  53      19.972   3.581  10.181  1.00  0.00           H  
ATOM    845 2HH2 ARG A  53      18.319   3.387  10.720  1.00  0.00           H  
ATOM    846  N   PHE A  54      17.656   5.850   3.554  1.00  0.00           N  
ATOM    847  CA  PHE A  54      16.276   6.320   3.585  1.00  0.00           C  
ATOM    848  C   PHE A  54      15.298   5.153   3.619  1.00  0.00           C  
ATOM    849  O   PHE A  54      14.717   4.787   2.597  1.00  0.00           O  
ATOM    850  CB  PHE A  54      15.985   7.201   2.369  1.00  0.00           C  
ATOM    851  CG  PHE A  54      16.821   8.447   2.309  1.00  0.00           C  
ATOM    852  CD1 PHE A  54      18.044   8.449   1.655  1.00  0.00           C  
ATOM    853  CD2 PHE A  54      16.387   9.621   2.908  1.00  0.00           C  
ATOM    854  CE1 PHE A  54      18.814   9.595   1.599  1.00  0.00           C  
ATOM    855  CE2 PHE A  54      17.154  10.768   2.853  1.00  0.00           C  
ATOM    856  CZ  PHE A  54      18.370  10.755   2.198  1.00  0.00           C  
ATOM    857  H   PHE A  54      17.970   5.297   2.770  1.00  0.00           H  
ATOM    858  HA  PHE A  54      16.136   6.900   4.497  1.00  0.00           H  
ATOM    859 1HB  PHE A  54      16.159   6.631   1.457  1.00  0.00           H  
ATOM    860 2HB  PHE A  54      14.936   7.495   2.376  1.00  0.00           H  
ATOM    861  HD1 PHE A  54      18.395   7.532   1.180  1.00  0.00           H  
ATOM    862  HD2 PHE A  54      15.428   9.631   3.425  1.00  0.00           H  
ATOM    863  HE1 PHE A  54      19.773   9.582   1.082  1.00  0.00           H  
ATOM    864  HE2 PHE A  54      16.802  11.684   3.327  1.00  0.00           H  
ATOM    865  HZ  PHE A  54      18.976  11.658   2.156  1.00  0.00           H  
ATOM    866  N   GLU A  55      15.118   4.572   4.801  1.00  0.00           N  
ATOM    867  CA  GLU A  55      14.290   3.382   4.951  1.00  0.00           C  
ATOM    868  C   GLU A  55      12.918   3.733   5.512  1.00  0.00           C  
ATOM    869  O   GLU A  55      12.801   4.197   6.647  1.00  0.00           O  
ATOM    870  CB  GLU A  55      14.979   2.365   5.863  1.00  0.00           C  
ATOM    871  CG  GLU A  55      14.204   1.070   6.059  1.00  0.00           C  
ATOM    872  CD  GLU A  55      14.985   0.028   6.810  1.00  0.00           C  
ATOM    873  OE1 GLU A  55      16.138   0.260   7.084  1.00  0.00           O  
ATOM    874  OE2 GLU A  55      14.429  -1.003   7.109  1.00  0.00           O  
ATOM    875  H   GLU A  55      15.567   4.966   5.615  1.00  0.00           H  
ATOM    876  HA  GLU A  55      14.145   2.943   3.964  1.00  0.00           H  
ATOM    877 1HB  GLU A  55      15.956   2.110   5.452  1.00  0.00           H  
ATOM    878 2HB  GLU A  55      15.143   2.808   6.845  1.00  0.00           H  
ATOM    879 1HG  GLU A  55      13.288   1.286   6.609  1.00  0.00           H  
ATOM    880 2HG  GLU A  55      13.924   0.675   5.084  1.00  0.00           H  
ATOM    881  N   MET A  56      11.882   3.510   4.711  1.00  0.00           N  
ATOM    882  CA  MET A  56      10.509   3.703   5.162  1.00  0.00           C  
ATOM    883  C   MET A  56       9.874   2.383   5.578  1.00  0.00           C  
ATOM    884  O   MET A  56       9.787   1.447   4.782  1.00  0.00           O  
ATOM    885  CB  MET A  56       9.682   4.370   4.064  1.00  0.00           C  
ATOM    886  CG  MET A  56       8.196   4.478   4.373  1.00  0.00           C  
ATOM    887  SD  MET A  56       7.834   5.725   5.625  1.00  0.00           S  
ATOM    888  CE  MET A  56       8.019   7.228   4.669  1.00  0.00           C  
ATOM    889  H   MET A  56      12.050   3.197   3.765  1.00  0.00           H  
ATOM    890  HA  MET A  56      10.528   4.355   6.036  1.00  0.00           H  
ATOM    891 1HB  MET A  56      10.060   5.376   3.885  1.00  0.00           H  
ATOM    892 2HB  MET A  56       9.791   3.809   3.135  1.00  0.00           H  
ATOM    893 1HG  MET A  56       7.653   4.735   3.464  1.00  0.00           H  
ATOM    894 2HG  MET A  56       7.827   3.516   4.729  1.00  0.00           H  
ATOM    895 1HE  MET A  56       7.826   8.091   5.307  1.00  0.00           H  
ATOM    896 2HE  MET A  56       9.034   7.286   4.275  1.00  0.00           H  
ATOM    897 3HE  MET A  56       7.308   7.222   3.842  1.00  0.00           H  
ATOM    898  N   VAL A  57       9.431   2.313   6.828  1.00  0.00           N  
ATOM    899  CA  VAL A  57       8.939   1.064   7.398  1.00  0.00           C  
ATOM    900  C   VAL A  57       7.429   1.104   7.591  1.00  0.00           C  
ATOM    901  O   VAL A  57       6.860   2.150   7.904  1.00  0.00           O  
ATOM    902  CB  VAL A  57       9.620   0.791   8.753  1.00  0.00           C  
ATOM    903  CG1 VAL A  57      11.125   0.658   8.576  1.00  0.00           C  
ATOM    904  CG2 VAL A  57       9.288   1.905   9.733  1.00  0.00           C  
ATOM    905  H   VAL A  57       9.435   3.146   7.399  1.00  0.00           H  
ATOM    906  HA  VAL A  57       9.183   0.251   6.713  1.00  0.00           H  
ATOM    907  HB  VAL A  57       9.257  -0.160   9.146  1.00  0.00           H  
ATOM    908 1HG1 VAL A  57      11.590   0.465   9.543  1.00  0.00           H  
ATOM    909 2HG1 VAL A  57      11.340  -0.168   7.899  1.00  0.00           H  
ATOM    910 3HG1 VAL A  57      11.525   1.583   8.160  1.00  0.00           H  
ATOM    911 1HG2 VAL A  57       9.772   1.705  10.689  1.00  0.00           H  
ATOM    912 2HG2 VAL A  57       9.645   2.856   9.338  1.00  0.00           H  
ATOM    913 3HG2 VAL A  57       8.208   1.954   9.877  1.00  0.00           H  
ATOM    914  N   MET A  58       6.783  -0.042   7.403  1.00  0.00           N  
ATOM    915  CA  MET A  58       5.348  -0.160   7.633  1.00  0.00           C  
ATOM    916  C   MET A  58       4.946  -1.609   7.874  1.00  0.00           C  
ATOM    917  O   MET A  58       5.453  -2.521   7.221  1.00  0.00           O  
ATOM    918  CB  MET A  58       4.575   0.418   6.449  1.00  0.00           C  
ATOM    919  CG  MET A  58       3.062   0.392   6.612  1.00  0.00           C  
ATOM    920  SD  MET A  58       2.199   1.151   5.222  1.00  0.00           S  
ATOM    921  CE  MET A  58       2.485  -0.066   3.941  1.00  0.00           C  
ATOM    922  H   MET A  58       7.300  -0.853   7.092  1.00  0.00           H  
ATOM    923  HA  MET A  58       5.094   0.407   8.528  1.00  0.00           H  
ATOM    924 1HB  MET A  58       4.876   1.452   6.288  1.00  0.00           H  
ATOM    925 2HB  MET A  58       4.823  -0.140   5.545  1.00  0.00           H  
ATOM    926 1HG  MET A  58       2.724  -0.640   6.706  1.00  0.00           H  
ATOM    927 2HG  MET A  58       2.785   0.924   7.522  1.00  0.00           H  
ATOM    928 1HE  MET A  58       2.011   0.262   3.015  1.00  0.00           H  
ATOM    929 2HE  MET A  58       3.558  -0.180   3.779  1.00  0.00           H  
ATOM    930 3HE  MET A  58       2.061  -1.023   4.246  1.00  0.00           H  
ATOM    931  N   GLU A  59       4.032  -1.815   8.816  1.00  0.00           N  
ATOM    932  CA  GLU A  59       3.678  -3.158   9.260  1.00  0.00           C  
ATOM    933  C   GLU A  59       3.438  -4.084   8.074  1.00  0.00           C  
ATOM    934  O   GLU A  59       2.421  -3.980   7.389  1.00  0.00           O  
ATOM    935  CB  GLU A  59       2.432  -3.116  10.147  1.00  0.00           C  
ATOM    936  CG  GLU A  59       2.047  -4.457  10.755  1.00  0.00           C  
ATOM    937  CD  GLU A  59       0.794  -4.387  11.582  1.00  0.00           C  
ATOM    938  OE1 GLU A  59       0.144  -3.369  11.557  1.00  0.00           O  
ATOM    939  OE2 GLU A  59       0.486  -5.352  12.241  1.00  0.00           O  
ATOM    940  H   GLU A  59       3.571  -1.021   9.236  1.00  0.00           H  
ATOM    941  HA  GLU A  59       4.516  -3.558   9.831  1.00  0.00           H  
ATOM    942 1HB  GLU A  59       2.591  -2.412  10.964  1.00  0.00           H  
ATOM    943 2HB  GLU A  59       1.583  -2.756   9.565  1.00  0.00           H  
ATOM    944 1HG  GLU A  59       1.898  -5.179   9.952  1.00  0.00           H  
ATOM    945 2HG  GLU A  59       2.868  -4.812  11.376  1.00  0.00           H  
ATOM    946  N   GLY A  60       4.380  -4.991   7.837  1.00  0.00           N  
ATOM    947  CA  GLY A  60       4.263  -5.950   6.746  1.00  0.00           C  
ATOM    948  C   GLY A  60       5.562  -6.047   5.956  1.00  0.00           C  
ATOM    949  O   GLY A  60       5.991  -7.138   5.580  1.00  0.00           O  
ATOM    950  H   GLY A  60       5.199  -5.015   8.429  1.00  0.00           H  
ATOM    951 1HA  GLY A  60       4.004  -6.930   7.149  1.00  0.00           H  
ATOM    952 2HA  GLY A  60       3.452  -5.651   6.084  1.00  0.00           H  
ATOM    953  N   THR A  61       6.184  -4.900   5.707  1.00  0.00           N  
ATOM    954  CA  THR A  61       7.368  -4.839   4.858  1.00  0.00           C  
ATOM    955  C   THR A  61       8.220  -3.620   5.187  1.00  0.00           C  
ATOM    956  O   THR A  61       7.997  -2.949   6.196  1.00  0.00           O  
ATOM    957  CB  THR A  61       6.980  -4.811   3.368  1.00  0.00           C  
ATOM    958  OG1 THR A  61       8.156  -4.969   2.563  1.00  0.00           O  
ATOM    959  CG2 THR A  61       6.303  -3.495   3.017  1.00  0.00           C  
ATOM    960  H   THR A  61       5.827  -4.048   6.116  1.00  0.00           H  
ATOM    961  HA  THR A  61       7.968  -5.728   5.050  1.00  0.00           H  
ATOM    962  HB  THR A  61       6.297  -5.633   3.154  1.00  0.00           H  
ATOM    963  HG1 THR A  61       7.958  -5.540   1.816  1.00  0.00           H  
ATOM    964 1HG2 THR A  61       6.036  -3.494   1.960  1.00  0.00           H  
ATOM    965 2HG2 THR A  61       5.402  -3.377   3.619  1.00  0.00           H  
ATOM    966 3HG2 THR A  61       6.985  -2.670   3.219  1.00  0.00           H  
ATOM    967  N   THR A  62       9.196  -3.337   4.332  1.00  0.00           N  
ATOM    968  CA  THR A  62      10.056  -2.173   4.507  1.00  0.00           C  
ATOM    969  C   THR A  62      10.564  -1.657   3.167  1.00  0.00           C  
ATOM    970  O   THR A  62      10.691  -2.416   2.206  1.00  0.00           O  
ATOM    971  CB  THR A  62      11.250  -2.499   5.423  1.00  0.00           C  
ATOM    972  OG1 THR A  62      11.987  -1.300   5.696  1.00  0.00           O  
ATOM    973  CG2 THR A  62      12.169  -3.514   4.760  1.00  0.00           C  
ATOM    974  H   THR A  62       9.346  -3.945   3.539  1.00  0.00           H  
ATOM    975  HA  THR A  62       9.464  -1.381   4.967  1.00  0.00           H  
ATOM    976  HB  THR A  62      10.885  -2.908   6.365  1.00  0.00           H  
ATOM    977  HG1 THR A  62      12.757  -1.512   6.228  1.00  0.00           H  
ATOM    978 1HG2 THR A  62      13.007  -3.732   5.422  1.00  0.00           H  
ATOM    979 2HG2 THR A  62      11.615  -4.431   4.561  1.00  0.00           H  
ATOM    980 3HG2 THR A  62      12.544  -3.106   3.822  1.00  0.00           H  
ATOM    981  N   TYR A  63      10.854  -0.361   3.109  1.00  0.00           N  
ATOM    982  CA  TYR A  63      11.314   0.266   1.876  1.00  0.00           C  
ATOM    983  C   TYR A  63      12.680   0.913   2.064  1.00  0.00           C  
ATOM    984  O   TYR A  63      12.787   2.132   2.199  1.00  0.00           O  
ATOM    985  CB  TYR A  63      10.298   1.303   1.392  1.00  0.00           C  
ATOM    986  CG  TYR A  63       8.958   0.713   1.010  1.00  0.00           C  
ATOM    987  CD1 TYR A  63       8.006   0.465   1.987  1.00  0.00           C  
ATOM    988  CD2 TYR A  63       8.683   0.421  -0.318  1.00  0.00           C  
ATOM    989  CE1 TYR A  63       6.782  -0.074   1.638  1.00  0.00           C  
ATOM    990  CE2 TYR A  63       7.459  -0.118  -0.667  1.00  0.00           C  
ATOM    991  CZ  TYR A  63       6.512  -0.365   0.305  1.00  0.00           C  
ATOM    992  OH  TYR A  63       5.293  -0.901  -0.042  1.00  0.00           O  
ATOM    993  H   TYR A  63      10.752   0.203   3.940  1.00  0.00           H  
ATOM    994  HA  TYR A  63      11.413  -0.510   1.117  1.00  0.00           H  
ATOM    995 1HB  TYR A  63      10.133   2.044   2.175  1.00  0.00           H  
ATOM    996 2HB  TYR A  63      10.698   1.827   0.524  1.00  0.00           H  
ATOM    997  HD1 TYR A  63       8.223   0.695   3.030  1.00  0.00           H  
ATOM    998  HD2 TYR A  63       9.432   0.615  -1.086  1.00  0.00           H  
ATOM    999  HE1 TYR A  63       6.034  -0.269   2.406  1.00  0.00           H  
ATOM   1000  HE2 TYR A  63       7.243  -0.348  -1.710  1.00  0.00           H  
ATOM   1001  HH  TYR A  63       5.215  -0.922  -0.999  1.00  0.00           H  
ATOM   1002  N   ARG A  64      13.723   0.090   2.071  1.00  0.00           N  
ATOM   1003  CA  ARG A  64      15.078   0.573   2.305  1.00  0.00           C  
ATOM   1004  C   ARG A  64      15.726   1.046   1.010  1.00  0.00           C  
ATOM   1005  O   ARG A  64      16.047   0.241   0.136  1.00  0.00           O  
ATOM   1006  CB  ARG A  64      15.936  -0.519   2.928  1.00  0.00           C  
ATOM   1007  CG  ARG A  64      17.390  -0.139   3.157  1.00  0.00           C  
ATOM   1008  CD  ARG A  64      18.137  -1.217   3.854  1.00  0.00           C  
ATOM   1009  NE  ARG A  64      17.731  -1.345   5.245  1.00  0.00           N  
ATOM   1010  CZ  ARG A  64      18.042  -2.388   6.039  1.00  0.00           C  
ATOM   1011  NH1 ARG A  64      18.760  -3.383   5.567  1.00  0.00           N  
ATOM   1012  NH2 ARG A  64      17.624  -2.410   7.293  1.00  0.00           N  
ATOM   1013  H   ARG A  64      13.573  -0.896   1.910  1.00  0.00           H  
ATOM   1014  HA  ARG A  64      15.022   1.426   2.982  1.00  0.00           H  
ATOM   1015 1HB  ARG A  64      15.515  -0.807   3.891  1.00  0.00           H  
ATOM   1016 2HB  ARG A  64      15.922  -1.402   2.288  1.00  0.00           H  
ATOM   1017 1HG  ARG A  64      17.873   0.047   2.197  1.00  0.00           H  
ATOM   1018 2HG  ARG A  64      17.438   0.763   3.768  1.00  0.00           H  
ATOM   1019 1HD  ARG A  64      17.952  -2.168   3.356  1.00  0.00           H  
ATOM   1020 2HD  ARG A  64      19.203  -0.996   3.829  1.00  0.00           H  
ATOM   1021  HE  ARG A  64      17.177  -0.599   5.644  1.00  0.00           H  
ATOM   1022 1HH1 ARG A  64      19.079  -3.365   4.609  1.00  0.00           H  
ATOM   1023 2HH1 ARG A  64      18.993  -4.164   6.163  1.00  0.00           H  
ATOM   1024 1HH2 ARG A  64      17.072  -1.645   7.656  1.00  0.00           H  
ATOM   1025 2HH2 ARG A  64      17.857  -3.192   7.888  1.00  0.00           H  
ATOM   1026  N   TYR A  65      15.916   2.356   0.894  1.00  0.00           N  
ATOM   1027  CA  TYR A  65      16.692   2.923  -0.202  1.00  0.00           C  
ATOM   1028  C   TYR A  65      17.840   3.778   0.320  1.00  0.00           C  
ATOM   1029  O   TYR A  65      17.698   4.479   1.322  1.00  0.00           O  
ATOM   1030  CB  TYR A  65      15.792   3.749  -1.124  1.00  0.00           C  
ATOM   1031  CG  TYR A  65      14.727   2.935  -1.826  1.00  0.00           C  
ATOM   1032  CD1 TYR A  65      13.525   2.668  -1.187  1.00  0.00           C  
ATOM   1033  CD2 TYR A  65      14.952   2.457  -3.108  1.00  0.00           C  
ATOM   1034  CE1 TYR A  65      12.552   1.925  -1.827  1.00  0.00           C  
ATOM   1035  CE2 TYR A  65      13.979   1.715  -3.749  1.00  0.00           C  
ATOM   1036  CZ  TYR A  65      12.783   1.449  -3.113  1.00  0.00           C  
ATOM   1037  OH  TYR A  65      11.814   0.709  -3.751  1.00  0.00           O  
ATOM   1038  H   TYR A  65      15.512   2.974   1.582  1.00  0.00           H  
ATOM   1039  HA  TYR A  65      17.122   2.100  -0.774  1.00  0.00           H  
ATOM   1040 1HB  TYR A  65      15.298   4.531  -0.546  1.00  0.00           H  
ATOM   1041 2HB  TYR A  65      16.401   4.238  -1.884  1.00  0.00           H  
ATOM   1042  HD1 TYR A  65      13.349   3.044  -0.179  1.00  0.00           H  
ATOM   1043  HD2 TYR A  65      15.896   2.667  -3.610  1.00  0.00           H  
ATOM   1044  HE1 TYR A  65      11.608   1.715  -1.325  1.00  0.00           H  
ATOM   1045  HE2 TYR A  65      14.156   1.338  -4.757  1.00  0.00           H  
ATOM   1046  HH  TYR A  65      12.124   0.465  -4.626  1.00  0.00           H  
ATOM   1047  N   ARG A  66      18.976   3.716  -0.365  1.00  0.00           N  
ATOM   1048  CA  ARG A  66      20.185   4.390   0.094  1.00  0.00           C  
ATOM   1049  C   ARG A  66      20.705   5.364  -0.955  1.00  0.00           C  
ATOM   1050  O   ARG A  66      20.583   5.122  -2.156  1.00  0.00           O  
ATOM   1051  CB  ARG A  66      21.271   3.376   0.422  1.00  0.00           C  
ATOM   1052  CG  ARG A  66      21.002   2.527   1.655  1.00  0.00           C  
ATOM   1053  CD  ARG A  66      21.909   1.353   1.721  1.00  0.00           C  
ATOM   1054  NE  ARG A  66      23.289   1.746   1.953  1.00  0.00           N  
ATOM   1055  CZ  ARG A  66      24.341   0.905   1.913  1.00  0.00           C  
ATOM   1056  NH1 ARG A  66      24.154  -0.370   1.650  1.00  0.00           N  
ATOM   1057  NH2 ARG A  66      25.561   1.361   2.139  1.00  0.00           N  
ATOM   1058  H   ARG A  66      19.004   3.189  -1.226  1.00  0.00           H  
ATOM   1059  HA  ARG A  66      19.935   4.963   0.987  1.00  0.00           H  
ATOM   1060 1HB  ARG A  66      21.404   2.700  -0.421  1.00  0.00           H  
ATOM   1061 2HB  ARG A  66      22.217   3.894   0.579  1.00  0.00           H  
ATOM   1062 1HG  ARG A  66      21.154   3.129   2.551  1.00  0.00           H  
ATOM   1063 2HG  ARG A  66      19.973   2.165   1.630  1.00  0.00           H  
ATOM   1064 1HD  ARG A  66      21.599   0.700   2.537  1.00  0.00           H  
ATOM   1065 2HD  ARG A  66      21.864   0.805   0.781  1.00  0.00           H  
ATOM   1066  HE  ARG A  66      23.473   2.719   2.159  1.00  0.00           H  
ATOM   1067 1HH1 ARG A  66      23.222  -0.718   1.477  1.00  0.00           H  
ATOM   1068 2HH1 ARG A  66      24.943  -1.000   1.620  1.00  0.00           H  
ATOM   1069 1HH2 ARG A  66      25.704   2.341   2.341  1.00  0.00           H  
ATOM   1070 2HH2 ARG A  66      26.349   0.731   2.109  1.00  0.00           H  
ATOM   1071  N   LEU A  67      21.285   6.467  -0.495  1.00  0.00           N  
ATOM   1072  CA  LEU A  67      21.895   7.443  -1.391  1.00  0.00           C  
ATOM   1073  C   LEU A  67      23.403   7.249  -1.472  1.00  0.00           C  
ATOM   1074  O   LEU A  67      24.079   7.124  -0.451  1.00  0.00           O  
ATOM   1075  CB  LEU A  67      21.581   8.867  -0.915  1.00  0.00           C  
ATOM   1076  CG  LEU A  67      22.204   9.998  -1.744  1.00  0.00           C  
ATOM   1077  CD1 LEU A  67      21.602   9.993  -3.143  1.00  0.00           C  
ATOM   1078  CD2 LEU A  67      21.963  11.329  -1.049  1.00  0.00           C  
ATOM   1079  H   LEU A  67      21.305   6.634   0.501  1.00  0.00           H  
ATOM   1080  HA  LEU A  67      21.484   7.290  -2.389  1.00  0.00           H  
ATOM   1081 1HB  LEU A  67      20.501   9.006  -0.924  1.00  0.00           H  
ATOM   1082 2HB  LEU A  67      21.932   8.976   0.111  1.00  0.00           H  
ATOM   1083  HG  LEU A  67      23.277   9.828  -1.842  1.00  0.00           H  
ATOM   1084 1HD1 LEU A  67      22.045  10.797  -3.732  1.00  0.00           H  
ATOM   1085 2HD1 LEU A  67      21.807   9.037  -3.624  1.00  0.00           H  
ATOM   1086 3HD1 LEU A  67      20.526  10.144  -3.076  1.00  0.00           H  
ATOM   1087 1HD2 LEU A  67      22.407  12.133  -1.638  1.00  0.00           H  
ATOM   1088 2HD2 LEU A  67      20.891  11.500  -0.952  1.00  0.00           H  
ATOM   1089 3HD2 LEU A  67      22.419  11.311  -0.059  1.00  0.00           H  
ATOM   1090  N   SER A  68      23.926   7.225  -2.694  1.00  0.00           N  
ATOM   1091  CA  SER A  68      25.359   7.063  -2.910  1.00  0.00           C  
ATOM   1092  C   SER A  68      26.088   8.395  -2.795  1.00  0.00           C  
ATOM   1093  O   SER A  68      25.526   9.449  -3.091  1.00  0.00           O  
ATOM   1094  OXT SER A  68      27.225   8.426  -2.412  1.00  0.00           O  
ATOM   1095  CB  SER A  68      25.615   6.453  -4.275  1.00  0.00           C  
ATOM   1096  OG  SER A  68      25.224   7.328  -5.297  1.00  0.00           O  
ATOM   1097  H   SER A  68      23.316   7.322  -3.492  1.00  0.00           H  
ATOM   1098  HA  SER A  68      25.746   6.402  -2.135  1.00  0.00           H  
ATOM   1099 1HB  SER A  68      26.675   6.221  -4.376  1.00  0.00           H  
ATOM   1100 2HB  SER A  68      25.065   5.517  -4.363  1.00  0.00           H  
ATOM   1101  HG  SER A  68      25.678   7.029  -6.089  1.00  0.00           H  
