# Supplementary material for: De novo design of immunoglobulin-like domains
Source: Nat Commun. 2022 Oct 3;13:5661. doi: 10.1038/s41467-022-33004-6 (PMC9530121; doi:10.1038/s41467-022-33004-6)
Supplement: Supplementary file 4 — Supplementary Data 1 [file 41467_2022_33004_MOESM4_ESM.zip › dIG_design_models/dIG14_model.pdb]

ATOM      1  N   ARG A   1       0.000   0.000   0.000  1.00  0.00           N  
ATOM      2  CA  ARG A   1       1.458   0.000   0.000  1.00  0.00           C  
ATOM      3  C   ARG A   1       2.009   1.420   0.000  1.00  0.00           C  
ATOM      4  O   ARG A   1       1.543   2.277  -0.751  1.00  0.00           O  
ATOM      5  CB  ARG A   1       1.993  -0.748  -1.212  1.00  0.00           C  
ATOM      6  CG  ARG A   1       3.510  -0.797  -1.315  1.00  0.00           C  
ATOM      7  CD  ARG A   1       3.954  -1.534  -2.526  1.00  0.00           C  
ATOM      8  NE  ARG A   1       5.403  -1.628  -2.601  1.00  0.00           N  
ATOM      9  CZ  ARG A   1       6.200  -0.708  -3.180  1.00  0.00           C  
ATOM     10  NH1 ARG A   1       5.676   0.366  -3.726  1.00  0.00           N  
ATOM     11  NH2 ARG A   1       7.510  -0.886  -3.197  1.00  0.00           N  
ATOM     12 1H   ARG A   1      -0.334  -0.943   0.000  1.00  0.00           H  
ATOM     13 2H   ARG A   1      -0.334   0.471   0.816  1.00  0.00           H  
ATOM     14 3H   ARG A   1      -0.334   0.471  -0.816  1.00  0.00           H  
ATOM     15  HA  ARG A   1       1.797  -0.490   0.913  1.00  0.00           H  
ATOM     16 1HB  ARG A   1       1.631  -1.775  -1.194  1.00  0.00           H  
ATOM     17 2HB  ARG A   1       1.615  -0.284  -2.123  1.00  0.00           H  
ATOM     18 1HG  ARG A   1       3.903   0.218  -1.368  1.00  0.00           H  
ATOM     19 2HG  ARG A   1       3.918  -1.300  -0.438  1.00  0.00           H  
ATOM     20 1HD  ARG A   1       3.548  -2.545  -2.506  1.00  0.00           H  
ATOM     21 2HD  ARG A   1       3.599  -1.018  -3.417  1.00  0.00           H  
ATOM     22  HE  ARG A   1       5.844  -2.441  -2.191  1.00  0.00           H  
ATOM     23 1HH1 ARG A   1       4.675   0.502  -3.713  1.00  0.00           H  
ATOM     24 2HH1 ARG A   1       6.273   1.055  -4.160  1.00  0.00           H  
ATOM     25 1HH2 ARG A   1       7.913  -1.712  -2.776  1.00  0.00           H  
ATOM     26 2HH2 ARG A   1       8.107  -0.198  -3.630  1.00  0.00           H  
ATOM     27  N   VAL A   2       3.004   1.663   0.846  1.00  0.00           N  
ATOM     28  CA  VAL A   2       3.696   2.946   0.866  1.00  0.00           C  
ATOM     29  C   VAL A   2       5.202   2.762   0.725  1.00  0.00           C  
ATOM     30  O   VAL A   2       5.821   2.023   1.490  1.00  0.00           O  
ATOM     31  CB  VAL A   2       3.395   3.696   2.178  1.00  0.00           C  
ATOM     32  CG1 VAL A   2       4.131   5.027   2.211  1.00  0.00           C  
ATOM     33  CG2 VAL A   2       1.895   3.905   2.322  1.00  0.00           C  
ATOM     34  H   VAL A   2       3.288   0.941   1.493  1.00  0.00           H  
ATOM     35  HA  VAL A   2       3.350   3.532   0.014  1.00  0.00           H  
ATOM     36  HB  VAL A   2       3.763   3.104   3.016  1.00  0.00           H  
ATOM     37 1HG1 VAL A   2       3.907   5.543   3.145  1.00  0.00           H  
ATOM     38 2HG1 VAL A   2       5.204   4.851   2.143  1.00  0.00           H  
ATOM     39 3HG1 VAL A   2       3.808   5.642   1.372  1.00  0.00           H  
ATOM     40 1HG2 VAL A   2       1.689   4.434   3.252  1.00  0.00           H  
ATOM     41 2HG2 VAL A   2       1.527   4.491   1.480  1.00  0.00           H  
ATOM     42 3HG2 VAL A   2       1.393   2.937   2.337  1.00  0.00           H  
ATOM     43  N   GLU A   3       5.785   3.438  -0.259  1.00  0.00           N  
ATOM     44  CA  GLU A   3       7.214   3.322  -0.526  1.00  0.00           C  
ATOM     45  C   GLU A   3       7.962   4.571  -0.076  1.00  0.00           C  
ATOM     46  O   GLU A   3       7.736   5.663  -0.598  1.00  0.00           O  
ATOM     47  CB  GLU A   3       7.460   3.077  -2.016  1.00  0.00           C  
ATOM     48  CG  GLU A   3       8.924   2.886  -2.389  1.00  0.00           C  
ATOM     49  CD  GLU A   3       9.118   2.539  -3.838  1.00  0.00           C  
ATOM     50  OE1 GLU A   3       8.501   1.606  -4.294  1.00  0.00           O  
ATOM     51  OE2 GLU A   3       9.884   3.207  -4.491  1.00  0.00           O  
ATOM     52  H   GLU A   3       5.225   4.048  -0.837  1.00  0.00           H  
ATOM     53  HA  GLU A   3       7.598   2.478   0.047  1.00  0.00           H  
ATOM     54 1HB  GLU A   3       6.915   2.188  -2.334  1.00  0.00           H  
ATOM     55 2HB  GLU A   3       7.076   3.920  -2.592  1.00  0.00           H  
ATOM     56 1HG  GLU A   3       9.466   3.806  -2.172  1.00  0.00           H  
ATOM     57 2HG  GLU A   3       9.344   2.094  -1.771  1.00  0.00           H  
ATOM     58  N   VAL A   4       8.853   4.403   0.895  1.00  0.00           N  
ATOM     59  CA  VAL A   4       9.588   5.527   1.462  1.00  0.00           C  
ATOM     60  C   VAL A   4      11.077   5.419   1.161  1.00  0.00           C  
ATOM     61  O   VAL A   4      11.708   4.404   1.455  1.00  0.00           O  
ATOM     62  CB  VAL A   4       9.379   5.587   2.987  1.00  0.00           C  
ATOM     63  CG1 VAL A   4      10.186   6.726   3.591  1.00  0.00           C  
ATOM     64  CG2 VAL A   4       7.899   5.750   3.300  1.00  0.00           C  
ATOM     65  H   VAL A   4       9.026   3.473   1.249  1.00  0.00           H  
ATOM     66  HA  VAL A   4       9.219   6.442   0.999  1.00  0.00           H  
ATOM     67  HB  VAL A   4       9.746   4.662   3.432  1.00  0.00           H  
ATOM     68 1HG1 VAL A   4      10.027   6.754   4.669  1.00  0.00           H  
ATOM     69 2HG1 VAL A   4      11.245   6.570   3.385  1.00  0.00           H  
ATOM     70 3HG1 VAL A   4       9.866   7.671   3.153  1.00  0.00           H  
ATOM     71 1HG2 VAL A   4       7.758   5.791   4.380  1.00  0.00           H  
ATOM     72 2HG2 VAL A   4       7.531   6.672   2.851  1.00  0.00           H  
ATOM     73 3HG2 VAL A   4       7.346   4.902   2.895  1.00  0.00           H  
ATOM     74  N   ARG A   5      11.635   6.473   0.574  1.00  0.00           N  
ATOM     75  CA  ARG A   5      13.051   6.498   0.230  1.00  0.00           C  
ATOM     76  C   ARG A   5      13.709   7.790   0.696  1.00  0.00           C  
ATOM     77  O   ARG A   5      13.058   8.831   0.786  1.00  0.00           O  
ATOM     78  CB  ARG A   5      13.240   6.350  -1.273  1.00  0.00           C  
ATOM     79  CG  ARG A   5      12.778   5.021  -1.848  1.00  0.00           C  
ATOM     80  CD  ARG A   5      12.992   4.953  -3.316  1.00  0.00           C  
ATOM     81  NE  ARG A   5      12.450   3.731  -3.888  1.00  0.00           N  
ATOM     82  CZ  ARG A   5      13.133   2.577  -4.016  1.00  0.00           C  
ATOM     83  NH1 ARG A   5      14.381   2.504  -3.610  1.00  0.00           N  
ATOM     84  NH2 ARG A   5      12.549   1.519  -4.551  1.00  0.00           N  
ATOM     85  H   ARG A   5      11.062   7.277   0.360  1.00  0.00           H  
ATOM     86  HA  ARG A   5      13.539   5.670   0.744  1.00  0.00           H  
ATOM     87 1HB  ARG A   5      12.693   7.139  -1.787  1.00  0.00           H  
ATOM     88 2HB  ARG A   5      14.295   6.468  -1.521  1.00  0.00           H  
ATOM     89 1HG  ARG A   5      13.337   4.209  -1.382  1.00  0.00           H  
ATOM     90 2HG  ARG A   5      11.713   4.889  -1.650  1.00  0.00           H  
ATOM     91 1HD  ARG A   5      12.502   5.800  -3.795  1.00  0.00           H  
ATOM     92 2HD  ARG A   5      14.060   4.984  -3.530  1.00  0.00           H  
ATOM     93  HE  ARG A   5      11.492   3.749  -4.212  1.00  0.00           H  
ATOM     94 1HH1 ARG A   5      14.828   3.313  -3.201  1.00  0.00           H  
ATOM     95 2HH1 ARG A   5      14.893   1.639  -3.706  1.00  0.00           H  
ATOM     96 1HH2 ARG A   5      11.589   1.575  -4.863  1.00  0.00           H  
ATOM     97 2HH2 ARG A   5      13.061   0.655  -4.647  1.00  0.00           H  
ATOM     98  N   VAL A   6      15.002   7.717   0.992  1.00  0.00           N  
ATOM     99  CA  VAL A   6      15.757   8.888   1.421  1.00  0.00           C  
ATOM    100  C   VAL A   6      16.989   9.098   0.551  1.00  0.00           C  
ATOM    101  O   VAL A   6      17.805   8.191   0.383  1.00  0.00           O  
ATOM    102  CB  VAL A   6      16.191   8.734   2.891  1.00  0.00           C  
ATOM    103  CG1 VAL A   6      17.001   9.943   3.336  1.00  0.00           C  
ATOM    104  CG2 VAL A   6      14.968   8.550   3.776  1.00  0.00           C  
ATOM    105  H   VAL A   6      15.474   6.827   0.918  1.00  0.00           H  
ATOM    106  HA  VAL A   6      15.117   9.763   1.311  1.00  0.00           H  
ATOM    107  HB  VAL A   6      16.840   7.863   2.980  1.00  0.00           H  
ATOM    108 1HG1 VAL A   6      17.300   9.818   4.377  1.00  0.00           H  
ATOM    109 2HG1 VAL A   6      17.891  10.034   2.713  1.00  0.00           H  
ATOM    110 3HG1 VAL A   6      16.395  10.843   3.239  1.00  0.00           H  
ATOM    111 1HG2 VAL A   6      15.282   8.442   4.813  1.00  0.00           H  
ATOM    112 2HG2 VAL A   6      14.317   9.419   3.682  1.00  0.00           H  
ATOM    113 3HG2 VAL A   6      14.426   7.656   3.466  1.00  0.00           H  
ATOM    114  N   GLU A   7      17.119  10.299  -0.002  1.00  0.00           N  
ATOM    115  CA  GLU A   7      18.275  10.645  -0.820  1.00  0.00           C  
ATOM    116  C   GLU A   7      19.072  11.784  -0.195  1.00  0.00           C  
ATOM    117  O   GLU A   7      18.511  12.653   0.473  1.00  0.00           O  
ATOM    118  CB  GLU A   7      17.832  11.035  -2.232  1.00  0.00           C  
ATOM    119  CG  GLU A   7      17.068   9.948  -2.974  1.00  0.00           C  
ATOM    120  CD  GLU A   7      16.606  10.384  -4.336  1.00  0.00           C  
ATOM    121  OE1 GLU A   7      16.964  11.461  -4.748  1.00  0.00           O  
ATOM    122  OE2 GLU A   7      15.893   9.638  -4.966  1.00  0.00           O  
ATOM    123  H   GLU A   7      16.398  10.990   0.149  1.00  0.00           H  
ATOM    124  HA  GLU A   7      18.926   9.772  -0.873  1.00  0.00           H  
ATOM    125 1HB  GLU A   7      17.195  11.918  -2.182  1.00  0.00           H  
ATOM    126 2HB  GLU A   7      18.706  11.296  -2.829  1.00  0.00           H  
ATOM    127 1HG  GLU A   7      17.711   9.076  -3.083  1.00  0.00           H  
ATOM    128 2HG  GLU A   7      16.204   9.656  -2.378  1.00  0.00           H  
ATOM    129  N   PHE A   8      20.382  11.773  -0.415  1.00  0.00           N  
ATOM    130  CA  PHE A   8      21.260  12.795   0.140  1.00  0.00           C  
ATOM    131  C   PHE A   8      22.028  13.519  -0.959  1.00  0.00           C  
ATOM    132  O   PHE A   8      22.837  12.916  -1.664  1.00  0.00           O  
ATOM    133  CB  PHE A   8      22.245  12.172   1.132  1.00  0.00           C  
ATOM    134  CG  PHE A   8      21.585  11.531   2.319  1.00  0.00           C  
ATOM    135  CD1 PHE A   8      21.268  10.181   2.309  1.00  0.00           C  
ATOM    136  CD2 PHE A   8      21.281  12.277   3.448  1.00  0.00           C  
ATOM    137  CE1 PHE A   8      20.660   9.591   3.402  1.00  0.00           C  
ATOM    138  CE2 PHE A   8      20.675  11.689   4.542  1.00  0.00           C  
ATOM    139  CZ  PHE A   8      20.365  10.344   4.518  1.00  0.00           C  
ATOM    140  H   PHE A   8      20.780  11.038  -0.982  1.00  0.00           H  
ATOM    141  HA  PHE A   8      20.642  13.531   0.655  1.00  0.00           H  
ATOM    142 1HB  PHE A   8      22.842  11.415   0.624  1.00  0.00           H  
ATOM    143 2HB  PHE A   8      22.929  12.938   1.495  1.00  0.00           H  
ATOM    144  HD1 PHE A   8      21.503   9.586   1.427  1.00  0.00           H  
ATOM    145  HD2 PHE A   8      21.526  13.339   3.467  1.00  0.00           H  
ATOM    146  HE1 PHE A   8      20.416   8.529   3.380  1.00  0.00           H  
ATOM    147  HE2 PHE A   8      20.442  12.286   5.423  1.00  0.00           H  
ATOM    148  HZ  PHE A   8      19.885   9.879   5.378  1.00  0.00           H  
ATOM    149  N   GLU A   9      21.769  14.815  -1.099  1.00  0.00           N  
ATOM    150  CA  GLU A   9      22.378  15.606  -2.161  1.00  0.00           C  
ATOM    151  C   GLU A   9      23.047  16.856  -1.602  1.00  0.00           C  
ATOM    152  O   GLU A   9      22.401  17.885  -1.412  1.00  0.00           O  
ATOM    153  CB  GLU A   9      21.328  16.001  -3.202  1.00  0.00           C  
ATOM    154  CG  GLU A   9      21.879  16.781  -4.387  1.00  0.00           C  
ATOM    155  CD  GLU A   9      20.809  17.218  -5.349  1.00  0.00           C  
ATOM    156  OE1 GLU A   9      19.657  16.988  -5.070  1.00  0.00           O  
ATOM    157  OE2 GLU A   9      21.144  17.782  -6.363  1.00  0.00           O  
ATOM    158  H   GLU A   9      21.134  15.262  -0.454  1.00  0.00           H  
ATOM    159  HA  GLU A   9      23.148  14.999  -2.637  1.00  0.00           H  
ATOM    160 1HB  GLU A   9      20.843  15.104  -3.588  1.00  0.00           H  
ATOM    161 2HB  GLU A   9      20.558  16.611  -2.729  1.00  0.00           H  
ATOM    162 1HG  GLU A   9      22.401  17.663  -4.017  1.00  0.00           H  
ATOM    163 2HG  GLU A   9      22.602  16.159  -4.913  1.00  0.00           H  
ATOM    164  N   GLY A  10      24.347  16.758  -1.341  1.00  0.00           N  
ATOM    165  CA  GLY A  10      25.142  17.921  -0.967  1.00  0.00           C  
ATOM    166  C   GLY A  10      24.867  18.336   0.473  1.00  0.00           C  
ATOM    167  O   GLY A  10      25.702  18.138   1.356  1.00  0.00           O  
ATOM    168  H   GLY A  10      24.795  15.855  -1.404  1.00  0.00           H  
ATOM    169 1HA  GLY A  10      26.201  17.692  -1.088  1.00  0.00           H  
ATOM    170 2HA  GLY A  10      24.914  18.749  -1.637  1.00  0.00           H  
ATOM    171  N   ASP A  11      23.693  18.913   0.703  1.00  0.00           N  
ATOM    172  CA  ASP A  11      23.308  19.362   2.036  1.00  0.00           C  
ATOM    173  C   ASP A  11      21.797  19.302   2.222  1.00  0.00           C  
ATOM    174  O   ASP A  11      21.279  19.653   3.282  1.00  0.00           O  
ATOM    175  CB  ASP A  11      23.803  20.788   2.286  1.00  0.00           C  
ATOM    176  CG  ASP A  11      23.235  21.795   1.295  1.00  0.00           C  
ATOM    177  OD1 ASP A  11      22.524  21.388   0.406  1.00  0.00           O  
ATOM    178  OD2 ASP A  11      23.516  22.961   1.436  1.00  0.00           O  
ATOM    179  H   ASP A  11      23.050  19.044  -0.065  1.00  0.00           H  
ATOM    180  HA  ASP A  11      23.761  18.688   2.764  1.00  0.00           H  
ATOM    181 1HB  ASP A  11      23.528  21.098   3.294  1.00  0.00           H  
ATOM    182 2HB  ASP A  11      24.892  20.812   2.222  1.00  0.00           H  
ATOM    183  N   LYS A  12      21.096  18.856   1.186  1.00  0.00           N  
ATOM    184  CA  LYS A  12      19.649  18.686   1.256  1.00  0.00           C  
ATOM    185  C   LYS A  12      19.265  17.213   1.205  1.00  0.00           C  
ATOM    186  O   LYS A  12      19.791  16.453   0.392  1.00  0.00           O  
ATOM    187  CB  LYS A  12      18.964  19.448   0.121  1.00  0.00           C  
ATOM    188  CG  LYS A  12      19.092  20.963   0.214  1.00  0.00           C  
ATOM    189  CD  LYS A  12      18.402  21.649  -0.956  1.00  0.00           C  
ATOM    190  CE  LYS A  12      18.543  23.161  -0.874  1.00  0.00           C  
ATOM    191  NZ  LYS A  12      17.905  23.844  -2.032  1.00  0.00           N  
ATOM    192  H   LYS A  12      21.576  18.630   0.327  1.00  0.00           H  
ATOM    193  HA  LYS A  12      19.307  19.087   2.211  1.00  0.00           H  
ATOM    194 1HB  LYS A  12      19.386  19.135  -0.834  1.00  0.00           H  
ATOM    195 2HB  LYS A  12      17.902  19.203   0.107  1.00  0.00           H  
ATOM    196 1HG  LYS A  12      18.641  21.310   1.145  1.00  0.00           H  
ATOM    197 2HG  LYS A  12      20.145  21.240   0.217  1.00  0.00           H  
ATOM    198 1HD  LYS A  12      18.842  21.301  -1.892  1.00  0.00           H  
ATOM    199 2HD  LYS A  12      17.343  21.392  -0.955  1.00  0.00           H  
ATOM    200 1HE  LYS A  12      18.081  23.520   0.044  1.00  0.00           H  
ATOM    201 2HE  LYS A  12      19.600  23.427  -0.850  1.00  0.00           H  
ATOM    202 1HZ  LYS A  12      18.020  24.843  -1.940  1.00  0.00           H  
ATOM    203 2HZ  LYS A  12      18.339  23.532  -2.889  1.00  0.00           H  
ATOM    204 3HZ  LYS A  12      16.920  23.620  -2.054  1.00  0.00           H  
ATOM    205  N   MET A  13      18.345  16.815   2.077  1.00  0.00           N  
ATOM    206  CA  MET A  13      17.854  15.443   2.101  1.00  0.00           C  
ATOM    207  C   MET A  13      16.462  15.345   1.489  1.00  0.00           C  
ATOM    208  O   MET A  13      15.567  16.117   1.833  1.00  0.00           O  
ATOM    209  CB  MET A  13      17.846  14.910   3.532  1.00  0.00           C  
ATOM    210  CG  MET A  13      17.374  13.469   3.665  1.00  0.00           C  
ATOM    211  SD  MET A  13      17.474  12.858   5.360  1.00  0.00           S  
ATOM    212  CE  MET A  13      16.094  13.717   6.111  1.00  0.00           C  
ATOM    213  H   MET A  13      17.976  17.482   2.741  1.00  0.00           H  
ATOM    214  HA  MET A  13      18.527  14.832   1.499  1.00  0.00           H  
ATOM    215 1HB  MET A  13      18.850  14.972   3.949  1.00  0.00           H  
ATOM    216 2HB  MET A  13      17.197  15.533   4.149  1.00  0.00           H  
ATOM    217 1HG  MET A  13      16.339  13.393   3.332  1.00  0.00           H  
ATOM    218 2HG  MET A  13      17.984  12.826   3.031  1.00  0.00           H  
ATOM    219 1HE  MET A  13      16.024  13.442   7.164  1.00  0.00           H  
ATOM    220 2HE  MET A  13      16.245  14.794   6.025  1.00  0.00           H  
ATOM    221 3HE  MET A  13      15.171  13.439   5.601  1.00  0.00           H  
ATOM    222  N   ARG A  14      16.286  14.391   0.581  1.00  0.00           N  
ATOM    223  CA  ARG A  14      15.016  14.218  -0.112  1.00  0.00           C  
ATOM    224  C   ARG A  14      14.298  12.960   0.359  1.00  0.00           C  
ATOM    225  O   ARG A  14      14.798  11.848   0.189  1.00  0.00           O  
ATOM    226  CB  ARG A  14      15.233  14.142  -1.616  1.00  0.00           C  
ATOM    227  CG  ARG A  14      15.887  15.369  -2.231  1.00  0.00           C  
ATOM    228  CD  ARG A  14      16.160  15.178  -3.678  1.00  0.00           C  
ATOM    229  NE  ARG A  14      16.962  16.261  -4.226  1.00  0.00           N  
ATOM    230  CZ  ARG A  14      16.459  17.395  -4.752  1.00  0.00           C  
ATOM    231  NH1 ARG A  14      15.158  17.580  -4.794  1.00  0.00           N  
ATOM    232  NH2 ARG A  14      17.274  18.322  -5.225  1.00  0.00           N  
ATOM    233  H   ARG A  14      17.053  13.769   0.366  1.00  0.00           H  
ATOM    234  HA  ARG A  14      14.382  15.073   0.125  1.00  0.00           H  
ATOM    235 1HB  ARG A  14      15.859  13.282  -1.850  1.00  0.00           H  
ATOM    236 2HB  ARG A  14      14.275  13.994  -2.115  1.00  0.00           H  
ATOM    237 1HG  ARG A  14      15.227  16.229  -2.117  1.00  0.00           H  
ATOM    238 2HG  ARG A  14      16.833  15.568  -1.726  1.00  0.00           H  
ATOM    239 1HD  ARG A  14      16.702  14.245  -3.827  1.00  0.00           H  
ATOM    240 2HD  ARG A  14      15.218  15.142  -4.225  1.00  0.00           H  
ATOM    241  HE  ARG A  14      17.968  16.155  -4.211  1.00  0.00           H  
ATOM    242 1HH1 ARG A  14      14.536  16.871  -4.432  1.00  0.00           H  
ATOM    243 2HH1 ARG A  14      14.782  18.430  -5.188  1.00  0.00           H  
ATOM    244 1HH2 ARG A  14      18.274  18.180  -5.193  1.00  0.00           H  
ATOM    245 2HH2 ARG A  14      16.897  19.171  -5.619  1.00  0.00           H  
ATOM    246  N   VAL A  15      13.123  13.142   0.951  1.00  0.00           N  
ATOM    247  CA  VAL A  15      12.318  12.019   1.419  1.00  0.00           C  
ATOM    248  C   VAL A  15      11.137  11.764   0.492  1.00  0.00           C  
ATOM    249  O   VAL A  15      10.267  12.621   0.329  1.00  0.00           O  
ATOM    250  CB  VAL A  15      11.800  12.290   2.844  1.00  0.00           C  
ATOM    251  CG1 VAL A  15      10.933  11.135   3.323  1.00  0.00           C  
ATOM    252  CG2 VAL A  15      12.972  12.512   3.787  1.00  0.00           C  
ATOM    253  H   VAL A  15      12.778  14.082   1.082  1.00  0.00           H  
ATOM    254  HA  VAL A  15      12.945  11.128   1.413  1.00  0.00           H  
ATOM    255  HB  VAL A  15      11.170  13.179   2.829  1.00  0.00           H  
ATOM    256 1HG1 VAL A  15      10.575  11.343   4.332  1.00  0.00           H  
ATOM    257 2HG1 VAL A  15      10.081  11.017   2.654  1.00  0.00           H  
ATOM    258 3HG1 VAL A  15      11.521  10.217   3.330  1.00  0.00           H  
ATOM    259 1HG2 VAL A  15      12.598  12.704   4.793  1.00  0.00           H  
ATOM    260 2HG2 VAL A  15      13.605  11.625   3.798  1.00  0.00           H  
ATOM    261 3HG2 VAL A  15      13.555  13.369   3.448  1.00  0.00           H  
ATOM    262  N   ARG A  16      11.111  10.582  -0.115  1.00  0.00           N  
ATOM    263  CA  ARG A  16      10.038  10.214  -1.030  1.00  0.00           C  
ATOM    264  C   ARG A  16       8.895   9.528  -0.293  1.00  0.00           C  
ATOM    265  O   ARG A  16       9.116   8.608   0.495  1.00  0.00           O  
ATOM    266  CB  ARG A  16      10.559   9.293  -2.123  1.00  0.00           C  
ATOM    267  CG  ARG A  16      11.594   9.916  -3.045  1.00  0.00           C  
ATOM    268  CD  ARG A  16      12.038   8.964  -4.096  1.00  0.00           C  
ATOM    269  NE  ARG A  16      13.073   9.534  -4.943  1.00  0.00           N  
ATOM    270  CZ  ARG A  16      12.839  10.258  -6.055  1.00  0.00           C  
ATOM    271  NH1 ARG A  16      11.604  10.491  -6.440  1.00  0.00           N  
ATOM    272  NH2 ARG A  16      13.852  10.735  -6.758  1.00  0.00           N  
ATOM    273  H   ARG A  16      11.854   9.922   0.064  1.00  0.00           H  
ATOM    274  HA  ARG A  16       9.645  11.128  -1.477  1.00  0.00           H  
ATOM    275 1HB  ARG A  16      11.009   8.410  -1.670  1.00  0.00           H  
ATOM    276 2HB  ARG A  16       9.727   8.955  -2.741  1.00  0.00           H  
ATOM    277 1HG  ARG A  16      11.166  10.791  -3.534  1.00  0.00           H  
ATOM    278 2HG  ARG A  16      12.467  10.215  -2.464  1.00  0.00           H  
ATOM    279 1HD  ARG A  16      12.437   8.065  -3.627  1.00  0.00           H  
ATOM    280 2HD  ARG A  16      11.190   8.697  -4.726  1.00  0.00           H  
ATOM    281  HE  ARG A  16      14.036   9.376  -4.679  1.00  0.00           H  
ATOM    282 1HH1 ARG A  16      10.830  10.127  -5.902  1.00  0.00           H  
ATOM    283 2HH1 ARG A  16      11.429  11.034  -7.273  1.00  0.00           H  
ATOM    284 1HH2 ARG A  16      14.801  10.555  -6.462  1.00  0.00           H  
ATOM    285 2HH2 ARG A  16      13.676  11.277  -7.591  1.00  0.00           H  
ATOM    286  N   LEU A  17       7.673   9.980  -0.553  1.00  0.00           N  
ATOM    287  CA  LEU A  17       6.494   9.417   0.094  1.00  0.00           C  
ATOM    288  C   LEU A  17       5.474   8.946  -0.934  1.00  0.00           C  
ATOM    289  O   LEU A  17       4.497   9.639  -1.216  1.00  0.00           O  
ATOM    290  CB  LEU A  17       5.852  10.457   1.022  1.00  0.00           C  
ATOM    291  CG  LEU A  17       6.757  11.006   2.132  1.00  0.00           C  
ATOM    292  CD1 LEU A  17       6.077  12.194   2.799  1.00  0.00           C  
ATOM    293  CD2 LEU A  17       7.048   9.906   3.141  1.00  0.00           C  
ATOM    294  H   LEU A  17       7.558  10.733  -1.217  1.00  0.00           H  
ATOM    295  HA  LEU A  17       6.808   8.550   0.675  1.00  0.00           H  
ATOM    296 1HB  LEU A  17       5.517  11.300   0.419  1.00  0.00           H  
ATOM    297 2HB  LEU A  17       4.980  10.007   1.497  1.00  0.00           H  
ATOM    298  HG  LEU A  17       7.693  11.358   1.698  1.00  0.00           H  
ATOM    299 1HD1 LEU A  17       6.720  12.585   3.588  1.00  0.00           H  
ATOM    300 2HD1 LEU A  17       5.898  12.974   2.059  1.00  0.00           H  
ATOM    301 3HD1 LEU A  17       5.128  11.876   3.229  1.00  0.00           H  
ATOM    302 1HD2 LEU A  17       7.692  10.296   3.930  1.00  0.00           H  
ATOM    303 2HD2 LEU A  17       6.113   9.554   3.577  1.00  0.00           H  
ATOM    304 3HD2 LEU A  17       7.550   9.077   2.641  1.00  0.00           H  
ATOM    305  N   ARG A  18       5.706   7.762  -1.491  1.00  0.00           N  
ATOM    306  CA  ARG A  18       4.865   7.241  -2.562  1.00  0.00           C  
ATOM    307  C   ARG A  18       3.695   6.442  -2.004  1.00  0.00           C  
ATOM    308  O   ARG A  18       3.887   5.445  -1.308  1.00  0.00           O  
ATOM    309  CB  ARG A  18       5.677   6.359  -3.499  1.00  0.00           C  
ATOM    310  CG  ARG A  18       4.898   5.783  -4.671  1.00  0.00           C  
ATOM    311  CD  ARG A  18       5.770   4.988  -5.573  1.00  0.00           C  
ATOM    312  NE  ARG A  18       6.760   5.818  -6.240  1.00  0.00           N  
ATOM    313  CZ  ARG A  18       7.845   5.346  -6.885  1.00  0.00           C  
ATOM    314  NH1 ARG A  18       8.065   4.051  -6.940  1.00  0.00           N  
ATOM    315  NH2 ARG A  18       8.687   6.185  -7.462  1.00  0.00           N  
ATOM    316  H   ARG A  18       6.485   7.209  -1.164  1.00  0.00           H  
ATOM    317  HA  ARG A  18       4.458   8.088  -3.115  1.00  0.00           H  
ATOM    318 1HB  ARG A  18       6.509   6.932  -3.907  1.00  0.00           H  
ATOM    319 2HB  ARG A  18       6.098   5.524  -2.940  1.00  0.00           H  
ATOM    320 1HG  ARG A  18       4.107   5.132  -4.296  1.00  0.00           H  
ATOM    321 2HG  ARG A  18       4.456   6.595  -5.249  1.00  0.00           H  
ATOM    322 1HD  ARG A  18       6.296   4.229  -4.994  1.00  0.00           H  
ATOM    323 2HD  ARG A  18       5.160   4.505  -6.335  1.00  0.00           H  
ATOM    324  HE  ARG A  18       6.624   6.820  -6.219  1.00  0.00           H  
ATOM    325 1HH1 ARG A  18       7.421   3.410  -6.499  1.00  0.00           H  
ATOM    326 2HH1 ARG A  18       8.878   3.698  -7.423  1.00  0.00           H  
ATOM    327 1HH2 ARG A  18       8.518   7.181  -7.419  1.00  0.00           H  
ATOM    328 2HH2 ARG A  18       9.500   5.832  -7.944  1.00  0.00           H  
ATOM    329  N   ASN A  19       2.481   6.885  -2.314  1.00  0.00           N  
ATOM    330  CA  ASN A  19       1.277   6.212  -1.843  1.00  0.00           C  
ATOM    331  C   ASN A  19       0.655   5.361  -2.943  1.00  0.00           C  
ATOM    332  O   ASN A  19       0.043   5.883  -3.874  1.00  0.00           O  
ATOM    333  CB  ASN A  19       0.272   7.221  -1.317  1.00  0.00           C  
ATOM    334  CG  ASN A  19      -0.965   6.570  -0.765  1.00  0.00           C  
ATOM    335  OD1 ASN A  19      -1.063   5.339  -0.712  1.00  0.00           O  
ATOM    336  ND2 ASN A  19      -1.913   7.373  -0.353  1.00  0.00           N  
ATOM    337  H   ASN A  19       2.391   7.709  -2.891  1.00  0.00           H  
ATOM    338  HA  ASN A  19       1.557   5.548  -1.025  1.00  0.00           H  
ATOM    339 1HB  ASN A  19       0.735   7.820  -0.531  1.00  0.00           H  
ATOM    340 2HB  ASN A  19      -0.016   7.900  -2.119  1.00  0.00           H  
ATOM    341 1HD2 ASN A  19      -2.760   6.996   0.024  1.00  0.00           H  
ATOM    342 2HD2 ASN A  19      -1.791   8.363  -0.414  1.00  0.00           H  
ATOM    343  N   ASP A  20       0.817   4.047  -2.830  1.00  0.00           N  
ATOM    344  CA  ASP A  20       0.249   3.119  -3.800  1.00  0.00           C  
ATOM    345  C   ASP A  20      -1.093   2.577  -3.325  1.00  0.00           C  
ATOM    346  O   ASP A  20      -1.699   1.730  -3.982  1.00  0.00           O  
ATOM    347  CB  ASP A  20       1.212   1.957  -4.059  1.00  0.00           C  
ATOM    348  CG  ASP A  20       2.485   2.391  -4.774  1.00  0.00           C  
ATOM    349  OD1 ASP A  20       2.432   3.345  -5.513  1.00  0.00           O  
ATOM    350  OD2 ASP A  20       3.497   1.763  -4.574  1.00  0.00           O  
ATOM    351  H   ASP A  20       1.346   3.681  -2.051  1.00  0.00           H  
ATOM    352  HA  ASP A  20       0.080   3.662  -4.730  1.00  0.00           H  
ATOM    353 1HB  ASP A  20       1.485   1.493  -3.111  1.00  0.00           H  
ATOM    354 2HB  ASP A  20       0.714   1.199  -4.663  1.00  0.00           H  
ATOM    355  N   SER A  21      -1.553   3.071  -2.181  1.00  0.00           N  
ATOM    356  CA  SER A  21      -2.839   2.660  -1.631  1.00  0.00           C  
ATOM    357  C   SER A  21      -3.965   3.556  -2.133  1.00  0.00           C  
ATOM    358  O   SER A  21      -3.740   4.715  -2.480  1.00  0.00           O  
ATOM    359  CB  SER A  21      -2.793   2.691  -0.116  1.00  0.00           C  
ATOM    360  OG  SER A  21      -4.055   2.423   0.431  1.00  0.00           O  
ATOM    361  H   SER A  21      -0.998   3.749  -1.679  1.00  0.00           H  
ATOM    362  HA  SER A  21      -3.044   1.645  -1.971  1.00  0.00           H  
ATOM    363 1HB  SER A  21      -2.075   1.954   0.242  1.00  0.00           H  
ATOM    364 2HB  SER A  21      -2.451   3.670   0.217  1.00  0.00           H  
ATOM    365  HG  SER A  21      -4.184   3.068   1.130  1.00  0.00           H  
ATOM    366  N   SER A  22      -5.176   3.011  -2.168  1.00  0.00           N  
ATOM    367  CA  SER A  22      -6.353   3.785  -2.544  1.00  0.00           C  
ATOM    368  C   SER A  22      -6.772   4.729  -1.424  1.00  0.00           C  
ATOM    369  O   SER A  22      -7.611   5.608  -1.621  1.00  0.00           O  
ATOM    370  CB  SER A  22      -7.501   2.856  -2.889  1.00  0.00           C  
ATOM    371  OG  SER A  22      -7.950   2.170  -1.754  1.00  0.00           O  
ATOM    372  H   SER A  22      -5.285   2.036  -1.929  1.00  0.00           H  
ATOM    373  HA  SER A  22      -6.097   4.391  -3.413  1.00  0.00           H  
ATOM    374 1HB  SER A  22      -8.320   3.434  -3.317  1.00  0.00           H  
ATOM    375 2HB  SER A  22      -7.175   2.142  -3.644  1.00  0.00           H  
ATOM    376  HG  SER A  22      -7.967   2.815  -1.043  1.00  0.00           H  
ATOM    377  N   THR A  23      -6.182   4.543  -0.248  1.00  0.00           N  
ATOM    378  CA  THR A  23      -6.439   5.422   0.886  1.00  0.00           C  
ATOM    379  C   THR A  23      -5.299   6.413   1.084  1.00  0.00           C  
ATOM    380  O   THR A  23      -4.155   6.139   0.720  1.00  0.00           O  
ATOM    381  CB  THR A  23      -6.650   4.613   2.179  1.00  0.00           C  
ATOM    382  OG1 THR A  23      -5.455   3.885   2.491  1.00  0.00           O  
ATOM    383  CG2 THR A  23      -7.805   3.637   2.014  1.00  0.00           C  
ATOM    384  H   THR A  23      -5.539   3.772  -0.137  1.00  0.00           H  
ATOM    385  HA  THR A  23      -7.344   5.992   0.675  1.00  0.00           H  
ATOM    386  HB  THR A  23      -6.871   5.292   3.002  1.00  0.00           H  
ATOM    387  HG1 THR A  23      -5.290   3.932   3.435  1.00  0.00           H  
ATOM    388 1HG2 THR A  23      -7.940   3.073   2.937  1.00  0.00           H  
ATOM    389 2HG2 THR A  23      -8.717   4.188   1.788  1.00  0.00           H  
ATOM    390 3HG2 THR A  23      -7.586   2.948   1.199  1.00  0.00           H  
ATOM    391  N   PRO A  24      -5.618   7.566   1.662  1.00  0.00           N  
ATOM    392  CA  PRO A  24      -4.611   8.578   1.961  1.00  0.00           C  
ATOM    393  C   PRO A  24      -3.746   8.161   3.144  1.00  0.00           C  
ATOM    394  O   PRO A  24      -4.173   7.376   3.991  1.00  0.00           O  
ATOM    395  CB  PRO A  24      -5.452   9.816   2.285  1.00  0.00           C  
ATOM    396  CG  PRO A  24      -6.713   9.263   2.856  1.00  0.00           C  
ATOM    397  CD  PRO A  24      -6.975   8.019   2.050  1.00  0.00           C  
ATOM    398  HA  PRO A  24      -3.961   8.677   1.091  1.00  0.00           H  
ATOM    399 1HB  PRO A  24      -4.912  10.464   2.992  1.00  0.00           H  
ATOM    400 2HB  PRO A  24      -5.620  10.406   1.372  1.00  0.00           H  
ATOM    401 1HG  PRO A  24      -6.585   9.053   3.928  1.00  0.00           H  
ATOM    402 2HG  PRO A  24      -7.524  10.001   2.771  1.00  0.00           H  
ATOM    403 1HD  PRO A  24      -7.483   7.273   2.679  1.00  0.00           H  
ATOM    404 2HD  PRO A  24      -7.590   8.271   1.174  1.00  0.00           H  
ATOM    405  N   VAL A  25      -2.529   8.690   3.196  1.00  0.00           N  
ATOM    406  CA  VAL A  25      -1.569   8.305   4.224  1.00  0.00           C  
ATOM    407  C   VAL A  25      -1.149   9.504   5.063  1.00  0.00           C  
ATOM    408  O   VAL A  25      -0.792  10.554   4.528  1.00  0.00           O  
ATOM    409  CB  VAL A  25      -0.322   7.670   3.579  1.00  0.00           C  
ATOM    410  CG1 VAL A  25       0.718   7.344   4.640  1.00  0.00           C  
ATOM    411  CG2 VAL A  25      -0.718   6.420   2.808  1.00  0.00           C  
ATOM    412  H   VAL A  25      -2.262   9.378   2.507  1.00  0.00           H  
ATOM    413  HA  VAL A  25      -2.053   7.587   4.886  1.00  0.00           H  
ATOM    414  HB  VAL A  25       0.129   8.391   2.898  1.00  0.00           H  
ATOM    415 1HG1 VAL A  25       1.592   6.896   4.167  1.00  0.00           H  
ATOM    416 2HG1 VAL A  25       1.012   8.258   5.155  1.00  0.00           H  
ATOM    417 3HG1 VAL A  25       0.296   6.641   5.359  1.00  0.00           H  
ATOM    418 1HG2 VAL A  25       0.169   5.977   2.355  1.00  0.00           H  
ATOM    419 2HG2 VAL A  25      -1.175   5.702   3.489  1.00  0.00           H  
ATOM    420 3HG2 VAL A  25      -1.431   6.684   2.027  1.00  0.00           H  
ATOM    421  N   GLU A  26      -1.192   9.342   6.381  1.00  0.00           N  
ATOM    422  CA  GLU A  26      -0.698  10.365   7.295  1.00  0.00           C  
ATOM    423  C   GLU A  26       0.767  10.133   7.642  1.00  0.00           C  
ATOM    424  O   GLU A  26       1.128   9.092   8.191  1.00  0.00           O  
ATOM    425  CB  GLU A  26      -1.537  10.387   8.575  1.00  0.00           C  
ATOM    426  CG  GLU A  26      -1.106  11.435   9.591  1.00  0.00           C  
ATOM    427  CD  GLU A  26      -1.967  11.443  10.824  1.00  0.00           C  
ATOM    428  OE1 GLU A  26      -3.047  10.906  10.774  1.00  0.00           O  
ATOM    429  OE2 GLU A  26      -1.544  11.988  11.816  1.00  0.00           O  
ATOM    430  H   GLU A  26      -1.577   8.489   6.760  1.00  0.00           H  
ATOM    431  HA  GLU A  26      -0.774  11.331   6.796  1.00  0.00           H  
ATOM    432 1HB  GLU A  26      -2.581  10.575   8.322  1.00  0.00           H  
ATOM    433 2HB  GLU A  26      -1.488   9.412   9.059  1.00  0.00           H  
ATOM    434 1HG  GLU A  26      -0.075  11.240   9.884  1.00  0.00           H  
ATOM    435 2HG  GLU A  26      -1.142  12.417   9.122  1.00  0.00           H  
ATOM    436  N   VAL A  27       1.608  11.109   7.317  1.00  0.00           N  
ATOM    437  CA  VAL A  27       3.051  10.958   7.464  1.00  0.00           C  
ATOM    438  C   VAL A  27       3.614  11.973   8.451  1.00  0.00           C  
ATOM    439  O   VAL A  27       3.273  13.155   8.403  1.00  0.00           O  
ATOM    440  CB  VAL A  27       3.748  11.130   6.102  1.00  0.00           C  
ATOM    441  CG1 VAL A  27       5.258  11.031   6.260  1.00  0.00           C  
ATOM    442  CG2 VAL A  27       3.238  10.084   5.123  1.00  0.00           C  
ATOM    443  H   VAL A  27       1.239  11.979   6.960  1.00  0.00           H  
ATOM    444  HA  VAL A  27       3.248   9.962   7.861  1.00  0.00           H  
ATOM    445  HB  VAL A  27       3.530  12.127   5.716  1.00  0.00           H  
ATOM    446 1HG1 VAL A  27       5.735  11.156   5.287  1.00  0.00           H  
ATOM    447 2HG1 VAL A  27       5.605  11.812   6.936  1.00  0.00           H  
ATOM    448 3HG1 VAL A  27       5.517  10.054   6.667  1.00  0.00           H  
ATOM    449 1HG2 VAL A  27       3.734  10.212   4.162  1.00  0.00           H  
ATOM    450 2HG2 VAL A  27       3.451   9.088   5.512  1.00  0.00           H  
ATOM    451 3HG2 VAL A  27       2.162  10.201   4.994  1.00  0.00           H  
ATOM    452  N   HIS A  28       4.476  11.504   9.347  1.00  0.00           N  
ATOM    453  CA  HIS A  28       5.185  12.389  10.264  1.00  0.00           C  
ATOM    454  C   HIS A  28       6.691  12.176  10.180  1.00  0.00           C  
ATOM    455  O   HIS A  28       7.191  11.088  10.465  1.00  0.00           O  
ATOM    456  CB  HIS A  28       4.712  12.168  11.704  1.00  0.00           C  
ATOM    457  CG  HIS A  28       3.266  12.492  11.918  1.00  0.00           C  
ATOM    458  ND1 HIS A  28       2.815  13.779  12.121  1.00  0.00           N  
ATOM    459  CD2 HIS A  28       2.171  11.697  11.963  1.00  0.00           C  
ATOM    460  CE1 HIS A  28       1.503  13.762  12.280  1.00  0.00           C  
ATOM    461  NE2 HIS A  28       1.089  12.512  12.189  1.00  0.00           N  
ATOM    462  H   HIS A  28       4.645  10.509   9.394  1.00  0.00           H  
ATOM    463  HA  HIS A  28       4.976  13.418   9.971  1.00  0.00           H  
ATOM    464 1HB  HIS A  28       4.874  11.126  11.984  1.00  0.00           H  
ATOM    465 2HB  HIS A  28       5.304  12.784  12.380  1.00  0.00           H  
ATOM    466  HD2 HIS A  28       2.152  10.614  11.842  1.00  0.00           H  
ATOM    467  HE1 HIS A  28       0.870  14.632  12.456  1.00  0.00           H  
ATOM    468  HE2 HIS A  28       0.132  12.199  12.271  1.00  0.00           H  
ATOM    469  N   ILE A  29       7.410  13.222   9.786  1.00  0.00           N  
ATOM    470  CA  ILE A  29       8.857  13.139   9.624  1.00  0.00           C  
ATOM    471  C   ILE A  29       9.573  14.090  10.575  1.00  0.00           C  
ATOM    472  O   ILE A  29       9.409  15.307  10.492  1.00  0.00           O  
ATOM    473  CB  ILE A  29       9.266  13.458   8.174  1.00  0.00           C  
ATOM    474  CG1 ILE A  29       8.579  12.496   7.202  1.00  0.00           C  
ATOM    475  CG2 ILE A  29      10.777  13.387   8.020  1.00  0.00           C  
ATOM    476  CD1 ILE A  29       8.719  12.892   5.749  1.00  0.00           C  
ATOM    477  H   ILE A  29       6.943  14.096   9.595  1.00  0.00           H  
ATOM    478  HA  ILE A  29       9.168  12.124   9.869  1.00  0.00           H  
ATOM    479  HB  ILE A  29       8.930  14.462   7.914  1.00  0.00           H  
ATOM    480 1HG1 ILE A  29       8.995  11.496   7.324  1.00  0.00           H  
ATOM    481 2HG1 ILE A  29       7.516  12.437   7.437  1.00  0.00           H  
ATOM    482 1HG2 ILE A  29      11.049  13.615   6.989  1.00  0.00           H  
ATOM    483 2HG2 ILE A  29      11.245  14.111   8.686  1.00  0.00           H  
ATOM    484 3HG2 ILE A  29      11.122  12.385   8.273  1.00  0.00           H  
ATOM    485 1HD1 ILE A  29       8.206  12.162   5.122  1.00  0.00           H  
ATOM    486 2HD1 ILE A  29       8.276  13.877   5.597  1.00  0.00           H  
ATOM    487 3HD1 ILE A  29       9.774  12.923   5.481  1.00  0.00           H  
ATOM    488  N   LYS A  30      10.368  13.526  11.478  1.00  0.00           N  
ATOM    489  CA  LYS A  30      11.107  14.323  12.451  1.00  0.00           C  
ATOM    490  C   LYS A  30      12.610  14.212  12.225  1.00  0.00           C  
ATOM    491  O   LYS A  30      13.216  13.179  12.510  1.00  0.00           O  
ATOM    492  CB  LYS A  30      10.756  13.890  13.875  1.00  0.00           C  
ATOM    493  CG  LYS A  30      11.418  14.721  14.966  1.00  0.00           C  
ATOM    494  CD  LYS A  30      10.978  14.267  16.350  1.00  0.00           C  
ATOM    495  CE  LYS A  30      11.657  15.080  17.442  1.00  0.00           C  
ATOM    496  NZ  LYS A  30      11.238  14.645  18.802  1.00  0.00           N  
ATOM    497  H   LYS A  30      10.463  12.521  11.492  1.00  0.00           H  
ATOM    498  HA  LYS A  30      10.825  15.367  12.318  1.00  0.00           H  
ATOM    499 1HB  LYS A  30       9.677  13.948  14.018  1.00  0.00           H  
ATOM    500 2HB  LYS A  30      11.050  12.850  14.022  1.00  0.00           H  
ATOM    501 1HG  LYS A  30      12.502  14.625  14.890  1.00  0.00           H  
ATOM    502 2HG  LYS A  30      11.153  15.770  14.836  1.00  0.00           H  
ATOM    503 1HD  LYS A  30       9.897  14.380  16.444  1.00  0.00           H  
ATOM    504 2HD  LYS A  30      11.228  13.215  16.485  1.00  0.00           H  
ATOM    505 1HE  LYS A  30      12.738  14.972  17.357  1.00  0.00           H  
ATOM    506 2HE  LYS A  30      11.409  16.134  17.319  1.00  0.00           H  
ATOM    507 1HZ  LYS A  30      11.709  15.208  19.496  1.00  0.00           H  
ATOM    508 2HZ  LYS A  30      10.239  14.759  18.899  1.00  0.00           H  
ATOM    509 3HZ  LYS A  30      11.481  13.674  18.935  1.00  0.00           H  
ATOM    510  N   VAL A  31      13.206  15.283  11.711  1.00  0.00           N  
ATOM    511  CA  VAL A  31      14.633  15.297  11.415  1.00  0.00           C  
ATOM    512  C   VAL A  31      15.391  16.180  12.398  1.00  0.00           C  
ATOM    513  O   VAL A  31      15.212  17.398  12.419  1.00  0.00           O  
ATOM    514  CB  VAL A  31      14.877  15.803   9.981  1.00  0.00           C  
ATOM    515  CG1 VAL A  31      16.366  15.829   9.671  1.00  0.00           C  
ATOM    516  CG2 VAL A  31      14.134  14.923   8.988  1.00  0.00           C  
ATOM    517  H   VAL A  31      12.656  16.108  11.521  1.00  0.00           H  
ATOM    518  HA  VAL A  31      15.011  14.280  11.520  1.00  0.00           H  
ATOM    519  HB  VAL A  31      14.514  16.828   9.901  1.00  0.00           H  
ATOM    520 1HG1 VAL A  31      16.520  16.189   8.654  1.00  0.00           H  
ATOM    521 2HG1 VAL A  31      16.872  16.493  10.371  1.00  0.00           H  
ATOM    522 3HG1 VAL A  31      16.774  14.822   9.764  1.00  0.00           H  
ATOM    523 1HG2 VAL A  31      14.310  15.287   7.976  1.00  0.00           H  
ATOM    524 2HG2 VAL A  31      14.492  13.897   9.072  1.00  0.00           H  
ATOM    525 3HG2 VAL A  31      13.066  14.953   9.203  1.00  0.00           H  
ATOM    526  N   GLY A  32      16.238  15.559  13.212  1.00  0.00           N  
ATOM    527  CA  GLY A  32      16.984  16.280  14.236  1.00  0.00           C  
ATOM    528  C   GLY A  32      16.070  16.733  15.367  1.00  0.00           C  
ATOM    529  O   GLY A  32      16.085  16.160  16.457  1.00  0.00           O  
ATOM    530  H   GLY A  32      16.369  14.562  13.118  1.00  0.00           H  
ATOM    531 1HA  GLY A  32      17.771  15.638  14.633  1.00  0.00           H  
ATOM    532 2HA  GLY A  32      17.472  17.146  13.789  1.00  0.00           H  
ATOM    533  N   ASP A  33      15.276  17.764  15.102  1.00  0.00           N  
ATOM    534  CA  ASP A  33      14.314  18.261  16.079  1.00  0.00           C  
ATOM    535  C   ASP A  33      13.106  18.886  15.394  1.00  0.00           C  
ATOM    536  O   ASP A  33      12.185  19.367  16.054  1.00  0.00           O  
ATOM    537  CB  ASP A  33      14.971  19.287  17.005  1.00  0.00           C  
ATOM    538  CG  ASP A  33      15.479  20.516  16.262  1.00  0.00           C  
ATOM    539  OD1 ASP A  33      15.306  20.577  15.068  1.00  0.00           O  
ATOM    540  OD2 ASP A  33      16.035  21.380  16.896  1.00  0.00           O  
ATOM    541  H   ASP A  33      15.339  18.216  14.201  1.00  0.00           H  
ATOM    542  HA  ASP A  33      13.962  17.414  16.669  1.00  0.00           H  
ATOM    543 1HB  ASP A  33      14.253  19.609  17.760  1.00  0.00           H  
ATOM    544 2HB  ASP A  33      15.808  18.824  17.526  1.00  0.00           H  
ATOM    545  N   GLU A  34      13.115  18.877  14.065  1.00  0.00           N  
ATOM    546  CA  GLU A  34      12.035  19.472  13.287  1.00  0.00           C  
ATOM    547  C   GLU A  34      11.057  18.411  12.799  1.00  0.00           C  
ATOM    548  O   GLU A  34      11.408  17.559  11.982  1.00  0.00           O  
ATOM    549  CB  GLU A  34      12.601  20.245  12.094  1.00  0.00           C  
ATOM    550  CG  GLU A  34      11.548  20.910  11.218  1.00  0.00           C  
ATOM    551  CD  GLU A  34      12.140  21.665  10.062  1.00  0.00           C  
ATOM    552  OE1 GLU A  34      13.339  21.803  10.018  1.00  0.00           O  
ATOM    553  OE2 GLU A  34      11.393  22.106   9.220  1.00  0.00           O  
ATOM    554  H   GLU A  34      13.890  18.446  13.581  1.00  0.00           H  
ATOM    555  HA  GLU A  34      11.488  20.157  13.935  1.00  0.00           H  
ATOM    556 1HB  GLU A  34      13.277  21.022  12.451  1.00  0.00           H  
ATOM    557 2HB  GLU A  34      13.181  19.570  11.465  1.00  0.00           H  
ATOM    558 1HG  GLU A  34      10.876  20.144  10.831  1.00  0.00           H  
ATOM    559 2HG  GLU A  34      10.961  21.593  11.830  1.00  0.00           H  
ATOM    560  N   LYS A  35       9.830  18.467  13.304  1.00  0.00           N  
ATOM    561  CA  LYS A  35       8.806  17.495  12.940  1.00  0.00           C  
ATOM    562  C   LYS A  35       7.800  18.093  11.965  1.00  0.00           C  
ATOM    563  O   LYS A  35       7.145  19.090  12.269  1.00  0.00           O  
ATOM    564  CB  LYS A  35       8.087  16.982  14.189  1.00  0.00           C  
ATOM    565  CG  LYS A  35       7.040  15.910  13.916  1.00  0.00           C  
ATOM    566  CD  LYS A  35       6.389  15.432  15.205  1.00  0.00           C  
ATOM    567  CE  LYS A  35       5.323  14.381  14.931  1.00  0.00           C  
ATOM    568  NZ  LYS A  35       4.659  13.923  16.182  1.00  0.00           N  
ATOM    569  H   LYS A  35       9.600  19.202  13.958  1.00  0.00           H  
ATOM    570  HA  LYS A  35       9.296  16.657  12.443  1.00  0.00           H  
ATOM    571 1HB  LYS A  35       8.817  16.567  14.885  1.00  0.00           H  
ATOM    572 2HB  LYS A  35       7.592  17.813  14.691  1.00  0.00           H  
ATOM    573 1HG  LYS A  35       6.270  16.313  13.257  1.00  0.00           H  
ATOM    574 2HG  LYS A  35       7.510  15.061  13.420  1.00  0.00           H  
ATOM    575 1HD  LYS A  35       7.149  15.005  15.860  1.00  0.00           H  
ATOM    576 2HD  LYS A  35       5.929  16.278  15.715  1.00  0.00           H  
ATOM    577 1HE  LYS A  35       4.569  14.794  14.264  1.00  0.00           H  
ATOM    578 2HE  LYS A  35       5.778  13.520  14.441  1.00  0.00           H  
ATOM    579 1HZ  LYS A  35       3.961  13.228  15.958  1.00  0.00           H  
ATOM    580 2HZ  LYS A  35       5.348  13.521  16.802  1.00  0.00           H  
ATOM    581 3HZ  LYS A  35       4.217  14.709  16.636  1.00  0.00           H  
ATOM    582  N   ARG A  36       7.683  17.479  10.793  1.00  0.00           N  
ATOM    583  CA  ARG A  36       6.745  17.940   9.777  1.00  0.00           C  
ATOM    584  C   ARG A  36       5.643  16.915   9.539  1.00  0.00           C  
ATOM    585  O   ARG A  36       5.878  15.709   9.615  1.00  0.00           O  
ATOM    586  CB  ARG A  36       7.467  18.217   8.467  1.00  0.00           C  
ATOM    587  CG  ARG A  36       8.505  19.327   8.531  1.00  0.00           C  
ATOM    588  CD  ARG A  36       9.153  19.550   7.213  1.00  0.00           C  
ATOM    589  NE  ARG A  36      10.222  20.532   7.294  1.00  0.00           N  
ATOM    590  CZ  ARG A  36      11.092  20.799   6.301  1.00  0.00           C  
ATOM    591  NH1 ARG A  36      11.006  20.152   5.160  1.00  0.00           N  
ATOM    592  NH2 ARG A  36      12.032  21.713   6.473  1.00  0.00           N  
ATOM    593  H   ARG A  36       8.259  16.672  10.601  1.00  0.00           H  
ATOM    594  HA  ARG A  36       6.276  18.855  10.139  1.00  0.00           H  
ATOM    595 1HB  ARG A  36       7.973  17.313   8.132  1.00  0.00           H  
ATOM    596 2HB  ARG A  36       6.741  18.489   7.701  1.00  0.00           H  
ATOM    597 1HG  ARG A  36       8.025  20.256   8.839  1.00  0.00           H  
ATOM    598 2HG  ARG A  36       9.278  19.061   9.253  1.00  0.00           H  
ATOM    599 1HD  ARG A  36       9.577  18.613   6.853  1.00  0.00           H  
ATOM    600 2HD  ARG A  36       8.412  19.911   6.501  1.00  0.00           H  
ATOM    601  HE  ARG A  36      10.320  21.051   8.157  1.00  0.00           H  
ATOM    602 1HH1 ARG A  36      10.288  19.454   5.028  1.00  0.00           H  
ATOM    603 2HH1 ARG A  36      11.658  20.352   4.415  1.00  0.00           H  
ATOM    604 1HH2 ARG A  36      12.098  22.211   7.350  1.00  0.00           H  
ATOM    605 2HH2 ARG A  36      12.683  21.913   5.729  1.00  0.00           H  
ATOM    606  N   THR A  37       4.441  17.402   9.250  1.00  0.00           N  
ATOM    607  CA  THR A  37       3.308  16.528   8.972  1.00  0.00           C  
ATOM    608  C   THR A  37       2.886  16.621   7.511  1.00  0.00           C  
ATOM    609  O   THR A  37       2.643  17.710   6.993  1.00  0.00           O  
ATOM    610  CB  THR A  37       2.110  16.869   9.878  1.00  0.00           C  
ATOM    611  OG1 THR A  37       2.478  16.681  11.251  1.00  0.00           O  
ATOM    612  CG2 THR A  37       0.921  15.979   9.549  1.00  0.00           C  
ATOM    613  H   THR A  37       4.310  18.403   9.222  1.00  0.00           H  
ATOM    614  HA  THR A  37       3.616  15.501   9.166  1.00  0.00           H  
ATOM    615  HB  THR A  37       1.828  17.912   9.731  1.00  0.00           H  
ATOM    616  HG1 THR A  37       2.746  15.769  11.388  1.00  0.00           H  
ATOM    617 1HG2 THR A  37       0.085  16.235  10.198  1.00  0.00           H  
ATOM    618 2HG2 THR A  37       0.632  16.129   8.508  1.00  0.00           H  
ATOM    619 3HG2 THR A  37       1.194  14.936   9.703  1.00  0.00           H  
ATOM    620  N   VAL A  38       2.801  15.470   6.851  1.00  0.00           N  
ATOM    621  CA  VAL A  38       2.483  15.425   5.429  1.00  0.00           C  
ATOM    622  C   VAL A  38       1.299  14.504   5.159  1.00  0.00           C  
ATOM    623  O   VAL A  38       1.282  13.355   5.599  1.00  0.00           O  
ATOM    624  CB  VAL A  38       3.702  14.938   4.624  1.00  0.00           C  
ATOM    625  CG1 VAL A  38       3.358  14.837   3.146  1.00  0.00           C  
ATOM    626  CG2 VAL A  38       4.876  15.880   4.842  1.00  0.00           C  
ATOM    627  H   VAL A  38       2.961  14.606   7.348  1.00  0.00           H  
ATOM    628  HA  VAL A  38       2.204  16.429   5.112  1.00  0.00           H  
ATOM    629  HB  VAL A  38       3.972  13.937   4.961  1.00  0.00           H  
ATOM    630 1HG1 VAL A  38       4.231  14.491   2.592  1.00  0.00           H  
ATOM    631 2HG1 VAL A  38       2.540  14.130   3.010  1.00  0.00           H  
ATOM    632 3HG1 VAL A  38       3.058  15.816   2.774  1.00  0.00           H  
ATOM    633 1HG2 VAL A  38       5.735  15.530   4.270  1.00  0.00           H  
ATOM    634 2HG2 VAL A  38       4.604  16.883   4.510  1.00  0.00           H  
ATOM    635 3HG2 VAL A  38       5.131  15.905   5.901  1.00  0.00           H  
ATOM    636  N   THR A  39       0.311  15.017   4.433  1.00  0.00           N  
ATOM    637  CA  THR A  39      -0.793  14.194   3.953  1.00  0.00           C  
ATOM    638  C   THR A  39      -0.590  13.797   2.496  1.00  0.00           C  
ATOM    639  O   THR A  39      -0.511  14.652   1.614  1.00  0.00           O  
ATOM    640  CB  THR A  39      -2.138  14.928   4.106  1.00  0.00           C  
ATOM    641  OG1 THR A  39      -2.375  15.212   5.491  1.00  0.00           O  
ATOM    642  CG2 THR A  39      -3.275  14.075   3.564  1.00  0.00           C  
ATOM    643  H   THR A  39       0.325  16.001   4.209  1.00  0.00           H  
ATOM    644  HA  THR A  39      -0.819  13.281   4.548  1.00  0.00           H  
ATOM    645  HB  THR A  39      -2.104  15.869   3.557  1.00  0.00           H  
ATOM    646  HG1 THR A  39      -2.973  14.553   5.854  1.00  0.00           H  
ATOM    647 1HG2 THR A  39      -4.218  14.609   3.681  1.00  0.00           H  
ATOM    648 2HG2 THR A  39      -3.103  13.867   2.509  1.00  0.00           H  
ATOM    649 3HG2 THR A  39      -3.320  13.137   4.116  1.00  0.00           H  
ATOM    650  N   VAL A  40      -0.505  12.494   2.250  1.00  0.00           N  
ATOM    651  CA  VAL A  40      -0.228  11.983   0.913  1.00  0.00           C  
ATOM    652  C   VAL A  40      -1.470  11.350   0.297  1.00  0.00           C  
ATOM    653  O   VAL A  40      -2.104  10.487   0.903  1.00  0.00           O  
ATOM    654  CB  VAL A  40       0.904  10.940   0.963  1.00  0.00           C  
ATOM    655  CG1 VAL A  40       1.226  10.435  -0.435  1.00  0.00           C  
ATOM    656  CG2 VAL A  40       2.138  11.546   1.615  1.00  0.00           C  
ATOM    657  H   VAL A  40      -0.636  11.840   3.009  1.00  0.00           H  
ATOM    658  HA  VAL A  40       0.066  12.823   0.284  1.00  0.00           H  
ATOM    659  HB  VAL A  40       0.570  10.081   1.546  1.00  0.00           H  
ATOM    660 1HG1 VAL A  40       2.029   9.699  -0.381  1.00  0.00           H  
ATOM    661 2HG1 VAL A  40       0.339   9.973  -0.868  1.00  0.00           H  
ATOM    662 3HG1 VAL A  40       1.543  11.271  -1.059  1.00  0.00           H  
ATOM    663 1HG2 VAL A  40       2.934  10.804   1.648  1.00  0.00           H  
ATOM    664 2HG2 VAL A  40       2.469  12.409   1.036  1.00  0.00           H  
ATOM    665 3HG2 VAL A  40       1.895  11.863   2.630  1.00  0.00           H  
ATOM    666  N   ASN A  41      -1.811  11.785  -0.911  1.00  0.00           N  
ATOM    667  CA  ASN A  41      -3.017  11.315  -1.582  1.00  0.00           C  
ATOM    668  C   ASN A  41      -2.754  10.025  -2.349  1.00  0.00           C  
ATOM    669  O   ASN A  41      -1.619   9.740  -2.731  1.00  0.00           O  
ATOM    670  CB  ASN A  41      -3.565  12.385  -2.508  1.00  0.00           C  
ATOM    671  CG  ASN A  41      -4.071  13.589  -1.764  1.00  0.00           C  
ATOM    672  OD1 ASN A  41      -5.131  13.542  -1.129  1.00  0.00           O  
ATOM    673  ND2 ASN A  41      -3.334  14.669  -1.830  1.00  0.00           N  
ATOM    674  H   ASN A  41      -1.220  12.458  -1.377  1.00  0.00           H  
ATOM    675  HA  ASN A  41      -3.768  11.103  -0.820  1.00  0.00           H  
ATOM    676 1HB  ASN A  41      -2.784  12.702  -3.201  1.00  0.00           H  
ATOM    677 2HB  ASN A  41      -4.379  11.970  -3.102  1.00  0.00           H  
ATOM    678 1HD2 ASN A  41      -3.622  15.500  -1.355  1.00  0.00           H  
ATOM    679 2HD2 ASN A  41      -2.484  14.662  -2.356  1.00  0.00           H  
ATOM    680  N   PRO A  42      -3.809   9.249  -2.571  1.00  0.00           N  
ATOM    681  CA  PRO A  42      -3.701   8.008  -3.330  1.00  0.00           C  
ATOM    682  C   PRO A  42      -3.074   8.251  -4.696  1.00  0.00           C  
ATOM    683  O   PRO A  42      -3.592   9.027  -5.499  1.00  0.00           O  
ATOM    684  CB  PRO A  42      -5.158   7.550  -3.450  1.00  0.00           C  
ATOM    685  CG  PRO A  42      -5.823   8.126  -2.246  1.00  0.00           C  
ATOM    686  CD  PRO A  42      -5.186   9.479  -2.078  1.00  0.00           C  
ATOM    687  HA  PRO A  42      -3.050   7.330  -2.779  1.00  0.00           H  
ATOM    688 1HB  PRO A  42      -5.591   7.917  -4.393  1.00  0.00           H  
ATOM    689 2HB  PRO A  42      -5.206   6.452  -3.480  1.00  0.00           H  
ATOM    690 1HG  PRO A  42      -6.910   8.187  -2.405  1.00  0.00           H  
ATOM    691 2HG  PRO A  42      -5.665   7.472  -1.376  1.00  0.00           H  
ATOM    692 1HD  PRO A  42      -5.723  10.217  -2.692  1.00  0.00           H  
ATOM    693 2HD  PRO A  42      -5.210   9.767  -1.016  1.00  0.00           H  
ATOM    694  N   GLY A  43      -1.955   7.582  -4.955  1.00  0.00           N  
ATOM    695  CA  GLY A  43      -1.297   7.664  -6.254  1.00  0.00           C  
ATOM    696  C   GLY A  43      -0.276   8.794  -6.283  1.00  0.00           C  
ATOM    697  O   GLY A  43       0.432   8.978  -7.273  1.00  0.00           O  
ATOM    698  H   GLY A  43      -1.551   7.003  -4.234  1.00  0.00           H  
ATOM    699 1HA  GLY A  43      -0.804   6.717  -6.472  1.00  0.00           H  
ATOM    700 2HA  GLY A  43      -2.044   7.824  -7.031  1.00  0.00           H  
ATOM    701  N   GLU A  44      -0.203   9.548  -5.191  1.00  0.00           N  
ATOM    702  CA  GLU A  44       0.694  10.694  -5.110  1.00  0.00           C  
ATOM    703  C   GLU A  44       2.010  10.317  -4.442  1.00  0.00           C  
ATOM    704  O   GLU A  44       2.024   9.641  -3.413  1.00  0.00           O  
ATOM    705  CB  GLU A  44       0.030  11.838  -4.340  1.00  0.00           C  
ATOM    706  CG  GLU A  44       0.858  13.114  -4.272  1.00  0.00           C  
ATOM    707  CD  GLU A  44       0.187  14.205  -3.485  1.00  0.00           C  
ATOM    708  OE1 GLU A  44      -0.699  13.903  -2.723  1.00  0.00           O  
ATOM    709  OE2 GLU A  44       0.561  15.343  -3.648  1.00  0.00           O  
ATOM    710  H   GLU A  44      -0.785   9.321  -4.397  1.00  0.00           H  
ATOM    711  HA  GLU A  44       0.917  11.023  -6.125  1.00  0.00           H  
ATOM    712 1HB  GLU A  44      -0.925  12.083  -4.805  1.00  0.00           H  
ATOM    713 2HB  GLU A  44      -0.176  11.518  -3.319  1.00  0.00           H  
ATOM    714 1HG  GLU A  44       1.818  12.887  -3.810  1.00  0.00           H  
ATOM    715 2HG  GLU A  44       1.047  13.466  -5.285  1.00  0.00           H  
ATOM    716  N   GLU A  45       3.116  10.757  -5.034  1.00  0.00           N  
ATOM    717  CA  GLU A  45       4.417  10.679  -4.382  1.00  0.00           C  
ATOM    718  C   GLU A  45       4.902  12.058  -3.952  1.00  0.00           C  
ATOM    719  O   GLU A  45       5.176  12.919  -4.789  1.00  0.00           O  
ATOM    720  CB  GLU A  45       5.444  10.035  -5.315  1.00  0.00           C  
ATOM    721  CG  GLU A  45       6.842   9.915  -4.725  1.00  0.00           C  
ATOM    722  CD  GLU A  45       7.824   9.280  -5.670  1.00  0.00           C  
ATOM    723  OE1 GLU A  45       7.398   8.571  -6.550  1.00  0.00           O  
ATOM    724  OE2 GLU A  45       9.001   9.504  -5.512  1.00  0.00           O  
ATOM    725  H   GLU A  45       3.053  11.156  -5.960  1.00  0.00           H  
ATOM    726  HA  GLU A  45       4.310  10.068  -3.485  1.00  0.00           H  
ATOM    727 1HB  GLU A  45       5.110   9.034  -5.589  1.00  0.00           H  
ATOM    728 2HB  GLU A  45       5.517  10.618  -6.233  1.00  0.00           H  
ATOM    729 1HG  GLU A  45       7.201  10.910  -4.463  1.00  0.00           H  
ATOM    730 2HG  GLU A  45       6.790   9.325  -3.812  1.00  0.00           H  
ATOM    731  N   VAL A  46       5.005  12.262  -2.643  1.00  0.00           N  
ATOM    732  CA  VAL A  46       5.421  13.549  -2.099  1.00  0.00           C  
ATOM    733  C   VAL A  46       6.899  13.540  -1.731  1.00  0.00           C  
ATOM    734  O   VAL A  46       7.364  12.657  -1.010  1.00  0.00           O  
ATOM    735  CB  VAL A  46       4.587  13.897  -0.852  1.00  0.00           C  
ATOM    736  CG1 VAL A  46       5.064  15.205  -0.239  1.00  0.00           C  
ATOM    737  CG2 VAL A  46       3.114  13.980  -1.222  1.00  0.00           C  
ATOM    738  H   VAL A  46       4.791  11.506  -2.009  1.00  0.00           H  
ATOM    739  HA  VAL A  46       5.273  14.306  -2.869  1.00  0.00           H  
ATOM    740  HB  VAL A  46       4.730  13.119  -0.102  1.00  0.00           H  
ATOM    741 1HG1 VAL A  46       4.464  15.435   0.641  1.00  0.00           H  
ATOM    742 2HG1 VAL A  46       6.110  15.110   0.051  1.00  0.00           H  
ATOM    743 3HG1 VAL A  46       4.960  16.008  -0.969  1.00  0.00           H  
ATOM    744 1HG2 VAL A  46       2.529  14.226  -0.335  1.00  0.00           H  
ATOM    745 2HG2 VAL A  46       2.971  14.754  -1.976  1.00  0.00           H  
ATOM    746 3HG2 VAL A  46       2.783  13.021  -1.619  1.00  0.00           H  
ATOM    747  N   GLU A  47       7.634  14.528  -2.230  1.00  0.00           N  
ATOM    748  CA  GLU A  47       9.045  14.679  -1.893  1.00  0.00           C  
ATOM    749  C   GLU A  47       9.255  15.819  -0.904  1.00  0.00           C  
ATOM    750  O   GLU A  47       8.882  16.962  -1.171  1.00  0.00           O  
ATOM    751  CB  GLU A  47       9.871  14.928  -3.156  1.00  0.00           C  
ATOM    752  CG  GLU A  47      11.370  15.040  -2.915  1.00  0.00           C  
ATOM    753  CD  GLU A  47      12.146  15.315  -4.173  1.00  0.00           C  
ATOM    754  OE1 GLU A  47      11.890  14.667  -5.159  1.00  0.00           O  
ATOM    755  OE2 GLU A  47      12.997  16.173  -4.147  1.00  0.00           O  
ATOM    756  H   GLU A  47       7.205  15.191  -2.859  1.00  0.00           H  
ATOM    757  HA  GLU A  47       9.380  13.758  -1.416  1.00  0.00           H  
ATOM    758 1HB  GLU A  47       9.707  14.116  -3.864  1.00  0.00           H  
ATOM    759 2HB  GLU A  47       9.539  15.850  -3.633  1.00  0.00           H  
ATOM    760 1HG  GLU A  47      11.554  15.846  -2.205  1.00  0.00           H  
ATOM    761 2HG  GLU A  47      11.726  14.113  -2.469  1.00  0.00           H  
ATOM    762  N   VAL A  48       9.855  15.502   0.238  1.00  0.00           N  
ATOM    763  CA  VAL A  48      10.091  16.493   1.281  1.00  0.00           C  
ATOM    764  C   VAL A  48      11.576  16.806   1.417  1.00  0.00           C  
ATOM    765  O   VAL A  48      12.401  15.902   1.552  1.00  0.00           O  
ATOM    766  CB  VAL A  48       9.550  15.987   2.631  1.00  0.00           C  
ATOM    767  CG1 VAL A  48       9.755  17.036   3.714  1.00  0.00           C  
ATOM    768  CG2 VAL A  48       8.077  15.630   2.498  1.00  0.00           C  
ATOM    769  H   VAL A  48      10.155  14.549   0.388  1.00  0.00           H  
ATOM    770  HA  VAL A  48       9.581  17.413   0.995  1.00  0.00           H  
ATOM    771  HB  VAL A  48      10.113  15.103   2.930  1.00  0.00           H  
ATOM    772 1HG1 VAL A  48       9.366  16.662   4.661  1.00  0.00           H  
ATOM    773 2HG1 VAL A  48      10.818  17.250   3.817  1.00  0.00           H  
ATOM    774 3HG1 VAL A  48       9.225  17.949   3.441  1.00  0.00           H  
ATOM    775 1HG2 VAL A  48       7.702  15.272   3.456  1.00  0.00           H  
ATOM    776 2HG2 VAL A  48       7.515  16.513   2.193  1.00  0.00           H  
ATOM    777 3HG2 VAL A  48       7.959  14.848   1.747  1.00  0.00           H  
ATOM    778  N   THR A  49      11.910  18.091   1.382  1.00  0.00           N  
ATOM    779  CA  THR A  49      13.303  18.521   1.382  1.00  0.00           C  
ATOM    780  C   THR A  49      13.736  18.984   2.767  1.00  0.00           C  
ATOM    781  O   THR A  49      13.075  19.815   3.390  1.00  0.00           O  
ATOM    782  CB  THR A  49      13.535  19.652   0.363  1.00  0.00           C  
ATOM    783  OG1 THR A  49      13.218  19.184  -0.955  1.00  0.00           O  
ATOM    784  CG2 THR A  49      14.983  20.114   0.398  1.00  0.00           C  
ATOM    785  H   THR A  49      11.180  18.789   1.354  1.00  0.00           H  
ATOM    786  HA  THR A  49      13.921  17.667   1.107  1.00  0.00           H  
ATOM    787  HB  THR A  49      12.885  20.494   0.600  1.00  0.00           H  
ATOM    788  HG1 THR A  49      13.778  18.434  -1.170  1.00  0.00           H  
ATOM    789 1HG2 THR A  49      15.128  20.913  -0.328  1.00  0.00           H  
ATOM    790 2HG2 THR A  49      15.224  20.481   1.396  1.00  0.00           H  
ATOM    791 3HG2 THR A  49      15.637  19.278   0.152  1.00  0.00           H  
ATOM    792  N   PHE A  50      14.851  18.441   3.245  1.00  0.00           N  
ATOM    793  CA  PHE A  50      15.440  18.882   4.504  1.00  0.00           C  
ATOM    794  C   PHE A  50      16.856  19.403   4.297  1.00  0.00           C  
ATOM    795  O   PHE A  50      17.804  18.625   4.189  1.00  0.00           O  
ATOM    796  CB  PHE A  50      15.455  17.736   5.517  1.00  0.00           C  
ATOM    797  CG  PHE A  50      14.086  17.278   5.934  1.00  0.00           C  
ATOM    798  CD1 PHE A  50      13.461  16.228   5.279  1.00  0.00           C  
ATOM    799  CD2 PHE A  50      13.421  17.897   6.982  1.00  0.00           C  
ATOM    800  CE1 PHE A  50      12.202  15.806   5.662  1.00  0.00           C  
ATOM    801  CE2 PHE A  50      12.163  17.476   7.368  1.00  0.00           C  
ATOM    802  CZ  PHE A  50      11.553  16.429   6.706  1.00  0.00           C  
ATOM    803  H   PHE A  50      15.302  17.704   2.722  1.00  0.00           H  
ATOM    804  HA  PHE A  50      14.835  19.703   4.891  1.00  0.00           H  
ATOM    805 1HB  PHE A  50      15.984  16.884   5.094  1.00  0.00           H  
ATOM    806 2HB  PHE A  50      15.996  18.047   6.409  1.00  0.00           H  
ATOM    807  HD1 PHE A  50      13.975  15.734   4.454  1.00  0.00           H  
ATOM    808  HD2 PHE A  50      13.903  18.724   7.504  1.00  0.00           H  
ATOM    809  HE1 PHE A  50      11.722  14.979   5.138  1.00  0.00           H  
ATOM    810  HE2 PHE A  50      11.652  17.970   8.193  1.00  0.00           H  
ATOM    811  HZ  PHE A  50      10.561  16.098   7.008  1.00  0.00           H  
ATOM    812  N   SER A  51      16.994  20.723   4.243  1.00  0.00           N  
ATOM    813  CA  SER A  51      18.301  21.352   4.097  1.00  0.00           C  
ATOM    814  C   SER A  51      19.101  21.266   5.391  1.00  0.00           C  
ATOM    815  O   SER A  51      18.550  20.984   6.455  1.00  0.00           O  
ATOM    816  CB  SER A  51      18.140  22.803   3.687  1.00  0.00           C  
ATOM    817  OG  SER A  51      17.583  23.560   4.726  1.00  0.00           O  
ATOM    818  H   SER A  51      16.171  21.307   4.304  1.00  0.00           H  
ATOM    819  HA  SER A  51      18.853  20.812   3.327  1.00  0.00           H  
ATOM    820 1HB  SER A  51      19.112  23.214   3.415  1.00  0.00           H  
ATOM    821 2HB  SER A  51      17.501  22.863   2.807  1.00  0.00           H  
ATOM    822  HG  SER A  51      18.305  23.758   5.326  1.00  0.00           H  
ATOM    823  N   ALA A  52      20.403  21.512   5.293  1.00  0.00           N  
ATOM    824  CA  ALA A  52      21.282  21.456   6.455  1.00  0.00           C  
ATOM    825  C   ALA A  52      22.413  22.470   6.338  1.00  0.00           C  
ATOM    826  O   ALA A  52      22.935  22.710   5.250  1.00  0.00           O  
ATOM    827  CB  ALA A  52      21.846  20.053   6.626  1.00  0.00           C  
ATOM    828  H   ALA A  52      20.793  21.743   4.391  1.00  0.00           H  
ATOM    829  HA  ALA A  52      20.695  21.711   7.337  1.00  0.00           H  
ATOM    830 1HB  ALA A  52      22.500  20.028   7.497  1.00  0.00           H  
ATOM    831 2HB  ALA A  52      21.027  19.347   6.766  1.00  0.00           H  
ATOM    832 3HB  ALA A  52      22.413  19.779   5.738  1.00  0.00           H  
ATOM    833  N   ASN A  53      22.787  23.064   7.467  1.00  0.00           N  
ATOM    834  CA  ASN A  53      23.863  24.047   7.495  1.00  0.00           C  
ATOM    835  C   ASN A  53      25.144  23.447   8.060  1.00  0.00           C  
ATOM    836  O   ASN A  53      26.127  24.153   8.283  1.00  0.00           O  
ATOM    837  CB  ASN A  53      23.449  25.269   8.294  1.00  0.00           C  
ATOM    838  CG  ASN A  53      22.349  26.049   7.629  1.00  0.00           C  
ATOM    839  OD1 ASN A  53      22.345  26.218   6.404  1.00  0.00           O  
ATOM    840  ND2 ASN A  53      21.417  26.528   8.412  1.00  0.00           N  
ATOM    841  H   ASN A  53      22.314  22.827   8.327  1.00  0.00           H  
ATOM    842  HA  ASN A  53      24.064  24.359   6.470  1.00  0.00           H  
ATOM    843 1HB  ASN A  53      23.111  24.959   9.284  1.00  0.00           H  
ATOM    844 2HB  ASN A  53      24.310  25.923   8.432  1.00  0.00           H  
ATOM    845 1HD2 ASN A  53      20.660  27.056   8.024  1.00  0.00           H  
ATOM    846 2HD2 ASN A  53      21.460  26.367   9.397  1.00  0.00           H  
ATOM    847  N   ASP A  54      25.127  22.138   8.288  1.00  0.00           N  
ATOM    848  CA  ASP A  54      26.286  21.440   8.832  1.00  0.00           C  
ATOM    849  C   ASP A  54      26.539  20.132   8.092  1.00  0.00           C  
ATOM    850  O   ASP A  54      25.823  19.150   8.286  1.00  0.00           O  
ATOM    851  CB  ASP A  54      26.093  21.160  10.324  1.00  0.00           C  
ATOM    852  CG  ASP A  54      27.326  20.550  10.977  1.00  0.00           C  
ATOM    853  OD1 ASP A  54      28.253  20.234  10.271  1.00  0.00           O  
ATOM    854  OD2 ASP A  54      27.328  20.407  12.177  1.00  0.00           O  
ATOM    855  H   ASP A  54      24.290  21.613   8.081  1.00  0.00           H  
ATOM    856  HA  ASP A  54      27.160  22.076   8.693  1.00  0.00           H  
ATOM    857 1HB  ASP A  54      25.848  22.088  10.840  1.00  0.00           H  
ATOM    858 2HB  ASP A  54      25.253  20.478  10.460  1.00  0.00           H  
ATOM    859  N   PRO A  55      27.561  20.127   7.243  1.00  0.00           N  
ATOM    860  CA  PRO A  55      27.900  18.944   6.461  1.00  0.00           C  
ATOM    861  C   PRO A  55      28.089  17.727   7.357  1.00  0.00           C  
ATOM    862  O   PRO A  55      27.777  16.602   6.965  1.00  0.00           O  
ATOM    863  CB  PRO A  55      29.209  19.349   5.775  1.00  0.00           C  
ATOM    864  CG  PRO A  55      29.103  20.829   5.630  1.00  0.00           C  
ATOM    865  CD  PRO A  55      28.428  21.282   6.897  1.00  0.00           C  
ATOM    866  HA  PRO A  55      27.071  18.736   5.784  1.00  0.00           H  
ATOM    867 1HB  PRO A  55      30.067  19.040   6.390  1.00  0.00           H  
ATOM    868 2HB  PRO A  55      29.303  18.831   4.809  1.00  0.00           H  
ATOM    869 1HG  PRO A  55      30.103  21.270   5.502  1.00  0.00           H  
ATOM    870 2HG  PRO A  55      28.526  21.082   4.728  1.00  0.00           H  
ATOM    871 1HD  PRO A  55      29.186  21.466   7.672  1.00  0.00           H  
ATOM    872 2HD  PRO A  55      27.847  22.194   6.697  1.00  0.00           H  
ATOM    873  N   HIS A  56      28.601  17.958   8.561  1.00  0.00           N  
ATOM    874  CA  HIS A  56      28.853  16.877   9.506  1.00  0.00           C  
ATOM    875  C   HIS A  56      27.556  16.197   9.924  1.00  0.00           C  
ATOM    876  O   HIS A  56      27.447  14.972   9.890  1.00  0.00           O  
ATOM    877  CB  HIS A  56      29.583  17.403  10.747  1.00  0.00           C  
ATOM    878  CG  HIS A  56      30.014  16.325  11.693  1.00  0.00           C  
ATOM    879  ND1 HIS A  56      31.120  15.533  11.464  1.00  0.00           N  
ATOM    880  CD2 HIS A  56      29.489  15.908  12.868  1.00  0.00           C  
ATOM    881  CE1 HIS A  56      31.255  14.674  12.460  1.00  0.00           C  
ATOM    882  NE2 HIS A  56      30.279  14.882  13.324  1.00  0.00           N  
ATOM    883  H   HIS A  56      28.822  18.907   8.827  1.00  0.00           H  
ATOM    884  HA  HIS A  56      29.476  16.132   9.011  1.00  0.00           H  
ATOM    885 1HB  HIS A  56      30.468  17.960  10.439  1.00  0.00           H  
ATOM    886 2HB  HIS A  56      28.934  18.091  11.287  1.00  0.00           H  
ATOM    887  HD1 HIS A  56      31.774  15.633  10.714  1.00  0.00           H  
ATOM    888  HD2 HIS A  56      28.623  16.229  13.448  1.00  0.00           H  
ATOM    889  HE1 HIS A  56      32.076  13.957  12.466  1.00  0.00           H  
ATOM    890  N   LYS A  57      26.573  17.000  10.319  1.00  0.00           N  
ATOM    891  CA  LYS A  57      25.271  16.479  10.717  1.00  0.00           C  
ATOM    892  C   LYS A  57      24.526  15.890   9.525  1.00  0.00           C  
ATOM    893  O   LYS A  57      23.704  14.987   9.680  1.00  0.00           O  
ATOM    894  CB  LYS A  57      24.431  17.578  11.370  1.00  0.00           C  
ATOM    895  CG  LYS A  57      24.926  18.015  12.742  1.00  0.00           C  
ATOM    896  CD  LYS A  57      24.060  19.128  13.314  1.00  0.00           C  
ATOM    897  CE  LYS A  57      24.561  19.576  14.678  1.00  0.00           C  
ATOM    898  NZ  LYS A  57      23.738  20.682  15.238  1.00  0.00           N  
ATOM    899  H   LYS A  57      26.733  17.997  10.344  1.00  0.00           H  
ATOM    900  HA  LYS A  57      25.432  15.679  11.439  1.00  0.00           H  
ATOM    901 1HB  LYS A  57      24.415  18.456  10.725  1.00  0.00           H  
ATOM    902 2HB  LYS A  57      23.403  17.233  11.480  1.00  0.00           H  
ATOM    903 1HG  LYS A  57      24.907  17.165  13.425  1.00  0.00           H  
ATOM    904 2HG  LYS A  57      25.953  18.371  12.662  1.00  0.00           H  
ATOM    905 1HD  LYS A  57      24.068  19.981  12.634  1.00  0.00           H  
ATOM    906 2HD  LYS A  57      23.033  18.774  13.413  1.00  0.00           H  
ATOM    907 1HE  LYS A  57      24.536  18.735  15.370  1.00  0.00           H  
ATOM    908 2HE  LYS A  57      25.593  19.916  14.593  1.00  0.00           H  
ATOM    909 1HZ  LYS A  57      24.103  20.950  16.141  1.00  0.00           H  
ATOM    910 2HZ  LYS A  57      23.770  21.476  14.614  1.00  0.00           H  
ATOM    911 3HZ  LYS A  57      22.782  20.372  15.340  1.00  0.00           H  
ATOM    912  N   PHE A  58      24.819  16.406   8.337  1.00  0.00           N  
ATOM    913  CA  PHE A  58      24.275  15.849   7.104  1.00  0.00           C  
ATOM    914  C   PHE A  58      24.882  14.485   6.801  1.00  0.00           C  
ATOM    915  O   PHE A  58      24.200  13.588   6.306  1.00  0.00           O  
ATOM    916  CB  PHE A  58      24.529  16.797   5.931  1.00  0.00           C  
ATOM    917  CG  PHE A  58      23.834  16.392   4.663  1.00  0.00           C  
ATOM    918  CD1 PHE A  58      22.453  16.476   4.554  1.00  0.00           C  
ATOM    919  CD2 PHE A  58      24.558  15.925   3.576  1.00  0.00           C  
ATOM    920  CE1 PHE A  58      21.813  16.103   3.387  1.00  0.00           C  
ATOM    921  CE2 PHE A  58      23.920  15.553   2.409  1.00  0.00           C  
ATOM    922  CZ  PHE A  58      22.546  15.642   2.315  1.00  0.00           C  
ATOM    923  H   PHE A  58      25.435  17.205   8.285  1.00  0.00           H  
ATOM    924  HA  PHE A  58      23.202  15.714   7.238  1.00  0.00           H  
ATOM    925 1HB  PHE A  58      24.196  17.800   6.196  1.00  0.00           H  
ATOM    926 2HB  PHE A  58      25.598  16.850   5.731  1.00  0.00           H  
ATOM    927  HD1 PHE A  58      21.874  16.842   5.402  1.00  0.00           H  
ATOM    928  HD2 PHE A  58      25.643  15.854   3.651  1.00  0.00           H  
ATOM    929  HE1 PHE A  58      20.728  16.174   3.315  1.00  0.00           H  
ATOM    930  HE2 PHE A  58      24.501  15.188   1.562  1.00  0.00           H  
ATOM    931  HZ  PHE A  58      22.042  15.347   1.395  1.00  0.00           H  
ATOM    932  N   ASN A  59      26.168  14.335   7.101  1.00  0.00           N  
ATOM    933  CA  ASN A  59      26.860  13.068   6.897  1.00  0.00           C  
ATOM    934  C   ASN A  59      26.576  12.096   8.035  1.00  0.00           C  
ATOM    935  O   ASN A  59      26.833  10.898   7.918  1.00  0.00           O  
ATOM    936  CB  ASN A  59      28.353  13.294   6.746  1.00  0.00           C  
ATOM    937  CG  ASN A  59      28.709  13.954   5.443  1.00  0.00           C  
ATOM    938  OD1 ASN A  59      27.972  13.847   4.457  1.00  0.00           O  
ATOM    939  ND2 ASN A  59      29.826  14.635   5.420  1.00  0.00           N  
ATOM    940  H   ASN A  59      26.679  15.119   7.481  1.00  0.00           H  
ATOM    941  HA  ASN A  59      26.485  12.623   5.975  1.00  0.00           H  
ATOM    942 1HB  ASN A  59      28.711  13.917   7.566  1.00  0.00           H  
ATOM    943 2HB  ASN A  59      28.873  12.338   6.810  1.00  0.00           H  
ATOM    944 1HD2 ASN A  59      30.114  15.096   4.580  1.00  0.00           H  
ATOM    945 2HD2 ASN A  59      30.392  14.695   6.242  1.00  0.00           H  
ATOM    946  N   ARG A  60      26.045  12.619   9.135  1.00  0.00           N  
ATOM    947  CA  ARG A  60      25.633  11.785  10.257  1.00  0.00           C  
ATOM    948  C   ARG A  60      24.215  12.120  10.701  1.00  0.00           C  
ATOM    949  O   ARG A  60      24.003  12.634  11.800  1.00  0.00           O  
ATOM    950  CB  ARG A  60      26.584  11.961  11.432  1.00  0.00           C  
ATOM    951  CG  ARG A  60      28.032  11.601  11.142  1.00  0.00           C  
ATOM    952  CD  ARG A  60      28.915  11.902  12.298  1.00  0.00           C  
ATOM    953  NE  ARG A  60      28.663  11.013  13.420  1.00  0.00           N  
ATOM    954  CZ  ARG A  60      29.042  11.256  14.690  1.00  0.00           C  
ATOM    955  NH1 ARG A  60      29.689  12.363  14.982  1.00  0.00           N  
ATOM    956  NH2 ARG A  60      28.764  10.382  15.641  1.00  0.00           N  
ATOM    957  H   ARG A  60      25.924  13.620   9.195  1.00  0.00           H  
ATOM    958  HA  ARG A  60      25.643  10.745   9.929  1.00  0.00           H  
ATOM    959 1HB  ARG A  60      26.562  12.997  11.765  1.00  0.00           H  
ATOM    960 2HB  ARG A  60      26.251  11.342  12.266  1.00  0.00           H  
ATOM    961 1HG  ARG A  60      28.106  10.535  10.923  1.00  0.00           H  
ATOM    962 2HG  ARG A  60      28.385  12.173  10.283  1.00  0.00           H  
ATOM    963 1HD  ARG A  60      29.957  11.787  12.000  1.00  0.00           H  
ATOM    964 2HD  ARG A  60      28.744  12.926  12.629  1.00  0.00           H  
ATOM    965  HE  ARG A  60      28.167  10.151  13.234  1.00  0.00           H  
ATOM    966 1HH1 ARG A  60      29.901  13.031  14.254  1.00  0.00           H  
ATOM    967 2HH1 ARG A  60      29.973  12.545  15.933  1.00  0.00           H  
ATOM    968 1HH2 ARG A  60      28.266   9.531  15.417  1.00  0.00           H  
ATOM    969 2HH2 ARG A  60      29.048  10.564  16.592  1.00  0.00           H  
ATOM    970  N   PRO A  61      23.246  11.827   9.841  1.00  0.00           N  
ATOM    971  CA  PRO A  61      21.865  12.228  10.077  1.00  0.00           C  
ATOM    972  C   PRO A  61      21.168  11.269  11.034  1.00  0.00           C  
ATOM    973  O   PRO A  61      21.522  10.093  11.116  1.00  0.00           O  
ATOM    974  CB  PRO A  61      21.247  12.176   8.676  1.00  0.00           C  
ATOM    975  CG  PRO A  61      22.008  11.101   7.980  1.00  0.00           C  
ATOM    976  CD  PRO A  61      23.421  11.261   8.476  1.00  0.00           C  
ATOM    977  HA  PRO A  61      21.873  13.215  10.540  1.00  0.00           H  
ATOM    978 1HB  PRO A  61      20.171  11.960   8.747  1.00  0.00           H  
ATOM    979 2HB  PRO A  61      21.345  13.156   8.185  1.00  0.00           H  
ATOM    980 1HG  PRO A  61      21.583  10.116   8.223  1.00  0.00           H  
ATOM    981 2HG  PRO A  61      21.926  11.221   6.890  1.00  0.00           H  
ATOM    982 1HD  PRO A  61      23.912  10.277   8.510  1.00  0.00           H  
ATOM    983 2HD  PRO A  61      23.968  11.945   7.810  1.00  0.00           H  
ATOM    984  N   GLN A  62      20.176  11.779  11.756  1.00  0.00           N  
ATOM    985  CA  GLN A  62      19.291  10.932  12.547  1.00  0.00           C  
ATOM    986  C   GLN A  62      17.870  11.482  12.560  1.00  0.00           C  
ATOM    987  O   GLN A  62      17.634  12.609  12.995  1.00  0.00           O  
ATOM    988  CB  GLN A  62      19.813  10.800  13.980  1.00  0.00           C  
ATOM    989  CG  GLN A  62      18.998   9.865  14.856  1.00  0.00           C  
ATOM    990  CD  GLN A  62      19.606   9.686  16.234  1.00  0.00           C  
ATOM    991  OE1 GLN A  62      20.455  10.474  16.661  1.00  0.00           O  
ATOM    992  NE2 GLN A  62      19.175   8.646  16.939  1.00  0.00           N  
ATOM    993  H   GLN A  62      20.032  12.779  11.758  1.00  0.00           H  
ATOM    994  HA  GLN A  62      19.263   9.946  12.083  1.00  0.00           H  
ATOM    995 1HB  GLN A  62      20.840  10.433  13.960  1.00  0.00           H  
ATOM    996 2HB  GLN A  62      19.825  11.781  14.454  1.00  0.00           H  
ATOM    997 1HG  GLN A  62      17.996  10.277  14.975  1.00  0.00           H  
ATOM    998 2HG  GLN A  62      18.945   8.888  14.376  1.00  0.00           H  
ATOM    999 1HE2 GLN A  62      19.541   8.476  17.855  1.00  0.00           H  
ATOM   1000 2HE2 GLN A  62      18.486   8.032  16.555  1.00  0.00           H  
ATOM   1001  N   PHE A  63      16.926  10.679  12.081  1.00  0.00           N  
ATOM   1002  CA  PHE A  63      15.564  11.148  11.856  1.00  0.00           C  
ATOM   1003  C   PHE A  63      14.576   9.988  11.849  1.00  0.00           C  
ATOM   1004  O   PHE A  63      14.948   8.846  11.578  1.00  0.00           O  
ATOM   1005  CB  PHE A  63      15.472  11.910  10.533  1.00  0.00           C  
ATOM   1006  CG  PHE A  63      15.928  11.114   9.342  1.00  0.00           C  
ATOM   1007  CD1 PHE A  63      15.010  10.452   8.541  1.00  0.00           C  
ATOM   1008  CD2 PHE A  63      17.274  11.026   9.023  1.00  0.00           C  
ATOM   1009  CE1 PHE A  63      15.428   9.720   7.445  1.00  0.00           C  
ATOM   1010  CE2 PHE A  63      17.695  10.296   7.928  1.00  0.00           C  
ATOM   1011  CZ  PHE A  63      16.770   9.642   7.139  1.00  0.00           C  
ATOM   1012  H   PHE A  63      17.158   9.720  11.866  1.00  0.00           H  
ATOM   1013  HA  PHE A  63      15.294  11.811  12.678  1.00  0.00           H  
ATOM   1014 1HB  PHE A  63      14.441  12.218  10.361  1.00  0.00           H  
ATOM   1015 2HB  PHE A  63      16.078  12.813  10.590  1.00  0.00           H  
ATOM   1016  HD1 PHE A  63      13.949  10.514   8.782  1.00  0.00           H  
ATOM   1017  HD2 PHE A  63      18.004  11.543   9.647  1.00  0.00           H  
ATOM   1018  HE1 PHE A  63      14.697   9.204   6.824  1.00  0.00           H  
ATOM   1019  HE2 PHE A  63      18.756  10.235   7.687  1.00  0.00           H  
ATOM   1020  HZ  PHE A  63      17.101   9.064   6.277  1.00  0.00           H  
ATOM   1021  N   THR A  64      13.317  10.287  12.148  1.00  0.00           N  
ATOM   1022  CA  THR A  64      12.275   9.269  12.184  1.00  0.00           C  
ATOM   1023  C   THR A  64      11.176   9.570  11.173  1.00  0.00           C  
ATOM   1024  O   THR A  64      10.682  10.695  11.095  1.00  0.00           O  
ATOM   1025  CB  THR A  64      11.663   9.149  13.592  1.00  0.00           C  
ATOM   1026  OG1 THR A  64      12.689   8.808  14.534  1.00  0.00           O  
ATOM   1027  CG2 THR A  64      10.583   8.079  13.615  1.00  0.00           C  
ATOM   1028  H   THR A  64      13.076  11.246  12.357  1.00  0.00           H  
ATOM   1029  HA  THR A  64      12.725   8.314  11.913  1.00  0.00           H  
ATOM   1030  HB  THR A  64      11.227  10.105  13.881  1.00  0.00           H  
ATOM   1031  HG1 THR A  64      12.554   9.302  15.346  1.00  0.00           H  
ATOM   1032 1HG2 THR A  64      10.162   8.009  14.618  1.00  0.00           H  
ATOM   1033 2HG2 THR A  64       9.796   8.341  12.909  1.00  0.00           H  
ATOM   1034 3HG2 THR A  64      11.015   7.119  13.336  1.00  0.00           H  
ATOM   1035  N   ILE A  65      10.796   8.558  10.399  1.00  0.00           N  
ATOM   1036  CA  ILE A  65       9.702   8.691   9.445  1.00  0.00           C  
ATOM   1037  C   ILE A  65       8.571   7.722   9.765  1.00  0.00           C  
ATOM   1038  O   ILE A  65       8.755   6.505   9.728  1.00  0.00           O  
ATOM   1039  CB  ILE A  65      10.195   8.450   8.007  1.00  0.00           C  
ATOM   1040  CG1 ILE A  65      11.293   9.452   7.643  1.00  0.00           C  
ATOM   1041  CG2 ILE A  65       9.037   8.544   7.025  1.00  0.00           C  
ATOM   1042  CD1 ILE A  65      11.941   9.189   6.303  1.00  0.00           C  
ATOM   1043  H   ILE A  65      11.279   7.674  10.475  1.00  0.00           H  
ATOM   1044  HA  ILE A  65       9.306   9.704   9.524  1.00  0.00           H  
ATOM   1045  HB  ILE A  65      10.639   7.457   7.937  1.00  0.00           H  
ATOM   1046 1HG1 ILE A  65      10.876  10.459   7.629  1.00  0.00           H  
ATOM   1047 2HG1 ILE A  65      12.071   9.433   8.407  1.00  0.00           H  
ATOM   1048 1HG2 ILE A  65       9.403   8.371   6.013  1.00  0.00           H  
ATOM   1049 2HG2 ILE A  65       8.288   7.793   7.273  1.00  0.00           H  
ATOM   1050 3HG2 ILE A  65       8.589   9.536   7.084  1.00  0.00           H  
ATOM   1051 1HD1 ILE A  65      12.708   9.940   6.116  1.00  0.00           H  
ATOM   1052 2HD1 ILE A  65      12.396   8.198   6.307  1.00  0.00           H  
ATOM   1053 3HD1 ILE A  65      11.187   9.239   5.519  1.00  0.00           H  
ATOM   1054  N   GLU A  66       7.402   8.268  10.079  1.00  0.00           N  
ATOM   1055  CA  GLU A  66       6.222   7.453  10.344  1.00  0.00           C  
ATOM   1056  C   GLU A  66       5.156   7.663   9.277  1.00  0.00           C  
ATOM   1057  O   GLU A  66       4.917   8.787   8.837  1.00  0.00           O  
ATOM   1058  CB  GLU A  66       5.647   7.780  11.724  1.00  0.00           C  
ATOM   1059  CG  GLU A  66       4.402   6.985  12.091  1.00  0.00           C  
ATOM   1060  CD  GLU A  66       3.908   7.280  13.480  1.00  0.00           C  
ATOM   1061  OE1 GLU A  66       4.624   7.905  14.225  1.00  0.00           O  
ATOM   1062  OE2 GLU A  66       2.812   6.879  13.797  1.00  0.00           O  
ATOM   1063  H   GLU A  66       7.328   9.274  10.136  1.00  0.00           H  
ATOM   1064  HA  GLU A  66       6.521   6.405  10.317  1.00  0.00           H  
ATOM   1065 1HB  GLU A  66       6.402   7.591  12.488  1.00  0.00           H  
ATOM   1066 2HB  GLU A  66       5.393   8.839  11.771  1.00  0.00           H  
ATOM   1067 1HG  GLU A  66       3.611   7.220  11.379  1.00  0.00           H  
ATOM   1068 2HG  GLU A  66       4.624   5.923  12.007  1.00  0.00           H  
ATOM   1069  N   TRP A  67       4.518   6.573   8.863  1.00  0.00           N  
ATOM   1070  CA  TRP A  67       3.473   6.636   7.848  1.00  0.00           C  
ATOM   1071  C   TRP A  67       2.411   5.571   8.084  1.00  0.00           C  
ATOM   1072  O   TRP A  67       2.716   4.380   8.150  1.00  0.00           O  
ATOM   1073  CB  TRP A  67       4.075   6.461   6.452  1.00  0.00           C  
ATOM   1074  CG  TRP A  67       4.646   5.096   6.213  1.00  0.00           C  
ATOM   1075  CD1 TRP A  67       4.010   4.035   5.642  1.00  0.00           C  
ATOM   1076  CD2 TRP A  67       5.980   4.637   6.539  1.00  0.00           C  
ATOM   1077  NE1 TRP A  67       4.851   2.951   5.591  1.00  0.00           N  
ATOM   1078  CE2 TRP A  67       6.061   3.302   6.135  1.00  0.00           C  
ATOM   1079  CE3 TRP A  67       7.095   5.243   7.132  1.00  0.00           C  
ATOM   1080  CZ2 TRP A  67       7.215   2.553   6.304  1.00  0.00           C  
ATOM   1081  CZ3 TRP A  67       8.252   4.492   7.301  1.00  0.00           C  
ATOM   1082  CH2 TRP A  67       8.310   3.182   6.897  1.00  0.00           C  
ATOM   1083  H   TRP A  67       4.763   5.678   9.262  1.00  0.00           H  
ATOM   1084  HA  TRP A  67       2.990   7.611   7.919  1.00  0.00           H  
ATOM   1085 1HB  TRP A  67       3.308   6.649   5.700  1.00  0.00           H  
ATOM   1086 2HB  TRP A  67       4.866   7.195   6.303  1.00  0.00           H  
ATOM   1087  HD1 TRP A  67       2.984   4.046   5.279  1.00  0.00           H  
ATOM   1088  HE1 TRP A  67       4.618   2.043   5.216  1.00  0.00           H  
ATOM   1089  HE3 TRP A  67       7.055   6.283   7.453  1.00  0.00           H  
ATOM   1090  HZ2 TRP A  67       7.281   1.511   5.990  1.00  0.00           H  
ATOM   1091  HZ3 TRP A  67       9.115   4.971   7.764  1.00  0.00           H  
ATOM   1092  HH2 TRP A  67       9.234   2.622   7.044  1.00  0.00           H  
ATOM   1093  N   GLY A  68       1.162   6.005   8.211  1.00  0.00           N  
ATOM   1094  CA  GLY A  68       0.041   5.085   8.359  1.00  0.00           C  
ATOM   1095  C   GLY A  68       0.127   4.321   9.675  1.00  0.00           C  
ATOM   1096  O   GLY A  68      -0.493   3.270   9.835  1.00  0.00           O  
ATOM   1097  H   GLY A  68       0.984   7.000   8.203  1.00  0.00           H  
ATOM   1098 1HA  GLY A  68      -0.895   5.641   8.318  1.00  0.00           H  
ATOM   1099 2HA  GLY A  68       0.034   4.382   7.527  1.00  0.00           H  
ATOM   1100  N   GLY A  69       0.899   4.856  10.614  1.00  0.00           N  
ATOM   1101  CA  GLY A  69       1.100   4.204  11.903  1.00  0.00           C  
ATOM   1102  C   GLY A  69       2.427   3.459  11.943  1.00  0.00           C  
ATOM   1103  O   GLY A  69       2.935   3.132  13.016  1.00  0.00           O  
ATOM   1104  H   GLY A  69       1.359   5.736  10.431  1.00  0.00           H  
ATOM   1105 1HA  GLY A  69       1.074   4.952  12.697  1.00  0.00           H  
ATOM   1106 2HA  GLY A  69       0.282   3.509  12.090  1.00  0.00           H  
ATOM   1107  N   GLN A  70       2.986   3.193  10.768  1.00  0.00           N  
ATOM   1108  CA  GLN A  70       4.254   2.479  10.666  1.00  0.00           C  
ATOM   1109  C   GLN A  70       5.434   3.422  10.863  1.00  0.00           C  
ATOM   1110  O   GLN A  70       5.680   4.304  10.041  1.00  0.00           O  
ATOM   1111  CB  GLN A  70       4.366   1.777   9.310  1.00  0.00           C  
ATOM   1112  CG  GLN A  70       5.666   1.017   9.108  1.00  0.00           C  
ATOM   1113  CD  GLN A  70       5.795  -0.166  10.048  1.00  0.00           C  
ATOM   1114  OE1 GLN A  70       4.947  -1.062  10.062  1.00  0.00           O  
ATOM   1115  NE2 GLN A  70       6.861  -0.177  10.841  1.00  0.00           N  
ATOM   1116  H   GLN A  70       2.521   3.493   9.923  1.00  0.00           H  
ATOM   1117  HA  GLN A  70       4.286   1.732  11.459  1.00  0.00           H  
ATOM   1118 1HB  GLN A  70       3.543   1.073   9.195  1.00  0.00           H  
ATOM   1119 2HB  GLN A  70       4.280   2.514   8.511  1.00  0.00           H  
ATOM   1120 1HG  GLN A  70       5.702   0.646   8.084  1.00  0.00           H  
ATOM   1121 2HG  GLN A  70       6.502   1.692   9.291  1.00  0.00           H  
ATOM   1122 1HE2 GLN A  70       7.000  -0.933  11.482  1.00  0.00           H  
ATOM   1123 2HE2 GLN A  70       7.525   0.569  10.797  1.00  0.00           H  
ATOM   1124  N   ARG A  71       6.161   3.229  11.958  1.00  0.00           N  
ATOM   1125  CA  ARG A  71       7.254   4.124  12.319  1.00  0.00           C  
ATOM   1126  C   ARG A  71       8.607   3.461  12.092  1.00  0.00           C  
ATOM   1127  O   ARG A  71       8.871   2.375  12.608  1.00  0.00           O  
ATOM   1128  CB  ARG A  71       7.139   4.550  13.775  1.00  0.00           C  
ATOM   1129  CG  ARG A  71       8.203   5.533  14.240  1.00  0.00           C  
ATOM   1130  CD  ARG A  71       7.967   5.976  15.638  1.00  0.00           C  
ATOM   1131  NE  ARG A  71       6.745   6.754  15.762  1.00  0.00           N  
ATOM   1132  CZ  ARG A  71       6.203   7.146  16.931  1.00  0.00           C  
ATOM   1133  NH1 ARG A  71       6.785   6.826  18.065  1.00  0.00           N  
ATOM   1134  NH2 ARG A  71       5.086   7.853  16.937  1.00  0.00           N  
ATOM   1135  H   ARG A  71       5.952   2.443  12.556  1.00  0.00           H  
ATOM   1136  HA  ARG A  71       7.200   5.002  11.674  1.00  0.00           H  
ATOM   1137 1HB  ARG A  71       6.168   5.012  13.943  1.00  0.00           H  
ATOM   1138 2HB  ARG A  71       7.199   3.671  14.417  1.00  0.00           H  
ATOM   1139 1HG  ARG A  71       9.183   5.058  14.191  1.00  0.00           H  
ATOM   1140 2HG  ARG A  71       8.193   6.412  13.595  1.00  0.00           H  
ATOM   1141 1HD  ARG A  71       7.883   5.105  16.287  1.00  0.00           H  
ATOM   1142 2HD  ARG A  71       8.800   6.595  15.968  1.00  0.00           H  
ATOM   1143  HE  ARG A  71       6.268   7.019  14.910  1.00  0.00           H  
ATOM   1144 1HH1 ARG A  71       7.639   6.286  18.060  1.00  0.00           H  
ATOM   1145 2HH1 ARG A  71       6.379   7.121  18.942  1.00  0.00           H  
ATOM   1146 1HH2 ARG A  71       4.638   8.099  16.065  1.00  0.00           H  
ATOM   1147 2HH2 ARG A  71       4.680   8.147  17.813  1.00  0.00           H  
ATOM   1148  N   GLN A  72       9.461   4.121  11.318  1.00  0.00           N  
ATOM   1149  CA  GLN A  72      10.813   3.630  11.075  1.00  0.00           C  
ATOM   1150  C   GLN A  72      11.852   4.693  11.406  1.00  0.00           C  
ATOM   1151  O   GLN A  72      11.851   5.778  10.825  1.00  0.00           O  
ATOM   1152  CB  GLN A  72      10.967   3.183   9.619  1.00  0.00           C  
ATOM   1153  CG  GLN A  72      12.371   2.733   9.252  1.00  0.00           C  
ATOM   1154  CD  GLN A  72      12.768   1.447   9.951  1.00  0.00           C  
ATOM   1155  OE1 GLN A  72      12.130   0.405   9.773  1.00  0.00           O  
ATOM   1156  NE2 GLN A  72      13.826   1.511  10.751  1.00  0.00           N  
ATOM   1157  H   GLN A  72       9.167   4.986  10.885  1.00  0.00           H  
ATOM   1158  HA  GLN A  72      10.986   2.778  11.732  1.00  0.00           H  
ATOM   1159 1HB  GLN A  72      10.286   2.356   9.418  1.00  0.00           H  
ATOM   1160 2HB  GLN A  72      10.692   4.003   8.956  1.00  0.00           H  
ATOM   1161 1HG  GLN A  72      12.418   2.567   8.176  1.00  0.00           H  
ATOM   1162 2HG  GLN A  72      13.078   3.511   9.541  1.00  0.00           H  
ATOM   1163 1HE2 GLN A  72      14.135   0.694  11.239  1.00  0.00           H  
ATOM   1164 2HE2 GLN A  72      14.314   2.376  10.867  1.00  0.00           H  
ATOM   1165  N   HIS A  73      12.740   4.374  12.343  1.00  0.00           N  
ATOM   1166  CA  HIS A  73      13.810   5.287  12.726  1.00  0.00           C  
ATOM   1167  C   HIS A  73      15.026   5.120  11.824  1.00  0.00           C  
ATOM   1168  O   HIS A  73      15.424   4.000  11.504  1.00  0.00           O  
ATOM   1169  CB  HIS A  73      14.215   5.062  14.187  1.00  0.00           C  
ATOM   1170  CG  HIS A  73      15.226   6.045  14.688  1.00  0.00           C  
ATOM   1171  ND1 HIS A  73      14.955   7.392  14.816  1.00  0.00           N  
ATOM   1172  CD2 HIS A  73      16.507   5.879  15.093  1.00  0.00           C  
ATOM   1173  CE1 HIS A  73      16.027   8.011  15.279  1.00  0.00           C  
ATOM   1174  NE2 HIS A  73      16.982   7.116  15.455  1.00  0.00           N  
ATOM   1175  H   HIS A  73      12.671   3.477  12.800  1.00  0.00           H  
ATOM   1176  HA  HIS A  73      13.444   6.307  12.608  1.00  0.00           H  
ATOM   1177 1HB  HIS A  73      13.332   5.125  14.823  1.00  0.00           H  
ATOM   1178 2HB  HIS A  73      14.629   4.060  14.299  1.00  0.00           H  
ATOM   1179  HD1 HIS A  73      14.070   7.833  14.668  1.00  0.00           H  
ATOM   1180  HD2 HIS A  73      17.153   5.004  15.168  1.00  0.00           H  
ATOM   1181  HE1 HIS A  73      16.015   9.087  15.451  1.00  0.00           H  
ATOM   1182  N   PHE A  74      15.613   6.240  11.418  1.00  0.00           N  
ATOM   1183  CA  PHE A  74      16.803   6.219  10.575  1.00  0.00           C  
ATOM   1184  C   PHE A  74      17.992   6.855  11.284  1.00  0.00           C  
ATOM   1185  O   PHE A  74      17.825   7.734  12.130  1.00  0.00           O  
ATOM   1186  CB  PHE A  74      16.537   6.951   9.258  1.00  0.00           C  
ATOM   1187  CG  PHE A  74      15.497   6.292   8.397  1.00  0.00           C  
ATOM   1188  CD1 PHE A  74      14.149   6.548   8.595  1.00  0.00           C  
ATOM   1189  CD2 PHE A  74      15.865   5.413   7.390  1.00  0.00           C  
ATOM   1190  CE1 PHE A  74      13.191   5.942   7.804  1.00  0.00           C  
ATOM   1191  CE2 PHE A  74      14.910   4.807   6.597  1.00  0.00           C  
ATOM   1192  CZ  PHE A  74      13.572   5.072   6.805  1.00  0.00           C  
ATOM   1193  H   PHE A  74      15.226   7.129  11.700  1.00  0.00           H  
ATOM   1194  HA  PHE A  74      17.054   5.179  10.369  1.00  0.00           H  
ATOM   1195 1HB  PHE A  74      16.210   7.969   9.467  1.00  0.00           H  
ATOM   1196 2HB  PHE A  74      17.461   7.015   8.685  1.00  0.00           H  
ATOM   1197  HD1 PHE A  74      13.848   7.238   9.384  1.00  0.00           H  
ATOM   1198  HD2 PHE A  74      16.923   5.204   7.226  1.00  0.00           H  
ATOM   1199  HE1 PHE A  74      12.135   6.153   7.970  1.00  0.00           H  
ATOM   1200  HE2 PHE A  74      15.213   4.119   5.807  1.00  0.00           H  
ATOM   1201  HZ  PHE A  74      12.818   4.593   6.182  1.00  0.00           H  
ATOM   1202  N   GLN A  75      19.192   6.405  10.935  1.00  0.00           N  
ATOM   1203  CA  GLN A  75      20.412   6.934  11.533  1.00  0.00           C  
ATOM   1204  C   GLN A  75      21.646   6.469  10.770  1.00  0.00           C  
ATOM   1205  O   GLN A  75      21.921   5.272  10.687  1.00  0.00           O  
ATOM   1206  CB  GLN A  75      20.516   6.514  13.001  1.00  0.00           C  
ATOM   1207  CG  GLN A  75      21.721   7.085  13.729  1.00  0.00           C  
ATOM   1208  CD  GLN A  75      21.768   6.668  15.186  1.00  0.00           C  
ATOM   1209  OE1 GLN A  75      21.116   5.702  15.592  1.00  0.00           O  
ATOM   1210  NE2 GLN A  75      22.541   7.396  15.984  1.00  0.00           N  
ATOM   1211  H   GLN A  75      19.261   5.678  10.237  1.00  0.00           H  
ATOM   1212  HA  GLN A  75      20.374   8.022  11.474  1.00  0.00           H  
ATOM   1213 1HB  GLN A  75      19.619   6.831  13.534  1.00  0.00           H  
ATOM   1214 2HB  GLN A  75      20.567   5.427  13.066  1.00  0.00           H  
ATOM   1215 1HG  GLN A  75      22.629   6.729  13.242  1.00  0.00           H  
ATOM   1216 2HG  GLN A  75      21.676   8.173  13.685  1.00  0.00           H  
ATOM   1217 1HE2 GLN A  75      22.612   7.169  16.957  1.00  0.00           H  
ATOM   1218 2HE2 GLN A  75      23.053   8.171  15.614  1.00  0.00           H  
ATOM   1219  N   HIS A  76      22.387   7.422  10.215  1.00  0.00           N  
ATOM   1220  CA  HIS A  76      23.538   7.107   9.377  1.00  0.00           C  
ATOM   1221  C   HIS A  76      24.781   7.852   9.846  1.00  0.00           C  
ATOM   1222  O   HIS A  76      24.688   8.820  10.602  1.00  0.00           O  
ATOM   1223  CB  HIS A  76      23.251   7.451   7.912  1.00  0.00           C  
ATOM   1224  CG  HIS A  76      21.989   6.841   7.387  1.00  0.00           C  
ATOM   1225  ND1 HIS A  76      21.909   5.521   6.993  1.00  0.00           N  
ATOM   1226  CD2 HIS A  76      20.758   7.368   7.190  1.00  0.00           C  
ATOM   1227  CE1 HIS A  76      20.681   5.264   6.576  1.00  0.00           C  
ATOM   1228  NE2 HIS A  76      19.964   6.368   6.686  1.00  0.00           N  
ATOM   1229  H   HIS A  76      22.147   8.389  10.377  1.00  0.00           H  
ATOM   1230  HA  HIS A  76      23.737   6.038   9.463  1.00  0.00           H  
ATOM   1231 1HB  HIS A  76      23.180   8.533   7.799  1.00  0.00           H  
ATOM   1232 2HB  HIS A  76      24.079   7.111   7.290  1.00  0.00           H  
ATOM   1233  HD1 HIS A  76      22.629   4.833   7.081  1.00  0.00           H  
ATOM   1234  HD2 HIS A  76      20.345   8.364   7.353  1.00  0.00           H  
ATOM   1235  HE1 HIS A  76      20.412   4.269   6.222  1.00  0.00           H  
ATOM   1236  N   HIS A  77      25.944   7.397   9.393  1.00  0.00           N  
ATOM   1237  CA  HIS A  77      27.206   8.042   9.737  1.00  0.00           C  
ATOM   1238  C   HIS A  77      28.169   8.033   8.557  1.00  0.00           C  
ATOM   1239  O   HIS A  77      28.135   7.128   7.723  1.00  0.00           O  
ATOM   1240  OXT HIS A  77      28.973   8.915   8.432  1.00  0.00           O  
ATOM   1241  CB  HIS A  77      27.856   7.351  10.940  1.00  0.00           C  
ATOM   1242  CG  HIS A  77      27.045   7.439  12.195  1.00  0.00           C  
ATOM   1243  ND1 HIS A  77      26.922   8.605  12.921  1.00  0.00           N  
ATOM   1244  CD2 HIS A  77      26.318   6.506  12.854  1.00  0.00           C  
ATOM   1245  CE1 HIS A  77      26.151   8.385  13.973  1.00  0.00           C  
ATOM   1246  NE2 HIS A  77      25.773   7.120  13.955  1.00  0.00           N  
ATOM   1247  H   HIS A  77      25.954   6.583   8.795  1.00  0.00           H  
ATOM   1248  HA  HIS A  77      26.997   9.081   9.990  1.00  0.00           H  
ATOM   1249 1HB  HIS A  77      28.018   6.297  10.711  1.00  0.00           H  
ATOM   1250 2HB  HIS A  77      28.831   7.797  11.132  1.00  0.00           H  
ATOM   1251  HD2 HIS A  77      26.189   5.463  12.565  1.00  0.00           H  
ATOM   1252  HE1 HIS A  77      25.875   9.123  14.726  1.00  0.00           H  
ATOM   1253  HE2 HIS A  77      25.179   6.672  14.637  1.00  0.00           H  
