# Supplementary material for: De novo design of immunoglobulin-like domains
Source: Nat Commun. 2022 Oct 3;13:5661. doi: 10.1038/s41467-022-33004-6 (PMC9530121; doi:10.1038/s41467-022-33004-6)
Supplement: Supplementary file 4 — Supplementary Data 1 [file 41467_2022_33004_MOESM4_ESM.zip › dIG_design_models/dIG10_model.pdb]

ATOM      1  N   ARG A   1       0.000   0.000   0.000  1.00  0.00           N  
ATOM      2  CA  ARG A   1       1.458   0.000   0.000  1.00  0.00           C  
ATOM      3  C   ARG A   1       2.009   1.420   0.000  1.00  0.00           C  
ATOM      4  O   ARG A   1       1.541   2.278  -0.749  1.00  0.00           O  
ATOM      5  CB  ARG A   1       1.993  -0.748  -1.212  1.00  0.00           C  
ATOM      6  CG  ARG A   1       3.504  -0.915  -1.245  1.00  0.00           C  
ATOM      7  CD  ARG A   1       3.945  -1.697  -2.428  1.00  0.00           C  
ATOM      8  NE  ARG A   1       3.674  -0.996  -3.673  1.00  0.00           N  
ATOM      9  CZ  ARG A   1       4.470  -0.048  -4.206  1.00  0.00           C  
ATOM     10  NH1 ARG A   1       5.579   0.300  -3.593  1.00  0.00           N  
ATOM     11  NH2 ARG A   1       4.134   0.532  -5.346  1.00  0.00           N  
ATOM     12 1H   ARG A   1      -0.334  -0.943   0.000  1.00  0.00           H  
ATOM     13 2H   ARG A   1      -0.334   0.471   0.816  1.00  0.00           H  
ATOM     14 3H   ARG A   1      -0.334   0.471  -0.816  1.00  0.00           H  
ATOM     15  HA  ARG A   1       1.797  -0.490   0.913  1.00  0.00           H  
ATOM     16 1HB  ARG A   1       1.551  -1.743  -1.249  1.00  0.00           H  
ATOM     17 2HB  ARG A   1       1.699  -0.225  -2.122  1.00  0.00           H  
ATOM     18 1HG  ARG A   1       3.978   0.066  -1.286  1.00  0.00           H  
ATOM     19 2HG  ARG A   1       3.832  -1.439  -0.346  1.00  0.00           H  
ATOM     20 1HD  ARG A   1       5.018  -1.877  -2.366  1.00  0.00           H  
ATOM     21 2HD  ARG A   1       3.418  -2.649  -2.452  1.00  0.00           H  
ATOM     22  HE  ARG A   1       2.829  -1.236  -4.173  1.00  0.00           H  
ATOM     23 1HH1 ARG A   1       5.836  -0.144  -2.723  1.00  0.00           H  
ATOM     24 2HH1 ARG A   1       6.176   1.010  -3.993  1.00  0.00           H  
ATOM     25 1HH2 ARG A   1       3.281   0.264  -5.817  1.00  0.00           H  
ATOM     26 2HH2 ARG A   1       4.730   1.241  -5.745  1.00  0.00           H  
ATOM     27  N   VAL A   2       3.006   1.663   0.844  1.00  0.00           N  
ATOM     28  CA  VAL A   2       3.581   2.995   0.989  1.00  0.00           C  
ATOM     29  C   VAL A   2       5.010   3.037   0.465  1.00  0.00           C  
ATOM     30  O   VAL A   2       5.836   2.194   0.816  1.00  0.00           O  
ATOM     31  CB  VAL A   2       3.565   3.426   2.467  1.00  0.00           C  
ATOM     32  CG1 VAL A   2       4.196   4.801   2.627  1.00  0.00           C  
ATOM     33  CG2 VAL A   2       2.138   3.423   2.993  1.00  0.00           C  
ATOM     34  H   VAL A   2       3.375   0.905   1.400  1.00  0.00           H  
ATOM     35  HA  VAL A   2       2.986   3.687   0.392  1.00  0.00           H  
ATOM     36  HB  VAL A   2       4.168   2.727   3.046  1.00  0.00           H  
ATOM     37 1HG1 VAL A   2       4.177   5.090   3.679  1.00  0.00           H  
ATOM     38 2HG1 VAL A   2       5.228   4.771   2.278  1.00  0.00           H  
ATOM     39 3HG1 VAL A   2       3.635   5.529   2.042  1.00  0.00           H  
ATOM     40 1HG2 VAL A   2       2.135   3.728   4.039  1.00  0.00           H  
ATOM     41 2HG2 VAL A   2       1.534   4.118   2.410  1.00  0.00           H  
ATOM     42 3HG2 VAL A   2       1.721   2.419   2.907  1.00  0.00           H  
ATOM     43  N   GLU A   3       5.298   4.025  -0.377  1.00  0.00           N  
ATOM     44  CA  GLU A   3       6.630   4.181  -0.949  1.00  0.00           C  
ATOM     45  C   GLU A   3       7.014   5.651  -1.057  1.00  0.00           C  
ATOM     46  O   GLU A   3       6.287   6.450  -1.647  1.00  0.00           O  
ATOM     47  CB  GLU A   3       6.698   3.522  -2.328  1.00  0.00           C  
ATOM     48  CG  GLU A   3       8.064   3.603  -2.996  1.00  0.00           C  
ATOM     49  CD  GLU A   3       8.115   2.878  -4.313  1.00  0.00           C  
ATOM     50  OE1 GLU A   3       7.132   2.280  -4.678  1.00  0.00           O  
ATOM     51  OE2 GLU A   3       9.138   2.923  -4.953  1.00  0.00           O  
ATOM     52  H   GLU A   3       4.575   4.684  -0.627  1.00  0.00           H  
ATOM     53  HA  GLU A   3       7.343   3.697  -0.281  1.00  0.00           H  
ATOM     54 1HB  GLU A   3       6.429   2.469  -2.243  1.00  0.00           H  
ATOM     55 2HB  GLU A   3       5.973   3.993  -2.992  1.00  0.00           H  
ATOM     56 1HG  GLU A   3       8.315   4.650  -3.161  1.00  0.00           H  
ATOM     57 2HG  GLU A   3       8.810   3.180  -2.325  1.00  0.00           H  
ATOM     58  N   VAL A   4       8.160   6.001  -0.484  1.00  0.00           N  
ATOM     59  CA  VAL A   4       8.671   7.364  -0.563  1.00  0.00           C  
ATOM     60  C   VAL A   4      10.079   7.392  -1.145  1.00  0.00           C  
ATOM     61  O   VAL A   4      10.981   6.721  -0.644  1.00  0.00           O  
ATOM     62  CB  VAL A   4       8.683   8.013   0.834  1.00  0.00           C  
ATOM     63  CG1 VAL A   4       9.249   9.423   0.762  1.00  0.00           C  
ATOM     64  CG2 VAL A   4       7.276   8.025   1.411  1.00  0.00           C  
ATOM     65  H   VAL A   4       8.692   5.305   0.020  1.00  0.00           H  
ATOM     66  HA  VAL A   4       8.022   7.931  -1.231  1.00  0.00           H  
ATOM     67  HB  VAL A   4       9.339   7.436   1.487  1.00  0.00           H  
ATOM     68 1HG1 VAL A   4       9.250   9.866   1.758  1.00  0.00           H  
ATOM     69 2HG1 VAL A   4      10.269   9.386   0.381  1.00  0.00           H  
ATOM     70 3HG1 VAL A   4       8.634  10.029   0.097  1.00  0.00           H  
ATOM     71 1HG2 VAL A   4       7.292   8.484   2.399  1.00  0.00           H  
ATOM     72 2HG2 VAL A   4       6.619   8.597   0.755  1.00  0.00           H  
ATOM     73 3HG2 VAL A   4       6.906   7.003   1.492  1.00  0.00           H  
ATOM     74  N   ARG A   5      10.260   8.173  -2.204  1.00  0.00           N  
ATOM     75  CA  ARG A   5      11.552   8.268  -2.873  1.00  0.00           C  
ATOM     76  C   ARG A   5      12.137   9.669  -2.746  1.00  0.00           C  
ATOM     77  O   ARG A   5      11.404  10.649  -2.617  1.00  0.00           O  
ATOM     78  CB  ARG A   5      11.419   7.909  -4.346  1.00  0.00           C  
ATOM     79  CG  ARG A   5      10.979   6.480  -4.619  1.00  0.00           C  
ATOM     80  CD  ARG A   5      10.949   6.183  -6.074  1.00  0.00           C  
ATOM     81  NE  ARG A   5      10.482   4.832  -6.342  1.00  0.00           N  
ATOM     82  CZ  ARG A   5      10.525   4.233  -7.548  1.00  0.00           C  
ATOM     83  NH1 ARG A   5      11.015   4.876  -8.584  1.00  0.00           N  
ATOM     84  NH2 ARG A   5      10.074   2.999  -7.689  1.00  0.00           N  
ATOM     85  H   ARG A   5       9.483   8.715  -2.555  1.00  0.00           H  
ATOM     86  HA  ARG A   5      12.237   7.574  -2.387  1.00  0.00           H  
ATOM     87 1HB  ARG A   5      10.696   8.573  -4.818  1.00  0.00           H  
ATOM     88 2HB  ARG A   5      12.376   8.061  -4.845  1.00  0.00           H  
ATOM     89 1HG  ARG A   5      11.673   5.788  -4.142  1.00  0.00           H  
ATOM     90 2HG  ARG A   5       9.977   6.325  -4.216  1.00  0.00           H  
ATOM     91 1HD  ARG A   5      10.278   6.881  -6.574  1.00  0.00           H  
ATOM     92 2HD  ARG A   5      11.952   6.285  -6.487  1.00  0.00           H  
ATOM     93  HE  ARG A   5      10.097   4.305  -5.569  1.00  0.00           H  
ATOM     94 1HH1 ARG A   5      11.360   5.820  -8.477  1.00  0.00           H  
ATOM     95 2HH1 ARG A   5      11.047   4.427  -9.488  1.00  0.00           H  
ATOM     96 1HH2 ARG A   5       9.697   2.504  -6.892  1.00  0.00           H  
ATOM     97 2HH2 ARG A   5      10.106   2.550  -8.593  1.00  0.00           H  
ATOM     98  N   ILE A   6      13.462   9.757  -2.783  1.00  0.00           N  
ATOM     99  CA  ILE A   6      14.147  11.042  -2.712  1.00  0.00           C  
ATOM    100  C   ILE A   6      14.938  11.315  -3.984  1.00  0.00           C  
ATOM    101  O   ILE A   6      15.759  10.499  -4.404  1.00  0.00           O  
ATOM    102  CB  ILE A   6      15.093  11.094  -1.498  1.00  0.00           C  
ATOM    103  CG1 ILE A   6      14.311  10.862  -0.202  1.00  0.00           C  
ATOM    104  CG2 ILE A   6      15.825  12.426  -1.451  1.00  0.00           C  
ATOM    105  CD1 ILE A   6      15.188  10.669   1.014  1.00  0.00           C  
ATOM    106  H   ILE A   6      14.009   8.911  -2.862  1.00  0.00           H  
ATOM    107  HA  ILE A   6      13.400  11.826  -2.590  1.00  0.00           H  
ATOM    108  HB  ILE A   6      15.824  10.290  -1.572  1.00  0.00           H  
ATOM    109 1HG1 ILE A   6      13.653  11.711  -0.017  1.00  0.00           H  
ATOM    110 2HG1 ILE A   6      13.680   9.980  -0.310  1.00  0.00           H  
ATOM    111 1HG2 ILE A   6      16.488  12.446  -0.586  1.00  0.00           H  
ATOM    112 2HG2 ILE A   6      16.411  12.551  -2.360  1.00  0.00           H  
ATOM    113 3HG2 ILE A   6      15.100  13.237  -1.371  1.00  0.00           H  
ATOM    114 1HD1 ILE A   6      14.562  10.510   1.893  1.00  0.00           H  
ATOM    115 2HD1 ILE A   6      15.831   9.801   0.865  1.00  0.00           H  
ATOM    116 3HD1 ILE A   6      15.803  11.555   1.163  1.00  0.00           H  
ATOM    117  N   SER A   7      14.687  12.468  -4.595  1.00  0.00           N  
ATOM    118  CA  SER A   7      15.360  12.842  -5.833  1.00  0.00           C  
ATOM    119  C   SER A   7      15.751  14.314  -5.825  1.00  0.00           C  
ATOM    120  O   SER A   7      14.915  15.190  -6.044  1.00  0.00           O  
ATOM    121  CB  SER A   7      14.463  12.555  -7.022  1.00  0.00           C  
ATOM    122  OG  SER A   7      15.085  12.928  -8.221  1.00  0.00           O  
ATOM    123  H   SER A   7      14.012  13.102  -4.192  1.00  0.00           H  
ATOM    124  HA  SER A   7      16.274  12.254  -5.913  1.00  0.00           H  
ATOM    125 1HB  SER A   7      14.223  11.492  -7.049  1.00  0.00           H  
ATOM    126 2HB  SER A   7      13.527  13.099  -6.911  1.00  0.00           H  
ATOM    127  HG  SER A   7      15.891  12.409  -8.274  1.00  0.00           H  
ATOM    128  N   GLY A   8      17.028  14.580  -5.570  1.00  0.00           N  
ATOM    129  CA  GLY A   8      17.532  15.947  -5.528  1.00  0.00           C  
ATOM    130  C   GLY A   8      16.976  16.703  -4.328  1.00  0.00           C  
ATOM    131  O   GLY A   8      17.159  16.291  -3.183  1.00  0.00           O  
ATOM    132  H   GLY A   8      17.666  13.815  -5.400  1.00  0.00           H  
ATOM    133 1HA  GLY A   8      18.621  15.933  -5.480  1.00  0.00           H  
ATOM    134 2HA  GLY A   8      17.258  16.464  -6.447  1.00  0.00           H  
ATOM    135  N   ASN A   9      16.295  17.812  -4.598  1.00  0.00           N  
ATOM    136  CA  ASN A   9      15.699  18.621  -3.541  1.00  0.00           C  
ATOM    137  C   ASN A   9      14.204  18.357  -3.422  1.00  0.00           C  
ATOM    138  O   ASN A   9      13.483  19.101  -2.756  1.00  0.00           O  
ATOM    139  CB  ASN A   9      15.964  20.096  -3.784  1.00  0.00           C  
ATOM    140  CG  ASN A   9      17.413  20.459  -3.614  1.00  0.00           C  
ATOM    141  OD1 ASN A   9      18.070  20.014  -2.666  1.00  0.00           O  
ATOM    142  ND2 ASN A   9      17.924  21.259  -4.515  1.00  0.00           N  
ATOM    143  H   ASN A   9      16.187  18.102  -5.559  1.00  0.00           H  
ATOM    144  HA  ASN A   9      16.164  18.340  -2.596  1.00  0.00           H  
ATOM    145 1HB  ASN A   9      15.651  20.360  -4.796  1.00  0.00           H  
ATOM    146 2HB  ASN A   9      15.368  20.691  -3.092  1.00  0.00           H  
ATOM    147 1HD2 ASN A   9      18.884  21.534  -4.452  1.00  0.00           H  
ATOM    148 2HD2 ASN A   9      17.355  21.595  -5.265  1.00  0.00           H  
ATOM    149  N   THR A  10      13.742  17.294  -4.071  1.00  0.00           N  
ATOM    150  CA  THR A  10      12.337  16.911  -4.012  1.00  0.00           C  
ATOM    151  C   THR A  10      12.179  15.456  -3.588  1.00  0.00           C  
ATOM    152  O   THR A  10      13.130  14.677  -3.644  1.00  0.00           O  
ATOM    153  CB  THR A  10      11.645  17.131  -5.370  1.00  0.00           C  
ATOM    154  OG1 THR A  10      12.232  16.269  -6.354  1.00  0.00           O  
ATOM    155  CG2 THR A  10      11.793  18.578  -5.816  1.00  0.00           C  
ATOM    156  H   THR A  10      14.382  16.736  -4.619  1.00  0.00           H  
ATOM    157  HA  THR A  10      11.847  17.532  -3.262  1.00  0.00           H  
ATOM    158  HB  THR A  10      10.586  16.890  -5.282  1.00  0.00           H  
ATOM    159  HG1 THR A  10      13.110  16.008  -6.066  1.00  0.00           H  
ATOM    160 1HG2 THR A  10      11.298  18.715  -6.777  1.00  0.00           H  
ATOM    161 2HG2 THR A  10      11.337  19.235  -5.076  1.00  0.00           H  
ATOM    162 3HG2 THR A  10      12.850  18.822  -5.915  1.00  0.00           H  
ATOM    163  N   ILE A  11      10.973  15.097  -3.162  1.00  0.00           N  
ATOM    164  CA  ILE A  11      10.653  13.709  -2.850  1.00  0.00           C  
ATOM    165  C   ILE A  11       9.333  13.292  -3.485  1.00  0.00           C  
ATOM    166  O   ILE A  11       8.509  14.136  -3.840  1.00  0.00           O  
ATOM    167  CB  ILE A  11      10.583  13.490  -1.328  1.00  0.00           C  
ATOM    168  CG1 ILE A  11       9.466  14.341  -0.717  1.00  0.00           C  
ATOM    169  CG2 ILE A  11      11.920  13.818  -0.681  1.00  0.00           C  
ATOM    170  CD1 ILE A  11       9.207  14.051   0.743  1.00  0.00           C  
ATOM    171  H   ILE A  11      10.259  15.803  -3.052  1.00  0.00           H  
ATOM    172  HA  ILE A  11      11.438  13.078  -3.268  1.00  0.00           H  
ATOM    173  HB  ILE A  11      10.335  12.450  -1.121  1.00  0.00           H  
ATOM    174 1HG1 ILE A  11       9.717  15.396  -0.817  1.00  0.00           H  
ATOM    175 2HG1 ILE A  11       8.539  14.173  -1.267  1.00  0.00           H  
ATOM    176 1HG2 ILE A  11      11.852  13.659   0.394  1.00  0.00           H  
ATOM    177 2HG2 ILE A  11      12.692  13.171  -1.096  1.00  0.00           H  
ATOM    178 3HG2 ILE A  11      12.174  14.859  -0.879  1.00  0.00           H  
ATOM    179 1HD1 ILE A  11       8.402  14.692   1.105  1.00  0.00           H  
ATOM    180 2HD1 ILE A  11       8.919  13.006   0.862  1.00  0.00           H  
ATOM    181 3HD1 ILE A  11      10.111  14.246   1.319  1.00  0.00           H  
ATOM    182  N   GLU A  12       9.136  11.985  -3.627  1.00  0.00           N  
ATOM    183  CA  GLU A  12       7.926  11.455  -4.243  1.00  0.00           C  
ATOM    184  C   GLU A  12       7.231  10.459  -3.323  1.00  0.00           C  
ATOM    185  O   GLU A  12       7.787   9.412  -2.993  1.00  0.00           O  
ATOM    186  CB  GLU A  12       8.257  10.785  -5.579  1.00  0.00           C  
ATOM    187  CG  GLU A  12       7.050  10.227  -6.318  1.00  0.00           C  
ATOM    188  CD  GLU A  12       7.402   9.649  -7.661  1.00  0.00           C  
ATOM    189  OE1 GLU A  12       8.555   9.685  -8.018  1.00  0.00           O  
ATOM    190  OE2 GLU A  12       6.517   9.171  -8.331  1.00  0.00           O  
ATOM    191  H   GLU A  12       9.844  11.343  -3.299  1.00  0.00           H  
ATOM    192  HA  GLU A  12       7.242  12.285  -4.415  1.00  0.00           H  
ATOM    193 1HB  GLU A  12       8.749  11.504  -6.234  1.00  0.00           H  
ATOM    194 2HB  GLU A  12       8.955   9.965  -5.411  1.00  0.00           H  
ATOM    195 1HG  GLU A  12       6.592   9.448  -5.709  1.00  0.00           H  
ATOM    196 2HG  GLU A  12       6.319  11.023  -6.451  1.00  0.00           H  
ATOM    197  N   ILE A  13       6.012  10.792  -2.913  1.00  0.00           N  
ATOM    198  CA  ILE A  13       5.274   9.972  -1.959  1.00  0.00           C  
ATOM    199  C   ILE A  13       4.087   9.287  -2.624  1.00  0.00           C  
ATOM    200  O   ILE A  13       3.167   9.948  -3.106  1.00  0.00           O  
ATOM    201  CB  ILE A  13       4.780  10.820  -0.773  1.00  0.00           C  
ATOM    202  CG1 ILE A  13       5.964  11.467  -0.049  1.00  0.00           C  
ATOM    203  CG2 ILE A  13       3.966   9.968   0.188  1.00  0.00           C  
ATOM    204  CD1 ILE A  13       5.561  12.515   0.963  1.00  0.00           C  
ATOM    205  H   ILE A  13       5.585  11.635  -3.271  1.00  0.00           H  
ATOM    206  HA  ILE A  13       5.944   9.196  -1.590  1.00  0.00           H  
ATOM    207  HB  ILE A  13       4.154  11.633  -1.142  1.00  0.00           H  
ATOM    208 1HG1 ILE A  13       6.539  10.698   0.466  1.00  0.00           H  
ATOM    209 2HG1 ILE A  13       6.625  11.935  -0.779  1.00  0.00           H  
ATOM    210 1HG2 ILE A  13       3.625  10.582   1.020  1.00  0.00           H  
ATOM    211 2HG2 ILE A  13       3.104   9.554  -0.334  1.00  0.00           H  
ATOM    212 3HG2 ILE A  13       4.585   9.154   0.567  1.00  0.00           H  
ATOM    213 1HD1 ILE A  13       6.454  12.928   1.434  1.00  0.00           H  
ATOM    214 2HD1 ILE A  13       5.013  13.314   0.462  1.00  0.00           H  
ATOM    215 3HD1 ILE A  13       4.928  12.061   1.724  1.00  0.00           H  
ATOM    216  N   ARG A  14       4.114   7.959  -2.648  1.00  0.00           N  
ATOM    217  CA  ARG A  14       3.056   7.183  -3.282  1.00  0.00           C  
ATOM    218  C   ARG A  14       2.314   6.327  -2.264  1.00  0.00           C  
ATOM    219  O   ARG A  14       2.896   5.873  -1.279  1.00  0.00           O  
ATOM    220  CB  ARG A  14       3.628   6.287  -4.371  1.00  0.00           C  
ATOM    221  CG  ARG A  14       4.234   7.026  -5.554  1.00  0.00           C  
ATOM    222  CD  ARG A  14       4.646   6.091  -6.633  1.00  0.00           C  
ATOM    223  NE  ARG A  14       5.293   6.786  -7.734  1.00  0.00           N  
ATOM    224  CZ  ARG A  14       5.586   6.227  -8.924  1.00  0.00           C  
ATOM    225  NH1 ARG A  14       5.284   4.968  -9.151  1.00  0.00           N  
ATOM    226  NH2 ARG A  14       6.177   6.945  -9.864  1.00  0.00           N  
ATOM    227  H   ARG A  14       4.888   7.475  -2.215  1.00  0.00           H  
ATOM    228  HA  ARG A  14       2.340   7.879  -3.719  1.00  0.00           H  
ATOM    229 1HB  ARG A  14       4.404   5.650  -3.948  1.00  0.00           H  
ATOM    230 2HB  ARG A  14       2.844   5.635  -4.756  1.00  0.00           H  
ATOM    231 1HG  ARG A  14       3.501   7.721  -5.964  1.00  0.00           H  
ATOM    232 2HG  ARG A  14       5.114   7.579  -5.225  1.00  0.00           H  
ATOM    233 1HD  ARG A  14       5.347   5.360  -6.232  1.00  0.00           H  
ATOM    234 2HD  ARG A  14       3.768   5.577  -7.023  1.00  0.00           H  
ATOM    235  HE  ARG A  14       5.541   7.757  -7.597  1.00  0.00           H  
ATOM    236 1HH1 ARG A  14       4.832   4.419  -8.433  1.00  0.00           H  
ATOM    237 2HH1 ARG A  14       5.504   4.549 -10.043  1.00  0.00           H  
ATOM    238 1HH2 ARG A  14       6.409   7.913  -9.689  1.00  0.00           H  
ATOM    239 2HH2 ARG A  14       6.396   6.526 -10.755  1.00  0.00           H  
ATOM    240  N   SER A  15       1.025   6.111  -2.506  1.00  0.00           N  
ATOM    241  CA  SER A  15       0.234   5.201  -1.688  1.00  0.00           C  
ATOM    242  C   SER A  15      -0.765   4.424  -2.536  1.00  0.00           C  
ATOM    243  O   SER A  15      -1.505   5.006  -3.329  1.00  0.00           O  
ATOM    244  CB  SER A  15      -0.499   5.973  -0.608  1.00  0.00           C  
ATOM    245  OG  SER A  15      -1.301   5.120   0.162  1.00  0.00           O  
ATOM    246  H   SER A  15       0.583   6.590  -3.278  1.00  0.00           H  
ATOM    247  HA  SER A  15       0.912   4.482  -1.228  1.00  0.00           H  
ATOM    248 1HB  SER A  15       0.223   6.475   0.034  1.00  0.00           H  
ATOM    249 2HB  SER A  15      -1.119   6.742  -1.068  1.00  0.00           H  
ATOM    250  HG  SER A  15      -2.209   5.380  -0.014  1.00  0.00           H  
ATOM    251  N   GLU A  16      -0.780   3.106  -2.365  1.00  0.00           N  
ATOM    252  CA  GLU A  16      -1.727   2.253  -3.072  1.00  0.00           C  
ATOM    253  C   GLU A  16      -2.951   1.959  -2.214  1.00  0.00           C  
ATOM    254  O   GLU A  16      -3.735   1.060  -2.521  1.00  0.00           O  
ATOM    255  CB  GLU A  16      -1.057   0.942  -3.488  1.00  0.00           C  
ATOM    256  CG  GLU A  16       0.073   1.105  -4.495  1.00  0.00           C  
ATOM    257  CD  GLU A  16       0.641  -0.209  -4.955  1.00  0.00           C  
ATOM    258  OE1 GLU A  16       0.185  -1.226  -4.492  1.00  0.00           O  
ATOM    259  OE2 GLU A  16       1.532  -0.194  -5.772  1.00  0.00           O  
ATOM    260  H   GLU A  16      -0.119   2.685  -1.728  1.00  0.00           H  
ATOM    261  HA  GLU A  16      -2.064   2.785  -3.962  1.00  0.00           H  
ATOM    262 1HB  GLU A  16      -0.650   0.446  -2.607  1.00  0.00           H  
ATOM    263 2HB  GLU A  16      -1.800   0.275  -3.925  1.00  0.00           H  
ATOM    264 1HG  GLU A  16      -0.303   1.649  -5.362  1.00  0.00           H  
ATOM    265 2HG  GLU A  16       0.865   1.700  -4.043  1.00  0.00           H  
ATOM    266  N   GLY A  17      -3.110   2.721  -1.138  1.00  0.00           N  
ATOM    267  CA  GLY A  17      -4.273   2.587  -0.269  1.00  0.00           C  
ATOM    268  C   GLY A  17      -4.541   3.878   0.495  1.00  0.00           C  
ATOM    269  O   GLY A  17      -3.787   4.844   0.384  1.00  0.00           O  
ATOM    270  H   GLY A  17      -2.406   3.410  -0.915  1.00  0.00           H  
ATOM    271 1HA  GLY A  17      -5.146   2.327  -0.868  1.00  0.00           H  
ATOM    272 2HA  GLY A  17      -4.111   1.771   0.433  1.00  0.00           H  
ATOM    273  N   PRO A  18      -5.619   3.887   1.271  1.00  0.00           N  
ATOM    274  CA  PRO A  18      -5.973   5.049   2.077  1.00  0.00           C  
ATOM    275  C   PRO A  18      -5.084   5.157   3.309  1.00  0.00           C  
ATOM    276  O   PRO A  18      -4.569   4.155   3.804  1.00  0.00           O  
ATOM    277  CB  PRO A  18      -7.432   4.774   2.456  1.00  0.00           C  
ATOM    278  CG  PRO A  18      -7.517   3.288   2.530  1.00  0.00           C  
ATOM    279  CD  PRO A  18      -6.631   2.806   1.412  1.00  0.00           C  
ATOM    280  HA  PRO A  18      -5.815   5.942   1.472  1.00  0.00           H  
ATOM    281 1HB  PRO A  18      -7.671   5.263   3.412  1.00  0.00           H  
ATOM    282 2HB  PRO A  18      -8.105   5.203   1.698  1.00  0.00           H  
ATOM    283 1HG  PRO A  18      -7.182   2.937   3.517  1.00  0.00           H  
ATOM    284 2HG  PRO A  18      -8.561   2.961   2.414  1.00  0.00           H  
ATOM    285 1HD  PRO A  18      -6.161   1.854   1.700  1.00  0.00           H  
ATOM    286 2HD  PRO A  18      -7.229   2.682   0.497  1.00  0.00           H  
ATOM    287  N   GLY A  19      -4.908   6.379   3.800  1.00  0.00           N  
ATOM    288  CA  GLY A  19      -4.101   6.617   4.991  1.00  0.00           C  
ATOM    289  C   GLY A  19      -3.930   8.109   5.251  1.00  0.00           C  
ATOM    290  O   GLY A  19      -4.640   8.934   4.676  1.00  0.00           O  
ATOM    291  H   GLY A  19      -5.343   7.163   3.336  1.00  0.00           H  
ATOM    292 1HA  GLY A  19      -4.576   6.147   5.852  1.00  0.00           H  
ATOM    293 2HA  GLY A  19      -3.125   6.151   4.868  1.00  0.00           H  
ATOM    294  N   ARG A  20      -2.983   8.447   6.119  1.00  0.00           N  
ATOM    295  CA  ARG A  20      -2.727   9.840   6.468  1.00  0.00           C  
ATOM    296  C   ARG A  20      -1.244  10.172   6.355  1.00  0.00           C  
ATOM    297  O   ARG A  20      -0.397   9.474   6.913  1.00  0.00           O  
ATOM    298  CB  ARG A  20      -3.202  10.133   7.884  1.00  0.00           C  
ATOM    299  CG  ARG A  20      -2.946  11.553   8.363  1.00  0.00           C  
ATOM    300  CD  ARG A  20      -3.424  11.758   9.754  1.00  0.00           C  
ATOM    301  NE  ARG A  20      -3.142  13.102  10.232  1.00  0.00           N  
ATOM    302  CZ  ARG A  20      -1.983  13.483  10.804  1.00  0.00           C  
ATOM    303  NH1 ARG A  20      -1.010  12.613  10.963  1.00  0.00           N  
ATOM    304  NH2 ARG A  20      -1.824  14.732  11.207  1.00  0.00           N  
ATOM    305  H   ARG A  20      -2.427   7.722   6.549  1.00  0.00           H  
ATOM    306  HA  ARG A  20      -3.266  10.471   5.762  1.00  0.00           H  
ATOM    307 1HB  ARG A  20      -4.273   9.950   7.953  1.00  0.00           H  
ATOM    308 2HB  ARG A  20      -2.708   9.456   8.581  1.00  0.00           H  
ATOM    309 1HG  ARG A  20      -1.876  11.760   8.333  1.00  0.00           H  
ATOM    310 2HG  ARG A  20      -3.470  12.256   7.713  1.00  0.00           H  
ATOM    311 1HD  ARG A  20      -4.501  11.601   9.796  1.00  0.00           H  
ATOM    312 2HD  ARG A  20      -2.928  11.050  10.417  1.00  0.00           H  
ATOM    313  HE  ARG A  20      -3.866  13.800  10.128  1.00  0.00           H  
ATOM    314 1HH1 ARG A  20      -1.132  11.658  10.655  1.00  0.00           H  
ATOM    315 2HH1 ARG A  20      -0.142  12.898  11.391  1.00  0.00           H  
ATOM    316 1HH2 ARG A  20      -2.572  15.401  11.085  1.00  0.00           H  
ATOM    317 2HH2 ARG A  20      -0.956  15.017  11.635  1.00  0.00           H  
ATOM    318  N   LEU A  21      -0.937  11.241   5.628  1.00  0.00           N  
ATOM    319  CA  LEU A  21       0.444  11.670   5.443  1.00  0.00           C  
ATOM    320  C   LEU A  21       0.754  12.906   6.278  1.00  0.00           C  
ATOM    321  O   LEU A  21       0.033  13.902   6.222  1.00  0.00           O  
ATOM    322  CB  LEU A  21       0.713  11.966   3.962  1.00  0.00           C  
ATOM    323  CG  LEU A  21       2.080  12.587   3.645  1.00  0.00           C  
ATOM    324  CD1 LEU A  21       3.180  11.580   3.952  1.00  0.00           C  
ATOM    325  CD2 LEU A  21       2.118  13.011   2.185  1.00  0.00           C  
ATOM    326  H   LEU A  21      -1.679  11.770   5.193  1.00  0.00           H  
ATOM    327  HA  LEU A  21       1.097  10.866   5.782  1.00  0.00           H  
ATOM    328 1HB  LEU A  21       0.635  11.035   3.402  1.00  0.00           H  
ATOM    329 2HB  LEU A  21      -0.054  12.649   3.599  1.00  0.00           H  
ATOM    330  HG  LEU A  21       2.239  13.459   4.281  1.00  0.00           H  
ATOM    331 1HD1 LEU A  21       4.150  12.022   3.727  1.00  0.00           H  
ATOM    332 2HD1 LEU A  21       3.141  11.309   5.007  1.00  0.00           H  
ATOM    333 3HD1 LEU A  21       3.037  10.688   3.342  1.00  0.00           H  
ATOM    334 1HD2 LEU A  21       3.089  13.454   1.960  1.00  0.00           H  
ATOM    335 2HD2 LEU A  21       1.960  12.140   1.548  1.00  0.00           H  
ATOM    336 3HD2 LEU A  21       1.333  13.744   1.998  1.00  0.00           H  
ATOM    337  N   GLU A  22       1.831  12.835   7.053  1.00  0.00           N  
ATOM    338  CA  GLU A  22       2.290  13.978   7.833  1.00  0.00           C  
ATOM    339  C   GLU A  22       3.743  14.310   7.522  1.00  0.00           C  
ATOM    340  O   GLU A  22       4.613  13.440   7.572  1.00  0.00           O  
ATOM    341  CB  GLU A  22       2.129  13.702   9.330  1.00  0.00           C  
ATOM    342  CG  GLU A  22       2.529  14.862  10.230  1.00  0.00           C  
ATOM    343  CD  GLU A  22       2.191  14.625  11.675  1.00  0.00           C  
ATOM    344  OE1 GLU A  22       1.403  13.751  11.946  1.00  0.00           O  
ATOM    345  OE2 GLU A  22       2.722  15.318  12.511  1.00  0.00           O  
ATOM    346  H   GLU A  22       2.345  11.967   7.103  1.00  0.00           H  
ATOM    347  HA  GLU A  22       1.684  14.841   7.558  1.00  0.00           H  
ATOM    348 1HB  GLU A  22       1.089  13.455   9.544  1.00  0.00           H  
ATOM    349 2HB  GLU A  22       2.734  12.839   9.608  1.00  0.00           H  
ATOM    350 1HG  GLU A  22       3.603  15.024  10.141  1.00  0.00           H  
ATOM    351 2HG  GLU A  22       2.024  15.765   9.887  1.00  0.00           H  
ATOM    352  N   LEU A  23       4.001  15.573   7.200  1.00  0.00           N  
ATOM    353  CA  LEU A  23       5.348  16.019   6.866  1.00  0.00           C  
ATOM    354  C   LEU A  23       5.843  17.066   7.856  1.00  0.00           C  
ATOM    355  O   LEU A  23       5.424  18.222   7.813  1.00  0.00           O  
ATOM    356  CB  LEU A  23       5.379  16.596   5.445  1.00  0.00           C  
ATOM    357  CG  LEU A  23       4.865  15.665   4.339  1.00  0.00           C  
ATOM    358  CD1 LEU A  23       4.862  16.409   3.010  1.00  0.00           C  
ATOM    359  CD2 LEU A  23       5.744  14.425   4.270  1.00  0.00           C  
ATOM    360  H   LEU A  23       3.244  16.242   7.187  1.00  0.00           H  
ATOM    361  HA  LEU A  23       6.015  15.159   6.928  1.00  0.00           H  
ATOM    362 1HB  LEU A  23       4.773  17.500   5.424  1.00  0.00           H  
ATOM    363 2HB  LEU A  23       6.406  16.865   5.201  1.00  0.00           H  
ATOM    364  HG  LEU A  23       3.839  15.371   4.558  1.00  0.00           H  
ATOM    365 1HD1 LEU A  23       4.497  15.748   2.224  1.00  0.00           H  
ATOM    366 2HD1 LEU A  23       4.211  17.280   3.082  1.00  0.00           H  
ATOM    367 3HD1 LEU A  23       5.875  16.731   2.772  1.00  0.00           H  
ATOM    368 1HD2 LEU A  23       5.379  13.764   3.484  1.00  0.00           H  
ATOM    369 2HD2 LEU A  23       6.771  14.719   4.049  1.00  0.00           H  
ATOM    370 3HD2 LEU A  23       5.714  13.904   5.226  1.00  0.00           H  
ATOM    371  N   GLU A  24       6.737  16.653   8.748  1.00  0.00           N  
ATOM    372  CA  GLU A  24       7.274  17.548   9.766  1.00  0.00           C  
ATOM    373  C   GLU A  24       8.638  18.090   9.359  1.00  0.00           C  
ATOM    374  O   GLU A  24       9.527  17.332   8.972  1.00  0.00           O  
ATOM    375  CB  GLU A  24       7.382  16.825  11.110  1.00  0.00           C  
ATOM    376  CG  GLU A  24       7.899  17.690  12.251  1.00  0.00           C  
ATOM    377  CD  GLU A  24       8.007  16.942  13.550  1.00  0.00           C  
ATOM    378  OE1 GLU A  24       7.713  15.771  13.566  1.00  0.00           O  
ATOM    379  OE2 GLU A  24       8.385  17.542  14.528  1.00  0.00           O  
ATOM    380  H   GLU A  24       7.053  15.694   8.721  1.00  0.00           H  
ATOM    381  HA  GLU A  24       6.594  18.395   9.865  1.00  0.00           H  
ATOM    382 1HB  GLU A  24       6.402  16.443  11.398  1.00  0.00           H  
ATOM    383 2HB  GLU A  24       8.049  15.969  11.010  1.00  0.00           H  
ATOM    384 1HG  GLU A  24       8.883  18.075  11.983  1.00  0.00           H  
ATOM    385 2HG  GLU A  24       7.230  18.539  12.381  1.00  0.00           H  
ATOM    386  N   TYR A  25       8.797  19.406   9.450  1.00  0.00           N  
ATOM    387  CA  TYR A  25      10.068  20.048   9.136  1.00  0.00           C  
ATOM    388  C   TYR A  25      10.070  21.508   9.568  1.00  0.00           C  
ATOM    389  O   TYR A  25       9.148  22.260   9.253  1.00  0.00           O  
ATOM    390  CB  TYR A  25      10.368  19.937   7.639  1.00  0.00           C  
ATOM    391  CG  TYR A  25       9.397  20.699   6.764  1.00  0.00           C  
ATOM    392  CD1 TYR A  25       9.688  21.998   6.374  1.00  0.00           C  
ATOM    393  CD2 TYR A  25       8.217  20.099   6.352  1.00  0.00           C  
ATOM    394  CE1 TYR A  25       8.801  22.694   5.575  1.00  0.00           C  
ATOM    395  CE2 TYR A  25       7.330  20.795   5.553  1.00  0.00           C  
ATOM    396  CZ  TYR A  25       7.619  22.087   5.165  1.00  0.00           C  
ATOM    397  OH  TYR A  25       6.736  22.780   4.370  1.00  0.00           O  
ATOM    398  H   TYR A  25       8.018  19.977   9.743  1.00  0.00           H  
ATOM    399  HA  TYR A  25      10.853  19.534   9.691  1.00  0.00           H  
ATOM    400 1HB  TYR A  25      11.373  20.313   7.440  1.00  0.00           H  
ATOM    401 2HB  TYR A  25      10.346  18.890   7.340  1.00  0.00           H  
ATOM    402  HD1 TYR A  25      10.616  22.470   6.698  1.00  0.00           H  
ATOM    403  HD2 TYR A  25       7.988  19.078   6.660  1.00  0.00           H  
ATOM    404  HE1 TYR A  25       9.029  23.715   5.269  1.00  0.00           H  
ATOM    405  HE2 TYR A  25       6.402  20.323   5.230  1.00  0.00           H  
ATOM    406  HH  TYR A  25       5.972  22.228   4.185  1.00  0.00           H  
ATOM    407  N   ASN A  26      11.112  21.904  10.292  1.00  0.00           N  
ATOM    408  CA  ASN A  26      11.287  23.297  10.685  1.00  0.00           C  
ATOM    409  C   ASN A  26      10.062  23.819  11.425  1.00  0.00           C  
ATOM    410  O   ASN A  26       9.730  25.001  11.339  1.00  0.00           O  
ATOM    411  CB  ASN A  26      11.586  24.160   9.473  1.00  0.00           C  
ATOM    412  CG  ASN A  26      12.887  23.798   8.812  1.00  0.00           C  
ATOM    413  OD1 ASN A  26      13.873  23.481   9.487  1.00  0.00           O  
ATOM    414  ND2 ASN A  26      12.908  23.838   7.504  1.00  0.00           N  
ATOM    415  H   ASN A  26      11.800  21.222  10.578  1.00  0.00           H  
ATOM    416  HA  ASN A  26      12.132  23.360  11.373  1.00  0.00           H  
ATOM    417 1HB  ASN A  26      10.780  24.056   8.744  1.00  0.00           H  
ATOM    418 2HB  ASN A  26      11.623  25.207   9.772  1.00  0.00           H  
ATOM    419 1HD2 ASN A  26      13.747  23.607   7.010  1.00  0.00           H  
ATOM    420 2HD2 ASN A  26      12.087  24.100   6.998  1.00  0.00           H  
ATOM    421  N   GLY A  27       9.394  22.930  12.153  1.00  0.00           N  
ATOM    422  CA  GLY A  27       8.228  23.308  12.942  1.00  0.00           C  
ATOM    423  C   GLY A  27       6.939  23.093  12.159  1.00  0.00           C  
ATOM    424  O   GLY A  27       5.867  22.930  12.742  1.00  0.00           O  
ATOM    425  H   GLY A  27       9.702  21.968  12.160  1.00  0.00           H  
ATOM    426 1HA  GLY A  27       8.203  22.719  13.860  1.00  0.00           H  
ATOM    427 2HA  GLY A  27       8.310  24.354  13.235  1.00  0.00           H  
ATOM    428  N   GLN A  28       7.051  23.092  10.835  1.00  0.00           N  
ATOM    429  CA  GLN A  28       5.890  22.930   9.968  1.00  0.00           C  
ATOM    430  C   GLN A  28       5.445  21.474   9.911  1.00  0.00           C  
ATOM    431  O   GLN A  28       6.253  20.577   9.673  1.00  0.00           O  
ATOM    432  CB  GLN A  28       6.199  23.439   8.558  1.00  0.00           C  
ATOM    433  CG  GLN A  28       5.056  23.269   7.571  1.00  0.00           C  
ATOM    434  CD  GLN A  28       3.877  24.168   7.891  1.00  0.00           C  
ATOM    435  OE1 GLN A  28       4.029  25.383   8.045  1.00  0.00           O  
ATOM    436  NE2 GLN A  28       2.693  23.575   7.992  1.00  0.00           N  
ATOM    437  H   GLN A  28       7.964  23.207  10.418  1.00  0.00           H  
ATOM    438  HA  GLN A  28       5.070  23.514  10.388  1.00  0.00           H  
ATOM    439 1HB  GLN A  28       6.452  24.498   8.600  1.00  0.00           H  
ATOM    440 2HB  GLN A  28       7.066  22.910   8.162  1.00  0.00           H  
ATOM    441 1HG  GLN A  28       5.413  23.516   6.571  1.00  0.00           H  
ATOM    442 2HG  GLN A  28       4.715  22.234   7.600  1.00  0.00           H  
ATOM    443 1HE2 GLN A  28       1.878  24.118   8.202  1.00  0.00           H  
ATOM    444 2HE2 GLN A  28       2.614  22.587   7.860  1.00  0.00           H  
ATOM    445  N   ARG A  29       4.154  21.247  10.129  1.00  0.00           N  
ATOM    446  CA  ARG A  29       3.596  19.900  10.089  1.00  0.00           C  
ATOM    447  C   ARG A  29       2.443  19.811   9.098  1.00  0.00           C  
ATOM    448  O   ARG A  29       1.293  20.086   9.442  1.00  0.00           O  
ATOM    449  CB  ARG A  29       3.109  19.481  11.468  1.00  0.00           C  
ATOM    450  CG  ARG A  29       4.199  19.364  12.522  1.00  0.00           C  
ATOM    451  CD  ARG A  29       3.633  19.095  13.869  1.00  0.00           C  
ATOM    452  NE  ARG A  29       3.020  17.778  13.947  1.00  0.00           N  
ATOM    453  CZ  ARG A  29       2.258  17.349  14.971  1.00  0.00           C  
ATOM    454  NH1 ARG A  29       2.025  18.140  15.994  1.00  0.00           N  
ATOM    455  NH2 ARG A  29       1.745  16.131  14.948  1.00  0.00           N  
ATOM    456  H   ARG A  29       3.544  22.026  10.328  1.00  0.00           H  
ATOM    457  HA  ARG A  29       4.378  19.219   9.753  1.00  0.00           H  
ATOM    458 1HB  ARG A  29       2.377  20.201  11.829  1.00  0.00           H  
ATOM    459 2HB  ARG A  29       2.611  18.514  11.399  1.00  0.00           H  
ATOM    460 1HG  ARG A  29       4.870  18.545  12.263  1.00  0.00           H  
ATOM    461 2HG  ARG A  29       4.763  20.296  12.567  1.00  0.00           H  
ATOM    462 1HD  ARG A  29       4.426  19.146  14.614  1.00  0.00           H  
ATOM    463 2HD  ARG A  29       2.871  19.839  14.099  1.00  0.00           H  
ATOM    464  HE  ARG A  29       3.177  17.141  13.178  1.00  0.00           H  
ATOM    465 1HH1 ARG A  29       2.417  19.071  16.012  1.00  0.00           H  
ATOM    466 2HH1 ARG A  29       1.454  17.818  16.762  1.00  0.00           H  
ATOM    467 1HH2 ARG A  29       1.925  15.522  14.161  1.00  0.00           H  
ATOM    468 2HH2 ARG A  29       1.175  15.809  15.715  1.00  0.00           H  
ATOM    469  N   GLU A  30       2.756  19.426   7.865  1.00  0.00           N  
ATOM    470  CA  GLU A  30       1.752  19.336   6.812  1.00  0.00           C  
ATOM    471  C   GLU A  30       0.936  18.056   6.937  1.00  0.00           C  
ATOM    472  O   GLU A  30       1.429  17.039   7.423  1.00  0.00           O  
ATOM    473  CB  GLU A  30       2.417  19.396   5.435  1.00  0.00           C  
ATOM    474  CG  GLU A  30       3.190  20.679   5.165  1.00  0.00           C  
ATOM    475  CD  GLU A  30       3.784  20.725   3.785  1.00  0.00           C  
ATOM    476  OE1 GLU A  30       3.429  19.900   2.978  1.00  0.00           O  
ATOM    477  OE2 GLU A  30       4.595  21.586   3.537  1.00  0.00           O  
ATOM    478  H   GLU A  30       3.715  19.189   7.653  1.00  0.00           H  
ATOM    479  HA  GLU A  30       1.071  20.180   6.921  1.00  0.00           H  
ATOM    480 1HB  GLU A  30       3.109  18.560   5.328  1.00  0.00           H  
ATOM    481 2HB  GLU A  30       1.658  19.293   4.659  1.00  0.00           H  
ATOM    482 1HG  GLU A  30       2.518  21.528   5.287  1.00  0.00           H  
ATOM    483 2HG  GLU A  30       3.986  20.773   5.902  1.00  0.00           H  
ATOM    484  N   GLU A  31      -0.316  18.114   6.495  1.00  0.00           N  
ATOM    485  CA  GLU A  31      -1.220  16.976   6.605  1.00  0.00           C  
ATOM    486  C   GLU A  31      -1.959  16.731   5.295  1.00  0.00           C  
ATOM    487  O   GLU A  31      -2.587  17.637   4.747  1.00  0.00           O  
ATOM    488  CB  GLU A  31      -2.227  17.201   7.735  1.00  0.00           C  
ATOM    489  CG  GLU A  31      -3.180  16.037   7.970  1.00  0.00           C  
ATOM    490  CD  GLU A  31      -4.116  16.272   9.122  1.00  0.00           C  
ATOM    491  OE1 GLU A  31      -4.230  17.394   9.553  1.00  0.00           O  
ATOM    492  OE2 GLU A  31      -4.720  15.326   9.573  1.00  0.00           O  
ATOM    493  H   GLU A  31      -0.650  18.968   6.072  1.00  0.00           H  
ATOM    494  HA  GLU A  31      -0.624  16.089   6.822  1.00  0.00           H  
ATOM    495 1HB  GLU A  31      -1.692  17.388   8.667  1.00  0.00           H  
ATOM    496 2HB  GLU A  31      -2.826  18.085   7.518  1.00  0.00           H  
ATOM    497 1HG  GLU A  31      -3.767  15.874   7.067  1.00  0.00           H  
ATOM    498 2HG  GLU A  31      -2.597  15.137   8.159  1.00  0.00           H  
ATOM    499  N   TYR A  32      -1.881  15.501   4.799  1.00  0.00           N  
ATOM    500  CA  TYR A  32      -2.580  15.123   3.576  1.00  0.00           C  
ATOM    501  C   TYR A  32      -3.399  13.854   3.780  1.00  0.00           C  
ATOM    502  O   TYR A  32      -3.004  12.963   4.532  1.00  0.00           O  
ATOM    503  CB  TYR A  32      -1.587  14.934   2.428  1.00  0.00           C  
ATOM    504  CG  TYR A  32      -0.771  16.169   2.117  1.00  0.00           C  
ATOM    505  CD1 TYR A  32       0.435  16.385   2.767  1.00  0.00           C  
ATOM    506  CD2 TYR A  32      -1.229  17.085   1.182  1.00  0.00           C  
ATOM    507  CE1 TYR A  32       1.180  17.514   2.483  1.00  0.00           C  
ATOM    508  CE2 TYR A  32      -0.484  18.213   0.898  1.00  0.00           C  
ATOM    509  CZ  TYR A  32       0.716  18.429   1.545  1.00  0.00           C  
ATOM    510  OH  TYR A  32       1.458  19.552   1.262  1.00  0.00           O  
ATOM    511  H   TYR A  32      -1.323  14.810   5.280  1.00  0.00           H  
ATOM    512  HA  TYR A  32      -3.269  15.927   3.317  1.00  0.00           H  
ATOM    513 1HB  TYR A  32      -0.898  14.123   2.672  1.00  0.00           H  
ATOM    514 2HB  TYR A  32      -2.125  14.645   1.525  1.00  0.00           H  
ATOM    515  HD1 TYR A  32       0.795  15.665   3.502  1.00  0.00           H  
ATOM    516  HD2 TYR A  32      -2.177  16.916   0.672  1.00  0.00           H  
ATOM    517  HE1 TYR A  32       2.128  17.684   2.994  1.00  0.00           H  
ATOM    518  HE2 TYR A  32      -0.845  18.934   0.164  1.00  0.00           H  
ATOM    519  HH  TYR A  32       2.194  19.611   1.876  1.00  0.00           H  
ATOM    520  N   THR A  33      -4.542  13.779   3.107  1.00  0.00           N  
ATOM    521  CA  THR A  33      -5.353  12.568   3.106  1.00  0.00           C  
ATOM    522  C   THR A  33      -5.009  11.675   1.921  1.00  0.00           C  
ATOM    523  O   THR A  33      -5.135  12.084   0.766  1.00  0.00           O  
ATOM    524  CB  THR A  33      -6.855  12.906   3.081  1.00  0.00           C  
ATOM    525  OG1 THR A  33      -7.198  13.657   4.253  1.00  0.00           O  
ATOM    526  CG2 THR A  33      -7.688  11.634   3.037  1.00  0.00           C  
ATOM    527  H   THR A  33      -4.857  14.582   2.581  1.00  0.00           H  
ATOM    528  HA  THR A  33      -5.132  12.012   4.018  1.00  0.00           H  
ATOM    529  HB  THR A  33      -7.077  13.509   2.201  1.00  0.00           H  
ATOM    530  HG1 THR A  33      -7.348  13.055   4.985  1.00  0.00           H  
ATOM    531 1HG2 THR A  33      -8.746  11.892   3.019  1.00  0.00           H  
ATOM    532 2HG2 THR A  33      -7.437  11.066   2.141  1.00  0.00           H  
ATOM    533 3HG2 THR A  33      -7.477  11.030   3.919  1.00  0.00           H  
ATOM    534  N   LEU A  34      -4.575  10.454   2.212  1.00  0.00           N  
ATOM    535  CA  LEU A  34      -4.116   9.536   1.177  1.00  0.00           C  
ATOM    536  C   LEU A  34      -5.241   8.619   0.715  1.00  0.00           C  
ATOM    537  O   LEU A  34      -6.061   8.174   1.518  1.00  0.00           O  
ATOM    538  CB  LEU A  34      -2.943   8.695   1.695  1.00  0.00           C  
ATOM    539  CG  LEU A  34      -1.711   9.485   2.157  1.00  0.00           C  
ATOM    540  CD1 LEU A  34      -0.665   8.522   2.701  1.00  0.00           C  
ATOM    541  CD2 LEU A  34      -1.158  10.291   0.990  1.00  0.00           C  
ATOM    542  H   LEU A  34      -4.563  10.153   3.177  1.00  0.00           H  
ATOM    543  HA  LEU A  34      -3.792  10.120   0.316  1.00  0.00           H  
ATOM    544 1HB  LEU A  34      -3.289   8.099   2.538  1.00  0.00           H  
ATOM    545 2HB  LEU A  34      -2.624   8.017   0.904  1.00  0.00           H  
ATOM    546  HG  LEU A  34      -1.994  10.161   2.964  1.00  0.00           H  
ATOM    547 1HD1 LEU A  34       0.210   9.083   3.029  1.00  0.00           H  
ATOM    548 2HD1 LEU A  34      -1.080   7.973   3.546  1.00  0.00           H  
ATOM    549 3HD1 LEU A  34      -0.374   7.821   1.920  1.00  0.00           H  
ATOM    550 1HD2 LEU A  34      -0.283  10.852   1.318  1.00  0.00           H  
ATOM    551 2HD2 LEU A  34      -0.874   9.615   0.183  1.00  0.00           H  
ATOM    552 3HD2 LEU A  34      -1.921  10.983   0.632  1.00  0.00           H  
ATOM    553  N   ASN A  35      -5.275   8.339  -0.584  1.00  0.00           N  
ATOM    554  CA  ASN A  35      -6.213   7.368  -1.134  1.00  0.00           C  
ATOM    555  C   ASN A  35      -5.515   6.410  -2.092  1.00  0.00           C  
ATOM    556  O   ASN A  35      -4.409   6.681  -2.559  1.00  0.00           O  
ATOM    557  CB  ASN A  35      -7.365   8.072  -1.828  1.00  0.00           C  
ATOM    558  CG  ASN A  35      -8.276   8.777  -0.862  1.00  0.00           C  
ATOM    559  OD1 ASN A  35      -8.965   8.137  -0.060  1.00  0.00           O  
ATOM    560  ND2 ASN A  35      -8.294  10.084  -0.924  1.00  0.00           N  
ATOM    561  H   ASN A  35      -4.634   8.812  -1.205  1.00  0.00           H  
ATOM    562  HA  ASN A  35      -6.616   6.781  -0.309  1.00  0.00           H  
ATOM    563 1HB  ASN A  35      -6.971   8.802  -2.537  1.00  0.00           H  
ATOM    564 2HB  ASN A  35      -7.947   7.346  -2.395  1.00  0.00           H  
ATOM    565 1HD2 ASN A  35      -8.883  10.606  -0.306  1.00  0.00           H  
ATOM    566 2HD2 ASN A  35      -7.720  10.561  -1.589  1.00  0.00           H  
ATOM    567  N   PRO A  36      -6.169   5.290  -2.380  1.00  0.00           N  
ATOM    568  CA  PRO A  36      -5.644   4.321  -3.334  1.00  0.00           C  
ATOM    569  C   PRO A  36      -5.236   4.997  -4.637  1.00  0.00           C  
ATOM    570  O   PRO A  36      -6.079   5.525  -5.364  1.00  0.00           O  
ATOM    571  CB  PRO A  36      -6.823   3.365  -3.539  1.00  0.00           C  
ATOM    572  CG  PRO A  36      -7.555   3.404  -2.240  1.00  0.00           C  
ATOM    573  CD  PRO A  36      -7.472   4.843  -1.808  1.00  0.00           C  
ATOM    574  HA  PRO A  36      -4.753   3.867  -2.901  1.00  0.00           H  
ATOM    575 1HB  PRO A  36      -7.439   3.702  -4.386  1.00  0.00           H  
ATOM    576 2HB  PRO A  36      -6.454   2.360  -3.790  1.00  0.00           H  
ATOM    577 1HG  PRO A  36      -8.591   3.062  -2.378  1.00  0.00           H  
ATOM    578 2HG  PRO A  36      -7.086   2.717  -1.520  1.00  0.00           H  
ATOM    579 1HD  PRO A  36      -8.316   5.405  -2.236  1.00  0.00           H  
ATOM    580 2HD  PRO A  36      -7.488   4.898  -0.709  1.00  0.00           H  
ATOM    581  N   GLY A  37      -3.940   4.977  -4.928  1.00  0.00           N  
ATOM    582  CA  GLY A  37      -3.419   5.583  -6.148  1.00  0.00           C  
ATOM    583  C   GLY A  37      -3.140   7.067  -5.950  1.00  0.00           C  
ATOM    584  O   GLY A  37      -3.462   7.889  -6.809  1.00  0.00           O  
ATOM    585  H   GLY A  37      -3.299   4.531  -4.288  1.00  0.00           H  
ATOM    586 1HA  GLY A  37      -2.503   5.073  -6.445  1.00  0.00           H  
ATOM    587 2HA  GLY A  37      -4.137   5.448  -6.956  1.00  0.00           H  
ATOM    588  N   THR A  38      -2.539   7.405  -4.814  1.00  0.00           N  
ATOM    589  CA  THR A  38      -2.194   8.789  -4.512  1.00  0.00           C  
ATOM    590  C   THR A  38      -0.709   9.047  -4.734  1.00  0.00           C  
ATOM    591  O   THR A  38       0.136   8.240  -4.346  1.00  0.00           O  
ATOM    592  CB  THR A  38      -2.572   9.151  -3.064  1.00  0.00           C  
ATOM    593  OG1 THR A  38      -3.995   9.082  -2.908  1.00  0.00           O  
ATOM    594  CG2 THR A  38      -2.096  10.555  -2.724  1.00  0.00           C  
ATOM    595  H   THR A  38      -2.316   6.684  -4.143  1.00  0.00           H  
ATOM    596  HA  THR A  38      -2.750   9.433  -5.194  1.00  0.00           H  
ATOM    597  HB  THR A  38      -2.110   8.441  -2.379  1.00  0.00           H  
ATOM    598  HG1 THR A  38      -4.310   8.229  -3.217  1.00  0.00           H  
ATOM    599 1HG2 THR A  38      -2.371  10.794  -1.697  1.00  0.00           H  
ATOM    600 2HG2 THR A  38      -1.013  10.608  -2.831  1.00  0.00           H  
ATOM    601 3HG2 THR A  38      -2.562  11.271  -3.400  1.00  0.00           H  
ATOM    602  N   ARG A  39      -0.397  10.177  -5.359  1.00  0.00           N  
ATOM    603  CA  ARG A  39       0.989  10.580  -5.567  1.00  0.00           C  
ATOM    604  C   ARG A  39       1.199  12.042  -5.192  1.00  0.00           C  
ATOM    605  O   ARG A  39       0.625  12.939  -5.808  1.00  0.00           O  
ATOM    606  CB  ARG A  39       1.397  10.368  -7.017  1.00  0.00           C  
ATOM    607  CG  ARG A  39       2.840  10.725  -7.334  1.00  0.00           C  
ATOM    608  CD  ARG A  39       3.160  10.498  -8.767  1.00  0.00           C  
ATOM    609  NE  ARG A  39       4.532  10.863  -9.080  1.00  0.00           N  
ATOM    610  CZ  ARG A  39       4.940  12.108  -9.394  1.00  0.00           C  
ATOM    611  NH1 ARG A  39       4.071  13.094  -9.432  1.00  0.00           N  
ATOM    612  NH2 ARG A  39       6.213  12.338  -9.665  1.00  0.00           N  
ATOM    613  H   ARG A  39      -1.139  10.772  -5.700  1.00  0.00           H  
ATOM    614  HA  ARG A  39       1.619   9.974  -4.915  1.00  0.00           H  
ATOM    615 1HB  ARG A  39       1.249   9.323  -7.287  1.00  0.00           H  
ATOM    616 2HB  ARG A  39       0.758  10.967  -7.666  1.00  0.00           H  
ATOM    617 1HG  ARG A  39       3.013  11.777  -7.107  1.00  0.00           H  
ATOM    618 2HG  ARG A  39       3.509  10.109  -6.732  1.00  0.00           H  
ATOM    619 1HD  ARG A  39       3.024   9.444  -9.007  1.00  0.00           H  
ATOM    620 2HD  ARG A  39       2.497  11.100  -9.387  1.00  0.00           H  
ATOM    621  HE  ARG A  39       5.229  10.131  -9.062  1.00  0.00           H  
ATOM    622 1HH1 ARG A  39       3.098  12.918  -9.226  1.00  0.00           H  
ATOM    623 2HH1 ARG A  39       4.377  14.027  -9.668  1.00  0.00           H  
ATOM    624 1HH2 ARG A  39       6.881  11.580  -9.635  1.00  0.00           H  
ATOM    625 2HH2 ARG A  39       6.518  13.271  -9.900  1.00  0.00           H  
ATOM    626  N   ILE A  40       2.025  12.274  -4.178  1.00  0.00           N  
ATOM    627  CA  ILE A  40       2.262  13.622  -3.676  1.00  0.00           C  
ATOM    628  C   ILE A  40       3.729  14.010  -3.809  1.00  0.00           C  
ATOM    629  O   ILE A  40       4.616  13.289  -3.351  1.00  0.00           O  
ATOM    630  CB  ILE A  40       1.830  13.744  -2.203  1.00  0.00           C  
ATOM    631  CG1 ILE A  40       0.329  13.478  -2.063  1.00  0.00           C  
ATOM    632  CG2 ILE A  40       2.184  15.118  -1.657  1.00  0.00           C  
ATOM    633  CD1 ILE A  40      -0.143  13.380  -0.631  1.00  0.00           C  
ATOM    634  H   ILE A  40       2.502  11.497  -3.743  1.00  0.00           H  
ATOM    635  HA  ILE A  40       1.677  14.316  -4.280  1.00  0.00           H  
ATOM    636  HB  ILE A  40       2.340  12.985  -1.610  1.00  0.00           H  
ATOM    637 1HG1 ILE A  40      -0.229  14.276  -2.552  1.00  0.00           H  
ATOM    638 2HG1 ILE A  40       0.075  12.546  -2.569  1.00  0.00           H  
ATOM    639 1HG2 ILE A  40       1.871  15.188  -0.615  1.00  0.00           H  
ATOM    640 2HG2 ILE A  40       3.260  15.270  -1.723  1.00  0.00           H  
ATOM    641 3HG2 ILE A  40       1.673  15.885  -2.240  1.00  0.00           H  
ATOM    642 1HD1 ILE A  40      -1.217  13.190  -0.613  1.00  0.00           H  
ATOM    643 2HD1 ILE A  40       0.378  12.562  -0.131  1.00  0.00           H  
ATOM    644 3HD1 ILE A  40       0.068  14.314  -0.113  1.00  0.00           H  
ATOM    645  N   GLU A  41       3.979  15.153  -4.439  1.00  0.00           N  
ATOM    646  CA  GLU A  41       5.330  15.691  -4.543  1.00  0.00           C  
ATOM    647  C   GLU A  41       5.595  16.727  -3.458  1.00  0.00           C  
ATOM    648  O   GLU A  41       4.689  17.446  -3.038  1.00  0.00           O  
ATOM    649  CB  GLU A  41       5.551  16.315  -5.923  1.00  0.00           C  
ATOM    650  CG  GLU A  41       5.506  15.322  -7.076  1.00  0.00           C  
ATOM    651  CD  GLU A  41       5.747  15.967  -8.413  1.00  0.00           C  
ATOM    652  OE1 GLU A  41       5.897  17.165  -8.455  1.00  0.00           O  
ATOM    653  OE2 GLU A  41       5.782  15.261  -9.393  1.00  0.00           O  
ATOM    654  H   GLU A  41       3.213  15.662  -4.857  1.00  0.00           H  
ATOM    655  HA  GLU A  41       6.033  14.870  -4.400  1.00  0.00           H  
ATOM    656 1HB  GLU A  41       4.790  17.074  -6.105  1.00  0.00           H  
ATOM    657 2HB  GLU A  41       6.521  16.811  -5.947  1.00  0.00           H  
ATOM    658 1HG  GLU A  41       6.264  14.557  -6.913  1.00  0.00           H  
ATOM    659 2HG  GLU A  41       4.532  14.835  -7.084  1.00  0.00           H  
ATOM    660  N   PHE A  42       6.843  16.798  -3.008  1.00  0.00           N  
ATOM    661  CA  PHE A  42       7.247  17.796  -2.025  1.00  0.00           C  
ATOM    662  C   PHE A  42       8.643  18.328  -2.322  1.00  0.00           C  
ATOM    663  O   PHE A  42       9.562  17.562  -2.609  1.00  0.00           O  
ATOM    664  CB  PHE A  42       7.211  17.203  -0.615  1.00  0.00           C  
ATOM    665  CG  PHE A  42       7.743  18.125   0.444  1.00  0.00           C  
ATOM    666  CD1 PHE A  42       6.914  19.055   1.054  1.00  0.00           C  
ATOM    667  CD2 PHE A  42       9.073  18.066   0.833  1.00  0.00           C  
ATOM    668  CE1 PHE A  42       7.402  19.904   2.030  1.00  0.00           C  
ATOM    669  CE2 PHE A  42       9.563  18.912   1.808  1.00  0.00           C  
ATOM    670  CZ  PHE A  42       8.726  19.833   2.407  1.00  0.00           C  
ATOM    671  H   PHE A  42       7.530  16.145  -3.356  1.00  0.00           H  
ATOM    672  HA  PHE A  42       6.551  18.633  -2.086  1.00  0.00           H  
ATOM    673 1HB  PHE A  42       6.186  16.943  -0.357  1.00  0.00           H  
ATOM    674 2HB  PHE A  42       7.797  16.285  -0.592  1.00  0.00           H  
ATOM    675  HD1 PHE A  42       5.866  19.110   0.757  1.00  0.00           H  
ATOM    676  HD2 PHE A  42       9.734  17.339   0.360  1.00  0.00           H  
ATOM    677  HE1 PHE A  42       6.740  20.630   2.501  1.00  0.00           H  
ATOM    678  HE2 PHE A  42      10.610  18.855   2.105  1.00  0.00           H  
ATOM    679  HZ  PHE A  42       9.112  20.502   3.174  1.00  0.00           H  
ATOM    680  N   GLU A  43       8.796  19.646  -2.250  1.00  0.00           N  
ATOM    681  CA  GLU A  43      10.067  20.289  -2.565  1.00  0.00           C  
ATOM    682  C   GLU A  43      10.640  21.002  -1.348  1.00  0.00           C  
ATOM    683  O   GLU A  43       9.925  21.707  -0.635  1.00  0.00           O  
ATOM    684  CB  GLU A  43       9.891  21.282  -3.715  1.00  0.00           C  
ATOM    685  CG  GLU A  43      11.169  21.997  -4.130  1.00  0.00           C  
ATOM    686  CD  GLU A  43      10.961  22.954  -5.271  1.00  0.00           C  
ATOM    687  OE1 GLU A  43      10.463  22.536  -6.288  1.00  0.00           O  
ATOM    688  OE2 GLU A  43      11.301  24.104  -5.124  1.00  0.00           O  
ATOM    689  H   GLU A  43       8.012  20.218  -1.970  1.00  0.00           H  
ATOM    690  HA  GLU A  43      10.773  19.513  -2.862  1.00  0.00           H  
ATOM    691 1HB  GLU A  43       9.500  20.762  -4.590  1.00  0.00           H  
ATOM    692 2HB  GLU A  43       9.161  22.041  -3.433  1.00  0.00           H  
ATOM    693 1HG  GLU A  43      11.559  22.548  -3.275  1.00  0.00           H  
ATOM    694 2HG  GLU A  43      11.912  21.253  -4.417  1.00  0.00           H  
ATOM    695  N   GLY A  44      11.935  20.816  -1.115  1.00  0.00           N  
ATOM    696  CA  GLY A  44      12.622  21.493  -0.021  1.00  0.00           C  
ATOM    697  C   GLY A  44      13.869  22.214  -0.517  1.00  0.00           C  
ATOM    698  O   GLY A  44      14.011  22.480  -1.711  1.00  0.00           O  
ATOM    699  H   GLY A  44      12.457  20.188  -1.710  1.00  0.00           H  
ATOM    700 1HA  GLY A  44      11.945  22.208   0.446  1.00  0.00           H  
ATOM    701 2HA  GLY A  44      12.897  20.766   0.741  1.00  0.00           H  
ATOM    702  N   ARG A  45      14.770  22.530   0.407  1.00  0.00           N  
ATOM    703  CA  ARG A  45      16.016  23.204   0.062  1.00  0.00           C  
ATOM    704  C   ARG A  45      17.207  22.544   0.746  1.00  0.00           C  
ATOM    705  O   ARG A  45      17.065  21.927   1.801  1.00  0.00           O  
ATOM    706  CB  ARG A  45      15.957  24.672   0.459  1.00  0.00           C  
ATOM    707  CG  ARG A  45      14.951  25.505  -0.319  1.00  0.00           C  
ATOM    708  CD  ARG A  45      15.383  25.717  -1.725  1.00  0.00           C  
ATOM    709  NE  ARG A  45      14.465  26.580  -2.450  1.00  0.00           N  
ATOM    710  CZ  ARG A  45      13.390  26.148  -3.137  1.00  0.00           C  
ATOM    711  NH1 ARG A  45      13.110  24.864  -3.181  1.00  0.00           N  
ATOM    712  NH2 ARG A  45      12.615  27.015  -3.765  1.00  0.00           N  
ATOM    713  H   ARG A  45      14.588  22.296   1.372  1.00  0.00           H  
ATOM    714  HA  ARG A  45      16.160  23.120  -1.015  1.00  0.00           H  
ATOM    715 1HB  ARG A  45      15.705  24.754   1.515  1.00  0.00           H  
ATOM    716 2HB  ARG A  45      16.938  25.126   0.320  1.00  0.00           H  
ATOM    717 1HG  ARG A  45      13.987  24.995  -0.330  1.00  0.00           H  
ATOM    718 2HG  ARG A  45      14.840  26.480   0.156  1.00  0.00           H  
ATOM    719 1HD  ARG A  45      16.369  26.181  -1.736  1.00  0.00           H  
ATOM    720 2HD  ARG A  45      15.428  24.758  -2.240  1.00  0.00           H  
ATOM    721  HE  ARG A  45      14.648  27.575  -2.439  1.00  0.00           H  
ATOM    722 1HH1 ARG A  45      13.703  24.202  -2.701  1.00  0.00           H  
ATOM    723 2HH1 ARG A  45      12.304  24.541  -3.696  1.00  0.00           H  
ATOM    724 1HH2 ARG A  45      12.829  28.002  -3.730  1.00  0.00           H  
ATOM    725 2HH2 ARG A  45      11.809  26.692  -4.279  1.00  0.00           H  
ATOM    726  N   PRO A  46      18.380  22.678   0.137  1.00  0.00           N  
ATOM    727  CA  PRO A  46      19.604  22.124   0.703  1.00  0.00           C  
ATOM    728  C   PRO A  46      19.808  22.590   2.139  1.00  0.00           C  
ATOM    729  O   PRO A  46      19.609  23.763   2.455  1.00  0.00           O  
ATOM    730  CB  PRO A  46      20.692  22.670  -0.227  1.00  0.00           C  
ATOM    731  CG  PRO A  46      20.000  22.846  -1.535  1.00  0.00           C  
ATOM    732  CD  PRO A  46      18.625  23.338  -1.168  1.00  0.00           C  
ATOM    733  HA  PRO A  46      19.511  21.038   0.715  1.00  0.00           H  
ATOM    734 1HB  PRO A  46      21.093  23.612   0.174  1.00  0.00           H  
ATOM    735 2HB  PRO A  46      21.532  21.961  -0.281  1.00  0.00           H  
ATOM    736 1HG  PRO A  46      20.551  23.561  -2.164  1.00  0.00           H  
ATOM    737 2HG  PRO A  46      19.976  21.894  -2.084  1.00  0.00           H  
ATOM    738 1HD  PRO A  46      18.640  24.434  -1.073  1.00  0.00           H  
ATOM    739 2HD  PRO A  46      17.905  23.025  -1.938  1.00  0.00           H  
ATOM    740  N   GLY A  47      20.204  21.665   3.006  1.00  0.00           N  
ATOM    741  CA  GLY A  47      20.366  21.962   4.424  1.00  0.00           C  
ATOM    742  C   GLY A  47      19.035  21.876   5.160  1.00  0.00           C  
ATOM    743  O   GLY A  47      18.722  22.721   5.998  1.00  0.00           O  
ATOM    744  H   GLY A  47      20.399  20.731   2.674  1.00  0.00           H  
ATOM    745 1HA  GLY A  47      21.075  21.261   4.864  1.00  0.00           H  
ATOM    746 2HA  GLY A  47      20.786  22.960   4.541  1.00  0.00           H  
ATOM    747  N   GLU A  48      18.254  20.849   4.841  1.00  0.00           N  
ATOM    748  CA  GLU A  48      16.917  20.700   5.404  1.00  0.00           C  
ATOM    749  C   GLU A  48      16.574  19.233   5.628  1.00  0.00           C  
ATOM    750  O   GLU A  48      16.834  18.387   4.773  1.00  0.00           O  
ATOM    751  CB  GLU A  48      15.877  21.342   4.483  1.00  0.00           C  
ATOM    752  CG  GLU A  48      14.455  21.316   5.027  1.00  0.00           C  
ATOM    753  CD  GLU A  48      13.472  22.011   4.126  1.00  0.00           C  
ATOM    754  OE1 GLU A  48      13.841  22.357   3.030  1.00  0.00           O  
ATOM    755  OE2 GLU A  48      12.350  22.195   4.535  1.00  0.00           O  
ATOM    756  H   GLU A  48      18.595  20.154   4.193  1.00  0.00           H  
ATOM    757  HA  GLU A  48      16.900  21.199   6.373  1.00  0.00           H  
ATOM    758 1HB  GLU A  48      16.146  22.383   4.300  1.00  0.00           H  
ATOM    759 2HB  GLU A  48      15.876  20.830   3.521  1.00  0.00           H  
ATOM    760 1HG  GLU A  48      14.145  20.279   5.154  1.00  0.00           H  
ATOM    761 2HG  GLU A  48      14.443  21.793   6.006  1.00  0.00           H  
ATOM    762  N   GLU A  49      15.989  18.938   6.784  1.00  0.00           N  
ATOM    763  CA  GLU A  49      15.549  17.583   7.095  1.00  0.00           C  
ATOM    764  C   GLU A  49      14.033  17.514   7.234  1.00  0.00           C  
ATOM    765  O   GLU A  49      13.415  18.391   7.836  1.00  0.00           O  
ATOM    766  CB  GLU A  49      16.211  17.090   8.384  1.00  0.00           C  
ATOM    767  CG  GLU A  49      17.721  16.923   8.290  1.00  0.00           C  
ATOM    768  CD  GLU A  49      18.335  16.424   9.569  1.00  0.00           C  
ATOM    769  OE1 GLU A  49      17.697  16.521  10.589  1.00  0.00           O  
ATOM    770  OE2 GLU A  49      19.443  15.945   9.524  1.00  0.00           O  
ATOM    771  H   GLU A  49      15.845  19.670   7.464  1.00  0.00           H  
ATOM    772  HA  GLU A  49      15.839  16.934   6.269  1.00  0.00           H  
ATOM    773 1HB  GLU A  49      16.001  17.791   9.192  1.00  0.00           H  
ATOM    774 2HB  GLU A  49      15.785  16.127   8.667  1.00  0.00           H  
ATOM    775 1HG  GLU A  49      17.950  16.218   7.491  1.00  0.00           H  
ATOM    776 2HG  GLU A  49      18.167  17.882   8.029  1.00  0.00           H  
ATOM    777  N   VAL A  50      13.440  16.466   6.672  1.00  0.00           N  
ATOM    778  CA  VAL A  50      11.994  16.289   6.718  1.00  0.00           C  
ATOM    779  C   VAL A  50      11.624  14.897   7.212  1.00  0.00           C  
ATOM    780  O   VAL A  50      12.167  13.896   6.744  1.00  0.00           O  
ATOM    781  CB  VAL A  50      11.384  16.513   5.321  1.00  0.00           C  
ATOM    782  CG1 VAL A  50       9.874  16.335   5.364  1.00  0.00           C  
ATOM    783  CG2 VAL A  50      11.750  17.899   4.812  1.00  0.00           C  
ATOM    784  H   VAL A  50      14.006  15.774   6.202  1.00  0.00           H  
ATOM    785  HA  VAL A  50      11.586  17.013   7.423  1.00  0.00           H  
ATOM    786  HB  VAL A  50      11.777  15.759   4.638  1.00  0.00           H  
ATOM    787 1HG1 VAL A  50       9.459  16.497   4.369  1.00  0.00           H  
ATOM    788 2HG1 VAL A  50       9.636  15.325   5.696  1.00  0.00           H  
ATOM    789 3HG1 VAL A  50       9.442  17.057   6.057  1.00  0.00           H  
ATOM    790 1HG2 VAL A  50      11.316  18.050   3.824  1.00  0.00           H  
ATOM    791 2HG2 VAL A  50      11.362  18.652   5.499  1.00  0.00           H  
ATOM    792 3HG2 VAL A  50      12.835  17.989   4.750  1.00  0.00           H  
ATOM    793  N   ARG A  51      10.697  14.838   8.162  1.00  0.00           N  
ATOM    794  CA  ARG A  51      10.199  13.566   8.671  1.00  0.00           C  
ATOM    795  C   ARG A  51       8.884  13.182   8.004  1.00  0.00           C  
ATOM    796  O   ARG A  51       7.883  13.886   8.135  1.00  0.00           O  
ATOM    797  CB  ARG A  51      10.001  13.632  10.178  1.00  0.00           C  
ATOM    798  CG  ARG A  51       9.579  12.323  10.825  1.00  0.00           C  
ATOM    799  CD  ARG A  51       9.449  12.456  12.299  1.00  0.00           C  
ATOM    800  NE  ARG A  51       8.304  13.271  12.671  1.00  0.00           N  
ATOM    801  CZ  ARG A  51       7.042  12.813  12.782  1.00  0.00           C  
ATOM    802  NH1 ARG A  51       6.780  11.546  12.547  1.00  0.00           N  
ATOM    803  NH2 ARG A  51       6.068  13.636  13.128  1.00  0.00           N  
ATOM    804  H   ARG A  51      10.327  15.698   8.542  1.00  0.00           H  
ATOM    805  HA  ARG A  51      10.932  12.795   8.430  1.00  0.00           H  
ATOM    806 1HB  ARG A  51      10.927  13.951  10.653  1.00  0.00           H  
ATOM    807 2HB  ARG A  51       9.239  14.376  10.412  1.00  0.00           H  
ATOM    808 1HG  ARG A  51       8.614  12.012  10.423  1.00  0.00           H  
ATOM    809 2HG  ARG A  51      10.325  11.555  10.615  1.00  0.00           H  
ATOM    810 1HD  ARG A  51       9.324  11.469  12.744  1.00  0.00           H  
ATOM    811 2HD  ARG A  51      10.346  12.924  12.702  1.00  0.00           H  
ATOM    812  HE  ARG A  51       8.467  14.251  12.860  1.00  0.00           H  
ATOM    813 1HH1 ARG A  51       7.524  10.917  12.283  1.00  0.00           H  
ATOM    814 2HH1 ARG A  51       5.834  11.203  12.631  1.00  0.00           H  
ATOM    815 1HH2 ARG A  51       6.270  14.610  13.308  1.00  0.00           H  
ATOM    816 2HH2 ARG A  51       5.123  13.293  13.211  1.00  0.00           H  
ATOM    817  N   VAL A  52       8.893  12.063   7.289  1.00  0.00           N  
ATOM    818  CA  VAL A  52       7.712  11.605   6.568  1.00  0.00           C  
ATOM    819  C   VAL A  52       7.037  10.448   7.294  1.00  0.00           C  
ATOM    820  O   VAL A  52       7.600   9.359   7.405  1.00  0.00           O  
ATOM    821  CB  VAL A  52       8.095  11.160   5.144  1.00  0.00           C  
ATOM    822  CG1 VAL A  52       6.864  10.687   4.384  1.00  0.00           C  
ATOM    823  CG2 VAL A  52       8.775  12.304   4.409  1.00  0.00           C  
ATOM    824  H   VAL A  52       9.740  11.514   7.244  1.00  0.00           H  
ATOM    825  HA  VAL A  52       7.002  12.431   6.522  1.00  0.00           H  
ATOM    826  HB  VAL A  52       8.777  10.312   5.209  1.00  0.00           H  
ATOM    827 1HG1 VAL A  52       7.153  10.376   3.380  1.00  0.00           H  
ATOM    828 2HG1 VAL A  52       6.414   9.845   4.909  1.00  0.00           H  
ATOM    829 3HG1 VAL A  52       6.143  11.502   4.318  1.00  0.00           H  
ATOM    830 1HG2 VAL A  52       9.044  11.982   3.403  1.00  0.00           H  
ATOM    831 2HG2 VAL A  52       8.095  13.154   4.349  1.00  0.00           H  
ATOM    832 3HG2 VAL A  52       9.676  12.598   4.948  1.00  0.00           H  
ATOM    833  N   GLU A  53       5.827  10.691   7.787  1.00  0.00           N  
ATOM    834  CA  GLU A  53       5.068   9.667   8.493  1.00  0.00           C  
ATOM    835  C   GLU A  53       3.771   9.341   7.763  1.00  0.00           C  
ATOM    836  O   GLU A  53       3.005  10.236   7.409  1.00  0.00           O  
ATOM    837  CB  GLU A  53       4.759  10.121   9.922  1.00  0.00           C  
ATOM    838  CG  GLU A  53       4.030   9.086  10.767  1.00  0.00           C  
ATOM    839  CD  GLU A  53       3.861   9.514  12.198  1.00  0.00           C  
ATOM    840  OE1 GLU A  53       4.209  10.628  12.511  1.00  0.00           O  
ATOM    841  OE2 GLU A  53       3.383   8.727  12.980  1.00  0.00           O  
ATOM    842  H   GLU A  53       5.423  11.610   7.669  1.00  0.00           H  
ATOM    843  HA  GLU A  53       5.671   8.759   8.525  1.00  0.00           H  
ATOM    844 1HB  GLU A  53       5.689  10.375  10.432  1.00  0.00           H  
ATOM    845 2HB  GLU A  53       4.146  11.022   9.893  1.00  0.00           H  
ATOM    846 1HG  GLU A  53       3.046   8.907  10.335  1.00  0.00           H  
ATOM    847 2HG  GLU A  53       4.587   8.150  10.736  1.00  0.00           H  
ATOM    848  N   VAL A  54       3.531   8.053   7.541  1.00  0.00           N  
ATOM    849  CA  VAL A  54       2.309   7.603   6.886  1.00  0.00           C  
ATOM    850  C   VAL A  54       1.563   6.591   7.746  1.00  0.00           C  
ATOM    851  O   VAL A  54       2.141   5.604   8.201  1.00  0.00           O  
ATOM    852  CB  VAL A  54       2.636   6.970   5.521  1.00  0.00           C  
ATOM    853  CG1 VAL A  54       1.370   6.443   4.861  1.00  0.00           C  
ATOM    854  CG2 VAL A  54       3.324   7.991   4.628  1.00  0.00           C  
ATOM    855  H   VAL A  54       4.213   7.368   7.833  1.00  0.00           H  
ATOM    856  HA  VAL A  54       1.660   8.468   6.750  1.00  0.00           H  
ATOM    857  HB  VAL A  54       3.297   6.117   5.675  1.00  0.00           H  
ATOM    858 1HG1 VAL A  54       1.620   5.998   3.897  1.00  0.00           H  
ATOM    859 2HG1 VAL A  54       0.914   5.687   5.501  1.00  0.00           H  
ATOM    860 3HG1 VAL A  54       0.670   7.263   4.710  1.00  0.00           H  
ATOM    861 1HG2 VAL A  54       3.553   7.536   3.664  1.00  0.00           H  
ATOM    862 2HG2 VAL A  54       2.665   8.846   4.478  1.00  0.00           H  
ATOM    863 3HG2 VAL A  54       4.248   8.324   5.101  1.00  0.00           H  
ATOM    864  N   GLU A  55       0.277   6.842   7.966  1.00  0.00           N  
ATOM    865  CA  GLU A  55      -0.573   5.906   8.691  1.00  0.00           C  
ATOM    866  C   GLU A  55      -1.529   5.186   7.749  1.00  0.00           C  
ATOM    867  O   GLU A  55      -2.378   5.811   7.114  1.00  0.00           O  
ATOM    868  CB  GLU A  55      -1.367   6.637   9.777  1.00  0.00           C  
ATOM    869  CG  GLU A  55      -2.281   5.740  10.599  1.00  0.00           C  
ATOM    870  CD  GLU A  55      -2.985   6.478  11.704  1.00  0.00           C  
ATOM    871  OE1 GLU A  55      -3.888   7.224  11.413  1.00  0.00           O  
ATOM    872  OE2 GLU A  55      -2.618   6.294  12.841  1.00  0.00           O  
ATOM    873  H   GLU A  55      -0.122   7.704   7.622  1.00  0.00           H  
ATOM    874  HA  GLU A  55       0.067   5.156   9.155  1.00  0.00           H  
ATOM    875 1HB  GLU A  55      -0.677   7.130  10.462  1.00  0.00           H  
ATOM    876 2HB  GLU A  55      -1.982   7.412   9.319  1.00  0.00           H  
ATOM    877 1HG  GLU A  55      -3.028   5.299   9.940  1.00  0.00           H  
ATOM    878 2HG  GLU A  55      -1.691   4.931  11.027  1.00  0.00           H  
ATOM    879  N   MET A  56      -1.385   3.868   7.662  1.00  0.00           N  
ATOM    880  CA  MET A  56      -2.272   3.052   6.841  1.00  0.00           C  
ATOM    881  C   MET A  56      -2.899   1.929   7.657  1.00  0.00           C  
ATOM    882  O   MET A  56      -2.236   0.948   7.993  1.00  0.00           O  
ATOM    883  CB  MET A  56      -1.510   2.482   5.647  1.00  0.00           C  
ATOM    884  CG  MET A  56      -2.352   1.622   4.715  1.00  0.00           C  
ATOM    885  SD  MET A  56      -1.425   1.033   3.284  1.00  0.00           S  
ATOM    886  CE  MET A  56      -1.329   2.528   2.304  1.00  0.00           C  
ATOM    887  H   MET A  56      -0.641   3.419   8.178  1.00  0.00           H  
ATOM    888  HA  MET A  56      -3.077   3.690   6.477  1.00  0.00           H  
ATOM    889 1HB  MET A  56      -1.091   3.298   5.060  1.00  0.00           H  
ATOM    890 2HB  MET A  56      -0.678   1.874   6.002  1.00  0.00           H  
ATOM    891 1HG  MET A  56      -2.730   0.758   5.260  1.00  0.00           H  
ATOM    892 2HG  MET A  56      -3.205   2.200   4.358  1.00  0.00           H  
ATOM    893 1HE  MET A  56      -0.782   2.325   1.383  1.00  0.00           H  
ATOM    894 2HE  MET A  56      -2.336   2.869   2.061  1.00  0.00           H  
ATOM    895 3HE  MET A  56      -0.811   3.302   2.871  1.00  0.00           H  
ATOM    896  N   ASN A  57      -4.181   2.079   7.973  1.00  0.00           N  
ATOM    897  CA  ASN A  57      -4.906   1.069   8.734  1.00  0.00           C  
ATOM    898  C   ASN A  57      -4.261   0.837  10.095  1.00  0.00           C  
ATOM    899  O   ASN A  57      -4.279  -0.276  10.620  1.00  0.00           O  
ATOM    900  CB  ASN A  57      -4.988  -0.231   7.955  1.00  0.00           C  
ATOM    901  CG  ASN A  57      -5.761  -0.088   6.673  1.00  0.00           C  
ATOM    902  OD1 ASN A  57      -6.777   0.616   6.621  1.00  0.00           O  
ATOM    903  ND2 ASN A  57      -5.301  -0.741   5.637  1.00  0.00           N  
ATOM    904  H   ASN A  57      -4.666   2.914   7.677  1.00  0.00           H  
ATOM    905  HA  ASN A  57      -5.919   1.431   8.914  1.00  0.00           H  
ATOM    906 1HB  ASN A  57      -3.981  -0.580   7.721  1.00  0.00           H  
ATOM    907 2HB  ASN A  57      -5.465  -0.994   8.569  1.00  0.00           H  
ATOM    908 1HD2 ASN A  57      -5.774  -0.683   4.758  1.00  0.00           H  
ATOM    909 2HD2 ASN A  57      -4.475  -1.299   5.724  1.00  0.00           H  
ATOM    910  N   GLY A  58      -3.692   1.896  10.662  1.00  0.00           N  
ATOM    911  CA  GLY A  58      -3.090   1.823  11.988  1.00  0.00           C  
ATOM    912  C   GLY A  58      -1.577   1.671  11.898  1.00  0.00           C  
ATOM    913  O   GLY A  58      -0.851   2.030  12.826  1.00  0.00           O  
ATOM    914  H   GLY A  58      -3.676   2.773  10.161  1.00  0.00           H  
ATOM    915 1HA  GLY A  58      -3.336   2.725  12.549  1.00  0.00           H  
ATOM    916 2HA  GLY A  58      -3.512   0.980  12.533  1.00  0.00           H  
ATOM    917  N   GLN A  59      -1.106   1.138  10.776  1.00  0.00           N  
ATOM    918  CA  GLN A  59       0.318   0.893  10.582  1.00  0.00           C  
ATOM    919  C   GLN A  59       1.049   2.171  10.191  1.00  0.00           C  
ATOM    920  O   GLN A  59       0.732   2.793   9.178  1.00  0.00           O  
ATOM    921  CB  GLN A  59       0.537  -0.181   9.514  1.00  0.00           C  
ATOM    922  CG  GLN A  59       1.997  -0.467   9.208  1.00  0.00           C  
ATOM    923  CD  GLN A  59       2.719  -1.106  10.378  1.00  0.00           C  
ATOM    924  OE1 GLN A  59       2.347  -2.189  10.839  1.00  0.00           O  
ATOM    925  NE2 GLN A  59       3.759  -0.439  10.867  1.00  0.00           N  
ATOM    926  H   GLN A  59      -1.752   0.896  10.038  1.00  0.00           H  
ATOM    927  HA  GLN A  59       0.734   0.547  11.529  1.00  0.00           H  
ATOM    928 1HB  GLN A  59       0.072  -1.114   9.835  1.00  0.00           H  
ATOM    929 2HB  GLN A  59       0.052   0.123   8.587  1.00  0.00           H  
ATOM    930 1HG  GLN A  59       2.053  -1.147   8.358  1.00  0.00           H  
ATOM    931 2HG  GLN A  59       2.497   0.471   8.969  1.00  0.00           H  
ATOM    932 1HE2 GLN A  59       4.274  -0.812  11.640  1.00  0.00           H  
ATOM    933 2HE2 GLN A  59       4.026   0.435  10.463  1.00  0.00           H  
ATOM    934  N   ARG A  60       2.028   2.558  11.002  1.00  0.00           N  
ATOM    935  CA  ARG A  60       2.805   3.764  10.742  1.00  0.00           C  
ATOM    936  C   ARG A  60       4.053   3.451   9.926  1.00  0.00           C  
ATOM    937  O   ARG A  60       4.689   2.415  10.120  1.00  0.00           O  
ATOM    938  CB  ARG A  60       3.212   4.430  12.049  1.00  0.00           C  
ATOM    939  CG  ARG A  60       2.054   4.874  12.928  1.00  0.00           C  
ATOM    940  CD  ARG A  60       1.313   6.013  12.327  1.00  0.00           C  
ATOM    941  NE  ARG A  60       0.155   6.387  13.123  1.00  0.00           N  
ATOM    942  CZ  ARG A  60       0.165   7.315  14.100  1.00  0.00           C  
ATOM    943  NH1 ARG A  60       1.278   7.953  14.389  1.00  0.00           N  
ATOM    944  NH2 ARG A  60      -0.943   7.584  14.767  1.00  0.00           N  
ATOM    945  H   ARG A  60       2.239   2.003  11.818  1.00  0.00           H  
ATOM    946  HA  ARG A  60       2.187   4.447  10.159  1.00  0.00           H  
ATOM    947 1HB  ARG A  60       3.824   3.744  12.632  1.00  0.00           H  
ATOM    948 2HB  ARG A  60       3.820   5.310  11.835  1.00  0.00           H  
ATOM    949 1HG  ARG A  60       1.358   4.045  13.060  1.00  0.00           H  
ATOM    950 2HG  ARG A  60       2.434   5.187  13.901  1.00  0.00           H  
ATOM    951 1HD  ARG A  60       1.972   6.878  12.257  1.00  0.00           H  
ATOM    952 2HD  ARG A  60       0.968   5.738  11.331  1.00  0.00           H  
ATOM    953  HE  ARG A  60      -0.719   5.918  12.929  1.00  0.00           H  
ATOM    954 1HH1 ARG A  60       2.125   7.747  13.879  1.00  0.00           H  
ATOM    955 2HH1 ARG A  60       1.285   8.648  15.121  1.00  0.00           H  
ATOM    956 1HH2 ARG A  60      -1.799   7.093  14.545  1.00  0.00           H  
ATOM    957 2HH2 ARG A  60      -0.936   8.279  15.499  1.00  0.00           H  
ATOM    958  N   TYR A  61       4.398   4.352   9.013  1.00  0.00           N  
ATOM    959  CA  TYR A  61       5.642   4.243   8.261  1.00  0.00           C  
ATOM    960  C   TYR A  61       6.521   5.470   8.470  1.00  0.00           C  
ATOM    961  O   TYR A  61       6.027   6.596   8.524  1.00  0.00           O  
ATOM    962  CB  TYR A  61       5.353   4.045   6.771  1.00  0.00           C  
ATOM    963  CG  TYR A  61       4.565   2.790   6.464  1.00  0.00           C  
ATOM    964  CD1 TYR A  61       3.179   2.813   6.507  1.00  0.00           C  
ATOM    965  CD2 TYR A  61       5.229   1.617   6.140  1.00  0.00           C  
ATOM    966  CE1 TYR A  61       2.460   1.668   6.227  1.00  0.00           C  
ATOM    967  CE2 TYR A  61       4.510   0.471   5.859  1.00  0.00           C  
ATOM    968  CZ  TYR A  61       3.131   0.494   5.902  1.00  0.00           C  
ATOM    969  OH  TYR A  61       2.415  -0.647   5.623  1.00  0.00           O  
ATOM    970  H   TYR A  61       3.782   5.132   8.834  1.00  0.00           H  
ATOM    971  HA  TYR A  61       6.187   3.375   8.632  1.00  0.00           H  
ATOM    972 1HB  TYR A  61       4.792   4.900   6.393  1.00  0.00           H  
ATOM    973 2HB  TYR A  61       6.292   4.000   6.221  1.00  0.00           H  
ATOM    974  HD1 TYR A  61       2.657   3.736   6.763  1.00  0.00           H  
ATOM    975  HD2 TYR A  61       6.319   1.598   6.107  1.00  0.00           H  
ATOM    976  HE1 TYR A  61       1.371   1.686   6.261  1.00  0.00           H  
ATOM    977  HE2 TYR A  61       5.032  -0.452   5.605  1.00  0.00           H  
ATOM    978  HH  TYR A  61       1.476  -0.451   5.661  1.00  0.00           H  
ATOM    979  N   THR A  62       7.825   5.244   8.586  1.00  0.00           N  
ATOM    980  CA  THR A  62       8.771   6.327   8.828  1.00  0.00           C  
ATOM    981  C   THR A  62       9.841   6.376   7.746  1.00  0.00           C  
ATOM    982  O   THR A  62      10.541   5.392   7.506  1.00  0.00           O  
ATOM    983  CB  THR A  62       9.438   6.182  10.209  1.00  0.00           C  
ATOM    984  OG1 THR A  62       8.434   6.206  11.232  1.00  0.00           O  
ATOM    985  CG2 THR A  62      10.425   7.314  10.446  1.00  0.00           C  
ATOM    986  H   THR A  62       8.170   4.299   8.504  1.00  0.00           H  
ATOM    987  HA  THR A  62       8.223   7.269   8.799  1.00  0.00           H  
ATOM    988  HB  THR A  62       9.966   5.230  10.259  1.00  0.00           H  
ATOM    989  HG1 THR A  62       8.849   6.084  12.089  1.00  0.00           H  
ATOM    990 1HG2 THR A  62      10.887   7.195  11.426  1.00  0.00           H  
ATOM    991 2HG2 THR A  62      11.196   7.292   9.676  1.00  0.00           H  
ATOM    992 3HG2 THR A  62       9.901   8.268  10.406  1.00  0.00           H  
ATOM    993  N   PHE A  63       9.964   7.528   7.094  1.00  0.00           N  
ATOM    994  CA  PHE A  63      11.005   7.735   6.094  1.00  0.00           C  
ATOM    995  C   PHE A  63      11.865   8.945   6.437  1.00  0.00           C  
ATOM    996  O   PHE A  63      11.355   9.978   6.870  1.00  0.00           O  
ATOM    997  CB  PHE A  63      10.385   7.920   4.708  1.00  0.00           C  
ATOM    998  CG  PHE A  63       9.525   6.768   4.270  1.00  0.00           C  
ATOM    999  CD1 PHE A  63       8.179   6.723   4.602  1.00  0.00           C  
ATOM   1000  CD2 PHE A  63      10.060   5.727   3.527  1.00  0.00           C  
ATOM   1001  CE1 PHE A  63       7.387   5.664   4.200  1.00  0.00           C  
ATOM   1002  CE2 PHE A  63       9.271   4.668   3.123  1.00  0.00           C  
ATOM   1003  CZ  PHE A  63       7.933   4.637   3.460  1.00  0.00           C  
ATOM   1004  H   PHE A  63       9.320   8.279   7.296  1.00  0.00           H  
ATOM   1005  HA  PHE A  63      11.650   6.857   6.090  1.00  0.00           H  
ATOM   1006 1HB  PHE A  63       9.775   8.822   4.700  1.00  0.00           H  
ATOM   1007 2HB  PHE A  63      11.176   8.053   3.971  1.00  0.00           H  
ATOM   1008  HD1 PHE A  63       7.747   7.537   5.186  1.00  0.00           H  
ATOM   1009  HD2 PHE A  63      11.118   5.751   3.261  1.00  0.00           H  
ATOM   1010  HE1 PHE A  63       6.331   5.642   4.468  1.00  0.00           H  
ATOM   1011  HE2 PHE A  63       9.704   3.856   2.538  1.00  0.00           H  
ATOM   1012  HZ  PHE A  63       7.310   3.801   3.144  1.00  0.00           H  
ATOM   1013  N   GLU A  64      13.172   8.810   6.240  1.00  0.00           N  
ATOM   1014  CA  GLU A  64      14.106   9.888   6.538  1.00  0.00           C  
ATOM   1015  C   GLU A  64      14.465  10.671   5.282  1.00  0.00           C  
ATOM   1016  O   GLU A  64      15.053  10.127   4.347  1.00  0.00           O  
ATOM   1017  CB  GLU A  64      15.377   9.330   7.183  1.00  0.00           C  
ATOM   1018  CG  GLU A  64      16.412  10.384   7.549  1.00  0.00           C  
ATOM   1019  CD  GLU A  64      17.643   9.799   8.185  1.00  0.00           C  
ATOM   1020  OE1 GLU A  64      17.654   8.618   8.437  1.00  0.00           O  
ATOM   1021  OE2 GLU A  64      18.573  10.535   8.419  1.00  0.00           O  
ATOM   1022  H   GLU A  64      13.527   7.938   5.874  1.00  0.00           H  
ATOM   1023  HA  GLU A  64      13.621  10.575   7.232  1.00  0.00           H  
ATOM   1024 1HB  GLU A  64      15.116   8.787   8.092  1.00  0.00           H  
ATOM   1025 2HB  GLU A  64      15.848   8.620   6.502  1.00  0.00           H  
ATOM   1026 1HG  GLU A  64      16.704  10.921   6.647  1.00  0.00           H  
ATOM   1027 2HG  GLU A  64      15.960  11.099   8.234  1.00  0.00           H  
ATOM   1028  N   VAL A  65      14.107  11.950   5.265  1.00  0.00           N  
ATOM   1029  CA  VAL A  65      14.391  12.811   4.123  1.00  0.00           C  
ATOM   1030  C   VAL A  65      15.375  13.913   4.494  1.00  0.00           C  
ATOM   1031  O   VAL A  65      15.213  14.585   5.513  1.00  0.00           O  
ATOM   1032  CB  VAL A  65      13.090  13.444   3.594  1.00  0.00           C  
ATOM   1033  CG1 VAL A  65      13.395  14.436   2.481  1.00  0.00           C  
ATOM   1034  CG2 VAL A  65      12.147  12.357   3.105  1.00  0.00           C  
ATOM   1035  H   VAL A  65      13.626  12.337   6.065  1.00  0.00           H  
ATOM   1036  HA  VAL A  65      14.851  12.201   3.345  1.00  0.00           H  
ATOM   1037  HB  VAL A  65      12.615  14.003   4.401  1.00  0.00           H  
ATOM   1038 1HG1 VAL A  65      12.464  14.874   2.120  1.00  0.00           H  
ATOM   1039 2HG1 VAL A  65      14.042  15.225   2.864  1.00  0.00           H  
ATOM   1040 3HG1 VAL A  65      13.895  13.920   1.661  1.00  0.00           H  
ATOM   1041 1HG2 VAL A  65      11.229  12.812   2.733  1.00  0.00           H  
ATOM   1042 2HG2 VAL A  65      12.624  11.795   2.302  1.00  0.00           H  
ATOM   1043 3HG2 VAL A  65      11.910  11.683   3.928  1.00  0.00           H  
ATOM   1044  N   ARG A  66      16.395  14.094   3.662  1.00  0.00           N  
ATOM   1045  CA  ARG A  66      17.398  15.126   3.893  1.00  0.00           C  
ATOM   1046  C   ARG A  66      17.867  15.741   2.581  1.00  0.00           C  
ATOM   1047  O   ARG A  66      18.232  15.029   1.646  1.00  0.00           O  
ATOM   1048  CB  ARG A  66      18.595  14.553   4.638  1.00  0.00           C  
ATOM   1049  CG  ARG A  66      19.679  15.563   4.978  1.00  0.00           C  
ATOM   1050  CD  ARG A  66      20.753  14.958   5.807  1.00  0.00           C  
ATOM   1051  NE  ARG A  66      20.287  14.636   7.147  1.00  0.00           N  
ATOM   1052  CZ  ARG A  66      19.998  13.393   7.579  1.00  0.00           C  
ATOM   1053  NH1 ARG A  66      20.132  12.367   6.767  1.00  0.00           N  
ATOM   1054  NH2 ARG A  66      19.581  13.204   8.818  1.00  0.00           N  
ATOM   1055  H   ARG A  66      16.478  13.500   2.849  1.00  0.00           H  
ATOM   1056  HA  ARG A  66      16.940  15.917   4.487  1.00  0.00           H  
ATOM   1057 1HB  ARG A  66      18.260  14.102   5.571  1.00  0.00           H  
ATOM   1058 2HB  ARG A  66      19.053  13.766   4.039  1.00  0.00           H  
ATOM   1059 1HG  ARG A  66      20.128  15.940   4.058  1.00  0.00           H  
ATOM   1060 2HG  ARG A  66      19.243  16.393   5.535  1.00  0.00           H  
ATOM   1061 1HD  ARG A  66      21.100  14.038   5.337  1.00  0.00           H  
ATOM   1062 2HD  ARG A  66      21.583  15.657   5.894  1.00  0.00           H  
ATOM   1063  HE  ARG A  66      20.172  15.399   7.800  1.00  0.00           H  
ATOM   1064 1HH1 ARG A  66      20.452  12.512   5.819  1.00  0.00           H  
ATOM   1065 2HH1 ARG A  66      19.916  11.436   7.090  1.00  0.00           H  
ATOM   1066 1HH2 ARG A  66      19.478  13.993   9.442  1.00  0.00           H  
ATOM   1067 2HH2 ARG A  66      19.365  12.273   9.142  1.00  0.00           H  
ATOM   1068  N   PHE A  67      17.856  17.068   2.517  1.00  0.00           N  
ATOM   1069  CA  PHE A  67      18.247  17.781   1.307  1.00  0.00           C  
ATOM   1070  C   PHE A  67      19.595  18.469   1.485  1.00  0.00           C  
ATOM   1071  O   PHE A  67      19.958  18.868   2.591  1.00  0.00           O  
ATOM   1072  OXT PHE A  67      20.317  18.627   0.540  1.00  0.00           O  
ATOM   1073  CB  PHE A  67      17.186  18.816   0.930  1.00  0.00           C  
ATOM   1074  CG  PHE A  67      15.814  18.235   0.738  1.00  0.00           C  
ATOM   1075  CD1 PHE A  67      14.749  18.663   1.517  1.00  0.00           C  
ATOM   1076  CD2 PHE A  67      15.586  17.260  -0.221  1.00  0.00           C  
ATOM   1077  CE1 PHE A  67      13.486  18.129   1.341  1.00  0.00           C  
ATOM   1078  CE2 PHE A  67      14.325  16.725  -0.399  1.00  0.00           C  
ATOM   1079  CZ  PHE A  67      13.274  17.160   0.383  1.00  0.00           C  
ATOM   1080  H   PHE A  67      17.568  17.597   3.329  1.00  0.00           H  
ATOM   1081  HA  PHE A  67      18.348  17.053   0.503  1.00  0.00           H  
ATOM   1082 1HB  PHE A  67      17.127  19.577   1.707  1.00  0.00           H  
ATOM   1083 2HB  PHE A  67      17.477  19.315   0.006  1.00  0.00           H  
ATOM   1084  HD1 PHE A  67      14.917  19.429   2.274  1.00  0.00           H  
ATOM   1085  HD2 PHE A  67      16.416  16.916  -0.839  1.00  0.00           H  
ATOM   1086  HE1 PHE A  67      12.658  18.474   1.960  1.00  0.00           H  
ATOM   1087  HE2 PHE A  67      14.158  15.960  -1.157  1.00  0.00           H  
ATOM   1088  HZ  PHE A  67      12.279  16.738   0.245  1.00  0.00           H  
