# Supplementary material for: De novo design of immunoglobulin-like domains
Source: Nat Commun. 2022 Oct 3;13:5661. doi: 10.1038/s41467-022-33004-6 (PMC9530121; doi:10.1038/s41467-022-33004-6)
Supplement: Supplementary file 4 — Supplementary Data 1 [file 41467_2022_33004_MOESM4_ESM.zip › dIG_design_models/dIG9_model.pdb]

ATOM      1  N   SER A   1       0.000   0.000   0.000  1.00  0.00           N  
ATOM      2  CA  SER A   1       1.458   0.000   0.000  1.00  0.00           C  
ATOM      3  C   SER A   1       2.009   1.420   0.000  1.00  0.00           C  
ATOM      4  O   SER A   1       3.136   1.659   0.433  1.00  0.00           O  
ATOM      5  CB  SER A   1       1.980  -0.754  -1.207  1.00  0.00           C  
ATOM      6  OG  SER A   1       1.652  -0.089  -2.396  1.00  0.00           O  
ATOM      7 1H   SER A   1      -0.334  -0.943  -0.000  1.00  0.00           H  
ATOM      8 2H   SER A   1      -0.334   0.471   0.816  1.00  0.00           H  
ATOM      9 3H   SER A   1      -0.334   0.471  -0.816  1.00  0.00           H  
ATOM     10  HA  SER A   1       1.797  -0.490   0.913  1.00  0.00           H  
ATOM     11 1HB  SER A   1       3.062  -0.858  -1.132  1.00  0.00           H  
ATOM     12 2HB  SER A   1       1.556  -1.758  -1.220  1.00  0.00           H  
ATOM     13  HG  SER A   1       0.696  -0.138  -2.471  1.00  0.00           H  
ATOM     14  N   ILE A   2       1.207   2.360  -0.489  1.00  0.00           N  
ATOM     15  CA  ILE A   2       1.593   3.766  -0.502  1.00  0.00           C  
ATOM     16  C   ILE A   2       0.706   4.591   0.420  1.00  0.00           C  
ATOM     17  O   ILE A   2      -0.496   4.721   0.188  1.00  0.00           O  
ATOM     18  CB  ILE A   2       1.526   4.340  -1.929  1.00  0.00           C  
ATOM     19  CG1 ILE A   2       2.486   3.587  -2.854  1.00  0.00           C  
ATOM     20  CG2 ILE A   2       1.846   5.826  -1.920  1.00  0.00           C  
ATOM     21  CD1 ILE A   2       2.363   3.977  -4.309  1.00  0.00           C  
ATOM     22  H   ILE A   2       0.307   2.094  -0.860  1.00  0.00           H  
ATOM     23  HA  ILE A   2       2.618   3.839  -0.134  1.00  0.00           H  
ATOM     24  HB  ILE A   2       0.523   4.196  -2.332  1.00  0.00           H  
ATOM     25 1HG1 ILE A   2       3.512   3.768  -2.537  1.00  0.00           H  
ATOM     26 2HG1 ILE A   2       2.304   2.515  -2.773  1.00  0.00           H  
ATOM     27 1HG2 ILE A   2       1.795   6.216  -2.937  1.00  0.00           H  
ATOM     28 2HG2 ILE A   2       1.125   6.350  -1.294  1.00  0.00           H  
ATOM     29 3HG2 ILE A   2       2.850   5.980  -1.524  1.00  0.00           H  
ATOM     30 1HD1 ILE A   2       3.075   3.401  -4.902  1.00  0.00           H  
ATOM     31 2HD1 ILE A   2       1.350   3.770  -4.657  1.00  0.00           H  
ATOM     32 3HD1 ILE A   2       2.576   5.039  -4.420  1.00  0.00           H  
ATOM     33  N   ARG A   3       1.305   5.146   1.469  1.00  0.00           N  
ATOM     34  CA  ARG A   3       0.594   6.046   2.369  1.00  0.00           C  
ATOM     35  C   ARG A   3       1.081   7.481   2.209  1.00  0.00           C  
ATOM     36  O   ARG A   3       2.244   7.785   2.473  1.00  0.00           O  
ATOM     37  CB  ARG A   3       0.775   5.611   3.815  1.00  0.00           C  
ATOM     38  CG  ARG A   3       0.067   6.484   4.839  1.00  0.00           C  
ATOM     39  CD  ARG A   3       0.226   5.952   6.217  1.00  0.00           C  
ATOM     40  NE  ARG A   3       1.616   5.959   6.645  1.00  0.00           N  
ATOM     41  CZ  ARG A   3       2.230   7.004   7.233  1.00  0.00           C  
ATOM     42  NH1 ARG A   3       1.566   8.116   7.456  1.00  0.00           N  
ATOM     43  NH2 ARG A   3       3.500   6.911   7.586  1.00  0.00           N  
ATOM     44  H   ARG A   3       2.278   4.939   1.646  1.00  0.00           H  
ATOM     45  HA  ARG A   3      -0.463   6.021   2.107  1.00  0.00           H  
ATOM     46 1HB  ARG A   3       0.405   4.594   3.937  1.00  0.00           H  
ATOM     47 2HB  ARG A   3       1.836   5.605   4.064  1.00  0.00           H  
ATOM     48 1HG  ARG A   3       0.485   7.490   4.810  1.00  0.00           H  
ATOM     49 2HG  ARG A   3      -0.997   6.526   4.608  1.00  0.00           H  
ATOM     50 1HD  ARG A   3      -0.347   6.565   6.911  1.00  0.00           H  
ATOM     51 2HD  ARG A   3      -0.137   4.925   6.254  1.00  0.00           H  
ATOM     52  HE  ARG A   3       2.159   5.121   6.489  1.00  0.00           H  
ATOM     53 1HH1 ARG A   3       0.594   8.187   7.187  1.00  0.00           H  
ATOM     54 2HH1 ARG A   3       2.026   8.899   7.897  1.00  0.00           H  
ATOM     55 1HH2 ARG A   3       4.011   6.056   7.414  1.00  0.00           H  
ATOM     56 2HH2 ARG A   3       3.960   7.694   8.027  1.00  0.00           H  
ATOM     57  N   VAL A   4       0.184   8.360   1.776  1.00  0.00           N  
ATOM     58  CA  VAL A   4       0.519   9.767   1.586  1.00  0.00           C  
ATOM     59  C   VAL A   4      -0.358  10.664   2.452  1.00  0.00           C  
ATOM     60  O   VAL A   4      -1.581  10.666   2.319  1.00  0.00           O  
ATOM     61  CB  VAL A   4       0.350  10.162   0.107  1.00  0.00           C  
ATOM     62  CG1 VAL A   4       0.697  11.630  -0.095  1.00  0.00           C  
ATOM     63  CG2 VAL A   4       1.222   9.276  -0.768  1.00  0.00           C  
ATOM     64  H   VAL A   4      -0.754   8.046   1.573  1.00  0.00           H  
ATOM     65  HA  VAL A   4       1.554   9.913   1.896  1.00  0.00           H  
ATOM     66  HB  VAL A   4      -0.696  10.037  -0.175  1.00  0.00           H  
ATOM     67 1HG1 VAL A   4       0.571  11.892  -1.146  1.00  0.00           H  
ATOM     68 2HG1 VAL A   4       0.036  12.247   0.514  1.00  0.00           H  
ATOM     69 3HG1 VAL A   4       1.731  11.803   0.200  1.00  0.00           H  
ATOM     70 1HG2 VAL A   4       1.097   9.560  -1.813  1.00  0.00           H  
ATOM     71 2HG2 VAL A   4       2.267   9.397  -0.482  1.00  0.00           H  
ATOM     72 3HG2 VAL A   4       0.929   8.234  -0.639  1.00  0.00           H  
ATOM     73  N   GLU A   5       0.276  11.423   3.339  1.00  0.00           N  
ATOM     74  CA  GLU A   5      -0.439  12.373   4.183  1.00  0.00           C  
ATOM     75  C   GLU A   5       0.192  13.757   4.112  1.00  0.00           C  
ATOM     76  O   GLU A   5       1.413  13.891   4.038  1.00  0.00           O  
ATOM     77  CB  GLU A   5      -0.460  11.886   5.634  1.00  0.00           C  
ATOM     78  CG  GLU A   5      -1.166  10.554   5.839  1.00  0.00           C  
ATOM     79  CD  GLU A   5      -1.193  10.122   7.279  1.00  0.00           C  
ATOM     80  OE1 GLU A   5      -1.246  10.973   8.134  1.00  0.00           O  
ATOM     81  OE2 GLU A   5      -1.160   8.939   7.524  1.00  0.00           O  
ATOM     82  H   GLU A   5       1.279  11.342   3.430  1.00  0.00           H  
ATOM     83  HA  GLU A   5      -1.461  12.452   3.814  1.00  0.00           H  
ATOM     84 1HB  GLU A   5       0.562  11.783   5.998  1.00  0.00           H  
ATOM     85 2HB  GLU A   5      -0.957  12.628   6.259  1.00  0.00           H  
ATOM     86 1HG  GLU A   5      -2.191  10.638   5.478  1.00  0.00           H  
ATOM     87 2HG  GLU A   5      -0.662   9.792   5.246  1.00  0.00           H  
ATOM     88  N   ILE A   6      -0.648  14.787   4.134  1.00  0.00           N  
ATOM     89  CA  ILE A   6      -0.173  16.165   4.094  1.00  0.00           C  
ATOM     90  C   ILE A   6      -0.731  16.973   5.259  1.00  0.00           C  
ATOM     91  O   ILE A   6      -1.943  17.127   5.396  1.00  0.00           O  
ATOM     92  CB  ILE A   6      -0.561  16.842   2.767  1.00  0.00           C  
ATOM     93  CG1 ILE A   6      -0.022  16.039   1.580  1.00  0.00           C  
ATOM     94  CG2 ILE A   6      -0.042  18.271   2.727  1.00  0.00           C  
ATOM     95  CD1 ILE A   6      -0.522  16.522   0.238  1.00  0.00           C  
ATOM     96  H   ILE A   6      -1.642  14.610   4.179  1.00  0.00           H  
ATOM     97  HA  ILE A   6       0.913  16.150   4.187  1.00  0.00           H  
ATOM     98  HB  ILE A   6      -1.646  16.857   2.670  1.00  0.00           H  
ATOM     99 1HG1 ILE A   6       1.067  16.084   1.575  1.00  0.00           H  
ATOM    100 2HG1 ILE A   6      -0.304  14.992   1.691  1.00  0.00           H  
ATOM    101 1HG2 ILE A   6      -0.324  18.734   1.782  1.00  0.00           H  
ATOM    102 2HG2 ILE A   6      -0.472  18.837   3.552  1.00  0.00           H  
ATOM    103 3HG2 ILE A   6       1.045  18.266   2.818  1.00  0.00           H  
ATOM    104 1HD1 ILE A   6      -0.097  15.904  -0.553  1.00  0.00           H  
ATOM    105 2HD1 ILE A   6      -1.610  16.452   0.208  1.00  0.00           H  
ATOM    106 3HD1 ILE A   6      -0.221  17.558   0.089  1.00  0.00           H  
ATOM    107  N   GLU A   7       0.163  17.487   6.097  1.00  0.00           N  
ATOM    108  CA  GLU A   7      -0.234  18.331   7.218  1.00  0.00           C  
ATOM    109  C   GLU A   7      -0.412  19.779   6.781  1.00  0.00           C  
ATOM    110  O   GLU A   7       0.460  20.352   6.127  1.00  0.00           O  
ATOM    111  CB  GLU A   7       0.803  18.250   8.340  1.00  0.00           C  
ATOM    112  CG  GLU A   7       0.438  19.034   9.592  1.00  0.00           C  
ATOM    113  CD  GLU A   7       1.451  18.887  10.692  1.00  0.00           C  
ATOM    114  OE1 GLU A   7       2.321  18.059  10.565  1.00  0.00           O  
ATOM    115  OE2 GLU A   7       1.356  19.602  11.661  1.00  0.00           O  
ATOM    116  H   GLU A   7       1.143  17.289   5.953  1.00  0.00           H  
ATOM    117  HA  GLU A   7      -1.195  17.973   7.587  1.00  0.00           H  
ATOM    118 1HB  GLU A   7       0.947  17.208   8.628  1.00  0.00           H  
ATOM    119 2HB  GLU A   7       1.760  18.624   7.979  1.00  0.00           H  
ATOM    120 1HG  GLU A   7       0.350  20.089   9.334  1.00  0.00           H  
ATOM    121 2HG  GLU A   7      -0.533  18.694   9.950  1.00  0.00           H  
ATOM    122  N   LYS A   8      -1.546  20.367   7.147  1.00  0.00           N  
ATOM    123  CA  LYS A   8      -1.863  21.733   6.749  1.00  0.00           C  
ATOM    124  C   LYS A   8      -1.652  22.706   7.901  1.00  0.00           C  
ATOM    125  O   LYS A   8      -2.295  22.596   8.945  1.00  0.00           O  
ATOM    126  CB  LYS A   8      -3.304  21.821   6.242  1.00  0.00           C  
ATOM    127  CG  LYS A   8      -3.730  23.214   5.797  1.00  0.00           C  
ATOM    128  CD  LYS A   8      -5.125  23.198   5.191  1.00  0.00           C  
ATOM    129  CE  LYS A   8      -5.531  24.579   4.699  1.00  0.00           C  
ATOM    130  NZ  LYS A   8      -6.880  24.572   4.070  1.00  0.00           N  
ATOM    131  H   LYS A   8      -2.204  19.855   7.716  1.00  0.00           H  
ATOM    132  HA  LYS A   8      -1.187  22.017   5.943  1.00  0.00           H  
ATOM    133 1HB  LYS A   8      -3.435  21.146   5.397  1.00  0.00           H  
ATOM    134 2HB  LYS A   8      -3.986  21.498   7.028  1.00  0.00           H  
ATOM    135 1HG  LYS A   8      -3.723  23.888   6.655  1.00  0.00           H  
ATOM    136 2HG  LYS A   8      -3.025  23.591   5.056  1.00  0.00           H  
ATOM    137 1HD  LYS A   8      -5.150  22.501   4.353  1.00  0.00           H  
ATOM    138 2HD  LYS A   8      -5.843  22.865   5.940  1.00  0.00           H  
ATOM    139 1HE  LYS A   8      -5.538  25.276   5.536  1.00  0.00           H  
ATOM    140 2HE  LYS A   8      -4.805  24.933   3.967  1.00  0.00           H  
ATOM    141 1HZ  LYS A   8      -7.112  25.504   3.757  1.00  0.00           H  
ATOM    142 2HZ  LYS A   8      -6.880  23.942   3.280  1.00  0.00           H  
ATOM    143 3HZ  LYS A   8      -7.565  24.264   4.745  1.00  0.00           H  
ATOM    144  N   ARG A   9      -0.748  23.660   7.705  1.00  0.00           N  
ATOM    145  CA  ARG A   9      -0.499  24.696   8.701  1.00  0.00           C  
ATOM    146  C   ARG A   9      -0.646  26.087   8.097  1.00  0.00           C  
ATOM    147  O   ARG A   9       0.116  26.998   8.421  1.00  0.00           O  
ATOM    148  CB  ARG A   9       0.896  24.546   9.290  1.00  0.00           C  
ATOM    149  CG  ARG A   9       1.132  23.253  10.055  1.00  0.00           C  
ATOM    150  CD  ARG A   9       2.496  23.203  10.641  1.00  0.00           C  
ATOM    151  NE  ARG A   9       2.717  21.981  11.397  1.00  0.00           N  
ATOM    152  CZ  ARG A   9       3.846  21.693  12.073  1.00  0.00           C  
ATOM    153  NH1 ARG A   9       4.846  22.546  12.076  1.00  0.00           N  
ATOM    154  NH2 ARG A   9       3.950  20.551  12.731  1.00  0.00           N  
ATOM    155  H   ARG A   9      -0.219  23.667   6.844  1.00  0.00           H  
ATOM    156  HA  ARG A   9      -1.244  24.594   9.489  1.00  0.00           H  
ATOM    157 1HB  ARG A   9       1.635  24.597   8.492  1.00  0.00           H  
ATOM    158 2HB  ARG A   9       1.094  25.373   9.972  1.00  0.00           H  
ATOM    159 1HG  ARG A   9       0.407  23.172  10.865  1.00  0.00           H  
ATOM    160 2HG  ARG A   9       1.018  22.405   9.380  1.00  0.00           H  
ATOM    161 1HD  ARG A   9       3.237  23.249   9.844  1.00  0.00           H  
ATOM    162 2HD  ARG A   9       2.634  24.049  11.314  1.00  0.00           H  
ATOM    163  HE  ARG A   9       1.970  21.300  11.418  1.00  0.00           H  
ATOM    164 1HH1 ARG A   9       4.767  23.419  11.573  1.00  0.00           H  
ATOM    165 2HH1 ARG A   9       5.693  22.330  12.582  1.00  0.00           H  
ATOM    166 1HH2 ARG A   9       3.181  19.895  12.728  1.00  0.00           H  
ATOM    167 2HH2 ARG A   9       4.796  20.335  13.237  1.00  0.00           H  
ATOM    168  N   GLY A  10      -1.629  26.243   7.217  1.00  0.00           N  
ATOM    169  CA  GLY A  10      -1.918  27.539   6.614  1.00  0.00           C  
ATOM    170  C   GLY A  10      -0.894  27.887   5.541  1.00  0.00           C  
ATOM    171  O   GLY A  10      -1.119  27.649   4.354  1.00  0.00           O  
ATOM    172  H   GLY A  10      -2.191  25.445   6.960  1.00  0.00           H  
ATOM    173 1HA  GLY A  10      -2.917  27.523   6.178  1.00  0.00           H  
ATOM    174 2HA  GLY A  10      -1.916  28.308   7.385  1.00  0.00           H  
ATOM    175  N   ASP A  11       0.232  28.452   5.964  1.00  0.00           N  
ATOM    176  CA  ASP A  11       1.272  28.878   5.035  1.00  0.00           C  
ATOM    177  C   ASP A  11       2.443  27.905   5.035  1.00  0.00           C  
ATOM    178  O   ASP A  11       3.557  28.258   4.648  1.00  0.00           O  
ATOM    179  CB  ASP A  11       1.768  30.281   5.392  1.00  0.00           C  
ATOM    180  CG  ASP A  11       2.403  30.352   6.774  1.00  0.00           C  
ATOM    181  OD1 ASP A  11       2.375  29.365   7.470  1.00  0.00           O  
ATOM    182  OD2 ASP A  11       2.911  31.392   7.120  1.00  0.00           O  
ATOM    183  H   ASP A  11       0.370  28.589   6.955  1.00  0.00           H  
ATOM    184  HA  ASP A  11       0.846  28.889   4.032  1.00  0.00           H  
ATOM    185 1HB  ASP A  11       2.501  30.607   4.654  1.00  0.00           H  
ATOM    186 2HB  ASP A  11       0.933  30.982   5.356  1.00  0.00           H  
ATOM    187  N   SER A  12       2.185  26.676   5.471  1.00  0.00           N  
ATOM    188  CA  SER A  12       3.209  25.638   5.489  1.00  0.00           C  
ATOM    189  C   SER A  12       2.585  24.249   5.492  1.00  0.00           C  
ATOM    190  O   SER A  12       1.531  24.033   6.091  1.00  0.00           O  
ATOM    191  CB  SER A  12       4.100  25.804   6.704  1.00  0.00           C  
ATOM    192  OG  SER A  12       5.078  24.802   6.750  1.00  0.00           O  
ATOM    193  H   SER A  12       1.256  26.456   5.800  1.00  0.00           H  
ATOM    194  HA  SER A  12       3.803  25.735   4.579  1.00  0.00           H  
ATOM    195 1HB  SER A  12       4.579  26.782   6.673  1.00  0.00           H  
ATOM    196 2HB  SER A  12       3.493  25.766   7.608  1.00  0.00           H  
ATOM    197  HG  SER A  12       5.368  24.673   5.844  1.00  0.00           H  
ATOM    198  N   TYR A  13       3.241  23.309   4.821  1.00  0.00           N  
ATOM    199  CA  TYR A  13       2.739  21.943   4.725  1.00  0.00           C  
ATOM    200  C   TYR A  13       3.843  20.930   4.998  1.00  0.00           C  
ATOM    201  O   TYR A  13       5.023  21.211   4.783  1.00  0.00           O  
ATOM    202  CB  TYR A  13       2.120  21.696   3.348  1.00  0.00           C  
ATOM    203  CG  TYR A  13       0.923  22.571   3.050  1.00  0.00           C  
ATOM    204  CD1 TYR A  13       1.106  23.843   2.527  1.00  0.00           C  
ATOM    205  CD2 TYR A  13      -0.358  22.102   3.301  1.00  0.00           C  
ATOM    206  CE1 TYR A  13       0.013  24.642   2.255  1.00  0.00           C  
ATOM    207  CE2 TYR A  13      -1.452  22.902   3.029  1.00  0.00           C  
ATOM    208  CZ  TYR A  13      -1.269  24.167   2.508  1.00  0.00           C  
ATOM    209  OH  TYR A  13      -2.358  24.963   2.238  1.00  0.00           O  
ATOM    210  H   TYR A  13       4.110  23.546   4.364  1.00  0.00           H  
ATOM    211  HA  TYR A  13       1.970  21.811   5.486  1.00  0.00           H  
ATOM    212 1HB  TYR A  13       2.870  21.870   2.575  1.00  0.00           H  
ATOM    213 2HB  TYR A  13       1.807  20.655   3.271  1.00  0.00           H  
ATOM    214  HD1 TYR A  13       2.113  24.211   2.330  1.00  0.00           H  
ATOM    215  HD2 TYR A  13      -0.502  21.103   3.713  1.00  0.00           H  
ATOM    216  HE1 TYR A  13       0.157  25.641   1.844  1.00  0.00           H  
ATOM    217  HE2 TYR A  13      -2.459  22.533   3.227  1.00  0.00           H  
ATOM    218  HH  TYR A  13      -2.066  25.764   1.797  1.00  0.00           H  
ATOM    219  N   ARG A  14       3.455  19.751   5.470  1.00  0.00           N  
ATOM    220  CA  ARG A  14       4.394  18.651   5.653  1.00  0.00           C  
ATOM    221  C   ARG A  14       3.907  17.388   4.954  1.00  0.00           C  
ATOM    222  O   ARG A  14       2.859  16.842   5.299  1.00  0.00           O  
ATOM    223  CB  ARG A  14       4.597  18.362   7.133  1.00  0.00           C  
ATOM    224  CG  ARG A  14       5.572  17.235   7.437  1.00  0.00           C  
ATOM    225  CD  ARG A  14       5.696  16.995   8.897  1.00  0.00           C  
ATOM    226  NE  ARG A  14       6.605  15.898   9.191  1.00  0.00           N  
ATOM    227  CZ  ARG A  14       6.250  14.599   9.224  1.00  0.00           C  
ATOM    228  NH1 ARG A  14       5.006  14.251   8.979  1.00  0.00           N  
ATOM    229  NH2 ARG A  14       7.152  13.674   9.502  1.00  0.00           N  
ATOM    230  H   ARG A  14       2.483  19.613   5.708  1.00  0.00           H  
ATOM    231  HA  ARG A  14       5.344  18.939   5.201  1.00  0.00           H  
ATOM    232 1HB  ARG A  14       4.963  19.258   7.632  1.00  0.00           H  
ATOM    233 2HB  ARG A  14       3.641  18.102   7.588  1.00  0.00           H  
ATOM    234 1HG  ARG A  14       5.223  16.315   6.967  1.00  0.00           H  
ATOM    235 2HG  ARG A  14       6.558  17.491   7.046  1.00  0.00           H  
ATOM    236 1HD  ARG A  14       6.078  17.893   9.382  1.00  0.00           H  
ATOM    237 2HD  ARG A  14       4.719  16.748   9.310  1.00  0.00           H  
ATOM    238  HE  ARG A  14       7.571  16.126   9.385  1.00  0.00           H  
ATOM    239 1HH1 ARG A  14       4.316  14.958   8.767  1.00  0.00           H  
ATOM    240 2HH1 ARG A  14       4.740  13.277   9.004  1.00  0.00           H  
ATOM    241 1HH2 ARG A  14       8.108  13.941   9.690  1.00  0.00           H  
ATOM    242 2HH2 ARG A  14       6.886  12.701   9.526  1.00  0.00           H  
ATOM    243  N   VAL A  15       4.674  16.929   3.971  1.00  0.00           N  
ATOM    244  CA  VAL A  15       4.304  15.749   3.199  1.00  0.00           C  
ATOM    245  C   VAL A  15       5.007  14.504   3.726  1.00  0.00           C  
ATOM    246  O   VAL A  15       6.234  14.459   3.805  1.00  0.00           O  
ATOM    247  CB  VAL A  15       4.662  15.948   1.714  1.00  0.00           C  
ATOM    248  CG1 VAL A  15       4.301  14.708   0.909  1.00  0.00           C  
ATOM    249  CG2 VAL A  15       3.946  17.173   1.169  1.00  0.00           C  
ATOM    250  H   VAL A  15       5.535  17.409   3.754  1.00  0.00           H  
ATOM    251  HA  VAL A  15       3.230  15.597   3.306  1.00  0.00           H  
ATOM    252  HB  VAL A  15       5.740  16.086   1.625  1.00  0.00           H  
ATOM    253 1HG1 VAL A  15       4.561  14.866  -0.138  1.00  0.00           H  
ATOM    254 2HG1 VAL A  15       4.853  13.851   1.294  1.00  0.00           H  
ATOM    255 3HG1 VAL A  15       3.231  14.520   0.991  1.00  0.00           H  
ATOM    256 1HG2 VAL A  15       4.204  17.308   0.119  1.00  0.00           H  
ATOM    257 2HG2 VAL A  15       2.868  17.037   1.263  1.00  0.00           H  
ATOM    258 3HG2 VAL A  15       4.251  18.055   1.733  1.00  0.00           H  
ATOM    259  N   GLU A  16       4.221  13.494   4.084  1.00  0.00           N  
ATOM    260  CA  GLU A  16       4.767  12.240   4.588  1.00  0.00           C  
ATOM    261  C   GLU A  16       4.370  11.070   3.698  1.00  0.00           C  
ATOM    262  O   GLU A  16       3.190  10.740   3.579  1.00  0.00           O  
ATOM    263  CB  GLU A  16       4.292  11.988   6.020  1.00  0.00           C  
ATOM    264  CG  GLU A  16       4.834  10.713   6.648  1.00  0.00           C  
ATOM    265  CD  GLU A  16       4.430  10.550   8.086  1.00  0.00           C  
ATOM    266  OE1 GLU A  16       4.478  11.515   8.810  1.00  0.00           O  
ATOM    267  OE2 GLU A  16       4.071   9.459   8.462  1.00  0.00           O  
ATOM    268  H   GLU A  16       3.220  13.599   4.005  1.00  0.00           H  
ATOM    269  HA  GLU A  16       5.855  12.315   4.575  1.00  0.00           H  
ATOM    270 1HB  GLU A  16       4.587  12.825   6.655  1.00  0.00           H  
ATOM    271 2HB  GLU A  16       3.203  11.932   6.038  1.00  0.00           H  
ATOM    272 1HG  GLU A  16       4.469   9.856   6.081  1.00  0.00           H  
ATOM    273 2HG  GLU A  16       5.921  10.721   6.580  1.00  0.00           H  
ATOM    274  N   VAL A  17       5.363  10.444   3.073  1.00  0.00           N  
ATOM    275  CA  VAL A  17       5.116   9.324   2.173  1.00  0.00           C  
ATOM    276  C   VAL A  17       5.814   8.062   2.660  1.00  0.00           C  
ATOM    277  O   VAL A  17       7.039   8.021   2.772  1.00  0.00           O  
ATOM    278  CB  VAL A  17       5.606   9.662   0.752  1.00  0.00           C  
ATOM    279  CG1 VAL A  17       5.387   8.481  -0.182  1.00  0.00           C  
ATOM    280  CG2 VAL A  17       4.886  10.898   0.236  1.00  0.00           C  
ATOM    281  H   VAL A  17       6.312  10.753   3.226  1.00  0.00           H  
ATOM    282  HA  VAL A  17       4.044   9.130   2.160  1.00  0.00           H  
ATOM    283  HB  VAL A  17       6.679   9.853   0.784  1.00  0.00           H  
ATOM    284 1HG1 VAL A  17       5.740   8.737  -1.181  1.00  0.00           H  
ATOM    285 2HG1 VAL A  17       5.941   7.618   0.187  1.00  0.00           H  
ATOM    286 3HG1 VAL A  17       4.325   8.242  -0.223  1.00  0.00           H  
ATOM    287 1HG2 VAL A  17       5.238  11.132  -0.768  1.00  0.00           H  
ATOM    288 2HG2 VAL A  17       3.812  10.710   0.210  1.00  0.00           H  
ATOM    289 3HG2 VAL A  17       5.090  11.741   0.897  1.00  0.00           H  
ATOM    290  N   GLU A  18       5.027   7.031   2.951  1.00  0.00           N  
ATOM    291  CA  GLU A  18       5.571   5.748   3.378  1.00  0.00           C  
ATOM    292  C   GLU A  18       5.458   4.706   2.273  1.00  0.00           C  
ATOM    293  O   GLU A  18       4.362   4.403   1.802  1.00  0.00           O  
ATOM    294  CB  GLU A  18       4.849   5.254   4.634  1.00  0.00           C  
ATOM    295  CG  GLU A  18       5.384   3.943   5.192  1.00  0.00           C  
ATOM    296  CD  GLU A  18       4.687   3.518   6.455  1.00  0.00           C  
ATOM    297  OE1 GLU A  18       3.866   4.259   6.937  1.00  0.00           O  
ATOM    298  OE2 GLU A  18       4.978   2.449   6.938  1.00  0.00           O  
ATOM    299  H   GLU A  18       4.025   7.139   2.873  1.00  0.00           H  
ATOM    300  HA  GLU A  18       6.629   5.886   3.600  1.00  0.00           H  
ATOM    301 1HB  GLU A  18       4.926   6.007   5.418  1.00  0.00           H  
ATOM    302 2HB  GLU A  18       3.789   5.116   4.415  1.00  0.00           H  
ATOM    303 1HG  GLU A  18       5.259   3.163   4.442  1.00  0.00           H  
ATOM    304 2HG  GLU A  18       6.450   4.052   5.390  1.00  0.00           H  
ATOM    305  N   ASN A  19       6.598   4.160   1.863  1.00  0.00           N  
ATOM    306  CA  ASN A  19       6.629   3.154   0.808  1.00  0.00           C  
ATOM    307  C   ASN A  19       6.797   1.755   1.385  1.00  0.00           C  
ATOM    308  O   ASN A  19       7.856   1.414   1.912  1.00  0.00           O  
ATOM    309  CB  ASN A  19       7.735   3.458  -0.187  1.00  0.00           C  
ATOM    310  CG  ASN A  19       7.763   2.487  -1.334  1.00  0.00           C  
ATOM    311  OD1 ASN A  19       6.839   1.685  -1.507  1.00  0.00           O  
ATOM    312  ND2 ASN A  19       8.807   2.544  -2.121  1.00  0.00           N  
ATOM    313  H   ASN A  19       7.465   4.449   2.294  1.00  0.00           H  
ATOM    314  HA  ASN A  19       5.675   3.186   0.282  1.00  0.00           H  
ATOM    315 1HB  ASN A  19       7.601   4.466  -0.583  1.00  0.00           H  
ATOM    316 2HB  ASN A  19       8.698   3.432   0.321  1.00  0.00           H  
ATOM    317 1HD2 ASN A  19       8.880   1.921  -2.900  1.00  0.00           H  
ATOM    318 2HD2 ASN A  19       9.532   3.208  -1.943  1.00  0.00           H  
ATOM    319  N   ARG A  20       5.748   0.947   1.281  1.00  0.00           N  
ATOM    320  CA  ARG A  20       5.794  -0.434   1.746  1.00  0.00           C  
ATOM    321  C   ARG A  20       5.793  -1.409   0.575  1.00  0.00           C  
ATOM    322  O   ARG A  20       5.683  -2.620   0.765  1.00  0.00           O  
ATOM    323  CB  ARG A  20       4.610  -0.732   2.654  1.00  0.00           C  
ATOM    324  CG  ARG A  20       4.592   0.048   3.959  1.00  0.00           C  
ATOM    325  CD  ARG A  20       3.463  -0.366   4.830  1.00  0.00           C  
ATOM    326  NE  ARG A  20       3.468   0.345   6.099  1.00  0.00           N  
ATOM    327  CZ  ARG A  20       2.577   0.147   7.090  1.00  0.00           C  
ATOM    328  NH1 ARG A  20       1.618  -0.740   6.945  1.00  0.00           N  
ATOM    329  NH2 ARG A  20       2.667   0.846   8.208  1.00  0.00           N  
ATOM    330  H   ARG A  20       4.895   1.299   0.869  1.00  0.00           H  
ATOM    331  HA  ARG A  20       6.724  -0.575   2.297  1.00  0.00           H  
ATOM    332 1HB  ARG A  20       3.683  -0.514   2.126  1.00  0.00           H  
ATOM    333 2HB  ARG A  20       4.602  -1.793   2.904  1.00  0.00           H  
ATOM    334 1HG  ARG A  20       5.523  -0.125   4.499  1.00  0.00           H  
ATOM    335 2HG  ARG A  20       4.488   1.112   3.745  1.00  0.00           H  
ATOM    336 1HD  ARG A  20       2.519  -0.157   4.327  1.00  0.00           H  
ATOM    337 2HD  ARG A  20       3.535  -1.433   5.037  1.00  0.00           H  
ATOM    338  HE  ARG A  20       4.191   1.036   6.248  1.00  0.00           H  
ATOM    339 1HH1 ARG A  20       1.549  -1.274   6.090  1.00  0.00           H  
ATOM    340 2HH1 ARG A  20       0.950  -0.888   7.687  1.00  0.00           H  
ATOM    341 1HH2 ARG A  20       3.405   1.528   8.320  1.00  0.00           H  
ATOM    342 2HH2 ARG A  20       2.000   0.698   8.951  1.00  0.00           H  
ATOM    343  N   SER A  21       5.918  -0.875  -0.634  1.00  0.00           N  
ATOM    344  CA  SER A  21       5.919  -1.696  -1.839  1.00  0.00           C  
ATOM    345  C   SER A  21       7.311  -2.241  -2.131  1.00  0.00           C  
ATOM    346  O   SER A  21       8.300  -1.779  -1.564  1.00  0.00           O  
ATOM    347  CB  SER A  21       5.423  -0.888  -3.022  1.00  0.00           C  
ATOM    348  OG  SER A  21       6.379   0.055  -3.422  1.00  0.00           O  
ATOM    349  H   SER A  21       6.013   0.127  -0.722  1.00  0.00           H  
ATOM    350  HA  SER A  21       5.256  -2.544  -1.670  1.00  0.00           H  
ATOM    351 1HB  SER A  21       5.200  -1.558  -3.852  1.00  0.00           H  
ATOM    352 2HB  SER A  21       4.498  -0.381  -2.754  1.00  0.00           H  
ATOM    353  HG  SER A  21       6.516   0.630  -2.666  1.00  0.00           H  
ATOM    354  N   ASP A  22       7.380  -3.225  -3.021  1.00  0.00           N  
ATOM    355  CA  ASP A  22       8.650  -3.847  -3.378  1.00  0.00           C  
ATOM    356  C   ASP A  22       9.417  -2.996  -4.382  1.00  0.00           C  
ATOM    357  O   ASP A  22      10.621  -3.174  -4.569  1.00  0.00           O  
ATOM    358  CB  ASP A  22       8.419  -5.246  -3.955  1.00  0.00           C  
ATOM    359  CG  ASP A  22       7.920  -6.241  -2.916  1.00  0.00           C  
ATOM    360  OD1 ASP A  22       8.138  -6.012  -1.750  1.00  0.00           O  
ATOM    361  OD2 ASP A  22       7.327  -7.221  -3.299  1.00  0.00           O  
ATOM    362  H   ASP A  22       6.532  -3.550  -3.462  1.00  0.00           H  
ATOM    363  HA  ASP A  22       9.255  -3.925  -2.475  1.00  0.00           H  
ATOM    364 1HB  ASP A  22       7.690  -5.190  -4.763  1.00  0.00           H  
ATOM    365 2HB  ASP A  22       9.350  -5.622  -4.380  1.00  0.00           H  
ATOM    366  N   GLN A  23       8.713  -2.073  -5.028  1.00  0.00           N  
ATOM    367  CA  GLN A  23       9.323  -1.207  -6.030  1.00  0.00           C  
ATOM    368  C   GLN A  23       9.616   0.174  -5.460  1.00  0.00           C  
ATOM    369  O   GLN A  23       8.857   0.692  -4.640  1.00  0.00           O  
ATOM    370  CB  GLN A  23       8.412  -1.084  -7.256  1.00  0.00           C  
ATOM    371  CG  GLN A  23       8.113  -2.405  -7.944  1.00  0.00           C  
ATOM    372  CD  GLN A  23       9.354  -3.041  -8.540  1.00  0.00           C  
ATOM    373  OE1 GLN A  23      10.089  -2.408  -9.302  1.00  0.00           O  
ATOM    374  NE2 GLN A  23       9.596  -4.302  -8.195  1.00  0.00           N  
ATOM    375  H   GLN A  23       7.731  -1.967  -4.818  1.00  0.00           H  
ATOM    376  HA  GLN A  23      10.271  -1.653  -6.331  1.00  0.00           H  
ATOM    377 1HB  GLN A  23       7.464  -0.635  -6.962  1.00  0.00           H  
ATOM    378 2HB  GLN A  23       8.875  -0.421  -7.987  1.00  0.00           H  
ATOM    379 1HG  GLN A  23       7.691  -3.095  -7.214  1.00  0.00           H  
ATOM    380 2HG  GLN A  23       7.399  -2.229  -8.748  1.00  0.00           H  
ATOM    381 1HE2 GLN A  23      10.400  -4.774  -8.557  1.00  0.00           H  
ATOM    382 2HE2 GLN A  23       8.973  -4.778  -7.574  1.00  0.00           H  
ATOM    383  N   PRO A  24      10.721   0.767  -5.897  1.00  0.00           N  
ATOM    384  CA  PRO A  24      11.061   2.133  -5.517  1.00  0.00           C  
ATOM    385  C   PRO A  24       9.943   3.100  -5.885  1.00  0.00           C  
ATOM    386  O   PRO A  24       9.345   2.995  -6.956  1.00  0.00           O  
ATOM    387  CB  PRO A  24      12.334   2.409  -6.323  1.00  0.00           C  
ATOM    388  CG  PRO A  24      12.915   1.057  -6.563  1.00  0.00           C  
ATOM    389  CD  PRO A  24      11.720   0.172  -6.795  1.00  0.00           C  
ATOM    390  HA  PRO A  24      11.186   2.163  -4.435  1.00  0.00           H  
ATOM    391 1HB  PRO A  24      12.083   2.937  -7.255  1.00  0.00           H  
ATOM    392 2HB  PRO A  24      13.006   3.067  -5.752  1.00  0.00           H  
ATOM    393 1HG  PRO A  24      13.596   1.084  -7.427  1.00  0.00           H  
ATOM    394 2HG  PRO A  24      13.515   0.742  -5.697  1.00  0.00           H  
ATOM    395 1HD  PRO A  24      11.420   0.229  -7.851  1.00  0.00           H  
ATOM    396 2HD  PRO A  24      11.970  -0.863  -6.517  1.00  0.00           H  
ATOM    397  N   ALA A  25       9.665   4.043  -4.989  1.00  0.00           N  
ATOM    398  CA  ALA A  25       8.605   5.019  -5.209  1.00  0.00           C  
ATOM    399  C   ALA A  25       9.167   6.334  -5.732  1.00  0.00           C  
ATOM    400  O   ALA A  25      10.190   6.820  -5.249  1.00  0.00           O  
ATOM    401  CB  ALA A  25       7.823   5.250  -3.924  1.00  0.00           C  
ATOM    402  H   ALA A  25      10.203   4.084  -4.135  1.00  0.00           H  
ATOM    403  HA  ALA A  25       7.929   4.620  -5.965  1.00  0.00           H  
ATOM    404 1HB  ALA A  25       7.035   5.982  -4.104  1.00  0.00           H  
ATOM    405 2HB  ALA A  25       7.379   4.312  -3.594  1.00  0.00           H  
ATOM    406 3HB  ALA A  25       8.495   5.625  -3.153  1.00  0.00           H  
ATOM    407  N   GLU A  26       8.492   6.908  -6.723  1.00  0.00           N  
ATOM    408  CA  GLU A  26       8.819   8.247  -7.197  1.00  0.00           C  
ATOM    409  C   GLU A  26       7.833   9.277  -6.662  1.00  0.00           C  
ATOM    410  O   GLU A  26       6.634   9.201  -6.929  1.00  0.00           O  
ATOM    411  CB  GLU A  26       8.828   8.283  -8.727  1.00  0.00           C  
ATOM    412  CG  GLU A  26       9.132   9.651  -9.322  1.00  0.00           C  
ATOM    413  CD  GLU A  26       9.124   9.650 -10.826  1.00  0.00           C  
ATOM    414  OE1 GLU A  26       8.061   9.724 -11.394  1.00  0.00           O  
ATOM    415  OE2 GLU A  26      10.181   9.576 -11.406  1.00  0.00           O  
ATOM    416  H   GLU A  26       7.734   6.403  -7.158  1.00  0.00           H  
ATOM    417  HA  GLU A  26       9.809   8.507  -6.824  1.00  0.00           H  
ATOM    418 1HB  GLU A  26       9.572   7.581  -9.104  1.00  0.00           H  
ATOM    419 2HB  GLU A  26       7.857   7.964  -9.105  1.00  0.00           H  
ATOM    420 1HG  GLU A  26       8.390  10.364  -8.966  1.00  0.00           H  
ATOM    421 2HG  GLU A  26      10.110   9.979  -8.969  1.00  0.00           H  
ATOM    422  N   ILE A  27       8.346  10.242  -5.904  1.00  0.00           N  
ATOM    423  CA  ILE A  27       7.498  11.213  -5.224  1.00  0.00           C  
ATOM    424  C   ILE A  27       7.687  12.610  -5.804  1.00  0.00           C  
ATOM    425  O   ILE A  27       8.748  13.216  -5.653  1.00  0.00           O  
ATOM    426  CB  ILE A  27       7.794  11.239  -3.714  1.00  0.00           C  
ATOM    427  CG1 ILE A  27       7.567   9.854  -3.101  1.00  0.00           C  
ATOM    428  CG2 ILE A  27       6.928  12.280  -3.020  1.00  0.00           C  
ATOM    429  CD1 ILE A  27       8.814   9.001  -3.045  1.00  0.00           C  
ATOM    430  H   ILE A  27       9.348  10.301  -5.796  1.00  0.00           H  
ATOM    431  HA  ILE A  27       6.458  10.925  -5.381  1.00  0.00           H  
ATOM    432  HB  ILE A  27       8.842  11.487  -3.553  1.00  0.00           H  
ATOM    433 1HG1 ILE A  27       7.182   9.963  -2.088  1.00  0.00           H  
ATOM    434 2HG1 ILE A  27       6.815   9.319  -3.681  1.00  0.00           H  
ATOM    435 1HG2 ILE A  27       7.150  12.284  -1.953  1.00  0.00           H  
ATOM    436 2HG2 ILE A  27       7.137  13.263  -3.438  1.00  0.00           H  
ATOM    437 3HG2 ILE A  27       5.876  12.037  -3.171  1.00  0.00           H  
ATOM    438 1HD1 ILE A  27       8.573   8.035  -2.599  1.00  0.00           H  
ATOM    439 2HD1 ILE A  27       9.197   8.849  -4.055  1.00  0.00           H  
ATOM    440 3HD1 ILE A  27       9.569   9.500  -2.440  1.00  0.00           H  
ATOM    441  N   GLU A  28       6.654  13.114  -6.468  1.00  0.00           N  
ATOM    442  CA  GLU A  28       6.672  14.472  -7.000  1.00  0.00           C  
ATOM    443  C   GLU A  28       5.795  15.400  -6.171  1.00  0.00           C  
ATOM    444  O   GLU A  28       4.581  15.211  -6.087  1.00  0.00           O  
ATOM    445  CB  GLU A  28       6.208  14.480  -8.458  1.00  0.00           C  
ATOM    446  CG  GLU A  28       6.214  15.855  -9.111  1.00  0.00           C  
ATOM    447  CD  GLU A  28       5.759  15.823 -10.544  1.00  0.00           C  
ATOM    448  OE1 GLU A  28       5.453  14.760 -11.027  1.00  0.00           O  
ATOM    449  OE2 GLU A  28       5.717  16.865 -11.156  1.00  0.00           O  
ATOM    450  H   GLU A  28       5.832  12.543  -6.608  1.00  0.00           H  
ATOM    451  HA  GLU A  28       7.696  14.842  -6.943  1.00  0.00           H  
ATOM    452 1HB  GLU A  28       6.850  13.827  -9.048  1.00  0.00           H  
ATOM    453 2HB  GLU A  28       5.194  14.085  -8.519  1.00  0.00           H  
ATOM    454 1HG  GLU A  28       5.557  16.517  -8.548  1.00  0.00           H  
ATOM    455 2HG  GLU A  28       7.223  16.263  -9.064  1.00  0.00           H  
ATOM    456  N   VAL A  29       6.414  16.404  -5.560  1.00  0.00           N  
ATOM    457  CA  VAL A  29       5.695  17.344  -4.709  1.00  0.00           C  
ATOM    458  C   VAL A  29       5.708  18.747  -5.304  1.00  0.00           C  
ATOM    459  O   VAL A  29       6.767  19.355  -5.460  1.00  0.00           O  
ATOM    460  CB  VAL A  29       6.322  17.379  -3.303  1.00  0.00           C  
ATOM    461  CG1 VAL A  29       5.563  18.345  -2.405  1.00  0.00           C  
ATOM    462  CG2 VAL A  29       6.330  15.981  -2.705  1.00  0.00           C  
ATOM    463  H   VAL A  29       7.409  16.519  -5.689  1.00  0.00           H  
ATOM    464  HA  VAL A  29       4.656  17.018  -4.646  1.00  0.00           H  
ATOM    465  HB  VAL A  29       7.344  17.748  -3.380  1.00  0.00           H  
ATOM    466 1HG1 VAL A  29       6.020  18.358  -1.415  1.00  0.00           H  
ATOM    467 2HG1 VAL A  29       5.601  19.346  -2.834  1.00  0.00           H  
ATOM    468 3HG1 VAL A  29       4.525  18.024  -2.321  1.00  0.00           H  
ATOM    469 1HG2 VAL A  29       6.775  16.013  -1.711  1.00  0.00           H  
ATOM    470 2HG2 VAL A  29       5.307  15.609  -2.633  1.00  0.00           H  
ATOM    471 3HG2 VAL A  29       6.913  15.316  -3.342  1.00  0.00           H  
ATOM    472  N   ARG A  30       4.526  19.256  -5.633  1.00  0.00           N  
ATOM    473  CA  ARG A  30       4.404  20.568  -6.257  1.00  0.00           C  
ATOM    474  C   ARG A  30       3.961  21.619  -5.248  1.00  0.00           C  
ATOM    475  O   ARG A  30       2.931  21.467  -4.591  1.00  0.00           O  
ATOM    476  CB  ARG A  30       3.409  20.522  -7.407  1.00  0.00           C  
ATOM    477  CG  ARG A  30       3.226  21.839  -8.147  1.00  0.00           C  
ATOM    478  CD  ARG A  30       2.357  21.681  -9.341  1.00  0.00           C  
ATOM    479  NE  ARG A  30       1.016  21.250  -8.984  1.00  0.00           N  
ATOM    480  CZ  ARG A  30       0.024  22.076  -8.598  1.00  0.00           C  
ATOM    481  NH1 ARG A  30       0.237  23.371  -8.526  1.00  0.00           N  
ATOM    482  NH2 ARG A  30      -1.165  21.584  -8.293  1.00  0.00           N  
ATOM    483  H   ARG A  30       3.691  18.720  -5.447  1.00  0.00           H  
ATOM    484  HA  ARG A  30       5.386  20.858  -6.631  1.00  0.00           H  
ATOM    485 1HB  ARG A  30       3.728  19.778  -8.135  1.00  0.00           H  
ATOM    486 2HB  ARG A  30       2.432  20.216  -7.033  1.00  0.00           H  
ATOM    487 1HG  ARG A  30       2.765  22.569  -7.481  1.00  0.00           H  
ATOM    488 2HG  ARG A  30       4.197  22.209  -8.476  1.00  0.00           H  
ATOM    489 1HD  ARG A  30       2.281  22.634  -9.864  1.00  0.00           H  
ATOM    490 2HD  ARG A  30       2.789  20.936 -10.009  1.00  0.00           H  
ATOM    491  HE  ARG A  30       0.813  20.260  -9.027  1.00  0.00           H  
ATOM    492 1HH1 ARG A  30       1.146  23.746  -8.759  1.00  0.00           H  
ATOM    493 2HH1 ARG A  30      -0.506  23.989  -8.236  1.00  0.00           H  
ATOM    494 1HH2 ARG A  30      -1.329  20.588  -8.348  1.00  0.00           H  
ATOM    495 2HH2 ARG A  30      -1.908  22.203  -8.003  1.00  0.00           H  
ATOM    496  N   TRP A  31       4.744  22.684  -5.128  1.00  0.00           N  
ATOM    497  CA  TRP A  31       4.426  23.770  -4.209  1.00  0.00           C  
ATOM    498  C   TRP A  31       5.210  25.031  -4.552  1.00  0.00           C  
ATOM    499  O   TRP A  31       6.398  24.967  -4.871  1.00  0.00           O  
ATOM    500  CB  TRP A  31       4.729  23.354  -2.768  1.00  0.00           C  
ATOM    501  CG  TRP A  31       6.181  23.088  -2.514  1.00  0.00           C  
ATOM    502  CD1 TRP A  31       6.867  21.949  -2.816  1.00  0.00           C  
ATOM    503  CD2 TRP A  31       7.141  23.983  -1.902  1.00  0.00           C  
ATOM    504  NE1 TRP A  31       8.180  22.072  -2.435  1.00  0.00           N  
ATOM    505  CE2 TRP A  31       8.366  23.311  -1.875  1.00  0.00           C  
ATOM    506  CE3 TRP A  31       7.060  25.281  -1.383  1.00  0.00           C  
ATOM    507  CZ2 TRP A  31       9.509  23.890  -1.346  1.00  0.00           C  
ATOM    508  CZ3 TRP A  31       8.207  25.862  -0.854  1.00  0.00           C  
ATOM    509  CH2 TRP A  31       9.399  25.184  -0.837  1.00  0.00           C  
ATOM    510  H   TRP A  31       5.582  22.744  -5.689  1.00  0.00           H  
ATOM    511  HA  TRP A  31       3.364  24.000  -4.310  1.00  0.00           H  
ATOM    512 1HB  TRP A  31       4.399  24.138  -2.086  1.00  0.00           H  
ATOM    513 2HB  TRP A  31       4.167  22.452  -2.524  1.00  0.00           H  
ATOM    514  HD1 TRP A  31       6.435  21.070  -3.291  1.00  0.00           H  
ATOM    515  HE1 TRP A  31       8.893  21.367  -2.547  1.00  0.00           H  
ATOM    516  HE3 TRP A  31       6.116  25.825  -1.396  1.00  0.00           H  
ATOM    517  HZ2 TRP A  31      10.466  23.367  -1.324  1.00  0.00           H  
ATOM    518  HZ3 TRP A  31       8.135  26.873  -0.451  1.00  0.00           H  
ATOM    519  HH2 TRP A  31      10.280  25.670  -0.415  1.00  0.00           H  
ATOM    520  N   ASN A  32       4.540  26.175  -4.485  1.00  0.00           N  
ATOM    521  CA  ASN A  32       5.183  27.458  -4.748  1.00  0.00           C  
ATOM    522  C   ASN A  32       5.829  27.476  -6.127  1.00  0.00           C  
ATOM    523  O   ASN A  32       6.856  28.124  -6.333  1.00  0.00           O  
ATOM    524  CB  ASN A  32       6.207  27.771  -3.673  1.00  0.00           C  
ATOM    525  CG  ASN A  32       6.554  29.232  -3.614  1.00  0.00           C  
ATOM    526  OD1 ASN A  32       5.713  30.094  -3.892  1.00  0.00           O  
ATOM    527  ND2 ASN A  32       7.778  29.528  -3.258  1.00  0.00           N  
ATOM    528  H   ASN A  32       3.559  26.157  -4.245  1.00  0.00           H  
ATOM    529  HA  ASN A  32       4.416  28.232  -4.728  1.00  0.00           H  
ATOM    530 1HB  ASN A  32       5.822  27.461  -2.701  1.00  0.00           H  
ATOM    531 2HB  ASN A  32       7.118  27.201  -3.860  1.00  0.00           H  
ATOM    532 1HD2 ASN A  32       8.065  30.485  -3.200  1.00  0.00           H  
ATOM    533 2HD2 ASN A  32       8.426  28.799  -3.042  1.00  0.00           H  
ATOM    534  N   GLY A  33       5.223  26.763  -7.069  1.00  0.00           N  
ATOM    535  CA  GLY A  33       5.704  26.745  -8.445  1.00  0.00           C  
ATOM    536  C   GLY A  33       6.869  25.777  -8.610  1.00  0.00           C  
ATOM    537  O   GLY A  33       7.437  25.652  -9.694  1.00  0.00           O  
ATOM    538  H   GLY A  33       4.408  26.218  -6.826  1.00  0.00           H  
ATOM    539 1HA  GLY A  33       4.890  26.456  -9.111  1.00  0.00           H  
ATOM    540 2HA  GLY A  33       6.016  27.747  -8.735  1.00  0.00           H  
ATOM    541  N   ARG A  34       7.222  25.095  -7.525  1.00  0.00           N  
ATOM    542  CA  ARG A  34       8.329  24.146  -7.543  1.00  0.00           C  
ATOM    543  C   ARG A  34       7.832  22.723  -7.762  1.00  0.00           C  
ATOM    544  O   ARG A  34       6.740  22.362  -7.320  1.00  0.00           O  
ATOM    545  CB  ARG A  34       9.112  24.211  -6.241  1.00  0.00           C  
ATOM    546  CG  ARG A  34       9.780  25.549  -5.963  1.00  0.00           C  
ATOM    547  CD  ARG A  34      10.360  25.600  -4.596  1.00  0.00           C  
ATOM    548  NE  ARG A  34      11.402  24.603  -4.412  1.00  0.00           N  
ATOM    549  CZ  ARG A  34      12.688  24.764  -4.778  1.00  0.00           C  
ATOM    550  NH1 ARG A  34      13.074  25.885  -5.346  1.00  0.00           N  
ATOM    551  NH2 ARG A  34      13.562  23.795  -4.566  1.00  0.00           N  
ATOM    552  H   ARG A  34       6.709  25.235  -6.666  1.00  0.00           H  
ATOM    553  HA  ARG A  34       8.982  24.403  -8.379  1.00  0.00           H  
ATOM    554 1HB  ARG A  34       8.448  23.995  -5.406  1.00  0.00           H  
ATOM    555 2HB  ARG A  34       9.891  23.449  -6.246  1.00  0.00           H  
ATOM    556 1HG  ARG A  34      10.583  25.711  -6.682  1.00  0.00           H  
ATOM    557 2HG  ARG A  34       9.044  26.349  -6.054  1.00  0.00           H  
ATOM    558 1HD  ARG A  34      10.794  26.584  -4.422  1.00  0.00           H  
ATOM    559 2HD  ARG A  34       9.577  25.414  -3.862  1.00  0.00           H  
ATOM    560  HE  ARG A  34      11.143  23.727  -3.978  1.00  0.00           H  
ATOM    561 1HH1 ARG A  34      12.407  26.625  -5.508  1.00  0.00           H  
ATOM    562 2HH1 ARG A  34      14.039  26.006  -5.621  1.00  0.00           H  
ATOM    563 1HH2 ARG A  34      13.265  22.933  -4.130  1.00  0.00           H  
ATOM    564 2HH2 ARG A  34      14.525  23.916  -4.841  1.00  0.00           H  
ATOM    565  N   ARG A  35       8.639  21.917  -8.443  1.00  0.00           N  
ATOM    566  CA  ARG A  35       8.322  20.509  -8.648  1.00  0.00           C  
ATOM    567  C   ARG A  35       9.481  19.615  -8.228  1.00  0.00           C  
ATOM    568  O   ARG A  35      10.341  19.275  -9.040  1.00  0.00           O  
ATOM    569  CB  ARG A  35       7.984  20.244 -10.108  1.00  0.00           C  
ATOM    570  CG  ARG A  35       6.730  20.941 -10.611  1.00  0.00           C  
ATOM    571  CD  ARG A  35       6.529  20.726 -12.067  1.00  0.00           C  
ATOM    572  NE  ARG A  35       6.240  19.334 -12.375  1.00  0.00           N  
ATOM    573  CZ  ARG A  35       6.182  18.823 -13.620  1.00  0.00           C  
ATOM    574  NH1 ARG A  35       6.395  19.598 -14.660  1.00  0.00           N  
ATOM    575  NH2 ARG A  35       5.912  17.541 -13.796  1.00  0.00           N  
ATOM    576  H   ARG A  35       9.494  22.290  -8.830  1.00  0.00           H  
ATOM    577  HA  ARG A  35       7.465  20.260  -8.022  1.00  0.00           H  
ATOM    578 1HB  ARG A  35       8.814  20.564 -10.737  1.00  0.00           H  
ATOM    579 2HB  ARG A  35       7.851  19.173 -10.262  1.00  0.00           H  
ATOM    580 1HG  ARG A  35       5.860  20.549 -10.083  1.00  0.00           H  
ATOM    581 2HG  ARG A  35       6.812  22.013 -10.431  1.00  0.00           H  
ATOM    582 1HD  ARG A  35       5.692  21.332 -12.412  1.00  0.00           H  
ATOM    583 2HD  ARG A  35       7.431  21.014 -12.605  1.00  0.00           H  
ATOM    584  HE  ARG A  35       6.071  18.707 -11.600  1.00  0.00           H  
ATOM    585 1HH1 ARG A  35       6.602  20.578 -14.526  1.00  0.00           H  
ATOM    586 2HH1 ARG A  35       6.352  19.215 -15.593  1.00  0.00           H  
ATOM    587 1HH2 ARG A  35       5.748  16.945 -12.996  1.00  0.00           H  
ATOM    588 2HH2 ARG A  35       5.869  17.158 -14.728  1.00  0.00           H  
ATOM    589  N   GLU A  36       9.501  19.239  -6.953  1.00  0.00           N  
ATOM    590  CA  GLU A  36      10.629  18.511  -6.387  1.00  0.00           C  
ATOM    591  C   GLU A  36      10.404  17.006  -6.457  1.00  0.00           C  
ATOM    592  O   GLU A  36       9.280  16.529  -6.300  1.00  0.00           O  
ATOM    593  CB  GLU A  36      10.863  18.934  -4.935  1.00  0.00           C  
ATOM    594  CG  GLU A  36      11.257  20.394  -4.761  1.00  0.00           C  
ATOM    595  CD  GLU A  36      11.449  20.781  -3.321  1.00  0.00           C  
ATOM    596  OE1 GLU A  36      11.163  19.977  -2.467  1.00  0.00           O  
ATOM    597  OE2 GLU A  36      11.882  21.882  -3.076  1.00  0.00           O  
ATOM    598  H   GLU A  36       8.713  19.464  -6.363  1.00  0.00           H  
ATOM    599  HA  GLU A  36      11.514  18.744  -6.979  1.00  0.00           H  
ATOM    600 1HB  GLU A  36       9.956  18.761  -4.355  1.00  0.00           H  
ATOM    601 2HB  GLU A  36      11.652  18.321  -4.500  1.00  0.00           H  
ATOM    602 1HG  GLU A  36      12.186  20.576  -5.301  1.00  0.00           H  
ATOM    603 2HG  GLU A  36      10.484  21.023  -5.202  1.00  0.00           H  
ATOM    604  N   ARG A  37      11.480  16.261  -6.694  1.00  0.00           N  
ATOM    605  CA  ARG A  37      11.387  14.819  -6.878  1.00  0.00           C  
ATOM    606  C   ARG A  37      12.132  14.074  -5.779  1.00  0.00           C  
ATOM    607  O   ARG A  37      13.306  14.339  -5.523  1.00  0.00           O  
ATOM    608  CB  ARG A  37      11.951  14.415  -8.233  1.00  0.00           C  
ATOM    609  CG  ARG A  37      11.862  12.930  -8.546  1.00  0.00           C  
ATOM    610  CD  ARG A  37      12.424  12.616  -9.885  1.00  0.00           C  
ATOM    611  NE  ARG A  37      12.303  11.204 -10.206  1.00  0.00           N  
ATOM    612  CZ  ARG A  37      13.175  10.253  -9.819  1.00  0.00           C  
ATOM    613  NH1 ARG A  37      14.224  10.579  -9.098  1.00  0.00           N  
ATOM    614  NH2 ARG A  37      12.976   8.993 -10.163  1.00  0.00           N  
ATOM    615  H   ARG A  37      12.383  16.708  -6.748  1.00  0.00           H  
ATOM    616  HA  ARG A  37      10.335  14.536  -6.819  1.00  0.00           H  
ATOM    617 1HB  ARG A  37      11.423  14.950  -9.021  1.00  0.00           H  
ATOM    618 2HB  ARG A  37      13.001  14.702  -8.289  1.00  0.00           H  
ATOM    619 1HG  ARG A  37      12.422  12.366  -7.798  1.00  0.00           H  
ATOM    620 2HG  ARG A  37      10.817  12.617  -8.530  1.00  0.00           H  
ATOM    621 1HD  ARG A  37      11.891  13.185 -10.645  1.00  0.00           H  
ATOM    622 2HD  ARG A  37      13.480  12.881  -9.907  1.00  0.00           H  
ATOM    623  HE  ARG A  37      11.507  10.914 -10.759  1.00  0.00           H  
ATOM    624 1HH1 ARG A  37      14.377  11.542  -8.834  1.00  0.00           H  
ATOM    625 2HH1 ARG A  37      14.879   9.866  -8.807  1.00  0.00           H  
ATOM    626 1HH2 ARG A  37      12.169   8.742 -10.718  1.00  0.00           H  
ATOM    627 2HH2 ARG A  37      13.629   8.281  -9.873  1.00  0.00           H  
ATOM    628  N   TYR A  38      11.443  13.140  -5.131  1.00  0.00           N  
ATOM    629  CA  TYR A  38      12.054  12.318  -4.094  1.00  0.00           C  
ATOM    630  C   TYR A  38      11.878  10.834  -4.392  1.00  0.00           C  
ATOM    631  O   TYR A  38      10.962  10.441  -5.114  1.00  0.00           O  
ATOM    632  CB  TYR A  38      11.464  12.658  -2.724  1.00  0.00           C  
ATOM    633  CG  TYR A  38      11.680  14.096  -2.306  1.00  0.00           C  
ATOM    634  CD1 TYR A  38      10.795  15.080  -2.722  1.00  0.00           C  
ATOM    635  CD2 TYR A  38      12.763  14.430  -1.507  1.00  0.00           C  
ATOM    636  CE1 TYR A  38      10.992  16.393  -2.340  1.00  0.00           C  
ATOM    637  CE2 TYR A  38      12.960  15.743  -1.125  1.00  0.00           C  
ATOM    638  CZ  TYR A  38      12.080  16.722  -1.539  1.00  0.00           C  
ATOM    639  OH  TYR A  38      12.276  18.029  -1.159  1.00  0.00           O  
ATOM    640  H   TYR A  38      10.470  12.997  -5.363  1.00  0.00           H  
ATOM    641  HA  TYR A  38      13.123  12.530  -4.080  1.00  0.00           H  
ATOM    642 1HB  TYR A  38      10.390  12.464  -2.732  1.00  0.00           H  
ATOM    643 2HB  TYR A  38      11.908  12.013  -1.967  1.00  0.00           H  
ATOM    644  HD1 TYR A  38       9.944  14.817  -3.351  1.00  0.00           H  
ATOM    645  HD2 TYR A  38      13.459  13.657  -1.181  1.00  0.00           H  
ATOM    646  HE1 TYR A  38      10.297  17.166  -2.667  1.00  0.00           H  
ATOM    647  HE2 TYR A  38      13.812  16.006  -0.497  1.00  0.00           H  
ATOM    648  HH  TYR A  38      11.728  18.604  -1.698  1.00  0.00           H  
ATOM    649  N   GLU A  39      12.762  10.014  -3.834  1.00  0.00           N  
ATOM    650  CA  GLU A  39      12.676   8.568  -3.999  1.00  0.00           C  
ATOM    651  C   GLU A  39      12.573   7.864  -2.653  1.00  0.00           C  
ATOM    652  O   GLU A  39      13.118   8.334  -1.653  1.00  0.00           O  
ATOM    653  CB  GLU A  39      13.893   8.047  -4.766  1.00  0.00           C  
ATOM    654  CG  GLU A  39      13.984   8.531  -6.206  1.00  0.00           C  
ATOM    655  CD  GLU A  39      15.161   7.955  -6.944  1.00  0.00           C  
ATOM    656  OE1 GLU A  39      15.946   7.272  -6.331  1.00  0.00           O  
ATOM    657  OE2 GLU A  39      15.275   8.200  -8.122  1.00  0.00           O  
ATOM    658  H   GLU A  39      13.511  10.403  -3.280  1.00  0.00           H  
ATOM    659  HA  GLU A  39      11.771   8.345  -4.564  1.00  0.00           H  
ATOM    660 1HB  GLU A  39      14.805   8.352  -4.253  1.00  0.00           H  
ATOM    661 2HB  GLU A  39      13.875   6.957  -4.780  1.00  0.00           H  
ATOM    662 1HG  GLU A  39      13.070   8.252  -6.730  1.00  0.00           H  
ATOM    663 2HG  GLU A  39      14.055   9.617  -6.209  1.00  0.00           H  
ATOM    664  N   ALA A  40      11.871   6.737  -2.632  1.00  0.00           N  
ATOM    665  CA  ALA A  40      11.693   5.967  -1.407  1.00  0.00           C  
ATOM    666  C   ALA A  40      11.873   4.476  -1.662  1.00  0.00           C  
ATOM    667  O   ALA A  40      11.379   3.942  -2.655  1.00  0.00           O  
ATOM    668  CB  ALA A  40      10.321   6.239  -0.805  1.00  0.00           C  
ATOM    669  H   ALA A  40      11.451   6.404  -3.488  1.00  0.00           H  
ATOM    670  HA  ALA A  40      12.458   6.279  -0.696  1.00  0.00           H  
ATOM    671 1HB  ALA A  40      10.204   5.657   0.108  1.00  0.00           H  
ATOM    672 2HB  ALA A  40      10.229   7.300  -0.574  1.00  0.00           H  
ATOM    673 3HB  ALA A  40       9.549   5.955  -1.518  1.00  0.00           H  
ATOM    674  N   ASN A  41      12.584   3.809  -0.759  1.00  0.00           N  
ATOM    675  CA  ASN A  41      12.695   2.355  -0.793  1.00  0.00           C  
ATOM    676  C   ASN A  41      11.674   1.703   0.129  1.00  0.00           C  
ATOM    677  O   ASN A  41      10.991   2.383   0.895  1.00  0.00           O  
ATOM    678  CB  ASN A  41      14.101   1.917  -0.426  1.00  0.00           C  
ATOM    679  CG  ASN A  41      15.124   2.350  -1.440  1.00  0.00           C  
ATOM    680  OD1 ASN A  41      15.305   1.698  -2.475  1.00  0.00           O  
ATOM    681  ND2 ASN A  41      15.797   3.437  -1.163  1.00  0.00           N  
ATOM    682  H   ASN A  41      13.060   4.321  -0.030  1.00  0.00           H  
ATOM    683  HA  ASN A  41      12.486   2.023  -1.811  1.00  0.00           H  
ATOM    684 1HB  ASN A  41      14.371   2.335   0.545  1.00  0.00           H  
ATOM    685 2HB  ASN A  41      14.133   0.831  -0.336  1.00  0.00           H  
ATOM    686 1HD2 ASN A  41      16.491   3.772  -1.802  1.00  0.00           H  
ATOM    687 2HD2 ASN A  41      15.618   3.933  -0.314  1.00  0.00           H  
ATOM    688  N   LYS A  42      11.573   0.379   0.050  1.00  0.00           N  
ATOM    689  CA  LYS A  42      10.661  -0.371   0.905  1.00  0.00           C  
ATOM    690  C   LYS A  42      11.017  -0.199   2.376  1.00  0.00           C  
ATOM    691  O   LYS A  42      12.099  -0.591   2.814  1.00  0.00           O  
ATOM    692  CB  LYS A  42      10.676  -1.854   0.531  1.00  0.00           C  
ATOM    693  CG  LYS A  42       9.644  -2.698   1.267  1.00  0.00           C  
ATOM    694  CD  LYS A  42       9.639  -4.133   0.759  1.00  0.00           C  
ATOM    695  CE  LYS A  42       8.575  -4.965   1.459  1.00  0.00           C  
ATOM    696  NZ  LYS A  42       8.538  -6.363   0.949  1.00  0.00           N  
ATOM    697  H   LYS A  42      12.143  -0.118  -0.618  1.00  0.00           H  
ATOM    698  HA  LYS A  42       9.656   0.023   0.756  1.00  0.00           H  
ATOM    699 1HB  LYS A  42      10.493  -1.961  -0.539  1.00  0.00           H  
ATOM    700 2HB  LYS A  42      11.660  -2.273   0.739  1.00  0.00           H  
ATOM    701 1HG  LYS A  42       9.869  -2.700   2.334  1.00  0.00           H  
ATOM    702 2HG  LYS A  42       8.653  -2.268   1.124  1.00  0.00           H  
ATOM    703 1HD  LYS A  42       9.445  -4.138  -0.315  1.00  0.00           H  
ATOM    704 2HD  LYS A  42      10.615  -4.585   0.935  1.00  0.00           H  
ATOM    705 1HE  LYS A  42       8.775  -4.986   2.528  1.00  0.00           H  
ATOM    706 2HE  LYS A  42       7.597  -4.510   1.304  1.00  0.00           H  
ATOM    707 1HZ  LYS A  42       7.821  -6.880   1.438  1.00  0.00           H  
ATOM    708 2HZ  LYS A  42       8.334  -6.357  -0.040  1.00  0.00           H  
ATOM    709 3HZ  LYS A  42       9.435  -6.802   1.105  1.00  0.00           H  
ATOM    710  N   GLY A  43      10.100   0.390   3.136  1.00  0.00           N  
ATOM    711  CA  GLY A  43      10.319   0.625   4.559  1.00  0.00           C  
ATOM    712  C   GLY A  43      10.894   2.014   4.805  1.00  0.00           C  
ATOM    713  O   GLY A  43      11.250   2.358   5.932  1.00  0.00           O  
ATOM    714  H   GLY A  43       9.228   0.682   2.718  1.00  0.00           H  
ATOM    715 1HA  GLY A  43       9.377   0.516   5.094  1.00  0.00           H  
ATOM    716 2HA  GLY A  43      11.001  -0.129   4.950  1.00  0.00           H  
ATOM    717  N   GLU A  44      10.981   2.810   3.744  1.00  0.00           N  
ATOM    718  CA  GLU A  44      11.524   4.160   3.842  1.00  0.00           C  
ATOM    719  C   GLU A  44      10.417   5.204   3.775  1.00  0.00           C  
ATOM    720  O   GLU A  44       9.485   5.086   2.978  1.00  0.00           O  
ATOM    721  CB  GLU A  44      12.541   4.408   2.725  1.00  0.00           C  
ATOM    722  CG  GLU A  44      13.234   5.761   2.796  1.00  0.00           C  
ATOM    723  CD  GLU A  44      14.301   5.927   1.750  1.00  0.00           C  
ATOM    724  OE1 GLU A  44      14.435   5.058   0.923  1.00  0.00           O  
ATOM    725  OE2 GLU A  44      14.982   6.925   1.778  1.00  0.00           O  
ATOM    726  H   GLU A  44      10.663   2.471   2.848  1.00  0.00           H  
ATOM    727  HA  GLU A  44      12.017   4.257   4.807  1.00  0.00           H  
ATOM    728 1HB  GLU A  44      13.310   3.636   2.756  1.00  0.00           H  
ATOM    729 2HB  GLU A  44      12.044   4.336   1.758  1.00  0.00           H  
ATOM    730 1HG  GLU A  44      12.489   6.546   2.666  1.00  0.00           H  
ATOM    731 2HG  GLU A  44      13.678   5.879   3.783  1.00  0.00           H  
ATOM    732  N   THR A  45      10.524   6.226   4.618  1.00  0.00           N  
ATOM    733  CA  THR A  45       9.539   7.301   4.648  1.00  0.00           C  
ATOM    734  C   THR A  45      10.155   8.625   4.215  1.00  0.00           C  
ATOM    735  O   THR A  45      11.231   9.001   4.680  1.00  0.00           O  
ATOM    736  CB  THR A  45       8.924   7.450   6.052  1.00  0.00           C  
ATOM    737  OG1 THR A  45       8.269   6.230   6.422  1.00  0.00           O  
ATOM    738  CG2 THR A  45       7.917   8.590   6.074  1.00  0.00           C  
ATOM    739  H   THR A  45      11.307   6.259   5.254  1.00  0.00           H  
ATOM    740  HA  THR A  45       8.747   7.054   3.940  1.00  0.00           H  
ATOM    741  HB  THR A  45       9.714   7.656   6.775  1.00  0.00           H  
ATOM    742  HG1 THR A  45       7.568   6.422   7.050  1.00  0.00           H  
ATOM    743 1HG2 THR A  45       7.493   8.681   7.074  1.00  0.00           H  
ATOM    744 2HG2 THR A  45       8.415   9.521   5.805  1.00  0.00           H  
ATOM    745 3HG2 THR A  45       7.120   8.385   5.360  1.00  0.00           H  
ATOM    746  N   VAL A  46       9.467   9.329   3.323  1.00  0.00           N  
ATOM    747  CA  VAL A  46       9.942  10.616   2.831  1.00  0.00           C  
ATOM    748  C   VAL A  46       9.236  11.769   3.533  1.00  0.00           C  
ATOM    749  O   VAL A  46       8.012  11.781   3.647  1.00  0.00           O  
ATOM    750  CB  VAL A  46       9.712  10.725   1.312  1.00  0.00           C  
ATOM    751  CG1 VAL A  46      10.106  12.107   0.811  1.00  0.00           C  
ATOM    752  CG2 VAL A  46      10.502   9.645   0.589  1.00  0.00           C  
ATOM    753  H   VAL A  46       8.592   8.963   2.977  1.00  0.00           H  
ATOM    754  HA  VAL A  46      11.007  10.691   3.052  1.00  0.00           H  
ATOM    755  HB  VAL A  46       8.649  10.599   1.105  1.00  0.00           H  
ATOM    756 1HG1 VAL A  46       9.936  12.167  -0.264  1.00  0.00           H  
ATOM    757 2HG1 VAL A  46       9.503  12.862   1.315  1.00  0.00           H  
ATOM    758 3HG1 VAL A  46      11.161  12.283   1.021  1.00  0.00           H  
ATOM    759 1HG2 VAL A  46      10.334   9.727  -0.484  1.00  0.00           H  
ATOM    760 2HG2 VAL A  46      11.564   9.767   0.801  1.00  0.00           H  
ATOM    761 3HG2 VAL A  46      10.175   8.663   0.933  1.00  0.00           H  
ATOM    762  N   GLU A  47      10.017  12.737   4.001  1.00  0.00           N  
ATOM    763  CA  GLU A  47       9.464  13.935   4.621  1.00  0.00           C  
ATOM    764  C   GLU A  47       9.861  15.187   3.850  1.00  0.00           C  
ATOM    765  O   GLU A  47      11.043  15.512   3.739  1.00  0.00           O  
ATOM    766  CB  GLU A  47       9.932  14.048   6.073  1.00  0.00           C  
ATOM    767  CG  GLU A  47       9.382  15.256   6.819  1.00  0.00           C  
ATOM    768  CD  GLU A  47       9.852  15.327   8.245  1.00  0.00           C  
ATOM    769  OE1 GLU A  47      10.707  14.556   8.608  1.00  0.00           O  
ATOM    770  OE2 GLU A  47       9.355  16.155   8.972  1.00  0.00           O  
ATOM    771  H   GLU A  47      11.021  12.640   3.925  1.00  0.00           H  
ATOM    772  HA  GLU A  47       8.377  13.857   4.597  1.00  0.00           H  
ATOM    773 1HB  GLU A  47       9.637  13.154   6.622  1.00  0.00           H  
ATOM    774 2HB  GLU A  47      11.020  14.105   6.102  1.00  0.00           H  
ATOM    775 1HG  GLU A  47       9.693  16.163   6.300  1.00  0.00           H  
ATOM    776 2HG  GLU A  47       8.294  15.216   6.801  1.00  0.00           H  
ATOM    777  N   VAL A  48       8.865  15.888   3.318  1.00  0.00           N  
ATOM    778  CA  VAL A  48       9.110  17.083   2.520  1.00  0.00           C  
ATOM    779  C   VAL A  48       8.578  18.330   3.216  1.00  0.00           C  
ATOM    780  O   VAL A  48       7.403  18.396   3.575  1.00  0.00           O  
ATOM    781  CB  VAL A  48       8.445  16.947   1.137  1.00  0.00           C  
ATOM    782  CG1 VAL A  48       8.711  18.185   0.294  1.00  0.00           C  
ATOM    783  CG2 VAL A  48       8.956  15.697   0.437  1.00  0.00           C  
ATOM    784  H   VAL A  48       7.914  15.585   3.471  1.00  0.00           H  
ATOM    785  HA  VAL A  48      10.188  17.199   2.406  1.00  0.00           H  
ATOM    786  HB  VAL A  48       7.365  16.874   1.269  1.00  0.00           H  
ATOM    787 1HG1 VAL A  48       8.234  18.072  -0.680  1.00  0.00           H  
ATOM    788 2HG1 VAL A  48       8.305  19.062   0.797  1.00  0.00           H  
ATOM    789 3HG1 VAL A  48       9.785  18.308   0.158  1.00  0.00           H  
ATOM    790 1HG2 VAL A  48       8.481  15.607  -0.539  1.00  0.00           H  
ATOM    791 2HG2 VAL A  48      10.037  15.767   0.310  1.00  0.00           H  
ATOM    792 3HG2 VAL A  48       8.718  14.820   1.038  1.00  0.00           H  
ATOM    793  N   GLU A  49       9.449  19.315   3.402  1.00  0.00           N  
ATOM    794  CA  GLU A  49       9.065  20.567   4.043  1.00  0.00           C  
ATOM    795  C   GLU A  49       8.561  21.576   3.020  1.00  0.00           C  
ATOM    796  O   GLU A  49       9.269  21.925   2.075  1.00  0.00           O  
ATOM    797  CB  GLU A  49      10.248  21.155   4.815  1.00  0.00           C  
ATOM    798  CG  GLU A  49       9.939  22.456   5.543  1.00  0.00           C  
ATOM    799  CD  GLU A  49      11.125  23.007   6.284  1.00  0.00           C  
ATOM    800  OE1 GLU A  49      12.133  22.344   6.332  1.00  0.00           O  
ATOM    801  OE2 GLU A  49      11.023  24.094   6.804  1.00  0.00           O  
ATOM    802  H   GLU A  49      10.404  19.194   3.092  1.00  0.00           H  
ATOM    803  HA  GLU A  49       8.250  20.357   4.735  1.00  0.00           H  
ATOM    804 1HB  GLU A  49      10.597  20.433   5.553  1.00  0.00           H  
ATOM    805 2HB  GLU A  49      11.073  21.345   4.128  1.00  0.00           H  
ATOM    806 1HG  GLU A  49       9.602  23.195   4.818  1.00  0.00           H  
ATOM    807 2HG  GLU A  49       9.126  22.281   6.247  1.00  0.00           H  
ATOM    808  N   VAL A  50       7.332  22.044   3.213  1.00  0.00           N  
ATOM    809  CA  VAL A  50       6.748  23.051   2.335  1.00  0.00           C  
ATOM    810  C   VAL A  50       6.565  24.376   3.063  1.00  0.00           C  
ATOM    811  O   VAL A  50       5.928  24.434   4.115  1.00  0.00           O  
ATOM    812  CB  VAL A  50       5.387  22.569   1.801  1.00  0.00           C  
ATOM    813  CG1 VAL A  50       4.721  23.662   0.977  1.00  0.00           C  
ATOM    814  CG2 VAL A  50       5.573  21.307   0.972  1.00  0.00           C  
ATOM    815  H   VAL A  50       6.788  21.691   3.988  1.00  0.00           H  
ATOM    816  HA  VAL A  50       7.436  23.217   1.507  1.00  0.00           H  
ATOM    817  HB  VAL A  50       4.729  22.357   2.644  1.00  0.00           H  
ATOM    818 1HG1 VAL A  50       3.760  23.304   0.607  1.00  0.00           H  
ATOM    819 2HG1 VAL A  50       4.565  24.542   1.599  1.00  0.00           H  
ATOM    820 3HG1 VAL A  50       5.360  23.921   0.133  1.00  0.00           H  
ATOM    821 1HG2 VAL A  50       4.606  20.971   0.598  1.00  0.00           H  
ATOM    822 2HG2 VAL A  50       6.234  21.517   0.132  1.00  0.00           H  
ATOM    823 3HG2 VAL A  50       6.012  20.526   1.593  1.00  0.00           H  
ATOM    824  N   ARG A  51       7.126  25.439   2.498  1.00  0.00           N  
ATOM    825  CA  ARG A  51       6.997  26.772   3.075  1.00  0.00           C  
ATOM    826  C   ARG A  51       6.222  27.700   2.148  1.00  0.00           C  
ATOM    827  O   ARG A  51       6.767  28.678   1.635  1.00  0.00           O  
ATOM    828  CB  ARG A  51       8.367  27.369   3.356  1.00  0.00           C  
ATOM    829  CG  ARG A  51       9.195  26.613   4.382  1.00  0.00           C  
ATOM    830  CD  ARG A  51      10.512  27.263   4.613  1.00  0.00           C  
ATOM    831  NE  ARG A  51      11.328  26.516   5.555  1.00  0.00           N  
ATOM    832  CZ  ARG A  51      12.553  26.891   5.972  1.00  0.00           C  
ATOM    833  NH1 ARG A  51      13.088  28.004   5.521  1.00  0.00           N  
ATOM    834  NH2 ARG A  51      13.216  26.141   6.835  1.00  0.00           N  
ATOM    835  H   ARG A  51       7.656  25.321   1.646  1.00  0.00           H  
ATOM    836  HA  ARG A  51       6.436  26.685   4.006  1.00  0.00           H  
ATOM    837 1HB  ARG A  51       8.943  27.409   2.432  1.00  0.00           H  
ATOM    838 2HB  ARG A  51       8.253  28.393   3.713  1.00  0.00           H  
ATOM    839 1HG  ARG A  51       8.659  26.582   5.331  1.00  0.00           H  
ATOM    840 2HG  ARG A  51       9.371  25.596   4.031  1.00  0.00           H  
ATOM    841 1HD  ARG A  51      11.054  27.329   3.669  1.00  0.00           H  
ATOM    842 2HD  ARG A  51      10.358  28.265   5.012  1.00  0.00           H  
ATOM    843  HE  ARG A  51      10.949  25.654   5.925  1.00  0.00           H  
ATOM    844 1HH1 ARG A  51      12.581  28.578   4.862  1.00  0.00           H  
ATOM    845 2HH1 ARG A  51      14.007  28.286   5.834  1.00  0.00           H  
ATOM    846 1HH2 ARG A  51      12.805  25.285   7.181  1.00  0.00           H  
ATOM    847 2HH2 ARG A  51      14.134  26.422   7.147  1.00  0.00           H  
ATOM    848  N   ALA A  52       4.947  27.389   1.936  1.00  0.00           N  
ATOM    849  CA  ALA A  52       4.095  28.196   1.072  1.00  0.00           C  
ATOM    850  C   ALA A  52       2.621  27.905   1.326  1.00  0.00           C  
ATOM    851  O   ALA A  52       2.250  26.784   1.673  1.00  0.00           O  
ATOM    852  CB  ALA A  52       4.439  27.951  -0.390  1.00  0.00           C  
ATOM    853  H   ALA A  52       4.560  26.572   2.387  1.00  0.00           H  
ATOM    854  HA  ALA A  52       4.272  29.246   1.306  1.00  0.00           H  
ATOM    855 1HB  ALA A  52       3.794  28.561  -1.022  1.00  0.00           H  
ATOM    856 2HB  ALA A  52       5.480  28.219  -0.567  1.00  0.00           H  
ATOM    857 3HB  ALA A  52       4.290  26.900  -0.627  1.00  0.00           H  
ATOM    858  N   PRO A  53       1.784  28.921   1.149  1.00  0.00           N  
ATOM    859  CA  PRO A  53       0.352  28.785   1.388  1.00  0.00           C  
ATOM    860  C   PRO A  53      -0.336  28.085   0.222  1.00  0.00           C  
ATOM    861  O   PRO A  53      -1.503  27.702   0.317  1.00  0.00           O  
ATOM    862  CB  PRO A  53      -0.115  30.237   1.530  1.00  0.00           C  
ATOM    863  CG  PRO A  53       0.807  31.004   0.645  1.00  0.00           C  
ATOM    864  CD  PRO A  53       2.142  30.329   0.817  1.00  0.00           C  
ATOM    865  HA  PRO A  53       0.214  28.168   2.276  1.00  0.00           H  
ATOM    866 1HB  PRO A  53      -1.169  30.326   1.227  1.00  0.00           H  
ATOM    867 2HB  PRO A  53      -0.055  30.550   2.582  1.00  0.00           H  
ATOM    868 1HG  PRO A  53       0.449  30.975  -0.395  1.00  0.00           H  
ATOM    869 2HG  PRO A  53       0.827  32.063   0.944  1.00  0.00           H  
ATOM    870 1HD  PRO A  53       2.706  30.387  -0.124  1.00  0.00           H  
ATOM    871 2HD  PRO A  53       2.696  30.814   1.634  1.00  0.00           H  
ATOM    872  N   SER A  54       0.392  27.921  -0.877  1.00  0.00           N  
ATOM    873  CA  SER A  54      -0.169  27.334  -2.087  1.00  0.00           C  
ATOM    874  C   SER A  54      -0.502  25.861  -1.881  1.00  0.00           C  
ATOM    875  O   SER A  54       0.117  25.183  -1.062  1.00  0.00           O  
ATOM    876  CB  SER A  54       0.804  27.485  -3.240  1.00  0.00           C  
ATOM    877  OG  SER A  54       1.933  26.677  -3.053  1.00  0.00           O  
ATOM    878  H   SER A  54       1.360  28.210  -0.873  1.00  0.00           H  
ATOM    879  HA  SER A  54      -1.096  27.857  -2.319  1.00  0.00           H  
ATOM    880 1HB  SER A  54       0.309  27.212  -4.171  1.00  0.00           H  
ATOM    881 2HB  SER A  54       1.108  28.527  -3.324  1.00  0.00           H  
ATOM    882  HG  SER A  54       1.601  25.795  -2.874  1.00  0.00           H  
ATOM    883  N   PRO A  55      -1.484  25.372  -2.631  1.00  0.00           N  
ATOM    884  CA  PRO A  55      -1.861  23.964  -2.578  1.00  0.00           C  
ATOM    885  C   PRO A  55      -0.671  23.064  -2.882  1.00  0.00           C  
ATOM    886  O   PRO A  55       0.179  23.399  -3.709  1.00  0.00           O  
ATOM    887  CB  PRO A  55      -2.943  23.856  -3.657  1.00  0.00           C  
ATOM    888  CG  PRO A  55      -3.511  25.231  -3.746  1.00  0.00           C  
ATOM    889  CD  PRO A  55      -2.324  26.139  -3.563  1.00  0.00           C  
ATOM    890  HA  PRO A  55      -2.197  23.742  -1.565  1.00  0.00           H  
ATOM    891 1HB  PRO A  55      -2.496  23.517  -4.603  1.00  0.00           H  
ATOM    892 2HB  PRO A  55      -3.690  23.103  -3.366  1.00  0.00           H  
ATOM    893 1HG  PRO A  55      -4.008  25.375  -4.716  1.00  0.00           H  
ATOM    894 2HG  PRO A  55      -4.278  25.375  -2.970  1.00  0.00           H  
ATOM    895 1HD  PRO A  55      -1.829  26.296  -4.532  1.00  0.00           H  
ATOM    896 2HD  PRO A  55      -2.655  27.097  -3.137  1.00  0.00           H  
ATOM    897  N   VAL A  56      -0.614  21.919  -2.211  1.00  0.00           N  
ATOM    898  CA  VAL A  56       0.487  20.980  -2.387  1.00  0.00           C  
ATOM    899  C   VAL A  56       0.012  19.691  -3.045  1.00  0.00           C  
ATOM    900  O   VAL A  56      -0.791  18.952  -2.477  1.00  0.00           O  
ATOM    901  CB  VAL A  56       1.132  20.652  -1.028  1.00  0.00           C  
ATOM    902  CG1 VAL A  56       2.259  19.644  -1.202  1.00  0.00           C  
ATOM    903  CG2 VAL A  56       1.645  21.927  -0.376  1.00  0.00           C  
ATOM    904  H   VAL A  56      -1.354  21.692  -1.561  1.00  0.00           H  
ATOM    905  HA  VAL A  56       1.238  21.444  -3.029  1.00  0.00           H  
ATOM    906  HB  VAL A  56       0.384  20.189  -0.383  1.00  0.00           H  
ATOM    907 1HG1 VAL A  56       2.703  19.423  -0.231  1.00  0.00           H  
ATOM    908 2HG1 VAL A  56       1.862  18.727  -1.636  1.00  0.00           H  
ATOM    909 3HG1 VAL A  56       3.020  20.060  -1.862  1.00  0.00           H  
ATOM    910 1HG2 VAL A  56       2.099  21.687   0.585  1.00  0.00           H  
ATOM    911 2HG2 VAL A  56       2.389  22.392  -1.023  1.00  0.00           H  
ATOM    912 3HG2 VAL A  56       0.815  22.617  -0.223  1.00  0.00           H  
ATOM    913  N   GLU A  57       0.514  19.427  -4.247  1.00  0.00           N  
ATOM    914  CA  GLU A  57       0.153  18.218  -4.979  1.00  0.00           C  
ATOM    915  C   GLU A  57       1.258  17.174  -4.898  1.00  0.00           C  
ATOM    916  O   GLU A  57       2.411  17.449  -5.235  1.00  0.00           O  
ATOM    917  CB  GLU A  57      -0.143  18.550  -6.443  1.00  0.00           C  
ATOM    918  CG  GLU A  57      -0.567  17.355  -7.285  1.00  0.00           C  
ATOM    919  CD  GLU A  57      -0.840  17.716  -8.718  1.00  0.00           C  
ATOM    920  OE1 GLU A  57      -0.688  18.865  -9.061  1.00  0.00           O  
ATOM    921  OE2 GLU A  57      -1.202  16.844  -9.472  1.00  0.00           O  
ATOM    922  H   GLU A  57       1.163  20.079  -4.664  1.00  0.00           H  
ATOM    923  HA  GLU A  57      -0.739  17.796  -4.516  1.00  0.00           H  
ATOM    924 1HB  GLU A  57      -0.938  19.294  -6.494  1.00  0.00           H  
ATOM    925 2HB  GLU A  57       0.743  18.985  -6.904  1.00  0.00           H  
ATOM    926 1HG  GLU A  57       0.222  16.604  -7.256  1.00  0.00           H  
ATOM    927 2HG  GLU A  57      -1.464  16.917  -6.849  1.00  0.00           H  
ATOM    928  N   VAL A  58       0.903  15.975  -4.450  1.00  0.00           N  
ATOM    929  CA  VAL A  58       1.881  14.916  -4.232  1.00  0.00           C  
ATOM    930  C   VAL A  58       1.545  13.678  -5.053  1.00  0.00           C  
ATOM    931  O   VAL A  58       0.516  13.039  -4.837  1.00  0.00           O  
ATOM    932  CB  VAL A  58       1.938  14.540  -2.740  1.00  0.00           C  
ATOM    933  CG1 VAL A  58       2.950  13.427  -2.510  1.00  0.00           C  
ATOM    934  CG2 VAL A  58       2.286  15.766  -1.909  1.00  0.00           C  
ATOM    935  H   VAL A  58      -0.071  15.793  -4.256  1.00  0.00           H  
ATOM    936  HA  VAL A  58       2.854  15.282  -4.562  1.00  0.00           H  
ATOM    937  HB  VAL A  58       0.965  14.157  -2.434  1.00  0.00           H  
ATOM    938 1HG1 VAL A  58       2.977  13.174  -1.450  1.00  0.00           H  
ATOM    939 2HG1 VAL A  58       2.662  12.548  -3.086  1.00  0.00           H  
ATOM    940 3HG1 VAL A  58       3.938  13.763  -2.827  1.00  0.00           H  
ATOM    941 1HG2 VAL A  58       2.323  15.492  -0.855  1.00  0.00           H  
ATOM    942 2HG2 VAL A  58       3.257  16.152  -2.219  1.00  0.00           H  
ATOM    943 3HG2 VAL A  58       1.526  16.533  -2.058  1.00  0.00           H  
ATOM    944  N   ARG A  59       2.419  13.345  -5.996  1.00  0.00           N  
ATOM    945  CA  ARG A  59       2.264  12.132  -6.791  1.00  0.00           C  
ATOM    946  C   ARG A  59       3.308  11.088  -6.414  1.00  0.00           C  
ATOM    947  O   ARG A  59       4.509  11.323  -6.545  1.00  0.00           O  
ATOM    948  CB  ARG A  59       2.378  12.445  -8.275  1.00  0.00           C  
ATOM    949  CG  ARG A  59       2.280  11.238  -9.193  1.00  0.00           C  
ATOM    950  CD  ARG A  59       2.515  11.607 -10.613  1.00  0.00           C  
ATOM    951  NE  ARG A  59       3.846  12.155 -10.818  1.00  0.00           N  
ATOM    952  CZ  ARG A  59       4.956  11.415 -11.010  1.00  0.00           C  
ATOM    953  NH1 ARG A  59       4.879  10.103 -11.019  1.00  0.00           N  
ATOM    954  NH2 ARG A  59       6.123  12.010 -11.187  1.00  0.00           N  
ATOM    955  H   ARG A  59       3.213  13.947  -6.168  1.00  0.00           H  
ATOM    956  HA  ARG A  59       1.281  11.711  -6.578  1.00  0.00           H  
ATOM    957 1HB  ARG A  59       1.591  13.142  -8.561  1.00  0.00           H  
ATOM    958 2HB  ARG A  59       3.333  12.933  -8.472  1.00  0.00           H  
ATOM    959 1HG  ARG A  59       3.026  10.498  -8.904  1.00  0.00           H  
ATOM    960 2HG  ARG A  59       1.285  10.800  -9.113  1.00  0.00           H  
ATOM    961 1HD  ARG A  59       2.409  10.722 -11.241  1.00  0.00           H  
ATOM    962 2HD  ARG A  59       1.786  12.358 -10.919  1.00  0.00           H  
ATOM    963  HE  ARG A  59       3.946  13.160 -10.817  1.00  0.00           H  
ATOM    964 1HH1 ARG A  59       3.987   9.649 -10.884  1.00  0.00           H  
ATOM    965 2HH1 ARG A  59       5.710   9.548 -11.163  1.00  0.00           H  
ATOM    966 1HH2 ARG A  59       6.183  13.019 -11.179  1.00  0.00           H  
ATOM    967 2HH2 ARG A  59       6.955  11.456 -11.331  1.00  0.00           H  
ATOM    968  N   VAL A  60       2.843   9.936  -5.944  1.00  0.00           N  
ATOM    969  CA  VAL A  60       3.736   8.844  -5.573  1.00  0.00           C  
ATOM    970  C   VAL A  60       3.477   7.608  -6.424  1.00  0.00           C  
ATOM    971  O   VAL A  60       2.414   6.993  -6.336  1.00  0.00           O  
ATOM    972  CB  VAL A  60       3.554   8.487  -4.086  1.00  0.00           C  
ATOM    973  CG1 VAL A  60       4.494   7.358  -3.691  1.00  0.00           C  
ATOM    974  CG2 VAL A  60       3.797   9.717  -3.225  1.00  0.00           C  
ATOM    975  H   VAL A  60       1.846   9.813  -5.841  1.00  0.00           H  
ATOM    976  HA  VAL A  60       4.761   9.167  -5.755  1.00  0.00           H  
ATOM    977  HB  VAL A  60       2.537   8.128  -3.929  1.00  0.00           H  
ATOM    978 1HG1 VAL A  60       4.353   7.118  -2.637  1.00  0.00           H  
ATOM    979 2HG1 VAL A  60       4.279   6.477  -4.295  1.00  0.00           H  
ATOM    980 3HG1 VAL A  60       5.526   7.669  -3.856  1.00  0.00           H  
ATOM    981 1HG2 VAL A  60       3.666   9.457  -2.175  1.00  0.00           H  
ATOM    982 2HG2 VAL A  60       4.812  10.080  -3.386  1.00  0.00           H  
ATOM    983 3HG2 VAL A  60       3.085  10.497  -3.496  1.00  0.00           H  
ATOM    984  N   ARG A  61       4.455   7.248  -7.248  1.00  0.00           N  
ATOM    985  CA  ARG A  61       4.315   6.112  -8.153  1.00  0.00           C  
ATOM    986  C   ARG A  61       5.284   4.995  -7.787  1.00  0.00           C  
ATOM    987  O   ARG A  61       6.476   5.233  -7.591  1.00  0.00           O  
ATOM    988  CB  ARG A  61       4.560   6.541  -9.592  1.00  0.00           C  
ATOM    989  CG  ARG A  61       4.467   5.422 -10.617  1.00  0.00           C  
ATOM    990  CD  ARG A  61       4.731   5.914 -11.993  1.00  0.00           C  
ATOM    991  NE  ARG A  61       3.699   6.832 -12.447  1.00  0.00           N  
ATOM    992  CZ  ARG A  61       3.645   7.373 -13.680  1.00  0.00           C  
ATOM    993  NH1 ARG A  61       4.569   7.080 -14.568  1.00  0.00           N  
ATOM    994  NH2 ARG A  61       2.664   8.200 -13.997  1.00  0.00           N  
ATOM    995  H   ARG A  61       5.317   7.774  -7.248  1.00  0.00           H  
ATOM    996  HA  ARG A  61       3.303   5.722  -8.052  1.00  0.00           H  
ATOM    997 1HB  ARG A  61       3.836   7.305  -9.872  1.00  0.00           H  
ATOM    998 2HB  ARG A  61       5.552   6.984  -9.676  1.00  0.00           H  
ATOM    999 1HG  ARG A  61       5.202   4.651 -10.382  1.00  0.00           H  
ATOM   1000 2HG  ARG A  61       3.467   4.988 -10.593  1.00  0.00           H  
ATOM   1001 1HD  ARG A  61       5.686   6.437 -12.016  1.00  0.00           H  
ATOM   1002 2HD  ARG A  61       4.763   5.070 -12.681  1.00  0.00           H  
ATOM   1003  HE  ARG A  61       2.970   7.082 -11.792  1.00  0.00           H  
ATOM   1004 1HH1 ARG A  61       5.320   6.448 -14.326  1.00  0.00           H  
ATOM   1005 2HH1 ARG A  61       4.529   7.485 -15.492  1.00  0.00           H  
ATOM   1006 1HH2 ARG A  61       1.953   8.426 -13.314  1.00  0.00           H  
ATOM   1007 2HH2 ARG A  61       2.623   8.605 -14.920  1.00  0.00           H  
ATOM   1008  N   ALA A  62       4.766   3.775  -7.696  1.00  0.00           N  
ATOM   1009  CA  ALA A  62       5.592   2.612  -7.395  1.00  0.00           C  
ATOM   1010  C   ALA A  62       5.159   1.403  -8.213  1.00  0.00           C  
ATOM   1011  O   ALA A  62       4.370   0.577  -7.750  1.00  0.00           O  
ATOM   1012  CB  ALA A  62       5.536   2.293  -5.908  1.00  0.00           C  
ATOM   1013  H   ALA A  62       3.774   3.651  -7.838  1.00  0.00           H  
ATOM   1014  HA  ALA A  62       6.620   2.848  -7.667  1.00  0.00           H  
ATOM   1015 1HB  ALA A  62       6.158   1.422  -5.700  1.00  0.00           H  
ATOM   1016 2HB  ALA A  62       5.904   3.146  -5.339  1.00  0.00           H  
ATOM   1017 3HB  ALA A  62       4.507   2.081  -5.620  1.00  0.00           H  
ATOM   1018  N   GLY A  63       5.677   1.301  -9.432  1.00  0.00           N  
ATOM   1019  CA  GLY A  63       5.383   0.167 -10.299  1.00  0.00           C  
ATOM   1020  C   GLY A  63       4.031   0.332 -10.982  1.00  0.00           C  
ATOM   1021  O   GLY A  63       3.878   1.151 -11.888  1.00  0.00           O  
ATOM   1022  H   GLY A  63       6.291   2.030  -9.767  1.00  0.00           H  
ATOM   1023 1HA  GLY A  63       6.166   0.072 -11.051  1.00  0.00           H  
ATOM   1024 2HA  GLY A  63       5.388  -0.751  -9.711  1.00  0.00           H  
ATOM   1025  N   ASN A  64       3.052  -0.452 -10.542  1.00  0.00           N  
ATOM   1026  CA  ASN A  64       1.719  -0.417 -11.131  1.00  0.00           C  
ATOM   1027  C   ASN A  64       0.736   0.315 -10.228  1.00  0.00           C  
ATOM   1028  O   ASN A  64      -0.447   0.432 -10.548  1.00  0.00           O  
ATOM   1029  CB  ASN A  64       1.229  -1.823 -11.426  1.00  0.00           C  
ATOM   1030  CG  ASN A  64       2.023  -2.497 -12.510  1.00  0.00           C  
ATOM   1031  OD1 ASN A  64       2.397  -1.866 -13.507  1.00  0.00           O  
ATOM   1032  ND2 ASN A  64       2.286  -3.767 -12.338  1.00  0.00           N  
ATOM   1033  H   ASN A  64       3.236  -1.088  -9.779  1.00  0.00           H  
ATOM   1034  HA  ASN A  64       1.780   0.130 -12.073  1.00  0.00           H  
ATOM   1035 1HB  ASN A  64       1.289  -2.427 -10.520  1.00  0.00           H  
ATOM   1036 2HB  ASN A  64       0.182  -1.788 -11.727  1.00  0.00           H  
ATOM   1037 1HD2 ASN A  64       2.811  -4.267 -13.028  1.00  0.00           H  
ATOM   1038 2HD2 ASN A  64       1.963  -4.238 -11.517  1.00  0.00           H  
ATOM   1039  N   THR A  65       1.232   0.809  -9.098  1.00  0.00           N  
ATOM   1040  CA  THR A  65       0.402   1.544  -8.153  1.00  0.00           C  
ATOM   1041  C   THR A  65       0.854   2.994  -8.035  1.00  0.00           C  
ATOM   1042  O   THR A  65       2.047   3.275  -7.929  1.00  0.00           O  
ATOM   1043  CB  THR A  65       0.423   0.881  -6.764  1.00  0.00           C  
ATOM   1044  OG1 THR A  65      -0.082  -0.457  -6.862  1.00  0.00           O  
ATOM   1045  CG2 THR A  65      -0.431   1.669  -5.783  1.00  0.00           C  
ATOM   1046  H   THR A  65       2.211   0.670  -8.889  1.00  0.00           H  
ATOM   1047  HA  THR A  65      -0.622   1.543  -8.529  1.00  0.00           H  
ATOM   1048  HB  THR A  65       1.448   0.842  -6.395  1.00  0.00           H  
ATOM   1049  HG1 THR A  65      -0.443  -0.599  -7.741  1.00  0.00           H  
ATOM   1050 1HG2 THR A  65      -0.404   1.186  -4.806  1.00  0.00           H  
ATOM   1051 2HG2 THR A  65      -0.043   2.684  -5.696  1.00  0.00           H  
ATOM   1052 3HG2 THR A  65      -1.459   1.704  -6.141  1.00  0.00           H  
ATOM   1053  N   GLU A  66      -0.108   3.911  -8.054  1.00  0.00           N  
ATOM   1054  CA  GLU A  66       0.190   5.335  -7.947  1.00  0.00           C  
ATOM   1055  C   GLU A  66      -0.849   6.053  -7.094  1.00  0.00           C  
ATOM   1056  O   GLU A  66      -2.052   5.865  -7.276  1.00  0.00           O  
ATOM   1057  CB  GLU A  66       0.252   5.973  -9.336  1.00  0.00           C  
ATOM   1058  CG  GLU A  66       0.593   7.456  -9.333  1.00  0.00           C  
ATOM   1059  CD  GLU A  66       0.629   8.051 -10.713  1.00  0.00           C  
ATOM   1060  OE1 GLU A  66      -0.410   8.411 -11.212  1.00  0.00           O  
ATOM   1061  OE2 GLU A  66       1.698   8.147 -11.268  1.00  0.00           O  
ATOM   1062  H   GLU A  66      -1.069   3.615  -8.143  1.00  0.00           H  
ATOM   1063  HA  GLU A  66       1.157   5.443  -7.456  1.00  0.00           H  
ATOM   1064 1HB  GLU A  66       1.002   5.459  -9.939  1.00  0.00           H  
ATOM   1065 2HB  GLU A  66      -0.709   5.851  -9.836  1.00  0.00           H  
ATOM   1066 1HG  GLU A  66      -0.152   7.987  -8.740  1.00  0.00           H  
ATOM   1067 2HG  GLU A  66       1.562   7.595  -8.856  1.00  0.00           H  
ATOM   1068  N   VAL A  67      -0.377   6.874  -6.163  1.00  0.00           N  
ATOM   1069  CA  VAL A  67      -1.262   7.707  -5.357  1.00  0.00           C  
ATOM   1070  C   VAL A  67      -1.023   9.187  -5.628  1.00  0.00           C  
ATOM   1071  O   VAL A  67       0.081   9.693  -5.432  1.00  0.00           O  
ATOM   1072  CB  VAL A  67      -1.047   7.420  -3.859  1.00  0.00           C  
ATOM   1073  CG1 VAL A  67      -1.925   8.329  -3.012  1.00  0.00           C  
ATOM   1074  CG2 VAL A  67      -1.342   5.958  -3.564  1.00  0.00           C  
ATOM   1075  H   VAL A  67       0.620   6.923  -6.009  1.00  0.00           H  
ATOM   1076  HA  VAL A  67      -2.290   7.478  -5.636  1.00  0.00           H  
ATOM   1077  HB  VAL A  67      -0.012   7.642  -3.601  1.00  0.00           H  
ATOM   1078 1HG1 VAL A  67      -1.760   8.114  -1.956  1.00  0.00           H  
ATOM   1079 2HG1 VAL A  67      -1.672   9.370  -3.213  1.00  0.00           H  
ATOM   1080 3HG1 VAL A  67      -2.973   8.156  -3.258  1.00  0.00           H  
ATOM   1081 1HG2 VAL A  67      -1.188   5.762  -2.503  1.00  0.00           H  
ATOM   1082 2HG2 VAL A  67      -2.376   5.735  -3.827  1.00  0.00           H  
ATOM   1083 3HG2 VAL A  67      -0.674   5.326  -4.150  1.00  0.00           H  
ATOM   1084  N   ARG A  68      -2.065   9.876  -6.079  1.00  0.00           N  
ATOM   1085  CA  ARG A  68      -1.957  11.287  -6.431  1.00  0.00           C  
ATOM   1086  C   ARG A  68      -2.975  12.125  -5.669  1.00  0.00           C  
ATOM   1087  O   ARG A  68      -4.181  12.004  -5.886  1.00  0.00           O  
ATOM   1088  CB  ARG A  68      -2.161  11.483  -7.926  1.00  0.00           C  
ATOM   1089  CG  ARG A  68      -1.964  12.908  -8.417  1.00  0.00           C  
ATOM   1090  CD  ARG A  68      -2.114  13.007  -9.891  1.00  0.00           C  
ATOM   1091  NE  ARG A  68      -1.911  14.365 -10.367  1.00  0.00           N  
ATOM   1092  CZ  ARG A  68      -2.015  14.749 -11.655  1.00  0.00           C  
ATOM   1093  NH1 ARG A  68      -2.320  13.866 -12.581  1.00  0.00           N  
ATOM   1094  NH2 ARG A  68      -1.811  16.012 -11.987  1.00  0.00           N  
ATOM   1095  H   ARG A  68      -2.957   9.411  -6.180  1.00  0.00           H  
ATOM   1096  HA  ARG A  68      -0.962  11.631  -6.148  1.00  0.00           H  
ATOM   1097 1HB  ARG A  68      -1.467  10.847  -8.474  1.00  0.00           H  
ATOM   1098 2HB  ARG A  68      -3.171  11.177  -8.198  1.00  0.00           H  
ATOM   1099 1HG  ARG A  68      -2.705  13.559  -7.953  1.00  0.00           H  
ATOM   1100 2HG  ARG A  68      -0.963  13.250  -8.150  1.00  0.00           H  
ATOM   1101 1HD  ARG A  68      -1.380  12.363 -10.375  1.00  0.00           H  
ATOM   1102 2HD  ARG A  68      -3.118  12.692 -10.176  1.00  0.00           H  
ATOM   1103  HE  ARG A  68      -1.675  15.073  -9.684  1.00  0.00           H  
ATOM   1104 1HH1 ARG A  68      -2.474  12.901 -12.327  1.00  0.00           H  
ATOM   1105 2HH1 ARG A  68      -2.396  14.153 -13.546  1.00  0.00           H  
ATOM   1106 1HH2 ARG A  68      -1.577  16.690 -11.275  1.00  0.00           H  
ATOM   1107 2HH2 ARG A  68      -1.889  16.298 -12.951  1.00  0.00           H  
ATOM   1108  N   VAL A  69      -2.483  12.975  -4.774  1.00  0.00           N  
ATOM   1109  CA  VAL A  69      -3.351  13.779  -3.922  1.00  0.00           C  
ATOM   1110  C   VAL A  69      -2.958  15.250  -3.966  1.00  0.00           C  
ATOM   1111  O   VAL A  69      -1.871  15.598  -4.426  1.00  0.00           O  
ATOM   1112  CB  VAL A  69      -3.287  13.276  -2.468  1.00  0.00           C  
ATOM   1113  CG1 VAL A  69      -3.737  11.825  -2.385  1.00  0.00           C  
ATOM   1114  CG2 VAL A  69      -1.873  13.434  -1.928  1.00  0.00           C  
ATOM   1115  H   VAL A  69      -1.482  13.067  -4.682  1.00  0.00           H  
ATOM   1116  HA  VAL A  69      -4.370  13.694  -4.301  1.00  0.00           H  
ATOM   1117  HB  VAL A  69      -3.976  13.862  -1.860  1.00  0.00           H  
ATOM   1118 1HG1 VAL A  69      -3.685  11.487  -1.350  1.00  0.00           H  
ATOM   1119 2HG1 VAL A  69      -4.763  11.742  -2.743  1.00  0.00           H  
ATOM   1120 3HG1 VAL A  69      -3.085  11.207  -3.001  1.00  0.00           H  
ATOM   1121 1HG2 VAL A  69      -1.835  13.078  -0.899  1.00  0.00           H  
ATOM   1122 2HG2 VAL A  69      -1.183  12.853  -2.539  1.00  0.00           H  
ATOM   1123 3HG2 VAL A  69      -1.588  14.486  -1.958  1.00  0.00           H  
ATOM   1124  N   GLU A  70      -3.849  16.110  -3.485  1.00  0.00           N  
ATOM   1125  CA  GLU A  70      -3.564  17.536  -3.392  1.00  0.00           C  
ATOM   1126  C   GLU A  70      -4.220  18.150  -2.161  1.00  0.00           C  
ATOM   1127  O   GLU A  70      -5.423  17.999  -1.947  1.00  0.00           O  
ATOM   1128  CB  GLU A  70      -4.044  18.259  -4.652  1.00  0.00           C  
ATOM   1129  CG  GLU A  70      -3.735  19.750  -4.678  1.00  0.00           C  
ATOM   1130  CD  GLU A  70      -4.196  20.421  -5.942  1.00  0.00           C  
ATOM   1131  OE1 GLU A  70      -5.383  20.557  -6.121  1.00  0.00           O  
ATOM   1132  OE2 GLU A  70      -3.361  20.797  -6.729  1.00  0.00           O  
ATOM   1133  H   GLU A  70      -4.747  15.766  -3.176  1.00  0.00           H  
ATOM   1134  HA  GLU A  70      -2.486  17.661  -3.292  1.00  0.00           H  
ATOM   1135 1HB  GLU A  70      -3.581  17.807  -5.530  1.00  0.00           H  
ATOM   1136 2HB  GLU A  70      -5.122  18.139  -4.752  1.00  0.00           H  
ATOM   1137 1HG  GLU A  70      -4.224  20.226  -3.828  1.00  0.00           H  
ATOM   1138 2HG  GLU A  70      -2.661  19.890  -4.569  1.00  0.00           H  
ATOM   1139  N   GLN A  71      -3.422  18.843  -1.355  1.00  0.00           N  
ATOM   1140  CA  GLN A  71      -3.931  19.512  -0.164  1.00  0.00           C  
ATOM   1141  C   GLN A  71      -4.179  20.992  -0.428  1.00  0.00           C  
ATOM   1142  O   GLN A  71      -3.268  21.725  -0.815  1.00  0.00           O  
ATOM   1143  CB  GLN A  71      -2.954  19.345   1.003  1.00  0.00           C  
ATOM   1144  CG  GLN A  71      -3.394  20.028   2.286  1.00  0.00           C  
ATOM   1145  CD  GLN A  71      -4.607  19.363   2.908  1.00  0.00           C  
ATOM   1146  OE1 GLN A  71      -4.545  18.210   3.344  1.00  0.00           O  
ATOM   1147  NE2 GLN A  71      -5.720  20.087   2.954  1.00  0.00           N  
ATOM   1148  H   GLN A  71      -2.438  18.907  -1.573  1.00  0.00           H  
ATOM   1149  HA  GLN A  71      -4.884  19.056   0.100  1.00  0.00           H  
ATOM   1150 1HB  GLN A  71      -2.818  18.285   1.215  1.00  0.00           H  
ATOM   1151 2HB  GLN A  71      -1.981  19.750   0.723  1.00  0.00           H  
ATOM   1152 1HG  GLN A  71      -2.576  19.989   3.006  1.00  0.00           H  
ATOM   1153 2HG  GLN A  71      -3.648  21.065   2.065  1.00  0.00           H  
ATOM   1154 1HE2 GLN A  71      -6.553  19.701   3.353  1.00  0.00           H  
ATOM   1155 2HE2 GLN A  71      -5.726  21.018   2.589  1.00  0.00           H  
ATOM   1156  N   ARG A  72      -5.416  21.427  -0.216  1.00  0.00           N  
ATOM   1157  CA  ARG A  72      -5.790  22.816  -0.448  1.00  0.00           C  
ATOM   1158  C   ARG A  72      -6.191  23.504   0.851  1.00  0.00           C  
ATOM   1159  O   ARG A  72      -6.699  22.865   1.771  1.00  0.00           O  
ATOM   1160  OXT ARG A  72      -6.013  24.683   0.986  1.00  0.00           O  
ATOM   1161  CB  ARG A  72      -6.941  22.902  -1.440  1.00  0.00           C  
ATOM   1162  CG  ARG A  72      -6.625  22.382  -2.833  1.00  0.00           C  
ATOM   1163  CD  ARG A  72      -7.797  22.492  -3.739  1.00  0.00           C  
ATOM   1164  NE  ARG A  72      -7.515  21.950  -5.059  1.00  0.00           N  
ATOM   1165  CZ  ARG A  72      -8.364  21.998  -6.103  1.00  0.00           C  
ATOM   1166  NH1 ARG A  72      -9.543  22.564  -5.966  1.00  0.00           N  
ATOM   1167  NH2 ARG A  72      -8.013  21.476  -7.266  1.00  0.00           N  
ATOM   1168  H   ARG A  72      -6.115  20.777   0.115  1.00  0.00           H  
ATOM   1169  HA  ARG A  72      -4.921  23.339  -0.848  1.00  0.00           H  
ATOM   1170 1HB  ARG A  72      -7.790  22.334  -1.061  1.00  0.00           H  
ATOM   1171 2HB  ARG A  72      -7.261  23.940  -1.539  1.00  0.00           H  
ATOM   1172 1HG  ARG A  72      -5.806  22.963  -3.261  1.00  0.00           H  
ATOM   1173 2HG  ARG A  72      -6.334  21.333  -2.774  1.00  0.00           H  
ATOM   1174 1HD  ARG A  72      -8.636  21.941  -3.317  1.00  0.00           H  
ATOM   1175 2HD  ARG A  72      -8.072  23.540  -3.853  1.00  0.00           H  
ATOM   1176  HE  ARG A  72      -6.617  21.507  -5.202  1.00  0.00           H  
ATOM   1177 1HH1 ARG A  72      -9.811  22.964  -5.078  1.00  0.00           H  
ATOM   1178 2HH1 ARG A  72     -10.180  22.600  -6.749  1.00  0.00           H  
ATOM   1179 1HH2 ARG A  72      -7.107  21.040  -7.370  1.00  0.00           H  
ATOM   1180 2HH2 ARG A  72      -8.649  21.511  -8.048  1.00  0.00           H  
