# Supplementary material for: De novo design of immunoglobulin-like domains
Source: Nat Commun. 2022 Oct 3;13:5661. doi: 10.1038/s41467-022-33004-6 (PMC9530121; doi:10.1038/s41467-022-33004-6)
Supplement: Supplementary file 4 — Supplementary Data 1 [file 41467_2022_33004_MOESM4_ESM.zip › dIG_design_models/dIG8_model.pdb]

ATOM      1  N   ARG A   1       0.000   0.000   0.000  1.00  0.00           N  
ATOM      2  CA  ARG A   1       1.458   0.000   0.000  1.00  0.00           C  
ATOM      3  C   ARG A   1       2.009   1.420   0.000  1.00  0.00           C  
ATOM      4  O   ARG A   1       1.687   2.221  -0.878  1.00  0.00           O  
ATOM      5  CB  ARG A   1       1.993  -0.748  -1.212  1.00  0.00           C  
ATOM      6  CG  ARG A   1       3.510  -0.817  -1.302  1.00  0.00           C  
ATOM      7  CD  ARG A   1       3.953  -1.630  -2.463  1.00  0.00           C  
ATOM      8  NE  ARG A   1       5.403  -1.678  -2.569  1.00  0.00           N  
ATOM      9  CZ  ARG A   1       6.080  -2.374  -3.504  1.00  0.00           C  
ATOM     10  NH1 ARG A   1       5.426  -3.073  -4.404  1.00  0.00           N  
ATOM     11  NH2 ARG A   1       7.401  -2.353  -3.516  1.00  0.00           N  
ATOM     12 1H   ARG A   1      -0.334  -0.943  -0.000  1.00  0.00           H  
ATOM     13 2H   ARG A   1      -0.334   0.471   0.816  1.00  0.00           H  
ATOM     14 3H   ARG A   1      -0.334   0.471  -0.816  1.00  0.00           H  
ATOM     15  HA  ARG A   1       1.797  -0.490   0.913  1.00  0.00           H  
ATOM     16 1HB  ARG A   1       1.617  -1.770  -1.203  1.00  0.00           H  
ATOM     17 2HB  ARG A   1       1.629  -0.273  -2.123  1.00  0.00           H  
ATOM     18 1HG  ARG A   1       3.914   0.189  -1.414  1.00  0.00           H  
ATOM     19 2HG  ARG A   1       3.908  -1.270  -0.394  1.00  0.00           H  
ATOM     20 1HD  ARG A   1       3.587  -2.651  -2.355  1.00  0.00           H  
ATOM     21 2HD  ARG A   1       3.559  -1.199  -3.382  1.00  0.00           H  
ATOM     22  HE  ARG A   1       5.942  -1.152  -1.893  1.00  0.00           H  
ATOM     23 1HH1 ARG A   1       4.415  -3.089  -4.396  1.00  0.00           H  
ATOM     24 2HH1 ARG A   1       5.932  -3.594  -5.105  1.00  0.00           H  
ATOM     25 1HH2 ARG A   1       7.904  -1.814  -2.823  1.00  0.00           H  
ATOM     26 2HH2 ARG A   1       7.908  -2.873  -4.216  1.00  0.00           H  
ATOM     27  N   ILE A   2       2.841   1.727   0.989  1.00  0.00           N  
ATOM     28  CA  ILE A   2       3.512   3.020   1.054  1.00  0.00           C  
ATOM     29  C   ILE A   2       5.003   2.881   0.781  1.00  0.00           C  
ATOM     30  O   ILE A   2       5.675   2.032   1.367  1.00  0.00           O  
ATOM     31  CB  ILE A   2       3.301   3.680   2.429  1.00  0.00           C  
ATOM     32  CG1 ILE A   2       1.807   3.840   2.722  1.00  0.00           C  
ATOM     33  CG2 ILE A   2       4.005   5.027   2.486  1.00  0.00           C  
ATOM     34  CD1 ILE A   2       1.087   4.744   1.747  1.00  0.00           C  
ATOM     35  H   ILE A   2       3.013   1.047   1.715  1.00  0.00           H  
ATOM     36  HA  ILE A   2       3.087   3.659   0.280  1.00  0.00           H  
ATOM     37  HB  ILE A   2       3.707   3.036   3.208  1.00  0.00           H  
ATOM     38 1HG1 ILE A   2       1.326   2.862   2.700  1.00  0.00           H  
ATOM     39 2HG1 ILE A   2       1.674   4.246   3.725  1.00  0.00           H  
ATOM     40 1HG2 ILE A   2       3.845   5.480   3.464  1.00  0.00           H  
ATOM     41 2HG2 ILE A   2       5.072   4.887   2.321  1.00  0.00           H  
ATOM     42 3HG2 ILE A   2       3.601   5.682   1.713  1.00  0.00           H  
ATOM     43 1HD1 ILE A   2       0.033   4.807   2.020  1.00  0.00           H  
ATOM     44 2HD1 ILE A   2       1.531   5.739   1.778  1.00  0.00           H  
ATOM     45 3HD1 ILE A   2       1.176   4.338   0.741  1.00  0.00           H  
ATOM     46  N   GLU A   3       5.517   3.720  -0.113  1.00  0.00           N  
ATOM     47  CA  GLU A   3       6.942   3.737  -0.417  1.00  0.00           C  
ATOM     48  C   GLU A   3       7.519   5.140  -0.275  1.00  0.00           C  
ATOM     49  O   GLU A   3       6.877   6.126  -0.637  1.00  0.00           O  
ATOM     50  CB  GLU A   3       7.191   3.214  -1.834  1.00  0.00           C  
ATOM     51  CG  GLU A   3       6.807   1.756  -2.042  1.00  0.00           C  
ATOM     52  CD  GLU A   3       7.763   0.799  -1.387  1.00  0.00           C  
ATOM     53  OE1 GLU A   3       8.834   1.218  -1.019  1.00  0.00           O  
ATOM     54  OE2 GLU A   3       7.420  -0.353  -1.254  1.00  0.00           O  
ATOM     55  H   GLU A   3       4.903   4.363  -0.593  1.00  0.00           H  
ATOM     56  HA  GLU A   3       7.450   3.092   0.301  1.00  0.00           H  
ATOM     57 1HB  GLU A   3       6.628   3.814  -2.548  1.00  0.00           H  
ATOM     58 2HB  GLU A   3       8.248   3.320  -2.080  1.00  0.00           H  
ATOM     59 1HG  GLU A   3       5.810   1.593  -1.634  1.00  0.00           H  
ATOM     60 2HG  GLU A   3       6.769   1.551  -3.112  1.00  0.00           H  
ATOM     61  N   VAL A   4       8.734   5.223   0.255  1.00  0.00           N  
ATOM     62  CA  VAL A   4       9.432   6.498   0.377  1.00  0.00           C  
ATOM     63  C   VAL A   4      10.853   6.403  -0.161  1.00  0.00           C  
ATOM     64  O   VAL A   4      11.579   5.455   0.140  1.00  0.00           O  
ATOM     65  CB  VAL A   4       9.474   6.946   1.850  1.00  0.00           C  
ATOM     66  CG1 VAL A   4      10.255   8.244   1.990  1.00  0.00           C  
ATOM     67  CG2 VAL A   4       8.058   7.109   2.382  1.00  0.00           C  
ATOM     68  H   VAL A   4       9.187   4.381   0.581  1.00  0.00           H  
ATOM     69  HA  VAL A   4       8.896   7.235  -0.221  1.00  0.00           H  
ATOM     70  HB  VAL A   4       9.998   6.190   2.435  1.00  0.00           H  
ATOM     71 1HG1 VAL A   4      10.275   8.546   3.038  1.00  0.00           H  
ATOM     72 2HG1 VAL A   4      11.275   8.094   1.637  1.00  0.00           H  
ATOM     73 3HG1 VAL A   4       9.776   9.023   1.398  1.00  0.00           H  
ATOM     74 1HG2 VAL A   4       8.095   7.425   3.424  1.00  0.00           H  
ATOM     75 2HG2 VAL A   4       7.532   7.860   1.793  1.00  0.00           H  
ATOM     76 3HG2 VAL A   4       7.531   6.157   2.310  1.00  0.00           H  
ATOM     77  N   ARG A   5      11.246   7.389  -0.960  1.00  0.00           N  
ATOM     78  CA  ARG A   5      12.558   7.388  -1.593  1.00  0.00           C  
ATOM     79  C   ARG A   5      13.236   8.745  -1.461  1.00  0.00           C  
ATOM     80  O   ARG A   5      12.572   9.766  -1.279  1.00  0.00           O  
ATOM     81  CB  ARG A   5      12.442   7.022  -3.066  1.00  0.00           C  
ATOM     82  CG  ARG A   5      11.866   5.641  -3.338  1.00  0.00           C  
ATOM     83  CD  ARG A   5      12.793   4.564  -2.907  1.00  0.00           C  
ATOM     84  NE  ARG A   5      12.292   3.245  -3.257  1.00  0.00           N  
ATOM     85  CZ  ARG A   5      11.424   2.533  -2.512  1.00  0.00           C  
ATOM     86  NH1 ARG A   5      10.970   3.026  -1.381  1.00  0.00           N  
ATOM     87  NH2 ARG A   5      11.027   1.339  -2.918  1.00  0.00           N  
ATOM     88  H   ARG A   5      10.617   8.162  -1.132  1.00  0.00           H  
ATOM     89  HA  ARG A   5      13.180   6.653  -1.080  1.00  0.00           H  
ATOM     90 1HB  ARG A   5      11.809   7.749  -3.572  1.00  0.00           H  
ATOM     91 2HB  ARG A   5      13.428   7.066  -3.530  1.00  0.00           H  
ATOM     92 1HG  ARG A   5      10.928   5.525  -2.794  1.00  0.00           H  
ATOM     93 2HG  ARG A   5      11.683   5.528  -4.407  1.00  0.00           H  
ATOM     94 1HD  ARG A   5      13.759   4.701  -3.389  1.00  0.00           H  
ATOM     95 2HD  ARG A   5      12.919   4.605  -1.825  1.00  0.00           H  
ATOM     96  HE  ARG A   5      12.618   2.832  -4.121  1.00  0.00           H  
ATOM     97 1HH1 ARG A   5      11.274   3.939  -1.069  1.00  0.00           H  
ATOM     98 2HH1 ARG A   5      10.320   2.492  -0.823  1.00  0.00           H  
ATOM     99 1HH2 ARG A   5      11.376   0.961  -3.788  1.00  0.00           H  
ATOM    100 2HH2 ARG A   5      10.377   0.807  -2.360  1.00  0.00           H  
ATOM    101  N   VAL A   6      14.561   8.751  -1.557  1.00  0.00           N  
ATOM    102  CA  VAL A   6      15.324   9.995  -1.558  1.00  0.00           C  
ATOM    103  C   VAL A   6      15.724  10.394  -2.972  1.00  0.00           C  
ATOM    104  O   VAL A   6      16.409   9.645  -3.668  1.00  0.00           O  
ATOM    105  CB  VAL A   6      16.589   9.846  -0.692  1.00  0.00           C  
ATOM    106  CG1 VAL A   6      17.410  11.127  -0.726  1.00  0.00           C  
ATOM    107  CG2 VAL A   6      16.200   9.492   0.736  1.00  0.00           C  
ATOM    108  H   VAL A   6      15.053   7.872  -1.630  1.00  0.00           H  
ATOM    109  HA  VAL A   6      14.686  10.783  -1.155  1.00  0.00           H  
ATOM    110  HB  VAL A   6      17.211   9.054  -1.107  1.00  0.00           H  
ATOM    111 1HG1 VAL A   6      18.301  11.004  -0.108  1.00  0.00           H  
ATOM    112 2HG1 VAL A   6      17.707  11.341  -1.752  1.00  0.00           H  
ATOM    113 3HG1 VAL A   6      16.813  11.952  -0.339  1.00  0.00           H  
ATOM    114 1HG2 VAL A   6      17.100   9.388   1.342  1.00  0.00           H  
ATOM    115 2HG2 VAL A   6      15.573  10.282   1.149  1.00  0.00           H  
ATOM    116 3HG2 VAL A   6      15.649   8.552   0.740  1.00  0.00           H  
ATOM    117  N   ASP A   7      15.293  11.578  -3.392  1.00  0.00           N  
ATOM    118  CA  ASP A   7      15.556  12.054  -4.745  1.00  0.00           C  
ATOM    119  C   ASP A   7      16.325  13.369  -4.726  1.00  0.00           C  
ATOM    120  O   ASP A   7      15.735  14.444  -4.613  1.00  0.00           O  
ATOM    121  CB  ASP A   7      14.245  12.234  -5.514  1.00  0.00           C  
ATOM    122  CG  ASP A   7      14.461  12.666  -6.958  1.00  0.00           C  
ATOM    123  OD1 ASP A   7      15.579  12.958  -7.310  1.00  0.00           O  
ATOM    124  OD2 ASP A   7      13.505  12.699  -7.696  1.00  0.00           O  
ATOM    125  H   ASP A   7      14.769  12.164  -2.757  1.00  0.00           H  
ATOM    126  HA  ASP A   7      16.175  11.312  -5.250  1.00  0.00           H  
ATOM    127 1HB  ASP A   7      13.689  11.296  -5.510  1.00  0.00           H  
ATOM    128 2HB  ASP A   7      13.629  12.982  -5.015  1.00  0.00           H  
ATOM    129  N   ASN A   8      17.646  13.278  -4.837  1.00  0.00           N  
ATOM    130  CA  ASN A   8      18.498  14.461  -4.844  1.00  0.00           C  
ATOM    131  C   ASN A   8      18.308  15.283  -3.576  1.00  0.00           C  
ATOM    132  O   ASN A   8      18.352  16.513  -3.610  1.00  0.00           O  
ATOM    133  CB  ASN A   8      18.227  15.306  -6.075  1.00  0.00           C  
ATOM    134  CG  ASN A   8      18.615  14.611  -7.350  1.00  0.00           C  
ATOM    135  OD1 ASN A   8      19.672  13.973  -7.427  1.00  0.00           O  
ATOM    136  ND2 ASN A   8      17.782  14.722  -8.352  1.00  0.00           N  
ATOM    137  H   ASN A   8      18.071  12.365  -4.919  1.00  0.00           H  
ATOM    138  HA  ASN A   8      19.536  14.130  -4.875  1.00  0.00           H  
ATOM    139 1HB  ASN A   8      17.166  15.556  -6.119  1.00  0.00           H  
ATOM    140 2HB  ASN A   8      18.782  16.243  -6.002  1.00  0.00           H  
ATOM    141 1HD2 ASN A   8      17.988  14.280  -9.226  1.00  0.00           H  
ATOM    142 2HD2 ASN A   8      16.939  15.248  -8.246  1.00  0.00           H  
ATOM    143  N   GLY A   9      18.097  14.598  -2.458  1.00  0.00           N  
ATOM    144  CA  GLY A   9      17.996  15.258  -1.162  1.00  0.00           C  
ATOM    145  C   GLY A   9      16.555  15.638  -0.848  1.00  0.00           C  
ATOM    146  O   GLY A   9      16.276  16.270   0.171  1.00  0.00           O  
ATOM    147  H   GLY A   9      18.005  13.593  -2.507  1.00  0.00           H  
ATOM    148 1HA  GLY A   9      18.378  14.595  -0.385  1.00  0.00           H  
ATOM    149 2HA  GLY A   9      18.620  16.151  -1.158  1.00  0.00           H  
ATOM    150  N   ARG A  10      15.640  15.249  -1.731  1.00  0.00           N  
ATOM    151  CA  ARG A  10      14.219  15.495  -1.520  1.00  0.00           C  
ATOM    152  C   ARG A  10      13.488  14.215  -1.138  1.00  0.00           C  
ATOM    153  O   ARG A  10      13.823  13.131  -1.616  1.00  0.00           O  
ATOM    154  CB  ARG A  10      13.586  16.082  -2.774  1.00  0.00           C  
ATOM    155  CG  ARG A  10      14.136  17.436  -3.194  1.00  0.00           C  
ATOM    156  CD  ARG A  10      13.373  18.010  -4.332  1.00  0.00           C  
ATOM    157  NE  ARG A  10      13.811  19.359  -4.653  1.00  0.00           N  
ATOM    158  CZ  ARG A  10      13.328  20.098  -5.671  1.00  0.00           C  
ATOM    159  NH1 ARG A  10      12.394  19.607  -6.454  1.00  0.00           N  
ATOM    160  NH2 ARG A  10      13.793  21.317  -5.881  1.00  0.00           N  
ATOM    161  H   ARG A  10      15.938  14.770  -2.569  1.00  0.00           H  
ATOM    162  HA  ARG A  10      14.115  16.198  -0.693  1.00  0.00           H  
ATOM    163 1HB  ARG A  10      13.726  15.397  -3.607  1.00  0.00           H  
ATOM    164 2HB  ARG A  10      12.513  16.197  -2.620  1.00  0.00           H  
ATOM    165 1HG  ARG A  10      14.076  18.131  -2.355  1.00  0.00           H  
ATOM    166 2HG  ARG A  10      15.177  17.326  -3.500  1.00  0.00           H  
ATOM    167 1HD  ARG A  10      13.513  17.387  -5.214  1.00  0.00           H  
ATOM    168 2HD  ARG A  10      12.315  18.047  -4.078  1.00  0.00           H  
ATOM    169  HE  ARG A  10      14.529  19.771  -4.072  1.00  0.00           H  
ATOM    170 1HH1 ARG A  10      12.039  18.675  -6.293  1.00  0.00           H  
ATOM    171 2HH1 ARG A  10      12.032  20.160  -7.217  1.00  0.00           H  
ATOM    172 1HH2 ARG A  10      14.511  21.696  -5.278  1.00  0.00           H  
ATOM    173 2HH2 ARG A  10      13.431  21.871  -6.643  1.00  0.00           H  
ATOM    174  N   VAL A  11      12.487  14.345  -0.275  1.00  0.00           N  
ATOM    175  CA  VAL A  11      11.719  13.196   0.188  1.00  0.00           C  
ATOM    176  C   VAL A  11      10.531  12.923  -0.725  1.00  0.00           C  
ATOM    177  O   VAL A  11       9.639  13.760  -0.866  1.00  0.00           O  
ATOM    178  CB  VAL A  11      11.215  13.434   1.624  1.00  0.00           C  
ATOM    179  CG1 VAL A  11      10.377  12.256   2.096  1.00  0.00           C  
ATOM    180  CG2 VAL A  11      12.395  13.664   2.556  1.00  0.00           C  
ATOM    181  H   VAL A  11      12.252  15.266   0.070  1.00  0.00           H  
ATOM    182  HA  VAL A  11      12.370  12.322   0.161  1.00  0.00           H  
ATOM    183  HB  VAL A  11      10.569  14.312   1.632  1.00  0.00           H  
ATOM    184 1HG1 VAL A  11      10.028  12.441   3.113  1.00  0.00           H  
ATOM    185 2HG1 VAL A  11       9.518  12.132   1.436  1.00  0.00           H  
ATOM    186 3HG1 VAL A  11      10.981  11.349   2.080  1.00  0.00           H  
ATOM    187 1HG2 VAL A  11      12.031  13.832   3.569  1.00  0.00           H  
ATOM    188 2HG2 VAL A  11      13.044  12.788   2.544  1.00  0.00           H  
ATOM    189 3HG2 VAL A  11      12.957  14.537   2.223  1.00  0.00           H  
ATOM    190  N   ARG A  12      10.525  11.747  -1.343  1.00  0.00           N  
ATOM    191  CA  ARG A  12       9.424  11.343  -2.210  1.00  0.00           C  
ATOM    192  C   ARG A  12       8.573  10.266  -1.553  1.00  0.00           C  
ATOM    193  O   ARG A  12       9.045   9.158  -1.294  1.00  0.00           O  
ATOM    194  CB  ARG A  12       9.952  10.827  -3.541  1.00  0.00           C  
ATOM    195  CG  ARG A  12       8.881  10.476  -4.561  1.00  0.00           C  
ATOM    196  CD  ARG A  12       9.470   9.931  -5.811  1.00  0.00           C  
ATOM    197  NE  ARG A  12      10.328  10.900  -6.474  1.00  0.00           N  
ATOM    198  CZ  ARG A  12       9.899  11.829  -7.349  1.00  0.00           C  
ATOM    199  NH1 ARG A  12       8.623  11.903  -7.657  1.00  0.00           N  
ATOM    200  NH2 ARG A  12      10.761  12.667  -7.899  1.00  0.00           N  
ATOM    201  H   ARG A  12      11.303  11.117  -1.210  1.00  0.00           H  
ATOM    202  HA  ARG A  12       8.790  12.214  -2.379  1.00  0.00           H  
ATOM    203 1HB  ARG A  12      10.602  11.577  -3.990  1.00  0.00           H  
ATOM    204 2HB  ARG A  12      10.552   9.933  -3.372  1.00  0.00           H  
ATOM    205 1HG  ARG A  12       8.211   9.725  -4.142  1.00  0.00           H  
ATOM    206 2HG  ARG A  12       8.311  11.371  -4.813  1.00  0.00           H  
ATOM    207 1HD  ARG A  12      10.067   9.050  -5.577  1.00  0.00           H  
ATOM    208 2HD  ARG A  12       8.672   9.656  -6.499  1.00  0.00           H  
ATOM    209  HE  ARG A  12      11.317  10.874  -6.262  1.00  0.00           H  
ATOM    210 1HH1 ARG A  12       7.964  11.263  -7.236  1.00  0.00           H  
ATOM    211 2HH1 ARG A  12       8.301  12.600  -8.313  1.00  0.00           H  
ATOM    212 1HH2 ARG A  12      11.742  12.610  -7.663  1.00  0.00           H  
ATOM    213 2HH2 ARG A  12      10.439  13.363  -8.555  1.00  0.00           H  
ATOM    214  N   VAL A  13       7.314  10.595  -1.285  1.00  0.00           N  
ATOM    215  CA  VAL A  13       6.401   9.665  -0.630  1.00  0.00           C  
ATOM    216  C   VAL A  13       5.265   9.261  -1.560  1.00  0.00           C  
ATOM    217  O   VAL A  13       4.502  10.107  -2.027  1.00  0.00           O  
ATOM    218  CB  VAL A  13       5.815  10.301   0.645  1.00  0.00           C  
ATOM    219  CG1 VAL A  13       4.882   9.325   1.346  1.00  0.00           C  
ATOM    220  CG2 VAL A  13       6.941  10.732   1.573  1.00  0.00           C  
ATOM    221  H   VAL A  13       6.980  11.513  -1.541  1.00  0.00           H  
ATOM    222  HA  VAL A  13       6.961   8.765  -0.375  1.00  0.00           H  
ATOM    223  HB  VAL A  13       5.220  11.170   0.366  1.00  0.00           H  
ATOM    224 1HG1 VAL A  13       4.477   9.790   2.245  1.00  0.00           H  
ATOM    225 2HG1 VAL A  13       4.065   9.058   0.677  1.00  0.00           H  
ATOM    226 3HG1 VAL A  13       5.435   8.427   1.622  1.00  0.00           H  
ATOM    227 1HG2 VAL A  13       6.519  11.181   2.472  1.00  0.00           H  
ATOM    228 2HG2 VAL A  13       7.540   9.863   1.847  1.00  0.00           H  
ATOM    229 3HG2 VAL A  13       7.572  11.462   1.065  1.00  0.00           H  
ATOM    230  N   ARG A  14       5.157   7.964  -1.825  1.00  0.00           N  
ATOM    231  CA  ARG A  14       4.170   7.454  -2.771  1.00  0.00           C  
ATOM    232  C   ARG A  14       3.018   6.767  -2.049  1.00  0.00           C  
ATOM    233  O   ARG A  14       3.225   5.819  -1.292  1.00  0.00           O  
ATOM    234  CB  ARG A  14       4.814   6.474  -3.740  1.00  0.00           C  
ATOM    235  CG  ARG A  14       3.859   5.847  -4.744  1.00  0.00           C  
ATOM    236  CD  ARG A  14       4.584   5.048  -5.766  1.00  0.00           C  
ATOM    237  NE  ARG A  14       5.377   5.889  -6.648  1.00  0.00           N  
ATOM    238  CZ  ARG A  14       6.321   5.433  -7.494  1.00  0.00           C  
ATOM    239  NH1 ARG A  14       6.577   4.145  -7.561  1.00  0.00           N  
ATOM    240  NH2 ARG A  14       6.990   6.280  -8.257  1.00  0.00           N  
ATOM    241  H   ARG A  14       5.774   7.313  -1.360  1.00  0.00           H  
ATOM    242  HA  ARG A  14       3.762   8.301  -3.322  1.00  0.00           H  
ATOM    243 1HB  ARG A  14       5.598   6.980  -4.302  1.00  0.00           H  
ATOM    244 2HB  ARG A  14       5.283   5.664  -3.181  1.00  0.00           H  
ATOM    245 1HG  ARG A  14       3.165   5.187  -4.222  1.00  0.00           H  
ATOM    246 2HG  ARG A  14       3.301   6.632  -5.254  1.00  0.00           H  
ATOM    247 1HD  ARG A  14       5.253   4.346  -5.271  1.00  0.00           H  
ATOM    248 2HD  ARG A  14       3.866   4.499  -6.373  1.00  0.00           H  
ATOM    249  HE  ARG A  14       5.209   6.886  -6.625  1.00  0.00           H  
ATOM    250 1HH1 ARG A  14       6.066   3.497  -6.978  1.00  0.00           H  
ATOM    251 2HH1 ARG A  14       7.285   3.803  -8.195  1.00  0.00           H  
ATOM    252 1HH2 ARG A  14       6.793   7.270  -8.205  1.00  0.00           H  
ATOM    253 2HH2 ARG A  14       7.697   5.938  -8.891  1.00  0.00           H  
ATOM    254  N   ASN A  15       1.804   7.253  -2.287  1.00  0.00           N  
ATOM    255  CA  ASN A  15       0.608   6.632  -1.731  1.00  0.00           C  
ATOM    256  C   ASN A  15       0.029   5.599  -2.689  1.00  0.00           C  
ATOM    257  O   ASN A  15      -0.632   5.946  -3.667  1.00  0.00           O  
ATOM    258  CB  ASN A  15      -0.430   7.684  -1.388  1.00  0.00           C  
ATOM    259  CG  ASN A  15      -1.686   7.090  -0.813  1.00  0.00           C  
ATOM    260  OD1 ASN A  15      -1.950   5.892  -0.971  1.00  0.00           O  
ATOM    261  ND2 ASN A  15      -2.465   7.904  -0.147  1.00  0.00           N  
ATOM    262  H   ASN A  15       1.708   8.073  -2.867  1.00  0.00           H  
ATOM    263  HA  ASN A  15       0.890   6.116  -0.813  1.00  0.00           H  
ATOM    264 1HB  ASN A  15      -0.012   8.388  -0.668  1.00  0.00           H  
ATOM    265 2HB  ASN A  15      -0.687   8.247  -2.286  1.00  0.00           H  
ATOM    266 1HD2 ASN A  15      -3.314   7.565   0.258  1.00  0.00           H  
ATOM    267 2HD2 ASN A  15      -2.211   8.865  -0.043  1.00  0.00           H  
ATOM    268  N   GLY A  16       0.281   4.325  -2.401  1.00  0.00           N  
ATOM    269  CA  GLY A  16      -0.290   3.236  -3.183  1.00  0.00           C  
ATOM    270  C   GLY A  16      -1.348   2.482  -2.387  1.00  0.00           C  
ATOM    271  O   GLY A  16      -1.303   1.256  -2.282  1.00  0.00           O  
ATOM    272  H   GLY A  16       0.884   4.108  -1.621  1.00  0.00           H  
ATOM    273 1HA  GLY A  16      -0.733   3.636  -4.096  1.00  0.00           H  
ATOM    274 2HA  GLY A  16       0.501   2.550  -3.484  1.00  0.00           H  
ATOM    275  N   THR A  17      -2.299   3.222  -1.829  1.00  0.00           N  
ATOM    276  CA  THR A  17      -3.383   2.623  -1.058  1.00  0.00           C  
ATOM    277  C   THR A  17      -4.737   2.914  -1.693  1.00  0.00           C  
ATOM    278  O   THR A  17      -4.812   3.422  -2.812  1.00  0.00           O  
ATOM    279  CB  THR A  17      -3.374   3.129   0.396  1.00  0.00           C  
ATOM    280  OG1 THR A  17      -3.766   4.508   0.428  1.00  0.00           O  
ATOM    281  CG2 THR A  17      -1.987   2.986   1.003  1.00  0.00           C  
ATOM    282  H   THR A  17      -2.272   4.226  -1.940  1.00  0.00           H  
ATOM    283  HA  THR A  17      -3.240   1.542  -1.056  1.00  0.00           H  
ATOM    284  HB  THR A  17      -4.084   2.551   0.987  1.00  0.00           H  
ATOM    285  HG1 THR A  17      -3.159   5.024  -0.109  1.00  0.00           H  
ATOM    286 1HG2 THR A  17      -2.000   3.348   2.031  1.00  0.00           H  
ATOM    287 2HG2 THR A  17      -1.691   1.937   0.991  1.00  0.00           H  
ATOM    288 3HG2 THR A  17      -1.274   3.570   0.422  1.00  0.00           H  
ATOM    289  N   ASP A  18      -5.805   2.587  -0.974  1.00  0.00           N  
ATOM    290  CA  ASP A  18      -7.156   2.889  -1.429  1.00  0.00           C  
ATOM    291  C   ASP A  18      -7.752   4.054  -0.650  1.00  0.00           C  
ATOM    292  O   ASP A  18      -8.971   4.210  -0.584  1.00  0.00           O  
ATOM    293  CB  ASP A  18      -8.057   1.659  -1.288  1.00  0.00           C  
ATOM    294  CG  ASP A  18      -8.220   1.206   0.157  1.00  0.00           C  
ATOM    295  OD1 ASP A  18      -7.530   1.724   1.003  1.00  0.00           O  
ATOM    296  OD2 ASP A  18      -9.032   0.346   0.401  1.00  0.00           O  
ATOM    297  H   ASP A  18      -5.676   2.117  -0.089  1.00  0.00           H  
ATOM    298  HA  ASP A  18      -7.103   3.180  -2.478  1.00  0.00           H  
ATOM    299 1HB  ASP A  18      -9.043   1.881  -1.697  1.00  0.00           H  
ATOM    300 2HB  ASP A  18      -7.640   0.835  -1.867  1.00  0.00           H  
ATOM    301  N   ARG A  19      -6.885   4.871  -0.061  1.00  0.00           N  
ATOM    302  CA  ARG A  19      -7.324   5.979   0.778  1.00  0.00           C  
ATOM    303  C   ARG A  19      -6.192   6.969   1.021  1.00  0.00           C  
ATOM    304  O   ARG A  19      -5.017   6.610   0.956  1.00  0.00           O  
ATOM    305  CB  ARG A  19      -7.840   5.465   2.115  1.00  0.00           C  
ATOM    306  CG  ARG A  19      -6.793   4.795   2.990  1.00  0.00           C  
ATOM    307  CD  ARG A  19      -7.415   3.952   4.043  1.00  0.00           C  
ATOM    308  NE  ARG A  19      -8.054   2.771   3.486  1.00  0.00           N  
ATOM    309  CZ  ARG A  19      -8.933   1.993   4.147  1.00  0.00           C  
ATOM    310  NH1 ARG A  19      -9.267   2.284   5.384  1.00  0.00           N  
ATOM    311  NH2 ARG A  19      -9.460   0.938   3.551  1.00  0.00           N  
ATOM    312  H   ARG A  19      -5.896   4.720  -0.198  1.00  0.00           H  
ATOM    313  HA  ARG A  19      -8.122   6.505   0.254  1.00  0.00           H  
ATOM    314 1HB  ARG A  19      -8.264   6.292   2.683  1.00  0.00           H  
ATOM    315 2HB  ARG A  19      -8.638   4.743   1.943  1.00  0.00           H  
ATOM    316 1HG  ARG A  19      -6.157   4.159   2.373  1.00  0.00           H  
ATOM    317 2HG  ARG A  19      -6.183   5.557   3.476  1.00  0.00           H  
ATOM    318 1HD  ARG A  19      -6.650   3.626   4.747  1.00  0.00           H  
ATOM    319 2HD  ARG A  19      -8.171   4.531   4.572  1.00  0.00           H  
ATOM    320  HE  ARG A  19      -7.822   2.515   2.535  1.00  0.00           H  
ATOM    321 1HH1 ARG A  19      -8.865   3.091   5.840  1.00  0.00           H  
ATOM    322 2HH1 ARG A  19      -9.927   1.701   5.880  1.00  0.00           H  
ATOM    323 1HH2 ARG A  19      -9.203   0.714   2.599  1.00  0.00           H  
ATOM    324 2HH2 ARG A  19     -10.119   0.355   4.046  1.00  0.00           H  
ATOM    325  N   PRO A  20      -6.554   8.217   1.301  1.00  0.00           N  
ATOM    326  CA  PRO A  20      -5.570   9.255   1.578  1.00  0.00           C  
ATOM    327  C   PRO A  20      -4.887   9.024   2.920  1.00  0.00           C  
ATOM    328  O   PRO A  20      -5.484   8.472   3.844  1.00  0.00           O  
ATOM    329  CB  PRO A  20      -6.412  10.535   1.587  1.00  0.00           C  
ATOM    330  CG  PRO A  20      -7.772  10.075   1.990  1.00  0.00           C  
ATOM    331  CD  PRO A  20      -7.930   8.739   1.315  1.00  0.00           C  
ATOM    332  HA  PRO A  20      -4.805   9.214   0.803  1.00  0.00           H  
ATOM    333 1HB  PRO A  20      -5.982  11.264   2.290  1.00  0.00           H  
ATOM    334 2HB  PRO A  20      -6.398  11.002   0.591  1.00  0.00           H  
ATOM    335 1HG  PRO A  20      -7.840  10.007   3.086  1.00  0.00           H  
ATOM    336 2HG  PRO A  20      -8.530  10.804   1.669  1.00  0.00           H  
ATOM    337 1HD  PRO A  20      -8.600   8.102   1.913  1.00  0.00           H  
ATOM    338 2HD  PRO A  20      -8.333   8.884   0.303  1.00  0.00           H  
ATOM    339  N   VAL A  21      -3.631   9.447   3.020  1.00  0.00           N  
ATOM    340  CA  VAL A  21      -2.822   9.174   4.202  1.00  0.00           C  
ATOM    341  C   VAL A  21      -2.222  10.456   4.767  1.00  0.00           C  
ATOM    342  O   VAL A  21      -2.133  11.469   4.073  1.00  0.00           O  
ATOM    343  CB  VAL A  21      -1.690   8.188   3.859  1.00  0.00           C  
ATOM    344  CG1 VAL A  21      -2.265   6.874   3.350  1.00  0.00           C  
ATOM    345  CG2 VAL A  21      -0.760   8.806   2.826  1.00  0.00           C  
ATOM    346  H   VAL A  21      -3.226   9.972   2.258  1.00  0.00           H  
ATOM    347  HA  VAL A  21      -3.462   8.723   4.962  1.00  0.00           H  
ATOM    348  HB  VAL A  21      -1.129   7.964   4.766  1.00  0.00           H  
ATOM    349 1HG1 VAL A  21      -1.450   6.189   3.113  1.00  0.00           H  
ATOM    350 2HG1 VAL A  21      -2.898   6.432   4.119  1.00  0.00           H  
ATOM    351 3HG1 VAL A  21      -2.856   7.059   2.453  1.00  0.00           H  
ATOM    352 1HG2 VAL A  21       0.038   8.104   2.589  1.00  0.00           H  
ATOM    353 2HG2 VAL A  21      -1.323   9.036   1.921  1.00  0.00           H  
ATOM    354 3HG2 VAL A  21      -0.329   9.723   3.227  1.00  0.00           H  
ATOM    355  N   ARG A  22      -1.812  10.405   6.029  1.00  0.00           N  
ATOM    356  CA  ARG A  22      -1.148  11.535   6.665  1.00  0.00           C  
ATOM    357  C   ARG A  22       0.360  11.323   6.735  1.00  0.00           C  
ATOM    358  O   ARG A  22       0.836  10.403   7.399  1.00  0.00           O  
ATOM    359  CB  ARG A  22      -1.691  11.754   8.070  1.00  0.00           C  
ATOM    360  CG  ARG A  22      -3.171  12.092   8.138  1.00  0.00           C  
ATOM    361  CD  ARG A  22      -3.676  12.069   9.534  1.00  0.00           C  
ATOM    362  NE  ARG A  22      -3.140  13.166  10.323  1.00  0.00           N  
ATOM    363  CZ  ARG A  22      -3.024  13.159  11.666  1.00  0.00           C  
ATOM    364  NH1 ARG A  22      -3.409  12.106  12.353  1.00  0.00           N  
ATOM    365  NH2 ARG A  22      -2.522  14.209  12.291  1.00  0.00           N  
ATOM    366  H   ARG A  22      -1.963   9.560   6.562  1.00  0.00           H  
ATOM    367  HA  ARG A  22      -1.332  12.422   6.058  1.00  0.00           H  
ATOM    368 1HB  ARG A  22      -1.529  10.857   8.666  1.00  0.00           H  
ATOM    369 2HB  ARG A  22      -1.144  12.567   8.548  1.00  0.00           H  
ATOM    370 1HG  ARG A  22      -3.336  13.089   7.730  1.00  0.00           H  
ATOM    371 2HG  ARG A  22      -3.737  11.364   7.556  1.00  0.00           H  
ATOM    372 1HD  ARG A  22      -4.763  12.151   9.529  1.00  0.00           H  
ATOM    373 2HD  ARG A  22      -3.386  11.134  10.011  1.00  0.00           H  
ATOM    374  HE  ARG A  22      -2.833  13.994   9.829  1.00  0.00           H  
ATOM    375 1HH1 ARG A  22      -3.792  11.304  11.874  1.00  0.00           H  
ATOM    376 2HH1 ARG A  22      -3.322  12.101  13.359  1.00  0.00           H  
ATOM    377 1HH2 ARG A  22      -2.226  15.019  11.762  1.00  0.00           H  
ATOM    378 2HH2 ARG A  22      -2.434  14.203  13.297  1.00  0.00           H  
ATOM    379  N   VAL A  23       1.105  12.178   6.043  1.00  0.00           N  
ATOM    380  CA  VAL A  23       2.547  12.008   5.915  1.00  0.00           C  
ATOM    381  C   VAL A  23       3.300  13.100   6.665  1.00  0.00           C  
ATOM    382  O   VAL A  23       3.205  14.278   6.323  1.00  0.00           O  
ATOM    383  CB  VAL A  23       2.959  12.031   4.431  1.00  0.00           C  
ATOM    384  CG1 VAL A  23       4.463  11.855   4.293  1.00  0.00           C  
ATOM    385  CG2 VAL A  23       2.216  10.944   3.670  1.00  0.00           C  
ATOM    386  H   VAL A  23       0.661  12.967   5.595  1.00  0.00           H  
ATOM    387  HA  VAL A  23       2.816  11.050   6.362  1.00  0.00           H  
ATOM    388  HB  VAL A  23       2.709  13.005   4.010  1.00  0.00           H  
ATOM    389 1HG1 VAL A  23       4.737  11.874   3.237  1.00  0.00           H  
ATOM    390 2HG1 VAL A  23       4.974  12.664   4.814  1.00  0.00           H  
ATOM    391 3HG1 VAL A  23       4.759  10.899   4.725  1.00  0.00           H  
ATOM    392 1HG2 VAL A  23       2.511  10.967   2.622  1.00  0.00           H  
ATOM    393 2HG2 VAL A  23       2.461   9.970   4.095  1.00  0.00           H  
ATOM    394 3HG2 VAL A  23       1.142  11.114   3.749  1.00  0.00           H  
ATOM    395  N   ARG A  24       4.046  12.701   7.689  1.00  0.00           N  
ATOM    396  CA  ARG A  24       4.871  13.635   8.446  1.00  0.00           C  
ATOM    397  C   ARG A  24       6.347  13.459   8.115  1.00  0.00           C  
ATOM    398  O   ARG A  24       6.933  12.410   8.382  1.00  0.00           O  
ATOM    399  CB  ARG A  24       4.664  13.443   9.941  1.00  0.00           C  
ATOM    400  CG  ARG A  24       3.317  13.916  10.466  1.00  0.00           C  
ATOM    401  CD  ARG A  24       3.235  13.805  11.944  1.00  0.00           C  
ATOM    402  NE  ARG A  24       3.203  12.419  12.383  1.00  0.00           N  
ATOM    403  CZ  ARG A  24       2.084  11.677  12.492  1.00  0.00           C  
ATOM    404  NH1 ARG A  24       0.916  12.200  12.192  1.00  0.00           N  
ATOM    405  NH2 ARG A  24       2.161  10.422  12.901  1.00  0.00           N  
ATOM    406  H   ARG A  24       4.042  11.725   7.950  1.00  0.00           H  
ATOM    407  HA  ARG A  24       4.583  14.647   8.161  1.00  0.00           H  
ATOM    408 1HB  ARG A  24       4.761  12.387  10.189  1.00  0.00           H  
ATOM    409 2HB  ARG A  24       5.438  13.981  10.488  1.00  0.00           H  
ATOM    410 1HG  ARG A  24       3.167  14.961  10.191  1.00  0.00           H  
ATOM    411 2HG  ARG A  24       2.523  13.309  10.031  1.00  0.00           H  
ATOM    412 1HD  ARG A  24       4.103  14.286  12.395  1.00  0.00           H  
ATOM    413 2HD  ARG A  24       2.327  14.295  12.296  1.00  0.00           H  
ATOM    414  HE  ARG A  24       4.083  11.982  12.624  1.00  0.00           H  
ATOM    415 1HH1 ARG A  24       0.857  13.159  11.879  1.00  0.00           H  
ATOM    416 2HH1 ARG A  24       0.078  11.643  12.273  1.00  0.00           H  
ATOM    417 1HH2 ARG A  24       3.059  10.020  13.133  1.00  0.00           H  
ATOM    418 2HH2 ARG A  24       1.323   9.866  12.983  1.00  0.00           H  
ATOM    419  N   VAL A  25       6.945  14.493   7.532  1.00  0.00           N  
ATOM    420  CA  VAL A  25       8.379  14.497   7.263  1.00  0.00           C  
ATOM    421  C   VAL A  25       9.143  15.229   8.359  1.00  0.00           C  
ATOM    422  O   VAL A  25       9.073  16.454   8.465  1.00  0.00           O  
ATOM    423  CB  VAL A  25       8.666  15.165   5.906  1.00  0.00           C  
ATOM    424  CG1 VAL A  25      10.163  15.190   5.631  1.00  0.00           C  
ATOM    425  CG2 VAL A  25       7.927  14.430   4.799  1.00  0.00           C  
ATOM    426  H   VAL A  25       6.393  15.296   7.269  1.00  0.00           H  
ATOM    427  HA  VAL A  25       8.723  13.463   7.249  1.00  0.00           H  
ATOM    428  HB  VAL A  25       8.329  16.201   5.943  1.00  0.00           H  
ATOM    429 1HG1 VAL A  25      10.348  15.667   4.668  1.00  0.00           H  
ATOM    430 2HG1 VAL A  25      10.668  15.753   6.416  1.00  0.00           H  
ATOM    431 3HG1 VAL A  25      10.546  14.170   5.610  1.00  0.00           H  
ATOM    432 1HG2 VAL A  25       8.134  14.908   3.842  1.00  0.00           H  
ATOM    433 2HG2 VAL A  25       8.260  13.392   4.766  1.00  0.00           H  
ATOM    434 3HG2 VAL A  25       6.855  14.460   4.995  1.00  0.00           H  
ATOM    435  N   THR A  26       9.872  14.472   9.172  1.00  0.00           N  
ATOM    436  CA  THR A  26      10.611  15.042  10.292  1.00  0.00           C  
ATOM    437  C   THR A  26      12.107  15.071  10.006  1.00  0.00           C  
ATOM    438  O   THR A  26      12.704  14.048   9.672  1.00  0.00           O  
ATOM    439  CB  THR A  26      10.347  14.255  11.589  1.00  0.00           C  
ATOM    440  OG1 THR A  26       8.952  14.319  11.914  1.00  0.00           O  
ATOM    441  CG2 THR A  26      11.159  14.832  12.738  1.00  0.00           C  
ATOM    442  H   THR A  26       9.914  13.476   9.011  1.00  0.00           H  
ATOM    443  HA  THR A  26      10.277  16.071  10.430  1.00  0.00           H  
ATOM    444  HB  THR A  26      10.625  13.211  11.444  1.00  0.00           H  
ATOM    445  HG1 THR A  26       8.658  13.460  12.228  1.00  0.00           H  
ATOM    446 1HG2 THR A  26      10.960  14.263  13.646  1.00  0.00           H  
ATOM    447 2HG2 THR A  26      12.221  14.774  12.498  1.00  0.00           H  
ATOM    448 3HG2 THR A  26      10.879  15.873  12.894  1.00  0.00           H  
ATOM    449  N   ALA A  27      12.706  16.249  10.140  1.00  0.00           N  
ATOM    450  CA  ALA A  27      14.141  16.407   9.929  1.00  0.00           C  
ATOM    451  C   ALA A  27      14.648  17.705  10.542  1.00  0.00           C  
ATOM    452  O   ALA A  27      14.101  18.779  10.287  1.00  0.00           O  
ATOM    453  CB  ALA A  27      14.466  16.361   8.444  1.00  0.00           C  
ATOM    454  H   ALA A  27      12.155  17.056  10.393  1.00  0.00           H  
ATOM    455  HA  ALA A  27      14.649  15.581  10.427  1.00  0.00           H  
ATOM    456 1HB  ALA A  27      15.541  16.480   8.302  1.00  0.00           H  
ATOM    457 2HB  ALA A  27      14.151  15.403   8.031  1.00  0.00           H  
ATOM    458 3HB  ALA A  27      13.942  17.166   7.931  1.00  0.00           H  
ATOM    459  N   GLY A  28      15.696  17.602  11.352  1.00  0.00           N  
ATOM    460  CA  GLY A  28      16.303  18.773  11.974  1.00  0.00           C  
ATOM    461  C   GLY A  28      15.453  19.287  13.127  1.00  0.00           C  
ATOM    462  O   GLY A  28      15.668  20.393  13.625  1.00  0.00           O  
ATOM    463  H   GLY A  28      16.083  16.688  11.542  1.00  0.00           H  
ATOM    464 1HA  GLY A  28      17.299  18.518  12.336  1.00  0.00           H  
ATOM    465 2HA  GLY A  28      16.425  19.558  11.228  1.00  0.00           H  
ATOM    466  N   GLY A  29      14.487  18.479  13.550  1.00  0.00           N  
ATOM    467  CA  GLY A  29      13.567  18.873  14.611  1.00  0.00           C  
ATOM    468  C   GLY A  29      12.294  19.482  14.038  1.00  0.00           C  
ATOM    469  O   GLY A  29      11.357  19.791  14.774  1.00  0.00           O  
ATOM    470  H   GLY A  29      14.386  17.568  13.125  1.00  0.00           H  
ATOM    471 1HA  GLY A  29      13.318  18.003  15.218  1.00  0.00           H  
ATOM    472 2HA  GLY A  29      14.056  19.593  15.266  1.00  0.00           H  
ATOM    473  N   GLU A  30      12.266  19.652  12.721  1.00  0.00           N  
ATOM    474  CA  GLU A  30      11.115  20.244  12.048  1.00  0.00           C  
ATOM    475  C   GLU A  30      10.233  19.173  11.421  1.00  0.00           C  
ATOM    476  O   GLU A  30      10.697  18.366  10.617  1.00  0.00           O  
ATOM    477  CB  GLU A  30      11.575  21.233  10.975  1.00  0.00           C  
ATOM    478  CG  GLU A  30      10.442  21.924  10.229  1.00  0.00           C  
ATOM    479  CD  GLU A  30      10.930  22.898   9.194  1.00  0.00           C  
ATOM    480  OE1 GLU A  30      12.121  23.063   9.077  1.00  0.00           O  
ATOM    481  OE2 GLU A  30      10.112  23.478   8.520  1.00  0.00           O  
ATOM    482  H   GLU A  30      13.062  19.364  12.171  1.00  0.00           H  
ATOM    483  HA  GLU A  30      10.521  20.771  12.796  1.00  0.00           H  
ATOM    484 1HB  GLU A  30      12.194  22.005  11.432  1.00  0.00           H  
ATOM    485 2HB  GLU A  30      12.190  20.713  10.240  1.00  0.00           H  
ATOM    486 1HG  GLU A  30       9.829  21.167   9.739  1.00  0.00           H  
ATOM    487 2HG  GLU A  30       9.815  22.449  10.949  1.00  0.00           H  
ATOM    488  N   THR A  31       8.958  19.171  11.793  1.00  0.00           N  
ATOM    489  CA  THR A  31       8.005  18.206  11.258  1.00  0.00           C  
ATOM    490  C   THR A  31       6.948  18.893  10.402  1.00  0.00           C  
ATOM    491  O   THR A  31       6.310  19.851  10.835  1.00  0.00           O  
ATOM    492  CB  THR A  31       7.321  17.417  12.390  1.00  0.00           C  
ATOM    493  OG1 THR A  31       8.308  16.693  13.135  1.00  0.00           O  
ATOM    494  CG2 THR A  31       6.304  16.440  11.820  1.00  0.00           C  
ATOM    495  H   THR A  31       8.640  19.856  12.464  1.00  0.00           H  
ATOM    496  HA  THR A  31       8.550  17.509  10.623  1.00  0.00           H  
ATOM    497  HB  THR A  31       6.814  18.110  13.062  1.00  0.00           H  
ATOM    498  HG1 THR A  31       8.496  15.861  12.693  1.00  0.00           H  
ATOM    499 1HG2 THR A  31       5.830  15.892  12.634  1.00  0.00           H  
ATOM    500 2HG2 THR A  31       5.545  16.989  11.263  1.00  0.00           H  
ATOM    501 3HG2 THR A  31       6.806  15.739  11.155  1.00  0.00           H  
ATOM    502  N   ARG A  32       6.767  18.394   9.183  1.00  0.00           N  
ATOM    503  CA  ARG A  32       5.750  18.924   8.283  1.00  0.00           C  
ATOM    504  C   ARG A  32       4.783  17.833   7.842  1.00  0.00           C  
ATOM    505  O   ARG A  32       5.186  16.839   7.239  1.00  0.00           O  
ATOM    506  CB  ARG A  32       6.396  19.550   7.055  1.00  0.00           C  
ATOM    507  CG  ARG A  32       7.317  20.724   7.345  1.00  0.00           C  
ATOM    508  CD  ARG A  32       7.861  21.318   6.097  1.00  0.00           C  
ATOM    509  NE  ARG A  32       8.796  22.397   6.372  1.00  0.00           N  
ATOM    510  CZ  ARG A  32       9.386  23.158   5.429  1.00  0.00           C  
ATOM    511  NH1 ARG A  32       9.127  22.946   4.158  1.00  0.00           N  
ATOM    512  NH2 ARG A  32      10.223  24.117   5.782  1.00  0.00           N  
ATOM    513  H   ARG A  32       7.350  17.630   8.873  1.00  0.00           H  
ATOM    514  HA  ARG A  32       5.180  19.679   8.822  1.00  0.00           H  
ATOM    515 1HB  ARG A  32       6.979  18.797   6.527  1.00  0.00           H  
ATOM    516 2HB  ARG A  32       5.621  19.901   6.374  1.00  0.00           H  
ATOM    517 1HG  ARG A  32       6.765  21.497   7.881  1.00  0.00           H  
ATOM    518 2HG  ARG A  32       8.155  20.387   7.958  1.00  0.00           H  
ATOM    519 1HD  ARG A  32       8.385  20.551   5.527  1.00  0.00           H  
ATOM    520 2HD  ARG A  32       7.043  21.720   5.500  1.00  0.00           H  
ATOM    521  HE  ARG A  32       9.020  22.590   7.339  1.00  0.00           H  
ATOM    522 1HH1 ARG A  32       8.486  22.213   3.887  1.00  0.00           H  
ATOM    523 2HH1 ARG A  32       9.568  23.517   3.451  1.00  0.00           H  
ATOM    524 1HH2 ARG A  32      10.422  24.280   6.761  1.00  0.00           H  
ATOM    525 2HH2 ARG A  32      10.665  24.686   5.076  1.00  0.00           H  
ATOM    526  N   GLU A  33       3.504  18.025   8.147  1.00  0.00           N  
ATOM    527  CA  GLU A  33       2.485  17.028   7.842  1.00  0.00           C  
ATOM    528  C   GLU A  33       1.693  17.412   6.600  1.00  0.00           C  
ATOM    529  O   GLU A  33       1.199  18.534   6.489  1.00  0.00           O  
ATOM    530  CB  GLU A  33       1.536  16.856   9.030  1.00  0.00           C  
ATOM    531  CG  GLU A  33       0.488  15.767   8.845  1.00  0.00           C  
ATOM    532  CD  GLU A  33      -0.318  15.513  10.088  1.00  0.00           C  
ATOM    533  OE1 GLU A  33       0.265  15.196  11.097  1.00  0.00           O  
ATOM    534  OE2 GLU A  33      -1.519  15.637  10.029  1.00  0.00           O  
ATOM    535  H   GLU A  33       3.231  18.885   8.602  1.00  0.00           H  
ATOM    536  HA  GLU A  33       2.987  16.082   7.640  1.00  0.00           H  
ATOM    537 1HB  GLU A  33       2.112  16.616   9.924  1.00  0.00           H  
ATOM    538 2HB  GLU A  33       1.014  17.794   9.219  1.00  0.00           H  
ATOM    539 1HG  GLU A  33      -0.187  16.061   8.041  1.00  0.00           H  
ATOM    540 2HG  GLU A  33       0.985  14.846   8.545  1.00  0.00           H  
ATOM    541  N   TYR A  34       1.575  16.474   5.666  1.00  0.00           N  
ATOM    542  CA  TYR A  34       0.810  16.698   4.447  1.00  0.00           C  
ATOM    543  C   TYR A  34      -0.197  15.579   4.213  1.00  0.00           C  
ATOM    544  O   TYR A  34       0.020  14.440   4.627  1.00  0.00           O  
ATOM    545  CB  TYR A  34       1.747  16.829   3.244  1.00  0.00           C  
ATOM    546  CG  TYR A  34       2.717  17.984   3.348  1.00  0.00           C  
ATOM    547  CD1 TYR A  34       3.978  17.784   3.890  1.00  0.00           C  
ATOM    548  CD2 TYR A  34       2.346  19.244   2.901  1.00  0.00           C  
ATOM    549  CE1 TYR A  34       4.864  18.840   3.985  1.00  0.00           C  
ATOM    550  CE2 TYR A  34       3.232  20.299   2.996  1.00  0.00           C  
ATOM    551  CZ  TYR A  34       4.486  20.100   3.536  1.00  0.00           C  
ATOM    552  OH  TYR A  34       5.369  21.152   3.631  1.00  0.00           O  
ATOM    553  H   TYR A  34       2.027  15.581   5.806  1.00  0.00           H  
ATOM    554  HA  TYR A  34       0.254  17.629   4.561  1.00  0.00           H  
ATOM    555 1HB  TYR A  34       2.323  15.909   3.130  1.00  0.00           H  
ATOM    556 2HB  TYR A  34       1.157  16.960   2.336  1.00  0.00           H  
ATOM    557  HD1 TYR A  34       4.270  16.794   4.241  1.00  0.00           H  
ATOM    558  HD2 TYR A  34       1.354  19.401   2.476  1.00  0.00           H  
ATOM    559  HE1 TYR A  34       5.855  18.683   4.411  1.00  0.00           H  
ATOM    560  HE2 TYR A  34       2.939  21.290   2.646  1.00  0.00           H  
ATOM    561  HH  TYR A  34       4.952  21.949   3.295  1.00  0.00           H  
ATOM    562  N   THR A  35      -1.299  15.911   3.549  1.00  0.00           N  
ATOM    563  CA  THR A  35      -2.272  14.908   3.131  1.00  0.00           C  
ATOM    564  C   THR A  35      -2.005  14.441   1.707  1.00  0.00           C  
ATOM    565  O   THR A  35      -1.975  15.244   0.775  1.00  0.00           O  
ATOM    566  CB  THR A  35      -3.709  15.452   3.236  1.00  0.00           C  
ATOM    567  OG1 THR A  35      -3.993  15.802   4.596  1.00  0.00           O  
ATOM    568  CG2 THR A  35      -4.710  14.407   2.766  1.00  0.00           C  
ATOM    569  H   THR A  35      -1.467  16.882   3.328  1.00  0.00           H  
ATOM    570  HA  THR A  35      -2.174  14.046   3.789  1.00  0.00           H  
ATOM    571  HB  THR A  35      -3.806  16.344   2.617  1.00  0.00           H  
ATOM    572  HG1 THR A  35      -4.508  15.102   5.006  1.00  0.00           H  
ATOM    573 1HG2 THR A  35      -5.720  14.809   2.846  1.00  0.00           H  
ATOM    574 2HG2 THR A  35      -4.504  14.147   1.727  1.00  0.00           H  
ATOM    575 3HG2 THR A  35      -4.625  13.516   3.386  1.00  0.00           H  
ATOM    576  N   VAL A  36      -1.810  13.136   1.544  1.00  0.00           N  
ATOM    577  CA  VAL A  36      -1.455  12.572   0.247  1.00  0.00           C  
ATOM    578  C   VAL A  36      -2.539  11.626  -0.256  1.00  0.00           C  
ATOM    579  O   VAL A  36      -2.952  10.707   0.450  1.00  0.00           O  
ATOM    580  CB  VAL A  36      -0.119  11.812   0.344  1.00  0.00           C  
ATOM    581  CG1 VAL A  36       0.247  11.205  -1.002  1.00  0.00           C  
ATOM    582  CG2 VAL A  36       0.976  12.750   0.828  1.00  0.00           C  
ATOM    583  H   VAL A  36      -1.911  12.521   2.338  1.00  0.00           H  
ATOM    584  HA  VAL A  36      -1.344  13.388  -0.468  1.00  0.00           H  
ATOM    585  HB  VAL A  36      -0.230  10.987   1.048  1.00  0.00           H  
ATOM    586 1HG1 VAL A  36       1.194  10.672  -0.916  1.00  0.00           H  
ATOM    587 2HG1 VAL A  36      -0.533  10.510  -1.312  1.00  0.00           H  
ATOM    588 3HG1 VAL A  36       0.345  11.998  -1.744  1.00  0.00           H  
ATOM    589 1HG2 VAL A  36       1.918  12.206   0.895  1.00  0.00           H  
ATOM    590 2HG2 VAL A  36       1.083  13.577   0.127  1.00  0.00           H  
ATOM    591 3HG2 VAL A  36       0.712  13.140   1.812  1.00  0.00           H  
ATOM    592  N   ASN A  37      -2.997  11.859  -1.482  1.00  0.00           N  
ATOM    593  CA  ASN A  37      -4.072  11.064  -2.062  1.00  0.00           C  
ATOM    594  C   ASN A  37      -3.522   9.873  -2.835  1.00  0.00           C  
ATOM    595  O   ASN A  37      -2.388   9.900  -3.313  1.00  0.00           O  
ATOM    596  CB  ASN A  37      -4.948  11.922  -2.957  1.00  0.00           C  
ATOM    597  CG  ASN A  37      -5.700  12.975  -2.191  1.00  0.00           C  
ATOM    598  OD1 ASN A  37      -6.245  12.706  -1.114  1.00  0.00           O  
ATOM    599  ND2 ASN A  37      -5.741  14.168  -2.726  1.00  0.00           N  
ATOM    600  H   ASN A  37      -2.589  12.606  -2.026  1.00  0.00           H  
ATOM    601  HA  ASN A  37      -4.686  10.680  -1.247  1.00  0.00           H  
ATOM    602 1HB  ASN A  37      -4.329  12.410  -3.711  1.00  0.00           H  
ATOM    603 2HB  ASN A  37      -5.664  11.289  -3.481  1.00  0.00           H  
ATOM    604 1HD2 ASN A  37      -6.227  14.908  -2.260  1.00  0.00           H  
ATOM    605 2HD2 ASN A  37      -5.286  14.341  -3.599  1.00  0.00           H  
ATOM    606  N   PRO A  38      -4.332   8.826  -2.954  1.00  0.00           N  
ATOM    607  CA  PRO A  38      -3.943   7.638  -3.704  1.00  0.00           C  
ATOM    608  C   PRO A  38      -3.524   7.995  -5.125  1.00  0.00           C  
ATOM    609  O   PRO A  38      -4.270   8.646  -5.857  1.00  0.00           O  
ATOM    610  CB  PRO A  38      -5.217   6.788  -3.688  1.00  0.00           C  
ATOM    611  CG  PRO A  38      -5.916   7.199  -2.437  1.00  0.00           C  
ATOM    612  CD  PRO A  38      -5.674   8.682  -2.345  1.00  0.00           C  
ATOM    613  HA  PRO A  38      -3.084   7.189  -3.205  1.00  0.00           H  
ATOM    614 1HB  PRO A  38      -5.811   6.983  -4.593  1.00  0.00           H  
ATOM    615 2HB  PRO A  38      -4.956   5.718  -3.700  1.00  0.00           H  
ATOM    616 1HG  PRO A  38      -6.985   6.947  -2.499  1.00  0.00           H  
ATOM    617 2HG  PRO A  38      -5.509   6.650  -1.576  1.00  0.00           H  
ATOM    618 1HD  PRO A  38      -6.444   9.216  -2.921  1.00  0.00           H  
ATOM    619 2HD  PRO A  38      -5.695   8.992  -1.290  1.00  0.00           H  
ATOM    620  N   GLY A  39      -2.327   7.566  -5.509  1.00  0.00           N  
ATOM    621  CA  GLY A  39      -1.844   7.759  -6.871  1.00  0.00           C  
ATOM    622  C   GLY A  39      -0.962   8.995  -6.973  1.00  0.00           C  
ATOM    623  O   GLY A  39      -0.312   9.224  -7.994  1.00  0.00           O  
ATOM    624  H   GLY A  39      -1.735   7.094  -4.840  1.00  0.00           H  
ATOM    625 1HA  GLY A  39      -1.283   6.879  -7.187  1.00  0.00           H  
ATOM    626 2HA  GLY A  39      -2.693   7.857  -7.547  1.00  0.00           H  
ATOM    627  N   THR A  40      -0.941   9.792  -5.909  1.00  0.00           N  
ATOM    628  CA  THR A  40      -0.140  11.009  -5.878  1.00  0.00           C  
ATOM    629  C   THR A  40       1.112  10.822  -5.031  1.00  0.00           C  
ATOM    630  O   THR A  40       1.240   9.837  -4.304  1.00  0.00           O  
ATOM    631  CB  THR A  40      -0.957  12.197  -5.339  1.00  0.00           C  
ATOM    632  OG1 THR A  40      -1.252  11.987  -3.951  1.00  0.00           O  
ATOM    633  CG2 THR A  40      -2.258  12.345  -6.113  1.00  0.00           C  
ATOM    634  H   THR A  40      -1.497   9.547  -5.101  1.00  0.00           H  
ATOM    635  HA  THR A  40       0.176  11.233  -6.897  1.00  0.00           H  
ATOM    636  HB  THR A  40      -0.375  13.113  -5.438  1.00  0.00           H  
ATOM    637  HG1 THR A  40      -1.295  11.044  -3.773  1.00  0.00           H  
ATOM    638 1HG2 THR A  40      -2.822  13.190  -5.717  1.00  0.00           H  
ATOM    639 2HG2 THR A  40      -2.037  12.517  -7.166  1.00  0.00           H  
ATOM    640 3HG2 THR A  40      -2.848  11.436  -6.009  1.00  0.00           H  
ATOM    641  N   GLU A  41       2.034  11.774  -5.130  1.00  0.00           N  
ATOM    642  CA  GLU A  41       3.283  11.711  -4.380  1.00  0.00           C  
ATOM    643  C   GLU A  41       3.562  13.025  -3.663  1.00  0.00           C  
ATOM    644  O   GLU A  41       3.206  14.098  -4.151  1.00  0.00           O  
ATOM    645  CB  GLU A  41       4.448  11.371  -5.312  1.00  0.00           C  
ATOM    646  CG  GLU A  41       4.377   9.980  -5.927  1.00  0.00           C  
ATOM    647  CD  GLU A  41       5.554   9.669  -6.808  1.00  0.00           C  
ATOM    648  OE1 GLU A  41       6.332  10.556  -7.064  1.00  0.00           O  
ATOM    649  OE2 GLU A  41       5.676   8.541  -7.226  1.00  0.00           O  
ATOM    650  H   GLU A  41       1.866  12.560  -5.740  1.00  0.00           H  
ATOM    651  HA  GLU A  41       3.185  10.931  -3.624  1.00  0.00           H  
ATOM    652 1HB  GLU A  41       4.487  12.095  -6.126  1.00  0.00           H  
ATOM    653 2HB  GLU A  41       5.387  11.446  -4.763  1.00  0.00           H  
ATOM    654 1HG  GLU A  41       4.332   9.242  -5.126  1.00  0.00           H  
ATOM    655 2HG  GLU A  41       3.460   9.899  -6.510  1.00  0.00           H  
ATOM    656  N   LEU A  42       4.198  12.935  -2.500  1.00  0.00           N  
ATOM    657  CA  LEU A  42       4.627  14.121  -1.768  1.00  0.00           C  
ATOM    658  C   LEU A  42       6.117  14.378  -1.957  1.00  0.00           C  
ATOM    659  O   LEU A  42       6.934  13.465  -1.830  1.00  0.00           O  
ATOM    660  CB  LEU A  42       4.315  13.963  -0.274  1.00  0.00           C  
ATOM    661  CG  LEU A  42       4.828  15.088   0.635  1.00  0.00           C  
ATOM    662  CD1 LEU A  42       4.058  16.369   0.342  1.00  0.00           C  
ATOM    663  CD2 LEU A  42       4.669  14.676   2.091  1.00  0.00           C  
ATOM    664  H   LEU A  42       4.391  12.023  -2.113  1.00  0.00           H  
ATOM    665  HA  LEU A  42       4.087  14.980  -2.167  1.00  0.00           H  
ATOM    666 1HB  LEU A  42       3.235  13.903  -0.150  1.00  0.00           H  
ATOM    667 2HB  LEU A  42       4.754  13.029   0.075  1.00  0.00           H  
ATOM    668  HG  LEU A  42       5.881  15.275   0.423  1.00  0.00           H  
ATOM    669 1HD1 LEU A  42       4.423  17.168   0.987  1.00  0.00           H  
ATOM    670 2HD1 LEU A  42       4.205  16.651  -0.701  1.00  0.00           H  
ATOM    671 3HD1 LEU A  42       2.997  16.206   0.529  1.00  0.00           H  
ATOM    672 1HD2 LEU A  42       5.034  15.475   2.737  1.00  0.00           H  
ATOM    673 2HD2 LEU A  42       3.616  14.489   2.304  1.00  0.00           H  
ATOM    674 3HD2 LEU A  42       5.244  13.768   2.276  1.00  0.00           H  
ATOM    675  N   GLU A  43       6.464  15.623  -2.262  1.00  0.00           N  
ATOM    676  CA  GLU A  43       7.858  16.007  -2.448  1.00  0.00           C  
ATOM    677  C   GLU A  43       8.267  17.092  -1.462  1.00  0.00           C  
ATOM    678  O   GLU A  43       7.780  18.220  -1.527  1.00  0.00           O  
ATOM    679  CB  GLU A  43       8.091  16.492  -3.881  1.00  0.00           C  
ATOM    680  CG  GLU A  43       9.542  16.821  -4.205  1.00  0.00           C  
ATOM    681  CD  GLU A  43       9.746  17.209  -5.643  1.00  0.00           C  
ATOM    682  OE1 GLU A  43       8.775  17.324  -6.352  1.00  0.00           O  
ATOM    683  OE2 GLU A  43      10.875  17.392  -6.033  1.00  0.00           O  
ATOM    684  H   GLU A  43       5.743  16.323  -2.367  1.00  0.00           H  
ATOM    685  HA  GLU A  43       8.478  15.130  -2.257  1.00  0.00           H  
ATOM    686 1HB  GLU A  43       7.756  15.729  -4.583  1.00  0.00           H  
ATOM    687 2HB  GLU A  43       7.497  17.388  -4.063  1.00  0.00           H  
ATOM    688 1HG  GLU A  43       9.868  17.643  -3.569  1.00  0.00           H  
ATOM    689 2HG  GLU A  43      10.160  15.954  -3.977  1.00  0.00           H  
ATOM    690  N   VAL A  44       9.166  16.745  -0.546  1.00  0.00           N  
ATOM    691  CA  VAL A  44       9.660  17.695   0.442  1.00  0.00           C  
ATOM    692  C   VAL A  44      11.178  17.808   0.388  1.00  0.00           C  
ATOM    693  O   VAL A  44      11.891  16.830   0.612  1.00  0.00           O  
ATOM    694  CB  VAL A  44       9.230  17.266   1.858  1.00  0.00           C  
ATOM    695  CG1 VAL A  44       9.783  18.229   2.897  1.00  0.00           C  
ATOM    696  CG2 VAL A  44       7.713  17.195   1.940  1.00  0.00           C  
ATOM    697  H   VAL A  44       9.515  15.797  -0.535  1.00  0.00           H  
ATOM    698  HA  VAL A  44       9.243  18.675   0.208  1.00  0.00           H  
ATOM    699  HB  VAL A  44       9.653  16.284   2.073  1.00  0.00           H  
ATOM    700 1HG1 VAL A  44       9.470  17.911   3.892  1.00  0.00           H  
ATOM    701 2HG1 VAL A  44      10.871  18.236   2.845  1.00  0.00           H  
ATOM    702 3HG1 VAL A  44       9.402  19.232   2.702  1.00  0.00           H  
ATOM    703 1HG2 VAL A  44       7.417  16.890   2.943  1.00  0.00           H  
ATOM    704 2HG2 VAL A  44       7.291  18.176   1.718  1.00  0.00           H  
ATOM    705 3HG2 VAL A  44       7.343  16.469   1.216  1.00  0.00           H  
ATOM    706  N   GLU A  45      11.667  19.007   0.089  1.00  0.00           N  
ATOM    707  CA  GLU A  45      13.100  19.243  -0.024  1.00  0.00           C  
ATOM    708  C   GLU A  45      13.721  19.524   1.339  1.00  0.00           C  
ATOM    709  O   GLU A  45      13.268  20.406   2.069  1.00  0.00           O  
ATOM    710  CB  GLU A  45      13.375  20.413  -0.972  1.00  0.00           C  
ATOM    711  CG  GLU A  45      14.852  20.687  -1.220  1.00  0.00           C  
ATOM    712  CD  GLU A  45      15.083  21.777  -2.230  1.00  0.00           C  
ATOM    713  OE1 GLU A  45      15.120  22.920  -1.844  1.00  0.00           O  
ATOM    714  OE2 GLU A  45      15.221  21.465  -3.389  1.00  0.00           O  
ATOM    715  H   GLU A  45      11.027  19.775  -0.065  1.00  0.00           H  
ATOM    716  HA  GLU A  45      13.562  18.341  -0.422  1.00  0.00           H  
ATOM    717 1HB  GLU A  45      12.905  20.219  -1.936  1.00  0.00           H  
ATOM    718 2HB  GLU A  45      12.930  21.322  -0.567  1.00  0.00           H  
ATOM    719 1HG  GLU A  45      15.321  20.974  -0.279  1.00  0.00           H  
ATOM    720 2HG  GLU A  45      15.328  19.771  -1.567  1.00  0.00           H  
ATOM    721  N   LEU A  46      14.761  18.769   1.677  1.00  0.00           N  
ATOM    722  CA  LEU A  46      15.448  18.938   2.951  1.00  0.00           C  
ATOM    723  C   LEU A  46      16.860  19.476   2.749  1.00  0.00           C  
ATOM    724  O   LEU A  46      17.488  19.225   1.721  1.00  0.00           O  
ATOM    725  CB  LEU A  46      15.505  17.602   3.703  1.00  0.00           C  
ATOM    726  CG  LEU A  46      14.149  16.968   4.037  1.00  0.00           C  
ATOM    727  CD1 LEU A  46      14.370  15.624   4.717  1.00  0.00           C  
ATOM    728  CD2 LEU A  46      13.355  17.909   4.930  1.00  0.00           C  
ATOM    729  H   LEU A  46      15.083  18.060   1.034  1.00  0.00           H  
ATOM    730  HA  LEU A  46      14.894  19.669   3.541  1.00  0.00           H  
ATOM    731 1HB  LEU A  46      16.065  16.889   3.100  1.00  0.00           H  
ATOM    732 2HB  LEU A  46      16.040  17.754   4.640  1.00  0.00           H  
ATOM    733  HG  LEU A  46      13.595  16.788   3.115  1.00  0.00           H  
ATOM    734 1HD1 LEU A  46      13.406  15.173   4.954  1.00  0.00           H  
ATOM    735 2HD1 LEU A  46      14.923  14.964   4.048  1.00  0.00           H  
ATOM    736 3HD1 LEU A  46      14.938  15.770   5.635  1.00  0.00           H  
ATOM    737 1HD2 LEU A  46      12.390  17.458   5.167  1.00  0.00           H  
ATOM    738 2HD2 LEU A  46      13.908  18.088   5.853  1.00  0.00           H  
ATOM    739 3HD2 LEU A  46      13.196  18.855   4.413  1.00  0.00           H  
ATOM    740  N   SER A  47      17.353  20.215   3.737  1.00  0.00           N  
ATOM    741  CA  SER A  47      18.723  20.713   3.711  1.00  0.00           C  
ATOM    742  C   SER A  47      19.721  19.589   3.966  1.00  0.00           C  
ATOM    743  O   SER A  47      19.366  18.540   4.503  1.00  0.00           O  
ATOM    744  CB  SER A  47      18.902  21.805   4.746  1.00  0.00           C  
ATOM    745  OG  SER A  47      18.866  21.278   6.044  1.00  0.00           O  
ATOM    746  H   SER A  47      16.763  20.439   4.526  1.00  0.00           H  
ATOM    747  HA  SER A  47      18.919  21.113   2.716  1.00  0.00           H  
ATOM    748 1HB  SER A  47      19.854  22.310   4.582  1.00  0.00           H  
ATOM    749 2HB  SER A  47      18.113  22.547   4.631  1.00  0.00           H  
ATOM    750  HG  SER A  47      18.623  22.007   6.620  1.00  0.00           H  
ATOM    751  N   PRO A  48      20.971  19.817   3.579  1.00  0.00           N  
ATOM    752  CA  PRO A  48      22.023  18.824   3.763  1.00  0.00           C  
ATOM    753  C   PRO A  48      22.072  18.335   5.205  1.00  0.00           C  
ATOM    754  O   PRO A  48      22.345  17.163   5.464  1.00  0.00           O  
ATOM    755  CB  PRO A  48      23.293  19.592   3.384  1.00  0.00           C  
ATOM    756  CG  PRO A  48      22.832  20.581   2.366  1.00  0.00           C  
ATOM    757  CD  PRO A  48      21.481  21.024   2.861  1.00  0.00           C  
ATOM    758  HA  PRO A  48      21.796  17.968   3.128  1.00  0.00           H  
ATOM    759 1HB  PRO A  48      23.725  20.068   4.276  1.00  0.00           H  
ATOM    760 2HB  PRO A  48      24.050  18.898   2.991  1.00  0.00           H  
ATOM    761 1HG  PRO A  48      23.549  21.411   2.292  1.00  0.00           H  
ATOM    762 2HG  PRO A  48      22.786  20.110   1.374  1.00  0.00           H  
ATOM    763 1HD  PRO A  48      21.602  21.877   3.546  1.00  0.00           H  
ATOM    764 2HD  PRO A  48      20.849  21.301   2.004  1.00  0.00           H  
ATOM    765  N   GLU A  49      21.806  19.239   6.141  1.00  0.00           N  
ATOM    766  CA  GLU A  49      21.759  18.889   7.555  1.00  0.00           C  
ATOM    767  C   GLU A  49      20.523  18.060   7.876  1.00  0.00           C  
ATOM    768  O   GLU A  49      20.600  17.063   8.594  1.00  0.00           O  
ATOM    769  CB  GLU A  49      21.777  20.152   8.419  1.00  0.00           C  
ATOM    770  CG  GLU A  49      21.764  19.888   9.918  1.00  0.00           C  
ATOM    771  CD  GLU A  49      22.985  19.150  10.393  1.00  0.00           C  
ATOM    772  OE1 GLU A  49      23.963  19.142   9.686  1.00  0.00           O  
ATOM    773  OE2 GLU A  49      22.938  18.592  11.464  1.00  0.00           O  
ATOM    774  H   GLU A  49      21.633  20.196   5.866  1.00  0.00           H  
ATOM    775  HA  GLU A  49      22.636  18.282   7.783  1.00  0.00           H  
ATOM    776 1HB  GLU A  49      22.667  20.737   8.190  1.00  0.00           H  
ATOM    777 2HB  GLU A  49      20.910  20.768   8.181  1.00  0.00           H  
ATOM    778 1HG  GLU A  49      21.703  20.841  10.444  1.00  0.00           H  
ATOM    779 2HG  GLU A  49      20.876  19.310  10.167  1.00  0.00           H  
ATOM    780  N   GLN A  50      19.381  18.478   7.340  1.00  0.00           N  
ATOM    781  CA  GLN A  50      18.126  17.766   7.557  1.00  0.00           C  
ATOM    782  C   GLN A  50      18.166  16.378   6.930  1.00  0.00           C  
ATOM    783  O   GLN A  50      17.514  15.452   7.411  1.00  0.00           O  
ATOM    784  CB  GLN A  50      16.952  18.565   6.986  1.00  0.00           C  
ATOM    785  CG  GLN A  50      16.594  19.805   7.786  1.00  0.00           C  
ATOM    786  CD  GLN A  50      15.488  20.615   7.136  1.00  0.00           C  
ATOM    787  OE1 GLN A  50      15.495  20.840   5.923  1.00  0.00           O  
ATOM    788  NE2 GLN A  50      14.529  21.058   7.941  1.00  0.00           N  
ATOM    789  H   GLN A  50      19.382  19.310   6.768  1.00  0.00           H  
ATOM    790  HA  GLN A  50      17.987  17.645   8.631  1.00  0.00           H  
ATOM    791 1HB  GLN A  50      17.185  18.877   5.968  1.00  0.00           H  
ATOM    792 2HB  GLN A  50      16.068  17.928   6.938  1.00  0.00           H  
ATOM    793 1HG  GLN A  50      16.258  19.501   8.777  1.00  0.00           H  
ATOM    794 2HG  GLN A  50      17.477  20.438   7.870  1.00  0.00           H  
ATOM    795 1HE2 GLN A  50      13.773  21.598   7.569  1.00  0.00           H  
ATOM    796 2HE2 GLN A  50      14.562  20.852   8.919  1.00  0.00           H  
ATOM    797  N   GLN A  51      18.934  16.242   5.855  1.00  0.00           N  
ATOM    798  CA  GLN A  51      19.050  14.969   5.153  1.00  0.00           C  
ATOM    799  C   GLN A  51      19.762  13.930   6.011  1.00  0.00           C  
ATOM    800  O   GLN A  51      19.598  12.727   5.809  1.00  0.00           O  
ATOM    801  CB  GLN A  51      19.796  15.153   3.829  1.00  0.00           C  
ATOM    802  CG  GLN A  51      19.014  15.917   2.775  1.00  0.00           C  
ATOM    803  CD  GLN A  51      19.863  16.274   1.569  1.00  0.00           C  
ATOM    804  OE1 GLN A  51      20.733  15.503   1.155  1.00  0.00           O  
ATOM    805  NE2 GLN A  51      19.615  17.447   0.998  1.00  0.00           N  
ATOM    806  H   GLN A  51      19.451  17.040   5.514  1.00  0.00           H  
ATOM    807  HA  GLN A  51      18.044  14.601   4.949  1.00  0.00           H  
ATOM    808 1HB  GLN A  51      20.729  15.687   4.008  1.00  0.00           H  
ATOM    809 2HB  GLN A  51      20.052  14.177   3.417  1.00  0.00           H  
ATOM    810 1HG  GLN A  51      18.182  15.300   2.436  1.00  0.00           H  
ATOM    811 2HG  GLN A  51      18.639  16.841   3.214  1.00  0.00           H  
ATOM    812 1HE2 GLN A  51      20.143  17.736   0.199  1.00  0.00           H  
ATOM    813 2HE2 GLN A  51      18.900  18.041   1.366  1.00  0.00           H  
ATOM    814  N   ASN A  52      20.552  14.402   6.969  1.00  0.00           N  
ATOM    815  CA  ASN A  52      21.352  13.517   7.807  1.00  0.00           C  
ATOM    816  C   ASN A  52      20.476  12.733   8.775  1.00  0.00           C  
ATOM    817  O   ASN A  52      20.747  11.568   9.069  1.00  0.00           O  
ATOM    818  CB  ASN A  52      22.407  14.306   8.561  1.00  0.00           C  
ATOM    819  CG  ASN A  52      23.511  14.796   7.666  1.00  0.00           C  
ATOM    820  OD1 ASN A  52      23.784  14.205   6.616  1.00  0.00           O  
ATOM    821  ND2 ASN A  52      24.151  15.867   8.062  1.00  0.00           N  
ATOM    822  H   ASN A  52      20.600  15.400   7.121  1.00  0.00           H  
ATOM    823  HA  ASN A  52      21.853  12.791   7.165  1.00  0.00           H  
ATOM    824 1HB  ASN A  52      21.941  15.164   9.048  1.00  0.00           H  
ATOM    825 2HB  ASN A  52      22.839  13.681   9.343  1.00  0.00           H  
ATOM    826 1HD2 ASN A  52      24.895  16.239   7.506  1.00  0.00           H  
ATOM    827 2HD2 ASN A  52      23.896  16.313   8.919  1.00  0.00           H  
ATOM    828  N   ASN A  53      19.423  13.377   9.268  1.00  0.00           N  
ATOM    829  CA  ASN A  53      18.513  12.746  10.216  1.00  0.00           C  
ATOM    830  C   ASN A  53      17.060  12.994   9.832  1.00  0.00           C  
ATOM    831  O   ASN A  53      16.367  13.787  10.469  1.00  0.00           O  
ATOM    832  CB  ASN A  53      18.785  13.239  11.625  1.00  0.00           C  
ATOM    833  CG  ASN A  53      20.151  12.850  12.120  1.00  0.00           C  
ATOM    834  OD1 ASN A  53      20.414  11.674  12.394  1.00  0.00           O  
ATOM    835  ND2 ASN A  53      21.026  13.816  12.238  1.00  0.00           N  
ATOM    836  H   ASN A  53      19.250  14.329   8.978  1.00  0.00           H  
ATOM    837  HA  ASN A  53      18.687  11.671  10.188  1.00  0.00           H  
ATOM    838 1HB  ASN A  53      18.696  14.325  11.655  1.00  0.00           H  
ATOM    839 2HB  ASN A  53      18.037  12.830  12.304  1.00  0.00           H  
ATOM    840 1HD2 ASN A  53      21.951  13.617  12.563  1.00  0.00           H  
ATOM    841 2HD2 ASN A  53      20.770  14.754  12.005  1.00  0.00           H  
ATOM    842  N   ALA A  54      16.604  12.311   8.789  1.00  0.00           N  
ATOM    843  CA  ALA A  54      15.230  12.450   8.323  1.00  0.00           C  
ATOM    844  C   ALA A  54      14.443  11.163   8.536  1.00  0.00           C  
ATOM    845  O   ALA A  54      14.976  10.065   8.378  1.00  0.00           O  
ATOM    846  CB  ALA A  54      15.205  12.847   6.854  1.00  0.00           C  
ATOM    847  H   ALA A  54      17.226  11.679   8.305  1.00  0.00           H  
ATOM    848  HA  ALA A  54      14.751  13.235   8.909  1.00  0.00           H  
ATOM    849 1HB  ALA A  54      14.171  12.948   6.521  1.00  0.00           H  
ATOM    850 2HB  ALA A  54      15.721  13.799   6.726  1.00  0.00           H  
ATOM    851 3HB  ALA A  54      15.704  12.082   6.262  1.00  0.00           H  
ATOM    852  N   GLU A  55      13.171  11.305   8.896  1.00  0.00           N  
ATOM    853  CA  GLU A  55      12.287  10.157   9.051  1.00  0.00           C  
ATOM    854  C   GLU A  55      10.849  10.519   8.703  1.00  0.00           C  
ATOM    855  O   GLU A  55      10.348  11.570   9.104  1.00  0.00           O  
ATOM    856  CB  GLU A  55      12.357   9.621  10.483  1.00  0.00           C  
ATOM    857  CG  GLU A  55      11.544   8.356  10.720  1.00  0.00           C  
ATOM    858  CD  GLU A  55      11.679   7.828  12.122  1.00  0.00           C  
ATOM    859  OE1 GLU A  55      12.342   8.456  12.911  1.00  0.00           O  
ATOM    860  OE2 GLU A  55      11.117   6.796  12.403  1.00  0.00           O  
ATOM    861  H   GLU A  55      12.810  12.232   9.066  1.00  0.00           H  
ATOM    862  HA  GLU A  55      12.613   9.381   8.359  1.00  0.00           H  
ATOM    863 1HB  GLU A  55      13.394   9.405  10.741  1.00  0.00           H  
ATOM    864 2HB  GLU A  55      11.999  10.383  11.175  1.00  0.00           H  
ATOM    865 1HG  GLU A  55      10.493   8.569  10.524  1.00  0.00           H  
ATOM    866 2HG  GLU A  55      11.868   7.591  10.016  1.00  0.00           H  
ATOM    867  N   VAL A  56      10.188   9.642   7.955  1.00  0.00           N  
ATOM    868  CA  VAL A  56       8.827   9.896   7.498  1.00  0.00           C  
ATOM    869  C   VAL A  56       7.829   8.992   8.210  1.00  0.00           C  
ATOM    870  O   VAL A  56       8.000   7.773   8.250  1.00  0.00           O  
ATOM    871  CB  VAL A  56       8.724   9.674   5.977  1.00  0.00           C  
ATOM    872  CG1 VAL A  56       7.299   9.911   5.499  1.00  0.00           C  
ATOM    873  CG2 VAL A  56       9.696  10.593   5.252  1.00  0.00           C  
ATOM    874  H   VAL A  56      10.640   8.777   7.696  1.00  0.00           H  
ATOM    875  HA  VAL A  56       8.576  10.928   7.742  1.00  0.00           H  
ATOM    876  HB  VAL A  56       8.970   8.636   5.754  1.00  0.00           H  
ATOM    877 1HG1 VAL A  56       7.245   9.749   4.422  1.00  0.00           H  
ATOM    878 2HG1 VAL A  56       6.627   9.218   6.004  1.00  0.00           H  
ATOM    879 3HG1 VAL A  56       7.005  10.935   5.727  1.00  0.00           H  
ATOM    880 1HG2 VAL A  56       9.618  10.430   4.178  1.00  0.00           H  
ATOM    881 2HG2 VAL A  56       9.454  11.631   5.481  1.00  0.00           H  
ATOM    882 3HG2 VAL A  56      10.713  10.377   5.579  1.00  0.00           H  
ATOM    883  N   GLU A  57       6.787   9.595   8.769  1.00  0.00           N  
ATOM    884  CA  GLU A  57       5.696   8.837   9.373  1.00  0.00           C  
ATOM    885  C   GLU A  57       4.430   8.930   8.532  1.00  0.00           C  
ATOM    886  O   GLU A  57       3.876  10.013   8.342  1.00  0.00           O  
ATOM    887  CB  GLU A  57       5.416   9.342  10.791  1.00  0.00           C  
ATOM    888  CG  GLU A  57       6.557   9.121  11.774  1.00  0.00           C  
ATOM    889  CD  GLU A  57       6.233   9.595  13.163  1.00  0.00           C  
ATOM    890  OE1 GLU A  57       5.189  10.173  13.344  1.00  0.00           O  
ATOM    891  OE2 GLU A  57       7.031   9.379  14.044  1.00  0.00           O  
ATOM    892  H   GLU A  57       6.747  10.605   8.777  1.00  0.00           H  
ATOM    893  HA  GLU A  57       5.994   7.789   9.414  1.00  0.00           H  
ATOM    894 1HB  GLU A  57       5.202  10.410  10.761  1.00  0.00           H  
ATOM    895 2HB  GLU A  57       4.532   8.842  11.187  1.00  0.00           H  
ATOM    896 1HG  GLU A  57       6.790   8.057  11.810  1.00  0.00           H  
ATOM    897 2HG  GLU A  57       7.441   9.646  11.412  1.00  0.00           H  
ATOM    898  N   VAL A  58       3.975   7.787   8.030  1.00  0.00           N  
ATOM    899  CA  VAL A  58       2.774   7.737   7.204  1.00  0.00           C  
ATOM    900  C   VAL A  58       1.654   6.980   7.906  1.00  0.00           C  
ATOM    901  O   VAL A  58       1.797   5.802   8.231  1.00  0.00           O  
ATOM    902  CB  VAL A  58       3.080   7.060   5.855  1.00  0.00           C  
ATOM    903  CG1 VAL A  58       1.831   7.014   4.987  1.00  0.00           C  
ATOM    904  CG2 VAL A  58       4.202   7.803   5.146  1.00  0.00           C  
ATOM    905  H   VAL A  58       4.474   6.931   8.225  1.00  0.00           H  
ATOM    906  HA  VAL A  58       2.434   8.760   7.039  1.00  0.00           H  
ATOM    907  HB  VAL A  58       3.384   6.029   6.037  1.00  0.00           H  
ATOM    908 1HG1 VAL A  58       2.066   6.532   4.037  1.00  0.00           H  
ATOM    909 2HG1 VAL A  58       1.054   6.447   5.499  1.00  0.00           H  
ATOM    910 3HG1 VAL A  58       1.479   8.028   4.801  1.00  0.00           H  
ATOM    911 1HG2 VAL A  58       4.414   7.319   4.193  1.00  0.00           H  
ATOM    912 2HG2 VAL A  58       3.900   8.836   4.969  1.00  0.00           H  
ATOM    913 3HG2 VAL A  58       5.098   7.788   5.767  1.00  0.00           H  
ATOM    914  N   GLU A  59       0.538   7.665   8.138  1.00  0.00           N  
ATOM    915  CA  GLU A  59      -0.627   7.043   8.755  1.00  0.00           C  
ATOM    916  C   GLU A  59      -1.593   6.516   7.700  1.00  0.00           C  
ATOM    917  O   GLU A  59      -2.077   7.270   6.856  1.00  0.00           O  
ATOM    918  CB  GLU A  59      -1.345   8.042   9.665  1.00  0.00           C  
ATOM    919  CG  GLU A  59      -0.525   8.505  10.861  1.00  0.00           C  
ATOM    920  CD  GLU A  59      -1.295   9.410  11.782  1.00  0.00           C  
ATOM    921  OE1 GLU A  59      -2.474   9.570  11.579  1.00  0.00           O  
ATOM    922  OE2 GLU A  59      -0.701   9.944  12.690  1.00  0.00           O  
ATOM    923  H   GLU A  59       0.498   8.640   7.879  1.00  0.00           H  
ATOM    924  HA  GLU A  59      -0.285   6.196   9.348  1.00  0.00           H  
ATOM    925 1HB  GLU A  59      -1.622   8.925   9.088  1.00  0.00           H  
ATOM    926 2HB  GLU A  59      -2.265   7.595  10.042  1.00  0.00           H  
ATOM    927 1HG  GLU A  59      -0.196   7.631  11.422  1.00  0.00           H  
ATOM    928 2HG  GLU A  59       0.360   9.027  10.502  1.00  0.00           H  
ATOM    929  N   VAL A  60      -1.868   5.218   7.755  1.00  0.00           N  
ATOM    930  CA  VAL A  60      -2.760   4.582   6.792  1.00  0.00           C  
ATOM    931  C   VAL A  60      -3.966   3.962   7.485  1.00  0.00           C  
ATOM    932  O   VAL A  60      -4.012   2.752   7.708  1.00  0.00           O  
ATOM    933  CB  VAL A  60      -2.007   3.492   6.005  1.00  0.00           C  
ATOM    934  CG1 VAL A  60      -2.906   2.891   4.935  1.00  0.00           C  
ATOM    935  CG2 VAL A  60      -0.748   4.078   5.385  1.00  0.00           C  
ATOM    936  H   VAL A  60      -1.449   4.656   8.483  1.00  0.00           H  
ATOM    937  HA  VAL A  60      -3.125   5.351   6.111  1.00  0.00           H  
ATOM    938  HB  VAL A  60      -1.736   2.686   6.687  1.00  0.00           H  
ATOM    939 1HG1 VAL A  60      -2.359   2.123   4.389  1.00  0.00           H  
ATOM    940 2HG1 VAL A  60      -3.783   2.446   5.405  1.00  0.00           H  
ATOM    941 3HG1 VAL A  60      -3.221   3.672   4.244  1.00  0.00           H  
ATOM    942 1HG2 VAL A  60      -0.221   3.302   4.831  1.00  0.00           H  
ATOM    943 2HG2 VAL A  60      -1.019   4.888   4.707  1.00  0.00           H  
ATOM    944 3HG2 VAL A  60      -0.101   4.465   6.172  1.00  0.00           H  
ATOM    945  N   GLY A  61      -4.943   4.797   7.824  1.00  0.00           N  
ATOM    946  CA  GLY A  61      -6.138   4.336   8.519  1.00  0.00           C  
ATOM    947  C   GLY A  61      -5.827   3.964   9.963  1.00  0.00           C  
ATOM    948  O   GLY A  61      -5.977   4.782  10.871  1.00  0.00           O  
ATOM    949  H   GLY A  61      -4.854   5.777   7.592  1.00  0.00           H  
ATOM    950 1HA  GLY A  61      -6.897   5.120   8.497  1.00  0.00           H  
ATOM    951 2HA  GLY A  61      -6.552   3.474   7.998  1.00  0.00           H  
ATOM    952  N   ASN A  62      -5.392   2.726  10.169  1.00  0.00           N  
ATOM    953  CA  ASN A  62      -5.028   2.253  11.499  1.00  0.00           C  
ATOM    954  C   ASN A  62      -3.586   1.763  11.533  1.00  0.00           C  
ATOM    955  O   ASN A  62      -3.109   1.279  12.559  1.00  0.00           O  
ATOM    956  CB  ASN A  62      -5.975   1.158  11.954  1.00  0.00           C  
ATOM    957  CG  ASN A  62      -7.377   1.659  12.168  1.00  0.00           C  
ATOM    958  OD1 ASN A  62      -7.613   2.543  13.000  1.00  0.00           O  
ATOM    959  ND2 ASN A  62      -8.312   1.111  11.435  1.00  0.00           N  
ATOM    960  H   ASN A  62      -5.314   2.096   9.384  1.00  0.00           H  
ATOM    961  HA  ASN A  62      -5.112   3.091  12.191  1.00  0.00           H  
ATOM    962 1HB  ASN A  62      -5.997   0.362  11.208  1.00  0.00           H  
ATOM    963 2HB  ASN A  62      -5.610   0.725  12.885  1.00  0.00           H  
ATOM    964 1HD2 ASN A  62      -9.263   1.405  11.535  1.00  0.00           H  
ATOM    965 2HD2 ASN A  62      -8.075   0.399  10.775  1.00  0.00           H  
ATOM    966  N   GLU A  63      -2.896   1.891  10.404  1.00  0.00           N  
ATOM    967  CA  GLU A  63      -1.508   1.456  10.301  1.00  0.00           C  
ATOM    968  C   GLU A  63      -0.557   2.646  10.311  1.00  0.00           C  
ATOM    969  O   GLU A  63      -0.948   3.769   9.988  1.00  0.00           O  
ATOM    970  CB  GLU A  63      -1.299   0.634   9.028  1.00  0.00           C  
ATOM    971  CG  GLU A  63      -2.087  -0.667   8.984  1.00  0.00           C  
ATOM    972  CD  GLU A  63      -1.859  -1.447   7.719  1.00  0.00           C  
ATOM    973  OE1 GLU A  63      -1.218  -0.933   6.834  1.00  0.00           O  
ATOM    974  OE2 GLU A  63      -2.325  -2.559   7.638  1.00  0.00           O  
ATOM    975  H   GLU A  63      -3.345   2.299   9.597  1.00  0.00           H  
ATOM    976  HA  GLU A  63      -1.281   0.841  11.172  1.00  0.00           H  
ATOM    977 1HB  GLU A  63      -1.584   1.228   8.160  1.00  0.00           H  
ATOM    978 2HB  GLU A  63      -0.242   0.388   8.923  1.00  0.00           H  
ATOM    979 1HG  GLU A  63      -1.799  -1.284   9.834  1.00  0.00           H  
ATOM    980 2HG  GLU A  63      -3.148  -0.440   9.078  1.00  0.00           H  
ATOM    981  N   LYS A  64       0.694   2.395  10.680  1.00  0.00           N  
ATOM    982  CA  LYS A  64       1.716   3.435  10.688  1.00  0.00           C  
ATOM    983  C   LYS A  64       3.013   2.938  10.067  1.00  0.00           C  
ATOM    984  O   LYS A  64       3.558   1.914  10.479  1.00  0.00           O  
ATOM    985  CB  LYS A  64       1.970   3.926  12.115  1.00  0.00           C  
ATOM    986  CG  LYS A  64       2.980   5.061  12.219  1.00  0.00           C  
ATOM    987  CD  LYS A  64       3.133   5.535  13.656  1.00  0.00           C  
ATOM    988  CE  LYS A  64       4.147   6.664  13.763  1.00  0.00           C  
ATOM    989  NZ  LYS A  64       4.302   7.142  15.163  1.00  0.00           N  
ATOM    990  H   LYS A  64       0.944   1.457  10.963  1.00  0.00           H  
ATOM    991  HA  LYS A  64       1.354   4.269  10.085  1.00  0.00           H  
ATOM    992 1HB  LYS A  64       1.034   4.270  12.554  1.00  0.00           H  
ATOM    993 2HB  LYS A  64       2.333   3.098  12.725  1.00  0.00           H  
ATOM    994 1HG  LYS A  64       3.950   4.720  11.853  1.00  0.00           H  
ATOM    995 2HG  LYS A  64       2.653   5.897  11.602  1.00  0.00           H  
ATOM    996 1HD  LYS A  64       2.169   5.887  14.028  1.00  0.00           H  
ATOM    997 2HD  LYS A  64       3.461   4.704  14.280  1.00  0.00           H  
ATOM    998 1HE  LYS A  64       5.114   6.319  13.401  1.00  0.00           H  
ATOM    999 2HE  LYS A  64       3.828   7.500  13.140  1.00  0.00           H  
ATOM   1000 1HZ  LYS A  64       4.981   7.890  15.191  1.00  0.00           H  
ATOM   1001 2HZ  LYS A  64       3.413   7.483  15.504  1.00  0.00           H  
ATOM   1002 3HZ  LYS A  64       4.616   6.381  15.747  1.00  0.00           H  
ATOM   1003  N   TYR A  65       3.505   3.669   9.072  1.00  0.00           N  
ATOM   1004  CA  TYR A  65       4.730   3.291   8.376  1.00  0.00           C  
ATOM   1005  C   TYR A  65       5.852   4.283   8.657  1.00  0.00           C  
ATOM   1006  O   TYR A  65       5.746   5.465   8.327  1.00  0.00           O  
ATOM   1007  CB  TYR A  65       4.479   3.186   6.870  1.00  0.00           C  
ATOM   1008  CG  TYR A  65       3.536   2.069   6.485  1.00  0.00           C  
ATOM   1009  CD1 TYR A  65       2.165   2.253   6.585  1.00  0.00           C  
ATOM   1010  CD2 TYR A  65       4.043   0.860   6.030  1.00  0.00           C  
ATOM   1011  CE1 TYR A  65       1.303   1.231   6.232  1.00  0.00           C  
ATOM   1012  CE2 TYR A  65       3.181  -0.160   5.678  1.00  0.00           C  
ATOM   1013  CZ  TYR A  65       1.817   0.022   5.778  1.00  0.00           C  
ATOM   1014  OH  TYR A  65       0.959  -0.995   5.427  1.00  0.00           O  
ATOM   1015  H   TYR A  65       3.018   4.508   8.791  1.00  0.00           H  
ATOM   1016  HA  TYR A  65       5.045   2.316   8.750  1.00  0.00           H  
ATOM   1017 1HB  TYR A  65       4.062   4.126   6.504  1.00  0.00           H  
ATOM   1018 2HB  TYR A  65       5.426   3.027   6.354  1.00  0.00           H  
ATOM   1019  HD1 TYR A  65       1.767   3.203   6.942  1.00  0.00           H  
ATOM   1020  HD2 TYR A  65       5.120   0.715   5.952  1.00  0.00           H  
ATOM   1021  HE1 TYR A  65       0.226   1.376   6.312  1.00  0.00           H  
ATOM   1022  HE2 TYR A  65       3.579  -1.111   5.322  1.00  0.00           H  
ATOM   1023  HH  TYR A  65       0.123  -0.878   5.885  1.00  0.00           H  
ATOM   1024  N   ARG A  66       6.925   3.795   9.269  1.00  0.00           N  
ATOM   1025  CA  ARG A  66       8.083   4.632   9.566  1.00  0.00           C  
ATOM   1026  C   ARG A  66       9.200   4.404   8.555  1.00  0.00           C  
ATOM   1027  O   ARG A  66       9.629   3.272   8.334  1.00  0.00           O  
ATOM   1028  CB  ARG A  66       8.605   4.345  10.966  1.00  0.00           C  
ATOM   1029  CG  ARG A  66       7.669   4.753  12.093  1.00  0.00           C  
ATOM   1030  CD  ARG A  66       8.205   4.361  13.421  1.00  0.00           C  
ATOM   1031  NE  ARG A  66       9.470   5.018  13.710  1.00  0.00           N  
ATOM   1032  CZ  ARG A  66      10.244   4.750  14.780  1.00  0.00           C  
ATOM   1033  NH1 ARG A  66       9.870   3.839  15.651  1.00  0.00           N  
ATOM   1034  NH2 ARG A  66      11.380   5.404  14.955  1.00  0.00           N  
ATOM   1035  H   ARG A  66       6.941   2.822   9.534  1.00  0.00           H  
ATOM   1036  HA  ARG A  66       7.775   5.675   9.494  1.00  0.00           H  
ATOM   1037 1HB  ARG A  66       8.801   3.279  11.070  1.00  0.00           H  
ATOM   1038 2HB  ARG A  66       9.549   4.868  11.116  1.00  0.00           H  
ATOM   1039 1HG  ARG A  66       7.536   5.835  12.082  1.00  0.00           H  
ATOM   1040 2HG  ARG A  66       6.702   4.267  11.957  1.00  0.00           H  
ATOM   1041 1HD  ARG A  66       7.492   4.638  14.198  1.00  0.00           H  
ATOM   1042 2HD  ARG A  66       8.368   3.284  13.445  1.00  0.00           H  
ATOM   1043  HE  ARG A  66       9.791   5.725  13.063  1.00  0.00           H  
ATOM   1044 1HH1 ARG A  66       9.003   3.339  15.518  1.00  0.00           H  
ATOM   1045 2HH1 ARG A  66      10.450   3.639  16.452  1.00  0.00           H  
ATOM   1046 1HH2 ARG A  66      11.668   6.105  14.285  1.00  0.00           H  
ATOM   1047 2HH2 ARG A  66      11.959   5.203  15.756  1.00  0.00           H  
ATOM   1048  N   PHE A  67       9.667   5.488   7.943  1.00  0.00           N  
ATOM   1049  CA  PHE A  67      10.732   5.408   6.950  1.00  0.00           C  
ATOM   1050  C   PHE A  67      11.942   6.231   7.372  1.00  0.00           C  
ATOM   1051  O   PHE A  67      11.981   7.444   7.168  1.00  0.00           O  
ATOM   1052  CB  PHE A  67      10.229   5.893   5.588  1.00  0.00           C  
ATOM   1053  CG  PHE A  67       9.071   5.101   5.053  1.00  0.00           C  
ATOM   1054  CD1 PHE A  67       7.766   5.475   5.338  1.00  0.00           C  
ATOM   1055  CD2 PHE A  67       9.283   3.981   4.264  1.00  0.00           C  
ATOM   1056  CE1 PHE A  67       6.699   4.747   4.846  1.00  0.00           C  
ATOM   1057  CE2 PHE A  67       8.218   3.252   3.770  1.00  0.00           C  
ATOM   1058  CZ  PHE A  67       6.925   3.636   4.062  1.00  0.00           C  
ATOM   1059  H   PHE A  67       9.275   6.389   8.173  1.00  0.00           H  
ATOM   1060  HA  PHE A  67      11.045   4.367   6.873  1.00  0.00           H  
ATOM   1061 1HB  PHE A  67       9.923   6.936   5.664  1.00  0.00           H  
ATOM   1062 2HB  PHE A  67      11.040   5.843   4.863  1.00  0.00           H  
ATOM   1063  HD1 PHE A  67       7.587   6.355   5.957  1.00  0.00           H  
ATOM   1064  HD2 PHE A  67      10.304   3.677   4.034  1.00  0.00           H  
ATOM   1065  HE1 PHE A  67       5.679   5.052   5.077  1.00  0.00           H  
ATOM   1066  HE2 PHE A  67       8.399   2.373   3.151  1.00  0.00           H  
ATOM   1067  HZ  PHE A  67       6.085   3.061   3.675  1.00  0.00           H  
ATOM   1068  N   GLN A  68      12.928   5.564   7.962  1.00  0.00           N  
ATOM   1069  CA  GLN A  68      14.187   6.209   8.313  1.00  0.00           C  
ATOM   1070  C   GLN A  68      15.046   6.450   7.078  1.00  0.00           C  
ATOM   1071  O   GLN A  68      15.385   5.512   6.354  1.00  0.00           O  
ATOM   1072  CB  GLN A  68      14.958   5.364   9.330  1.00  0.00           C  
ATOM   1073  CG  GLN A  68      16.310   5.936   9.717  1.00  0.00           C  
ATOM   1074  CD  GLN A  68      16.190   7.219  10.515  1.00  0.00           C  
ATOM   1075  OE1 GLN A  68      15.623   7.234  11.612  1.00  0.00           O  
ATOM   1076  NE2 GLN A  68      16.722   8.307   9.970  1.00  0.00           N  
ATOM   1077  H   GLN A  68      12.802   4.584   8.172  1.00  0.00           H  
ATOM   1078  HA  GLN A  68      13.959   7.180   8.754  1.00  0.00           H  
ATOM   1079 1HB  GLN A  68      14.366   5.258  10.239  1.00  0.00           H  
ATOM   1080 2HB  GLN A  68      15.118   4.364   8.924  1.00  0.00           H  
ATOM   1081 1HG  GLN A  68      16.843   5.204  10.324  1.00  0.00           H  
ATOM   1082 2HG  GLN A  68      16.876   6.150   8.809  1.00  0.00           H  
ATOM   1083 1HE2 GLN A  68      16.673   9.184  10.450  1.00  0.00           H  
ATOM   1084 2HE2 GLN A  68      17.172   8.251   9.078  1.00  0.00           H  
ATOM   1085  N   LEU A  69      15.396   7.709   6.841  1.00  0.00           N  
ATOM   1086  CA  LEU A  69      16.163   8.083   5.658  1.00  0.00           C  
ATOM   1087  C   LEU A  69      17.590   8.465   6.026  1.00  0.00           C  
ATOM   1088  O   LEU A  69      17.875   8.809   7.172  1.00  0.00           O  
ATOM   1089  CB  LEU A  69      15.485   9.253   4.934  1.00  0.00           C  
ATOM   1090  CG  LEU A  69      14.020   9.030   4.535  1.00  0.00           C  
ATOM   1091  CD1 LEU A  69      13.466  10.300   3.905  1.00  0.00           C  
ATOM   1092  CD2 LEU A  69      13.930   7.856   3.571  1.00  0.00           C  
ATOM   1093  H   LEU A  69      15.123   8.427   7.498  1.00  0.00           H  
ATOM   1094  HA  LEU A  69      16.207   7.218   4.997  1.00  0.00           H  
ATOM   1095 1HB  LEU A  69      15.522  10.129   5.580  1.00  0.00           H  
ATOM   1096 2HB  LEU A  69      16.046   9.472   4.026  1.00  0.00           H  
ATOM   1097  HG  LEU A  69      13.429   8.814   5.426  1.00  0.00           H  
ATOM   1098 1HD1 LEU A  69      12.425  10.141   3.621  1.00  0.00           H  
ATOM   1099 2HD1 LEU A  69      13.525  11.118   4.622  1.00  0.00           H  
ATOM   1100 3HD1 LEU A  69      14.049  10.550   3.019  1.00  0.00           H  
ATOM   1101 1HD2 LEU A  69      12.889   7.697   3.288  1.00  0.00           H  
ATOM   1102 2HD2 LEU A  69      14.520   8.071   2.680  1.00  0.00           H  
ATOM   1103 3HD2 LEU A  69      14.316   6.958   4.054  1.00  0.00           H  
ATOM   1104  N   GLY A  70      18.486   8.400   5.046  1.00  0.00           N  
ATOM   1105  CA  GLY A  70      19.886   8.737   5.265  1.00  0.00           C  
ATOM   1106  C   GLY A  70      20.789   8.010   4.276  1.00  0.00           C  
ATOM   1107  O   GLY A  70      20.474   6.908   3.827  1.00  0.00           O  
ATOM   1108  OXT GLY A  70      21.822   8.510   3.926  1.00  0.00           O  
ATOM   1109  H   GLY A  70      18.186   8.110   4.126  1.00  0.00           H  
ATOM   1110 1HA  GLY A  70      20.022   9.814   5.162  1.00  0.00           H  
ATOM   1111 2HA  GLY A  70      20.169   8.474   6.283  1.00  0.00           H  
