# Supplementary material for: De novo design of immunoglobulin-like domains
Source: Nat Commun. 2022 Oct 3;13:5661. doi: 10.1038/s41467-022-33004-6 (PMC9530121; doi:10.1038/s41467-022-33004-6)
Supplement: Supplementary file 4 — Supplementary Data 1 [file 41467_2022_33004_MOESM4_ESM.zip › dIG_design_models/dIG5_model.pdb]

ATOM      1  N   LYS A   1       0.000   0.000   0.000  1.00  0.00           N  
ATOM      2  CA  LYS A   1       1.458   0.000   0.000  1.00  0.00           C  
ATOM      3  C   LYS A   1       2.009   1.420   0.000  1.00  0.00           C  
ATOM      4  O   LYS A   1       2.621   1.859   0.974  1.00  0.00           O  
ATOM      5  CB  LYS A   1       1.994  -0.772  -1.207  1.00  0.00           C  
ATOM      6  CG  LYS A   1       1.740  -2.273  -1.157  1.00  0.00           C  
ATOM      7  CD  LYS A   1       2.314  -2.971  -2.380  1.00  0.00           C  
ATOM      8  CE  LYS A   1       1.957  -4.450  -2.393  1.00  0.00           C  
ATOM      9  NZ  LYS A   1       2.514  -5.147  -3.584  1.00  0.00           N  
ATOM     10 1H   LYS A   1      -0.334  -0.943   0.000  1.00  0.00           H  
ATOM     11 2H   LYS A   1      -0.334   0.471   0.816  1.00  0.00           H  
ATOM     12 3H   LYS A   1      -0.334   0.471  -0.816  1.00  0.00           H  
ATOM     13  HA  LYS A   1       1.797  -0.490   0.913  1.00  0.00           H  
ATOM     14 1HB  LYS A   1       1.536  -0.386  -2.118  1.00  0.00           H  
ATOM     15 2HB  LYS A   1       3.070  -0.617  -1.290  1.00  0.00           H  
ATOM     16 1HG  LYS A   1       2.201  -2.690  -0.261  1.00  0.00           H  
ATOM     17 2HG  LYS A   1       0.668  -2.459  -1.113  1.00  0.00           H  
ATOM     18 1HD  LYS A   1       1.923  -2.503  -3.284  1.00  0.00           H  
ATOM     19 2HD  LYS A   1       3.400  -2.870  -2.381  1.00  0.00           H  
ATOM     20 1HE  LYS A   1       2.346  -4.926  -1.494  1.00  0.00           H  
ATOM     21 2HE  LYS A   1       0.873  -4.562  -2.396  1.00  0.00           H  
ATOM     22 1HZ  LYS A   1       2.254  -6.123  -3.555  1.00  0.00           H  
ATOM     23 2HZ  LYS A   1       2.144  -4.726  -4.425  1.00  0.00           H  
ATOM     24 3HZ  LYS A   1       3.520  -5.067  -3.582  1.00  0.00           H  
ATOM     25  N   ILE A   2       1.788   2.135  -1.098  1.00  0.00           N  
ATOM     26  CA  ILE A   2       2.367   3.462  -1.278  1.00  0.00           C  
ATOM     27  C   ILE A   2       1.317   4.550  -1.092  1.00  0.00           C  
ATOM     28  O   ILE A   2       0.355   4.634  -1.854  1.00  0.00           O  
ATOM     29  CB  ILE A   2       3.007   3.598  -2.671  1.00  0.00           C  
ATOM     30  CG1 ILE A   2       4.167   2.611  -2.824  1.00  0.00           C  
ATOM     31  CG2 ILE A   2       3.484   5.024  -2.900  1.00  0.00           C  
ATOM     32  CD1 ILE A   2       4.668   2.472  -4.244  1.00  0.00           C  
ATOM     33  H   ILE A   2       1.204   1.749  -1.826  1.00  0.00           H  
ATOM     34  HA  ILE A   2       3.133   3.603  -0.516  1.00  0.00           H  
ATOM     35  HB  ILE A   2       2.274   3.343  -3.435  1.00  0.00           H  
ATOM     36 1HG1 ILE A   2       5.000   2.928  -2.198  1.00  0.00           H  
ATOM     37 2HG1 ILE A   2       3.855   1.625  -2.476  1.00  0.00           H  
ATOM     38 1HG2 ILE A   2       3.935   5.102  -3.889  1.00  0.00           H  
ATOM     39 2HG2 ILE A   2       2.637   5.706  -2.832  1.00  0.00           H  
ATOM     40 3HG2 ILE A   2       4.223   5.287  -2.143  1.00  0.00           H  
ATOM     41 1HD1 ILE A   2       5.489   1.756  -4.272  1.00  0.00           H  
ATOM     42 2HD1 ILE A   2       3.858   2.121  -4.883  1.00  0.00           H  
ATOM     43 3HD1 ILE A   2       5.019   3.439  -4.601  1.00  0.00           H  
ATOM     44  N   ARG A   3       1.510   5.382  -0.073  1.00  0.00           N  
ATOM     45  CA  ARG A   3       0.588   6.477   0.205  1.00  0.00           C  
ATOM     46  C   ARG A   3       1.258   7.828  -0.007  1.00  0.00           C  
ATOM     47  O   ARG A   3       2.179   8.195   0.722  1.00  0.00           O  
ATOM     48  CB  ARG A   3       0.069   6.390   1.633  1.00  0.00           C  
ATOM     49  CG  ARG A   3      -0.879   7.508   2.038  1.00  0.00           C  
ATOM     50  CD  ARG A   3      -1.321   7.368   3.449  1.00  0.00           C  
ATOM     51  NE  ARG A   3      -2.224   8.438   3.842  1.00  0.00           N  
ATOM     52  CZ  ARG A   3      -2.719   8.603   5.084  1.00  0.00           C  
ATOM     53  NH1 ARG A   3      -2.392   7.761   6.040  1.00  0.00           N  
ATOM     54  NH2 ARG A   3      -3.535   9.611   5.342  1.00  0.00           N  
ATOM     55  H   ARG A   3       2.314   5.252   0.522  1.00  0.00           H  
ATOM     56  HA  ARG A   3      -0.246   6.404  -0.493  1.00  0.00           H  
ATOM     57 1HB  ARG A   3      -0.457   5.446   1.772  1.00  0.00           H  
ATOM     58 2HB  ARG A   3       0.909   6.402   2.327  1.00  0.00           H  
ATOM     59 1HG  ARG A   3      -0.375   8.469   1.930  1.00  0.00           H  
ATOM     60 2HG  ARG A   3      -1.761   7.487   1.398  1.00  0.00           H  
ATOM     61 1HD  ARG A   3      -1.843   6.420   3.574  1.00  0.00           H  
ATOM     62 2HD  ARG A   3      -0.454   7.395   4.107  1.00  0.00           H  
ATOM     63  HE  ARG A   3      -2.498   9.106   3.134  1.00  0.00           H  
ATOM     64 1HH1 ARG A   3      -1.769   6.991   5.843  1.00  0.00           H  
ATOM     65 2HH1 ARG A   3      -2.764   7.885   6.970  1.00  0.00           H  
ATOM     66 1HH2 ARG A   3      -3.786  10.258   4.608  1.00  0.00           H  
ATOM     67 2HH2 ARG A   3      -3.906   9.734   6.272  1.00  0.00           H  
ATOM     68  N   ILE A   4       0.790   8.564  -1.009  1.00  0.00           N  
ATOM     69  CA  ILE A   4       1.388   9.846  -1.362  1.00  0.00           C  
ATOM     70  C   ILE A   4       0.402  10.989  -1.160  1.00  0.00           C  
ATOM     71  O   ILE A   4      -0.652  11.032  -1.794  1.00  0.00           O  
ATOM     72  CB  ILE A   4       1.876   9.840  -2.822  1.00  0.00           C  
ATOM     73  CG1 ILE A   4       2.930   8.749  -3.029  1.00  0.00           C  
ATOM     74  CG2 ILE A   4       2.435  11.203  -3.202  1.00  0.00           C  
ATOM     75  CD1 ILE A   4       3.259   8.485  -4.481  1.00  0.00           C  
ATOM     76  H   ILE A   4      -0.001   8.228  -1.539  1.00  0.00           H  
ATOM     77  HA  ILE A   4       2.238  10.017  -0.701  1.00  0.00           H  
ATOM     78  HB  ILE A   4       1.043   9.603  -3.483  1.00  0.00           H  
ATOM     79 1HG1 ILE A   4       3.849   9.030  -2.516  1.00  0.00           H  
ATOM     80 2HG1 ILE A   4       2.581   7.817  -2.585  1.00  0.00           H  
ATOM     81 1HG2 ILE A   4       2.775  11.182  -4.236  1.00  0.00           H  
ATOM     82 2HG2 ILE A   4       1.657  11.958  -3.092  1.00  0.00           H  
ATOM     83 3HG2 ILE A   4       3.273  11.447  -2.549  1.00  0.00           H  
ATOM     84 1HD1 ILE A   4       4.012   7.700  -4.546  1.00  0.00           H  
ATOM     85 2HD1 ILE A   4       2.358   8.168  -5.006  1.00  0.00           H  
ATOM     86 3HD1 ILE A   4       3.644   9.396  -4.938  1.00  0.00           H  
ATOM     87  N   GLU A   5       0.751  11.914  -0.272  1.00  0.00           N  
ATOM     88  CA  GLU A   5      -0.071  13.094  -0.032  1.00  0.00           C  
ATOM     89  C   GLU A   5       0.761  14.368  -0.095  1.00  0.00           C  
ATOM     90  O   GLU A   5       1.651  14.580   0.729  1.00  0.00           O  
ATOM     91  CB  GLU A   5      -0.765  12.993   1.329  1.00  0.00           C  
ATOM     92  CG  GLU A   5      -1.756  11.843   1.445  1.00  0.00           C  
ATOM     93  CD  GLU A   5      -2.453  11.805   2.777  1.00  0.00           C  
ATOM     94  OE1 GLU A   5      -2.171  12.645   3.598  1.00  0.00           O  
ATOM     95  OE2 GLU A   5      -3.267  10.934   2.973  1.00  0.00           O  
ATOM     96  H   GLU A   5       1.607  11.797   0.250  1.00  0.00           H  
ATOM     97  HA  GLU A   5      -0.824  13.148  -0.818  1.00  0.00           H  
ATOM     98 1HB  GLU A   5      -0.016  12.869   2.111  1.00  0.00           H  
ATOM     99 2HB  GLU A   5      -1.302  13.919   1.533  1.00  0.00           H  
ATOM    100 1HG  GLU A   5      -2.504  11.941   0.659  1.00  0.00           H  
ATOM    101 2HG  GLU A   5      -1.227  10.904   1.290  1.00  0.00           H  
ATOM    102  N   VAL A   6       0.466  15.214  -1.076  1.00  0.00           N  
ATOM    103  CA  VAL A   6       1.195  16.464  -1.255  1.00  0.00           C  
ATOM    104  C   VAL A   6       0.383  17.651  -0.755  1.00  0.00           C  
ATOM    105  O   VAL A   6      -0.725  17.902  -1.229  1.00  0.00           O  
ATOM    106  CB  VAL A   6       1.542  16.672  -2.741  1.00  0.00           C  
ATOM    107  CG1 VAL A   6       2.227  18.015  -2.945  1.00  0.00           C  
ATOM    108  CG2 VAL A   6       2.426  15.535  -3.231  1.00  0.00           C  
ATOM    109  H   VAL A   6      -0.282  14.985  -1.714  1.00  0.00           H  
ATOM    110  HA  VAL A   6       2.109  16.411  -0.663  1.00  0.00           H  
ATOM    111  HB  VAL A   6       0.619  16.691  -3.321  1.00  0.00           H  
ATOM    112 1HG1 VAL A   6       2.465  18.146  -4.001  1.00  0.00           H  
ATOM    113 2HG1 VAL A   6       1.563  18.816  -2.622  1.00  0.00           H  
ATOM    114 3HG1 VAL A   6       3.147  18.047  -2.361  1.00  0.00           H  
ATOM    115 1HG2 VAL A   6       2.667  15.689  -4.283  1.00  0.00           H  
ATOM    116 2HG2 VAL A   6       3.346  15.513  -2.648  1.00  0.00           H  
ATOM    117 3HG2 VAL A   6       1.899  14.588  -3.114  1.00  0.00           H  
ATOM    118  N   ARG A   7       0.941  18.381   0.205  1.00  0.00           N  
ATOM    119  CA  ARG A   7       0.306  19.590   0.716  1.00  0.00           C  
ATOM    120  C   ARG A   7       1.225  20.796   0.578  1.00  0.00           C  
ATOM    121  O   ARG A   7       2.447  20.665   0.618  1.00  0.00           O  
ATOM    122  CB  ARG A   7      -0.080  19.414   2.178  1.00  0.00           C  
ATOM    123  CG  ARG A   7      -1.127  18.343   2.439  1.00  0.00           C  
ATOM    124  CD  ARG A   7      -1.361  18.145   3.892  1.00  0.00           C  
ATOM    125  NE  ARG A   7      -2.418  17.180   4.146  1.00  0.00           N  
ATOM    126  CZ  ARG A   7      -2.249  15.843   4.144  1.00  0.00           C  
ATOM    127  NH1 ARG A   7      -1.064  15.330   3.900  1.00  0.00           N  
ATOM    128  NH2 ARG A   7      -3.276  15.047   4.386  1.00  0.00           N  
ATOM    129  H   ARG A   7       1.828  18.091   0.590  1.00  0.00           H  
ATOM    130  HA  ARG A   7      -0.587  19.780   0.121  1.00  0.00           H  
ATOM    131 1HB  ARG A   7       0.804  19.160   2.759  1.00  0.00           H  
ATOM    132 2HB  ARG A   7      -0.469  20.355   2.567  1.00  0.00           H  
ATOM    133 1HG  ARG A   7      -2.070  18.634   1.975  1.00  0.00           H  
ATOM    134 2HG  ARG A   7      -0.792  17.395   2.014  1.00  0.00           H  
ATOM    135 1HD  ARG A   7      -0.447  17.783   4.361  1.00  0.00           H  
ATOM    136 2HD  ARG A   7      -1.650  19.094   4.346  1.00  0.00           H  
ATOM    137  HE  ARG A   7      -3.345  17.536   4.336  1.00  0.00           H  
ATOM    138 1HH1 ARG A   7      -0.278  15.939   3.715  1.00  0.00           H  
ATOM    139 2HH1 ARG A   7      -0.937  14.329   3.898  1.00  0.00           H  
ATOM    140 1HH2 ARG A   7      -4.189  15.442   4.573  1.00  0.00           H  
ATOM    141 2HH2 ARG A   7      -3.150  14.046   4.384  1.00  0.00           H  
ATOM    142  N   SER A   8       0.629  21.973   0.416  1.00  0.00           N  
ATOM    143  CA  SER A   8       1.391  23.192   0.184  1.00  0.00           C  
ATOM    144  C   SER A   8       0.688  24.404   0.781  1.00  0.00           C  
ATOM    145  O   SER A   8      -0.526  24.391   0.986  1.00  0.00           O  
ATOM    146  CB  SER A   8       1.602  23.401  -1.304  1.00  0.00           C  
ATOM    147  OG  SER A   8       0.386  23.653  -1.952  1.00  0.00           O  
ATOM    148  H   SER A   8      -0.380  22.022   0.454  1.00  0.00           H  
ATOM    149  HA  SER A   8       2.368  23.086   0.659  1.00  0.00           H  
ATOM    150 1HB  SER A   8       2.282  24.237  -1.461  1.00  0.00           H  
ATOM    151 2HB  SER A   8       2.068  22.515  -1.732  1.00  0.00           H  
ATOM    152  HG  SER A   8       0.614  24.024  -2.808  1.00  0.00           H  
ATOM    153  N   SER A   9       1.457  25.452   1.058  1.00  0.00           N  
ATOM    154  CA  SER A   9       0.897  26.706   1.547  1.00  0.00           C  
ATOM    155  C   SER A   9       1.872  27.859   1.350  1.00  0.00           C  
ATOM    156  O   SER A   9       3.000  27.823   1.845  1.00  0.00           O  
ATOM    157  CB  SER A   9       0.539  26.580   3.015  1.00  0.00           C  
ATOM    158  OG  SER A   9       0.032  27.788   3.513  1.00  0.00           O  
ATOM    159  H   SER A   9       2.455  25.377   0.927  1.00  0.00           H  
ATOM    160  HA  SER A   9       0.000  26.925   0.967  1.00  0.00           H  
ATOM    161 1HB  SER A   9      -0.203  25.792   3.142  1.00  0.00           H  
ATOM    162 2HB  SER A   9       1.423  26.292   3.582  1.00  0.00           H  
ATOM    163  HG  SER A   9       0.565  28.482   3.117  1.00  0.00           H  
ATOM    164  N   GLY A  10       1.433  28.883   0.626  1.00  0.00           N  
ATOM    165  CA  GLY A  10       2.296  30.009   0.289  1.00  0.00           C  
ATOM    166  C   GLY A  10       3.366  29.601  -0.716  1.00  0.00           C  
ATOM    167  O   GLY A  10       3.064  29.301  -1.871  1.00  0.00           O  
ATOM    168  H   GLY A  10       0.476  28.881   0.302  1.00  0.00           H  
ATOM    169 1HA  GLY A  10       1.693  30.818  -0.124  1.00  0.00           H  
ATOM    170 2HA  GLY A  10       2.768  30.390   1.193  1.00  0.00           H  
ATOM    171  N   ASN A  11       4.617  29.592  -0.269  1.00  0.00           N  
ATOM    172  CA  ASN A  11       5.731  29.185  -1.119  1.00  0.00           C  
ATOM    173  C   ASN A  11       6.422  27.946  -0.564  1.00  0.00           C  
ATOM    174  O   ASN A  11       7.526  27.600  -0.983  1.00  0.00           O  
ATOM    175  CB  ASN A  11       6.723  30.322  -1.280  1.00  0.00           C  
ATOM    176  CG  ASN A  11       6.160  31.473  -2.067  1.00  0.00           C  
ATOM    177  OD1 ASN A  11       5.826  31.329  -3.249  1.00  0.00           O  
ATOM    178  ND2 ASN A  11       6.047  32.613  -1.435  1.00  0.00           N  
ATOM    179  H   ASN A  11       4.802  29.874   0.683  1.00  0.00           H  
ATOM    180  HA  ASN A  11       5.333  28.935  -2.102  1.00  0.00           H  
ATOM    181 1HB  ASN A  11       7.026  30.684  -0.297  1.00  0.00           H  
ATOM    182 2HB  ASN A  11       7.617  29.956  -1.784  1.00  0.00           H  
ATOM    183 1HD2 ASN A  11       5.679  33.414  -1.909  1.00  0.00           H  
ATOM    184 2HD2 ASN A  11       6.329  32.685  -0.479  1.00  0.00           H  
ATOM    185  N   THR A  12       5.765  27.281   0.380  1.00  0.00           N  
ATOM    186  CA  THR A  12       6.335  26.104   1.024  1.00  0.00           C  
ATOM    187  C   THR A  12       5.508  24.859   0.725  1.00  0.00           C  
ATOM    188  O   THR A  12       4.283  24.875   0.834  1.00  0.00           O  
ATOM    189  CB  THR A  12       6.440  26.302   2.547  1.00  0.00           C  
ATOM    190  OG1 THR A  12       7.271  27.436   2.828  1.00  0.00           O  
ATOM    191  CG2 THR A  12       7.036  25.067   3.206  1.00  0.00           C  
ATOM    192  H   THR A  12       4.848  27.600   0.659  1.00  0.00           H  
ATOM    193  HA  THR A  12       7.334  25.946   0.619  1.00  0.00           H  
ATOM    194  HB  THR A  12       5.448  26.484   2.960  1.00  0.00           H  
ATOM    195  HG1 THR A  12       6.767  28.086   3.324  1.00  0.00           H  
ATOM    196 1HG2 THR A  12       7.103  25.224   4.282  1.00  0.00           H  
ATOM    197 2HG2 THR A  12       6.401  24.205   3.004  1.00  0.00           H  
ATOM    198 3HG2 THR A  12       8.032  24.885   2.804  1.00  0.00           H  
ATOM    199  N   ILE A  13       6.187  23.781   0.348  1.00  0.00           N  
ATOM    200  CA  ILE A  13       5.516  22.532   0.008  1.00  0.00           C  
ATOM    201  C   ILE A  13       5.997  21.390   0.893  1.00  0.00           C  
ATOM    202  O   ILE A  13       7.199  21.202   1.082  1.00  0.00           O  
ATOM    203  CB  ILE A  13       5.746  22.170  -1.470  1.00  0.00           C  
ATOM    204  CG1 ILE A  13       5.198  23.271  -2.382  1.00  0.00           C  
ATOM    205  CG2 ILE A  13       5.098  20.833  -1.797  1.00  0.00           C  
ATOM    206  CD1 ILE A  13       5.550  23.087  -3.840  1.00  0.00           C  
ATOM    207  H   ILE A  13       7.195  23.828   0.295  1.00  0.00           H  
ATOM    208  HA  ILE A  13       4.448  22.664   0.184  1.00  0.00           H  
ATOM    209  HB  ILE A  13       6.815  22.102  -1.666  1.00  0.00           H  
ATOM    210 1HG1 ILE A  13       4.113  23.309  -2.294  1.00  0.00           H  
ATOM    211 2HG1 ILE A  13       5.585  24.237  -2.058  1.00  0.00           H  
ATOM    212 1HG2 ILE A  13       5.270  20.592  -2.846  1.00  0.00           H  
ATOM    213 2HG2 ILE A  13       5.533  20.055  -1.170  1.00  0.00           H  
ATOM    214 3HG2 ILE A  13       4.026  20.893  -1.609  1.00  0.00           H  
ATOM    215 1HD1 ILE A  13       5.128  23.907  -4.422  1.00  0.00           H  
ATOM    216 2HD1 ILE A  13       6.634  23.082  -3.955  1.00  0.00           H  
ATOM    217 3HD1 ILE A  13       5.142  22.142  -4.196  1.00  0.00           H  
ATOM    218  N   HIS A  14       5.051  20.628   1.433  1.00  0.00           N  
ATOM    219  CA  HIS A  14       5.377  19.469   2.256  1.00  0.00           C  
ATOM    220  C   HIS A  14       4.822  18.188   1.649  1.00  0.00           C  
ATOM    221  O   HIS A  14       3.627  17.910   1.750  1.00  0.00           O  
ATOM    222  CB  HIS A  14       4.834  19.644   3.678  1.00  0.00           C  
ATOM    223  CG  HIS A  14       5.415  20.818   4.404  1.00  0.00           C  
ATOM    224  ND1 HIS A  14       6.664  20.788   4.986  1.00  0.00           N  
ATOM    225  CD2 HIS A  14       4.917  22.054   4.642  1.00  0.00           C  
ATOM    226  CE1 HIS A  14       6.911  21.958   5.551  1.00  0.00           C  
ATOM    227  NE2 HIS A  14       5.867  22.742   5.357  1.00  0.00           N  
ATOM    228  H   HIS A  14       4.082  20.858   1.270  1.00  0.00           H  
ATOM    229  HA  HIS A  14       6.463  19.378   2.296  1.00  0.00           H  
ATOM    230 1HB  HIS A  14       3.751  19.768   3.641  1.00  0.00           H  
ATOM    231 2HB  HIS A  14       5.041  18.747   4.260  1.00  0.00           H  
ATOM    232  HD2 HIS A  14       3.945  22.433   4.326  1.00  0.00           H  
ATOM    233  HE1 HIS A  14       7.821  22.228   6.087  1.00  0.00           H  
ATOM    234  HE2 HIS A  14       5.776  23.695   5.679  1.00  0.00           H  
ATOM    235  N   VAL A  15       5.696  17.412   1.017  1.00  0.00           N  
ATOM    236  CA  VAL A  15       5.306  16.127   0.447  1.00  0.00           C  
ATOM    237  C   VAL A  15       5.490  14.999   1.455  1.00  0.00           C  
ATOM    238  O   VAL A  15       6.609  14.700   1.871  1.00  0.00           O  
ATOM    239  CB  VAL A  15       6.139  15.827  -0.813  1.00  0.00           C  
ATOM    240  CG1 VAL A  15       5.778  14.461  -1.377  1.00  0.00           C  
ATOM    241  CG2 VAL A  15       5.918  16.915  -1.852  1.00  0.00           C  
ATOM    242  H   VAL A  15       6.653  17.719   0.929  1.00  0.00           H  
ATOM    243  HA  VAL A  15       4.248  16.177   0.190  1.00  0.00           H  
ATOM    244  HB  VAL A  15       7.194  15.793  -0.540  1.00  0.00           H  
ATOM    245 1HG1 VAL A  15       6.377  14.265  -2.267  1.00  0.00           H  
ATOM    246 2HG1 VAL A  15       5.979  13.694  -0.629  1.00  0.00           H  
ATOM    247 3HG1 VAL A  15       4.721  14.444  -1.641  1.00  0.00           H  
ATOM    248 1HG2 VAL A  15       6.511  16.697  -2.740  1.00  0.00           H  
ATOM    249 2HG2 VAL A  15       4.862  16.953  -2.120  1.00  0.00           H  
ATOM    250 3HG2 VAL A  15       6.222  17.878  -1.441  1.00  0.00           H  
ATOM    251  N   GLU A  16       4.383  14.376   1.845  1.00  0.00           N  
ATOM    252  CA  GLU A  16       4.413  13.317   2.847  1.00  0.00           C  
ATOM    253  C   GLU A  16       4.093  11.964   2.228  1.00  0.00           C  
ATOM    254  O   GLU A  16       3.035  11.780   1.626  1.00  0.00           O  
ATOM    255  CB  GLU A  16       3.423  13.620   3.974  1.00  0.00           C  
ATOM    256  CG  GLU A  16       3.436  12.609   5.112  1.00  0.00           C  
ATOM    257  CD  GLU A  16       2.510  12.980   6.236  1.00  0.00           C  
ATOM    258  OE1 GLU A  16       1.817  13.961   6.110  1.00  0.00           O  
ATOM    259  OE2 GLU A  16       2.496  12.283   7.223  1.00  0.00           O  
ATOM    260  H   GLU A  16       3.498  14.643   1.437  1.00  0.00           H  
ATOM    261  HA  GLU A  16       5.421  13.268   3.258  1.00  0.00           H  
ATOM    262 1HB  GLU A  16       3.641  14.601   4.396  1.00  0.00           H  
ATOM    263 2HB  GLU A  16       2.411  13.655   3.570  1.00  0.00           H  
ATOM    264 1HG  GLU A  16       3.142  11.635   4.721  1.00  0.00           H  
ATOM    265 2HG  GLU A  16       4.451  12.524   5.496  1.00  0.00           H  
ATOM    266  N   VAL A  17       5.013  11.017   2.378  1.00  0.00           N  
ATOM    267  CA  VAL A  17       4.826   9.674   1.843  1.00  0.00           C  
ATOM    268  C   VAL A  17       4.914   8.625   2.944  1.00  0.00           C  
ATOM    269  O   VAL A  17       5.868   8.606   3.722  1.00  0.00           O  
ATOM    270  CB  VAL A  17       5.887   9.375   0.767  1.00  0.00           C  
ATOM    271  CG1 VAL A  17       5.716   7.962   0.229  1.00  0.00           C  
ATOM    272  CG2 VAL A  17       5.787  10.396  -0.356  1.00  0.00           C  
ATOM    273  H   VAL A  17       5.864  11.234   2.877  1.00  0.00           H  
ATOM    274  HA  VAL A  17       3.828   9.619   1.408  1.00  0.00           H  
ATOM    275  HB  VAL A  17       6.876   9.428   1.221  1.00  0.00           H  
ATOM    276 1HG1 VAL A  17       6.474   7.768  -0.531  1.00  0.00           H  
ATOM    277 2HG1 VAL A  17       5.827   7.247   1.043  1.00  0.00           H  
ATOM    278 3HG1 VAL A  17       4.726   7.859  -0.214  1.00  0.00           H  
ATOM    279 1HG2 VAL A  17       6.540  10.179  -1.113  1.00  0.00           H  
ATOM    280 2HG2 VAL A  17       4.795  10.346  -0.806  1.00  0.00           H  
ATOM    281 3HG2 VAL A  17       5.954  11.396   0.045  1.00  0.00           H  
ATOM    282  N   GLU A  18       3.914   7.752   3.003  1.00  0.00           N  
ATOM    283  CA  GLU A  18       3.851   6.728   4.039  1.00  0.00           C  
ATOM    284  C   GLU A  18       4.068   5.338   3.454  1.00  0.00           C  
ATOM    285  O   GLU A  18       3.400   4.946   2.498  1.00  0.00           O  
ATOM    286  CB  GLU A  18       2.504   6.784   4.762  1.00  0.00           C  
ATOM    287  CG  GLU A  18       2.338   5.747   5.864  1.00  0.00           C  
ATOM    288  CD  GLU A  18       1.022   5.861   6.582  1.00  0.00           C  
ATOM    289  OE1 GLU A  18       0.006   5.704   5.948  1.00  0.00           O  
ATOM    290  OE2 GLU A  18       1.033   6.105   7.765  1.00  0.00           O  
ATOM    291  H   GLU A  18       3.178   7.799   2.314  1.00  0.00           H  
ATOM    292  HA  GLU A  18       4.654   6.918   4.752  1.00  0.00           H  
ATOM    293 1HB  GLU A  18       2.370   7.770   5.208  1.00  0.00           H  
ATOM    294 2HB  GLU A  18       1.698   6.639   4.042  1.00  0.00           H  
ATOM    295 1HG  GLU A  18       2.415   4.752   5.426  1.00  0.00           H  
ATOM    296 2HG  GLU A  18       3.149   5.861   6.582  1.00  0.00           H  
ATOM    297  N   ASN A  19       5.007   4.597   4.034  1.00  0.00           N  
ATOM    298  CA  ASN A  19       5.280   3.232   3.602  1.00  0.00           C  
ATOM    299  C   ASN A  19       4.410   2.232   4.355  1.00  0.00           C  
ATOM    300  O   ASN A  19       4.653   1.944   5.527  1.00  0.00           O  
ATOM    301  CB  ASN A  19       6.750   2.900   3.778  1.00  0.00           C  
ATOM    302  CG  ASN A  19       7.099   1.531   3.264  1.00  0.00           C  
ATOM    303  OD1 ASN A  19       6.216   0.699   3.030  1.00  0.00           O  
ATOM    304  ND2 ASN A  19       8.371   1.282   3.083  1.00  0.00           N  
ATOM    305  H   ASN A  19       5.545   4.990   4.792  1.00  0.00           H  
ATOM    306  HA  ASN A  19       5.034   3.156   2.542  1.00  0.00           H  
ATOM    307 1HB  ASN A  19       7.356   3.639   3.251  1.00  0.00           H  
ATOM    308 2HB  ASN A  19       7.012   2.956   4.835  1.00  0.00           H  
ATOM    309 1HD2 ASN A  19       8.662   0.387   2.743  1.00  0.00           H  
ATOM    310 2HD2 ASN A  19       9.052   1.985   3.286  1.00  0.00           H  
ATOM    311  N   ASN A  20       3.396   1.707   3.674  1.00  0.00           N  
ATOM    312  CA  ASN A  20       2.480   0.749   4.283  1.00  0.00           C  
ATOM    313  C   ASN A  20       2.706  -0.653   3.733  1.00  0.00           C  
ATOM    314  O   ASN A  20       1.788  -1.473   3.702  1.00  0.00           O  
ATOM    315  CB  ASN A  20       1.040   1.180   4.073  1.00  0.00           C  
ATOM    316  CG  ASN A  20       0.686   2.413   4.857  1.00  0.00           C  
ATOM    317  OD1 ASN A  20       0.839   2.449   6.083  1.00  0.00           O  
ATOM    318  ND2 ASN A  20       0.214   3.424   4.173  1.00  0.00           N  
ATOM    319  H   ASN A  20       3.257   1.979   2.713  1.00  0.00           H  
ATOM    320  HA  ASN A  20       2.679   0.725   5.354  1.00  0.00           H  
ATOM    321 1HB  ASN A  20       0.869   1.375   3.014  1.00  0.00           H  
ATOM    322 2HB  ASN A  20       0.372   0.371   4.369  1.00  0.00           H  
ATOM    323 1HD2 ASN A  20      -0.039   4.271   4.642  1.00  0.00           H  
ATOM    324 2HD2 ASN A  20       0.107   3.351   3.182  1.00  0.00           H  
ATOM    325  N   SER A  21       3.933  -0.923   3.300  1.00  0.00           N  
ATOM    326  CA  SER A  21       4.294  -2.242   2.794  1.00  0.00           C  
ATOM    327  C   SER A  21       5.137  -3.007   3.805  1.00  0.00           C  
ATOM    328  O   SER A  21       5.381  -2.529   4.913  1.00  0.00           O  
ATOM    329  CB  SER A  21       5.051  -2.111   1.487  1.00  0.00           C  
ATOM    330  OG  SER A  21       6.368  -1.690   1.710  1.00  0.00           O  
ATOM    331  H   SER A  21       4.633  -0.195   3.320  1.00  0.00           H  
ATOM    332  HA  SER A  21       3.375  -2.805   2.631  1.00  0.00           H  
ATOM    333 1HB  SER A  21       5.054  -3.071   0.971  1.00  0.00           H  
ATOM    334 2HB  SER A  21       4.541  -1.396   0.842  1.00  0.00           H  
ATOM    335  HG  SER A  21       6.304  -0.871   2.207  1.00  0.00           H  
ATOM    336  N   ASP A  22       5.580  -4.198   3.418  1.00  0.00           N  
ATOM    337  CA  ASP A  22       6.436  -5.013   4.273  1.00  0.00           C  
ATOM    338  C   ASP A  22       7.905  -4.836   3.909  1.00  0.00           C  
ATOM    339  O   ASP A  22       8.776  -5.515   4.453  1.00  0.00           O  
ATOM    340  CB  ASP A  22       6.053  -6.491   4.164  1.00  0.00           C  
ATOM    341  CG  ASP A  22       4.667  -6.786   4.722  1.00  0.00           C  
ATOM    342  OD1 ASP A  22       4.244  -6.085   5.610  1.00  0.00           O  
ATOM    343  OD2 ASP A  22       4.044  -7.708   4.254  1.00  0.00           O  
ATOM    344  H   ASP A  22       5.317  -4.549   2.508  1.00  0.00           H  
ATOM    345  HA  ASP A  22       6.303  -4.679   5.301  1.00  0.00           H  
ATOM    346 1HB  ASP A  22       6.081  -6.799   3.118  1.00  0.00           H  
ATOM    347 2HB  ASP A  22       6.781  -7.096   4.704  1.00  0.00           H  
ATOM    348  N   ARG A  23       8.174  -3.918   2.987  1.00  0.00           N  
ATOM    349  CA  ARG A  23       9.536  -3.668   2.529  1.00  0.00           C  
ATOM    350  C   ARG A  23       9.802  -2.176   2.375  1.00  0.00           C  
ATOM    351  O   ARG A  23       8.881  -1.394   2.137  1.00  0.00           O  
ATOM    352  CB  ARG A  23       9.789  -4.365   1.200  1.00  0.00           C  
ATOM    353  CG  ARG A  23       9.723  -5.883   1.251  1.00  0.00           C  
ATOM    354  CD  ARG A  23      10.865  -6.458   2.007  1.00  0.00           C  
ATOM    355  NE  ARG A  23      10.863  -7.911   1.971  1.00  0.00           N  
ATOM    356  CZ  ARG A  23      10.197  -8.697   2.840  1.00  0.00           C  
ATOM    357  NH1 ARG A  23       9.487  -8.156   3.805  1.00  0.00           N  
ATOM    358  NH2 ARG A  23      10.259 -10.012   2.723  1.00  0.00           N  
ATOM    359  H   ARG A  23       7.417  -3.378   2.594  1.00  0.00           H  
ATOM    360  HA  ARG A  23      10.223  -4.054   3.283  1.00  0.00           H  
ATOM    361 1HB  ARG A  23       9.058  -4.028   0.467  1.00  0.00           H  
ATOM    362 2HB  ARG A  23      10.776  -4.090   0.828  1.00  0.00           H  
ATOM    363 1HG  ARG A  23       8.799  -6.191   1.740  1.00  0.00           H  
ATOM    364 2HG  ARG A  23       9.748  -6.283   0.237  1.00  0.00           H  
ATOM    365 1HD  ARG A  23      11.801  -6.108   1.574  1.00  0.00           H  
ATOM    366 2HD  ARG A  23      10.807  -6.142   3.048  1.00  0.00           H  
ATOM    367  HE  ARG A  23      11.399  -8.365   1.243  1.00  0.00           H  
ATOM    368 1HH1 ARG A  23       9.440  -7.150   3.894  1.00  0.00           H  
ATOM    369 2HH1 ARG A  23       8.988  -8.744   4.456  1.00  0.00           H  
ATOM    370 1HH2 ARG A  23      10.805 -10.428   1.982  1.00  0.00           H  
ATOM    371 2HH2 ARG A  23       9.760 -10.600   3.374  1.00  0.00           H  
ATOM    372  N   PRO A  24      11.064  -1.788   2.512  1.00  0.00           N  
ATOM    373  CA  PRO A  24      11.463  -0.397   2.330  1.00  0.00           C  
ATOM    374  C   PRO A  24      11.353   0.020   0.868  1.00  0.00           C  
ATOM    375  O   PRO A  24      11.534  -0.796  -0.035  1.00  0.00           O  
ATOM    376  CB  PRO A  24      12.916  -0.388   2.813  1.00  0.00           C  
ATOM    377  CG  PRO A  24      13.393  -1.778   2.562  1.00  0.00           C  
ATOM    378  CD  PRO A  24      12.204  -2.645   2.877  1.00  0.00           C  
ATOM    379  HA  PRO A  24      10.782   0.229   2.907  1.00  0.00           H  
ATOM    380 1HB  PRO A  24      13.492   0.368   2.259  1.00  0.00           H  
ATOM    381 2HB  PRO A  24      12.957  -0.108   3.877  1.00  0.00           H  
ATOM    382 1HG  PRO A  24      13.729  -1.882   1.519  1.00  0.00           H  
ATOM    383 2HG  PRO A  24      14.261  -2.002   3.199  1.00  0.00           H  
ATOM    384 1HD  PRO A  24      12.240  -3.555   2.261  1.00  0.00           H  
ATOM    385 2HD  PRO A  24      12.209  -2.900   3.947  1.00  0.00           H  
ATOM    386  N   VAL A  25      11.058   1.296   0.643  1.00  0.00           N  
ATOM    387  CA  VAL A  25      10.778   1.791  -0.699  1.00  0.00           C  
ATOM    388  C   VAL A  25      11.694   2.954  -1.059  1.00  0.00           C  
ATOM    389  O   VAL A  25      12.157   3.685  -0.184  1.00  0.00           O  
ATOM    390  CB  VAL A  25       9.310   2.244  -0.806  1.00  0.00           C  
ATOM    391  CG1 VAL A  25       8.372   1.077  -0.534  1.00  0.00           C  
ATOM    392  CG2 VAL A  25       9.048   3.384   0.166  1.00  0.00           C  
ATOM    393  H   VAL A  25      11.027   1.939   1.421  1.00  0.00           H  
ATOM    394  HA  VAL A  25      10.969   0.989  -1.411  1.00  0.00           H  
ATOM    395  HB  VAL A  25       9.117   2.581  -1.824  1.00  0.00           H  
ATOM    396 1HG1 VAL A  25       7.338   1.415  -0.614  1.00  0.00           H  
ATOM    397 2HG1 VAL A  25       8.552   0.288  -1.263  1.00  0.00           H  
ATOM    398 3HG1 VAL A  25       8.550   0.693   0.470  1.00  0.00           H  
ATOM    399 1HG2 VAL A  25       8.008   3.700   0.084  1.00  0.00           H  
ATOM    400 2HG2 VAL A  25       9.247   3.048   1.184  1.00  0.00           H  
ATOM    401 3HG2 VAL A  25       9.702   4.223  -0.074  1.00  0.00           H  
ATOM    402  N   ARG A  26      11.950   3.121  -2.352  1.00  0.00           N  
ATOM    403  CA  ARG A  26      12.780   4.219  -2.834  1.00  0.00           C  
ATOM    404  C   ARG A  26      11.925   5.392  -3.295  1.00  0.00           C  
ATOM    405  O   ARG A  26      11.085   5.250  -4.183  1.00  0.00           O  
ATOM    406  CB  ARG A  26      13.665   3.757  -3.983  1.00  0.00           C  
ATOM    407  CG  ARG A  26      14.594   4.824  -4.542  1.00  0.00           C  
ATOM    408  CD  ARG A  26      15.447   4.290  -5.634  1.00  0.00           C  
ATOM    409  NE  ARG A  26      16.368   5.294  -6.142  1.00  0.00           N  
ATOM    410  CZ  ARG A  26      17.214   5.104  -7.173  1.00  0.00           C  
ATOM    411  NH1 ARG A  26      17.245   3.946  -7.793  1.00  0.00           N  
ATOM    412  NH2 ARG A  26      18.014   6.083  -7.561  1.00  0.00           N  
ATOM    413  H   ARG A  26      11.561   2.469  -3.018  1.00  0.00           H  
ATOM    414  HA  ARG A  26      13.401   4.562  -2.006  1.00  0.00           H  
ATOM    415 1HB  ARG A  26      14.282   2.923  -3.653  1.00  0.00           H  
ATOM    416 2HB  ARG A  26      13.041   3.401  -4.801  1.00  0.00           H  
ATOM    417 1HG  ARG A  26      14.003   5.648  -4.940  1.00  0.00           H  
ATOM    418 2HG  ARG A  26      15.243   5.194  -3.748  1.00  0.00           H  
ATOM    419 1HD  ARG A  26      16.032   3.449  -5.261  1.00  0.00           H  
ATOM    420 2HD  ARG A  26      14.817   3.958  -6.457  1.00  0.00           H  
ATOM    421  HE  ARG A  26      16.374   6.199  -5.690  1.00  0.00           H  
ATOM    422 1HH1 ARG A  26      16.634   3.198  -7.497  1.00  0.00           H  
ATOM    423 2HH1 ARG A  26      17.879   3.803  -8.565  1.00  0.00           H  
ATOM    424 1HH2 ARG A  26      17.991   6.973  -7.083  1.00  0.00           H  
ATOM    425 2HH2 ARG A  26      18.648   5.940  -8.332  1.00  0.00           H  
ATOM    426  N   ILE A  27      12.145   6.553  -2.687  1.00  0.00           N  
ATOM    427  CA  ILE A  27      11.293   7.713  -2.919  1.00  0.00           C  
ATOM    428  C   ILE A  27      12.098   8.889  -3.457  1.00  0.00           C  
ATOM    429  O   ILE A  27      13.125   9.262  -2.891  1.00  0.00           O  
ATOM    430  CB  ILE A  27      10.573   8.133  -1.624  1.00  0.00           C  
ATOM    431  CG1 ILE A  27       9.787   6.954  -1.044  1.00  0.00           C  
ATOM    432  CG2 ILE A  27       9.652   9.314  -1.887  1.00  0.00           C  
ATOM    433  CD1 ILE A  27       9.252   7.203   0.348  1.00  0.00           C  
ATOM    434  H   ILE A  27      12.923   6.634  -2.047  1.00  0.00           H  
ATOM    435  HA  ILE A  27      10.551   7.444  -3.671  1.00  0.00           H  
ATOM    436  HB  ILE A  27      11.311   8.419  -0.875  1.00  0.00           H  
ATOM    437 1HG1 ILE A  27       8.947   6.721  -1.697  1.00  0.00           H  
ATOM    438 2HG1 ILE A  27      10.427   6.072  -1.009  1.00  0.00           H  
ATOM    439 1HG2 ILE A  27       9.150   9.597  -0.961  1.00  0.00           H  
ATOM    440 2HG2 ILE A  27      10.236  10.156  -2.255  1.00  0.00           H  
ATOM    441 3HG2 ILE A  27       8.907   9.035  -2.632  1.00  0.00           H  
ATOM    442 1HD1 ILE A  27       8.707   6.323   0.691  1.00  0.00           H  
ATOM    443 2HD1 ILE A  27      10.081   7.404   1.026  1.00  0.00           H  
ATOM    444 3HD1 ILE A  27       8.581   8.060   0.331  1.00  0.00           H  
ATOM    445  N   ARG A  28      11.626   9.470  -4.556  1.00  0.00           N  
ATOM    446  CA  ARG A  28      12.189  10.712  -5.068  1.00  0.00           C  
ATOM    447  C   ARG A  28      11.094  11.670  -5.519  1.00  0.00           C  
ATOM    448  O   ARG A  28      10.094  11.253  -6.105  1.00  0.00           O  
ATOM    449  CB  ARG A  28      13.128  10.433  -6.233  1.00  0.00           C  
ATOM    450  CG  ARG A  28      12.458   9.856  -7.470  1.00  0.00           C  
ATOM    451  CD  ARG A  28      13.440   9.586  -8.551  1.00  0.00           C  
ATOM    452  NE  ARG A  28      12.801   9.057  -9.745  1.00  0.00           N  
ATOM    453  CZ  ARG A  28      13.450   8.728 -10.878  1.00  0.00           C  
ATOM    454  NH1 ARG A  28      14.754   8.880 -10.957  1.00  0.00           N  
ATOM    455  NH2 ARG A  28      12.777   8.253 -11.912  1.00  0.00           N  
ATOM    456  H   ARG A  28      10.856   9.039  -5.047  1.00  0.00           H  
ATOM    457  HA  ARG A  28      12.741  11.193  -4.260  1.00  0.00           H  
ATOM    458 1HB  ARG A  28      13.625  11.356  -6.528  1.00  0.00           H  
ATOM    459 2HB  ARG A  28      13.900   9.732  -5.918  1.00  0.00           H  
ATOM    460 1HG  ARG A  28      11.965   8.919  -7.212  1.00  0.00           H  
ATOM    461 2HG  ARG A  28      11.719  10.564  -7.847  1.00  0.00           H  
ATOM    462 1HD  ARG A  28      13.950  10.511  -8.819  1.00  0.00           H  
ATOM    463 2HD  ARG A  28      14.171   8.857  -8.204  1.00  0.00           H  
ATOM    464  HE  ARG A  28      11.798   8.926  -9.722  1.00  0.00           H  
ATOM    465 1HH1 ARG A  28      15.268   9.242 -10.167  1.00  0.00           H  
ATOM    466 2HH1 ARG A  28      15.240   8.633 -11.806  1.00  0.00           H  
ATOM    467 1HH2 ARG A  28      11.774   8.137 -11.851  1.00  0.00           H  
ATOM    468 2HH2 ARG A  28      13.263   8.007 -12.761  1.00  0.00           H  
ATOM    469  N   VAL A  29      11.289  12.955  -5.245  1.00  0.00           N  
ATOM    470  CA  VAL A  29      10.263  13.957  -5.506  1.00  0.00           C  
ATOM    471  C   VAL A  29      10.841  15.155  -6.252  1.00  0.00           C  
ATOM    472  O   VAL A  29      11.777  15.798  -5.779  1.00  0.00           O  
ATOM    473  CB  VAL A  29       9.632  14.434  -4.184  1.00  0.00           C  
ATOM    474  CG1 VAL A  29       8.593  15.514  -4.448  1.00  0.00           C  
ATOM    475  CG2 VAL A  29       9.010  13.254  -3.452  1.00  0.00           C  
ATOM    476  H   VAL A  29      12.169  13.245  -4.843  1.00  0.00           H  
ATOM    477  HA  VAL A  29       9.501  13.505  -6.141  1.00  0.00           H  
ATOM    478  HB  VAL A  29      10.409  14.880  -3.562  1.00  0.00           H  
ATOM    479 1HG1 VAL A  29       8.158  15.839  -3.503  1.00  0.00           H  
ATOM    480 2HG1 VAL A  29       9.068  16.363  -4.940  1.00  0.00           H  
ATOM    481 3HG1 VAL A  29       7.808  15.114  -5.090  1.00  0.00           H  
ATOM    482 1HG2 VAL A  29       8.567  13.599  -2.518  1.00  0.00           H  
ATOM    483 2HG2 VAL A  29       8.238  12.805  -4.077  1.00  0.00           H  
ATOM    484 3HG2 VAL A  29       9.780  12.513  -3.237  1.00  0.00           H  
ATOM    485  N   THR A  30      10.276  15.447  -7.418  1.00  0.00           N  
ATOM    486  CA  THR A  30      10.724  16.576  -8.225  1.00  0.00           C  
ATOM    487  C   THR A  30       9.786  17.767  -8.074  1.00  0.00           C  
ATOM    488  O   THR A  30       8.623  17.707  -8.472  1.00  0.00           O  
ATOM    489  CB  THR A  30      10.833  16.187  -9.711  1.00  0.00           C  
ATOM    490  OG1 THR A  30      11.838  15.178  -9.871  1.00  0.00           O  
ATOM    491  CG2 THR A  30      11.197  17.399 -10.554  1.00  0.00           C  
ATOM    492  H   THR A  30       9.517  14.872  -7.756  1.00  0.00           H  
ATOM    493  HA  THR A  30      11.719  16.870  -7.886  1.00  0.00           H  
ATOM    494  HB  THR A  30       9.878  15.787 -10.053  1.00  0.00           H  
ATOM    495  HG1 THR A  30      12.695  15.540  -9.636  1.00  0.00           H  
ATOM    496 1HG2 THR A  30      11.269  17.105 -11.601  1.00  0.00           H  
ATOM    497 2HG2 THR A  30      10.429  18.164 -10.443  1.00  0.00           H  
ATOM    498 3HG2 THR A  30      12.156  17.797 -10.223  1.00  0.00           H  
ATOM    499  N   ALA A  31      10.299  18.849  -7.497  1.00  0.00           N  
ATOM    500  CA  ALA A  31       9.538  20.087  -7.378  1.00  0.00           C  
ATOM    501  C   ALA A  31      10.128  21.181  -8.258  1.00  0.00           C  
ATOM    502  O   ALA A  31      11.265  21.076  -8.719  1.00  0.00           O  
ATOM    503  CB  ALA A  31       9.491  20.543  -5.927  1.00  0.00           C  
ATOM    504  H   ALA A  31      11.240  18.811  -7.132  1.00  0.00           H  
ATOM    505  HA  ALA A  31       8.522  19.894  -7.722  1.00  0.00           H  
ATOM    506 1HB  ALA A  31       8.920  21.468  -5.855  1.00  0.00           H  
ATOM    507 2HB  ALA A  31       9.014  19.773  -5.319  1.00  0.00           H  
ATOM    508 3HB  ALA A  31      10.505  20.712  -5.567  1.00  0.00           H  
ATOM    509  N   PRO A  32       9.349  22.233  -8.487  1.00  0.00           N  
ATOM    510  CA  PRO A  32       9.822  23.387  -9.244  1.00  0.00           C  
ATOM    511  C   PRO A  32      11.109  23.944  -8.651  1.00  0.00           C  
ATOM    512  O   PRO A  32      11.921  24.542  -9.357  1.00  0.00           O  
ATOM    513  CB  PRO A  32       8.664  24.381  -9.117  1.00  0.00           C  
ATOM    514  CG  PRO A  32       7.462  23.521  -8.924  1.00  0.00           C  
ATOM    515  CD  PRO A  32       7.944  22.396  -8.046  1.00  0.00           C  
ATOM    516  HA  PRO A  32      10.038  23.059 -10.261  1.00  0.00           H  
ATOM    517 1HB  PRO A  32       8.843  25.061  -8.270  1.00  0.00           H  
ATOM    518 2HB  PRO A  32       8.602  25.004 -10.021  1.00  0.00           H  
ATOM    519 1HG  PRO A  32       6.650  24.101  -8.461  1.00  0.00           H  
ATOM    520 2HG  PRO A  32       7.087  23.169  -9.896  1.00  0.00           H  
ATOM    521 1HD  PRO A  32       7.873  22.697  -6.991  1.00  0.00           H  
ATOM    522 2HD  PRO A  32       7.338  21.498  -8.235  1.00  0.00           H  
ATOM    523  N   GLY A  33      11.289  23.747  -7.349  1.00  0.00           N  
ATOM    524  CA  GLY A  33      12.510  24.168  -6.672  1.00  0.00           C  
ATOM    525  C   GLY A  33      13.669  23.232  -6.993  1.00  0.00           C  
ATOM    526  O   GLY A  33      14.619  23.616  -7.674  1.00  0.00           O  
ATOM    527  H   GLY A  33      10.562  23.294  -6.815  1.00  0.00           H  
ATOM    528 1HA  GLY A  33      12.763  25.184  -6.976  1.00  0.00           H  
ATOM    529 2HA  GLY A  33      12.341  24.187  -5.596  1.00  0.00           H  
ATOM    530  N   THR A  34      13.583  22.002  -6.498  1.00  0.00           N  
ATOM    531  CA  THR A  34      14.624  21.008  -6.732  1.00  0.00           C  
ATOM    532  C   THR A  34      14.074  19.593  -6.601  1.00  0.00           C  
ATOM    533  O   THR A  34      12.865  19.395  -6.486  1.00  0.00           O  
ATOM    534  CB  THR A  34      15.801  21.197  -5.758  1.00  0.00           C  
ATOM    535  OG1 THR A  34      16.895  20.360  -6.157  1.00  0.00           O  
ATOM    536  CG2 THR A  34      15.384  20.838  -4.341  1.00  0.00           C  
ATOM    537  H   THR A  34      12.777  21.749  -5.946  1.00  0.00           H  
ATOM    538  HA  THR A  34      14.986  21.132  -7.753  1.00  0.00           H  
ATOM    539  HB  THR A  34      16.130  22.236  -5.782  1.00  0.00           H  
ATOM    540  HG1 THR A  34      17.720  20.836  -6.042  1.00  0.00           H  
ATOM    541 1HG2 THR A  34      16.229  20.979  -3.666  1.00  0.00           H  
ATOM    542 2HG2 THR A  34      14.560  21.481  -4.030  1.00  0.00           H  
ATOM    543 3HG2 THR A  34      15.064  19.798  -4.308  1.00  0.00           H  
ATOM    544  N   THR A  35      14.969  18.611  -6.618  1.00  0.00           N  
ATOM    545  CA  THR A  35      14.578  17.215  -6.476  1.00  0.00           C  
ATOM    546  C   THR A  35      15.240  16.579  -5.259  1.00  0.00           C  
ATOM    547  O   THR A  35      16.450  16.699  -5.065  1.00  0.00           O  
ATOM    548  CB  THR A  35      14.933  16.409  -7.739  1.00  0.00           C  
ATOM    549  OG1 THR A  35      14.206  16.928  -8.860  1.00  0.00           O  
ATOM    550  CG2 THR A  35      14.585  14.940  -7.550  1.00  0.00           C  
ATOM    551  H   THR A  35      15.947  18.840  -6.734  1.00  0.00           H  
ATOM    552  HA  THR A  35      13.499  17.179  -6.326  1.00  0.00           H  
ATOM    553  HB  THR A  35      16.000  16.500  -7.941  1.00  0.00           H  
ATOM    554  HG1 THR A  35      14.452  17.845  -9.003  1.00  0.00           H  
ATOM    555 1HG2 THR A  35      14.843  14.386  -8.452  1.00  0.00           H  
ATOM    556 2HG2 THR A  35      15.145  14.539  -6.705  1.00  0.00           H  
ATOM    557 3HG2 THR A  35      13.518  14.841  -7.357  1.00  0.00           H  
ATOM    558  N   LEU A  36      14.439  15.903  -4.442  1.00  0.00           N  
ATOM    559  CA  LEU A  36      14.952  15.210  -3.267  1.00  0.00           C  
ATOM    560  C   LEU A  36      14.710  13.709  -3.362  1.00  0.00           C  
ATOM    561  O   LEU A  36      13.772  13.263  -4.022  1.00  0.00           O  
ATOM    562  CB  LEU A  36      14.291  15.761  -1.997  1.00  0.00           C  
ATOM    563  CG  LEU A  36      14.493  17.260  -1.739  1.00  0.00           C  
ATOM    564  CD1 LEU A  36      13.674  17.682  -0.526  1.00  0.00           C  
ATOM    565  CD2 LEU A  36      15.972  17.545  -1.527  1.00  0.00           C  
ATOM    566  H   LEU A  36      13.449  15.867  -4.642  1.00  0.00           H  
ATOM    567  HA  LEU A  36      16.029  15.373  -3.220  1.00  0.00           H  
ATOM    568 1HB  LEU A  36      13.220  15.576  -2.054  1.00  0.00           H  
ATOM    569 2HB  LEU A  36      14.687  15.221  -1.137  1.00  0.00           H  
ATOM    570  HG  LEU A  36      14.133  17.828  -2.597  1.00  0.00           H  
ATOM    571 1HD1 LEU A  36      13.817  18.747  -0.343  1.00  0.00           H  
ATOM    572 2HD1 LEU A  36      12.619  17.485  -0.713  1.00  0.00           H  
ATOM    573 3HD1 LEU A  36      14.000  17.117   0.347  1.00  0.00           H  
ATOM    574 1HD2 LEU A  36      16.115  18.610  -1.344  1.00  0.00           H  
ATOM    575 2HD2 LEU A  36      16.332  16.978  -0.668  1.00  0.00           H  
ATOM    576 3HD2 LEU A  36      16.530  17.250  -2.415  1.00  0.00           H  
ATOM    577  N   GLU A  37      15.561  12.935  -2.698  1.00  0.00           N  
ATOM    578  CA  GLU A  37      15.497  11.480  -2.780  1.00  0.00           C  
ATOM    579  C   GLU A  37      15.959  10.834  -1.480  1.00  0.00           C  
ATOM    580  O   GLU A  37      16.969  11.235  -0.901  1.00  0.00           O  
ATOM    581  CB  GLU A  37      16.352  10.974  -3.944  1.00  0.00           C  
ATOM    582  CG  GLU A  37      16.294   9.468  -4.158  1.00  0.00           C  
ATOM    583  CD  GLU A  37      17.064   9.019  -5.369  1.00  0.00           C  
ATOM    584  OE1 GLU A  37      17.594   9.858  -6.057  1.00  0.00           O  
ATOM    585  OE2 GLU A  37      17.121   7.835  -5.606  1.00  0.00           O  
ATOM    586  H   GLU A  37      16.270  13.365  -2.122  1.00  0.00           H  
ATOM    587  HA  GLU A  37      14.458  11.196  -2.944  1.00  0.00           H  
ATOM    588 1HB  GLU A  37      16.031  11.456  -4.868  1.00  0.00           H  
ATOM    589 2HB  GLU A  37      17.394  11.248  -3.777  1.00  0.00           H  
ATOM    590 1HG  GLU A  37      16.701   8.971  -3.278  1.00  0.00           H  
ATOM    591 2HG  GLU A  37      15.253   9.166  -4.263  1.00  0.00           H  
ATOM    592  N   THR A  38      15.213   9.833  -1.025  1.00  0.00           N  
ATOM    593  CA  THR A  38      15.565   9.106   0.188  1.00  0.00           C  
ATOM    594  C   THR A  38      14.970   7.704   0.182  1.00  0.00           C  
ATOM    595  O   THR A  38      14.466   7.238  -0.839  1.00  0.00           O  
ATOM    596  CB  THR A  38      15.095   9.862   1.444  1.00  0.00           C  
ATOM    597  OG1 THR A  38      15.652   9.245   2.613  1.00  0.00           O  
ATOM    598  CG2 THR A  38      13.577   9.844   1.540  1.00  0.00           C  
ATOM    599  H   THR A  38      14.381   9.570  -1.533  1.00  0.00           H  
ATOM    600  HA  THR A  38      16.650   9.008   0.221  1.00  0.00           H  
ATOM    601  HB  THR A  38      15.439  10.895   1.397  1.00  0.00           H  
ATOM    602  HG1 THR A  38      16.190   9.884   3.086  1.00  0.00           H  
ATOM    603 1HG2 THR A  38      13.263  10.384   2.434  1.00  0.00           H  
ATOM    604 2HG2 THR A  38      13.152  10.323   0.659  1.00  0.00           H  
ATOM    605 3HG2 THR A  38      13.228   8.814   1.598  1.00  0.00           H  
ATOM    606  N   THR A  39      15.033   7.034   1.328  1.00  0.00           N  
ATOM    607  CA  THR A  39      14.459   5.702   1.470  1.00  0.00           C  
ATOM    608  C   THR A  39      13.592   5.605   2.719  1.00  0.00           C  
ATOM    609  O   THR A  39      13.981   6.066   3.793  1.00  0.00           O  
ATOM    610  CB  THR A  39      15.560   4.626   1.520  1.00  0.00           C  
ATOM    611  OG1 THR A  39      16.327   4.667   0.309  1.00  0.00           O  
ATOM    612  CG2 THR A  39      14.947   3.243   1.681  1.00  0.00           C  
ATOM    613  H   THR A  39      15.490   7.460   2.121  1.00  0.00           H  
ATOM    614  HA  THR A  39      13.821   5.515   0.606  1.00  0.00           H  
ATOM    615  HB  THR A  39      16.223   4.824   2.361  1.00  0.00           H  
ATOM    616  HG1 THR A  39      15.740   4.821  -0.435  1.00  0.00           H  
ATOM    617 1HG2 THR A  39      15.740   2.496   1.714  1.00  0.00           H  
ATOM    618 2HG2 THR A  39      14.373   3.205   2.606  1.00  0.00           H  
ATOM    619 3HG2 THR A  39      14.290   3.036   0.837  1.00  0.00           H  
ATOM    620  N   ALA A  40      12.417   5.003   2.573  1.00  0.00           N  
ATOM    621  CA  ALA A  40      11.483   4.866   3.684  1.00  0.00           C  
ATOM    622  C   ALA A  40      11.336   3.409   4.104  1.00  0.00           C  
ATOM    623  O   ALA A  40      11.228   2.519   3.260  1.00  0.00           O  
ATOM    624  CB  ALA A  40      10.127   5.448   3.312  1.00  0.00           C  
ATOM    625  H   ALA A  40      12.164   4.631   1.669  1.00  0.00           H  
ATOM    626  HA  ALA A  40      11.884   5.419   4.534  1.00  0.00           H  
ATOM    627 1HB  ALA A  40       9.442   5.339   4.152  1.00  0.00           H  
ATOM    628 2HB  ALA A  40      10.240   6.506   3.071  1.00  0.00           H  
ATOM    629 3HB  ALA A  40       9.729   4.920   2.448  1.00  0.00           H  
ATOM    630  N   ASN A  41      11.333   3.173   5.411  1.00  0.00           N  
ATOM    631  CA  ASN A  41      11.153   1.828   5.946  1.00  0.00           C  
ATOM    632  C   ASN A  41       9.681   1.530   6.203  1.00  0.00           C  
ATOM    633  O   ASN A  41       8.862   2.443   6.308  1.00  0.00           O  
ATOM    634  CB  ASN A  41      11.964   1.646   7.216  1.00  0.00           C  
ATOM    635  CG  ASN A  41      13.445   1.671   6.963  1.00  0.00           C  
ATOM    636  OD1 ASN A  41      14.016   0.704   6.445  1.00  0.00           O  
ATOM    637  ND2 ASN A  41      14.080   2.759   7.319  1.00  0.00           N  
ATOM    638  H   ASN A  41      11.458   3.944   6.051  1.00  0.00           H  
ATOM    639  HA  ASN A  41      11.513   1.117   5.203  1.00  0.00           H  
ATOM    640 1HB  ASN A  41      11.714   2.436   7.924  1.00  0.00           H  
ATOM    641 2HB  ASN A  41      11.702   0.695   7.681  1.00  0.00           H  
ATOM    642 1HD2 ASN A  41      15.068   2.832   7.175  1.00  0.00           H  
ATOM    643 2HD2 ASN A  41      13.578   3.517   7.734  1.00  0.00           H  
ATOM    644  N   PRO A  42       9.351   0.247   6.301  1.00  0.00           N  
ATOM    645  CA  PRO A  42       7.987  -0.173   6.601  1.00  0.00           C  
ATOM    646  C   PRO A  42       7.461   0.519   7.852  1.00  0.00           C  
ATOM    647  O   PRO A  42       8.015   0.363   8.940  1.00  0.00           O  
ATOM    648  CB  PRO A  42       8.129  -1.684   6.808  1.00  0.00           C  
ATOM    649  CG  PRO A  42       9.292  -2.062   5.956  1.00  0.00           C  
ATOM    650  CD  PRO A  42      10.256  -0.916   6.109  1.00  0.00           C  
ATOM    651  HA  PRO A  42       7.351   0.119   5.765  1.00  0.00           H  
ATOM    652 1HB  PRO A  42       8.290  -1.904   7.874  1.00  0.00           H  
ATOM    653 2HB  PRO A  42       7.199  -2.193   6.512  1.00  0.00           H  
ATOM    654 1HG  PRO A  42       9.715  -3.020   6.294  1.00  0.00           H  
ATOM    655 2HG  PRO A  42       8.969  -2.208   4.915  1.00  0.00           H  
ATOM    656 1HD  PRO A  42      10.893  -1.087   6.989  1.00  0.00           H  
ATOM    657 2HD  PRO A  42      10.867  -0.827   5.198  1.00  0.00           H  
ATOM    658  N   GLY A  43       6.387   1.285   7.691  1.00  0.00           N  
ATOM    659  CA  GLY A  43       5.748   1.956   8.816  1.00  0.00           C  
ATOM    660  C   GLY A  43       6.330   3.347   9.030  1.00  0.00           C  
ATOM    661  O   GLY A  43       5.909   4.075   9.930  1.00  0.00           O  
ATOM    662  H   GLY A  43       6.003   1.405   6.764  1.00  0.00           H  
ATOM    663 1HA  GLY A  43       4.676   2.030   8.635  1.00  0.00           H  
ATOM    664 2HA  GLY A  43       5.881   1.360   9.718  1.00  0.00           H  
ATOM    665  N   GLU A  44       7.299   3.713   8.198  1.00  0.00           N  
ATOM    666  CA  GLU A  44       7.972   5.000   8.323  1.00  0.00           C  
ATOM    667  C   GLU A  44       7.445   5.999   7.301  1.00  0.00           C  
ATOM    668  O   GLU A  44       7.247   5.661   6.133  1.00  0.00           O  
ATOM    669  CB  GLU A  44       9.484   4.830   8.154  1.00  0.00           C  
ATOM    670  CG  GLU A  44      10.286   6.108   8.354  1.00  0.00           C  
ATOM    671  CD  GLU A  44      11.766   5.901   8.185  1.00  0.00           C  
ATOM    672  OE1 GLU A  44      12.147   4.908   7.613  1.00  0.00           O  
ATOM    673  OE2 GLU A  44      12.517   6.738   8.629  1.00  0.00           O  
ATOM    674  H   GLU A  44       7.577   3.082   7.460  1.00  0.00           H  
ATOM    675  HA  GLU A  44       7.761   5.397   9.316  1.00  0.00           H  
ATOM    676 1HB  GLU A  44       9.849   4.090   8.866  1.00  0.00           H  
ATOM    677 2HB  GLU A  44       9.697   4.454   7.153  1.00  0.00           H  
ATOM    678 1HG  GLU A  44       9.950   6.852   7.633  1.00  0.00           H  
ATOM    679 2HG  GLU A  44      10.090   6.494   9.353  1.00  0.00           H  
ATOM    680  N   ARG A  45       7.220   7.230   7.745  1.00  0.00           N  
ATOM    681  CA  ARG A  45       6.853   8.315   6.843  1.00  0.00           C  
ATOM    682  C   ARG A  45       8.045   9.220   6.556  1.00  0.00           C  
ATOM    683  O   ARG A  45       8.933   9.377   7.394  1.00  0.00           O  
ATOM    684  CB  ARG A  45       5.722   9.143   7.434  1.00  0.00           C  
ATOM    685  CG  ARG A  45       4.414   8.393   7.627  1.00  0.00           C  
ATOM    686  CD  ARG A  45       3.310   9.306   8.019  1.00  0.00           C  
ATOM    687  NE  ARG A  45       2.081   8.581   8.302  1.00  0.00           N  
ATOM    688  CZ  ARG A  45       0.896   9.162   8.577  1.00  0.00           C  
ATOM    689  NH1 ARG A  45       0.797  10.473   8.603  1.00  0.00           N  
ATOM    690  NH2 ARG A  45      -0.165   8.414   8.821  1.00  0.00           N  
ATOM    691  H   ARG A  45       7.305   7.419   8.733  1.00  0.00           H  
ATOM    692  HA  ARG A  45       6.532   7.876   5.898  1.00  0.00           H  
ATOM    693 1HB  ARG A  45       6.026   9.532   8.404  1.00  0.00           H  
ATOM    694 2HB  ARG A  45       5.520   9.997   6.788  1.00  0.00           H  
ATOM    695 1HG  ARG A  45       4.136   7.899   6.696  1.00  0.00           H  
ATOM    696 2HG  ARG A  45       4.535   7.645   8.413  1.00  0.00           H  
ATOM    697 1HD  ARG A  45       3.594   9.858   8.915  1.00  0.00           H  
ATOM    698 2HD  ARG A  45       3.113  10.007   7.208  1.00  0.00           H  
ATOM    699  HE  ARG A  45       2.118   7.571   8.292  1.00  0.00           H  
ATOM    700 1HH1 ARG A  45       1.609  11.045   8.416  1.00  0.00           H  
ATOM    701 2HH1 ARG A  45      -0.091  10.908   8.808  1.00  0.00           H  
ATOM    702 1HH2 ARG A  45      -0.088   7.406   8.802  1.00  0.00           H  
ATOM    703 2HH2 ARG A  45      -1.052   8.849   9.027  1.00  0.00           H  
ATOM    704  N   VAL A  46       8.057   9.814   5.368  1.00  0.00           N  
ATOM    705  CA  VAL A  46       9.066  10.807   5.018  1.00  0.00           C  
ATOM    706  C   VAL A  46       8.422  12.113   4.572  1.00  0.00           C  
ATOM    707  O   VAL A  46       7.293  12.124   4.083  1.00  0.00           O  
ATOM    708  CB  VAL A  46       9.972  10.274   3.892  1.00  0.00           C  
ATOM    709  CG1 VAL A  46      10.722   9.033   4.353  1.00  0.00           C  
ATOM    710  CG2 VAL A  46       9.139   9.972   2.656  1.00  0.00           C  
ATOM    711  H   VAL A  46       7.350   9.571   4.688  1.00  0.00           H  
ATOM    712  HA  VAL A  46       9.661  11.013   5.909  1.00  0.00           H  
ATOM    713  HB  VAL A  46      10.720  11.030   3.651  1.00  0.00           H  
ATOM    714 1HG1 VAL A  46      11.358   8.670   3.545  1.00  0.00           H  
ATOM    715 2HG1 VAL A  46      11.340   9.281   5.216  1.00  0.00           H  
ATOM    716 3HG1 VAL A  46      10.007   8.257   4.628  1.00  0.00           H  
ATOM    717 1HG2 VAL A  46       9.786   9.596   1.864  1.00  0.00           H  
ATOM    718 2HG2 VAL A  46       8.387   9.220   2.899  1.00  0.00           H  
ATOM    719 3HG2 VAL A  46       8.644  10.883   2.319  1.00  0.00           H  
ATOM    720  N   ARG A  47       9.147  13.213   4.745  1.00  0.00           N  
ATOM    721  CA  ARG A  47       8.637  14.531   4.386  1.00  0.00           C  
ATOM    722  C   ARG A  47       9.650  15.306   3.553  1.00  0.00           C  
ATOM    723  O   ARG A  47      10.808  15.454   3.945  1.00  0.00           O  
ATOM    724  CB  ARG A  47       8.293  15.331   5.634  1.00  0.00           C  
ATOM    725  CG  ARG A  47       7.729  16.718   5.370  1.00  0.00           C  
ATOM    726  CD  ARG A  47       7.315  17.391   6.628  1.00  0.00           C  
ATOM    727  NE  ARG A  47       8.444  17.630   7.512  1.00  0.00           N  
ATOM    728  CZ  ARG A  47       9.233  18.721   7.468  1.00  0.00           C  
ATOM    729  NH1 ARG A  47       9.004  19.662   6.580  1.00  0.00           N  
ATOM    730  NH2 ARG A  47      10.238  18.845   8.318  1.00  0.00           N  
ATOM    731  H   ARG A  47      10.076  13.134   5.135  1.00  0.00           H  
ATOM    732  HA  ARG A  47       7.741  14.394   3.780  1.00  0.00           H  
ATOM    733 1HB  ARG A  47       7.561  14.784   6.226  1.00  0.00           H  
ATOM    734 2HB  ARG A  47       9.187  15.450   6.247  1.00  0.00           H  
ATOM    735 1HG  ARG A  47       8.487  17.333   4.885  1.00  0.00           H  
ATOM    736 2HG  ARG A  47       6.856  16.638   4.721  1.00  0.00           H  
ATOM    737 1HD  ARG A  47       6.857  18.351   6.393  1.00  0.00           H  
ATOM    738 2HD  ARG A  47       6.595  16.766   7.155  1.00  0.00           H  
ATOM    739  HE  ARG A  47       8.652  16.927   8.209  1.00  0.00           H  
ATOM    740 1HH1 ARG A  47       8.236  19.568   5.930  1.00  0.00           H  
ATOM    741 2HH1 ARG A  47       9.595  20.480   6.547  1.00  0.00           H  
ATOM    742 1HH2 ARG A  47      10.414  18.121   9.001  1.00  0.00           H  
ATOM    743 2HH2 ARG A  47      10.828  19.662   8.285  1.00  0.00           H  
ATOM    744  N   PHE A  48       9.207  15.798   2.400  1.00  0.00           N  
ATOM    745  CA  PHE A  48      10.068  16.579   1.520  1.00  0.00           C  
ATOM    746  C   PHE A  48       9.654  18.045   1.504  1.00  0.00           C  
ATOM    747  O   PHE A  48       8.622  18.401   0.936  1.00  0.00           O  
ATOM    748  CB  PHE A  48      10.030  16.016   0.098  1.00  0.00           C  
ATOM    749  CG  PHE A  48      10.398  14.563   0.011  1.00  0.00           C  
ATOM    750  CD1 PHE A  48       9.425  13.579   0.100  1.00  0.00           C  
ATOM    751  CD2 PHE A  48      11.719  14.176  -0.158  1.00  0.00           C  
ATOM    752  CE1 PHE A  48       9.763  12.241   0.020  1.00  0.00           C  
ATOM    753  CE2 PHE A  48      12.060  12.840  -0.239  1.00  0.00           C  
ATOM    754  CZ  PHE A  48      11.080  11.871  -0.149  1.00  0.00           C  
ATOM    755  H   PHE A  48       8.250  15.628   2.128  1.00  0.00           H  
ATOM    756  HA  PHE A  48      11.086  16.524   1.907  1.00  0.00           H  
ATOM    757 1HB  PHE A  48       9.029  16.138  -0.314  1.00  0.00           H  
ATOM    758 2HB  PHE A  48      10.715  16.579  -0.534  1.00  0.00           H  
ATOM    759  HD1 PHE A  48       8.383  13.871   0.232  1.00  0.00           H  
ATOM    760  HD2 PHE A  48      12.493  14.941  -0.228  1.00  0.00           H  
ATOM    761  HE1 PHE A  48       8.988  11.479   0.091  1.00  0.00           H  
ATOM    762  HE2 PHE A  48      13.102  12.549  -0.372  1.00  0.00           H  
ATOM    763  HZ  PHE A  48      11.348  10.817  -0.211  1.00  0.00           H  
ATOM    764  N   GLU A  49      10.465  18.891   2.129  1.00  0.00           N  
ATOM    765  CA  GLU A  49      10.144  20.308   2.256  1.00  0.00           C  
ATOM    766  C   GLU A  49      10.779  21.120   1.136  1.00  0.00           C  
ATOM    767  O   GLU A  49      12.000  21.124   0.974  1.00  0.00           O  
ATOM    768  CB  GLU A  49      10.610  20.841   3.613  1.00  0.00           C  
ATOM    769  CG  GLU A  49      10.275  22.304   3.862  1.00  0.00           C  
ATOM    770  CD  GLU A  49      10.637  22.760   5.248  1.00  0.00           C  
ATOM    771  OE1 GLU A  49      10.654  21.941   6.136  1.00  0.00           O  
ATOM    772  OE2 GLU A  49      10.896  23.927   5.420  1.00  0.00           O  
ATOM    773  H   GLU A  49      11.327  18.545   2.526  1.00  0.00           H  
ATOM    774  HA  GLU A  49       9.063  20.418   2.177  1.00  0.00           H  
ATOM    775 1HB  GLU A  49      10.156  20.253   4.411  1.00  0.00           H  
ATOM    776 2HB  GLU A  49      11.691  20.726   3.697  1.00  0.00           H  
ATOM    777 1HG  GLU A  49      10.812  22.918   3.139  1.00  0.00           H  
ATOM    778 2HG  GLU A  49       9.208  22.454   3.703  1.00  0.00           H  
ATOM    779  N   PHE A  50       9.945  21.807   0.363  1.00  0.00           N  
ATOM    780  CA  PHE A  50      10.428  22.689  -0.693  1.00  0.00           C  
ATOM    781  C   PHE A  50      10.020  24.133  -0.435  1.00  0.00           C  
ATOM    782  O   PHE A  50       8.909  24.402   0.022  1.00  0.00           O  
ATOM    783  CB  PHE A  50       9.892  22.237  -2.053  1.00  0.00           C  
ATOM    784  CG  PHE A  50      10.290  20.837  -2.427  1.00  0.00           C  
ATOM    785  CD1 PHE A  50       9.433  19.772  -2.193  1.00  0.00           C  
ATOM    786  CD2 PHE A  50      11.521  20.583  -3.011  1.00  0.00           C  
ATOM    787  CE1 PHE A  50       9.798  18.484  -2.536  1.00  0.00           C  
ATOM    788  CE2 PHE A  50      11.888  19.297  -3.357  1.00  0.00           C  
ATOM    789  CZ  PHE A  50      11.025  18.246  -3.118  1.00  0.00           C  
ATOM    790  H   PHE A  50       8.950  21.716   0.511  1.00  0.00           H  
ATOM    791  HA  PHE A  50      11.518  22.646  -0.697  1.00  0.00           H  
ATOM    792 1HB  PHE A  50       8.805  22.293  -2.052  1.00  0.00           H  
ATOM    793 2HB  PHE A  50      10.254  22.912  -2.828  1.00  0.00           H  
ATOM    794  HD1 PHE A  50       8.462  19.960  -1.734  1.00  0.00           H  
ATOM    795  HD2 PHE A  50      12.203  21.413  -3.199  1.00  0.00           H  
ATOM    796  HE1 PHE A  50       9.115  17.656  -2.347  1.00  0.00           H  
ATOM    797  HE2 PHE A  50      12.858  19.110  -3.816  1.00  0.00           H  
ATOM    798  HZ  PHE A  50      11.313  17.231  -3.388  1.00  0.00           H  
ATOM    799  N   ARG A  51      10.924  25.061  -0.729  1.00  0.00           N  
ATOM    800  CA  ARG A  51      10.688  26.474  -0.461  1.00  0.00           C  
ATOM    801  C   ARG A  51      10.922  27.318  -1.707  1.00  0.00           C  
ATOM    802  O   ARG A  51      11.814  27.030  -2.506  1.00  0.00           O  
ATOM    803  CB  ARG A  51      11.594  26.966   0.658  1.00  0.00           C  
ATOM    804  CG  ARG A  51      11.368  26.297   2.004  1.00  0.00           C  
ATOM    805  CD  ARG A  51      12.263  26.853   3.051  1.00  0.00           C  
ATOM    806  NE  ARG A  51      12.109  26.160   4.321  1.00  0.00           N  
ATOM    807  CZ  ARG A  51      12.747  26.497   5.459  1.00  0.00           C  
ATOM    808  NH1 ARG A  51      13.578  27.516   5.469  1.00  0.00           N  
ATOM    809  NH2 ARG A  51      12.539  25.802   6.563  1.00  0.00           N  
ATOM    810  H   ARG A  51      11.798  24.780  -1.151  1.00  0.00           H  
ATOM    811  HA  ARG A  51       9.644  26.594  -0.168  1.00  0.00           H  
ATOM    812 1HB  ARG A  51      12.634  26.804   0.380  1.00  0.00           H  
ATOM    813 2HB  ARG A  51      11.455  28.038   0.795  1.00  0.00           H  
ATOM    814 1HG  ARG A  51      10.335  26.451   2.318  1.00  0.00           H  
ATOM    815 2HG  ARG A  51      11.565  25.228   1.918  1.00  0.00           H  
ATOM    816 1HD  ARG A  51      13.300  26.755   2.733  1.00  0.00           H  
ATOM    817 2HD  ARG A  51      12.029  27.905   3.207  1.00  0.00           H  
ATOM    818  HE  ARG A  51      11.478  25.370   4.352  1.00  0.00           H  
ATOM    819 1HH1 ARG A  51      13.737  28.046   4.625  1.00  0.00           H  
ATOM    820 2HH1 ARG A  51      14.056  27.768   6.322  1.00  0.00           H  
ATOM    821 1HH2 ARG A  51      11.900  25.018   6.555  1.00  0.00           H  
ATOM    822 2HH2 ARG A  51      13.017  26.055   7.415  1.00  0.00           H  
ATOM    823  N   GLY A  52      10.115  28.361  -1.869  1.00  0.00           N  
ATOM    824  CA  GLY A  52      10.281  29.292  -2.979  1.00  0.00           C  
ATOM    825  C   GLY A  52       9.460  28.860  -4.187  1.00  0.00           C  
ATOM    826  O   GLY A  52       9.771  29.221  -5.323  1.00  0.00           O  
ATOM    827  H   GLY A  52       9.368  28.514  -1.207  1.00  0.00           H  
ATOM    828 1HA  GLY A  52       9.975  30.290  -2.666  1.00  0.00           H  
ATOM    829 2HA  GLY A  52      11.334  29.349  -3.253  1.00  0.00           H  
ATOM    830  N   VAL A  53       8.410  28.086  -3.937  1.00  0.00           N  
ATOM    831  CA  VAL A  53       7.545  27.597  -5.004  1.00  0.00           C  
ATOM    832  C   VAL A  53       6.122  28.119  -4.844  1.00  0.00           C  
ATOM    833  O   VAL A  53       5.365  27.632  -4.005  1.00  0.00           O  
ATOM    834  CB  VAL A  53       7.526  26.057  -5.014  1.00  0.00           C  
ATOM    835  CG1 VAL A  53       6.626  25.543  -6.127  1.00  0.00           C  
ATOM    836  CG2 VAL A  53       8.941  25.523  -5.173  1.00  0.00           C  
ATOM    837  H   VAL A  53       8.205  27.829  -2.981  1.00  0.00           H  
ATOM    838  HA  VAL A  53       7.934  27.958  -5.956  1.00  0.00           H  
ATOM    839  HB  VAL A  53       7.107  25.703  -4.072  1.00  0.00           H  
ATOM    840 1HG1 VAL A  53       6.625  24.452  -6.119  1.00  0.00           H  
ATOM    841 2HG1 VAL A  53       5.611  25.908  -5.973  1.00  0.00           H  
ATOM    842 3HG1 VAL A  53       6.998  25.897  -7.088  1.00  0.00           H  
ATOM    843 1HG2 VAL A  53       8.921  24.434  -5.178  1.00  0.00           H  
ATOM    844 2HG2 VAL A  53       9.362  25.883  -6.112  1.00  0.00           H  
ATOM    845 3HG2 VAL A  53       9.557  25.870  -4.343  1.00  0.00           H  
ATOM    846  N   PRO A  54       5.766  29.112  -5.652  1.00  0.00           N  
ATOM    847  CA  PRO A  54       4.439  29.712  -5.590  1.00  0.00           C  
ATOM    848  C   PRO A  54       3.396  28.810  -6.236  1.00  0.00           C  
ATOM    849  O   PRO A  54       3.733  27.888  -6.979  1.00  0.00           O  
ATOM    850  CB  PRO A  54       4.616  31.020  -6.367  1.00  0.00           C  
ATOM    851  CG  PRO A  54       5.673  30.708  -7.371  1.00  0.00           C  
ATOM    852  CD  PRO A  54       6.632  29.809  -6.638  1.00  0.00           C  
ATOM    853  HA  PRO A  54       4.172  29.833  -4.540  1.00  0.00           H  
ATOM    854 1HB  PRO A  54       3.662  31.315  -6.829  1.00  0.00           H  
ATOM    855 2HB  PRO A  54       4.905  31.830  -5.681  1.00  0.00           H  
ATOM    856 1HG  PRO A  54       5.229  30.224  -8.253  1.00  0.00           H  
ATOM    857 2HG  PRO A  54       6.147  31.636  -7.724  1.00  0.00           H  
ATOM    858 1HD  PRO A  54       7.085  29.101  -7.347  1.00  0.00           H  
ATOM    859 2HD  PRO A  54       7.408  30.420  -6.151  1.00  0.00           H  
ATOM    860  N   PRO A  55       2.127  29.083  -5.951  1.00  0.00           N  
ATOM    861  CA  PRO A  55       1.030  28.330  -6.546  1.00  0.00           C  
ATOM    862  C   PRO A  55       1.108  28.349  -8.066  1.00  0.00           C  
ATOM    863  O   PRO A  55       1.499  29.351  -8.664  1.00  0.00           O  
ATOM    864  CB  PRO A  55      -0.212  29.068  -6.034  1.00  0.00           C  
ATOM    865  CG  PRO A  55       0.233  29.687  -4.753  1.00  0.00           C  
ATOM    866  CD  PRO A  55       1.652  30.114  -5.016  1.00  0.00           C  
ATOM    867  HA  PRO A  55       1.114  27.293  -6.219  1.00  0.00           H  
ATOM    868 1HB  PRO A  55      -0.539  29.812  -6.776  1.00  0.00           H  
ATOM    869 2HB  PRO A  55      -1.043  28.360  -5.900  1.00  0.00           H  
ATOM    870 1HG  PRO A  55      -0.422  30.531  -4.491  1.00  0.00           H  
ATOM    871 2HG  PRO A  55       0.155  28.958  -3.933  1.00  0.00           H  
ATOM    872 1HD  PRO A  55       1.655  31.115  -5.473  1.00  0.00           H  
ATOM    873 2HD  PRO A  55       2.216  30.117  -4.071  1.00  0.00           H  
ATOM    874  N   GLY A  56       0.735  27.236  -8.687  1.00  0.00           N  
ATOM    875  CA  GLY A  56       0.860  27.085 -10.132  1.00  0.00           C  
ATOM    876  C   GLY A  56       1.930  26.060 -10.487  1.00  0.00           C  
ATOM    877  O   GLY A  56       1.888  25.449 -11.555  1.00  0.00           O  
ATOM    878  H   GLY A  56       0.353  26.474  -8.145  1.00  0.00           H  
ATOM    879 1HA  GLY A  56      -0.097  26.776 -10.551  1.00  0.00           H  
ATOM    880 2HA  GLY A  56       1.111  28.047 -10.578  1.00  0.00           H  
ATOM    881  N   GLY A  57       2.889  25.877  -9.587  1.00  0.00           N  
ATOM    882  CA  GLY A  57       3.923  24.863  -9.763  1.00  0.00           C  
ATOM    883  C   GLY A  57       3.378  23.467  -9.483  1.00  0.00           C  
ATOM    884  O   GLY A  57       2.380  23.310  -8.780  1.00  0.00           O  
ATOM    885  H   GLY A  57       2.904  26.455  -8.758  1.00  0.00           H  
ATOM    886 1HA  GLY A  57       4.308  24.909 -10.781  1.00  0.00           H  
ATOM    887 2HA  GLY A  57       4.756  25.073  -9.093  1.00  0.00           H  
ATOM    888  N   GLU A  58       4.039  22.457 -10.037  1.00  0.00           N  
ATOM    889  CA  GLU A  58       3.610  21.075  -9.866  1.00  0.00           C  
ATOM    890  C   GLU A  58       4.735  20.213  -9.308  1.00  0.00           C  
ATOM    891  O   GLU A  58       5.901  20.394  -9.660  1.00  0.00           O  
ATOM    892  CB  GLU A  58       3.126  20.498 -11.199  1.00  0.00           C  
ATOM    893  CG  GLU A  58       1.911  21.203 -11.784  1.00  0.00           C  
ATOM    894  CD  GLU A  58       1.467  20.613 -13.094  1.00  0.00           C  
ATOM    895  OE1 GLU A  58       2.225  19.878 -13.680  1.00  0.00           O  
ATOM    896  OE2 GLU A  58       0.368  20.898 -13.509  1.00  0.00           O  
ATOM    897  H   GLU A  58       4.862  22.653 -10.591  1.00  0.00           H  
ATOM    898  HA  GLU A  58       2.791  21.061  -9.148  1.00  0.00           H  
ATOM    899 1HB  GLU A  58       3.930  20.553 -11.933  1.00  0.00           H  
ATOM    900 2HB  GLU A  58       2.872  19.446 -11.069  1.00  0.00           H  
ATOM    901 1HG  GLU A  58       1.088  21.138 -11.073  1.00  0.00           H  
ATOM    902 2HG  GLU A  58       2.149  22.256 -11.928  1.00  0.00           H  
ATOM    903  N   VAL A  59       4.380  19.276  -8.437  1.00  0.00           N  
ATOM    904  CA  VAL A  59       5.363  18.407  -7.802  1.00  0.00           C  
ATOM    905  C   VAL A  59       5.080  16.941  -8.102  1.00  0.00           C  
ATOM    906  O   VAL A  59       3.972  16.454  -7.876  1.00  0.00           O  
ATOM    907  CB  VAL A  59       5.363  18.624  -6.277  1.00  0.00           C  
ATOM    908  CG1 VAL A  59       6.357  17.688  -5.605  1.00  0.00           C  
ATOM    909  CG2 VAL A  59       5.690  20.075  -5.961  1.00  0.00           C  
ATOM    910  H   VAL A  59       3.402  19.162  -8.209  1.00  0.00           H  
ATOM    911  HA  VAL A  59       6.344  18.649  -8.212  1.00  0.00           H  
ATOM    912  HB  VAL A  59       4.375  18.379  -5.885  1.00  0.00           H  
ATOM    913 1HG1 VAL A  59       6.343  17.855  -4.528  1.00  0.00           H  
ATOM    914 2HG1 VAL A  59       6.082  16.655  -5.815  1.00  0.00           H  
ATOM    915 3HG1 VAL A  59       7.357  17.884  -5.989  1.00  0.00           H  
ATOM    916 1HG2 VAL A  59       5.687  20.222  -4.881  1.00  0.00           H  
ATOM    917 2HG2 VAL A  59       6.675  20.321  -6.358  1.00  0.00           H  
ATOM    918 3HG2 VAL A  59       4.942  20.725  -6.417  1.00  0.00           H  
ATOM    919  N   GLU A  60       6.087  16.241  -8.613  1.00  0.00           N  
ATOM    920  CA  GLU A  60       5.916  14.862  -9.054  1.00  0.00           C  
ATOM    921  C   GLU A  60       6.589  13.889  -8.094  1.00  0.00           C  
ATOM    922  O   GLU A  60       7.766  14.040  -7.767  1.00  0.00           O  
ATOM    923  CB  GLU A  60       6.484  14.679 -10.463  1.00  0.00           C  
ATOM    924  CG  GLU A  60       6.270  13.290 -11.050  1.00  0.00           C  
ATOM    925  CD  GLU A  60       6.660  13.203 -12.500  1.00  0.00           C  
ATOM    926  OE1 GLU A  60       6.182  13.995 -13.273  1.00  0.00           O  
ATOM    927  OE2 GLU A  60       7.439  12.340 -12.834  1.00  0.00           O  
ATOM    928  H   GLU A  60       6.994  16.676  -8.698  1.00  0.00           H  
ATOM    929  HA  GLU A  60       4.849  14.639  -9.061  1.00  0.00           H  
ATOM    930 1HB  GLU A  60       6.024  15.401 -11.137  1.00  0.00           H  
ATOM    931 2HB  GLU A  60       7.556  14.877 -10.452  1.00  0.00           H  
ATOM    932 1HG  GLU A  60       6.862  12.572 -10.482  1.00  0.00           H  
ATOM    933 2HG  GLU A  60       5.221  13.019 -10.945  1.00  0.00           H  
ATOM    934  N   VAL A  61       5.836  12.892  -7.645  1.00  0.00           N  
ATOM    935  CA  VAL A  61       6.337  11.932  -6.668  1.00  0.00           C  
ATOM    936  C   VAL A  61       6.391  10.527  -7.253  1.00  0.00           C  
ATOM    937  O   VAL A  61       5.406  10.036  -7.804  1.00  0.00           O  
ATOM    938  CB  VAL A  61       5.441  11.929  -5.415  1.00  0.00           C  
ATOM    939  CG1 VAL A  61       5.962  10.934  -4.389  1.00  0.00           C  
ATOM    940  CG2 VAL A  61       5.374  13.329  -4.823  1.00  0.00           C  
ATOM    941  H   VAL A  61       4.891  12.794  -7.992  1.00  0.00           H  
ATOM    942  HA  VAL A  61       7.352  12.222  -6.400  1.00  0.00           H  
ATOM    943  HB  VAL A  61       4.439  11.605  -5.697  1.00  0.00           H  
ATOM    944 1HG1 VAL A  61       5.317  10.945  -3.511  1.00  0.00           H  
ATOM    945 2HG1 VAL A  61       5.967   9.934  -4.823  1.00  0.00           H  
ATOM    946 3HG1 VAL A  61       6.976  11.210  -4.098  1.00  0.00           H  
ATOM    947 1HG2 VAL A  61       4.738  13.320  -3.938  1.00  0.00           H  
ATOM    948 2HG2 VAL A  61       6.377  13.655  -4.547  1.00  0.00           H  
ATOM    949 3HG2 VAL A  61       4.959  14.016  -5.560  1.00  0.00           H  
ATOM    950  N   GLU A  62       7.547   9.884  -7.127  1.00  0.00           N  
ATOM    951  CA  GLU A  62       7.711   8.508  -7.580  1.00  0.00           C  
ATOM    952  C   GLU A  62       8.235   7.618  -6.461  1.00  0.00           C  
ATOM    953  O   GLU A  62       9.312   7.858  -5.917  1.00  0.00           O  
ATOM    954  CB  GLU A  62       8.662   8.451  -8.778  1.00  0.00           C  
ATOM    955  CG  GLU A  62       8.817   7.067  -9.392  1.00  0.00           C  
ATOM    956  CD  GLU A  62       9.699   7.063 -10.610  1.00  0.00           C  
ATOM    957  OE1 GLU A  62      10.320   8.065 -10.874  1.00  0.00           O  
ATOM    958  OE2 GLU A  62       9.751   6.057 -11.277  1.00  0.00           O  
ATOM    959  H   GLU A  62       8.332  10.361  -6.708  1.00  0.00           H  
ATOM    960  HA  GLU A  62       6.733   8.131  -7.878  1.00  0.00           H  
ATOM    961 1HB  GLU A  62       8.307   9.126  -9.557  1.00  0.00           H  
ATOM    962 2HB  GLU A  62       9.651   8.795  -8.474  1.00  0.00           H  
ATOM    963 1HG  GLU A  62       9.243   6.396  -8.647  1.00  0.00           H  
ATOM    964 2HG  GLU A  62       7.832   6.689  -9.661  1.00  0.00           H  
ATOM    965  N   VAL A  63       7.465   6.589  -6.121  1.00  0.00           N  
ATOM    966  CA  VAL A  63       7.848   5.664  -5.061  1.00  0.00           C  
ATOM    967  C   VAL A  63       7.952   4.238  -5.585  1.00  0.00           C  
ATOM    968  O   VAL A  63       6.988   3.693  -6.123  1.00  0.00           O  
ATOM    969  CB  VAL A  63       6.822   5.712  -3.913  1.00  0.00           C  
ATOM    970  CG1 VAL A  63       7.216   4.747  -2.806  1.00  0.00           C  
ATOM    971  CG2 VAL A  63       6.711   7.132  -3.377  1.00  0.00           C  
ATOM    972  H   VAL A  63       6.594   6.444  -6.609  1.00  0.00           H  
ATOM    973  HA  VAL A  63       8.833   5.958  -4.695  1.00  0.00           H  
ATOM    974  HB  VAL A  63       5.852   5.389  -4.292  1.00  0.00           H  
ATOM    975 1HG1 VAL A  63       6.480   4.794  -2.003  1.00  0.00           H  
ATOM    976 2HG1 VAL A  63       7.254   3.733  -3.203  1.00  0.00           H  
ATOM    977 3HG1 VAL A  63       8.196   5.021  -2.415  1.00  0.00           H  
ATOM    978 1HG2 VAL A  63       5.983   7.158  -2.567  1.00  0.00           H  
ATOM    979 2HG2 VAL A  63       7.682   7.457  -3.004  1.00  0.00           H  
ATOM    980 3HG2 VAL A  63       6.388   7.798  -4.177  1.00  0.00           H  
ATOM    981  N   LYS A  64       9.126   3.638  -5.425  1.00  0.00           N  
ATOM    982  CA  LYS A  64       9.374   2.294  -5.932  1.00  0.00           C  
ATOM    983  C   LYS A  64       9.383   1.271  -4.801  1.00  0.00           C  
ATOM    984  O   LYS A  64      10.238   1.317  -3.917  1.00  0.00           O  
ATOM    985  CB  LYS A  64      10.699   2.246  -6.694  1.00  0.00           C  
ATOM    986  CG  LYS A  64      11.025   0.890  -7.305  1.00  0.00           C  
ATOM    987  CD  LYS A  64      12.333   0.933  -8.081  1.00  0.00           C  
ATOM    988  CE  LYS A  64      12.674  -0.429  -8.669  1.00  0.00           C  
ATOM    989  NZ  LYS A  64      13.940  -0.396  -9.451  1.00  0.00           N  
ATOM    990  H   LYS A  64       9.865   4.125  -4.939  1.00  0.00           H  
ATOM    991  HA  LYS A  64       8.563   2.032  -6.612  1.00  0.00           H  
ATOM    992 1HB  LYS A  64      10.682   2.980  -7.500  1.00  0.00           H  
ATOM    993 2HB  LYS A  64      11.515   2.516  -6.024  1.00  0.00           H  
ATOM    994 1HG  LYS A  64      11.106   0.144  -6.514  1.00  0.00           H  
ATOM    995 2HG  LYS A  64      10.222   0.592  -7.979  1.00  0.00           H  
ATOM    996 1HD  LYS A  64      12.252   1.659  -8.891  1.00  0.00           H  
ATOM    997 2HD  LYS A  64      13.140   1.243  -7.417  1.00  0.00           H  
ATOM    998 1HE  LYS A  64      12.776  -1.156  -7.865  1.00  0.00           H  
ATOM    999 2HE  LYS A  64      11.866  -0.755  -9.324  1.00  0.00           H  
ATOM   1000 1HZ  LYS A  64      14.130  -1.316  -9.823  1.00  0.00           H  
ATOM   1001 2HZ  LYS A  64      13.849   0.263 -10.212  1.00  0.00           H  
ATOM   1002 3HZ  LYS A  64      14.700  -0.113  -8.850  1.00  0.00           H  
ATOM   1003  N   ALA A  65       8.426   0.350  -4.837  1.00  0.00           N  
ATOM   1004  CA  ALA A  65       8.393  -0.756  -3.888  1.00  0.00           C  
ATOM   1005  C   ALA A  65       8.812  -2.063  -4.550  1.00  0.00           C  
ATOM   1006  O   ALA A  65       7.970  -2.892  -4.896  1.00  0.00           O  
ATOM   1007  CB  ALA A  65       7.003  -0.892  -3.282  1.00  0.00           C  
ATOM   1008  H   ALA A  65       7.704   0.418  -5.540  1.00  0.00           H  
ATOM   1009  HA  ALA A  65       9.105  -0.541  -3.092  1.00  0.00           H  
ATOM   1010 1HB  ALA A  65       6.994  -1.722  -2.575  1.00  0.00           H  
ATOM   1011 2HB  ALA A  65       6.741   0.030  -2.762  1.00  0.00           H  
ATOM   1012 3HB  ALA A  65       6.278  -1.081  -4.072  1.00  0.00           H  
ATOM   1013  N   GLY A  66      10.117  -2.241  -4.722  1.00  0.00           N  
ATOM   1014  CA  GLY A  66      10.653  -3.468  -5.297  1.00  0.00           C  
ATOM   1015  C   GLY A  66      10.387  -3.537  -6.794  1.00  0.00           C  
ATOM   1016  O   GLY A  66      11.223  -3.133  -7.603  1.00  0.00           O  
ATOM   1017  H   GLY A  66      10.753  -1.507  -4.447  1.00  0.00           H  
ATOM   1018 1HA  GLY A  66      11.726  -3.519  -5.111  1.00  0.00           H  
ATOM   1019 2HA  GLY A  66      10.201  -4.329  -4.803  1.00  0.00           H  
ATOM   1020  N   ASP A  67       9.219  -4.052  -7.160  1.00  0.00           N  
ATOM   1021  CA  ASP A  67       8.843  -4.181  -8.563  1.00  0.00           C  
ATOM   1022  C   ASP A  67       7.486  -3.542  -8.830  1.00  0.00           C  
ATOM   1023  O   ASP A  67       6.939  -3.660  -9.927  1.00  0.00           O  
ATOM   1024  CB  ASP A  67       8.810  -5.654  -8.978  1.00  0.00           C  
ATOM   1025  CG  ASP A  67       7.778  -6.465  -8.204  1.00  0.00           C  
ATOM   1026  OD1 ASP A  67       7.143  -5.910  -7.338  1.00  0.00           O  
ATOM   1027  OD2 ASP A  67       7.636  -7.630  -8.485  1.00  0.00           O  
ATOM   1028  H   ASP A  67       8.573  -4.364  -6.448  1.00  0.00           H  
ATOM   1029  HA  ASP A  67       9.584  -3.653  -9.162  1.00  0.00           H  
ATOM   1030 1HB  ASP A  67       8.584  -5.729 -10.042  1.00  0.00           H  
ATOM   1031 2HB  ASP A  67       9.793  -6.099  -8.819  1.00  0.00           H  
ATOM   1032  N   GLU A  68       6.948  -2.865  -7.822  1.00  0.00           N  
ATOM   1033  CA  GLU A  68       5.707  -2.114  -7.979  1.00  0.00           C  
ATOM   1034  C   GLU A  68       5.865  -0.682  -7.486  1.00  0.00           C  
ATOM   1035  O   GLU A  68       6.139  -0.446  -6.310  1.00  0.00           O  
ATOM   1036  CB  GLU A  68       4.567  -2.801  -7.224  1.00  0.00           C  
ATOM   1037  CG  GLU A  68       3.222  -2.098  -7.341  1.00  0.00           C  
ATOM   1038  CD  GLU A  68       2.130  -2.795  -6.578  1.00  0.00           C  
ATOM   1039  OE1 GLU A  68       2.402  -3.808  -5.980  1.00  0.00           O  
ATOM   1040  OE2 GLU A  68       1.022  -2.313  -6.592  1.00  0.00           O  
ATOM   1041  H   GLU A  68       7.409  -2.870  -6.924  1.00  0.00           H  
ATOM   1042  HA  GLU A  68       5.466  -2.077  -9.042  1.00  0.00           H  
ATOM   1043 1HB  GLU A  68       4.446  -3.819  -7.596  1.00  0.00           H  
ATOM   1044 2HB  GLU A  68       4.819  -2.867  -6.166  1.00  0.00           H  
ATOM   1045 1HG  GLU A  68       3.321  -1.081  -6.964  1.00  0.00           H  
ATOM   1046 2HG  GLU A  68       2.944  -2.041  -8.393  1.00  0.00           H  
ATOM   1047  N   LYS A  69       5.690   0.273  -8.393  1.00  0.00           N  
ATOM   1048  CA  LYS A  69       5.923   1.679  -8.080  1.00  0.00           C  
ATOM   1049  C   LYS A  69       4.722   2.534  -8.459  1.00  0.00           C  
ATOM   1050  O   LYS A  69       3.936   2.166  -9.332  1.00  0.00           O  
ATOM   1051  CB  LYS A  69       7.176   2.186  -8.797  1.00  0.00           C  
ATOM   1052  CG  LYS A  69       7.039   2.285 -10.310  1.00  0.00           C  
ATOM   1053  CD  LYS A  69       8.306   2.837 -10.945  1.00  0.00           C  
ATOM   1054  CE  LYS A  69       8.098   3.147 -12.420  1.00  0.00           C  
ATOM   1055  NZ  LYS A  69       9.300   3.774 -13.032  1.00  0.00           N  
ATOM   1056  H   LYS A  69       5.388   0.020  -9.322  1.00  0.00           H  
ATOM   1057  HA  LYS A  69       6.070   1.766  -7.004  1.00  0.00           H  
ATOM   1058 1HB  LYS A  69       7.437   3.174  -8.419  1.00  0.00           H  
ATOM   1059 2HB  LYS A  69       8.014   1.522  -8.579  1.00  0.00           H  
ATOM   1060 1HG  LYS A  69       6.838   1.295 -10.723  1.00  0.00           H  
ATOM   1061 2HG  LYS A  69       6.204   2.938 -10.558  1.00  0.00           H  
ATOM   1062 1HD  LYS A  69       8.602   3.751 -10.429  1.00  0.00           H  
ATOM   1063 2HD  LYS A  69       9.111   2.109 -10.847  1.00  0.00           H  
ATOM   1064 1HE  LYS A  69       7.871   2.226 -12.956  1.00  0.00           H  
ATOM   1065 2HE  LYS A  69       7.252   3.824 -12.535  1.00  0.00           H  
ATOM   1066 1HZ  LYS A  69       9.121   3.964 -14.009  1.00  0.00           H  
ATOM   1067 2HZ  LYS A  69       9.509   4.640 -12.555  1.00  0.00           H  
ATOM   1068 3HZ  LYS A  69      10.086   3.147 -12.951  1.00  0.00           H  
ATOM   1069  N   VAL A  70       4.584   3.678  -7.797  1.00  0.00           N  
ATOM   1070  CA  VAL A  70       3.527   4.629  -8.122  1.00  0.00           C  
ATOM   1071  C   VAL A  70       4.106   5.977  -8.532  1.00  0.00           C  
ATOM   1072  O   VAL A  70       4.911   6.563  -7.808  1.00  0.00           O  
ATOM   1073  CB  VAL A  70       2.591   4.822  -6.914  1.00  0.00           C  
ATOM   1074  CG1 VAL A  70       1.563   5.904  -7.205  1.00  0.00           C  
ATOM   1075  CG2 VAL A  70       1.908   3.506  -6.573  1.00  0.00           C  
ATOM   1076  H   VAL A  70       5.227   3.895  -7.049  1.00  0.00           H  
ATOM   1077  HA  VAL A  70       2.966   4.235  -8.969  1.00  0.00           H  
ATOM   1078  HB  VAL A  70       3.180   5.159  -6.061  1.00  0.00           H  
ATOM   1079 1HG1 VAL A  70       0.910   6.028  -6.340  1.00  0.00           H  
ATOM   1080 2HG1 VAL A  70       2.073   6.845  -7.410  1.00  0.00           H  
ATOM   1081 3HG1 VAL A  70       0.966   5.617  -8.070  1.00  0.00           H  
ATOM   1082 1HG2 VAL A  70       1.249   3.650  -5.718  1.00  0.00           H  
ATOM   1083 2HG2 VAL A  70       1.325   3.167  -7.429  1.00  0.00           H  
ATOM   1084 3HG2 VAL A  70       2.662   2.758  -6.328  1.00  0.00           H  
ATOM   1085  N   ARG A  71       3.692   6.464  -9.696  1.00  0.00           N  
ATOM   1086  CA  ARG A  71       4.141   7.761 -10.188  1.00  0.00           C  
ATOM   1087  C   ARG A  71       2.968   8.709 -10.395  1.00  0.00           C  
ATOM   1088  O   ARG A  71       2.087   8.452 -11.215  1.00  0.00           O  
ATOM   1089  CB  ARG A  71       4.899   7.602 -11.499  1.00  0.00           C  
ATOM   1090  CG  ARG A  71       5.502   8.886 -12.048  1.00  0.00           C  
ATOM   1091  CD  ARG A  71       6.224   8.651 -13.324  1.00  0.00           C  
ATOM   1092  NE  ARG A  71       6.858   9.863 -13.819  1.00  0.00           N  
ATOM   1093  CZ  ARG A  71       7.401   9.996 -15.045  1.00  0.00           C  
ATOM   1094  NH1 ARG A  71       7.380   8.987 -15.886  1.00  0.00           N  
ATOM   1095  NH2 ARG A  71       7.954  11.142 -15.402  1.00  0.00           N  
ATOM   1096  H   ARG A  71       3.049   5.922 -10.256  1.00  0.00           H  
ATOM   1097  HA  ARG A  71       4.797   8.199  -9.436  1.00  0.00           H  
ATOM   1098 1HB  ARG A  71       5.709   6.888 -11.367  1.00  0.00           H  
ATOM   1099 2HB  ARG A  71       4.230   7.202 -12.260  1.00  0.00           H  
ATOM   1100 1HG  ARG A  71       4.709   9.611 -12.231  1.00  0.00           H  
ATOM   1101 2HG  ARG A  71       6.208   9.295 -11.324  1.00  0.00           H  
ATOM   1102 1HD  ARG A  71       7.000   7.900 -13.171  1.00  0.00           H  
ATOM   1103 2HD  ARG A  71       5.524   8.300 -14.079  1.00  0.00           H  
ATOM   1104  HE  ARG A  71       6.892  10.662 -13.201  1.00  0.00           H  
ATOM   1105 1HH1 ARG A  71       6.957   8.110 -15.613  1.00  0.00           H  
ATOM   1106 2HH1 ARG A  71       7.787   9.086 -16.805  1.00  0.00           H  
ATOM   1107 1HH2 ARG A  71       7.969  11.919 -14.755  1.00  0.00           H  
ATOM   1108 2HH2 ARG A  71       8.361  11.242 -16.320  1.00  0.00           H  
ATOM   1109  N   THR A  72       2.961   9.806  -9.645  1.00  0.00           N  
ATOM   1110  CA  THR A  72       1.851  10.751  -9.680  1.00  0.00           C  
ATOM   1111  C   THR A  72       2.333  12.176  -9.441  1.00  0.00           C  
ATOM   1112  O   THR A  72       3.337  12.397  -8.767  1.00  0.00           O  
ATOM   1113  CB  THR A  72       0.779  10.386  -8.636  1.00  0.00           C  
ATOM   1114  OG1 THR A  72      -0.339  11.274  -8.764  1.00  0.00           O  
ATOM   1115  CG2 THR A  72       1.348  10.492  -7.229  1.00  0.00           C  
ATOM   1116  H   THR A  72       3.745   9.991  -9.036  1.00  0.00           H  
ATOM   1117  HA  THR A  72       1.403  10.711 -10.673  1.00  0.00           H  
ATOM   1118  HB  THR A  72       0.437   9.365  -8.807  1.00  0.00           H  
ATOM   1119  HG1 THR A  72      -0.139  12.104  -8.324  1.00  0.00           H  
ATOM   1120 1HG2 THR A  72       0.577  10.230  -6.505  1.00  0.00           H  
ATOM   1121 2HG2 THR A  72       2.191   9.809  -7.125  1.00  0.00           H  
ATOM   1122 3HG2 THR A  72       1.683  11.512  -7.048  1.00  0.00           H  
ATOM   1123  N   ARG A  73       1.609  13.140 -10.000  1.00  0.00           N  
ATOM   1124  CA  ARG A  73       1.984  14.544  -9.885  1.00  0.00           C  
ATOM   1125  C   ARG A  73       0.838  15.377  -9.324  1.00  0.00           C  
ATOM   1126  O   ARG A  73      -0.319  15.184  -9.694  1.00  0.00           O  
ATOM   1127  CB  ARG A  73       2.397  15.102 -11.239  1.00  0.00           C  
ATOM   1128  CG  ARG A  73       2.963  16.513 -11.204  1.00  0.00           C  
ATOM   1129  CD  ARG A  73       3.161  17.059 -12.571  1.00  0.00           C  
ATOM   1130  NE  ARG A  73       4.185  16.331 -13.303  1.00  0.00           N  
ATOM   1131  CZ  ARG A  73       4.619  16.654 -14.536  1.00  0.00           C  
ATOM   1132  NH1 ARG A  73       4.111  17.693 -15.161  1.00  0.00           N  
ATOM   1133  NH2 ARG A  73       5.557  15.927 -15.118  1.00  0.00           N  
ATOM   1134  H   ARG A  73       0.778  12.894 -10.519  1.00  0.00           H  
ATOM   1135  HA  ARG A  73       2.820  14.615  -9.188  1.00  0.00           H  
ATOM   1136 1HB  ARG A  73       3.152  14.455 -11.683  1.00  0.00           H  
ATOM   1137 2HB  ARG A  73       1.537  15.108 -11.907  1.00  0.00           H  
ATOM   1138 1HG  ARG A  73       2.275  17.167 -10.669  1.00  0.00           H  
ATOM   1139 2HG  ARG A  73       3.928  16.505 -10.694  1.00  0.00           H  
ATOM   1140 1HD  ARG A  73       2.228  16.989 -13.129  1.00  0.00           H  
ATOM   1141 2HD  ARG A  73       3.466  18.102 -12.505  1.00  0.00           H  
ATOM   1142  HE  ARG A  73       4.601  15.524 -12.854  1.00  0.00           H  
ATOM   1143 1HH1 ARG A  73       3.394  18.249 -14.716  1.00  0.00           H  
ATOM   1144 2HH1 ARG A  73       4.436  17.935 -16.087  1.00  0.00           H  
ATOM   1145 1HH2 ARG A  73       5.948  15.127 -14.638  1.00  0.00           H  
ATOM   1146 2HH2 ARG A  73       5.882  16.169 -16.043  1.00  0.00           H  
ATOM   1147  N   TYR A  74       1.168  16.302  -8.430  1.00  0.00           N  
ATOM   1148  CA  TYR A  74       0.168  17.176  -7.827  1.00  0.00           C  
ATOM   1149  C   TYR A  74       0.431  18.635  -8.177  1.00  0.00           C  
ATOM   1150  O   TYR A  74       1.581  19.066  -8.262  1.00  0.00           O  
ATOM   1151  CB  TYR A  74       0.140  16.991  -6.308  1.00  0.00           C  
ATOM   1152  CG  TYR A  74      -0.370  15.636  -5.868  1.00  0.00           C  
ATOM   1153  CD1 TYR A  74       0.500  14.559  -5.791  1.00  0.00           C  
ATOM   1154  CD2 TYR A  74      -1.708  15.472  -5.541  1.00  0.00           C  
ATOM   1155  CE1 TYR A  74       0.034  13.322  -5.388  1.00  0.00           C  
ATOM   1156  CE2 TYR A  74      -2.174  14.235  -5.139  1.00  0.00           C  
ATOM   1157  CZ  TYR A  74      -1.308  13.164  -5.062  1.00  0.00           C  
ATOM   1158  OH  TYR A  74      -1.772  11.932  -4.661  1.00  0.00           O  
ATOM   1159  H   TYR A  74       2.136  16.402  -8.159  1.00  0.00           H  
ATOM   1160  HA  TYR A  74      -0.806  16.905  -8.233  1.00  0.00           H  
ATOM   1161 1HB  TYR A  74       1.146  17.123  -5.907  1.00  0.00           H  
ATOM   1162 2HB  TYR A  74      -0.494  17.755  -5.861  1.00  0.00           H  
ATOM   1163  HD1 TYR A  74       1.552  14.688  -6.047  1.00  0.00           H  
ATOM   1164  HD2 TYR A  74      -2.392  16.318  -5.603  1.00  0.00           H  
ATOM   1165  HE1 TYR A  74       0.718  12.476  -5.327  1.00  0.00           H  
ATOM   1166  HE2 TYR A  74      -3.226  14.106  -4.883  1.00  0.00           H  
ATOM   1167  HH  TYR A  74      -1.033  11.327  -4.570  1.00  0.00           H  
ATOM   1168  N   ARG A  75      -0.642  19.392  -8.378  1.00  0.00           N  
ATOM   1169  CA  ARG A  75      -0.532  20.816  -8.672  1.00  0.00           C  
ATOM   1170  C   ARG A  75      -0.784  21.656  -7.426  1.00  0.00           C  
ATOM   1171  O   ARG A  75      -1.815  21.516  -6.769  1.00  0.00           O  
ATOM   1172  CB  ARG A  75      -1.519  21.217  -9.758  1.00  0.00           C  
ATOM   1173  CG  ARG A  75      -1.469  22.683 -10.159  1.00  0.00           C  
ATOM   1174  CD  ARG A  75      -2.345  22.964 -11.325  1.00  0.00           C  
ATOM   1175  NE  ARG A  75      -1.857  22.325 -12.536  1.00  0.00           N  
ATOM   1176  CZ  ARG A  75      -2.545  22.251 -13.693  1.00  0.00           C  
ATOM   1177  NH1 ARG A  75      -3.745  22.781 -13.779  1.00  0.00           N  
ATOM   1178  NH2 ARG A  75      -2.012  21.647 -14.741  1.00  0.00           N  
ATOM   1179  H   ARG A  75      -1.559  18.970  -8.327  1.00  0.00           H  
ATOM   1180  HA  ARG A  75       0.486  21.015  -9.008  1.00  0.00           H  
ATOM   1181 1HB  ARG A  75      -1.335  20.624 -10.653  1.00  0.00           H  
ATOM   1182 2HB  ARG A  75      -2.534  21.001  -9.425  1.00  0.00           H  
ATOM   1183 1HG  ARG A  75      -1.802  23.300  -9.324  1.00  0.00           H  
ATOM   1184 2HG  ARG A  75      -0.447  22.953 -10.425  1.00  0.00           H  
ATOM   1185 1HD  ARG A  75      -3.349  22.591 -11.124  1.00  0.00           H  
ATOM   1186 2HD  ARG A  75      -2.385  24.038 -11.499  1.00  0.00           H  
ATOM   1187  HE  ARG A  75      -0.937  21.906 -12.509  1.00  0.00           H  
ATOM   1188 1HH1 ARG A  75      -4.152  23.243 -12.978  1.00  0.00           H  
ATOM   1189 2HH1 ARG A  75      -4.260  22.726 -14.646  1.00  0.00           H  
ATOM   1190 1HH2 ARG A  75      -1.089  21.240 -14.675  1.00  0.00           H  
ATOM   1191 2HH2 ARG A  75      -2.527  21.592 -15.607  1.00  0.00           H  
ATOM   1192  N   SER A  76       0.164  22.531  -7.106  1.00  0.00           N  
ATOM   1193  CA  SER A  76       0.052  23.388  -5.932  1.00  0.00           C  
ATOM   1194  C   SER A  76      -0.713  24.665  -6.254  1.00  0.00           C  
ATOM   1195  O   SER A  76      -0.678  25.152  -7.384  1.00  0.00           O  
ATOM   1196  OXT SER A  76      -1.359  25.209  -5.402  1.00  0.00           O  
ATOM   1197  CB  SER A  76       1.430  23.733  -5.404  1.00  0.00           C  
ATOM   1198  OG  SER A  76       1.347  24.637  -4.336  1.00  0.00           O  
ATOM   1199  H   SER A  76       0.985  22.603  -7.692  1.00  0.00           H  
ATOM   1200  HA  SER A  76      -0.508  22.846  -5.171  1.00  0.00           H  
ATOM   1201 1HB  SER A  76       1.932  22.823  -5.075  1.00  0.00           H  
ATOM   1202 2HB  SER A  76       2.029  24.165  -6.204  1.00  0.00           H  
ATOM   1203  HG  SER A  76       2.040  25.285  -4.484  1.00  0.00           H  
