# Supplementary material for: De novo design of immunoglobulin-like domains
Source: Nat Commun. 2022 Oct 3;13:5661. doi: 10.1038/s41467-022-33004-6 (PMC9530121; doi:10.1038/s41467-022-33004-6)
Supplement: Supplementary file 4 — Supplementary Data 1 [file 41467_2022_33004_MOESM4_ESM.zip › dIG_design_models/dIG2_model.pdb]

ATOM      1  N   GLU A   1       0.000   0.000   0.000  1.00  0.00           N  
ATOM      2  CA  GLU A   1       1.458   0.000   0.000  1.00  0.00           C  
ATOM      3  C   GLU A   1       2.009   1.420   0.000  1.00  0.00           C  
ATOM      4  O   GLU A   1       1.522   2.285  -0.728  1.00  0.00           O  
ATOM      5  CB  GLU A   1       1.991  -0.764  -1.214  1.00  0.00           C  
ATOM      6  CG  GLU A   1       3.507  -0.905  -1.252  1.00  0.00           C  
ATOM      7  CD  GLU A   1       4.048  -1.713  -0.105  1.00  0.00           C  
ATOM      8  OE1 GLU A   1       3.375  -2.615   0.332  1.00  0.00           O  
ATOM      9  OE2 GLU A   1       5.137  -1.427   0.334  1.00  0.00           O  
ATOM     10  H   GLU A   1      -0.492   0.764  -0.441  1.00  0.00           H  
ATOM     11  HA  GLU A   1       1.797  -0.490   0.913  1.00  0.00           H  
ATOM     12 1HB  GLU A   1       1.562  -1.766  -1.230  1.00  0.00           H  
ATOM     13 2HB  GLU A   1       1.679  -0.259  -2.128  1.00  0.00           H  
ATOM     14 1HG  GLU A   1       3.793  -1.386  -2.187  1.00  0.00           H  
ATOM     15 2HG  GLU A   1       3.954   0.088  -1.234  1.00  0.00           H  
ATOM     16  N   ILE A   2       3.027   1.654   0.821  1.00  0.00           N  
ATOM     17  CA  ILE A   2       3.673   2.960   0.887  1.00  0.00           C  
ATOM     18  C   ILE A   2       4.757   3.092  -0.174  1.00  0.00           C  
ATOM     19  O   ILE A   2       5.719   2.324  -0.192  1.00  0.00           O  
ATOM     20  CB  ILE A   2       4.285   3.200   2.279  1.00  0.00           C  
ATOM     21  CG1 ILE A   2       3.214   3.062   3.364  1.00  0.00           C  
ATOM     22  CG2 ILE A   2       4.938   4.572   2.344  1.00  0.00           C  
ATOM     23  CD1 ILE A   2       2.061   4.028   3.212  1.00  0.00           C  
ATOM     24  H   ILE A   2       3.362   0.909   1.414  1.00  0.00           H  
ATOM     25  HA  ILE A   2       2.918   3.722   0.691  1.00  0.00           H  
ATOM     26  HB  ILE A   2       5.038   2.439   2.482  1.00  0.00           H  
ATOM     27 1HG1 ILE A   2       2.813   2.048   3.353  1.00  0.00           H  
ATOM     28 2HG1 ILE A   2       3.665   3.223   4.344  1.00  0.00           H  
ATOM     29 1HG2 ILE A   2       5.365   4.725   3.335  1.00  0.00           H  
ATOM     30 2HG2 ILE A   2       5.727   4.634   1.596  1.00  0.00           H  
ATOM     31 3HG2 ILE A   2       4.191   5.341   2.148  1.00  0.00           H  
ATOM     32 1HD1 ILE A   2       1.344   3.869   4.017  1.00  0.00           H  
ATOM     33 2HD1 ILE A   2       2.436   5.051   3.256  1.00  0.00           H  
ATOM     34 3HD1 ILE A   2       1.572   3.862   2.253  1.00  0.00           H  
ATOM     35  N   HIS A   3       4.596   4.071  -1.059  1.00  0.00           N  
ATOM     36  CA  HIS A   3       5.572   4.319  -2.113  1.00  0.00           C  
ATOM     37  C   HIS A   3       6.250   5.671  -1.928  1.00  0.00           C  
ATOM     38  O   HIS A   3       5.657   6.716  -2.197  1.00  0.00           O  
ATOM     39  CB  HIS A   3       4.907   4.260  -3.492  1.00  0.00           C  
ATOM     40  CG  HIS A   3       4.312   2.924  -3.815  1.00  0.00           C  
ATOM     41  ND1 HIS A   3       5.044   1.901  -4.378  1.00  0.00           N  
ATOM     42  CD2 HIS A   3       3.056   2.445  -3.655  1.00  0.00           C  
ATOM     43  CE1 HIS A   3       4.263   0.848  -4.550  1.00  0.00           C  
ATOM     44  NE2 HIS A   3       3.053   1.153  -4.120  1.00  0.00           N  
ATOM     45  H   HIS A   3       3.777   4.658  -0.999  1.00  0.00           H  
ATOM     46  HA  HIS A   3       6.341   3.549  -2.051  1.00  0.00           H  
ATOM     47 1HB  HIS A   3       4.115   5.008  -3.547  1.00  0.00           H  
ATOM     48 2HB  HIS A   3       5.640   4.502  -4.260  1.00  0.00           H  
ATOM     49  HD1 HIS A   3       6.029   1.906  -4.556  1.00  0.00           H  
ATOM     50  HD2 HIS A   3       2.141   2.884  -3.256  1.00  0.00           H  
ATOM     51  HE1 HIS A   3       4.658  -0.070  -4.985  1.00  0.00           H  
ATOM     52  N   VAL A   4       7.497   5.644  -1.469  1.00  0.00           N  
ATOM     53  CA  VAL A   4       8.243   6.868  -1.206  1.00  0.00           C  
ATOM     54  C   VAL A   4       9.226   7.167  -2.331  1.00  0.00           C  
ATOM     55  O   VAL A   4      10.225   6.467  -2.498  1.00  0.00           O  
ATOM     56  CB  VAL A   4       9.011   6.751   0.124  1.00  0.00           C  
ATOM     57  CG1 VAL A   4       9.785   8.030   0.407  1.00  0.00           C  
ATOM     58  CG2 VAL A   4       8.041   6.446   1.256  1.00  0.00           C  
ATOM     59  H   VAL A   4       7.939   4.752  -1.297  1.00  0.00           H  
ATOM     60  HA  VAL A   4       7.533   7.694  -1.155  1.00  0.00           H  
ATOM     61  HB  VAL A   4       9.740   5.945   0.042  1.00  0.00           H  
ATOM     62 1HG1 VAL A   4      10.322   7.930   1.350  1.00  0.00           H  
ATOM     63 2HG1 VAL A   4      10.498   8.209  -0.398  1.00  0.00           H  
ATOM     64 3HG1 VAL A   4       9.092   8.868   0.472  1.00  0.00           H  
ATOM     65 1HG2 VAL A   4       8.591   6.364   2.193  1.00  0.00           H  
ATOM     66 2HG2 VAL A   4       7.308   7.250   1.334  1.00  0.00           H  
ATOM     67 3HG2 VAL A   4       7.529   5.506   1.053  1.00  0.00           H  
ATOM     68  N   GLU A   5       8.937   8.210  -3.101  1.00  0.00           N  
ATOM     69  CA  GLU A   5       9.849   8.671  -4.141  1.00  0.00           C  
ATOM     70  C   GLU A   5      10.576   9.939  -3.714  1.00  0.00           C  
ATOM     71  O   GLU A   5       9.948  10.952  -3.404  1.00  0.00           O  
ATOM     72  CB  GLU A   5       9.088   8.922  -5.445  1.00  0.00           C  
ATOM     73  CG  GLU A   5       9.959   9.394  -6.601  1.00  0.00           C  
ATOM     74  CD  GLU A   5       9.163   9.754  -7.824  1.00  0.00           C  
ATOM     75  OE1 GLU A   5       7.974   9.932  -7.705  1.00  0.00           O  
ATOM     76  OE2 GLU A   5       9.744   9.853  -8.879  1.00  0.00           O  
ATOM     77  H   GLU A   5       8.063   8.697  -2.962  1.00  0.00           H  
ATOM     78  HA  GLU A   5      10.597   7.895  -4.303  1.00  0.00           H  
ATOM     79 1HB  GLU A   5       8.587   8.005  -5.756  1.00  0.00           H  
ATOM     80 2HB  GLU A   5       8.318   9.675  -5.277  1.00  0.00           H  
ATOM     81 1HG  GLU A   5      10.527  10.268  -6.281  1.00  0.00           H  
ATOM     82 2HG  GLU A   5      10.667   8.607  -6.853  1.00  0.00           H  
ATOM     83  N   LEU A   6      11.903   9.878  -3.700  1.00  0.00           N  
ATOM     84  CA  LEU A   6      12.718  11.014  -3.286  1.00  0.00           C  
ATOM     85  C   LEU A   6      13.558  11.540  -4.443  1.00  0.00           C  
ATOM     86  O   LEU A   6      14.055  10.769  -5.264  1.00  0.00           O  
ATOM     87  CB  LEU A   6      13.634  10.613  -2.123  1.00  0.00           C  
ATOM     88  CG  LEU A   6      12.927  10.046  -0.885  1.00  0.00           C  
ATOM     89  CD1 LEU A   6      13.967   9.611   0.139  1.00  0.00           C  
ATOM     90  CD2 LEU A   6      11.995  11.099  -0.305  1.00  0.00           C  
ATOM     91  H   LEU A   6      12.359   9.023  -3.984  1.00  0.00           H  
ATOM     92  HA  LEU A   6      12.049  11.813  -2.968  1.00  0.00           H  
ATOM     93 1HB  LEU A   6      14.336   9.860  -2.477  1.00  0.00           H  
ATOM     94 2HB  LEU A   6      14.201  11.489  -1.809  1.00  0.00           H  
ATOM     95  HG  LEU A   6      12.349   9.166  -1.167  1.00  0.00           H  
ATOM     96 1HD1 LEU A   6      13.465   9.208   1.019  1.00  0.00           H  
ATOM     97 2HD1 LEU A   6      14.607   8.844  -0.295  1.00  0.00           H  
ATOM     98 3HD1 LEU A   6      14.572  10.469   0.429  1.00  0.00           H  
ATOM     99 1HD2 LEU A   6      11.492  10.696   0.574  1.00  0.00           H  
ATOM    100 2HD2 LEU A   6      12.572  11.979  -0.021  1.00  0.00           H  
ATOM    101 3HD2 LEU A   6      11.252  11.378  -1.052  1.00  0.00           H  
ATOM    102  N   ARG A   7      13.713  12.859  -4.503  1.00  0.00           N  
ATOM    103  CA  ARG A   7      14.481  13.492  -5.568  1.00  0.00           C  
ATOM    104  C   ARG A   7      15.424  14.551  -5.012  1.00  0.00           C  
ATOM    105  O   ARG A   7      14.990  15.504  -4.365  1.00  0.00           O  
ATOM    106  CB  ARG A   7      13.553  14.131  -6.591  1.00  0.00           C  
ATOM    107  CG  ARG A   7      14.255  14.787  -7.769  1.00  0.00           C  
ATOM    108  CD  ARG A   7      13.284  15.300  -8.770  1.00  0.00           C  
ATOM    109  NE  ARG A   7      13.940  16.063  -9.820  1.00  0.00           N  
ATOM    110  CZ  ARG A   7      14.390  15.541 -10.978  1.00  0.00           C  
ATOM    111  NH1 ARG A   7      14.247  14.256 -11.219  1.00  0.00           N  
ATOM    112  NH2 ARG A   7      14.974  16.320 -11.871  1.00  0.00           N  
ATOM    113  H   ARG A   7      13.287  13.437  -3.793  1.00  0.00           H  
ATOM    114  HA  ARG A   7      15.087  12.725  -6.050  1.00  0.00           H  
ATOM    115 1HB  ARG A   7      12.876  13.376  -6.989  1.00  0.00           H  
ATOM    116 2HB  ARG A   7      12.944  14.892  -6.104  1.00  0.00           H  
ATOM    117 1HG  ARG A   7      14.856  15.624  -7.415  1.00  0.00           H  
ATOM    118 2HG  ARG A   7      14.901  14.058  -8.260  1.00  0.00           H  
ATOM    119 1HD  ARG A   7      12.762  14.463  -9.233  1.00  0.00           H  
ATOM    120 2HD  ARG A   7      12.563  15.950  -8.277  1.00  0.00           H  
ATOM    121  HE  ARG A   7      14.068  17.055  -9.670  1.00  0.00           H  
ATOM    122 1HH1 ARG A   7      13.801  13.661 -10.536  1.00  0.00           H  
ATOM    123 2HH1 ARG A   7      14.584  13.865 -12.087  1.00  0.00           H  
ATOM    124 1HH2 ARG A   7      15.084  17.308 -11.686  1.00  0.00           H  
ATOM    125 2HH2 ARG A   7      15.311  15.929 -12.739  1.00  0.00           H  
ATOM    126  N   LYS A   8      16.716  14.379  -5.268  1.00  0.00           N  
ATOM    127  CA  LYS A   8      17.722  15.326  -4.803  1.00  0.00           C  
ATOM    128  C   LYS A   8      18.125  16.291  -5.912  1.00  0.00           C  
ATOM    129  O   LYS A   8      18.559  15.872  -6.985  1.00  0.00           O  
ATOM    130  CB  LYS A   8      18.953  14.586  -4.278  1.00  0.00           C  
ATOM    131  CG  LYS A   8      20.059  15.495  -3.758  1.00  0.00           C  
ATOM    132  CD  LYS A   8      21.271  14.690  -3.310  1.00  0.00           C  
ATOM    133  CE  LYS A   8      22.417  15.600  -2.892  1.00  0.00           C  
ATOM    134  NZ  LYS A   8      23.638  14.828  -2.536  1.00  0.00           N  
ATOM    135  H   LYS A   8      17.009  13.571  -5.797  1.00  0.00           H  
ATOM    136  HA  LYS A   8      17.288  15.912  -3.993  1.00  0.00           H  
ATOM    137 1HB  LYS A   8      18.659  13.920  -3.467  1.00  0.00           H  
ATOM    138 2HB  LYS A   8      19.373  13.969  -5.072  1.00  0.00           H  
ATOM    139 1HG  LYS A   8      20.363  16.186  -4.545  1.00  0.00           H  
ATOM    140 2HG  LYS A   8      19.687  16.074  -2.913  1.00  0.00           H  
ATOM    141 1HD  LYS A   8      20.995  14.055  -2.467  1.00  0.00           H  
ATOM    142 2HD  LYS A   8      21.606  14.053  -4.128  1.00  0.00           H  
ATOM    143 1HE  LYS A   8      22.657  16.281  -3.707  1.00  0.00           H  
ATOM    144 2HE  LYS A   8      22.113  16.194  -2.030  1.00  0.00           H  
ATOM    145 1HZ  LYS A   8      24.373  15.466  -2.264  1.00  0.00           H  
ATOM    146 2HZ  LYS A   8      23.432  14.206  -1.767  1.00  0.00           H  
ATOM    147 3HZ  LYS A   8      23.940  14.288  -3.334  1.00  0.00           H  
ATOM    148  N   GLU A   9      17.978  17.584  -5.646  1.00  0.00           N  
ATOM    149  CA  GLU A   9      18.444  18.613  -6.568  1.00  0.00           C  
ATOM    150  C   GLU A   9      19.379  19.594  -5.872  1.00  0.00           C  
ATOM    151  O   GLU A   9      18.980  20.704  -5.521  1.00  0.00           O  
ATOM    152  CB  GLU A   9      17.256  19.367  -7.171  1.00  0.00           C  
ATOM    153  CG  GLU A   9      16.335  18.508  -8.026  1.00  0.00           C  
ATOM    154  CD  GLU A   9      15.194  19.286  -8.620  1.00  0.00           C  
ATOM    155  OE1 GLU A   9      15.071  20.448  -8.316  1.00  0.00           O  
ATOM    156  OE2 GLU A   9      14.445  18.717  -9.378  1.00  0.00           O  
ATOM    157  H   GLU A   9      17.532  17.862  -4.783  1.00  0.00           H  
ATOM    158  HA  GLU A   9      19.004  18.125  -7.365  1.00  0.00           H  
ATOM    159 1HB  GLU A   9      16.658  19.803  -6.370  1.00  0.00           H  
ATOM    160 2HB  GLU A   9      17.621  20.186  -7.790  1.00  0.00           H  
ATOM    161 1HG  GLU A   9      16.917  18.065  -8.834  1.00  0.00           H  
ATOM    162 2HG  GLU A   9      15.938  17.699  -7.415  1.00  0.00           H  
ATOM    163  N   GLY A  10      20.625  19.177  -5.675  1.00  0.00           N  
ATOM    164  CA  GLY A  10      21.612  20.006  -4.995  1.00  0.00           C  
ATOM    165  C   GLY A  10      21.336  20.075  -3.498  1.00  0.00           C  
ATOM    166  O   GLY A  10      21.896  19.304  -2.718  1.00  0.00           O  
ATOM    167  H   GLY A  10      20.895  18.261  -6.005  1.00  0.00           H  
ATOM    168 1HA  GLY A  10      22.609  19.600  -5.166  1.00  0.00           H  
ATOM    169 2HA  GLY A  10      21.597  21.010  -5.417  1.00  0.00           H  
ATOM    170  N   ASP A  11      20.471  21.003  -3.103  1.00  0.00           N  
ATOM    171  CA  ASP A  11      20.071  21.132  -1.707  1.00  0.00           C  
ATOM    172  C   ASP A  11      18.555  21.084  -1.562  1.00  0.00           C  
ATOM    173  O   ASP A  11      18.019  21.291  -0.473  1.00  0.00           O  
ATOM    174  CB  ASP A  11      20.605  22.438  -1.115  1.00  0.00           C  
ATOM    175  CG  ASP A  11      20.055  23.675  -1.813  1.00  0.00           C  
ATOM    176  OD1 ASP A  11      19.320  23.520  -2.760  1.00  0.00           O  
ATOM    177  OD2 ASP A  11      20.374  24.761  -1.393  1.00  0.00           O  
ATOM    178  H   ASP A  11      20.081  21.634  -3.787  1.00  0.00           H  
ATOM    179  HA  ASP A  11      20.486  20.288  -1.156  1.00  0.00           H  
ATOM    180 1HB  ASP A  11      20.346  22.491  -0.057  1.00  0.00           H  
ATOM    181 2HB  ASP A  11      21.693  22.452  -1.186  1.00  0.00           H  
ATOM    182  N   ARG A  12      17.869  20.810  -2.666  1.00  0.00           N  
ATOM    183  CA  ARG A  12      16.422  20.627  -2.643  1.00  0.00           C  
ATOM    184  C   ARG A  12      16.054  19.149  -2.636  1.00  0.00           C  
ATOM    185  O   ARG A  12      16.460  18.394  -3.520  1.00  0.00           O  
ATOM    186  CB  ARG A  12      15.778  21.301  -3.845  1.00  0.00           C  
ATOM    187  CG  ARG A  12      14.273  21.115  -3.952  1.00  0.00           C  
ATOM    188  CD  ARG A  12      13.742  21.654  -5.231  1.00  0.00           C  
ATOM    189  NE  ARG A  12      12.300  21.494  -5.330  1.00  0.00           N  
ATOM    190  CZ  ARG A  12      11.685  20.417  -5.856  1.00  0.00           C  
ATOM    191  NH1 ARG A  12      12.397  19.417  -6.325  1.00  0.00           N  
ATOM    192  NH2 ARG A  12      10.365  20.367  -5.901  1.00  0.00           N  
ATOM    193  H   ARG A  12      18.361  20.727  -3.544  1.00  0.00           H  
ATOM    194  HA  ARG A  12      16.039  21.071  -1.724  1.00  0.00           H  
ATOM    195 1HB  ARG A  12      15.976  22.371  -3.812  1.00  0.00           H  
ATOM    196 2HB  ARG A  12      16.224  20.914  -4.762  1.00  0.00           H  
ATOM    197 1HG  ARG A  12      14.033  20.053  -3.902  1.00  0.00           H  
ATOM    198 2HG  ARG A  12      13.782  21.637  -3.130  1.00  0.00           H  
ATOM    199 1HD  ARG A  12      13.973  22.717  -5.301  1.00  0.00           H  
ATOM    200 2HD  ARG A  12      14.202  21.128  -6.066  1.00  0.00           H  
ATOM    201  HE  ARG A  12      11.719  22.244  -4.980  1.00  0.00           H  
ATOM    202 1HH1 ARG A  12      13.406  19.455  -6.290  1.00  0.00           H  
ATOM    203 2HH1 ARG A  12      11.936  18.609  -6.719  1.00  0.00           H  
ATOM    204 1HH2 ARG A  12       9.817  21.136  -5.541  1.00  0.00           H  
ATOM    205 2HH2 ARG A  12       9.904  19.560  -6.295  1.00  0.00           H  
ATOM    206  N   VAL A  13      15.284  18.741  -1.633  1.00  0.00           N  
ATOM    207  CA  VAL A  13      14.829  17.359  -1.530  1.00  0.00           C  
ATOM    208  C   VAL A  13      13.310  17.273  -1.608  1.00  0.00           C  
ATOM    209  O   VAL A  13      12.605  17.741  -0.714  1.00  0.00           O  
ATOM    210  CB  VAL A  13      15.308  16.736  -0.205  1.00  0.00           C  
ATOM    211  CG1 VAL A  13      14.805  15.306  -0.077  1.00  0.00           C  
ATOM    212  CG2 VAL A  13      16.827  16.783  -0.131  1.00  0.00           C  
ATOM    213  H   VAL A  13      15.007  19.404  -0.924  1.00  0.00           H  
ATOM    214  HA  VAL A  13      15.239  16.804  -2.373  1.00  0.00           H  
ATOM    215  HB  VAL A  13      14.885  17.301   0.625  1.00  0.00           H  
ATOM    216 1HG1 VAL A  13      15.153  14.881   0.865  1.00  0.00           H  
ATOM    217 2HG1 VAL A  13      13.716  15.300  -0.096  1.00  0.00           H  
ATOM    218 3HG1 VAL A  13      15.187  14.710  -0.906  1.00  0.00           H  
ATOM    219 1HG2 VAL A  13      17.159  16.342   0.808  1.00  0.00           H  
ATOM    220 2HG2 VAL A  13      17.249  16.223  -0.965  1.00  0.00           H  
ATOM    221 3HG2 VAL A  13      17.162  17.819  -0.183  1.00  0.00           H  
ATOM    222  N   GLU A  14      12.811  16.671  -2.683  1.00  0.00           N  
ATOM    223  CA  GLU A  14      11.375  16.504  -2.870  1.00  0.00           C  
ATOM    224  C   GLU A  14      10.907  15.146  -2.363  1.00  0.00           C  
ATOM    225  O   GLU A  14      11.454  14.110  -2.741  1.00  0.00           O  
ATOM    226  CB  GLU A  14      11.007  16.663  -4.347  1.00  0.00           C  
ATOM    227  CG  GLU A  14       9.515  16.580  -4.636  1.00  0.00           C  
ATOM    228  CD  GLU A  14       9.176  16.915  -6.062  1.00  0.00           C  
ATOM    229  OE1 GLU A  14       9.989  17.518  -6.720  1.00  0.00           O  
ATOM    230  OE2 GLU A  14       8.103  16.566  -6.494  1.00  0.00           O  
ATOM    231  H   GLU A  14      13.443  16.321  -3.388  1.00  0.00           H  
ATOM    232  HA  GLU A  14      10.866  17.272  -2.286  1.00  0.00           H  
ATOM    233 1HB  GLU A  14      11.366  17.626  -4.710  1.00  0.00           H  
ATOM    234 2HB  GLU A  14      11.504  15.888  -4.931  1.00  0.00           H  
ATOM    235 1HG  GLU A  14       9.169  15.570  -4.420  1.00  0.00           H  
ATOM    236 2HG  GLU A  14       8.989  17.265  -3.972  1.00  0.00           H  
ATOM    237  N   VAL A  15       9.893  15.157  -1.506  1.00  0.00           N  
ATOM    238  CA  VAL A  15       9.403  13.933  -0.882  1.00  0.00           C  
ATOM    239  C   VAL A  15       8.005  13.585  -1.378  1.00  0.00           C  
ATOM    240  O   VAL A  15       7.061  14.352  -1.193  1.00  0.00           O  
ATOM    241  CB  VAL A  15       9.378  14.087   0.650  1.00  0.00           C  
ATOM    242  CG1 VAL A  15       8.878  12.808   1.305  1.00  0.00           C  
ATOM    243  CG2 VAL A  15      10.766  14.446   1.157  1.00  0.00           C  
ATOM    244  H   VAL A  15       9.449  16.036  -1.280  1.00  0.00           H  
ATOM    245  HA  VAL A  15      10.070  13.119  -1.165  1.00  0.00           H  
ATOM    246  HB  VAL A  15       8.677  14.879   0.915  1.00  0.00           H  
ATOM    247 1HG1 VAL A  15       8.867  12.935   2.388  1.00  0.00           H  
ATOM    248 2HG1 VAL A  15       7.870  12.590   0.955  1.00  0.00           H  
ATOM    249 3HG1 VAL A  15       9.541  11.983   1.044  1.00  0.00           H  
ATOM    250 1HG2 VAL A  15      10.741  14.554   2.241  1.00  0.00           H  
ATOM    251 2HG2 VAL A  15      11.468  13.657   0.886  1.00  0.00           H  
ATOM    252 3HG2 VAL A  15      11.087  15.386   0.706  1.00  0.00           H  
ATOM    253  N   ARG A  16       7.879  12.422  -2.008  1.00  0.00           N  
ATOM    254  CA  ARG A  16       6.590  11.953  -2.501  1.00  0.00           C  
ATOM    255  C   ARG A  16       6.190  10.641  -1.839  1.00  0.00           C  
ATOM    256  O   ARG A  16       6.723   9.581  -2.167  1.00  0.00           O  
ATOM    257  CB  ARG A  16       6.631  11.764  -4.010  1.00  0.00           C  
ATOM    258  CG  ARG A  16       6.928  13.025  -4.805  1.00  0.00           C  
ATOM    259  CD  ARG A  16       7.114  12.733  -6.250  1.00  0.00           C  
ATOM    260  NE  ARG A  16       7.425  13.933  -7.010  1.00  0.00           N  
ATOM    261  CZ  ARG A  16       7.706  13.953  -8.328  1.00  0.00           C  
ATOM    262  NH1 ARG A  16       7.713  12.832  -9.015  1.00  0.00           N  
ATOM    263  NH2 ARG A  16       7.976  15.098  -8.929  1.00  0.00           N  
ATOM    264  H   ARG A  16       8.698  11.847  -2.148  1.00  0.00           H  
ATOM    265  HA  ARG A  16       5.838  12.700  -2.245  1.00  0.00           H  
ATOM    266 1HB  ARG A  16       7.392  11.028  -4.264  1.00  0.00           H  
ATOM    267 2HB  ARG A  16       5.672  11.375  -4.355  1.00  0.00           H  
ATOM    268 1HG  ARG A  16       6.099  13.725  -4.701  1.00  0.00           H  
ATOM    269 2HG  ARG A  16       7.842  13.486  -4.428  1.00  0.00           H  
ATOM    270 1HD  ARG A  16       7.935  12.028  -6.376  1.00  0.00           H  
ATOM    271 2HD  ARG A  16       6.199  12.301  -6.654  1.00  0.00           H  
ATOM    272  HE  ARG A  16       7.429  14.815  -6.515  1.00  0.00           H  
ATOM    273 1HH1 ARG A  16       7.506  11.956  -8.555  1.00  0.00           H  
ATOM    274 2HH1 ARG A  16       7.924  12.847 -10.002  1.00  0.00           H  
ATOM    275 1HH2 ARG A  16       7.972  15.960  -8.400  1.00  0.00           H  
ATOM    276 2HH2 ARG A  16       8.188  15.113  -9.915  1.00  0.00           H  
ATOM    277  N   VAL A  17       5.248  10.719  -0.904  1.00  0.00           N  
ATOM    278  CA  VAL A  17       4.774   9.537  -0.195  1.00  0.00           C  
ATOM    279  C   VAL A  17       3.346   9.190  -0.597  1.00  0.00           C  
ATOM    280  O   VAL A  17       2.399   9.881  -0.221  1.00  0.00           O  
ATOM    281  CB  VAL A  17       4.834   9.766   1.327  1.00  0.00           C  
ATOM    282  CG1 VAL A  17       4.337   8.536   2.071  1.00  0.00           C  
ATOM    283  CG2 VAL A  17       6.256  10.111   1.742  1.00  0.00           C  
ATOM    284  H   VAL A  17       4.852  11.620  -0.680  1.00  0.00           H  
ATOM    285  HA  VAL A  17       5.412   8.697  -0.471  1.00  0.00           H  
ATOM    286  HB  VAL A  17       4.169  10.590   1.587  1.00  0.00           H  
ATOM    287 1HG1 VAL A  17       4.386   8.716   3.145  1.00  0.00           H  
ATOM    288 2HG1 VAL A  17       3.306   8.329   1.785  1.00  0.00           H  
ATOM    289 3HG1 VAL A  17       4.963   7.681   1.818  1.00  0.00           H  
ATOM    290 1HG2 VAL A  17       6.291  10.273   2.819  1.00  0.00           H  
ATOM    291 2HG2 VAL A  17       6.922   9.290   1.476  1.00  0.00           H  
ATOM    292 3HG2 VAL A  17       6.575  11.018   1.229  1.00  0.00           H  
ATOM    293  N   GLU A  18       3.197   8.115  -1.364  1.00  0.00           N  
ATOM    294  CA  GLU A  18       1.884   7.676  -1.822  1.00  0.00           C  
ATOM    295  C   GLU A  18       1.402   6.465  -1.034  1.00  0.00           C  
ATOM    296  O   GLU A  18       2.074   5.435  -0.987  1.00  0.00           O  
ATOM    297  CB  GLU A  18       1.924   7.342  -3.315  1.00  0.00           C  
ATOM    298  CG  GLU A  18       0.594   6.880  -3.892  1.00  0.00           C  
ATOM    299  CD  GLU A  18       0.639   6.683  -5.382  1.00  0.00           C  
ATOM    300  OE1 GLU A  18       1.442   7.317  -6.022  1.00  0.00           O  
ATOM    301  OE2 GLU A  18      -0.131   5.896  -5.880  1.00  0.00           O  
ATOM    302  H   GLU A  18       4.015   7.588  -1.636  1.00  0.00           H  
ATOM    303  HA  GLU A  18       1.177   8.489  -1.652  1.00  0.00           H  
ATOM    304 1HB  GLU A  18       2.245   8.220  -3.876  1.00  0.00           H  
ATOM    305 2HB  GLU A  18       2.657   6.555  -3.492  1.00  0.00           H  
ATOM    306 1HG  GLU A  18       0.313   5.938  -3.421  1.00  0.00           H  
ATOM    307 2HG  GLU A  18      -0.170   7.617  -3.651  1.00  0.00           H  
ATOM    308  N   ASN A  19       0.233   6.595  -0.416  1.00  0.00           N  
ATOM    309  CA  ASN A  19      -0.357   5.501   0.345  1.00  0.00           C  
ATOM    310  C   ASN A  19      -1.512   4.861  -0.415  1.00  0.00           C  
ATOM    311  O   ASN A  19      -2.603   5.424  -0.495  1.00  0.00           O  
ATOM    312  CB  ASN A  19      -0.818   5.985   1.708  1.00  0.00           C  
ATOM    313  CG  ASN A  19      -1.351   4.872   2.567  1.00  0.00           C  
ATOM    314  OD1 ASN A  19      -1.494   3.733   2.110  1.00  0.00           O  
ATOM    315  ND2 ASN A  19      -1.647   5.180   3.804  1.00  0.00           N  
ATOM    316  H   ASN A  19      -0.260   7.475  -0.475  1.00  0.00           H  
ATOM    317  HA  ASN A  19       0.409   4.739   0.493  1.00  0.00           H  
ATOM    318 1HB  ASN A  19       0.015   6.462   2.226  1.00  0.00           H  
ATOM    319 2HB  ASN A  19      -1.598   6.737   1.582  1.00  0.00           H  
ATOM    320 1HD2 ASN A  19      -2.005   4.480   4.422  1.00  0.00           H  
ATOM    321 2HD2 ASN A  19      -1.515   6.115   4.132  1.00  0.00           H  
ATOM    322  N   ARG A  20      -1.264   3.680  -0.972  1.00  0.00           N  
ATOM    323  CA  ARG A  20      -2.260   2.995  -1.788  1.00  0.00           C  
ATOM    324  C   ARG A  20      -3.084   2.024  -0.952  1.00  0.00           C  
ATOM    325  O   ARG A  20      -3.954   1.326  -1.472  1.00  0.00           O  
ATOM    326  CB  ARG A  20      -1.590   2.237  -2.925  1.00  0.00           C  
ATOM    327  CG  ARG A  20      -0.902   3.113  -3.960  1.00  0.00           C  
ATOM    328  CD  ARG A  20      -0.282   2.304  -5.040  1.00  0.00           C  
ATOM    329  NE  ARG A  20       0.365   3.139  -6.040  1.00  0.00           N  
ATOM    330  CZ  ARG A  20       1.190   2.681  -7.001  1.00  0.00           C  
ATOM    331  NH1 ARG A  20       1.458   1.396  -7.080  1.00  0.00           N  
ATOM    332  NH2 ARG A  20       1.729   3.523  -7.866  1.00  0.00           N  
ATOM    333  H   ARG A  20      -0.364   3.246  -0.827  1.00  0.00           H  
ATOM    334  HA  ARG A  20      -2.938   3.744  -2.196  1.00  0.00           H  
ATOM    335 1HB  ARG A  20      -0.842   1.558  -2.518  1.00  0.00           H  
ATOM    336 2HB  ARG A  20      -2.332   1.632  -3.446  1.00  0.00           H  
ATOM    337 1HG  ARG A  20      -1.632   3.785  -4.411  1.00  0.00           H  
ATOM    338 2HG  ARG A  20      -0.119   3.700  -3.477  1.00  0.00           H  
ATOM    339 1HD  ARG A  20       0.470   1.641  -4.612  1.00  0.00           H  
ATOM    340 2HD  ARG A  20      -1.049   1.711  -5.536  1.00  0.00           H  
ATOM    341  HE  ARG A  20       0.183   4.133  -6.011  1.00  0.00           H  
ATOM    342 1HH1 ARG A  20       1.046   0.753  -6.419  1.00  0.00           H  
ATOM    343 2HH1 ARG A  20       2.076   1.053  -7.801  1.00  0.00           H  
ATOM    344 1HH2 ARG A  20       1.523   4.510  -7.805  1.00  0.00           H  
ATOM    345 2HH2 ARG A  20       2.347   3.179  -8.586  1.00  0.00           H  
ATOM    346  N   SER A  21      -2.806   1.986   0.347  1.00  0.00           N  
ATOM    347  CA  SER A  21      -3.496   1.075   1.252  1.00  0.00           C  
ATOM    348  C   SER A  21      -4.662   1.766   1.947  1.00  0.00           C  
ATOM    349  O   SER A  21      -4.650   2.982   2.138  1.00  0.00           O  
ATOM    350  CB  SER A  21      -2.528   0.534   2.286  1.00  0.00           C  
ATOM    351  OG  SER A  21      -3.197  -0.241   3.243  1.00  0.00           O  
ATOM    352  H   SER A  21      -2.098   2.604   0.717  1.00  0.00           H  
ATOM    353  HA  SER A  21      -3.899   0.252   0.661  1.00  0.00           H  
ATOM    354 1HB  SER A  21      -1.767  -0.070   1.792  1.00  0.00           H  
ATOM    355 2HB  SER A  21      -2.020   1.363   2.777  1.00  0.00           H  
ATOM    356  HG  SER A  21      -2.532  -0.815   3.630  1.00  0.00           H  
ATOM    357  N   SER A  22      -5.668   0.985   2.322  1.00  0.00           N  
ATOM    358  CA  SER A  22      -6.796   1.502   3.087  1.00  0.00           C  
ATOM    359  C   SER A  22      -6.377   1.868   4.505  1.00  0.00           C  
ATOM    360  O   SER A  22      -7.074   2.612   5.196  1.00  0.00           O  
ATOM    361  CB  SER A  22      -7.913   0.477   3.129  1.00  0.00           C  
ATOM    362  OG  SER A  22      -7.541  -0.640   3.889  1.00  0.00           O  
ATOM    363  H   SER A  22      -5.652   0.007   2.070  1.00  0.00           H  
ATOM    364  HA  SER A  22      -7.150   2.410   2.598  1.00  0.00           H  
ATOM    365 1HB  SER A  22      -8.807   0.930   3.557  1.00  0.00           H  
ATOM    366 2HB  SER A  22      -8.158   0.165   2.115  1.00  0.00           H  
ATOM    367  HG  SER A  22      -7.353  -0.310   4.771  1.00  0.00           H  
ATOM    368  N   GLN A  23      -5.235   1.343   4.934  1.00  0.00           N  
ATOM    369  CA  GLN A  23      -4.661   1.706   6.224  1.00  0.00           C  
ATOM    370  C   GLN A  23      -3.819   2.971   6.116  1.00  0.00           C  
ATOM    371  O   GLN A  23      -2.805   2.996   5.418  1.00  0.00           O  
ATOM    372  CB  GLN A  23      -3.810   0.558   6.775  1.00  0.00           C  
ATOM    373  CG  GLN A  23      -3.038   0.905   8.036  1.00  0.00           C  
ATOM    374  CD  GLN A  23      -3.945   1.101   9.235  1.00  0.00           C  
ATOM    375  OE1 GLN A  23      -4.752   0.229   9.569  1.00  0.00           O  
ATOM    376  NE2 GLN A  23      -3.818   2.248   9.892  1.00  0.00           N  
ATOM    377  H   GLN A  23      -4.752   0.674   4.351  1.00  0.00           H  
ATOM    378  HA  GLN A  23      -5.480   1.908   6.915  1.00  0.00           H  
ATOM    379 1HB  GLN A  23      -4.451  -0.295   6.997  1.00  0.00           H  
ATOM    380 2HB  GLN A  23      -3.094   0.241   6.018  1.00  0.00           H  
ATOM    381 1HG  GLN A  23      -2.345   0.094   8.260  1.00  0.00           H  
ATOM    382 2HG  GLN A  23      -2.487   1.831   7.869  1.00  0.00           H  
ATOM    383 1HE2 GLN A  23      -4.390   2.434  10.692  1.00  0.00           H  
ATOM    384 2HE2 GLN A  23      -3.151   2.928   9.587  1.00  0.00           H  
ATOM    385  N   PRO A  24      -4.246   4.021   6.810  1.00  0.00           N  
ATOM    386  CA  PRO A  24      -3.518   5.284   6.813  1.00  0.00           C  
ATOM    387  C   PRO A  24      -2.238   5.180   7.633  1.00  0.00           C  
ATOM    388  O   PRO A  24      -2.148   4.378   8.563  1.00  0.00           O  
ATOM    389  CB  PRO A  24      -4.518   6.256   7.448  1.00  0.00           C  
ATOM    390  CG  PRO A  24      -5.334   5.400   8.355  1.00  0.00           C  
ATOM    391  CD  PRO A  24      -5.494   4.105   7.604  1.00  0.00           C  
ATOM    392  HA  PRO A  24      -3.238   5.517   5.786  1.00  0.00           H  
ATOM    393 1HB  PRO A  24      -3.980   7.053   7.982  1.00  0.00           H  
ATOM    394 2HB  PRO A  24      -5.118   6.743   6.665  1.00  0.00           H  
ATOM    395 1HG  PRO A  24      -4.821   5.270   9.319  1.00  0.00           H  
ATOM    396 2HG  PRO A  24      -6.297   5.887   8.571  1.00  0.00           H  
ATOM    397 1HD  PRO A  24      -5.577   3.274   8.320  1.00  0.00           H  
ATOM    398 2HD  PRO A  24      -6.389   4.159   6.966  1.00  0.00           H  
ATOM    399  N   GLY A  25      -1.249   5.996   7.282  1.00  0.00           N  
ATOM    400  CA  GLY A  25       0.031   5.992   7.981  1.00  0.00           C  
ATOM    401  C   GLY A  25       0.443   7.403   8.381  1.00  0.00           C  
ATOM    402  O   GLY A  25      -0.352   8.339   8.301  1.00  0.00           O  
ATOM    403  H   GLY A  25      -1.388   6.634   6.512  1.00  0.00           H  
ATOM    404 1HA  GLY A  25      -0.041   5.364   8.869  1.00  0.00           H  
ATOM    405 2HA  GLY A  25       0.794   5.555   7.339  1.00  0.00           H  
ATOM    406  N   THR A  26       1.691   7.549   8.813  1.00  0.00           N  
ATOM    407  CA  THR A  26       2.207   8.843   9.243  1.00  0.00           C  
ATOM    408  C   THR A  26       3.579   9.118   8.640  1.00  0.00           C  
ATOM    409  O   THR A  26       4.445   8.243   8.620  1.00  0.00           O  
ATOM    410  CB  THR A  26       2.292   8.923  10.779  1.00  0.00           C  
ATOM    411  OG1 THR A  26       0.991   8.717  11.343  1.00  0.00           O  
ATOM    412  CG2 THR A  26       2.819  10.282  11.213  1.00  0.00           C  
ATOM    413  H   THR A  26       2.299   6.742   8.844  1.00  0.00           H  
ATOM    414  HA  THR A  26       1.525   9.615   8.887  1.00  0.00           H  
ATOM    415  HB  THR A  26       2.961   8.146  11.147  1.00  0.00           H  
ATOM    416  HG1 THR A  26       0.605   9.565  11.575  1.00  0.00           H  
ATOM    417 1HG2 THR A  26       2.873  10.321  12.301  1.00  0.00           H  
ATOM    418 2HG2 THR A  26       3.813  10.438  10.795  1.00  0.00           H  
ATOM    419 3HG2 THR A  26       2.149  11.063  10.856  1.00  0.00           H  
ATOM    420  N   VAL A  27       3.770  10.337   8.148  1.00  0.00           N  
ATOM    421  CA  VAL A  27       5.021  10.716   7.504  1.00  0.00           C  
ATOM    422  C   VAL A  27       5.818  11.682   8.372  1.00  0.00           C  
ATOM    423  O   VAL A  27       5.363  12.787   8.666  1.00  0.00           O  
ATOM    424  CB  VAL A  27       4.742  11.370   6.137  1.00  0.00           C  
ATOM    425  CG1 VAL A  27       6.045  11.773   5.464  1.00  0.00           C  
ATOM    426  CG2 VAL A  27       3.953  10.413   5.257  1.00  0.00           C  
ATOM    427  H   VAL A  27       3.029  11.020   8.223  1.00  0.00           H  
ATOM    428  HA  VAL A  27       5.620   9.815   7.371  1.00  0.00           H  
ATOM    429  HB  VAL A  27       4.165  12.282   6.292  1.00  0.00           H  
ATOM    430 1HG1 VAL A  27       5.829  12.233   4.499  1.00  0.00           H  
ATOM    431 2HG1 VAL A  27       6.576  12.485   6.095  1.00  0.00           H  
ATOM    432 3HG1 VAL A  27       6.665  10.889   5.312  1.00  0.00           H  
ATOM    433 1HG2 VAL A  27       3.759  10.882   4.293  1.00  0.00           H  
ATOM    434 2HG2 VAL A  27       4.528   9.498   5.107  1.00  0.00           H  
ATOM    435 3HG2 VAL A  27       3.006  10.171   5.740  1.00  0.00           H  
ATOM    436  N   GLU A  28       7.009  11.257   8.780  1.00  0.00           N  
ATOM    437  CA  GLU A  28       7.899  12.108   9.562  1.00  0.00           C  
ATOM    438  C   GLU A  28       9.115  12.529   8.747  1.00  0.00           C  
ATOM    439  O   GLU A  28       9.905  11.690   8.315  1.00  0.00           O  
ATOM    440  CB  GLU A  28       8.350  11.383  10.832  1.00  0.00           C  
ATOM    441  CG  GLU A  28       9.287  12.192  11.718  1.00  0.00           C  
ATOM    442  CD  GLU A  28       9.630  11.488  13.002  1.00  0.00           C  
ATOM    443  OE1 GLU A  28       8.811  11.478  13.889  1.00  0.00           O  
ATOM    444  OE2 GLU A  28      10.713  10.961  13.095  1.00  0.00           O  
ATOM    445  H   GLU A  28       7.306  10.321   8.543  1.00  0.00           H  
ATOM    446  HA  GLU A  28       7.351  13.010   9.835  1.00  0.00           H  
ATOM    447 1HB  GLU A  28       7.477  11.114  11.427  1.00  0.00           H  
ATOM    448 2HB  GLU A  28       8.860  10.458  10.562  1.00  0.00           H  
ATOM    449 1HG  GLU A  28      10.207  12.391  11.169  1.00  0.00           H  
ATOM    450 2HG  GLU A  28       8.818  13.148  11.947  1.00  0.00           H  
ATOM    451  N   ILE A  29       9.259  13.833   8.540  1.00  0.00           N  
ATOM    452  CA  ILE A  29      10.363  14.366   7.750  1.00  0.00           C  
ATOM    453  C   ILE A  29      11.196  15.350   8.560  1.00  0.00           C  
ATOM    454  O   ILE A  29      10.673  16.325   9.099  1.00  0.00           O  
ATOM    455  CB  ILE A  29       9.843  15.059   6.477  1.00  0.00           C  
ATOM    456  CG1 ILE A  29       9.044  14.073   5.621  1.00  0.00           C  
ATOM    457  CG2 ILE A  29      10.998  15.645   5.681  1.00  0.00           C  
ATOM    458  CD1 ILE A  29       8.302  14.722   4.475  1.00  0.00           C  
ATOM    459  H   ILE A  29       8.588  14.472   8.940  1.00  0.00           H  
ATOM    460  HA  ILE A  29      11.009  13.535   7.467  1.00  0.00           H  
ATOM    461  HB  ILE A  29       9.160  15.862   6.753  1.00  0.00           H  
ATOM    462 1HG1 ILE A  29       9.716  13.320   5.210  1.00  0.00           H  
ATOM    463 2HG1 ILE A  29       8.317  13.554   6.246  1.00  0.00           H  
ATOM    464 1HG2 ILE A  29      10.613  16.131   4.784  1.00  0.00           H  
ATOM    465 2HG2 ILE A  29      11.526  16.377   6.291  1.00  0.00           H  
ATOM    466 3HG2 ILE A  29      11.685  14.848   5.395  1.00  0.00           H  
ATOM    467 1HD1 ILE A  29       7.759  13.960   3.915  1.00  0.00           H  
ATOM    468 2HD1 ILE A  29       7.596  15.455   4.867  1.00  0.00           H  
ATOM    469 3HD1 ILE A  29       9.013  15.218   3.815  1.00  0.00           H  
ATOM    470  N   GLU A  30      12.496  15.089   8.643  1.00  0.00           N  
ATOM    471  CA  GLU A  30      13.406  15.954   9.386  1.00  0.00           C  
ATOM    472  C   GLU A  30      14.269  16.783   8.443  1.00  0.00           C  
ATOM    473  O   GLU A  30      15.039  16.240   7.651  1.00  0.00           O  
ATOM    474  CB  GLU A  30      14.297  15.122  10.310  1.00  0.00           C  
ATOM    475  CG  GLU A  30      15.259  15.941  11.160  1.00  0.00           C  
ATOM    476  CD  GLU A  30      16.081  15.095  12.092  1.00  0.00           C  
ATOM    477  OE1 GLU A  30      15.792  13.930  12.217  1.00  0.00           O  
ATOM    478  OE2 GLU A  30      17.000  15.616  12.680  1.00  0.00           O  
ATOM    479  H   GLU A  30      12.864  14.270   8.181  1.00  0.00           H  
ATOM    480  HA  GLU A  30      12.807  16.642   9.983  1.00  0.00           H  
ATOM    481 1HB  GLU A  30      13.674  14.533  10.984  1.00  0.00           H  
ATOM    482 2HB  GLU A  30      14.887  14.424   9.716  1.00  0.00           H  
ATOM    483 1HG  GLU A  30      15.929  16.493  10.502  1.00  0.00           H  
ATOM    484 2HG  GLU A  30      14.688  16.664  11.741  1.00  0.00           H  
ATOM    485  N   VAL A  31      14.136  18.102   8.534  1.00  0.00           N  
ATOM    486  CA  VAL A  31      14.942  19.011   7.728  1.00  0.00           C  
ATOM    487  C   VAL A  31      15.684  20.013   8.603  1.00  0.00           C  
ATOM    488  O   VAL A  31      15.077  20.910   9.187  1.00  0.00           O  
ATOM    489  CB  VAL A  31      14.052  19.769   6.726  1.00  0.00           C  
ATOM    490  CG1 VAL A  31      14.891  20.708   5.873  1.00  0.00           C  
ATOM    491  CG2 VAL A  31      13.295  18.779   5.853  1.00  0.00           C  
ATOM    492  H   VAL A  31      13.459  18.485   9.178  1.00  0.00           H  
ATOM    493  HA  VAL A  31      15.686  18.420   7.193  1.00  0.00           H  
ATOM    494  HB  VAL A  31      13.342  20.385   7.278  1.00  0.00           H  
ATOM    495 1HG1 VAL A  31      14.246  21.236   5.170  1.00  0.00           H  
ATOM    496 2HG1 VAL A  31      15.395  21.430   6.515  1.00  0.00           H  
ATOM    497 3HG1 VAL A  31      15.633  20.132   5.320  1.00  0.00           H  
ATOM    498 1HG2 VAL A  31      12.667  19.322   5.148  1.00  0.00           H  
ATOM    499 2HG2 VAL A  31      14.006  18.160   5.306  1.00  0.00           H  
ATOM    500 3HG2 VAL A  31      12.670  18.145   6.482  1.00  0.00           H  
ATOM    501  N   ASP A  32      17.000  19.854   8.690  1.00  0.00           N  
ATOM    502  CA  ASP A  32      17.824  20.726   9.520  1.00  0.00           C  
ATOM    503  C   ASP A  32      17.382  20.677  10.977  1.00  0.00           C  
ATOM    504  O   ASP A  32      17.546  21.647  11.718  1.00  0.00           O  
ATOM    505  CB  ASP A  32      17.763  22.167   9.009  1.00  0.00           C  
ATOM    506  CG  ASP A  32      18.329  22.323   7.604  1.00  0.00           C  
ATOM    507  OD1 ASP A  32      19.102  21.486   7.200  1.00  0.00           O  
ATOM    508  OD2 ASP A  32      17.985  23.277   6.949  1.00  0.00           O  
ATOM    509  H   ASP A  32      17.442  19.111   8.168  1.00  0.00           H  
ATOM    510  HA  ASP A  32      18.852  20.367   9.471  1.00  0.00           H  
ATOM    511 1HB  ASP A  32      16.728  22.509   9.008  1.00  0.00           H  
ATOM    512 2HB  ASP A  32      18.321  22.816   9.684  1.00  0.00           H  
ATOM    513  N   GLY A  33      16.821  19.543  11.383  1.00  0.00           N  
ATOM    514  CA  GLY A  33      16.393  19.351  12.763  1.00  0.00           C  
ATOM    515  C   GLY A  33      14.895  19.587  12.913  1.00  0.00           C  
ATOM    516  O   GLY A  33      14.279  19.129  13.876  1.00  0.00           O  
ATOM    517  H   GLY A  33      16.687  18.795  10.717  1.00  0.00           H  
ATOM    518 1HA  GLY A  33      16.640  18.339  13.083  1.00  0.00           H  
ATOM    519 2HA  GLY A  33      16.939  20.036  13.412  1.00  0.00           H  
ATOM    520  N   GLN A  34      14.315  20.302  11.956  1.00  0.00           N  
ATOM    521  CA  GLN A  34      12.895  20.630  11.999  1.00  0.00           C  
ATOM    522  C   GLN A  34      12.041  19.432  11.606  1.00  0.00           C  
ATOM    523  O   GLN A  34      12.207  18.867  10.525  1.00  0.00           O  
ATOM    524  CB  GLN A  34      12.590  21.814  11.077  1.00  0.00           C  
ATOM    525  CG  GLN A  34      11.120  22.189  11.011  1.00  0.00           C  
ATOM    526  CD  GLN A  34      10.602  22.737  12.328  1.00  0.00           C  
ATOM    527  OE1 GLN A  34      11.115  23.733  12.846  1.00  0.00           O  
ATOM    528  NE2 GLN A  34       9.582  22.089  12.877  1.00  0.00           N  
ATOM    529  H   GLN A  34      14.872  20.627  11.179  1.00  0.00           H  
ATOM    530  HA  GLN A  34      12.641  20.900  13.024  1.00  0.00           H  
ATOM    531 1HB  GLN A  34      13.146  22.690  11.413  1.00  0.00           H  
ATOM    532 2HB  GLN A  34      12.925  21.583  10.066  1.00  0.00           H  
ATOM    533 1HG  GLN A  34      10.985  22.954  10.246  1.00  0.00           H  
ATOM    534 2HG  GLN A  34      10.540  21.302  10.759  1.00  0.00           H  
ATOM    535 1HE2 GLN A  34       9.198  22.404  13.746  1.00  0.00           H  
ATOM    536 2HE2 GLN A  34       9.196  21.285  12.423  1.00  0.00           H  
ATOM    537  N   ARG A  35      11.125  19.049  12.490  1.00  0.00           N  
ATOM    538  CA  ARG A  35      10.275  17.888  12.257  1.00  0.00           C  
ATOM    539  C   ARG A  35       8.986  18.283  11.547  1.00  0.00           C  
ATOM    540  O   ARG A  35       8.290  19.205  11.971  1.00  0.00           O  
ATOM    541  CB  ARG A  35       9.935  17.201  13.572  1.00  0.00           C  
ATOM    542  CG  ARG A  35       9.077  15.953  13.439  1.00  0.00           C  
ATOM    543  CD  ARG A  35       8.802  15.332  14.760  1.00  0.00           C  
ATOM    544  NE  ARG A  35       8.028  14.108  14.633  1.00  0.00           N  
ATOM    545  CZ  ARG A  35       6.682  14.048  14.652  1.00  0.00           C  
ATOM    546  NH1 ARG A  35       5.977  15.148  14.794  1.00  0.00           N  
ATOM    547  NH2 ARG A  35       6.071  12.883  14.529  1.00  0.00           N  
ATOM    548  H   ARG A  35      11.016  19.576  13.345  1.00  0.00           H  
ATOM    549  HA  ARG A  35      10.815  17.197  11.611  1.00  0.00           H  
ATOM    550 1HB  ARG A  35      10.855  16.916  14.081  1.00  0.00           H  
ATOM    551 2HB  ARG A  35       9.405  17.899  14.220  1.00  0.00           H  
ATOM    552 1HG  ARG A  35       8.124  16.214  12.978  1.00  0.00           H  
ATOM    553 2HG  ARG A  35       9.593  15.221  12.816  1.00  0.00           H  
ATOM    554 1HD  ARG A  35       9.744  15.091  15.251  1.00  0.00           H  
ATOM    555 2HD  ARG A  35       8.238  16.029  15.379  1.00  0.00           H  
ATOM    556  HE  ARG A  35       8.536  13.240  14.522  1.00  0.00           H  
ATOM    557 1HH1 ARG A  35       6.445  16.039  14.888  1.00  0.00           H  
ATOM    558 2HH1 ARG A  35       4.969  15.103  14.809  1.00  0.00           H  
ATOM    559 1HH2 ARG A  35       6.613  12.036  14.420  1.00  0.00           H  
ATOM    560 2HH2 ARG A  35       5.063  12.838  14.544  1.00  0.00           H  
ATOM    561  N   TYR A  36       8.675  17.579  10.464  1.00  0.00           N  
ATOM    562  CA  TYR A  36       7.389  17.734   9.793  1.00  0.00           C  
ATOM    563  C   TYR A  36       6.557  16.462   9.897  1.00  0.00           C  
ATOM    564  O   TYR A  36       7.078  15.355   9.760  1.00  0.00           O  
ATOM    565  CB  TYR A  36       7.594  18.116   8.325  1.00  0.00           C  
ATOM    566  CG  TYR A  36       8.295  19.442   8.132  1.00  0.00           C  
ATOM    567  CD1 TYR A  36       9.681  19.495   8.094  1.00  0.00           C  
ATOM    568  CD2 TYR A  36       7.552  20.605   7.992  1.00  0.00           C  
ATOM    569  CE1 TYR A  36      10.321  20.706   7.917  1.00  0.00           C  
ATOM    570  CE2 TYR A  36       8.193  21.816   7.815  1.00  0.00           C  
ATOM    571  CZ  TYR A  36       9.571  21.869   7.777  1.00  0.00           C  
ATOM    572  OH  TYR A  36      10.209  23.075   7.601  1.00  0.00           O  
ATOM    573  H   TYR A  36       9.346  16.920  10.095  1.00  0.00           H  
ATOM    574  HA  TYR A  36       6.841  18.533  10.292  1.00  0.00           H  
ATOM    575 1HB  TYR A  36       8.182  17.344   7.827  1.00  0.00           H  
ATOM    576 2HB  TYR A  36       6.627  18.166   7.824  1.00  0.00           H  
ATOM    577  HD1 TYR A  36      10.264  18.581   8.204  1.00  0.00           H  
ATOM    578  HD2 TYR A  36       6.464  20.564   8.022  1.00  0.00           H  
ATOM    579  HE1 TYR A  36      11.409  20.748   7.887  1.00  0.00           H  
ATOM    580  HE2 TYR A  36       7.609  22.731   7.706  1.00  0.00           H  
ATOM    581  HH  TYR A  36       9.555  23.767   7.474  1.00  0.00           H  
ATOM    582  N   GLU A  37       5.261  16.627  10.139  1.00  0.00           N  
ATOM    583  CA  GLU A  37       4.366  15.492  10.324  1.00  0.00           C  
ATOM    584  C   GLU A  37       3.162  15.582   9.395  1.00  0.00           C  
ATOM    585  O   GLU A  37       2.411  16.557   9.430  1.00  0.00           O  
ATOM    586  CB  GLU A  37       3.896  15.414  11.778  1.00  0.00           C  
ATOM    587  CG  GLU A  37       2.989  14.231  12.084  1.00  0.00           C  
ATOM    588  CD  GLU A  37       2.638  14.124  13.542  1.00  0.00           C  
ATOM    589  OE1 GLU A  37       3.278  14.770  14.337  1.00  0.00           O  
ATOM    590  OE2 GLU A  37       1.729  13.394  13.862  1.00  0.00           O  
ATOM    591  H   GLU A  37       4.887  17.563  10.197  1.00  0.00           H  
ATOM    592  HA  GLU A  37       4.914  14.583  10.073  1.00  0.00           H  
ATOM    593 1HB  GLU A  37       4.762  15.352  12.438  1.00  0.00           H  
ATOM    594 2HB  GLU A  37       3.355  16.325  12.035  1.00  0.00           H  
ATOM    595 1HG  GLU A  37       2.070  14.332  11.508  1.00  0.00           H  
ATOM    596 2HG  GLU A  37       3.485  13.315  11.766  1.00  0.00           H  
ATOM    597  N   PHE A  38       2.983  14.561   8.565  1.00  0.00           N  
ATOM    598  CA  PHE A  38       1.856  14.512   7.642  1.00  0.00           C  
ATOM    599  C   PHE A  38       1.072  13.215   7.798  1.00  0.00           C  
ATOM    600  O   PHE A  38       1.638  12.171   8.121  1.00  0.00           O  
ATOM    601  CB  PHE A  38       2.342  14.648   6.198  1.00  0.00           C  
ATOM    602  CG  PHE A  38       3.144  15.893   5.943  1.00  0.00           C  
ATOM    603  CD1 PHE A  38       4.529  15.865   5.996  1.00  0.00           C  
ATOM    604  CD2 PHE A  38       2.515  17.094   5.652  1.00  0.00           C  
ATOM    605  CE1 PHE A  38       5.268  17.009   5.763  1.00  0.00           C  
ATOM    606  CE2 PHE A  38       3.251  18.239   5.416  1.00  0.00           C  
ATOM    607  CZ  PHE A  38       4.629  18.196   5.473  1.00  0.00           C  
ATOM    608  H   PHE A  38       3.646  13.798   8.574  1.00  0.00           H  
ATOM    609  HA  PHE A  38       1.186  15.338   7.881  1.00  0.00           H  
ATOM    610 1HB  PHE A  38       2.957  13.788   5.938  1.00  0.00           H  
ATOM    611 2HB  PHE A  38       1.485  14.653   5.525  1.00  0.00           H  
ATOM    612  HD1 PHE A  38       5.035  14.926   6.225  1.00  0.00           H  
ATOM    613  HD2 PHE A  38       1.426  17.128   5.608  1.00  0.00           H  
ATOM    614  HE1 PHE A  38       6.357  16.973   5.808  1.00  0.00           H  
ATOM    615  HE2 PHE A  38       2.744  19.176   5.188  1.00  0.00           H  
ATOM    616  HZ  PHE A  38       5.211  19.099   5.289  1.00  0.00           H  
ATOM    617  N   THR A  39      -0.235  13.289   7.568  1.00  0.00           N  
ATOM    618  CA  THR A  39      -1.090  12.109   7.622  1.00  0.00           C  
ATOM    619  C   THR A  39      -1.276  11.500   6.238  1.00  0.00           C  
ATOM    620  O   THR A  39      -1.777  12.155   5.324  1.00  0.00           O  
ATOM    621  CB  THR A  39      -2.465  12.447   8.228  1.00  0.00           C  
ATOM    622  OG1 THR A  39      -2.294  12.925   9.569  1.00  0.00           O  
ATOM    623  CG2 THR A  39      -3.359  11.217   8.242  1.00  0.00           C  
ATOM    624  H   THR A  39      -0.647  14.185   7.351  1.00  0.00           H  
ATOM    625  HA  THR A  39      -0.601  11.365   8.251  1.00  0.00           H  
ATOM    626  HB  THR A  39      -2.940  13.229   7.636  1.00  0.00           H  
ATOM    627  HG1 THR A  39      -3.125  12.848  10.043  1.00  0.00           H  
ATOM    628 1HG2 THR A  39      -4.326  11.475   8.673  1.00  0.00           H  
ATOM    629 2HG2 THR A  39      -3.500  10.858   7.223  1.00  0.00           H  
ATOM    630 3HG2 THR A  39      -2.893  10.436   8.840  1.00  0.00           H  
ATOM    631  N   ALA A  40      -0.871  10.243   6.091  1.00  0.00           N  
ATOM    632  CA  ALA A  40      -0.957   9.556   4.807  1.00  0.00           C  
ATOM    633  C   ALA A  40      -2.277   8.808   4.671  1.00  0.00           C  
ATOM    634  O   ALA A  40      -2.450   7.727   5.233  1.00  0.00           O  
ATOM    635  CB  ALA A  40       0.214   8.599   4.640  1.00  0.00           C  
ATOM    636  H   ALA A  40      -0.493   9.752   6.888  1.00  0.00           H  
ATOM    637  HA  ALA A  40      -0.915  10.307   4.018  1.00  0.00           H  
ATOM    638 1HB  ALA A  40       0.136   8.093   3.677  1.00  0.00           H  
ATOM    639 2HB  ALA A  40       1.149   9.157   4.682  1.00  0.00           H  
ATOM    640 3HB  ALA A  40       0.197   7.860   5.439  1.00  0.00           H  
ATOM    641  N   ASN A  41      -3.205   9.390   3.920  1.00  0.00           N  
ATOM    642  CA  ASN A  41      -4.524   8.796   3.735  1.00  0.00           C  
ATOM    643  C   ASN A  41      -4.561   7.910   2.496  1.00  0.00           C  
ATOM    644  O   ASN A  41      -3.776   8.095   1.566  1.00  0.00           O  
ATOM    645  CB  ASN A  41      -5.589   9.874   3.652  1.00  0.00           C  
ATOM    646  CG  ASN A  41      -5.749  10.628   4.943  1.00  0.00           C  
ATOM    647  OD1 ASN A  41      -6.315  10.110   5.913  1.00  0.00           O  
ATOM    648  ND2 ASN A  41      -5.262  11.842   4.975  1.00  0.00           N  
ATOM    649  H   ASN A  41      -2.993  10.266   3.465  1.00  0.00           H  
ATOM    650  HA  ASN A  41      -4.737   8.168   4.601  1.00  0.00           H  
ATOM    651 1HB  ASN A  41      -5.331  10.581   2.862  1.00  0.00           H  
ATOM    652 2HB  ASN A  41      -6.545   9.422   3.388  1.00  0.00           H  
ATOM    653 1HD2 ASN A  41      -5.340  12.391   5.808  1.00  0.00           H  
ATOM    654 2HD2 ASN A  41      -4.813  12.222   4.167  1.00  0.00           H  
ATOM    655  N   PRO A  42      -5.476   6.948   2.490  1.00  0.00           N  
ATOM    656  CA  PRO A  42      -5.646   6.059   1.347  1.00  0.00           C  
ATOM    657  C   PRO A  42      -5.894   6.848   0.068  1.00  0.00           C  
ATOM    658  O   PRO A  42      -6.849   7.620  -0.022  1.00  0.00           O  
ATOM    659  CB  PRO A  42      -6.868   5.222   1.739  1.00  0.00           C  
ATOM    660  CG  PRO A  42      -6.848   5.223   3.230  1.00  0.00           C  
ATOM    661  CD  PRO A  42      -6.395   6.611   3.597  1.00  0.00           C  
ATOM    662  HA  PRO A  42      -4.723   5.494   1.217  1.00  0.00           H  
ATOM    663 1HB  PRO A  42      -7.782   5.672   1.324  1.00  0.00           H  
ATOM    664 2HB  PRO A  42      -6.785   4.212   1.312  1.00  0.00           H  
ATOM    665 1HG  PRO A  42      -7.847   4.986   3.623  1.00  0.00           H  
ATOM    666 2HG  PRO A  42      -6.167   4.443   3.601  1.00  0.00           H  
ATOM    667 1HD  PRO A  42      -7.265   7.284   3.629  1.00  0.00           H  
ATOM    668 2HD  PRO A  42      -5.888   6.586   4.573  1.00  0.00           H  
ATOM    669  N   GLY A  43      -5.029   6.650  -0.921  1.00  0.00           N  
ATOM    670  CA  GLY A  43      -5.202   7.274  -2.227  1.00  0.00           C  
ATOM    671  C   GLY A  43      -4.545   8.648  -2.273  1.00  0.00           C  
ATOM    672  O   GLY A  43      -4.624   9.351  -3.281  1.00  0.00           O  
ATOM    673  H   GLY A  43      -4.231   6.052  -0.763  1.00  0.00           H  
ATOM    674 1HA  GLY A  43      -4.770   6.634  -2.996  1.00  0.00           H  
ATOM    675 2HA  GLY A  43      -6.265   7.368  -2.447  1.00  0.00           H  
ATOM    676  N   GLU A  44      -3.896   9.025  -1.177  1.00  0.00           N  
ATOM    677  CA  GLU A  44      -3.263  10.334  -1.073  1.00  0.00           C  
ATOM    678  C   GLU A  44      -1.766  10.244  -1.337  1.00  0.00           C  
ATOM    679  O   GLU A  44      -1.083   9.369  -0.805  1.00  0.00           O  
ATOM    680  CB  GLU A  44      -3.512  10.939   0.310  1.00  0.00           C  
ATOM    681  CG  GLU A  44      -2.939  12.336   0.498  1.00  0.00           C  
ATOM    682  CD  GLU A  44      -3.195  12.894   1.870  1.00  0.00           C  
ATOM    683  OE1 GLU A  44      -3.484  12.128   2.758  1.00  0.00           O  
ATOM    684  OE2 GLU A  44      -3.101  14.088   2.031  1.00  0.00           O  
ATOM    685  H   GLU A  44      -3.840   8.388  -0.395  1.00  0.00           H  
ATOM    686  HA  GLU A  44      -3.698  10.982  -1.834  1.00  0.00           H  
ATOM    687 1HB  GLU A  44      -4.585  10.989   0.498  1.00  0.00           H  
ATOM    688 2HB  GLU A  44      -3.076  10.293   1.073  1.00  0.00           H  
ATOM    689 1HG  GLU A  44      -1.864  12.303   0.327  1.00  0.00           H  
ATOM    690 2HG  GLU A  44      -3.377  13.000  -0.246  1.00  0.00           H  
ATOM    691  N   ARG A  45      -1.260  11.155  -2.162  1.00  0.00           N  
ATOM    692  CA  ARG A  45       0.178  11.299  -2.354  1.00  0.00           C  
ATOM    693  C   ARG A  45       0.688  12.598  -1.743  1.00  0.00           C  
ATOM    694  O   ARG A  45       0.340  13.688  -2.199  1.00  0.00           O  
ATOM    695  CB  ARG A  45       0.526  11.268  -3.835  1.00  0.00           C  
ATOM    696  CG  ARG A  45       2.010  11.379  -4.146  1.00  0.00           C  
ATOM    697  CD  ARG A  45       2.260  11.474  -5.607  1.00  0.00           C  
ATOM    698  NE  ARG A  45       1.929  10.237  -6.296  1.00  0.00           N  
ATOM    699  CZ  ARG A  45       1.758  10.124  -7.627  1.00  0.00           C  
ATOM    700  NH1 ARG A  45       1.888  11.181  -8.398  1.00  0.00           N  
ATOM    701  NH2 ARG A  45       1.458   8.952  -8.158  1.00  0.00           N  
ATOM    702  H   ARG A  45      -1.887  11.763  -2.668  1.00  0.00           H  
ATOM    703  HA  ARG A  45       0.673  10.473  -1.843  1.00  0.00           H  
ATOM    704 1HB  ARG A  45       0.166  10.338  -4.273  1.00  0.00           H  
ATOM    705 2HB  ARG A  45       0.020  12.087  -4.345  1.00  0.00           H  
ATOM    706 1HG  ARG A  45       2.416  12.271  -3.670  1.00  0.00           H  
ATOM    707 2HG  ARG A  45       2.529  10.497  -3.766  1.00  0.00           H  
ATOM    708 1HD  ARG A  45       1.649  12.272  -6.029  1.00  0.00           H  
ATOM    709 2HD  ARG A  45       3.313  11.691  -5.783  1.00  0.00           H  
ATOM    710  HE  ARG A  45       1.821   9.402  -5.736  1.00  0.00           H  
ATOM    711 1HH1 ARG A  45       2.117  12.078  -7.992  1.00  0.00           H  
ATOM    712 2HH1 ARG A  45       1.760  11.097  -9.396  1.00  0.00           H  
ATOM    713 1HH2 ARG A  45       1.358   8.139  -7.565  1.00  0.00           H  
ATOM    714 2HH2 ARG A  45       1.330   8.868  -9.156  1.00  0.00           H  
ATOM    715  N   ILE A  46       1.514  12.477  -0.710  1.00  0.00           N  
ATOM    716  CA  ILE A  46       2.027  13.641   0.003  1.00  0.00           C  
ATOM    717  C   ILE A  46       3.280  14.189  -0.667  1.00  0.00           C  
ATOM    718  O   ILE A  46       4.285  13.489  -0.792  1.00  0.00           O  
ATOM    719  CB  ILE A  46       2.337  13.293   1.470  1.00  0.00           C  
ATOM    720  CG1 ILE A  46       1.062  12.859   2.197  1.00  0.00           C  
ATOM    721  CG2 ILE A  46       2.977  14.480   2.174  1.00  0.00           C  
ATOM    722  CD1 ILE A  46       1.314  12.225   3.546  1.00  0.00           C  
ATOM    723  H   ILE A  46       1.795  11.554  -0.411  1.00  0.00           H  
ATOM    724  HA  ILE A  46       1.264  14.419  -0.028  1.00  0.00           H  
ATOM    725  HB  ILE A  46       3.024  12.448   1.506  1.00  0.00           H  
ATOM    726 1HG1 ILE A  46       0.414  13.722   2.342  1.00  0.00           H  
ATOM    727 2HG1 ILE A  46       0.518  12.142   1.582  1.00  0.00           H  
ATOM    728 1HG2 ILE A  46       3.190  14.218   3.210  1.00  0.00           H  
ATOM    729 2HG2 ILE A  46       3.905  14.745   1.669  1.00  0.00           H  
ATOM    730 3HG2 ILE A  46       2.295  15.330   2.147  1.00  0.00           H  
ATOM    731 1HD1 ILE A  46       0.364  11.943   4.000  1.00  0.00           H  
ATOM    732 2HD1 ILE A  46       1.934  11.336   3.421  1.00  0.00           H  
ATOM    733 3HD1 ILE A  46       1.827  12.937   4.192  1.00  0.00           H  
ATOM    734  N   GLN A  47       3.215  15.444  -1.095  1.00  0.00           N  
ATOM    735  CA  GLN A  47       4.344  16.087  -1.758  1.00  0.00           C  
ATOM    736  C   GLN A  47       4.932  17.195  -0.894  1.00  0.00           C  
ATOM    737  O   GLN A  47       4.331  18.258  -0.737  1.00  0.00           O  
ATOM    738  CB  GLN A  47       3.917  16.653  -3.115  1.00  0.00           C  
ATOM    739  CG  GLN A  47       5.052  17.260  -3.922  1.00  0.00           C  
ATOM    740  CD  GLN A  47       4.593  17.770  -5.275  1.00  0.00           C  
ATOM    741  OE1 GLN A  47       3.459  18.233  -5.427  1.00  0.00           O  
ATOM    742  NE2 GLN A  47       5.472  17.689  -6.266  1.00  0.00           N  
ATOM    743  H   GLN A  47       2.362  15.967  -0.959  1.00  0.00           H  
ATOM    744  HA  GLN A  47       5.119  15.336  -1.912  1.00  0.00           H  
ATOM    745 1HB  GLN A  47       3.464  15.863  -3.714  1.00  0.00           H  
ATOM    746 2HB  GLN A  47       3.161  17.424  -2.966  1.00  0.00           H  
ATOM    747 1HG  GLN A  47       5.472  18.098  -3.365  1.00  0.00           H  
ATOM    748 2HG  GLN A  47       5.815  16.500  -4.084  1.00  0.00           H  
ATOM    749 1HE2 GLN A  47       5.226  18.010  -7.182  1.00  0.00           H  
ATOM    750 2HE2 GLN A  47       6.381  17.307  -6.099  1.00  0.00           H  
ATOM    751  N   PHE A  48       6.111  16.941  -0.337  1.00  0.00           N  
ATOM    752  CA  PHE A  48       6.780  17.914   0.518  1.00  0.00           C  
ATOM    753  C   PHE A  48       8.100  18.367  -0.093  1.00  0.00           C  
ATOM    754  O   PHE A  48       8.892  17.549  -0.562  1.00  0.00           O  
ATOM    755  CB  PHE A  48       7.031  17.323   1.906  1.00  0.00           C  
ATOM    756  CG  PHE A  48       7.841  18.213   2.806  1.00  0.00           C  
ATOM    757  CD1 PHE A  48       7.270  19.330   3.398  1.00  0.00           C  
ATOM    758  CD2 PHE A  48       9.175  17.936   3.062  1.00  0.00           C  
ATOM    759  CE1 PHE A  48       8.014  20.149   4.226  1.00  0.00           C  
ATOM    760  CE2 PHE A  48       9.921  18.752   3.890  1.00  0.00           C  
ATOM    761  CZ  PHE A  48       9.339  19.860   4.472  1.00  0.00           C  
ATOM    762  H   PHE A  48       6.555  16.050  -0.509  1.00  0.00           H  
ATOM    763  HA  PHE A  48       6.135  18.788   0.605  1.00  0.00           H  
ATOM    764 1HB  PHE A  48       6.078  17.123   2.394  1.00  0.00           H  
ATOM    765 2HB  PHE A  48       7.554  16.373   1.808  1.00  0.00           H  
ATOM    766  HD1 PHE A  48       6.221  19.558   3.204  1.00  0.00           H  
ATOM    767  HD2 PHE A  48       9.635  17.060   2.602  1.00  0.00           H  
ATOM    768  HE1 PHE A  48       7.552  21.023   4.684  1.00  0.00           H  
ATOM    769  HE2 PHE A  48      10.968  18.522   4.084  1.00  0.00           H  
ATOM    770  HZ  PHE A  48       9.926  20.506   5.124  1.00  0.00           H  
ATOM    771  N   GLU A  49       8.333  19.675  -0.084  1.00  0.00           N  
ATOM    772  CA  GLU A  49       9.574  20.237  -0.604  1.00  0.00           C  
ATOM    773  C   GLU A  49      10.476  20.718   0.525  1.00  0.00           C  
ATOM    774  O   GLU A  49      10.131  21.647   1.256  1.00  0.00           O  
ATOM    775  CB  GLU A  49       9.276  21.394  -1.560  1.00  0.00           C  
ATOM    776  CG  GLU A  49      10.511  22.021  -2.191  1.00  0.00           C  
ATOM    777  CD  GLU A  49      10.181  23.161  -3.115  1.00  0.00           C  
ATOM    778  OE1 GLU A  49       9.912  24.234  -2.631  1.00  0.00           O  
ATOM    779  OE2 GLU A  49      10.199  22.958  -4.306  1.00  0.00           O  
ATOM    780  H   GLU A  49       7.631  20.297   0.293  1.00  0.00           H  
ATOM    781  HA  GLU A  49      10.102  19.450  -1.142  1.00  0.00           H  
ATOM    782 1HB  GLU A  49       8.630  21.043  -2.366  1.00  0.00           H  
ATOM    783 2HB  GLU A  49       8.738  22.177  -1.027  1.00  0.00           H  
ATOM    784 1HG  GLU A  49      11.165  22.387  -1.400  1.00  0.00           H  
ATOM    785 2HG  GLU A  49      11.052  21.255  -2.746  1.00  0.00           H  
ATOM    786  N   ALA A  50      11.634  20.080   0.663  1.00  0.00           N  
ATOM    787  CA  ALA A  50      12.612  20.477   1.668  1.00  0.00           C  
ATOM    788  C   ALA A  50      13.633  21.449   1.091  1.00  0.00           C  
ATOM    789  O   ALA A  50      14.174  21.224   0.008  1.00  0.00           O  
ATOM    790  CB  ALA A  50      13.312  19.252   2.239  1.00  0.00           C  
ATOM    791  H   ALA A  50      11.842  19.301   0.055  1.00  0.00           H  
ATOM    792  HA  ALA A  50      12.083  20.988   2.473  1.00  0.00           H  
ATOM    793 1HB  ALA A  50      14.039  19.565   2.989  1.00  0.00           H  
ATOM    794 2HB  ALA A  50      12.575  18.594   2.701  1.00  0.00           H  
ATOM    795 3HB  ALA A  50      13.822  18.719   1.439  1.00  0.00           H  
ATOM    796  N   ARG A  51      13.893  22.529   1.820  1.00  0.00           N  
ATOM    797  CA  ARG A  51      14.839  23.545   1.374  1.00  0.00           C  
ATOM    798  C   ARG A  51      15.930  23.774   2.411  1.00  0.00           C  
ATOM    799  O   ARG A  51      16.308  24.913   2.687  1.00  0.00           O  
ATOM    800  CB  ARG A  51      14.123  24.858   1.096  1.00  0.00           C  
ATOM    801  CG  ARG A  51      13.078  24.796  -0.007  1.00  0.00           C  
ATOM    802  CD  ARG A  51      12.467  26.126  -0.260  1.00  0.00           C  
ATOM    803  NE  ARG A  51      11.428  26.062  -1.275  1.00  0.00           N  
ATOM    804  CZ  ARG A  51      10.810  27.134  -1.807  1.00  0.00           C  
ATOM    805  NH1 ARG A  51      11.138  28.345  -1.412  1.00  0.00           N  
ATOM    806  NH2 ARG A  51       9.876  26.970  -2.727  1.00  0.00           N  
ATOM    807  H   ARG A  51      13.422  22.649   2.705  1.00  0.00           H  
ATOM    808  HA  ARG A  51      15.315  23.186   0.461  1.00  0.00           H  
ATOM    809 1HB  ARG A  51      13.625  25.200   2.003  1.00  0.00           H  
ATOM    810 2HB  ARG A  51      14.852  25.618   0.817  1.00  0.00           H  
ATOM    811 1HG  ARG A  51      13.543  24.452  -0.930  1.00  0.00           H  
ATOM    812 2HG  ARG A  51      12.286  24.104   0.281  1.00  0.00           H  
ATOM    813 1HD  ARG A  51      12.021  26.503   0.661  1.00  0.00           H  
ATOM    814 2HD  ARG A  51      13.234  26.820  -0.601  1.00  0.00           H  
ATOM    815  HE  ARG A  51      11.148  25.147  -1.604  1.00  0.00           H  
ATOM    816 1HH1 ARG A  51      11.853  28.470  -0.709  1.00  0.00           H  
ATOM    817 2HH1 ARG A  51      10.676  29.148  -1.811  1.00  0.00           H  
ATOM    818 1HH2 ARG A  51       9.624  26.039  -3.031  1.00  0.00           H  
ATOM    819 2HH2 ARG A  51       9.414  27.773  -3.126  1.00  0.00           H  
ATOM    820  N   GLY A  52      16.433  22.686   2.984  1.00  0.00           N  
ATOM    821  CA  GLY A  52      17.439  22.770   4.036  1.00  0.00           C  
ATOM    822  C   GLY A  52      18.845  22.620   3.467  1.00  0.00           C  
ATOM    823  O   GLY A  52      19.063  22.806   2.270  1.00  0.00           O  
ATOM    824  H   GLY A  52      16.110  21.778   2.683  1.00  0.00           H  
ATOM    825 1HA  GLY A  52      17.351  23.727   4.549  1.00  0.00           H  
ATOM    826 2HA  GLY A  52      17.258  21.991   4.776  1.00  0.00           H  
ATOM    827  N   LYS A  53      19.795  22.283   4.332  1.00  0.00           N  
ATOM    828  CA  LYS A  53      21.181  22.106   3.917  1.00  0.00           C  
ATOM    829  C   LYS A  53      21.739  20.778   4.413  1.00  0.00           C  
ATOM    830  O   LYS A  53      22.659  20.218   3.817  1.00  0.00           O  
ATOM    831  CB  LYS A  53      22.045  23.261   4.424  1.00  0.00           C  
ATOM    832  CG  LYS A  53      21.655  24.627   3.874  1.00  0.00           C  
ATOM    833  CD  LYS A  53      21.899  24.709   2.375  1.00  0.00           C  
ATOM    834  CE  LYS A  53      21.606  26.103   1.841  1.00  0.00           C  
ATOM    835  NZ  LYS A  53      21.865  26.206   0.379  1.00  0.00           N  
ATOM    836  H   LYS A  53      19.551  22.147   5.303  1.00  0.00           H  
ATOM    837  HA  LYS A  53      21.209  22.093   2.827  1.00  0.00           H  
ATOM    838 1HB  LYS A  53      21.986  23.309   5.512  1.00  0.00           H  
ATOM    839 2HB  LYS A  53      23.087  23.080   4.161  1.00  0.00           H  
ATOM    840 1HG  LYS A  53      20.598  24.811   4.073  1.00  0.00           H  
ATOM    841 2HG  LYS A  53      22.240  25.400   4.372  1.00  0.00           H  
ATOM    842 1HD  LYS A  53      22.939  24.458   2.161  1.00  0.00           H  
ATOM    843 2HD  LYS A  53      21.258  23.992   1.862  1.00  0.00           H  
ATOM    844 1HE  LYS A  53      20.563  26.354   2.032  1.00  0.00           H  
ATOM    845 2HE  LYS A  53      22.231  26.830   2.359  1.00  0.00           H  
ATOM    846 1HZ  LYS A  53      21.659  27.143   0.065  1.00  0.00           H  
ATOM    847 2HZ  LYS A  53      22.835  25.993   0.193  1.00  0.00           H  
ATOM    848 3HZ  LYS A  53      21.277  25.549  -0.114  1.00  0.00           H  
ATOM    849  N   THR A  54      21.176  20.278   5.508  1.00  0.00           N  
ATOM    850  CA  THR A  54      21.567  18.980   6.046  1.00  0.00           C  
ATOM    851  C   THR A  54      20.770  17.854   5.400  1.00  0.00           C  
ATOM    852  O   THR A  54      19.725  18.089   4.793  1.00  0.00           O  
ATOM    853  CB  THR A  54      21.383  18.935   7.574  1.00  0.00           C  
ATOM    854  OG1 THR A  54      19.991  19.065   7.894  1.00  0.00           O  
ATOM    855  CG2 THR A  54      22.159  20.061   8.238  1.00  0.00           C  
ATOM    856  H   THR A  54      20.460  20.810   5.980  1.00  0.00           H  
ATOM    857  HA  THR A  54      22.620  18.820   5.813  1.00  0.00           H  
ATOM    858  HB  THR A  54      21.741  17.979   7.955  1.00  0.00           H  
ATOM    859  HG1 THR A  54      19.689  19.943   7.652  1.00  0.00           H  
ATOM    860 1HG2 THR A  54      22.017  20.013   9.318  1.00  0.00           H  
ATOM    861 2HG2 THR A  54      23.219  19.958   8.006  1.00  0.00           H  
ATOM    862 3HG2 THR A  54      21.798  21.020   7.868  1.00  0.00           H  
ATOM    863  N   PRO A  55      21.268  16.630   5.536  1.00  0.00           N  
ATOM    864  CA  PRO A  55      20.581  15.459   5.004  1.00  0.00           C  
ATOM    865  C   PRO A  55      19.142  15.392   5.500  1.00  0.00           C  
ATOM    866  O   PRO A  55      18.869  15.636   6.676  1.00  0.00           O  
ATOM    867  CB  PRO A  55      21.418  14.294   5.541  1.00  0.00           C  
ATOM    868  CG  PRO A  55      22.788  14.863   5.684  1.00  0.00           C  
ATOM    869  CD  PRO A  55      22.561  16.268   6.176  1.00  0.00           C  
ATOM    870  HA  PRO A  55      20.556  15.545   3.918  1.00  0.00           H  
ATOM    871 1HB  PRO A  55      21.002  13.940   6.496  1.00  0.00           H  
ATOM    872 2HB  PRO A  55      21.379  13.447   4.840  1.00  0.00           H  
ATOM    873 1HG  PRO A  55      23.380  14.259   6.387  1.00  0.00           H  
ATOM    874 2HG  PRO A  55      23.315  14.833   4.718  1.00  0.00           H  
ATOM    875 1HD  PRO A  55      22.488  16.265   7.273  1.00  0.00           H  
ATOM    876 2HD  PRO A  55      23.388  16.912   5.843  1.00  0.00           H  
ATOM    877  N   VAL A  56      18.225  15.061   4.598  1.00  0.00           N  
ATOM    878  CA  VAL A  56      16.805  15.028   4.925  1.00  0.00           C  
ATOM    879  C   VAL A  56      16.340  13.607   5.218  1.00  0.00           C  
ATOM    880  O   VAL A  56      16.501  12.709   4.392  1.00  0.00           O  
ATOM    881  CB  VAL A  56      15.975  15.608   3.764  1.00  0.00           C  
ATOM    882  CG1 VAL A  56      14.488  15.488   4.061  1.00  0.00           C  
ATOM    883  CG2 VAL A  56      16.363  17.059   3.525  1.00  0.00           C  
ATOM    884  H   VAL A  56      18.520  14.826   3.661  1.00  0.00           H  
ATOM    885  HA  VAL A  56      16.651  15.622   5.826  1.00  0.00           H  
ATOM    886  HB  VAL A  56      16.171  15.026   2.864  1.00  0.00           H  
ATOM    887 1HG1 VAL A  56      13.917  15.903   3.230  1.00  0.00           H  
ATOM    888 2HG1 VAL A  56      14.226  14.439   4.192  1.00  0.00           H  
ATOM    889 3HG1 VAL A  56      14.253  16.039   4.971  1.00  0.00           H  
ATOM    890 1HG2 VAL A  56      15.773  17.462   2.703  1.00  0.00           H  
ATOM    891 2HG2 VAL A  56      16.172  17.640   4.428  1.00  0.00           H  
ATOM    892 3HG2 VAL A  56      17.422  17.116   3.274  1.00  0.00           H  
ATOM    893  N   ARG A  57      15.762  13.410   6.398  1.00  0.00           N  
ATOM    894  CA  ARG A  57      15.299  12.092   6.814  1.00  0.00           C  
ATOM    895  C   ARG A  57      13.799  11.940   6.597  1.00  0.00           C  
ATOM    896  O   ARG A  57      13.004  12.719   7.123  1.00  0.00           O  
ATOM    897  CB  ARG A  57      15.623  11.849   8.281  1.00  0.00           C  
ATOM    898  CG  ARG A  57      15.180  10.498   8.818  1.00  0.00           C  
ATOM    899  CD  ARG A  57      15.594  10.307  10.232  1.00  0.00           C  
ATOM    900  NE  ARG A  57      15.017  11.314  11.107  1.00  0.00           N  
ATOM    901  CZ  ARG A  57      13.803  11.223  11.683  1.00  0.00           C  
ATOM    902  NH1 ARG A  57      13.051  10.166  11.468  1.00  0.00           N  
ATOM    903  NH2 ARG A  57      13.367  12.195  12.465  1.00  0.00           N  
ATOM    904  H   ARG A  57      15.640  14.194   7.023  1.00  0.00           H  
ATOM    905  HA  ARG A  57      15.803  11.346   6.198  1.00  0.00           H  
ATOM    906 1HB  ARG A  57      16.699  11.928   8.433  1.00  0.00           H  
ATOM    907 2HB  ARG A  57      15.149  12.618   8.890  1.00  0.00           H  
ATOM    908 1HG  ARG A  57      14.094  10.424   8.766  1.00  0.00           H  
ATOM    909 2HG  ARG A  57      15.628   9.703   8.220  1.00  0.00           H  
ATOM    910 1HD  ARG A  57      15.266   9.327  10.578  1.00  0.00           H  
ATOM    911 2HD  ARG A  57      16.679  10.372  10.305  1.00  0.00           H  
ATOM    912  HE  ARG A  57      15.566  12.142  11.297  1.00  0.00           H  
ATOM    913 1HH1 ARG A  57      13.384   9.422  10.871  1.00  0.00           H  
ATOM    914 2HH1 ARG A  57      12.141  10.097  11.900  1.00  0.00           H  
ATOM    915 1HH2 ARG A  57      13.945  13.008  12.631  1.00  0.00           H  
ATOM    916 2HH2 ARG A  57      12.458  12.127  12.897  1.00  0.00           H  
ATOM    917  N   VAL A  58      13.418  10.934   5.818  1.00  0.00           N  
ATOM    918  CA  VAL A  58      12.012  10.672   5.537  1.00  0.00           C  
ATOM    919  C   VAL A  58      11.593   9.301   6.051  1.00  0.00           C  
ATOM    920  O   VAL A  58      11.890   8.278   5.434  1.00  0.00           O  
ATOM    921  CB  VAL A  58      11.745  10.752   4.022  1.00  0.00           C  
ATOM    922  CG1 VAL A  58      10.278  10.481   3.725  1.00  0.00           C  
ATOM    923  CG2 VAL A  58      12.158  12.118   3.496  1.00  0.00           C  
ATOM    924  H   VAL A  58      14.121  10.334   5.410  1.00  0.00           H  
ATOM    925  HA  VAL A  58      11.417  11.421   6.061  1.00  0.00           H  
ATOM    926  HB  VAL A  58      12.324   9.978   3.519  1.00  0.00           H  
ATOM    927 1HG1 VAL A  58      10.108  10.541   2.649  1.00  0.00           H  
ATOM    928 2HG1 VAL A  58      10.014   9.484   4.078  1.00  0.00           H  
ATOM    929 3HG1 VAL A  58       9.660  11.222   4.231  1.00  0.00           H  
ATOM    930 1HG2 VAL A  58      11.968  12.168   2.424  1.00  0.00           H  
ATOM    931 2HG2 VAL A  58      11.583  12.893   4.003  1.00  0.00           H  
ATOM    932 3HG2 VAL A  58      13.221  12.274   3.682  1.00  0.00           H  
ATOM    933  N   GLU A  59      10.902   9.286   7.186  1.00  0.00           N  
ATOM    934  CA  GLU A  59      10.483   8.037   7.812  1.00  0.00           C  
ATOM    935  C   GLU A  59       8.965   7.921   7.848  1.00  0.00           C  
ATOM    936  O   GLU A  59       8.288   8.708   8.510  1.00  0.00           O  
ATOM    937  CB  GLU A  59      11.046   7.937   9.231  1.00  0.00           C  
ATOM    938  CG  GLU A  59      10.712   6.637   9.949  1.00  0.00           C  
ATOM    939  CD  GLU A  59      11.343   6.542  11.311  1.00  0.00           C  
ATOM    940  OE1 GLU A  59      11.899   7.517  11.756  1.00  0.00           O  
ATOM    941  OE2 GLU A  59      11.267   5.494  11.907  1.00  0.00           O  
ATOM    942  H   GLU A  59      10.660  10.162   7.626  1.00  0.00           H  
ATOM    943  HA  GLU A  59      10.867   7.212   7.211  1.00  0.00           H  
ATOM    944 1HB  GLU A  59      12.131   8.032   9.200  1.00  0.00           H  
ATOM    945 2HB  GLU A  59      10.662   8.760   9.834  1.00  0.00           H  
ATOM    946 1HG  GLU A  59       9.631   6.561  10.056  1.00  0.00           H  
ATOM    947 2HG  GLU A  59      11.049   5.800   9.339  1.00  0.00           H  
ATOM    948  N   VAL A  60       8.434   6.935   7.132  1.00  0.00           N  
ATOM    949  CA  VAL A  60       6.995   6.709   7.089  1.00  0.00           C  
ATOM    950  C   VAL A  60       6.623   5.393   7.760  1.00  0.00           C  
ATOM    951  O   VAL A  60       7.195   4.346   7.454  1.00  0.00           O  
ATOM    952  CB  VAL A  60       6.499   6.696   5.630  1.00  0.00           C  
ATOM    953  CG1 VAL A  60       4.993   6.489   5.581  1.00  0.00           C  
ATOM    954  CG2 VAL A  60       6.889   7.994   4.940  1.00  0.00           C  
ATOM    955  H   VAL A  60       9.044   6.327   6.605  1.00  0.00           H  
ATOM    956  HA  VAL A  60       6.508   7.514   7.640  1.00  0.00           H  
ATOM    957  HB  VAL A  60       6.956   5.855   5.109  1.00  0.00           H  
ATOM    958 1HG1 VAL A  60       4.660   6.482   4.543  1.00  0.00           H  
ATOM    959 2HG1 VAL A  60       4.741   5.538   6.049  1.00  0.00           H  
ATOM    960 3HG1 VAL A  60       4.497   7.300   6.115  1.00  0.00           H  
ATOM    961 1HG2 VAL A  60       6.536   7.977   3.909  1.00  0.00           H  
ATOM    962 2HG2 VAL A  60       6.436   8.835   5.465  1.00  0.00           H  
ATOM    963 3HG2 VAL A  60       7.974   8.101   4.950  1.00  0.00           H  
ATOM    964  N   VAL A  61       5.662   5.452   8.675  1.00  0.00           N  
ATOM    965  CA  VAL A  61       5.226   4.267   9.405  1.00  0.00           C  
ATOM    966  C   VAL A  61       3.912   3.732   8.850  1.00  0.00           C  
ATOM    967  O   VAL A  61       3.054   4.498   8.412  1.00  0.00           O  
ATOM    968  CB  VAL A  61       5.053   4.594  10.900  1.00  0.00           C  
ATOM    969  CG1 VAL A  61       6.380   5.019  11.509  1.00  0.00           C  
ATOM    970  CG2 VAL A  61       4.005   5.683  11.074  1.00  0.00           C  
ATOM    971  H   VAL A  61       5.223   6.340   8.871  1.00  0.00           H  
ATOM    972  HA  VAL A  61       5.989   3.496   9.301  1.00  0.00           H  
ATOM    973  HB  VAL A  61       4.732   3.694  11.424  1.00  0.00           H  
ATOM    974 1HG1 VAL A  61       6.239   5.246  12.566  1.00  0.00           H  
ATOM    975 2HG1 VAL A  61       7.104   4.211  11.405  1.00  0.00           H  
ATOM    976 3HG1 VAL A  61       6.749   5.906  10.995  1.00  0.00           H  
ATOM    977 1HG2 VAL A  61       3.888   5.909  12.134  1.00  0.00           H  
ATOM    978 2HG2 VAL A  61       4.323   6.582  10.545  1.00  0.00           H  
ATOM    979 3HG2 VAL A  61       3.053   5.341  10.668  1.00  0.00           H  
ATOM    980  N   TYR A  62       3.761   2.412   8.871  1.00  0.00           N  
ATOM    981  CA  TYR A  62       2.618   1.761   8.241  1.00  0.00           C  
ATOM    982  C   TYR A  62       2.442   0.338   8.754  1.00  0.00           C  
ATOM    983  O   TYR A  62       3.303  -0.517   8.548  1.00  0.00           O  
ATOM    984  CB  TYR A  62       2.774   1.761   6.719  1.00  0.00           C  
ATOM    985  CG  TYR A  62       1.772   0.883   6.003  1.00  0.00           C  
ATOM    986  CD1 TYR A  62       0.485   1.346   5.771  1.00  0.00           C  
ATOM    987  CD2 TYR A  62       2.139  -0.385   5.579  1.00  0.00           C  
ATOM    988  CE1 TYR A  62      -0.431   0.544   5.117  1.00  0.00           C  
ATOM    989  CE2 TYR A  62       1.224  -1.187   4.925  1.00  0.00           C  
ATOM    990  CZ  TYR A  62      -0.056  -0.727   4.694  1.00  0.00           C  
ATOM    991  OH  TYR A  62      -0.967  -1.526   4.043  1.00  0.00           O  
ATOM    992  H   TYR A  62       4.456   1.844   9.335  1.00  0.00           H  
ATOM    993  HA  TYR A  62       1.721   2.324   8.503  1.00  0.00           H  
ATOM    994 1HB  TYR A  62       2.665   2.779   6.341  1.00  0.00           H  
ATOM    995 2HB  TYR A  62       3.774   1.420   6.456  1.00  0.00           H  
ATOM    996  HD1 TYR A  62       0.195   2.343   6.104  1.00  0.00           H  
ATOM    997  HD2 TYR A  62       3.150  -0.750   5.762  1.00  0.00           H  
ATOM    998  HE1 TYR A  62      -1.441   0.907   4.934  1.00  0.00           H  
ATOM    999  HE2 TYR A  62       1.513  -2.185   4.592  1.00  0.00           H  
ATOM   1000  HH  TYR A  62      -0.546  -2.351   3.790  1.00  0.00           H  
ATOM   1001  N   GLY A  63       1.322   0.090   9.425  1.00  0.00           N  
ATOM   1002  CA  GLY A  63       0.998  -1.247   9.907  1.00  0.00           C  
ATOM   1003  C   GLY A  63       2.027  -1.732  10.921  1.00  0.00           C  
ATOM   1004  O   GLY A  63       2.215  -1.116  11.970  1.00  0.00           O  
ATOM   1005  H   GLY A  63       0.679   0.847   9.605  1.00  0.00           H  
ATOM   1006 1HA  GLY A  63       0.008  -1.240  10.363  1.00  0.00           H  
ATOM   1007 2HA  GLY A  63       0.959  -1.938   9.065  1.00  0.00           H  
ATOM   1008  N   ASN A  64       2.690  -2.838  10.601  1.00  0.00           N  
ATOM   1009  CA  ASN A  64       3.685  -3.419  11.493  1.00  0.00           C  
ATOM   1010  C   ASN A  64       5.084  -3.319  10.898  1.00  0.00           C  
ATOM   1011  O   ASN A  64       5.962  -4.122  11.214  1.00  0.00           O  
ATOM   1012  CB  ASN A  64       3.341  -4.863  11.809  1.00  0.00           C  
ATOM   1013  CG  ASN A  64       2.090  -4.992  12.633  1.00  0.00           C  
ATOM   1014  OD1 ASN A  64       1.957  -4.356  13.686  1.00  0.00           O  
ATOM   1015  ND2 ASN A  64       1.170  -5.802  12.176  1.00  0.00           N  
ATOM   1016  H   ASN A  64       2.499  -3.287   9.717  1.00  0.00           H  
ATOM   1017  HA  ASN A  64       3.678  -2.852  12.424  1.00  0.00           H  
ATOM   1018 1HB  ASN A  64       3.208  -5.418  10.879  1.00  0.00           H  
ATOM   1019 2HB  ASN A  64       4.168  -5.324  12.350  1.00  0.00           H  
ATOM   1020 1HD2 ASN A  64       0.317  -5.928  12.683  1.00  0.00           H  
ATOM   1021 2HD2 ASN A  64       1.320  -6.296  11.320  1.00  0.00           H  
ATOM   1022  N   THR A  65       5.285  -2.330  10.034  1.00  0.00           N  
ATOM   1023  CA  THR A  65       6.590  -2.094   9.429  1.00  0.00           C  
ATOM   1024  C   THR A  65       6.879  -0.604   9.305  1.00  0.00           C  
ATOM   1025  O   THR A  65       6.052   0.231   9.672  1.00  0.00           O  
ATOM   1026  CB  THR A  65       6.686  -2.756   8.042  1.00  0.00           C  
ATOM   1027  OG1 THR A  65       8.044  -2.719   7.585  1.00  0.00           O  
ATOM   1028  CG2 THR A  65       5.798  -2.031   7.042  1.00  0.00           C  
ATOM   1029  H   THR A  65       4.513  -1.726   9.790  1.00  0.00           H  
ATOM   1030  HA  THR A  65       7.349  -2.528  10.080  1.00  0.00           H  
ATOM   1031  HB  THR A  65       6.369  -3.797   8.113  1.00  0.00           H  
ATOM   1032  HG1 THR A  65       8.096  -2.197   6.781  1.00  0.00           H  
ATOM   1033 1HG2 THR A  65       5.879  -2.513   6.068  1.00  0.00           H  
ATOM   1034 2HG2 THR A  65       4.763  -2.067   7.381  1.00  0.00           H  
ATOM   1035 3HG2 THR A  65       6.117  -0.992   6.960  1.00  0.00           H  
ATOM   1036  N   THR A  66       8.057  -0.275   8.787  1.00  0.00           N  
ATOM   1037  CA  THR A  66       8.458   1.116   8.616  1.00  0.00           C  
ATOM   1038  C   THR A  66       9.094   1.342   7.250  1.00  0.00           C  
ATOM   1039  O   THR A  66       9.602   0.409   6.629  1.00  0.00           O  
ATOM   1040  CB  THR A  66       9.438   1.550   9.721  1.00  0.00           C  
ATOM   1041  OG1 THR A  66      10.639   0.771   9.632  1.00  0.00           O  
ATOM   1042  CG2 THR A  66       8.814   1.356  11.094  1.00  0.00           C  
ATOM   1043  H   THR A  66       8.691  -1.008   8.503  1.00  0.00           H  
ATOM   1044  HA  THR A  66       7.563   1.736   8.675  1.00  0.00           H  
ATOM   1045  HB  THR A  66       9.693   2.601   9.589  1.00  0.00           H  
ATOM   1046  HG1 THR A  66      11.349   1.225  10.092  1.00  0.00           H  
ATOM   1047 1HG2 THR A  66       9.520   1.669  11.863  1.00  0.00           H  
ATOM   1048 2HG2 THR A  66       7.907   1.956  11.170  1.00  0.00           H  
ATOM   1049 3HG2 THR A  66       8.565   0.305  11.236  1.00  0.00           H  
ATOM   1050  N   TYR A  67       9.064   2.588   6.788  1.00  0.00           N  
ATOM   1051  CA  TYR A  67       9.700   2.953   5.528  1.00  0.00           C  
ATOM   1052  C   TYR A  67      10.667   4.115   5.716  1.00  0.00           C  
ATOM   1053  O   TYR A  67      10.323   5.269   5.460  1.00  0.00           O  
ATOM   1054  CB  TYR A  67       8.644   3.306   4.478  1.00  0.00           C  
ATOM   1055  CG  TYR A  67       7.759   2.143   4.087  1.00  0.00           C  
ATOM   1056  CD1 TYR A  67       6.649   1.827   4.857  1.00  0.00           C  
ATOM   1057  CD2 TYR A  67       8.058   1.393   2.959  1.00  0.00           C  
ATOM   1058  CE1 TYR A  67       5.841   0.765   4.500  1.00  0.00           C  
ATOM   1059  CE2 TYR A  67       7.250   0.331   2.603  1.00  0.00           C  
ATOM   1060  CZ  TYR A  67       6.146   0.016   3.368  1.00  0.00           C  
ATOM   1061  OH  TYR A  67       5.341  -1.041   3.013  1.00  0.00           O  
ATOM   1062  H   TYR A  67       8.587   3.300   7.323  1.00  0.00           H  
ATOM   1063  HA  TYR A  67      10.273   2.095   5.177  1.00  0.00           H  
ATOM   1064 1HB  TYR A  67       8.007   4.106   4.857  1.00  0.00           H  
ATOM   1065 2HB  TYR A  67       9.136   3.677   3.579  1.00  0.00           H  
ATOM   1066  HD1 TYR A  67       6.415   2.416   5.743  1.00  0.00           H  
ATOM   1067  HD2 TYR A  67       8.931   1.641   2.355  1.00  0.00           H  
ATOM   1068  HE1 TYR A  67       4.969   0.516   5.104  1.00  0.00           H  
ATOM   1069  HE2 TYR A  67       7.485  -0.259   1.716  1.00  0.00           H  
ATOM   1070  HH  TYR A  67       5.457  -1.231   2.078  1.00  0.00           H  
ATOM   1071  N   ARG A  68      11.878   3.804   6.164  1.00  0.00           N  
ATOM   1072  CA  ARG A  68      12.845   4.830   6.537  1.00  0.00           C  
ATOM   1073  C   ARG A  68      13.803   5.126   5.390  1.00  0.00           C  
ATOM   1074  O   ARG A  68      14.481   4.230   4.888  1.00  0.00           O  
ATOM   1075  CB  ARG A  68      13.640   4.397   7.760  1.00  0.00           C  
ATOM   1076  CG  ARG A  68      14.660   5.412   8.251  1.00  0.00           C  
ATOM   1077  CD  ARG A  68      15.323   4.964   9.502  1.00  0.00           C  
ATOM   1078  NE  ARG A  68      14.397   4.928  10.623  1.00  0.00           N  
ATOM   1079  CZ  ARG A  68      14.682   4.410  11.834  1.00  0.00           C  
ATOM   1080  NH1 ARG A  68      15.867   3.889  12.064  1.00  0.00           N  
ATOM   1081  NH2 ARG A  68      13.769   4.426  12.790  1.00  0.00           N  
ATOM   1082  H   ARG A  68      12.136   2.831   6.249  1.00  0.00           H  
ATOM   1083  HA  ARG A  68      12.297   5.746   6.760  1.00  0.00           H  
ATOM   1084 1HB  ARG A  68      12.958   4.191   8.583  1.00  0.00           H  
ATOM   1085 2HB  ARG A  68      14.174   3.473   7.538  1.00  0.00           H  
ATOM   1086 1HG  ARG A  68      15.427   5.555   7.489  1.00  0.00           H  
ATOM   1087 2HG  ARG A  68      14.163   6.363   8.448  1.00  0.00           H  
ATOM   1088 1HD  ARG A  68      15.726   3.961   9.361  1.00  0.00           H  
ATOM   1089 2HD  ARG A  68      16.133   5.649   9.751  1.00  0.00           H  
ATOM   1090  HE  ARG A  68      13.475   5.320  10.484  1.00  0.00           H  
ATOM   1091 1HH1 ARG A  68      16.564   3.877  11.333  1.00  0.00           H  
ATOM   1092 2HH1 ARG A  68      16.080   3.501  12.972  1.00  0.00           H  
ATOM   1093 1HH2 ARG A  68      12.858   4.826  12.613  1.00  0.00           H  
ATOM   1094 2HH2 ARG A  68      13.982   4.038  13.697  1.00  0.00           H  
ATOM   1095  N   TYR A  69      13.854   6.389   4.980  1.00  0.00           N  
ATOM   1096  CA  TYR A  69      14.790   6.822   3.950  1.00  0.00           C  
ATOM   1097  C   TYR A  69      15.531   8.084   4.375  1.00  0.00           C  
ATOM   1098  O   TYR A  69      15.090   8.802   5.272  1.00  0.00           O  
ATOM   1099  CB  TYR A  69      14.059   7.057   2.626  1.00  0.00           C  
ATOM   1100  CG  TYR A  69      13.351   5.831   2.094  1.00  0.00           C  
ATOM   1101  CD1 TYR A  69      12.005   5.634   2.366  1.00  0.00           C  
ATOM   1102  CD2 TYR A  69      14.048   4.903   1.334  1.00  0.00           C  
ATOM   1103  CE1 TYR A  69      11.359   4.514   1.880  1.00  0.00           C  
ATOM   1104  CE2 TYR A  69      13.402   3.784   0.848  1.00  0.00           C  
ATOM   1105  CZ  TYR A  69      12.063   3.588   1.118  1.00  0.00           C  
ATOM   1106  OH  TYR A  69      11.419   2.472   0.634  1.00  0.00           O  
ATOM   1107  H   TYR A  69      13.228   7.066   5.392  1.00  0.00           H  
ATOM   1108  HA  TYR A  69      15.528   6.033   3.809  1.00  0.00           H  
ATOM   1109 1HB  TYR A  69      13.319   7.849   2.755  1.00  0.00           H  
ATOM   1110 2HB  TYR A  69      14.770   7.394   1.872  1.00  0.00           H  
ATOM   1111  HD1 TYR A  69      11.457   6.363   2.963  1.00  0.00           H  
ATOM   1112  HD2 TYR A  69      15.106   5.058   1.121  1.00  0.00           H  
ATOM   1113  HE1 TYR A  69      10.301   4.359   2.093  1.00  0.00           H  
ATOM   1114  HE2 TYR A  69      13.950   3.054   0.251  1.00  0.00           H  
ATOM   1115  HH  TYR A  69      12.043   1.932   0.143  1.00  0.00           H  
ATOM   1116  N   GLU A  70      16.660   8.348   3.725  1.00  0.00           N  
ATOM   1117  CA  GLU A  70      17.451   9.537   4.017  1.00  0.00           C  
ATOM   1118  C   GLU A  70      18.200  10.017   2.781  1.00  0.00           C  
ATOM   1119  O   GLU A  70      18.815   9.224   2.068  1.00  0.00           O  
ATOM   1120  CB  GLU A  70      18.443   9.253   5.148  1.00  0.00           C  
ATOM   1121  CG  GLU A  70      19.241  10.467   5.603  1.00  0.00           C  
ATOM   1122  CD  GLU A  70      20.120  10.178   6.788  1.00  0.00           C  
ATOM   1123  OE1 GLU A  70      21.055   9.427   6.641  1.00  0.00           O  
ATOM   1124  OE2 GLU A  70      19.857  10.708   7.841  1.00  0.00           O  
ATOM   1125  H   GLU A  70      16.977   7.708   3.011  1.00  0.00           H  
ATOM   1126  HA  GLU A  70      16.770  10.330   4.324  1.00  0.00           H  
ATOM   1127 1HB  GLU A  70      17.906   8.862   6.013  1.00  0.00           H  
ATOM   1128 2HB  GLU A  70      19.150   8.488   4.828  1.00  0.00           H  
ATOM   1129 1HG  GLU A  70      19.865  10.809   4.777  1.00  0.00           H  
ATOM   1130 2HG  GLU A  70      18.550  11.269   5.856  1.00  0.00           H  
ATOM   1131  N   VAL A  71      18.145  11.321   2.531  1.00  0.00           N  
ATOM   1132  CA  VAL A  71      18.875  11.920   1.420  1.00  0.00           C  
ATOM   1133  C   VAL A  71      20.073  12.720   1.915  1.00  0.00           C  
ATOM   1134  O   VAL A  71      19.917  13.732   2.598  1.00  0.00           O  
ATOM   1135  CB  VAL A  71      17.947  12.842   0.606  1.00  0.00           C  
ATOM   1136  CG1 VAL A  71      18.712  13.492  -0.537  1.00  0.00           C  
ATOM   1137  CG2 VAL A  71      16.761  12.048   0.079  1.00  0.00           C  
ATOM   1138  H   VAL A  71      17.583  11.913   3.127  1.00  0.00           H  
ATOM   1139  HA  VAL A  71      19.249  11.115   0.787  1.00  0.00           H  
ATOM   1140  HB  VAL A  71      17.590  13.644   1.252  1.00  0.00           H  
ATOM   1141 1HG1 VAL A  71      18.041  14.140  -1.101  1.00  0.00           H  
ATOM   1142 2HG1 VAL A  71      19.534  14.084  -0.134  1.00  0.00           H  
ATOM   1143 3HG1 VAL A  71      19.108  12.720  -1.196  1.00  0.00           H  
ATOM   1144 1HG2 VAL A  71      16.109  12.706  -0.494  1.00  0.00           H  
ATOM   1145 2HG2 VAL A  71      17.119  11.242  -0.562  1.00  0.00           H  
ATOM   1146 3HG2 VAL A  71      16.205  11.626   0.916  1.00  0.00           H  
ATOM   1147  N   ARG A  72      21.270  12.259   1.567  1.00  0.00           N  
ATOM   1148  CA  ARG A  72      22.499  12.905   2.013  1.00  0.00           C  
ATOM   1149  C   ARG A  72      23.166  13.666   0.875  1.00  0.00           C  
ATOM   1150  O   ARG A  72      23.044  13.291  -0.291  1.00  0.00           O  
ATOM   1151  CB  ARG A  72      23.472  11.876   2.570  1.00  0.00           C  
ATOM   1152  CG  ARG A  72      22.981  11.135   3.804  1.00  0.00           C  
ATOM   1153  CD  ARG A  72      23.984  10.151   4.287  1.00  0.00           C  
ATOM   1154  NE  ARG A  72      23.507   9.418   5.449  1.00  0.00           N  
ATOM   1155  CZ  ARG A  72      24.236   8.518   6.138  1.00  0.00           C  
ATOM   1156  NH1 ARG A  72      25.470   8.252   5.770  1.00  0.00           N  
ATOM   1157  NH2 ARG A  72      23.711   7.903   7.183  1.00  0.00           N  
ATOM   1158  H   ARG A  72      21.330  11.441   0.977  1.00  0.00           H  
ATOM   1159  HA  ARG A  72      22.240  13.625   2.790  1.00  0.00           H  
ATOM   1160 1HB  ARG A  72      23.693  11.134   1.805  1.00  0.00           H  
ATOM   1161 2HB  ARG A  72      24.410  12.367   2.831  1.00  0.00           H  
ATOM   1162 1HG  ARG A  72      22.787  11.848   4.604  1.00  0.00           H  
ATOM   1163 2HG  ARG A  72      22.062  10.598   3.565  1.00  0.00           H  
ATOM   1164 1HD  ARG A  72      24.200   9.433   3.497  1.00  0.00           H  
ATOM   1165 2HD  ARG A  72      24.900  10.671   4.565  1.00  0.00           H  
ATOM   1166  HE  ARG A  72      22.562   9.596   5.762  1.00  0.00           H  
ATOM   1167 1HH1 ARG A  72      25.871   8.722   4.971  1.00  0.00           H  
ATOM   1168 2HH1 ARG A  72      26.016   7.577   6.286  1.00  0.00           H  
ATOM   1169 1HH2 ARG A  72      22.762   8.107   7.466  1.00  0.00           H  
ATOM   1170 2HH2 ARG A  72      24.256   7.229   7.699  1.00  0.00           H  
