# Supplementary material for: De novo design of immunoglobulin-like domains
Source: Nat Commun. 2022 Oct 3;13:5661. doi: 10.1038/s41467-022-33004-6 (PMC9530121; doi:10.1038/s41467-022-33004-6)
Supplement: Supplementary file 4 — Supplementary Data 1 [file 41467_2022_33004_MOESM4_ESM.zip › dIG_design_models/dIG4_model.pdb]

ATOM      1  N   ARG A   1       0.000   0.000   0.000  1.00  0.00           N  
ATOM      2  CA  ARG A   1       1.458   0.000   0.000  1.00  0.00           C  
ATOM      3  C   ARG A   1       2.009   1.420   0.000  1.00  0.00           C  
ATOM      4  O   ARG A   1       1.546   2.276  -0.754  1.00  0.00           O  
ATOM      5  CB  ARG A   1       1.993  -0.748  -1.212  1.00  0.00           C  
ATOM      6  CG  ARG A   1       3.509  -0.839  -1.289  1.00  0.00           C  
ATOM      7  CD  ARG A   1       3.951  -1.708  -2.410  1.00  0.00           C  
ATOM      8  NE  ARG A   1       5.398  -1.718  -2.550  1.00  0.00           N  
ATOM      9  CZ  ARG A   1       6.081  -2.542  -3.369  1.00  0.00           C  
ATOM     10  NH1 ARG A   1       5.437  -3.414  -4.112  1.00  0.00           N  
ATOM     11  NH2 ARG A   1       7.400  -2.473  -3.425  1.00  0.00           N  
ATOM     12  H   ARG A   1      -0.492   0.764  -0.441  1.00  0.00           H  
ATOM     13  HA  ARG A   1       1.797  -0.490   0.913  1.00  0.00           H  
ATOM     14 1HB  ARG A   1       1.602  -1.765  -1.213  1.00  0.00           H  
ATOM     15 2HB  ARG A   1       1.645  -0.262  -2.123  1.00  0.00           H  
ATOM     16 1HG  ARG A   1       3.926   0.157  -1.443  1.00  0.00           H  
ATOM     17 2HG  ARG A   1       3.897  -1.255  -0.359  1.00  0.00           H  
ATOM     18 1HD  ARG A   1       3.619  -2.730  -2.229  1.00  0.00           H  
ATOM     19 2HD  ARG A   1       3.520  -1.347  -3.343  1.00  0.00           H  
ATOM     20  HE  ARG A   1       5.929  -1.061  -1.995  1.00  0.00           H  
ATOM     21 1HH1 ARG A   1       4.429  -3.467  -4.069  1.00  0.00           H  
ATOM     22 2HH1 ARG A   1       5.949  -4.031  -4.725  1.00  0.00           H  
ATOM     23 1HH2 ARG A   1       7.896  -1.802  -2.854  1.00  0.00           H  
ATOM     24 2HH2 ARG A   1       7.912  -3.090  -4.038  1.00  0.00           H  
ATOM     25  N   VAL A   2       3.000   1.665   0.850  1.00  0.00           N  
ATOM     26  CA  VAL A   2       3.641   2.972   0.924  1.00  0.00           C  
ATOM     27  C   VAL A   2       5.127   2.876   0.601  1.00  0.00           C  
ATOM     28  O   VAL A   2       5.845   2.058   1.176  1.00  0.00           O  
ATOM     29  CB  VAL A   2       3.462   3.577   2.329  1.00  0.00           C  
ATOM     30  CG1 VAL A   2       4.133   4.940   2.411  1.00  0.00           C  
ATOM     31  CG2 VAL A   2       1.982   3.683   2.662  1.00  0.00           C  
ATOM     32  H   VAL A   2       3.318   0.926   1.461  1.00  0.00           H  
ATOM     33  HA  VAL A   2       3.179   3.619   0.178  1.00  0.00           H  
ATOM     34  HB  VAL A   2       3.955   2.932   3.057  1.00  0.00           H  
ATOM     35 1HG1 VAL A   2       3.997   5.353   3.411  1.00  0.00           H  
ATOM     36 2HG1 VAL A   2       5.198   4.835   2.204  1.00  0.00           H  
ATOM     37 3HG1 VAL A   2       3.684   5.611   1.679  1.00  0.00           H  
ATOM     38 1HG2 VAL A   2       1.863   4.111   3.657  1.00  0.00           H  
ATOM     39 2HG2 VAL A   2       1.489   4.323   1.930  1.00  0.00           H  
ATOM     40 3HG2 VAL A   2       1.532   2.690   2.638  1.00  0.00           H  
ATOM     41  N   GLU A   3       5.582   3.716  -0.323  1.00  0.00           N  
ATOM     42  CA  GLU A   3       6.973   3.692  -0.761  1.00  0.00           C  
ATOM     43  C   GLU A   3       7.663   5.019  -0.474  1.00  0.00           C  
ATOM     44  O   GLU A   3       7.026   6.072  -0.462  1.00  0.00           O  
ATOM     45  CB  GLU A   3       7.055   3.376  -2.256  1.00  0.00           C  
ATOM     46  CG  GLU A   3       6.675   1.948  -2.619  1.00  0.00           C  
ATOM     47  CD  GLU A   3       7.754   0.954  -2.291  1.00  0.00           C  
ATOM     48  OE1 GLU A   3       8.902   1.258  -2.510  1.00  0.00           O  
ATOM     49  OE2 GLU A   3       7.431  -0.111  -1.820  1.00  0.00           O  
ATOM     50  H   GLU A   3       4.949   4.388  -0.731  1.00  0.00           H  
ATOM     51  HA  GLU A   3       7.492   2.916  -0.198  1.00  0.00           H  
ATOM     52 1HB  GLU A   3       6.396   4.048  -2.807  1.00  0.00           H  
ATOM     53 2HB  GLU A   3       8.071   3.552  -2.610  1.00  0.00           H  
ATOM     54 1HG  GLU A   3       5.770   1.675  -2.077  1.00  0.00           H  
ATOM     55 2HG  GLU A   3       6.456   1.901  -3.685  1.00  0.00           H  
ATOM     56  N   VAL A   4       8.970   4.962  -0.242  1.00  0.00           N  
ATOM     57  CA  VAL A   4       9.757   6.163   0.011  1.00  0.00           C  
ATOM     58  C   VAL A   4      10.942   6.255  -0.942  1.00  0.00           C  
ATOM     59  O   VAL A   4      11.644   5.271  -1.172  1.00  0.00           O  
ATOM     60  CB  VAL A   4      10.268   6.172   1.464  1.00  0.00           C  
ATOM     61  CG1 VAL A   4      11.108   7.413   1.725  1.00  0.00           C  
ATOM     62  CG2 VAL A   4       9.092   6.104   2.426  1.00  0.00           C  
ATOM     63  H   VAL A   4       9.431   4.063  -0.240  1.00  0.00           H  
ATOM     64  HA  VAL A   4       9.119   7.029  -0.165  1.00  0.00           H  
ATOM     65  HB  VAL A   4      10.915   5.308   1.617  1.00  0.00           H  
ATOM     66 1HG1 VAL A   4      11.461   7.403   2.757  1.00  0.00           H  
ATOM     67 2HG1 VAL A   4      11.963   7.422   1.050  1.00  0.00           H  
ATOM     68 3HG1 VAL A   4      10.503   8.304   1.559  1.00  0.00           H  
ATOM     69 1HG2 VAL A   4       9.461   6.110   3.452  1.00  0.00           H  
ATOM     70 2HG2 VAL A   4       8.442   6.965   2.269  1.00  0.00           H  
ATOM     71 3HG2 VAL A   4       8.529   5.187   2.249  1.00  0.00           H  
ATOM     72  N   ARG A   5      11.161   7.444  -1.493  1.00  0.00           N  
ATOM     73  CA  ARG A   5      12.235   7.657  -2.455  1.00  0.00           C  
ATOM     74  C   ARG A   5      13.080   8.867  -2.079  1.00  0.00           C  
ATOM     75  O   ARG A   5      12.587   9.815  -1.468  1.00  0.00           O  
ATOM     76  CB  ARG A   5      11.670   7.853  -3.854  1.00  0.00           C  
ATOM     77  CG  ARG A   5      10.909   6.659  -4.409  1.00  0.00           C  
ATOM     78  CD  ARG A   5      11.814   5.517  -4.699  1.00  0.00           C  
ATOM     79  NE  ARG A   5      11.098   4.389  -5.272  1.00  0.00           N  
ATOM     80  CZ  ARG A   5      10.513   3.410  -4.555  1.00  0.00           C  
ATOM     81  NH1 ARG A   5      10.567   3.436  -3.242  1.00  0.00           N  
ATOM     82  NH2 ARG A   5       9.884   2.425  -5.172  1.00  0.00           N  
ATOM     83  H   ARG A   5      10.567   8.221  -1.239  1.00  0.00           H  
ATOM     84  HA  ARG A   5      12.882   6.780  -2.440  1.00  0.00           H  
ATOM     85 1HB  ARG A   5      10.992   8.705  -3.857  1.00  0.00           H  
ATOM     86 2HB  ARG A   5      12.481   8.078  -4.547  1.00  0.00           H  
ATOM     87 1HG  ARG A   5      10.166   6.331  -3.682  1.00  0.00           H  
ATOM     88 2HG  ARG A   5      10.410   6.944  -5.336  1.00  0.00           H  
ATOM     89 1HD  ARG A   5      12.580   5.831  -5.409  1.00  0.00           H  
ATOM     90 2HD  ARG A   5      12.289   5.186  -3.776  1.00  0.00           H  
ATOM     91  HE  ARG A   5      11.035   4.335  -6.280  1.00  0.00           H  
ATOM     92 1HH1 ARG A   5      11.048   4.189  -2.770  1.00  0.00           H  
ATOM     93 2HH1 ARG A   5      10.128   2.702  -2.704  1.00  0.00           H  
ATOM     94 1HH2 ARG A   5       9.842   2.406  -6.181  1.00  0.00           H  
ATOM     95 2HH2 ARG A   5       9.445   1.692  -4.634  1.00  0.00           H  
ATOM     96  N   ILE A   6      14.357   8.829  -2.447  1.00  0.00           N  
ATOM     97  CA  ILE A   6      15.280   9.910  -2.124  1.00  0.00           C  
ATOM     98  C   ILE A   6      15.738  10.638  -3.381  1.00  0.00           C  
ATOM     99  O   ILE A   6      16.302  10.031  -4.291  1.00  0.00           O  
ATOM    100  CB  ILE A   6      16.508   9.375  -1.364  1.00  0.00           C  
ATOM    101  CG1 ILE A   6      16.074   8.678  -0.072  1.00  0.00           C  
ATOM    102  CG2 ILE A   6      17.481  10.504  -1.063  1.00  0.00           C  
ATOM    103  CD1 ILE A   6      17.182   7.904   0.606  1.00  0.00           C  
ATOM    104  H   ILE A   6      14.696   8.030  -2.964  1.00  0.00           H  
ATOM    105  HA  ILE A   6      14.754  10.628  -1.494  1.00  0.00           H  
ATOM    106  HB  ILE A   6      17.013   8.625  -1.972  1.00  0.00           H  
ATOM    107 1HG1 ILE A   6      15.695   9.418   0.631  1.00  0.00           H  
ATOM    108 2HG1 ILE A   6      15.259   7.986  -0.287  1.00  0.00           H  
ATOM    109 1HG2 ILE A   6      18.342  10.108  -0.525  1.00  0.00           H  
ATOM    110 2HG2 ILE A   6      17.812  10.957  -1.996  1.00  0.00           H  
ATOM    111 3HG2 ILE A   6      16.985  11.257  -0.450  1.00  0.00           H  
ATOM    112 1HD1 ILE A   6      16.797   7.438   1.514  1.00  0.00           H  
ATOM    113 2HD1 ILE A   6      17.553   7.132  -0.069  1.00  0.00           H  
ATOM    114 3HD1 ILE A   6      17.994   8.583   0.864  1.00  0.00           H  
ATOM    115  N   SER A   7      15.491  11.943  -3.426  1.00  0.00           N  
ATOM    116  CA  SER A   7      15.886  12.759  -4.567  1.00  0.00           C  
ATOM    117  C   SER A   7      16.540  14.058  -4.116  1.00  0.00           C  
ATOM    118  O   SER A   7      15.857  15.005  -3.725  1.00  0.00           O  
ATOM    119  CB  SER A   7      14.680  13.063  -5.434  1.00  0.00           C  
ATOM    120  OG  SER A   7      15.034  13.876  -6.519  1.00  0.00           O  
ATOM    121  H   SER A   7      15.017  12.381  -2.648  1.00  0.00           H  
ATOM    122  HA  SER A   7      16.621  12.198  -5.146  1.00  0.00           H  
ATOM    123 1HB  SER A   7      14.250  12.131  -5.799  1.00  0.00           H  
ATOM    124 2HB  SER A   7      13.919  13.562  -4.835  1.00  0.00           H  
ATOM    125  HG  SER A   7      15.982  13.772  -6.630  1.00  0.00           H  
ATOM    126  N   GLY A   8      17.867  14.097  -4.172  1.00  0.00           N  
ATOM    127  CA  GLY A   8      18.618  15.268  -3.733  1.00  0.00           C  
ATOM    128  C   GLY A   8      18.499  15.466  -2.228  1.00  0.00           C  
ATOM    129  O   GLY A   8      18.975  14.645  -1.444  1.00  0.00           O  
ATOM    130  H   GLY A   8      18.369  13.296  -4.527  1.00  0.00           H  
ATOM    131 1HA  GLY A   8      19.667  15.151  -4.007  1.00  0.00           H  
ATOM    132 2HA  GLY A   8      18.248  16.152  -4.250  1.00  0.00           H  
ATOM    133  N   ASN A   9      17.861  16.561  -1.829  1.00  0.00           N  
ATOM    134  CA  ASN A   9      17.639  16.847  -0.416  1.00  0.00           C  
ATOM    135  C   ASN A   9      16.176  16.652  -0.039  1.00  0.00           C  
ATOM    136  O   ASN A   9      15.749  17.038   1.049  1.00  0.00           O  
ATOM    137  CB  ASN A   9      18.095  18.254  -0.078  1.00  0.00           C  
ATOM    138  CG  ASN A   9      19.585  18.421  -0.187  1.00  0.00           C  
ATOM    139  OD1 ASN A   9      20.353  17.594   0.318  1.00  0.00           O  
ATOM    140  ND2 ASN A   9      20.009  19.474  -0.837  1.00  0.00           N  
ATOM    141  H   ASN A   9      17.522  17.213  -2.522  1.00  0.00           H  
ATOM    142  HA  ASN A   9      18.231  16.143   0.169  1.00  0.00           H  
ATOM    143 1HB  ASN A   9      17.611  18.965  -0.749  1.00  0.00           H  
ATOM    144 2HB  ASN A   9      17.787  18.502   0.938  1.00  0.00           H  
ATOM    145 1HD2 ASN A   9      20.990  19.637  -0.941  1.00  0.00           H  
ATOM    146 2HD2 ASN A   9      19.352  20.117  -1.229  1.00  0.00           H  
ATOM    147  N   THR A  10      15.412  16.050  -0.944  1.00  0.00           N  
ATOM    148  CA  THR A  10      13.982  15.858  -0.733  1.00  0.00           C  
ATOM    149  C   THR A  10      13.651  14.388  -0.509  1.00  0.00           C  
ATOM    150  O   THR A  10      14.036  13.527  -1.300  1.00  0.00           O  
ATOM    151  CB  THR A  10      13.169  16.395  -1.925  1.00  0.00           C  
ATOM    152  OG1 THR A  10      13.402  17.802  -2.071  1.00  0.00           O  
ATOM    153  CG2 THR A  10      11.683  16.150  -1.711  1.00  0.00           C  
ATOM    154  H   THR A  10      15.832  15.718  -1.800  1.00  0.00           H  
ATOM    155  HA  THR A  10      13.695  16.405   0.165  1.00  0.00           H  
ATOM    156  HB  THR A  10      13.486  15.891  -2.838  1.00  0.00           H  
ATOM    157  HG1 THR A  10      12.879  18.281  -1.424  1.00  0.00           H  
ATOM    158 1HG2 THR A  10      11.124  16.536  -2.563  1.00  0.00           H  
ATOM    159 2HG2 THR A  10      11.501  15.081  -1.611  1.00  0.00           H  
ATOM    160 3HG2 THR A  10      11.358  16.660  -0.804  1.00  0.00           H  
ATOM    161  N   ILE A  11      12.935  14.106   0.574  1.00  0.00           N  
ATOM    162  CA  ILE A  11      12.416  12.767   0.823  1.00  0.00           C  
ATOM    163  C   ILE A  11      10.962  12.649   0.386  1.00  0.00           C  
ATOM    164  O   ILE A  11      10.100  13.389   0.860  1.00  0.00           O  
ATOM    165  CB  ILE A  11      12.537  12.399   2.313  1.00  0.00           C  
ATOM    166  CG1 ILE A  11      13.986  12.548   2.785  1.00  0.00           C  
ATOM    167  CG2 ILE A  11      12.039  10.982   2.554  1.00  0.00           C  
ATOM    168  CD1 ILE A  11      14.969  11.698   2.014  1.00  0.00           C  
ATOM    169  H   ILE A  11      12.745  14.839   1.243  1.00  0.00           H  
ATOM    170  HA  ILE A  11      13.001  12.062   0.232  1.00  0.00           H  
ATOM    171  HB  ILE A  11      11.939  13.090   2.908  1.00  0.00           H  
ATOM    172 1HG1 ILE A  11      14.292  13.590   2.696  1.00  0.00           H  
ATOM    173 2HG1 ILE A  11      14.055  12.277   3.839  1.00  0.00           H  
ATOM    174 1HG2 ILE A  11      12.132  10.738   3.612  1.00  0.00           H  
ATOM    175 2HG2 ILE A  11      10.994  10.908   2.255  1.00  0.00           H  
ATOM    176 3HG2 ILE A  11      12.634  10.283   1.967  1.00  0.00           H  
ATOM    177 1HD1 ILE A  11      15.974  11.858   2.406  1.00  0.00           H  
ATOM    178 2HD1 ILE A  11      14.702  10.646   2.119  1.00  0.00           H  
ATOM    179 3HD1 ILE A  11      14.943  11.976   0.961  1.00  0.00           H  
ATOM    180  N   ARG A  12      10.695  11.714  -0.519  1.00  0.00           N  
ATOM    181  CA  ARG A  12       9.368  11.571  -1.105  1.00  0.00           C  
ATOM    182  C   ARG A  12       8.647  10.351  -0.547  1.00  0.00           C  
ATOM    183  O   ARG A  12       9.133   9.225  -0.661  1.00  0.00           O  
ATOM    184  CB  ARG A  12       9.460  11.453  -2.619  1.00  0.00           C  
ATOM    185  CG  ARG A  12       8.123  11.354  -3.336  1.00  0.00           C  
ATOM    186  CD  ARG A  12       8.294  11.279  -4.810  1.00  0.00           C  
ATOM    187  NE  ARG A  12       7.017  11.285  -5.505  1.00  0.00           N  
ATOM    188  CZ  ARG A  12       6.304  10.182  -5.805  1.00  0.00           C  
ATOM    189  NH1 ARG A  12       6.756   8.995  -5.465  1.00  0.00           N  
ATOM    190  NH2 ARG A  12       5.151  10.293  -6.441  1.00  0.00           N  
ATOM    191  H   ARG A  12      11.431  11.086  -0.810  1.00  0.00           H  
ATOM    192  HA  ARG A  12       8.784  12.453  -0.841  1.00  0.00           H  
ATOM    193 1HB  ARG A  12       9.986  12.319  -3.020  1.00  0.00           H  
ATOM    194 2HB  ARG A  12      10.041  10.568  -2.880  1.00  0.00           H  
ATOM    195 1HG  ARG A  12       7.599  10.457  -3.006  1.00  0.00           H  
ATOM    196 2HG  ARG A  12       7.520  12.233  -3.105  1.00  0.00           H  
ATOM    197 1HD  ARG A  12       8.873  12.136  -5.153  1.00  0.00           H  
ATOM    198 2HD  ARG A  12       8.819  10.360  -5.068  1.00  0.00           H  
ATOM    199  HE  ARG A  12       6.637  12.180  -5.783  1.00  0.00           H  
ATOM    200 1HH1 ARG A  12       7.637   8.910  -4.979  1.00  0.00           H  
ATOM    201 2HH1 ARG A  12       6.222   8.168  -5.690  1.00  0.00           H  
ATOM    202 1HH2 ARG A  12       4.804  11.206  -6.703  1.00  0.00           H  
ATOM    203 2HH2 ARG A  12       4.617   9.467  -6.666  1.00  0.00           H  
ATOM    204  N   VAL A  13       7.487  10.580   0.058  1.00  0.00           N  
ATOM    205  CA  VAL A  13       6.673   9.494   0.591  1.00  0.00           C  
ATOM    206  C   VAL A  13       5.344   9.389  -0.147  1.00  0.00           C  
ATOM    207  O   VAL A  13       4.558  10.336  -0.169  1.00  0.00           O  
ATOM    208  CB  VAL A  13       6.407   9.712   2.092  1.00  0.00           C  
ATOM    209  CG1 VAL A  13       5.562   8.579   2.654  1.00  0.00           C  
ATOM    210  CG2 VAL A  13       7.727   9.823   2.840  1.00  0.00           C  
ATOM    211  H   VAL A  13       7.160  11.531   0.150  1.00  0.00           H  
ATOM    212  HA  VAL A  13       7.214   8.560   0.440  1.00  0.00           H  
ATOM    213  HB  VAL A  13       5.837  10.633   2.221  1.00  0.00           H  
ATOM    214 1HG1 VAL A  13       5.384   8.750   3.716  1.00  0.00           H  
ATOM    215 2HG1 VAL A  13       4.608   8.542   2.128  1.00  0.00           H  
ATOM    216 3HG1 VAL A  13       6.088   7.634   2.522  1.00  0.00           H  
ATOM    217 1HG2 VAL A  13       7.532   9.978   3.901  1.00  0.00           H  
ATOM    218 2HG2 VAL A  13       8.299   8.905   2.707  1.00  0.00           H  
ATOM    219 3HG2 VAL A  13       8.297  10.666   2.450  1.00  0.00           H  
ATOM    220  N   GLU A  14       5.098   8.231  -0.750  1.00  0.00           N  
ATOM    221  CA  GLU A  14       3.910   8.031  -1.570  1.00  0.00           C  
ATOM    222  C   GLU A  14       3.027   6.928  -1.002  1.00  0.00           C  
ATOM    223  O   GLU A  14       3.450   5.777  -0.889  1.00  0.00           O  
ATOM    224  CB  GLU A  14       4.305   7.691  -3.009  1.00  0.00           C  
ATOM    225  CG  GLU A  14       3.132   7.558  -3.969  1.00  0.00           C  
ATOM    226  CD  GLU A  14       3.562   7.304  -5.387  1.00  0.00           C  
ATOM    227  OE1 GLU A  14       4.743   7.226  -5.625  1.00  0.00           O  
ATOM    228  OE2 GLU A  14       2.708   7.187  -6.234  1.00  0.00           O  
ATOM    229  H   GLU A  14       5.752   7.469  -0.637  1.00  0.00           H  
ATOM    230  HA  GLU A  14       3.334   8.957  -1.563  1.00  0.00           H  
ATOM    231 1HB  GLU A  14       4.968   8.465  -3.397  1.00  0.00           H  
ATOM    232 2HB  GLU A  14       4.857   6.751  -3.022  1.00  0.00           H  
ATOM    233 1HG  GLU A  14       2.499   6.734  -3.641  1.00  0.00           H  
ATOM    234 2HG  GLU A  14       2.540   8.471  -3.932  1.00  0.00           H  
ATOM    235  N   ASN A  15       1.798   7.285  -0.645  1.00  0.00           N  
ATOM    236  CA  ASN A  15       0.858   6.329  -0.071  1.00  0.00           C  
ATOM    237  C   ASN A  15      -0.151   5.857  -1.110  1.00  0.00           C  
ATOM    238  O   ASN A  15      -1.037   6.609  -1.515  1.00  0.00           O  
ATOM    239  CB  ASN A  15       0.149   6.932   1.128  1.00  0.00           C  
ATOM    240  CG  ASN A  15      -0.808   5.971   1.776  1.00  0.00           C  
ATOM    241  OD1 ASN A  15      -1.202   4.966   1.173  1.00  0.00           O  
ATOM    242  ND2 ASN A  15      -1.190   6.260   2.994  1.00  0.00           N  
ATOM    243  H   ASN A  15       1.507   8.244  -0.775  1.00  0.00           H  
ATOM    244  HA  ASN A  15       1.423   5.460   0.265  1.00  0.00           H  
ATOM    245 1HB  ASN A  15       0.887   7.247   1.867  1.00  0.00           H  
ATOM    246 2HB  ASN A  15      -0.402   7.820   0.816  1.00  0.00           H  
ATOM    247 1HD2 ASN A  15      -1.826   5.656   3.475  1.00  0.00           H  
ATOM    248 2HD2 ASN A  15      -0.846   7.084   3.444  1.00  0.00           H  
ATOM    249  N   ARG A  16      -0.011   4.607  -1.537  1.00  0.00           N  
ATOM    250  CA  ARG A  16      -0.932   4.021  -2.504  1.00  0.00           C  
ATOM    251  C   ARG A  16      -1.832   2.982  -1.848  1.00  0.00           C  
ATOM    252  O   ARG A  16      -2.440   2.155  -2.528  1.00  0.00           O  
ATOM    253  CB  ARG A  16      -0.166   3.373  -3.648  1.00  0.00           C  
ATOM    254  CG  ARG A  16       0.627   4.339  -4.514  1.00  0.00           C  
ATOM    255  CD  ARG A  16       1.263   3.649  -5.666  1.00  0.00           C  
ATOM    256  NE  ARG A  16       1.994   4.575  -6.516  1.00  0.00           N  
ATOM    257  CZ  ARG A  16       2.661   4.224  -7.633  1.00  0.00           C  
ATOM    258  NH1 ARG A  16       2.680   2.968  -8.020  1.00  0.00           N  
ATOM    259  NH2 ARG A  16       3.296   5.143  -8.339  1.00  0.00           N  
ATOM    260  H   ARG A  16       0.752   4.048  -1.183  1.00  0.00           H  
ATOM    261  HA  ARG A  16      -1.568   4.816  -2.892  1.00  0.00           H  
ATOM    262 1HB  ARG A  16       0.533   2.639  -3.249  1.00  0.00           H  
ATOM    263 2HB  ARG A  16      -0.862   2.843  -4.298  1.00  0.00           H  
ATOM    264 1HG  ARG A  16      -0.038   5.111  -4.902  1.00  0.00           H  
ATOM    265 2HG  ARG A  16       1.412   4.804  -3.917  1.00  0.00           H  
ATOM    266 1HD  ARG A  16       1.962   2.898  -5.299  1.00  0.00           H  
ATOM    267 2HD  ARG A  16       0.495   3.166  -6.269  1.00  0.00           H  
ATOM    268  HE  ARG A  16       2.002   5.551  -6.251  1.00  0.00           H  
ATOM    269 1HH1 ARG A  16       2.194   2.265  -7.480  1.00  0.00           H  
ATOM    270 2HH1 ARG A  16       3.180   2.705  -8.857  1.00  0.00           H  
ATOM    271 1HH2 ARG A  16       3.282   6.109  -8.042  1.00  0.00           H  
ATOM    272 2HH2 ARG A  16       3.796   4.880  -9.176  1.00  0.00           H  
ATOM    273  N   SER A  17      -1.913   3.029  -0.522  1.00  0.00           N  
ATOM    274  CA  SER A  17      -2.741   2.093   0.229  1.00  0.00           C  
ATOM    275  C   SER A  17      -4.185   2.572   0.304  1.00  0.00           C  
ATOM    276  O   SER A  17      -4.527   3.628  -0.228  1.00  0.00           O  
ATOM    277  CB  SER A  17      -2.185   1.910   1.627  1.00  0.00           C  
ATOM    278  OG  SER A  17      -2.501   3.007   2.440  1.00  0.00           O  
ATOM    279  H   SER A  17      -1.387   3.731  -0.022  1.00  0.00           H  
ATOM    280  HA  SER A  17      -2.733   1.137  -0.297  1.00  0.00           H  
ATOM    281 1HB  SER A  17      -2.594   1.000   2.065  1.00  0.00           H  
ATOM    282 2HB  SER A  17      -1.104   1.792   1.576  1.00  0.00           H  
ATOM    283  HG  SER A  17      -2.110   3.773   2.014  1.00  0.00           H  
ATOM    284  N   ASP A  18      -5.029   1.790   0.969  1.00  0.00           N  
ATOM    285  CA  ASP A  18      -6.430   2.152   1.148  1.00  0.00           C  
ATOM    286  C   ASP A  18      -6.661   2.804   2.505  1.00  0.00           C  
ATOM    287  O   ASP A  18      -7.796   3.105   2.874  1.00  0.00           O  
ATOM    288  CB  ASP A  18      -7.324   0.918   1.008  1.00  0.00           C  
ATOM    289  CG  ASP A  18      -7.326   0.344  -0.402  1.00  0.00           C  
ATOM    290  OD1 ASP A  18      -7.175   1.102  -1.331  1.00  0.00           O  
ATOM    291  OD2 ASP A  18      -7.478  -0.847  -0.537  1.00  0.00           O  
ATOM    292  H   ASP A  18      -4.691   0.923   1.360  1.00  0.00           H  
ATOM    293  HA  ASP A  18      -6.692   2.879   0.379  1.00  0.00           H  
ATOM    294 1HB  ASP A  18      -6.989   0.145   1.699  1.00  0.00           H  
ATOM    295 2HB  ASP A  18      -8.348   1.178   1.280  1.00  0.00           H  
ATOM    296  N   ARG A  19      -5.579   3.020   3.244  1.00  0.00           N  
ATOM    297  CA  ARG A  19      -5.665   3.610   4.575  1.00  0.00           C  
ATOM    298  C   ARG A  19      -4.538   4.607   4.810  1.00  0.00           C  
ATOM    299  O   ARG A  19      -3.474   4.511   4.198  1.00  0.00           O  
ATOM    300  CB  ARG A  19      -5.612   2.528   5.644  1.00  0.00           C  
ATOM    301  CG  ARG A  19      -6.785   1.560   5.634  1.00  0.00           C  
ATOM    302  CD  ARG A  19      -8.043   2.218   6.070  1.00  0.00           C  
ATOM    303  NE  ARG A  19      -9.143   1.272   6.168  1.00  0.00           N  
ATOM    304  CZ  ARG A  19      -9.952   0.931   5.145  1.00  0.00           C  
ATOM    305  NH1 ARG A  19      -9.771   1.465   3.958  1.00  0.00           N  
ATOM    306  NH2 ARG A  19     -10.926   0.059   5.336  1.00  0.00           N  
ATOM    307  H   ARG A  19      -4.673   2.769   2.875  1.00  0.00           H  
ATOM    308  HA  ARG A  19      -6.609   4.150   4.645  1.00  0.00           H  
ATOM    309 1HB  ARG A  19      -4.701   1.944   5.525  1.00  0.00           H  
ATOM    310 2HB  ARG A  19      -5.577   2.993   6.630  1.00  0.00           H  
ATOM    311 1HG  ARG A  19      -6.931   1.177   4.624  1.00  0.00           H  
ATOM    312 2HG  ARG A  19      -6.578   0.731   6.311  1.00  0.00           H  
ATOM    313 1HD  ARG A  19      -7.896   2.671   7.050  1.00  0.00           H  
ATOM    314 2HD  ARG A  19      -8.319   2.989   5.352  1.00  0.00           H  
ATOM    315  HE  ARG A  19      -9.314   0.840   7.066  1.00  0.00           H  
ATOM    316 1HH1 ARG A  19      -9.025   2.131   3.812  1.00  0.00           H  
ATOM    317 2HH1 ARG A  19     -10.376   1.209   3.191  1.00  0.00           H  
ATOM    318 1HH2 ARG A  19     -11.066  -0.352   6.249  1.00  0.00           H  
ATOM    319 2HH2 ARG A  19     -11.532  -0.197   4.570  1.00  0.00           H  
ATOM    320  N   PRO A  20      -4.777   5.564   5.700  1.00  0.00           N  
ATOM    321  CA  PRO A  20      -3.770   6.561   6.042  1.00  0.00           C  
ATOM    322  C   PRO A  20      -2.584   5.923   6.755  1.00  0.00           C  
ATOM    323  O   PRO A  20      -2.749   4.997   7.548  1.00  0.00           O  
ATOM    324  CB  PRO A  20      -4.533   7.519   6.963  1.00  0.00           C  
ATOM    325  CG  PRO A  20      -5.967   7.266   6.646  1.00  0.00           C  
ATOM    326  CD  PRO A  20      -6.036   5.787   6.377  1.00  0.00           C  
ATOM    327  HA  PRO A  20      -3.404   7.005   5.117  1.00  0.00           H  
ATOM    328 1HB  PRO A  20      -4.284   7.309   8.014  1.00  0.00           H  
ATOM    329 2HB  PRO A  20      -4.228   8.557   6.762  1.00  0.00           H  
ATOM    330 1HG  PRO A  20      -6.602   7.574   7.490  1.00  0.00           H  
ATOM    331 2HG  PRO A  20      -6.277   7.869   5.779  1.00  0.00           H  
ATOM    332 1HD  PRO A  20      -6.105   5.243   7.331  1.00  0.00           H  
ATOM    333 2HD  PRO A  20      -6.908   5.569   5.743  1.00  0.00           H  
ATOM    334  N   ALA A  21      -1.388   6.424   6.466  1.00  0.00           N  
ATOM    335  CA  ALA A  21      -0.167   5.876   7.045  1.00  0.00           C  
ATOM    336  C   ALA A  21       0.478   6.865   8.008  1.00  0.00           C  
ATOM    337  O   ALA A  21       0.453   8.074   7.780  1.00  0.00           O  
ATOM    338  CB  ALA A  21       0.813   5.490   5.948  1.00  0.00           C  
ATOM    339  H   ALA A  21      -1.322   7.205   5.829  1.00  0.00           H  
ATOM    340  HA  ALA A  21      -0.433   4.983   7.611  1.00  0.00           H  
ATOM    341 1HB  ALA A  21       1.720   5.083   6.396  1.00  0.00           H  
ATOM    342 2HB  ALA A  21       0.359   4.740   5.301  1.00  0.00           H  
ATOM    343 3HB  ALA A  21       1.065   6.371   5.359  1.00  0.00           H  
ATOM    344  N   ARG A  22       1.054   6.343   9.086  1.00  0.00           N  
ATOM    345  CA  ARG A  22       1.803   7.166  10.028  1.00  0.00           C  
ATOM    346  C   ARG A  22       3.264   7.287   9.615  1.00  0.00           C  
ATOM    347  O   ARG A  22       4.025   6.323   9.701  1.00  0.00           O  
ATOM    348  CB  ARG A  22       1.722   6.581  11.431  1.00  0.00           C  
ATOM    349  CG  ARG A  22       2.425   7.395  12.505  1.00  0.00           C  
ATOM    350  CD  ARG A  22       2.253   6.793  13.852  1.00  0.00           C  
ATOM    351  NE  ARG A  22       2.998   7.518  14.869  1.00  0.00           N  
ATOM    352  CZ  ARG A  22       2.541   8.603  15.524  1.00  0.00           C  
ATOM    353  NH1 ARG A  22       1.344   9.076  15.257  1.00  0.00           N  
ATOM    354  NH2 ARG A  22       3.297   9.192  16.434  1.00  0.00           N  
ATOM    355  H   ARG A  22       0.973   5.351   9.256  1.00  0.00           H  
ATOM    356  HA  ARG A  22       1.370   8.166  10.022  1.00  0.00           H  
ATOM    357 1HB  ARG A  22       0.677   6.482  11.724  1.00  0.00           H  
ATOM    358 2HB  ARG A  22       2.159   5.583  11.434  1.00  0.00           H  
ATOM    359 1HG  ARG A  22       3.492   7.444  12.285  1.00  0.00           H  
ATOM    360 2HG  ARG A  22       2.012   8.405  12.525  1.00  0.00           H  
ATOM    361 1HD  ARG A  22       1.198   6.809  14.125  1.00  0.00           H  
ATOM    362 2HD  ARG A  22       2.608   5.764  13.838  1.00  0.00           H  
ATOM    363  HE  ARG A  22       3.923   7.183  15.101  1.00  0.00           H  
ATOM    364 1HH1 ARG A  22       0.766   8.626  14.561  1.00  0.00           H  
ATOM    365 2HH1 ARG A  22       1.002   9.890  15.748  1.00  0.00           H  
ATOM    366 1HH2 ARG A  22       4.218   8.828  16.639  1.00  0.00           H  
ATOM    367 2HH2 ARG A  22       2.955  10.005  16.924  1.00  0.00           H  
ATOM    368  N   VAL A  23       3.650   8.476   9.167  1.00  0.00           N  
ATOM    369  CA  VAL A  23       4.994   8.699   8.648  1.00  0.00           C  
ATOM    370  C   VAL A  23       5.859   9.443   9.658  1.00  0.00           C  
ATOM    371  O   VAL A  23       5.604  10.605   9.971  1.00  0.00           O  
ATOM    372  CB  VAL A  23       4.933   9.506   7.337  1.00  0.00           C  
ATOM    373  CG1 VAL A  23       6.333   9.739   6.789  1.00  0.00           C  
ATOM    374  CG2 VAL A  23       4.070   8.775   6.319  1.00  0.00           C  
ATOM    375  H   VAL A  23       2.996   9.246   9.187  1.00  0.00           H  
ATOM    376  HA  VAL A  23       5.453   7.727   8.466  1.00  0.00           H  
ATOM    377  HB  VAL A  23       4.502  10.486   7.544  1.00  0.00           H  
ATOM    378 1HG1 VAL A  23       6.271  10.311   5.863  1.00  0.00           H  
ATOM    379 2HG1 VAL A  23       6.922  10.294   7.519  1.00  0.00           H  
ATOM    380 3HG1 VAL A  23       6.811   8.779   6.591  1.00  0.00           H  
ATOM    381 1HG2 VAL A  23       4.031   9.352   5.395  1.00  0.00           H  
ATOM    382 2HG2 VAL A  23       4.499   7.793   6.117  1.00  0.00           H  
ATOM    383 3HG2 VAL A  23       3.062   8.657   6.716  1.00  0.00           H  
ATOM    384  N   GLU A  24       6.883   8.764  10.165  1.00  0.00           N  
ATOM    385  CA  GLU A  24       7.736   9.328  11.204  1.00  0.00           C  
ATOM    386  C   GLU A  24       9.126   9.640  10.667  1.00  0.00           C  
ATOM    387  O   GLU A  24       9.848   8.745  10.227  1.00  0.00           O  
ATOM    388  CB  GLU A  24       7.841   8.365  12.389  1.00  0.00           C  
ATOM    389  CG  GLU A  24       6.524   8.105  13.107  1.00  0.00           C  
ATOM    390  CD  GLU A  24       6.665   7.153  14.262  1.00  0.00           C  
ATOM    391  OE1 GLU A  24       7.776   6.862  14.635  1.00  0.00           O  
ATOM    392  OE2 GLU A  24       5.660   6.717  14.772  1.00  0.00           O  
ATOM    393  H   GLU A  24       7.075   7.834   9.821  1.00  0.00           H  
ATOM    394  HA  GLU A  24       7.289  10.264  11.538  1.00  0.00           H  
ATOM    395 1HB  GLU A  24       8.229   7.406  12.045  1.00  0.00           H  
ATOM    396 2HB  GLU A  24       8.547   8.761  13.118  1.00  0.00           H  
ATOM    397 1HG  GLU A  24       6.131   9.052  13.477  1.00  0.00           H  
ATOM    398 2HG  GLU A  24       5.807   7.700  12.394  1.00  0.00           H  
ATOM    399  N   PHE A  25       9.497  10.916  10.705  1.00  0.00           N  
ATOM    400  CA  PHE A  25      10.835  11.336  10.308  1.00  0.00           C  
ATOM    401  C   PHE A  25      11.750  11.479  11.518  1.00  0.00           C  
ATOM    402  O   PHE A  25      11.332  11.963  12.570  1.00  0.00           O  
ATOM    403  CB  PHE A  25      10.775  12.663   9.549  1.00  0.00           C  
ATOM    404  CG  PHE A  25      10.445  12.513   8.091  1.00  0.00           C  
ATOM    405  CD1 PHE A  25       9.151  12.222   7.685  1.00  0.00           C  
ATOM    406  CD2 PHE A  25      11.426  12.661   7.123  1.00  0.00           C  
ATOM    407  CE1 PHE A  25       8.846  12.084   6.344  1.00  0.00           C  
ATOM    408  CE2 PHE A  25      11.124  12.525   5.782  1.00  0.00           C  
ATOM    409  CZ  PHE A  25       9.832  12.235   5.393  1.00  0.00           C  
ATOM    410  H   PHE A  25       8.835  11.611  11.017  1.00  0.00           H  
ATOM    411  HA  PHE A  25      11.255  10.566   9.661  1.00  0.00           H  
ATOM    412 1HB  PHE A  25      10.024  13.308  10.003  1.00  0.00           H  
ATOM    413 2HB  PHE A  25      11.735  13.172   9.629  1.00  0.00           H  
ATOM    414  HD1 PHE A  25       8.370  12.104   8.437  1.00  0.00           H  
ATOM    415  HD2 PHE A  25      12.447  12.890   7.431  1.00  0.00           H  
ATOM    416  HE1 PHE A  25       7.825  11.855   6.039  1.00  0.00           H  
ATOM    417  HE2 PHE A  25      11.905  12.644   5.031  1.00  0.00           H  
ATOM    418  HZ  PHE A  25       9.592  12.125   4.336  1.00  0.00           H  
ATOM    419  N   GLU A  26      12.999  11.055  11.362  1.00  0.00           N  
ATOM    420  CA  GLU A  26      14.028  11.318  12.361  1.00  0.00           C  
ATOM    421  C   GLU A  26      15.341  11.725  11.706  1.00  0.00           C  
ATOM    422  O   GLU A  26      15.947  10.946  10.970  1.00  0.00           O  
ATOM    423  CB  GLU A  26      14.246  10.084  13.239  1.00  0.00           C  
ATOM    424  CG  GLU A  26      15.275  10.273  14.345  1.00  0.00           C  
ATOM    425  CD  GLU A  26      15.447   9.048  15.200  1.00  0.00           C  
ATOM    426  OE1 GLU A  26      15.945   8.066  14.704  1.00  0.00           O  
ATOM    427  OE2 GLU A  26      15.078   9.094  16.350  1.00  0.00           O  
ATOM    428  H   GLU A  26      13.243  10.538  10.529  1.00  0.00           H  
ATOM    429  HA  GLU A  26      13.692  12.149  12.982  1.00  0.00           H  
ATOM    430 1HB  GLU A  26      13.303   9.797  13.705  1.00  0.00           H  
ATOM    431 2HB  GLU A  26      14.571   9.249  12.619  1.00  0.00           H  
ATOM    432 1HG  GLU A  26      16.235  10.525  13.895  1.00  0.00           H  
ATOM    433 2HG  GLU A  26      14.969  11.108  14.973  1.00  0.00           H  
ATOM    434  N   TYR A  27      15.777  12.951  11.978  1.00  0.00           N  
ATOM    435  CA  TYR A  27      17.000  13.478  11.384  1.00  0.00           C  
ATOM    436  C   TYR A  27      17.478  14.722  12.122  1.00  0.00           C  
ATOM    437  O   TYR A  27      16.673  15.528  12.588  1.00  0.00           O  
ATOM    438  CB  TYR A  27      16.783  13.792   9.902  1.00  0.00           C  
ATOM    439  CG  TYR A  27      15.714  14.832   9.648  1.00  0.00           C  
ATOM    440  CD1 TYR A  27      16.046  16.179   9.634  1.00  0.00           C  
ATOM    441  CD2 TYR A  27      14.402  14.439   9.430  1.00  0.00           C  
ATOM    442  CE1 TYR A  27      15.070  17.128   9.403  1.00  0.00           C  
ATOM    443  CE2 TYR A  27      13.426  15.388   9.198  1.00  0.00           C  
ATOM    444  CZ  TYR A  27      13.756  16.728   9.184  1.00  0.00           C  
ATOM    445  OH  TYR A  27      12.784  17.674   8.953  1.00  0.00           O  
ATOM    446  H   TYR A  27      15.248  13.531  12.613  1.00  0.00           H  
ATOM    447  HA  TYR A  27      17.775  12.718  11.473  1.00  0.00           H  
ATOM    448 1HB  TYR A  27      17.716  14.149   9.465  1.00  0.00           H  
ATOM    449 2HB  TYR A  27      16.502  12.880   9.375  1.00  0.00           H  
ATOM    450  HD1 TYR A  27      17.077  16.488   9.806  1.00  0.00           H  
ATOM    451  HD2 TYR A  27      14.141  13.381   9.442  1.00  0.00           H  
ATOM    452  HE1 TYR A  27      15.331  18.186   9.392  1.00  0.00           H  
ATOM    453  HE2 TYR A  27      12.394  15.080   9.027  1.00  0.00           H  
ATOM    454  HH  TYR A  27      11.921  17.296   9.137  1.00  0.00           H  
ATOM    455  N   GLY A  28      18.795  14.873  12.225  1.00  0.00           N  
ATOM    456  CA  GLY A  28      19.384  16.043  12.865  1.00  0.00           C  
ATOM    457  C   GLY A  28      19.145  16.028  14.369  1.00  0.00           C  
ATOM    458  O   GLY A  28      19.311  17.043  15.044  1.00  0.00           O  
ATOM    459  H   GLY A  28      19.402  14.158  11.851  1.00  0.00           H  
ATOM    460 1HA  GLY A  28      20.455  16.067  12.664  1.00  0.00           H  
ATOM    461 2HA  GLY A  28      18.956  16.947  12.434  1.00  0.00           H  
ATOM    462  N   GLY A  29      18.752  14.869  14.889  1.00  0.00           N  
ATOM    463  CA  GLY A  29      18.410  14.740  16.300  1.00  0.00           C  
ATOM    464  C   GLY A  29      16.982  15.202  16.565  1.00  0.00           C  
ATOM    465  O   GLY A  29      16.576  15.365  17.715  1.00  0.00           O  
ATOM    466  H   GLY A  29      18.690  14.058  14.291  1.00  0.00           H  
ATOM    467 1HA  GLY A  29      18.523  13.701  16.609  1.00  0.00           H  
ATOM    468 2HA  GLY A  29      19.103  15.330  16.899  1.00  0.00           H  
ATOM    469  N   ARG A  30      16.225  15.411  15.493  1.00  0.00           N  
ATOM    470  CA  ARG A  30      14.850  15.881  15.607  1.00  0.00           C  
ATOM    471  C   ARG A  30      13.874  14.883  14.997  1.00  0.00           C  
ATOM    472  O   ARG A  30      14.217  14.157  14.063  1.00  0.00           O  
ATOM    473  CB  ARG A  30      14.687  17.230  14.921  1.00  0.00           C  
ATOM    474  CG  ARG A  30      15.492  18.362  15.537  1.00  0.00           C  
ATOM    475  CD  ARG A  30      15.222  19.658  14.864  1.00  0.00           C  
ATOM    476  NE  ARG A  30      15.752  19.687  13.510  1.00  0.00           N  
ATOM    477  CZ  ARG A  30      15.458  20.629  12.593  1.00  0.00           C  
ATOM    478  NH1 ARG A  30      14.639  21.611  12.899  1.00  0.00           N  
ATOM    479  NH2 ARG A  30      15.994  20.567  11.386  1.00  0.00           N  
ATOM    480  H   ARG A  30      16.612  15.240  14.576  1.00  0.00           H  
ATOM    481  HA  ARG A  30      14.611  15.977  16.666  1.00  0.00           H  
ATOM    482 1HB  ARG A  30      14.983  17.144  13.877  1.00  0.00           H  
ATOM    483 2HB  ARG A  30      13.637  17.523  14.940  1.00  0.00           H  
ATOM    484 1HG  ARG A  30      15.232  18.463  16.591  1.00  0.00           H  
ATOM    485 2HG  ARG A  30      16.557  18.144  15.446  1.00  0.00           H  
ATOM    486 1HD  ARG A  30      14.146  19.824  14.812  1.00  0.00           H  
ATOM    487 2HD  ARG A  30      15.686  20.466  15.429  1.00  0.00           H  
ATOM    488  HE  ARG A  30      16.387  18.948  13.238  1.00  0.00           H  
ATOM    489 1HH1 ARG A  30      14.229  21.658  13.821  1.00  0.00           H  
ATOM    490 2HH1 ARG A  30      14.418  22.317  12.211  1.00  0.00           H  
ATOM    491 1HH2 ARG A  30      16.624  19.812  11.152  1.00  0.00           H  
ATOM    492 2HH2 ARG A  30      15.773  21.272  10.700  1.00  0.00           H  
ATOM    493  N   ARG A  31      12.657  14.852  15.529  1.00  0.00           N  
ATOM    494  CA  ARG A  31      11.622  13.958  15.023  1.00  0.00           C  
ATOM    495  C   ARG A  31      10.383  14.736  14.598  1.00  0.00           C  
ATOM    496  O   ARG A  31      10.012  15.725  15.230  1.00  0.00           O  
ATOM    497  CB  ARG A  31      11.237  12.933  16.079  1.00  0.00           C  
ATOM    498  CG  ARG A  31      12.308  11.899  16.387  1.00  0.00           C  
ATOM    499  CD  ARG A  31      11.851  10.922  17.409  1.00  0.00           C  
ATOM    500  NE  ARG A  31      12.833   9.875  17.636  1.00  0.00           N  
ATOM    501  CZ  ARG A  31      12.708   8.894  18.551  1.00  0.00           C  
ATOM    502  NH1 ARG A  31      11.640   8.840  19.315  1.00  0.00           N  
ATOM    503  NH2 ARG A  31      13.660   7.985  18.680  1.00  0.00           N  
ATOM    504  H   ARG A  31      12.444  15.462  16.305  1.00  0.00           H  
ATOM    505  HA  ARG A  31      12.015  13.449  14.143  1.00  0.00           H  
ATOM    506 1HB  ARG A  31      10.994  13.443  17.010  1.00  0.00           H  
ATOM    507 2HB  ARG A  31      10.344  12.397  15.757  1.00  0.00           H  
ATOM    508 1HG  ARG A  31      12.558  11.351  15.478  1.00  0.00           H  
ATOM    509 2HG  ARG A  31      13.199  12.400  16.766  1.00  0.00           H  
ATOM    510 1HD  ARG A  31      11.678  11.438  18.353  1.00  0.00           H  
ATOM    511 2HD  ARG A  31      10.925  10.455  17.077  1.00  0.00           H  
ATOM    512  HE  ARG A  31      13.669   9.883  17.067  1.00  0.00           H  
ATOM    513 1HH1 ARG A  31      10.912   9.534  19.216  1.00  0.00           H  
ATOM    514 2HH1 ARG A  31      11.546   8.104  20.000  1.00  0.00           H  
ATOM    515 1HH2 ARG A  31      14.481   8.027  18.093  1.00  0.00           H  
ATOM    516 2HH2 ARG A  31      13.566   7.251  19.365  1.00  0.00           H  
ATOM    517  N   GLU A  32       9.746  14.283  13.524  1.00  0.00           N  
ATOM    518  CA  GLU A  32       8.559  14.948  12.999  1.00  0.00           C  
ATOM    519  C   GLU A  32       7.482  13.938  12.625  1.00  0.00           C  
ATOM    520  O   GLU A  32       7.782  12.851  12.131  1.00  0.00           O  
ATOM    521  CB  GLU A  32       8.920  15.799  11.780  1.00  0.00           C  
ATOM    522  CG  GLU A  32       9.833  16.978  12.084  1.00  0.00           C  
ATOM    523  CD  GLU A  32      10.153  17.800  10.867  1.00  0.00           C  
ATOM    524  OE1 GLU A  32      10.264  17.236   9.805  1.00  0.00           O  
ATOM    525  OE2 GLU A  32      10.286  18.994  10.999  1.00  0.00           O  
ATOM    526  H   GLU A  32      10.093  13.456  13.058  1.00  0.00           H  
ATOM    527  HA  GLU A  32       8.157  15.590  13.783  1.00  0.00           H  
ATOM    528 1HB  GLU A  32       9.414  15.176  11.034  1.00  0.00           H  
ATOM    529 2HB  GLU A  32       8.008  16.191  11.327  1.00  0.00           H  
ATOM    530 1HG  GLU A  32       9.351  17.617  12.824  1.00  0.00           H  
ATOM    531 2HG  GLU A  32      10.760  16.604  12.517  1.00  0.00           H  
ATOM    532  N   GLU A  33       6.227  14.303  12.863  1.00  0.00           N  
ATOM    533  CA  GLU A  33       5.103  13.424  12.565  1.00  0.00           C  
ATOM    534  C   GLU A  33       4.326  13.916  11.351  1.00  0.00           C  
ATOM    535  O   GLU A  33       3.859  15.054  11.321  1.00  0.00           O  
ATOM    536  CB  GLU A  33       4.170  13.322  13.773  1.00  0.00           C  
ATOM    537  CG  GLU A  33       2.963  12.419  13.561  1.00  0.00           C  
ATOM    538  CD  GLU A  33       2.096  12.305  14.784  1.00  0.00           C  
ATOM    539  OE1 GLU A  33       2.484  12.803  15.813  1.00  0.00           O  
ATOM    540  OE2 GLU A  33       1.043  11.720  14.688  1.00  0.00           O  
ATOM    541  H   GLU A  33       6.047  15.214  13.262  1.00  0.00           H  
ATOM    542  HA  GLU A  33       5.499  12.436  12.330  1.00  0.00           H  
ATOM    543 1HB  GLU A  33       4.725  12.943  14.631  1.00  0.00           H  
ATOM    544 2HB  GLU A  33       3.803  14.315  14.034  1.00  0.00           H  
ATOM    545 1HG  GLU A  33       2.365  12.815  12.741  1.00  0.00           H  
ATOM    546 2HG  GLU A  33       3.311  11.427  13.275  1.00  0.00           H  
ATOM    547  N   TYR A  34       4.191  13.052  10.351  1.00  0.00           N  
ATOM    548  CA  TYR A  34       3.434  13.382   9.149  1.00  0.00           C  
ATOM    549  C   TYR A  34       2.292  12.398   8.930  1.00  0.00           C  
ATOM    550  O   TYR A  34       2.400  11.221   9.272  1.00  0.00           O  
ATOM    551  CB  TYR A  34       4.354  13.408   7.927  1.00  0.00           C  
ATOM    552  CG  TYR A  34       5.385  14.514   7.962  1.00  0.00           C  
ATOM    553  CD1 TYR A  34       6.607  14.303   8.584  1.00  0.00           C  
ATOM    554  CD2 TYR A  34       5.109  15.739   7.373  1.00  0.00           C  
ATOM    555  CE1 TYR A  34       7.549  15.313   8.616  1.00  0.00           C  
ATOM    556  CE2 TYR A  34       6.051  16.749   7.406  1.00  0.00           C  
ATOM    557  CZ  TYR A  34       7.266  16.539   8.024  1.00  0.00           C  
ATOM    558  OH  TYR A  34       8.204  17.545   8.056  1.00  0.00           O  
ATOM    559  H   TYR A  34       4.624  12.142  10.425  1.00  0.00           H  
ATOM    560  HA  TYR A  34       3.000  14.373   9.285  1.00  0.00           H  
ATOM    561 1HB  TYR A  34       4.879  12.455   7.846  1.00  0.00           H  
ATOM    562 2HB  TYR A  34       3.756  13.529   7.024  1.00  0.00           H  
ATOM    563  HD1 TYR A  34       6.824  13.340   9.047  1.00  0.00           H  
ATOM    564  HD2 TYR A  34       4.148  15.905   6.886  1.00  0.00           H  
ATOM    565  HE1 TYR A  34       8.509  15.148   9.105  1.00  0.00           H  
ATOM    566  HE2 TYR A  34       5.833  17.712   6.943  1.00  0.00           H  
ATOM    567  HH  TYR A  34       8.920  17.295   8.645  1.00  0.00           H  
ATOM    568  N   THR A  35       1.197  12.888   8.358  1.00  0.00           N  
ATOM    569  CA  THR A  35       0.068  12.034   8.009  1.00  0.00           C  
ATOM    570  C   THR A  35      -0.047  11.863   6.499  1.00  0.00           C  
ATOM    571  O   THR A  35      -0.087  12.843   5.755  1.00  0.00           O  
ATOM    572  CB  THR A  35      -1.250  12.603   8.567  1.00  0.00           C  
ATOM    573  OG1 THR A  35      -1.178  12.666   9.997  1.00  0.00           O  
ATOM    574  CG2 THR A  35      -2.424  11.725   8.160  1.00  0.00           C  
ATOM    575  H   THR A  35       1.146  13.877   8.159  1.00  0.00           H  
ATOM    576  HA  THR A  35       0.240  11.050   8.444  1.00  0.00           H  
ATOM    577  HB  THR A  35      -1.405  13.610   8.179  1.00  0.00           H  
ATOM    578  HG1 THR A  35      -1.304  11.787  10.362  1.00  0.00           H  
ATOM    579 1HG2 THR A  35      -3.347  12.143   8.563  1.00  0.00           H  
ATOM    580 2HG2 THR A  35      -2.488  11.685   7.073  1.00  0.00           H  
ATOM    581 3HG2 THR A  35      -2.279  10.720   8.553  1.00  0.00           H  
ATOM    582  N   ALA A  36      -0.101  10.613   6.053  1.00  0.00           N  
ATOM    583  CA  ALA A  36      -0.213  10.311   4.631  1.00  0.00           C  
ATOM    584  C   ALA A  36      -1.474   9.510   4.336  1.00  0.00           C  
ATOM    585  O   ALA A  36      -1.487   8.285   4.459  1.00  0.00           O  
ATOM    586  CB  ALA A  36       1.018   9.555   4.152  1.00  0.00           C  
ATOM    587  H   ALA A  36      -0.062   9.852   6.716  1.00  0.00           H  
ATOM    588  HA  ALA A  36      -0.281  11.254   4.089  1.00  0.00           H  
ATOM    589 1HB  ALA A  36       0.919   9.336   3.088  1.00  0.00           H  
ATOM    590 2HB  ALA A  36       1.907  10.164   4.316  1.00  0.00           H  
ATOM    591 3HB  ALA A  36       1.111   8.622   4.706  1.00  0.00           H  
ATOM    592  N   PRO A  37      -2.535  10.209   3.945  1.00  0.00           N  
ATOM    593  CA  PRO A  37      -3.781   9.558   3.559  1.00  0.00           C  
ATOM    594  C   PRO A  37      -3.640   8.849   2.218  1.00  0.00           C  
ATOM    595  O   PRO A  37      -2.663   9.054   1.497  1.00  0.00           O  
ATOM    596  CB  PRO A  37      -4.769  10.727   3.478  1.00  0.00           C  
ATOM    597  CG  PRO A  37      -3.924  11.895   3.100  1.00  0.00           C  
ATOM    598  CD  PRO A  37      -2.636  11.684   3.852  1.00  0.00           C  
ATOM    599  HA  PRO A  37      -4.018   8.806   4.311  1.00  0.00           H  
ATOM    600 1HB  PRO A  37      -5.551  10.508   2.736  1.00  0.00           H  
ATOM    601 2HB  PRO A  37      -5.273  10.860   4.447  1.00  0.00           H  
ATOM    602 1HG  PRO A  37      -3.779  11.922   2.010  1.00  0.00           H  
ATOM    603 2HG  PRO A  37      -4.427  12.833   3.377  1.00  0.00           H  
ATOM    604 1HD  PRO A  37      -1.801  12.111   3.276  1.00  0.00           H  
ATOM    605 2HD  PRO A  37      -2.707  12.157   4.842  1.00  0.00           H  
ATOM    606  N   PRO A  38      -4.620   8.015   1.890  1.00  0.00           N  
ATOM    607  CA  PRO A  38      -4.615   7.287   0.626  1.00  0.00           C  
ATOM    608  C   PRO A  38      -4.464   8.235  -0.556  1.00  0.00           C  
ATOM    609  O   PRO A  38      -5.247   9.172  -0.716  1.00  0.00           O  
ATOM    610  CB  PRO A  38      -5.981   6.593   0.623  1.00  0.00           C  
ATOM    611  CG  PRO A  38      -6.301   6.409   2.067  1.00  0.00           C  
ATOM    612  CD  PRO A  38      -5.788   7.661   2.727  1.00  0.00           C  
ATOM    613  HA  PRO A  38      -3.757   6.614   0.626  1.00  0.00           H  
ATOM    614 1HB  PRO A  38      -6.719   7.218   0.099  1.00  0.00           H  
ATOM    615 2HB  PRO A  38      -5.919   5.641   0.075  1.00  0.00           H  
ATOM    616 1HG  PRO A  38      -7.384   6.273   2.202  1.00  0.00           H  
ATOM    617 2HG  PRO A  38      -5.817   5.499   2.451  1.00  0.00           H  
ATOM    618 1HD  PRO A  38      -6.565   8.439   2.692  1.00  0.00           H  
ATOM    619 2HD  PRO A  38      -5.507   7.440   3.767  1.00  0.00           H  
ATOM    620  N   GLY A  39      -3.453   7.988  -1.381  1.00  0.00           N  
ATOM    621  CA  GLY A  39      -3.213   8.805  -2.565  1.00  0.00           C  
ATOM    622  C   GLY A  39      -2.541  10.122  -2.198  1.00  0.00           C  
ATOM    623  O   GLY A  39      -2.951  11.188  -2.658  1.00  0.00           O  
ATOM    624  H   GLY A  39      -2.835   7.213  -1.184  1.00  0.00           H  
ATOM    625 1HA  GLY A  39      -2.584   8.254  -3.265  1.00  0.00           H  
ATOM    626 2HA  GLY A  39      -4.158   9.002  -3.069  1.00  0.00           H  
ATOM    627  N   SER A  40      -1.508  10.042  -1.366  1.00  0.00           N  
ATOM    628  CA  SER A  40      -0.849  11.234  -0.847  1.00  0.00           C  
ATOM    629  C   SER A  40       0.640  11.224  -1.169  1.00  0.00           C  
ATOM    630  O   SER A  40       1.279  10.172  -1.167  1.00  0.00           O  
ATOM    631  CB  SER A  40      -1.051  11.331   0.653  1.00  0.00           C  
ATOM    632  OG  SER A  40      -0.373  12.438   1.180  1.00  0.00           O  
ATOM    633  H   SER A  40      -1.171   9.132  -1.087  1.00  0.00           H  
ATOM    634  HA  SER A  40      -1.290  12.104  -1.333  1.00  0.00           H  
ATOM    635 1HB  SER A  40      -2.115  11.414   0.872  1.00  0.00           H  
ATOM    636 2HB  SER A  40      -0.689  10.419   1.128  1.00  0.00           H  
ATOM    637  HG  SER A  40       0.562  12.262   1.049  1.00  0.00           H  
ATOM    638  N   GLU A  41       1.188  12.403  -1.445  1.00  0.00           N  
ATOM    639  CA  GLU A  41       2.620  12.546  -1.678  1.00  0.00           C  
ATOM    640  C   GLU A  41       3.230  13.582  -0.742  1.00  0.00           C  
ATOM    641  O   GLU A  41       2.883  14.761  -0.795  1.00  0.00           O  
ATOM    642  CB  GLU A  41       2.888  12.939  -3.132  1.00  0.00           C  
ATOM    643  CG  GLU A  41       4.358  13.138  -3.470  1.00  0.00           C  
ATOM    644  CD  GLU A  41       4.583  13.513  -4.908  1.00  0.00           C  
ATOM    645  OE1 GLU A  41       3.638  13.500  -5.660  1.00  0.00           O  
ATOM    646  OE2 GLU A  41       5.701  13.812  -5.255  1.00  0.00           O  
ATOM    647  H   GLU A  41       0.598  13.221  -1.494  1.00  0.00           H  
ATOM    648  HA  GLU A  41       3.095  11.587  -1.469  1.00  0.00           H  
ATOM    649 1HB  GLU A  41       2.494  12.169  -3.795  1.00  0.00           H  
ATOM    650 2HB  GLU A  41       2.363  13.867  -3.361  1.00  0.00           H  
ATOM    651 1HG  GLU A  41       4.763  13.926  -2.834  1.00  0.00           H  
ATOM    652 2HG  GLU A  41       4.899  12.219  -3.250  1.00  0.00           H  
ATOM    653  N   LEU A  42       4.141  13.134   0.116  1.00  0.00           N  
ATOM    654  CA  LEU A  42       4.828  14.027   1.040  1.00  0.00           C  
ATOM    655  C   LEU A  42       6.233  14.354   0.549  1.00  0.00           C  
ATOM    656  O   LEU A  42       6.915  13.502  -0.020  1.00  0.00           O  
ATOM    657  CB  LEU A  42       4.902  13.393   2.435  1.00  0.00           C  
ATOM    658  CG  LEU A  42       3.557  13.001   3.059  1.00  0.00           C  
ATOM    659  CD1 LEU A  42       3.799  12.301   4.390  1.00  0.00           C  
ATOM    660  CD2 LEU A  42       2.700  14.244   3.243  1.00  0.00           C  
ATOM    661  H   LEU A  42       4.363  12.148   0.128  1.00  0.00           H  
ATOM    662  HA  LEU A  42       4.266  14.960   1.090  1.00  0.00           H  
ATOM    663 1HB  LEU A  42       5.514  12.495   2.375  1.00  0.00           H  
ATOM    664 2HB  LEU A  42       5.389  14.096   3.111  1.00  0.00           H  
ATOM    665  HG  LEU A  42       3.042  12.299   2.403  1.00  0.00           H  
ATOM    666 1HD1 LEU A  42       2.844  12.022   4.834  1.00  0.00           H  
ATOM    667 2HD1 LEU A  42       4.398  11.405   4.226  1.00  0.00           H  
ATOM    668 3HD1 LEU A  42       4.329  12.974   5.063  1.00  0.00           H  
ATOM    669 1HD2 LEU A  42       1.744  13.965   3.686  1.00  0.00           H  
ATOM    670 2HD2 LEU A  42       3.214  14.946   3.901  1.00  0.00           H  
ATOM    671 3HD2 LEU A  42       2.528  14.714   2.275  1.00  0.00           H  
ATOM    672  N   ARG A  43       6.659  15.592   0.772  1.00  0.00           N  
ATOM    673  CA  ARG A  43       8.001  16.020   0.396  1.00  0.00           C  
ATOM    674  C   ARG A  43       8.662  16.810   1.518  1.00  0.00           C  
ATOM    675  O   ARG A  43       8.232  17.916   1.848  1.00  0.00           O  
ATOM    676  CB  ARG A  43       7.960  16.872  -0.864  1.00  0.00           C  
ATOM    677  CG  ARG A  43       7.455  16.153  -2.105  1.00  0.00           C  
ATOM    678  CD  ARG A  43       7.453  17.045  -3.293  1.00  0.00           C  
ATOM    679  NE  ARG A  43       6.902  16.385  -4.466  1.00  0.00           N  
ATOM    680  CZ  ARG A  43       6.763  16.964  -5.675  1.00  0.00           C  
ATOM    681  NH1 ARG A  43       7.140  18.210  -5.854  1.00  0.00           N  
ATOM    682  NH2 ARG A  43       6.250  16.277  -6.680  1.00  0.00           N  
ATOM    683  H   ARG A  43       6.037  16.255   1.212  1.00  0.00           H  
ATOM    684  HA  ARG A  43       8.603  15.128   0.217  1.00  0.00           H  
ATOM    685 1HB  ARG A  43       7.316  17.734  -0.698  1.00  0.00           H  
ATOM    686 2HB  ARG A  43       8.959  17.247  -1.083  1.00  0.00           H  
ATOM    687 1HG  ARG A  43       8.099  15.300  -2.319  1.00  0.00           H  
ATOM    688 2HG  ARG A  43       6.436  15.805  -1.935  1.00  0.00           H  
ATOM    689 1HD  ARG A  43       6.849  17.928  -3.083  1.00  0.00           H  
ATOM    690 2HD  ARG A  43       8.474  17.350  -3.521  1.00  0.00           H  
ATOM    691  HE  ARG A  43       6.601  15.425  -4.367  1.00  0.00           H  
ATOM    692 1HH1 ARG A  43       7.532  18.735  -5.085  1.00  0.00           H  
ATOM    693 2HH1 ARG A  43       7.036  18.644  -6.760  1.00  0.00           H  
ATOM    694 1HH2 ARG A  43       5.960  15.319  -6.543  1.00  0.00           H  
ATOM    695 2HH2 ARG A  43       6.146  16.710  -7.586  1.00  0.00           H  
ATOM    696  N   VAL A  44       9.708  16.237   2.103  1.00  0.00           N  
ATOM    697  CA  VAL A  44      10.387  16.855   3.236  1.00  0.00           C  
ATOM    698  C   VAL A  44      11.825  17.215   2.887  1.00  0.00           C  
ATOM    699  O   VAL A  44      12.581  16.380   2.389  1.00  0.00           O  
ATOM    700  CB  VAL A  44      10.378  15.904   4.447  1.00  0.00           C  
ATOM    701  CG1 VAL A  44      11.146  16.515   5.610  1.00  0.00           C  
ATOM    702  CG2 VAL A  44       8.945  15.593   4.851  1.00  0.00           C  
ATOM    703  H   VAL A  44      10.042  15.350   1.753  1.00  0.00           H  
ATOM    704  HA  VAL A  44       9.862  17.778   3.483  1.00  0.00           H  
ATOM    705  HB  VAL A  44      10.889  14.979   4.176  1.00  0.00           H  
ATOM    706 1HG1 VAL A  44      11.130  15.829   6.457  1.00  0.00           H  
ATOM    707 2HG1 VAL A  44      12.178  16.696   5.309  1.00  0.00           H  
ATOM    708 3HG1 VAL A  44      10.681  17.457   5.898  1.00  0.00           H  
ATOM    709 1HG2 VAL A  44       8.947  14.919   5.708  1.00  0.00           H  
ATOM    710 2HG2 VAL A  44       8.433  16.518   5.117  1.00  0.00           H  
ATOM    711 3HG2 VAL A  44       8.427  15.118   4.018  1.00  0.00           H  
ATOM    712  N   THR A  45      12.198  18.462   3.151  1.00  0.00           N  
ATOM    713  CA  THR A  45      13.542  18.941   2.846  1.00  0.00           C  
ATOM    714  C   THR A  45      14.498  18.669   4.000  1.00  0.00           C  
ATOM    715  O   THR A  45      14.273  19.118   5.124  1.00  0.00           O  
ATOM    716  CB  THR A  45      13.534  20.447   2.524  1.00  0.00           C  
ATOM    717  OG1 THR A  45      12.702  20.690   1.382  1.00  0.00           O  
ATOM    718  CG2 THR A  45      14.944  20.938   2.234  1.00  0.00           C  
ATOM    719  H   THR A  45      11.535  19.095   3.573  1.00  0.00           H  
ATOM    720  HA  THR A  45      13.906  18.396   1.975  1.00  0.00           H  
ATOM    721  HB  THR A  45      13.131  20.998   3.374  1.00  0.00           H  
ATOM    722  HG1 THR A  45      13.225  21.096   0.687  1.00  0.00           H  
ATOM    723 1HG2 THR A  45      14.919  22.004   2.009  1.00  0.00           H  
ATOM    724 2HG2 THR A  45      15.576  20.765   3.105  1.00  0.00           H  
ATOM    725 3HG2 THR A  45      15.348  20.397   1.379  1.00  0.00           H  
ATOM    726  N   ILE A  46      15.566  17.932   3.716  1.00  0.00           N  
ATOM    727  CA  ILE A  46      16.549  17.583   4.734  1.00  0.00           C  
ATOM    728  C   ILE A  46      17.966  17.864   4.251  1.00  0.00           C  
ATOM    729  O   ILE A  46      18.343  17.479   3.144  1.00  0.00           O  
ATOM    730  CB  ILE A  46      16.427  16.101   5.131  1.00  0.00           C  
ATOM    731  CG1 ILE A  46      15.014  15.799   5.638  1.00  0.00           C  
ATOM    732  CG2 ILE A  46      17.462  15.746   6.188  1.00  0.00           C  
ATOM    733  CD1 ILE A  46      14.764  14.334   5.914  1.00  0.00           C  
ATOM    734  H   ILE A  46      15.700  17.605   2.770  1.00  0.00           H  
ATOM    735  HA  ILE A  46      16.366  18.206   5.610  1.00  0.00           H  
ATOM    736  HB  ILE A  46      16.587  15.475   4.254  1.00  0.00           H  
ATOM    737 1HG1 ILE A  46      14.831  16.356   6.557  1.00  0.00           H  
ATOM    738 2HG1 ILE A  46      14.283  16.136   4.902  1.00  0.00           H  
ATOM    739 1HG2 ILE A  46      17.360  14.695   6.457  1.00  0.00           H  
ATOM    740 2HG2 ILE A  46      18.461  15.924   5.792  1.00  0.00           H  
ATOM    741 3HG2 ILE A  46      17.306  16.364   7.072  1.00  0.00           H  
ATOM    742 1HD1 ILE A  46      13.742  14.200   6.269  1.00  0.00           H  
ATOM    743 2HD1 ILE A  46      14.908  13.761   4.997  1.00  0.00           H  
ATOM    744 3HD1 ILE A  46      15.460  13.983   6.674  1.00  0.00           H  
ATOM    745  N   SER A  47      18.749  18.538   5.087  1.00  0.00           N  
ATOM    746  CA  SER A  47      20.101  18.938   4.717  1.00  0.00           C  
ATOM    747  C   SER A  47      21.025  17.731   4.621  1.00  0.00           C  
ATOM    748  O   SER A  47      20.776  16.696   5.238  1.00  0.00           O  
ATOM    749  CB  SER A  47      20.648  19.926   5.729  1.00  0.00           C  
ATOM    750  OG  SER A  47      20.866  19.309   6.967  1.00  0.00           O  
ATOM    751  H   SER A  47      18.397  18.780   6.003  1.00  0.00           H  
ATOM    752  HA  SER A  47      20.059  19.406   3.733  1.00  0.00           H  
ATOM    753 1HB  SER A  47      21.584  20.345   5.359  1.00  0.00           H  
ATOM    754 2HB  SER A  47      19.946  20.750   5.849  1.00  0.00           H  
ATOM    755  HG  SER A  47      20.005  19.246   7.387  1.00  0.00           H  
ATOM    756  N   PRO A  48      22.094  17.871   3.844  1.00  0.00           N  
ATOM    757  CA  PRO A  48      23.034  16.778   3.629  1.00  0.00           C  
ATOM    758  C   PRO A  48      23.529  16.209   4.953  1.00  0.00           C  
ATOM    759  O   PRO A  48      23.648  14.994   5.112  1.00  0.00           O  
ATOM    760  CB  PRO A  48      24.166  17.445   2.842  1.00  0.00           C  
ATOM    761  CG  PRO A  48      23.486  18.521   2.065  1.00  0.00           C  
ATOM    762  CD  PRO A  48      22.444  19.062   3.007  1.00  0.00           C  
ATOM    763  HA  PRO A  48      22.511  15.982   3.099  1.00  0.00           H  
ATOM    764 1HB  PRO A  48      24.927  17.835   3.534  1.00  0.00           H  
ATOM    765 2HB  PRO A  48      24.664  16.705   2.199  1.00  0.00           H  
ATOM    766 1HG  PRO A  48      24.215  19.284   1.755  1.00  0.00           H  
ATOM    767 2HG  PRO A  48      23.049  18.106   1.144  1.00  0.00           H  
ATOM    768 1HD  PRO A  48      22.882  19.867   3.616  1.00  0.00           H  
ATOM    769 2HD  PRO A  48      21.585  19.435   2.430  1.00  0.00           H  
ATOM    770  N   GLU A  49      23.818  17.095   5.900  1.00  0.00           N  
ATOM    771  CA  GLU A  49      24.346  16.686   7.196  1.00  0.00           C  
ATOM    772  C   GLU A  49      23.299  15.931   8.004  1.00  0.00           C  
ATOM    773  O   GLU A  49      23.622  14.996   8.737  1.00  0.00           O  
ATOM    774  CB  GLU A  49      24.830  17.906   7.984  1.00  0.00           C  
ATOM    775  CG  GLU A  49      26.108  18.535   7.446  1.00  0.00           C  
ATOM    776  CD  GLU A  49      27.291  17.611   7.520  1.00  0.00           C  
ATOM    777  OE1 GLU A  49      27.566  17.113   8.585  1.00  0.00           O  
ATOM    778  OE2 GLU A  49      27.921  17.402   6.510  1.00  0.00           O  
ATOM    779  H   GLU A  49      23.667  18.077   5.718  1.00  0.00           H  
ATOM    780  HA  GLU A  49      25.185  16.012   7.022  1.00  0.00           H  
ATOM    781 1HB  GLU A  49      24.054  18.671   7.982  1.00  0.00           H  
ATOM    782 2HB  GLU A  49      25.008  17.622   9.021  1.00  0.00           H  
ATOM    783 1HG  GLU A  49      25.950  18.821   6.406  1.00  0.00           H  
ATOM    784 2HG  GLU A  49      26.322  19.439   8.014  1.00  0.00           H  
ATOM    785  N   GLU A  50      22.043  16.341   7.866  1.00  0.00           N  
ATOM    786  CA  GLU A  50      20.935  15.648   8.512  1.00  0.00           C  
ATOM    787  C   GLU A  50      20.626  14.331   7.812  1.00  0.00           C  
ATOM    788  O   GLU A  50      20.237  13.353   8.451  1.00  0.00           O  
ATOM    789  CB  GLU A  50      19.687  16.534   8.527  1.00  0.00           C  
ATOM    790  CG  GLU A  50      19.766  17.714   9.484  1.00  0.00           C  
ATOM    791  CD  GLU A  50      18.616  18.670   9.330  1.00  0.00           C  
ATOM    792  OE1 GLU A  50      18.355  19.082   8.225  1.00  0.00           O  
ATOM    793  OE2 GLU A  50      17.998  18.989  10.318  1.00  0.00           O  
ATOM    794  H   GLU A  50      21.851  17.154   7.298  1.00  0.00           H  
ATOM    795  HA  GLU A  50      21.229  15.420   9.537  1.00  0.00           H  
ATOM    796 1HB  GLU A  50      19.508  16.926   7.526  1.00  0.00           H  
ATOM    797 2HB  GLU A  50      18.820  15.935   8.804  1.00  0.00           H  
ATOM    798 1HG  GLU A  50      19.777  17.339  10.507  1.00  0.00           H  
ATOM    799 2HG  GLU A  50      20.701  18.246   9.312  1.00  0.00           H  
ATOM    800  N   LEU A  51      20.801  14.311   6.495  1.00  0.00           N  
ATOM    801  CA  LEU A  51      20.590  13.099   5.712  1.00  0.00           C  
ATOM    802  C   LEU A  51      21.561  12.001   6.124  1.00  0.00           C  
ATOM    803  O   LEU A  51      21.237  10.815   6.057  1.00  0.00           O  
ATOM    804  CB  LEU A  51      20.753  13.400   4.216  1.00  0.00           C  
ATOM    805  CG  LEU A  51      19.621  14.211   3.573  1.00  0.00           C  
ATOM    806  CD1 LEU A  51      20.009  14.584   2.149  1.00  0.00           C  
ATOM    807  CD2 LEU A  51      18.337  13.395   3.594  1.00  0.00           C  
ATOM    808  H   LEU A  51      21.088  15.157   6.024  1.00  0.00           H  
ATOM    809  HA  LEU A  51      19.579  12.742   5.907  1.00  0.00           H  
ATOM    810 1HB  LEU A  51      21.680  13.953   4.072  1.00  0.00           H  
ATOM    811 2HB  LEU A  51      20.831  12.455   3.678  1.00  0.00           H  
ATOM    812  HG  LEU A  51      19.473  15.135   4.132  1.00  0.00           H  
ATOM    813 1HD1 LEU A  51      19.204  15.160   1.692  1.00  0.00           H  
ATOM    814 2HD1 LEU A  51      20.919  15.183   2.165  1.00  0.00           H  
ATOM    815 3HD1 LEU A  51      20.180  13.678   1.569  1.00  0.00           H  
ATOM    816 1HD2 LEU A  51      17.532  13.972   3.138  1.00  0.00           H  
ATOM    817 2HD2 LEU A  51      18.484  12.471   3.035  1.00  0.00           H  
ATOM    818 3HD2 LEU A  51      18.074  13.157   4.625  1.00  0.00           H  
ATOM    819  N   LYS A  52      22.754  12.402   6.550  1.00  0.00           N  
ATOM    820  CA  LYS A  52      23.766  11.453   6.999  1.00  0.00           C  
ATOM    821  C   LYS A  52      23.272  10.643   8.191  1.00  0.00           C  
ATOM    822  O   LYS A  52      23.785   9.561   8.473  1.00  0.00           O  
ATOM    823  CB  LYS A  52      25.062  12.182   7.359  1.00  0.00           C  
ATOM    824  CG  LYS A  52      25.830  12.728   6.163  1.00  0.00           C  
ATOM    825  CD  LYS A  52      27.043  13.533   6.606  1.00  0.00           C  
ATOM    826  CE  LYS A  52      27.840  14.037   5.411  1.00  0.00           C  
ATOM    827  NZ  LYS A  52      28.979  14.900   5.826  1.00  0.00           N  
ATOM    828  H   LYS A  52      22.965  13.390   6.564  1.00  0.00           H  
ATOM    829  HA  LYS A  52      23.965  10.759   6.183  1.00  0.00           H  
ATOM    830 1HB  LYS A  52      24.836  13.019   8.022  1.00  0.00           H  
ATOM    831 2HB  LYS A  52      25.722  11.505   7.901  1.00  0.00           H  
ATOM    832 1HG  LYS A  52      26.164  11.899   5.536  1.00  0.00           H  
ATOM    833 2HG  LYS A  52      25.176  13.367   5.571  1.00  0.00           H  
ATOM    834 1HD  LYS A  52      26.716  14.387   7.200  1.00  0.00           H  
ATOM    835 2HD  LYS A  52      27.688  12.909   7.224  1.00  0.00           H  
ATOM    836 1HE  LYS A  52      28.228  13.188   4.850  1.00  0.00           H  
ATOM    837 2HE  LYS A  52      27.187  14.610   4.754  1.00  0.00           H  
ATOM    838 1HZ  LYS A  52      29.481  15.213   5.007  1.00  0.00           H  
ATOM    839 2HZ  LYS A  52      28.628  15.701   6.333  1.00  0.00           H  
ATOM    840 3HZ  LYS A  52      29.602  14.373   6.421  1.00  0.00           H  
ATOM    841  N   ASN A  53      22.273  11.174   8.887  1.00  0.00           N  
ATOM    842  CA  ASN A  53      21.696  10.493  10.040  1.00  0.00           C  
ATOM    843  C   ASN A  53      20.174  10.511   9.986  1.00  0.00           C  
ATOM    844  O   ASN A  53      19.506  10.501  11.019  1.00  0.00           O  
ATOM    845  CB  ASN A  53      22.191  11.117  11.332  1.00  0.00           C  
ATOM    846  CG  ASN A  53      21.709  12.530  11.514  1.00  0.00           C  
ATOM    847  OD1 ASN A  53      20.552  12.847  11.215  1.00  0.00           O  
ATOM    848  ND2 ASN A  53      22.573  13.384  11.998  1.00  0.00           N  
ATOM    849  H   ASN A  53      21.904  12.073   8.611  1.00  0.00           H  
ATOM    850  HA  ASN A  53      22.019   9.453  10.015  1.00  0.00           H  
ATOM    851 1HB  ASN A  53      21.854  10.518  12.179  1.00  0.00           H  
ATOM    852 2HB  ASN A  53      23.281  11.114  11.343  1.00  0.00           H  
ATOM    853 1HD2 ASN A  53      22.308  14.338  12.140  1.00  0.00           H  
ATOM    854 2HD2 ASN A  53      23.499  13.084  12.226  1.00  0.00           H  
ATOM    855  N   ALA A  54      19.631  10.538   8.773  1.00  0.00           N  
ATOM    856  CA  ALA A  54      18.186  10.584   8.582  1.00  0.00           C  
ATOM    857  C   ALA A  54      17.605   9.183   8.441  1.00  0.00           C  
ATOM    858  O   ALA A  54      18.183   8.325   7.773  1.00  0.00           O  
ATOM    859  CB  ALA A  54      17.839  11.425   7.363  1.00  0.00           C  
ATOM    860  H   ALA A  54      20.234  10.527   7.963  1.00  0.00           H  
ATOM    861  HA  ALA A  54      17.742  11.042   9.465  1.00  0.00           H  
ATOM    862 1HB  ALA A  54      16.757  11.450   7.233  1.00  0.00           H  
ATOM    863 2HB  ALA A  54      18.211  12.441   7.504  1.00  0.00           H  
ATOM    864 3HB  ALA A  54      18.301  10.991   6.477  1.00  0.00           H  
ATOM    865  N   ARG A  55      16.459   8.957   9.073  1.00  0.00           N  
ATOM    866  CA  ARG A  55      15.757   7.684   8.955  1.00  0.00           C  
ATOM    867  C   ARG A  55      14.247   7.881   9.006  1.00  0.00           C  
ATOM    868  O   ARG A  55      13.732   8.582   9.877  1.00  0.00           O  
ATOM    869  CB  ARG A  55      16.179   6.735  10.066  1.00  0.00           C  
ATOM    870  CG  ARG A  55      15.551   5.352  10.000  1.00  0.00           C  
ATOM    871  CD  ARG A  55      15.986   4.495  11.132  1.00  0.00           C  
ATOM    872  NE  ARG A  55      17.408   4.197  11.070  1.00  0.00           N  
ATOM    873  CZ  ARG A  55      18.112   3.617  12.062  1.00  0.00           C  
ATOM    874  NH1 ARG A  55      17.513   3.281  13.184  1.00  0.00           N  
ATOM    875  NH2 ARG A  55      19.404   3.387  11.909  1.00  0.00           N  
ATOM    876  H   ARG A  55      16.063   9.685   9.650  1.00  0.00           H  
ATOM    877  HA  ARG A  55      16.004   7.249   7.987  1.00  0.00           H  
ATOM    878 1HB  ARG A  55      17.260   6.607  10.044  1.00  0.00           H  
ATOM    879 2HB  ARG A  55      15.921   7.168  11.033  1.00  0.00           H  
ATOM    880 1HG  ARG A  55      14.465   5.443  10.037  1.00  0.00           H  
ATOM    881 2HG  ARG A  55      15.842   4.864   9.069  1.00  0.00           H  
ATOM    882 1HD  ARG A  55      15.786   5.007  12.073  1.00  0.00           H  
ATOM    883 2HD  ARG A  55      15.439   3.554  11.107  1.00  0.00           H  
ATOM    884  HE  ARG A  55      17.904   4.441  10.223  1.00  0.00           H  
ATOM    885 1HH1 ARG A  55      16.526   3.457  13.301  1.00  0.00           H  
ATOM    886 2HH1 ARG A  55      18.041   2.847  13.927  1.00  0.00           H  
ATOM    887 1HH2 ARG A  55      19.865   3.646  11.047  1.00  0.00           H  
ATOM    888 2HH2 ARG A  55      19.932   2.953  12.652  1.00  0.00           H  
ATOM    889  N   VAL A  56      13.542   7.258   8.067  1.00  0.00           N  
ATOM    890  CA  VAL A  56      12.090   7.367   8.002  1.00  0.00           C  
ATOM    891  C   VAL A  56      11.426   6.014   8.227  1.00  0.00           C  
ATOM    892  O   VAL A  56      11.735   5.039   7.543  1.00  0.00           O  
ATOM    893  CB  VAL A  56      11.657   7.927   6.634  1.00  0.00           C  
ATOM    894  CG1 VAL A  56      10.140   8.023   6.554  1.00  0.00           C  
ATOM    895  CG2 VAL A  56      12.296   9.288   6.406  1.00  0.00           C  
ATOM    896  H   VAL A  56      14.025   6.696   7.382  1.00  0.00           H  
ATOM    897  HA  VAL A  56      11.764   8.035   8.799  1.00  0.00           H  
ATOM    898  HB  VAL A  56      11.977   7.238   5.852  1.00  0.00           H  
ATOM    899 1HG1 VAL A  56       9.852   8.420   5.580  1.00  0.00           H  
ATOM    900 2HG1 VAL A  56       9.706   7.032   6.684  1.00  0.00           H  
ATOM    901 3HG1 VAL A  56       9.776   8.686   7.338  1.00  0.00           H  
ATOM    902 1HG2 VAL A  56      11.986   9.677   5.436  1.00  0.00           H  
ATOM    903 2HG2 VAL A  56      11.980   9.974   7.191  1.00  0.00           H  
ATOM    904 3HG2 VAL A  56      13.382   9.188   6.426  1.00  0.00           H  
ATOM    905  N   GLU A  57      10.512   5.962   9.190  1.00  0.00           N  
ATOM    906  CA  GLU A  57       9.727   4.759   9.437  1.00  0.00           C  
ATOM    907  C   GLU A  57       8.235   5.037   9.305  1.00  0.00           C  
ATOM    908  O   GLU A  57       7.733   6.040   9.813  1.00  0.00           O  
ATOM    909  CB  GLU A  57      10.030   4.201  10.829  1.00  0.00           C  
ATOM    910  CG  GLU A  57      11.450   3.683  11.003  1.00  0.00           C  
ATOM    911  CD  GLU A  57      11.669   3.007  12.328  1.00  0.00           C  
ATOM    912  OE1 GLU A  57      10.826   3.133  13.184  1.00  0.00           O  
ATOM    913  OE2 GLU A  57      12.679   2.363  12.485  1.00  0.00           O  
ATOM    914  H   GLU A  57      10.356   6.778   9.765  1.00  0.00           H  
ATOM    915  HA  GLU A  57       9.996   4.018   8.684  1.00  0.00           H  
ATOM    916 1HB  GLU A  57       9.863   4.976  11.576  1.00  0.00           H  
ATOM    917 2HB  GLU A  57       9.346   3.381  11.049  1.00  0.00           H  
ATOM    918 1HG  GLU A  57      11.667   2.972  10.206  1.00  0.00           H  
ATOM    919 2HG  GLU A  57      12.144   4.517  10.907  1.00  0.00           H  
ATOM    920  N   ILE A  58       7.530   4.144   8.619  1.00  0.00           N  
ATOM    921  CA  ILE A  58       6.120   4.353   8.311  1.00  0.00           C  
ATOM    922  C   ILE A  58       5.279   3.157   8.739  1.00  0.00           C  
ATOM    923  O   ILE A  58       5.558   2.021   8.355  1.00  0.00           O  
ATOM    924  CB  ILE A  58       5.919   4.611   6.807  1.00  0.00           C  
ATOM    925  CG1 ILE A  58       6.746   5.818   6.357  1.00  0.00           C  
ATOM    926  CG2 ILE A  58       4.446   4.826   6.496  1.00  0.00           C  
ATOM    927  CD1 ILE A  58       6.716   6.058   4.865  1.00  0.00           C  
ATOM    928  H   ILE A  58       7.982   3.298   8.303  1.00  0.00           H  
ATOM    929  HA  ILE A  58       5.776   5.221   8.873  1.00  0.00           H  
ATOM    930  HB  ILE A  58       6.279   3.754   6.239  1.00  0.00           H  
ATOM    931 1HG1 ILE A  58       6.380   6.716   6.854  1.00  0.00           H  
ATOM    932 2HG1 ILE A  58       7.785   5.680   6.658  1.00  0.00           H  
ATOM    933 1HG2 ILE A  58       4.322   5.008   5.429  1.00  0.00           H  
ATOM    934 2HG2 ILE A  58       3.881   3.940   6.781  1.00  0.00           H  
ATOM    935 3HG2 ILE A  58       4.078   5.686   7.056  1.00  0.00           H  
ATOM    936 1HD1 ILE A  58       7.325   6.929   4.623  1.00  0.00           H  
ATOM    937 2HD1 ILE A  58       7.112   5.183   4.347  1.00  0.00           H  
ATOM    938 3HD1 ILE A  58       5.689   6.234   4.546  1.00  0.00           H  
ATOM    939  N   GLU A  59       4.248   3.419   9.535  1.00  0.00           N  
ATOM    940  CA  GLU A  59       3.413   2.356  10.081  1.00  0.00           C  
ATOM    941  C   GLU A  59       2.005   2.410   9.502  1.00  0.00           C  
ATOM    942  O   GLU A  59       1.343   3.446   9.549  1.00  0.00           O  
ATOM    943  CB  GLU A  59       3.351   2.457  11.607  1.00  0.00           C  
ATOM    944  CG  GLU A  59       2.545   1.354  12.278  1.00  0.00           C  
ATOM    945  CD  GLU A  59       2.647   1.385  13.777  1.00  0.00           C  
ATOM    946  OE1 GLU A  59       3.591   1.946  14.278  1.00  0.00           O  
ATOM    947  OE2 GLU A  59       1.779   0.845  14.423  1.00  0.00           O  
ATOM    948  H   GLU A  59       4.038   4.379   9.768  1.00  0.00           H  
ATOM    949  HA  GLU A  59       3.854   1.400   9.800  1.00  0.00           H  
ATOM    950 1HB  GLU A  59       4.361   2.429  12.015  1.00  0.00           H  
ATOM    951 2HB  GLU A  59       2.910   3.413  11.891  1.00  0.00           H  
ATOM    952 1HG  GLU A  59       1.498   1.460  11.994  1.00  0.00           H  
ATOM    953 2HG  GLU A  59       2.896   0.390  11.914  1.00  0.00           H  
ATOM    954  N   TYR A  60       1.553   1.286   8.954  1.00  0.00           N  
ATOM    955  CA  TYR A  60       0.225   1.205   8.358  1.00  0.00           C  
ATOM    956  C   TYR A  60      -0.196  -0.243   8.147  1.00  0.00           C  
ATOM    957  O   TYR A  60       0.630  -1.102   7.837  1.00  0.00           O  
ATOM    958  CB  TYR A  60       0.187   1.967   7.031  1.00  0.00           C  
ATOM    959  CG  TYR A  60       1.075   1.372   5.960  1.00  0.00           C  
ATOM    960  CD1 TYR A  60       0.526   0.564   4.975  1.00  0.00           C  
ATOM    961  CD2 TYR A  60       2.436   1.635   5.962  1.00  0.00           C  
ATOM    962  CE1 TYR A  60       1.336   0.021   3.997  1.00  0.00           C  
ATOM    963  CE2 TYR A  60       3.246   1.091   4.984  1.00  0.00           C  
ATOM    964  CZ  TYR A  60       2.701   0.287   4.005  1.00  0.00           C  
ATOM    965  OH  TYR A  60       3.508  -0.254   3.030  1.00  0.00           O  
ATOM    966  H   TYR A  60       2.144   0.468   8.952  1.00  0.00           H  
ATOM    967  HA  TYR A  60      -0.484   1.663   9.047  1.00  0.00           H  
ATOM    968 1HB  TYR A  60      -0.836   1.989   6.652  1.00  0.00           H  
ATOM    969 2HB  TYR A  60       0.497   2.999   7.195  1.00  0.00           H  
ATOM    970  HD1 TYR A  60      -0.545   0.358   4.973  1.00  0.00           H  
ATOM    971  HD2 TYR A  60       2.868   2.269   6.737  1.00  0.00           H  
ATOM    972  HE1 TYR A  60       0.905  -0.614   3.223  1.00  0.00           H  
ATOM    973  HE2 TYR A  60       4.317   1.297   4.987  1.00  0.00           H  
ATOM    974  HH  TYR A  60       4.428  -0.114   3.265  1.00  0.00           H  
ATOM    975  N   GLY A  61      -1.487  -0.509   8.317  1.00  0.00           N  
ATOM    976  CA  GLY A  61      -2.035  -1.837   8.069  1.00  0.00           C  
ATOM    977  C   GLY A  61      -1.620  -2.817   9.159  1.00  0.00           C  
ATOM    978  O   GLY A  61      -1.770  -4.029   9.008  1.00  0.00           O  
ATOM    979  H   GLY A  61      -2.105   0.228   8.625  1.00  0.00           H  
ATOM    980 1HA  GLY A  61      -3.123  -1.779   8.021  1.00  0.00           H  
ATOM    981 2HA  GLY A  61      -1.690  -2.198   7.100  1.00  0.00           H  
ATOM    982  N   GLY A  62      -1.097  -2.284  10.258  1.00  0.00           N  
ATOM    983  CA  GLY A  62      -0.600  -3.113  11.350  1.00  0.00           C  
ATOM    984  C   GLY A  62       0.888  -3.400  11.191  1.00  0.00           C  
ATOM    985  O   GLY A  62       1.517  -3.972  12.080  1.00  0.00           O  
ATOM    986  H   GLY A  62      -1.041  -1.279  10.339  1.00  0.00           H  
ATOM    987 1HA  GLY A  62      -0.778  -2.608  12.300  1.00  0.00           H  
ATOM    988 2HA  GLY A  62      -1.154  -4.050  11.375  1.00  0.00           H  
ATOM    989  N   GLN A  63       1.444  -2.998  10.054  1.00  0.00           N  
ATOM    990  CA  GLN A  63       2.856  -3.227   9.769  1.00  0.00           C  
ATOM    991  C   GLN A  63       3.656  -1.935   9.873  1.00  0.00           C  
ATOM    992  O   GLN A  63       3.102  -0.841   9.768  1.00  0.00           O  
ATOM    993  CB  GLN A  63       3.029  -3.838   8.376  1.00  0.00           C  
ATOM    994  CG  GLN A  63       2.320  -5.168   8.186  1.00  0.00           C  
ATOM    995  CD  GLN A  63       2.891  -6.259   9.071  1.00  0.00           C  
ATOM    996  OE1 GLN A  63       4.100  -6.509   9.071  1.00  0.00           O  
ATOM    997  NE2 GLN A  63       2.024  -6.917   9.832  1.00  0.00           N  
ATOM    998  H   GLN A  63       0.875  -2.521   9.369  1.00  0.00           H  
ATOM    999  HA  GLN A  63       3.243  -3.921  10.515  1.00  0.00           H  
ATOM   1000 1HB  GLN A  63       2.650  -3.145   7.625  1.00  0.00           H  
ATOM   1001 2HB  GLN A  63       4.089  -3.990   8.174  1.00  0.00           H  
ATOM   1002 1HG  GLN A  63       1.265  -5.044   8.434  1.00  0.00           H  
ATOM   1003 2HG  GLN A  63       2.426  -5.480   7.147  1.00  0.00           H  
ATOM   1004 1HE2 GLN A  63       2.342  -7.648  10.437  1.00  0.00           H  
ATOM   1005 2HE2 GLN A  63       1.052  -6.682   9.802  1.00  0.00           H  
ATOM   1006  N   ARG A  64       4.961  -2.069  10.081  1.00  0.00           N  
ATOM   1007  CA  ARG A  64       5.845  -0.913  10.174  1.00  0.00           C  
ATOM   1008  C   ARG A  64       7.131  -1.137   9.389  1.00  0.00           C  
ATOM   1009  O   ARG A  64       7.844  -2.114   9.614  1.00  0.00           O  
ATOM   1010  CB  ARG A  64       6.186  -0.616  11.627  1.00  0.00           C  
ATOM   1011  CG  ARG A  64       6.955   0.676  11.852  1.00  0.00           C  
ATOM   1012  CD  ARG A  64       7.234   0.906  13.293  1.00  0.00           C  
ATOM   1013  NE  ARG A  64       8.087   2.064  13.503  1.00  0.00           N  
ATOM   1014  CZ  ARG A  64       7.647   3.283  13.871  1.00  0.00           C  
ATOM   1015  NH1 ARG A  64       6.363   3.486  14.066  1.00  0.00           N  
ATOM   1016  NH2 ARG A  64       8.505   4.274  14.036  1.00  0.00           N  
ATOM   1017  H   ARG A  64       5.352  -2.995  10.176  1.00  0.00           H  
ATOM   1018  HA  ARG A  64       5.330  -0.057   9.736  1.00  0.00           H  
ATOM   1019 1HB  ARG A  64       5.269  -0.560  12.212  1.00  0.00           H  
ATOM   1020 2HB  ARG A  64       6.784  -1.431  12.034  1.00  0.00           H  
ATOM   1021 1HG  ARG A  64       7.907   0.630  11.322  1.00  0.00           H  
ATOM   1022 2HG  ARG A  64       6.371   1.518  11.477  1.00  0.00           H  
ATOM   1023 1HD  ARG A  64       6.296   1.073  13.822  1.00  0.00           H  
ATOM   1024 2HD  ARG A  64       7.735   0.033  13.710  1.00  0.00           H  
ATOM   1025  HE  ARG A  64       9.082   1.946  13.363  1.00  0.00           H  
ATOM   1026 1HH1 ARG A  64       5.706   2.729  13.939  1.00  0.00           H  
ATOM   1027 2HH1 ARG A  64       6.032   4.400  14.341  1.00  0.00           H  
ATOM   1028 1HH2 ARG A  64       9.493   4.117  13.887  1.00  0.00           H  
ATOM   1029 2HH2 ARG A  64       8.175   5.187  14.312  1.00  0.00           H  
ATOM   1030  N   TYR A  65       7.421  -0.226   8.467  1.00  0.00           N  
ATOM   1031  CA  TYR A  65       8.545  -0.392   7.553  1.00  0.00           C  
ATOM   1032  C   TYR A  65       9.599   0.685   7.774  1.00  0.00           C  
ATOM   1033  O   TYR A  65       9.273   1.837   8.059  1.00  0.00           O  
ATOM   1034  CB  TYR A  65       8.061  -0.371   6.101  1.00  0.00           C  
ATOM   1035  CG  TYR A  65       7.081  -1.474   5.768  1.00  0.00           C  
ATOM   1036  CD1 TYR A  65       5.724  -1.287   5.988  1.00  0.00           C  
ATOM   1037  CD2 TYR A  65       7.539  -2.673   5.242  1.00  0.00           C  
ATOM   1038  CE1 TYR A  65       4.829  -2.294   5.684  1.00  0.00           C  
ATOM   1039  CE2 TYR A  65       6.644  -3.681   4.938  1.00  0.00           C  
ATOM   1040  CZ  TYR A  65       5.294  -3.494   5.157  1.00  0.00           C  
ATOM   1041  OH  TYR A  65       4.403  -4.497   4.854  1.00  0.00           O  
ATOM   1042  H   TYR A  65       6.849   0.604   8.397  1.00  0.00           H  
ATOM   1043  HA  TYR A  65       9.006  -1.358   7.756  1.00  0.00           H  
ATOM   1044 1HB  TYR A  65       7.581   0.586   5.891  1.00  0.00           H  
ATOM   1045 2HB  TYR A  65       8.916  -0.462   5.431  1.00  0.00           H  
ATOM   1046  HD1 TYR A  65       5.364  -0.344   6.401  1.00  0.00           H  
ATOM   1047  HD2 TYR A  65       8.605  -2.821   5.070  1.00  0.00           H  
ATOM   1048  HE1 TYR A  65       3.764  -2.147   5.857  1.00  0.00           H  
ATOM   1049  HE2 TYR A  65       7.004  -4.624   4.526  1.00  0.00           H  
ATOM   1050  HH  TYR A  65       4.882  -5.261   4.523  1.00  0.00           H  
ATOM   1051  N   ARG A  66      10.865   0.303   7.640  1.00  0.00           N  
ATOM   1052  CA  ARG A  66      11.971   1.229   7.850  1.00  0.00           C  
ATOM   1053  C   ARG A  66      12.544   1.712   6.524  1.00  0.00           C  
ATOM   1054  O   ARG A  66      12.847   0.912   5.639  1.00  0.00           O  
ATOM   1055  CB  ARG A  66      13.073   0.571   8.666  1.00  0.00           C  
ATOM   1056  CG  ARG A  66      14.310   1.429   8.880  1.00  0.00           C  
ATOM   1057  CD  ARG A  66      15.222   0.836   9.891  1.00  0.00           C  
ATOM   1058  NE  ARG A  66      14.672   0.921  11.235  1.00  0.00           N  
ATOM   1059  CZ  ARG A  66      15.154   0.256  12.302  1.00  0.00           C  
ATOM   1060  NH1 ARG A  66      16.193  -0.539  12.168  1.00  0.00           N  
ATOM   1061  NH2 ARG A  66      14.582   0.402  13.485  1.00  0.00           N  
ATOM   1062  H   ARG A  66      11.066  -0.654   7.387  1.00  0.00           H  
ATOM   1063  HA  ARG A  66      11.587   2.099   8.385  1.00  0.00           H  
ATOM   1064 1HB  ARG A  66      12.687   0.299   9.647  1.00  0.00           H  
ATOM   1065 2HB  ARG A  66      13.391  -0.348   8.173  1.00  0.00           H  
ATOM   1066 1HG  ARG A  66      14.854   1.524   7.941  1.00  0.00           H  
ATOM   1067 2HG  ARG A  66      14.010   2.419   9.228  1.00  0.00           H  
ATOM   1068 1HD  ARG A  66      15.388  -0.216   9.658  1.00  0.00           H  
ATOM   1069 2HD  ARG A  66      16.174   1.365   9.878  1.00  0.00           H  
ATOM   1070  HE  ARG A  66      13.872   1.523  11.378  1.00  0.00           H  
ATOM   1071 1HH1 ARG A  66      16.630  -0.650  11.264  1.00  0.00           H  
ATOM   1072 2HH1 ARG A  66      16.554  -1.037  12.968  1.00  0.00           H  
ATOM   1073 1HH2 ARG A  66      13.783   1.013  13.589  1.00  0.00           H  
ATOM   1074 2HH2 ARG A  66      14.943  -0.097  14.285  1.00  0.00           H  
ATOM   1075  N   PHE A  67      12.690   3.026   6.392  1.00  0.00           N  
ATOM   1076  CA  PHE A  67      13.267   3.616   5.190  1.00  0.00           C  
ATOM   1077  C   PHE A  67      14.442   4.524   5.530  1.00  0.00           C  
ATOM   1078  O   PHE A  67      14.333   5.748   5.462  1.00  0.00           O  
ATOM   1079  CB  PHE A  67      12.208   4.410   4.423  1.00  0.00           C  
ATOM   1080  CG  PHE A  67      10.995   3.604   4.053  1.00  0.00           C  
ATOM   1081  CD1 PHE A  67       9.877   3.591   4.874  1.00  0.00           C  
ATOM   1082  CD2 PHE A  67      10.970   2.857   2.886  1.00  0.00           C  
ATOM   1083  CE1 PHE A  67       8.761   2.849   4.535  1.00  0.00           C  
ATOM   1084  CE2 PHE A  67       9.856   2.116   2.544  1.00  0.00           C  
ATOM   1085  CZ  PHE A  67       8.750   2.113   3.370  1.00  0.00           C  
ATOM   1086  H   PHE A  67      12.394   3.632   7.144  1.00  0.00           H  
ATOM   1087  HA  PHE A  67      13.641   2.807   4.562  1.00  0.00           H  
ATOM   1088 1HB  PHE A  67      11.883   5.258   5.025  1.00  0.00           H  
ATOM   1089 2HB  PHE A  67      12.644   4.808   3.507  1.00  0.00           H  
ATOM   1090  HD1 PHE A  67       9.886   4.175   5.795  1.00  0.00           H  
ATOM   1091  HD2 PHE A  67      11.844   2.860   2.233  1.00  0.00           H  
ATOM   1092  HE1 PHE A  67       7.890   2.848   5.190  1.00  0.00           H  
ATOM   1093  HE2 PHE A  67       9.848   1.534   1.622  1.00  0.00           H  
ATOM   1094  HZ  PHE A  67       7.871   1.527   3.103  1.00  0.00           H  
ATOM   1095  N   GLU A  68      15.565   3.916   5.898  1.00  0.00           N  
ATOM   1096  CA  GLU A  68      16.738   4.669   6.326  1.00  0.00           C  
ATOM   1097  C   GLU A  68      17.432   5.328   5.141  1.00  0.00           C  
ATOM   1098  O   GLU A  68      17.597   4.715   4.086  1.00  0.00           O  
ATOM   1099  CB  GLU A  68      17.720   3.754   7.060  1.00  0.00           C  
ATOM   1100  CG  GLU A  68      18.908   4.475   7.681  1.00  0.00           C  
ATOM   1101  CD  GLU A  68      19.793   3.562   8.484  1.00  0.00           C  
ATOM   1102  OE1 GLU A  68      19.738   2.375   8.271  1.00  0.00           O  
ATOM   1103  OE2 GLU A  68      20.524   4.053   9.311  1.00  0.00           O  
ATOM   1104  H   GLU A  68      15.607   2.907   5.880  1.00  0.00           H  
ATOM   1105  HA  GLU A  68      16.406   5.459   7.000  1.00  0.00           H  
ATOM   1106 1HB  GLU A  68      17.198   3.223   7.857  1.00  0.00           H  
ATOM   1107 2HB  GLU A  68      18.108   3.006   6.369  1.00  0.00           H  
ATOM   1108 1HG  GLU A  68      19.500   4.929   6.886  1.00  0.00           H  
ATOM   1109 2HG  GLU A  68      18.540   5.274   8.323  1.00  0.00           H  
ATOM   1110  N   VAL A  69      17.839   6.580   5.321  1.00  0.00           N  
ATOM   1111  CA  VAL A  69      18.536   7.317   4.274  1.00  0.00           C  
ATOM   1112  C   VAL A  69      20.003   6.912   4.199  1.00  0.00           C  
ATOM   1113  O   VAL A  69      20.732   7.000   5.187  1.00  0.00           O  
ATOM   1114  CB  VAL A  69      18.438   8.833   4.532  1.00  0.00           C  
ATOM   1115  CG1 VAL A  69      19.264   9.601   3.511  1.00  0.00           C  
ATOM   1116  CG2 VAL A  69      16.982   9.272   4.488  1.00  0.00           C  
ATOM   1117  H   VAL A  69      17.659   7.033   6.206  1.00  0.00           H  
ATOM   1118  HA  VAL A  69      18.072   7.071   3.319  1.00  0.00           H  
ATOM   1119  HB  VAL A  69      18.856   9.053   5.515  1.00  0.00           H  
ATOM   1120 1HG1 VAL A  69      19.184  10.670   3.708  1.00  0.00           H  
ATOM   1121 2HG1 VAL A  69      20.308   9.297   3.585  1.00  0.00           H  
ATOM   1122 3HG1 VAL A  69      18.893   9.389   2.509  1.00  0.00           H  
ATOM   1123 1HG2 VAL A  69      16.920  10.344   4.672  1.00  0.00           H  
ATOM   1124 2HG2 VAL A  69      16.563   9.046   3.508  1.00  0.00           H  
ATOM   1125 3HG2 VAL A  69      16.419   8.740   5.255  1.00  0.00           H  
ATOM   1126  N   THR A  70      20.429   6.468   3.022  1.00  0.00           N  
ATOM   1127  CA  THR A  70      21.808   6.041   2.817  1.00  0.00           C  
ATOM   1128  C   THR A  70      22.505   6.911   1.779  1.00  0.00           C  
ATOM   1129  O   THR A  70      21.869   7.432   0.863  1.00  0.00           O  
ATOM   1130  CB  THR A  70      21.874   4.565   2.383  1.00  0.00           C  
ATOM   1131  OG1 THR A  70      21.171   4.397   1.145  1.00  0.00           O  
ATOM   1132  CG2 THR A  70      21.250   3.670   3.443  1.00  0.00           C  
ATOM   1133  H   THR A  70      19.780   6.424   2.249  1.00  0.00           H  
ATOM   1134  HA  THR A  70      22.341   6.156   3.761  1.00  0.00           H  
ATOM   1135  HB  THR A  70      22.914   4.275   2.237  1.00  0.00           H  
ATOM   1136  HG1 THR A  70      20.675   3.575   1.169  1.00  0.00           H  
ATOM   1137 1HG2 THR A  70      21.306   2.631   3.119  1.00  0.00           H  
ATOM   1138 2HG2 THR A  70      21.790   3.787   4.382  1.00  0.00           H  
ATOM   1139 3HG2 THR A  70      20.207   3.949   3.586  1.00  0.00           H  
