# Supplementary material for: De novo design of immunoglobulin-like domains
Source: Nat Commun. 2022 Oct 3;13:5661. doi: 10.1038/s41467-022-33004-6 (PMC9530121; doi:10.1038/s41467-022-33004-6)
Supplement: Supplementary file 4 — Supplementary Data 1 [file 41467_2022_33004_MOESM4_ESM.zip › dIG_design_models/dIG17_model.pdb]

ATOM      1  N   ARG A   1       0.000   0.000   0.000  1.00  0.00           N  
ATOM      2  CA  ARG A   1       1.458   0.000   0.000  1.00  0.00           C  
ATOM      3  C   ARG A   1       2.009   1.420   0.000  1.00  0.00           C  
ATOM      4  O   ARG A   1       1.545   2.276  -0.753  1.00  0.00           O  
ATOM      5  CB  ARG A   1       1.993  -0.748  -1.212  1.00  0.00           C  
ATOM      6  CG  ARG A   1       3.509  -0.830  -1.295  1.00  0.00           C  
ATOM      7  CD  ARG A   1       3.953  -1.668  -2.438  1.00  0.00           C  
ATOM      8  NE  ARG A   1       5.401  -1.686  -2.568  1.00  0.00           N  
ATOM      9  CZ  ARG A   1       6.081  -2.450  -3.445  1.00  0.00           C  
ATOM     10  NH1 ARG A   1       5.431  -3.252  -4.260  1.00  0.00           N  
ATOM     11  NH2 ARG A   1       7.400  -2.394  -3.486  1.00  0.00           N  
ATOM     12 1H   ARG A   1      -0.334  -0.943   0.000  1.00  0.00           H  
ATOM     13 2H   ARG A   1      -0.334   0.471   0.816  1.00  0.00           H  
ATOM     14 3H   ARG A   1      -0.334   0.471  -0.816  1.00  0.00           H  
ATOM     15  HA  ARG A   1       1.797  -0.490   0.913  1.00  0.00           H  
ATOM     16 1HB  ARG A   1       1.608  -1.767  -1.209  1.00  0.00           H  
ATOM     17 2HB  ARG A   1       1.639  -0.267  -2.123  1.00  0.00           H  
ATOM     18 1HG  ARG A   1       3.921   0.171  -1.424  1.00  0.00           H  
ATOM     19 2HG  ARG A   1       3.901  -1.268  -0.376  1.00  0.00           H  
ATOM     20 1HD  ARG A   1       3.611  -2.693  -2.292  1.00  0.00           H  
ATOM     21 2HD  ARG A   1       3.532  -1.275  -3.362  1.00  0.00           H  
ATOM     22  HE  ARG A   1       5.935  -1.082  -1.958  1.00  0.00           H  
ATOM     23 1HH1 ARG A   1       4.422  -3.295  -4.228  1.00  0.00           H  
ATOM     24 2HH1 ARG A   1       5.941  -3.825  -4.917  1.00  0.00           H  
ATOM     25 1HH2 ARG A   1       7.900  -1.777  -2.860  1.00  0.00           H  
ATOM     26 2HH2 ARG A   1       7.910  -2.966  -4.143  1.00  0.00           H  
ATOM     27  N   VAL A   2       3.001   1.665   0.849  1.00  0.00           N  
ATOM     28  CA  VAL A   2       3.647   2.970   0.917  1.00  0.00           C  
ATOM     29  C   VAL A   2       5.155   2.848   0.737  1.00  0.00           C  
ATOM     30  O   VAL A   2       5.800   2.013   1.371  1.00  0.00           O  
ATOM     31  CB  VAL A   2       3.348   3.644   2.269  1.00  0.00           C  
ATOM     32  CG1 VAL A   2       4.074   4.977   2.372  1.00  0.00           C  
ATOM     33  CG2 VAL A   2       1.847   3.834   2.432  1.00  0.00           C  
ATOM     34  H   VAL A   2       3.316   0.927   1.463  1.00  0.00           H  
ATOM     35  HA  VAL A   2       3.262   3.581   0.102  1.00  0.00           H  
ATOM     36  HB  VAL A   2       3.724   3.011   3.072  1.00  0.00           H  
ATOM     37 1HG1 VAL A   2       3.851   5.440   3.333  1.00  0.00           H  
ATOM     38 2HG1 VAL A   2       5.148   4.813   2.289  1.00  0.00           H  
ATOM     39 3HG1 VAL A   2       3.743   5.635   1.568  1.00  0.00           H  
ATOM     40 1HG2 VAL A   2       1.643   4.311   3.390  1.00  0.00           H  
ATOM     41 2HG2 VAL A   2       1.470   4.463   1.625  1.00  0.00           H  
ATOM     42 3HG2 VAL A   2       1.352   2.863   2.397  1.00  0.00           H  
ATOM     43  N   GLU A   3       5.712   3.686  -0.131  1.00  0.00           N  
ATOM     44  CA  GLU A   3       7.138   3.643  -0.431  1.00  0.00           C  
ATOM     45  C   GLU A   3       7.814   4.961  -0.078  1.00  0.00           C  
ATOM     46  O   GLU A   3       7.216   6.030  -0.201  1.00  0.00           O  
ATOM     47  CB  GLU A   3       7.363   3.323  -1.910  1.00  0.00           C  
ATOM     48  CG  GLU A   3       6.943   1.918  -2.320  1.00  0.00           C  
ATOM     49  CD  GLU A   3       7.908   0.862  -1.859  1.00  0.00           C  
ATOM     50  OE1 GLU A   3       9.076   1.153  -1.761  1.00  0.00           O  
ATOM     51  OE2 GLU A   3       7.477  -0.239  -1.606  1.00  0.00           O  
ATOM     52  H   GLU A   3       5.132   4.370  -0.596  1.00  0.00           H  
ATOM     53  HA  GLU A   3       7.589   2.862   0.181  1.00  0.00           H  
ATOM     54 1HB  GLU A   3       6.806   4.031  -2.524  1.00  0.00           H  
ATOM     55 2HB  GLU A   3       8.419   3.440  -2.151  1.00  0.00           H  
ATOM     56 1HG  GLU A   3       5.961   1.706  -1.898  1.00  0.00           H  
ATOM     57 2HG  GLU A   3       6.858   1.878  -3.405  1.00  0.00           H  
ATOM     58  N   PHE A   4       9.066   4.880   0.361  1.00  0.00           N  
ATOM     59  CA  PHE A   4       9.843   6.069   0.688  1.00  0.00           C  
ATOM     60  C   PHE A   4      11.144   6.111  -0.103  1.00  0.00           C  
ATOM     61  O   PHE A   4      11.824   5.096  -0.252  1.00  0.00           O  
ATOM     62  CB  PHE A   4      10.148   6.114   2.186  1.00  0.00           C  
ATOM     63  CG  PHE A   4       8.925   6.211   3.052  1.00  0.00           C  
ATOM     64  CD1 PHE A   4       8.248   5.069   3.452  1.00  0.00           C  
ATOM     65  CD2 PHE A   4       8.447   7.445   3.467  1.00  0.00           C  
ATOM     66  CE1 PHE A   4       7.121   5.158   4.248  1.00  0.00           C  
ATOM     67  CE2 PHE A   4       7.323   7.537   4.263  1.00  0.00           C  
ATOM     68  CZ  PHE A   4       6.659   6.391   4.654  1.00  0.00           C  
ATOM     69  H   PHE A   4       9.490   3.969   0.472  1.00  0.00           H  
ATOM     70  HA  PHE A   4       9.255   6.944   0.410  1.00  0.00           H  
ATOM     71 1HB  PHE A   4      10.696   5.217   2.472  1.00  0.00           H  
ATOM     72 2HB  PHE A   4      10.787   6.969   2.402  1.00  0.00           H  
ATOM     73  HD1 PHE A   4       8.614   4.093   3.132  1.00  0.00           H  
ATOM     74  HD2 PHE A   4       8.971   8.350   3.157  1.00  0.00           H  
ATOM     75  HE1 PHE A   4       6.599   4.252   4.555  1.00  0.00           H  
ATOM     76  HE2 PHE A   4       6.958   8.513   4.583  1.00  0.00           H  
ATOM     77  HZ  PHE A   4       5.771   6.462   5.281  1.00  0.00           H  
ATOM     78  N   ARG A   5      11.486   7.292  -0.607  1.00  0.00           N  
ATOM     79  CA  ARG A   5      12.704   7.467  -1.389  1.00  0.00           C  
ATOM     80  C   ARG A   5      13.442   8.736  -0.983  1.00  0.00           C  
ATOM     81  O   ARG A   5      12.888   9.834  -1.043  1.00  0.00           O  
ATOM     82  CB  ARG A   5      12.383   7.524  -2.875  1.00  0.00           C  
ATOM     83  CG  ARG A   5      11.734   6.269  -3.438  1.00  0.00           C  
ATOM     84  CD  ARG A   5      12.683   5.127  -3.468  1.00  0.00           C  
ATOM     85  NE  ARG A   5      12.091   3.946  -4.074  1.00  0.00           N  
ATOM     86  CZ  ARG A   5      11.331   3.048  -3.417  1.00  0.00           C  
ATOM     87  NH1 ARG A   5      11.080   3.211  -2.136  1.00  0.00           N  
ATOM     88  NH2 ARG A   5      10.837   2.004  -4.059  1.00  0.00           N  
ATOM     89  H   ARG A   5      10.887   8.089  -0.444  1.00  0.00           H  
ATOM     90  HA  ARG A   5      13.361   6.620  -1.188  1.00  0.00           H  
ATOM     91 1HB  ARG A   5      11.710   8.358  -3.070  1.00  0.00           H  
ATOM     92 2HB  ARG A   5      13.298   7.704  -3.439  1.00  0.00           H  
ATOM     93 1HG  ARG A   5      10.882   5.991  -2.818  1.00  0.00           H  
ATOM     94 2HG  ARG A   5      11.396   6.460  -4.457  1.00  0.00           H  
ATOM     95 1HD  ARG A   5      13.565   5.401  -4.046  1.00  0.00           H  
ATOM     96 2HD  ARG A   5      12.981   4.875  -2.451  1.00  0.00           H  
ATOM     97  HE  ARG A   5      12.262   3.786  -5.058  1.00  0.00           H  
ATOM     98 1HH1 ARG A   5      11.457   4.010  -1.645  1.00  0.00           H  
ATOM     99 2HH1 ARG A   5      10.510   2.539  -1.644  1.00  0.00           H  
ATOM    100 1HH2 ARG A   5      11.030   1.879  -5.043  1.00  0.00           H  
ATOM    101 2HH2 ARG A   5      10.267   1.332  -3.567  1.00  0.00           H  
ATOM    102  N   LEU A   6      14.695   8.580  -0.570  1.00  0.00           N  
ATOM    103  CA  LEU A   6      15.513   9.714  -0.158  1.00  0.00           C  
ATOM    104  C   LEU A   6      16.684   9.924  -1.110  1.00  0.00           C  
ATOM    105  O   LEU A   6      17.632   9.139  -1.125  1.00  0.00           O  
ATOM    106  CB  LEU A   6      16.038   9.499   1.268  1.00  0.00           C  
ATOM    107  CG  LEU A   6      16.909  10.628   1.833  1.00  0.00           C  
ATOM    108  CD1 LEU A   6      16.098  11.916   1.892  1.00  0.00           C  
ATOM    109  CD2 LEU A   6      17.415  10.236   3.213  1.00  0.00           C  
ATOM    110  H   LEU A   6      15.091   7.651  -0.541  1.00  0.00           H  
ATOM    111  HA  LEU A   6      14.892  10.609  -0.190  1.00  0.00           H  
ATOM    112 1HB  LEU A   6      15.187   9.372   1.935  1.00  0.00           H  
ATOM    113 2HB  LEU A   6      16.628   8.584   1.286  1.00  0.00           H  
ATOM    114  HG  LEU A   6      17.758  10.799   1.170  1.00  0.00           H  
ATOM    115 1HD1 LEU A   6      16.718  12.718   2.294  1.00  0.00           H  
ATOM    116 2HD1 LEU A   6      15.766  12.183   0.889  1.00  0.00           H  
ATOM    117 3HD1 LEU A   6      15.232  11.770   2.536  1.00  0.00           H  
ATOM    118 1HD2 LEU A   6      18.035  11.038   3.615  1.00  0.00           H  
ATOM    119 2HD2 LEU A   6      16.567  10.066   3.877  1.00  0.00           H  
ATOM    120 3HD2 LEU A   6      18.006   9.323   3.139  1.00  0.00           H  
ATOM    121  N   ARG A   7      16.612  10.987  -1.903  1.00  0.00           N  
ATOM    122  CA  ARG A   7      17.640  11.273  -2.897  1.00  0.00           C  
ATOM    123  C   ARG A   7      18.699  12.215  -2.339  1.00  0.00           C  
ATOM    124  O   ARG A   7      18.380  13.280  -1.811  1.00  0.00           O  
ATOM    125  CB  ARG A   7      17.022  11.890  -4.143  1.00  0.00           C  
ATOM    126  CG  ARG A   7      18.004  12.179  -5.267  1.00  0.00           C  
ATOM    127  CD  ARG A   7      17.314  12.674  -6.486  1.00  0.00           C  
ATOM    128  NE  ARG A   7      18.256  13.064  -7.522  1.00  0.00           N  
ATOM    129  CZ  ARG A   7      18.757  12.231  -8.455  1.00  0.00           C  
ATOM    130  NH1 ARG A   7      18.397  10.967  -8.468  1.00  0.00           N  
ATOM    131  NH2 ARG A   7      19.610  12.684  -9.356  1.00  0.00           N  
ATOM    132  H   ARG A   7      15.825  11.614  -1.815  1.00  0.00           H  
ATOM    133  HA  ARG A   7      18.130  10.335  -3.156  1.00  0.00           H  
ATOM    134 1HB  ARG A   7      16.256  11.225  -4.537  1.00  0.00           H  
ATOM    135 2HB  ARG A   7      16.536  12.830  -3.881  1.00  0.00           H  
ATOM    136 1HG  ARG A   7      18.716  12.939  -4.944  1.00  0.00           H  
ATOM    137 2HG  ARG A   7      18.541  11.265  -5.525  1.00  0.00           H  
ATOM    138 1HD  ARG A   7      16.674  11.888  -6.886  1.00  0.00           H  
ATOM    139 2HD  ARG A   7      16.707  13.542  -6.232  1.00  0.00           H  
ATOM    140  HE  ARG A   7      18.557  14.030  -7.544  1.00  0.00           H  
ATOM    141 1HH1 ARG A   7      17.744  10.620  -7.778  1.00  0.00           H  
ATOM    142 2HH1 ARG A   7      18.772  10.342  -9.166  1.00  0.00           H  
ATOM    143 1HH2 ARG A   7      19.887  13.656  -9.346  1.00  0.00           H  
ATOM    144 2HH2 ARG A   7      19.985  12.060 -10.055  1.00  0.00           H  
ATOM    145  N   GLU A   8      19.960  11.816  -2.459  1.00  0.00           N  
ATOM    146  CA  GLU A   8      21.072  12.642  -2.003  1.00  0.00           C  
ATOM    147  C   GLU A   8      21.754  13.342  -3.171  1.00  0.00           C  
ATOM    148  O   GLU A   8      22.246  12.693  -4.095  1.00  0.00           O  
ATOM    149  CB  GLU A   8      22.091  11.792  -1.240  1.00  0.00           C  
ATOM    150  CG  GLU A   8      23.307  12.562  -0.745  1.00  0.00           C  
ATOM    151  CD  GLU A   8      24.297  11.691  -0.023  1.00  0.00           C  
ATOM    152  OE1 GLU A   8      24.789  10.764  -0.620  1.00  0.00           O  
ATOM    153  OE2 GLU A   8      24.561  11.952   1.127  1.00  0.00           O  
ATOM    154  H   GLU A   8      20.154  10.917  -2.876  1.00  0.00           H  
ATOM    155  HA  GLU A   8      20.673  13.410  -1.340  1.00  0.00           H  
ATOM    156 1HB  GLU A   8      21.609  11.335  -0.376  1.00  0.00           H  
ATOM    157 2HB  GLU A   8      22.445  10.985  -1.882  1.00  0.00           H  
ATOM    158 1HG  GLU A   8      23.802  13.026  -1.597  1.00  0.00           H  
ATOM    159 2HG  GLU A   8      22.974  13.355  -0.077  1.00  0.00           H  
ATOM    160  N   GLU A   9      21.779  14.670  -3.126  1.00  0.00           N  
ATOM    161  CA  GLU A   9      22.523  15.455  -4.104  1.00  0.00           C  
ATOM    162  C   GLU A   9      23.522  16.381  -3.421  1.00  0.00           C  
ATOM    163  O   GLU A   9      23.281  17.581  -3.289  1.00  0.00           O  
ATOM    164  CB  GLU A   9      21.563  16.274  -4.970  1.00  0.00           C  
ATOM    165  CG  GLU A   9      20.632  15.440  -5.838  1.00  0.00           C  
ATOM    166  CD  GLU A   9      19.794  16.274  -6.767  1.00  0.00           C  
ATOM    167  OE1 GLU A   9      19.929  17.474  -6.742  1.00  0.00           O  
ATOM    168  OE2 GLU A   9      19.019  15.711  -7.503  1.00  0.00           O  
ATOM    169  H   GLU A   9      21.271  15.147  -2.395  1.00  0.00           H  
ATOM    170  HA  GLU A   9      23.083  14.767  -4.736  1.00  0.00           H  
ATOM    171 1HB  GLU A   9      20.948  16.908  -4.332  1.00  0.00           H  
ATOM    172 2HB  GLU A   9      22.136  16.929  -5.627  1.00  0.00           H  
ATOM    173 1HG  GLU A   9      21.228  14.746  -6.429  1.00  0.00           H  
ATOM    174 2HG  GLU A   9      19.978  14.856  -5.192  1.00  0.00           H  
ATOM    175  N   GLY A  10      24.644  15.816  -2.989  1.00  0.00           N  
ATOM    176  CA  GLY A  10      25.664  16.582  -2.283  1.00  0.00           C  
ATOM    177  C   GLY A  10      25.226  16.902  -0.860  1.00  0.00           C  
ATOM    178  O   GLY A  10      25.459  16.122   0.063  1.00  0.00           O  
ATOM    179  H   GLY A  10      24.795  14.831  -3.154  1.00  0.00           H  
ATOM    180 1HA  GLY A  10      26.595  16.015  -2.262  1.00  0.00           H  
ATOM    181 2HA  GLY A  10      25.864  17.506  -2.823  1.00  0.00           H  
ATOM    182  N   ASP A  11      24.589  18.056  -0.688  1.00  0.00           N  
ATOM    183  CA  ASP A  11      24.046  18.446   0.608  1.00  0.00           C  
ATOM    184  C   ASP A  11      22.550  18.720   0.519  1.00  0.00           C  
ATOM    185  O   ASP A  11      21.926  19.131   1.496  1.00  0.00           O  
ATOM    186  CB  ASP A  11      24.767  19.687   1.140  1.00  0.00           C  
ATOM    187  CG  ASP A  11      26.236  19.431   1.452  1.00  0.00           C  
ATOM    188  OD1 ASP A  11      26.544  18.363   1.926  1.00  0.00           O  
ATOM    189  OD2 ASP A  11      27.034  20.305   1.213  1.00  0.00           O  
ATOM    190  H   ASP A  11      24.478  18.678  -1.476  1.00  0.00           H  
ATOM    191  HA  ASP A  11      24.194  17.617   1.300  1.00  0.00           H  
ATOM    192 1HB  ASP A  11      24.702  20.489   0.404  1.00  0.00           H  
ATOM    193 2HB  ASP A  11      24.273  20.034   2.047  1.00  0.00           H  
ATOM    194  N   ARG A  12      21.981  18.489  -0.659  1.00  0.00           N  
ATOM    195  CA  ARG A  12      20.549  18.667  -0.866  1.00  0.00           C  
ATOM    196  C   ARG A  12      19.828  17.326  -0.916  1.00  0.00           C  
ATOM    197  O   ARG A  12      20.177  16.452  -1.711  1.00  0.00           O  
ATOM    198  CB  ARG A  12      20.285  19.430  -2.156  1.00  0.00           C  
ATOM    199  CG  ARG A  12      18.821  19.737  -2.429  1.00  0.00           C  
ATOM    200  CD  ARG A  12      18.650  20.543  -3.665  1.00  0.00           C  
ATOM    201  NE  ARG A  12      17.259  20.902  -3.891  1.00  0.00           N  
ATOM    202  CZ  ARG A  12      16.820  21.653  -4.919  1.00  0.00           C  
ATOM    203  NH1 ARG A  12      17.673  22.118  -5.805  1.00  0.00           N  
ATOM    204  NH2 ARG A  12      15.532  21.924  -5.037  1.00  0.00           N  
ATOM    205  H   ARG A  12      22.555  18.182  -1.432  1.00  0.00           H  
ATOM    206  HA  ARG A  12      20.152  19.228  -0.020  1.00  0.00           H  
ATOM    207 1HB  ARG A  12      20.822  20.377  -2.134  1.00  0.00           H  
ATOM    208 2HB  ARG A  12      20.665  18.857  -3.002  1.00  0.00           H  
ATOM    209 1HG  ARG A  12      18.269  18.804  -2.549  1.00  0.00           H  
ATOM    210 2HG  ARG A  12      18.405  20.300  -1.592  1.00  0.00           H  
ATOM    211 1HD  ARG A  12      19.230  21.462  -3.582  1.00  0.00           H  
ATOM    212 2HD  ARG A  12      18.999  19.971  -4.523  1.00  0.00           H  
ATOM    213  HE  ARG A  12      16.573  20.562  -3.230  1.00  0.00           H  
ATOM    214 1HH1 ARG A  12      18.658  21.911  -5.715  1.00  0.00           H  
ATOM    215 2HH1 ARG A  12      17.344  22.681  -6.576  1.00  0.00           H  
ATOM    216 1HH2 ARG A  12      14.876  21.567  -4.356  1.00  0.00           H  
ATOM    217 2HH2 ARG A  12      15.203  22.487  -5.807  1.00  0.00           H  
ATOM    218  N   TYR A  13      18.821  17.168  -0.064  1.00  0.00           N  
ATOM    219  CA  TYR A  13      18.106  15.903   0.052  1.00  0.00           C  
ATOM    220  C   TYR A  13      16.647  16.055  -0.360  1.00  0.00           C  
ATOM    221  O   TYR A  13      16.021  17.080  -0.092  1.00  0.00           O  
ATOM    222  CB  TYR A  13      18.201  15.363   1.480  1.00  0.00           C  
ATOM    223  CG  TYR A  13      19.579  14.865   1.854  1.00  0.00           C  
ATOM    224  CD1 TYR A  13      20.566  15.766   2.225  1.00  0.00           C  
ATOM    225  CD2 TYR A  13      19.857  13.506   1.827  1.00  0.00           C  
ATOM    226  CE1 TYR A  13      21.825  15.311   2.567  1.00  0.00           C  
ATOM    227  CE2 TYR A  13      21.115  13.051   2.168  1.00  0.00           C  
ATOM    228  CZ  TYR A  13      22.097  13.948   2.537  1.00  0.00           C  
ATOM    229  OH  TYR A  13      23.351  13.495   2.877  1.00  0.00           O  
ATOM    230  H   TYR A  13      18.544  17.945   0.519  1.00  0.00           H  
ATOM    231  HA  TYR A  13      18.572  15.188  -0.627  1.00  0.00           H  
ATOM    232 1HB  TYR A  13      17.920  16.147   2.185  1.00  0.00           H  
ATOM    233 2HB  TYR A  13      17.497  14.541   1.606  1.00  0.00           H  
ATOM    234  HD1 TYR A  13      20.348  16.834   2.247  1.00  0.00           H  
ATOM    235  HD2 TYR A  13      19.082  12.798   1.534  1.00  0.00           H  
ATOM    236  HE1 TYR A  13      22.600  16.020   2.858  1.00  0.00           H  
ATOM    237  HE2 TYR A  13      21.334  11.983   2.146  1.00  0.00           H  
ATOM    238  HH  TYR A  13      23.640  12.844   2.233  1.00  0.00           H  
ATOM    239  N   ARG A  14      16.112  15.029  -1.012  1.00  0.00           N  
ATOM    240  CA  ARG A  14      14.704  15.013  -1.391  1.00  0.00           C  
ATOM    241  C   ARG A  14      14.028  13.723  -0.945  1.00  0.00           C  
ATOM    242  O   ARG A  14      14.395  12.634  -1.386  1.00  0.00           O  
ATOM    243  CB  ARG A  14      14.554  15.166  -2.897  1.00  0.00           C  
ATOM    244  CG  ARG A  14      13.125  15.075  -3.410  1.00  0.00           C  
ATOM    245  CD  ARG A  14      13.061  15.231  -4.886  1.00  0.00           C  
ATOM    246  NE  ARG A  14      13.358  16.592  -5.301  1.00  0.00           N  
ATOM    247  CZ  ARG A  14      13.589  16.971  -6.573  1.00  0.00           C  
ATOM    248  NH1 ARG A  14      13.553  16.082  -7.541  1.00  0.00           N  
ATOM    249  NH2 ARG A  14      13.851  18.237  -6.848  1.00  0.00           N  
ATOM    250  H   ARG A  14      16.694  14.239  -1.250  1.00  0.00           H  
ATOM    251  HA  ARG A  14      14.208  15.842  -0.886  1.00  0.00           H  
ATOM    252 1HB  ARG A  14      14.954  16.131  -3.206  1.00  0.00           H  
ATOM    253 2HB  ARG A  14      15.135  14.395  -3.401  1.00  0.00           H  
ATOM    254 1HG  ARG A  14      12.707  14.103  -3.150  1.00  0.00           H  
ATOM    255 2HG  ARG A  14      12.524  15.863  -2.955  1.00  0.00           H  
ATOM    256 1HD  ARG A  14      13.786  14.566  -5.354  1.00  0.00           H  
ATOM    257 2HD  ARG A  14      12.060  14.979  -5.235  1.00  0.00           H  
ATOM    258  HE  ARG A  14      13.394  17.305  -4.584  1.00  0.00           H  
ATOM    259 1HH1 ARG A  14      13.352  15.114  -7.330  1.00  0.00           H  
ATOM    260 2HH1 ARG A  14      13.726  16.366  -8.494  1.00  0.00           H  
ATOM    261 1HH2 ARG A  14      13.879  18.921  -6.104  1.00  0.00           H  
ATOM    262 2HH2 ARG A  14      14.024  18.521  -7.801  1.00  0.00           H  
ATOM    263  N   LEU A  15      13.038  13.852  -0.068  1.00  0.00           N  
ATOM    264  CA  LEU A  15      12.310  12.696   0.441  1.00  0.00           C  
ATOM    265  C   LEU A  15      10.930  12.590  -0.194  1.00  0.00           C  
ATOM    266  O   LEU A  15      10.124  13.517  -0.109  1.00  0.00           O  
ATOM    267  CB  LEU A  15      12.172  12.787   1.966  1.00  0.00           C  
ATOM    268  CG  LEU A  15      11.342  11.679   2.626  1.00  0.00           C  
ATOM    269  CD1 LEU A  15      12.042  10.340   2.442  1.00  0.00           C  
ATOM    270  CD2 LEU A  15      11.152  11.997   4.102  1.00  0.00           C  
ATOM    271  H   LEU A  15      12.782  14.775   0.253  1.00  0.00           H  
ATOM    272  HA  LEU A  15      12.870  11.799   0.176  1.00  0.00           H  
ATOM    273 1HB  LEU A  15      13.168  12.762   2.407  1.00  0.00           H  
ATOM    274 2HB  LEU A  15      11.710  13.742   2.217  1.00  0.00           H  
ATOM    275  HG  LEU A  15      10.368  11.616   2.140  1.00  0.00           H  
ATOM    276 1HD1 LEU A  15      11.452   9.552   2.910  1.00  0.00           H  
ATOM    277 2HD1 LEU A  15      12.148  10.128   1.377  1.00  0.00           H  
ATOM    278 3HD1 LEU A  15      13.028  10.378   2.904  1.00  0.00           H  
ATOM    279 1HD2 LEU A  15      10.561  11.210   4.571  1.00  0.00           H  
ATOM    280 2HD2 LEU A  15      12.125  12.060   4.589  1.00  0.00           H  
ATOM    281 3HD2 LEU A  15      10.633  12.951   4.205  1.00  0.00           H  
ATOM    282  N   GLU A  16      10.662  11.455  -0.830  1.00  0.00           N  
ATOM    283  CA  GLU A  16       9.363  11.208  -1.443  1.00  0.00           C  
ATOM    284  C   GLU A  16       8.554  10.203  -0.633  1.00  0.00           C  
ATOM    285  O   GLU A  16       9.091   9.210  -0.143  1.00  0.00           O  
ATOM    286  CB  GLU A  16       9.537  10.700  -2.876  1.00  0.00           C  
ATOM    287  CG  GLU A  16      10.187  11.699  -3.823  1.00  0.00           C  
ATOM    288  CD  GLU A  16      10.297  11.184  -5.231  1.00  0.00           C  
ATOM    289  OE1 GLU A  16       9.767  10.133  -5.502  1.00  0.00           O  
ATOM    290  OE2 GLU A  16      10.913  11.842  -6.036  1.00  0.00           O  
ATOM    291  H   GLU A  16      11.378  10.745  -0.891  1.00  0.00           H  
ATOM    292  HA  GLU A  16       8.811  12.148  -1.457  1.00  0.00           H  
ATOM    293 1HB  GLU A  16      10.148   9.797  -2.871  1.00  0.00           H  
ATOM    294 2HB  GLU A  16       8.563  10.433  -3.288  1.00  0.00           H  
ATOM    295 1HG  GLU A  16       9.597  12.615  -3.829  1.00  0.00           H  
ATOM    296 2HG  GLU A  16      11.181  11.942  -3.451  1.00  0.00           H  
ATOM    297  N   ILE A  17       7.259  10.467  -0.495  1.00  0.00           N  
ATOM    298  CA  ILE A  17       6.343   9.513   0.118  1.00  0.00           C  
ATOM    299  C   ILE A  17       5.243   9.104  -0.853  1.00  0.00           C  
ATOM    300  O   ILE A  17       4.387   9.912  -1.214  1.00  0.00           O  
ATOM    301  CB  ILE A  17       5.711  10.100   1.393  1.00  0.00           C  
ATOM    302  CG1 ILE A  17       6.800  10.528   2.380  1.00  0.00           C  
ATOM    303  CG2 ILE A  17       4.773   9.089   2.035  1.00  0.00           C  
ATOM    304  CD1 ILE A  17       7.193  11.983   2.262  1.00  0.00           C  
ATOM    305  H   ILE A  17       6.900  11.352  -0.824  1.00  0.00           H  
ATOM    306  HA  ILE A  17       6.909   8.618   0.377  1.00  0.00           H  
ATOM    307  HB  ILE A  17       5.145  10.996   1.140  1.00  0.00           H  
ATOM    308 1HG1 ILE A  17       6.458  10.348   3.399  1.00  0.00           H  
ATOM    309 2HG1 ILE A  17       7.692   9.921   2.224  1.00  0.00           H  
ATOM    310 1HG2 ILE A  17       4.336   9.520   2.936  1.00  0.00           H  
ATOM    311 2HG2 ILE A  17       3.980   8.832   1.334  1.00  0.00           H  
ATOM    312 3HG2 ILE A  17       5.332   8.190   2.298  1.00  0.00           H  
ATOM    313 1HD1 ILE A  17       7.969  12.211   2.993  1.00  0.00           H  
ATOM    314 2HD1 ILE A  17       7.572  12.178   1.258  1.00  0.00           H  
ATOM    315 3HD1 ILE A  17       6.323  12.611   2.450  1.00  0.00           H  
ATOM    316  N   ARG A  18       5.270   7.843  -1.273  1.00  0.00           N  
ATOM    317  CA  ARG A  18       4.372   7.364  -2.317  1.00  0.00           C  
ATOM    318  C   ARG A  18       3.348   6.386  -1.755  1.00  0.00           C  
ATOM    319  O   ARG A  18       3.649   5.608  -0.850  1.00  0.00           O  
ATOM    320  CB  ARG A  18       5.157   6.687  -3.430  1.00  0.00           C  
ATOM    321  CG  ARG A  18       6.190   7.571  -4.112  1.00  0.00           C  
ATOM    322  CD  ARG A  18       6.895   6.850  -5.203  1.00  0.00           C  
ATOM    323  NE  ARG A  18       7.935   7.666  -5.808  1.00  0.00           N  
ATOM    324  CZ  ARG A  18       8.579   7.360  -6.952  1.00  0.00           C  
ATOM    325  NH1 ARG A  18       8.279   6.256  -7.600  1.00  0.00           N  
ATOM    326  NH2 ARG A  18       9.513   8.169  -7.421  1.00  0.00           N  
ATOM    327  H   ARG A  18       5.930   7.201  -0.859  1.00  0.00           H  
ATOM    328  HA  ARG A  18       3.830   8.221  -2.717  1.00  0.00           H  
ATOM    329 1HB  ARG A  18       5.678   5.818  -3.032  1.00  0.00           H  
ATOM    330 2HB  ARG A  18       4.469   6.333  -4.198  1.00  0.00           H  
ATOM    331 1HG  ARG A  18       5.697   8.443  -4.540  1.00  0.00           H  
ATOM    332 2HG  ARG A  18       6.931   7.895  -3.381  1.00  0.00           H  
ATOM    333 1HD  ARG A  18       7.358   5.948  -4.803  1.00  0.00           H  
ATOM    334 2HD  ARG A  18       6.181   6.577  -5.979  1.00  0.00           H  
ATOM    335  HE  ARG A  18       8.194   8.523  -5.338  1.00  0.00           H  
ATOM    336 1HH1 ARG A  18       7.566   5.638  -7.241  1.00  0.00           H  
ATOM    337 2HH1 ARG A  18       8.762   6.027  -8.457  1.00  0.00           H  
ATOM    338 1HH2 ARG A  18       9.743   9.018  -6.923  1.00  0.00           H  
ATOM    339 2HH2 ARG A  18       9.995   7.940  -8.277  1.00  0.00           H  
ATOM    340  N   THR A  19       2.136   6.430  -2.298  1.00  0.00           N  
ATOM    341  CA  THR A  19       1.070   5.533  -1.866  1.00  0.00           C  
ATOM    342  C   THR A  19       0.230   5.066  -3.048  1.00  0.00           C  
ATOM    343  O   THR A  19       0.056   5.796  -4.024  1.00  0.00           O  
ATOM    344  CB  THR A  19       0.163   6.212  -0.823  1.00  0.00           C  
ATOM    345  OG1 THR A  19      -0.833   5.283  -0.375  1.00  0.00           O  
ATOM    346  CG2 THR A  19      -0.519   7.432  -1.423  1.00  0.00           C  
ATOM    347  H   THR A  19       1.948   7.102  -3.028  1.00  0.00           H  
ATOM    348  HA  THR A  19       1.530   4.654  -1.415  1.00  0.00           H  
ATOM    349  HB  THR A  19       0.762   6.522   0.033  1.00  0.00           H  
ATOM    350  HG1 THR A  19      -1.700   5.692  -0.433  1.00  0.00           H  
ATOM    351 1HG2 THR A  19      -1.156   7.899  -0.671  1.00  0.00           H  
ATOM    352 2HG2 THR A  19       0.235   8.145  -1.753  1.00  0.00           H  
ATOM    353 3HG2 THR A  19      -1.127   7.127  -2.273  1.00  0.00           H  
ATOM    354  N   ASP A  20      -0.289   3.847  -2.954  1.00  0.00           N  
ATOM    355  CA  ASP A  20      -1.175   3.310  -3.980  1.00  0.00           C  
ATOM    356  C   ASP A  20      -2.633   3.396  -3.548  1.00  0.00           C  
ATOM    357  O   ASP A  20      -3.523   2.884  -4.227  1.00  0.00           O  
ATOM    358  CB  ASP A  20      -0.814   1.855  -4.292  1.00  0.00           C  
ATOM    359  CG  ASP A  20      -1.041   0.922  -3.111  1.00  0.00           C  
ATOM    360  OD1 ASP A  20      -1.313   1.408  -2.038  1.00  0.00           O  
ATOM    361  OD2 ASP A  20      -0.940  -0.268  -3.292  1.00  0.00           O  
ATOM    362  H   ASP A  20      -0.063   3.277  -2.151  1.00  0.00           H  
ATOM    363  HA  ASP A  20      -1.056   3.914  -4.879  1.00  0.00           H  
ATOM    364 1HB  ASP A  20      -1.412   1.505  -5.133  1.00  0.00           H  
ATOM    365 2HB  ASP A  20       0.234   1.796  -4.588  1.00  0.00           H  
ATOM    366  N   ARG A  21      -2.872   4.047  -2.415  1.00  0.00           N  
ATOM    367  CA  ARG A  21      -4.211   4.128  -1.845  1.00  0.00           C  
ATOM    368  C   ARG A  21      -4.377   5.386  -1.003  1.00  0.00           C  
ATOM    369  O   ARG A  21      -3.397   6.035  -0.640  1.00  0.00           O  
ATOM    370  CB  ARG A  21      -4.502   2.905  -0.987  1.00  0.00           C  
ATOM    371  CG  ARG A  21      -3.620   2.762   0.243  1.00  0.00           C  
ATOM    372  CD  ARG A  21      -3.660   1.381   0.789  1.00  0.00           C  
ATOM    373  NE  ARG A  21      -3.092   0.415  -0.136  1.00  0.00           N  
ATOM    374  CZ  ARG A  21      -3.278  -0.917  -0.061  1.00  0.00           C  
ATOM    375  NH1 ARG A  21      -4.017  -1.425   0.900  1.00  0.00           N  
ATOM    376  NH2 ARG A  21      -2.716  -1.714  -0.954  1.00  0.00           N  
ATOM    377  H   ARG A  21      -2.106   4.498  -1.936  1.00  0.00           H  
ATOM    378  HA  ARG A  21      -4.933   4.159  -2.662  1.00  0.00           H  
ATOM    379 1HB  ARG A  21      -5.537   2.936  -0.649  1.00  0.00           H  
ATOM    380 2HB  ARG A  21      -4.381   2.003  -1.587  1.00  0.00           H  
ATOM    381 1HG  ARG A  21      -2.589   2.997  -0.020  1.00  0.00           H  
ATOM    382 2HG  ARG A  21      -3.963   3.448   1.018  1.00  0.00           H  
ATOM    383 1HD  ARG A  21      -3.090   1.341   1.717  1.00  0.00           H  
ATOM    384 2HD  ARG A  21      -4.693   1.098   0.986  1.00  0.00           H  
ATOM    385  HE  ARG A  21      -2.517   0.767  -0.890  1.00  0.00           H  
ATOM    386 1HH1 ARG A  21      -4.446  -0.815   1.582  1.00  0.00           H  
ATOM    387 2HH1 ARG A  21      -4.156  -2.423   0.957  1.00  0.00           H  
ATOM    388 1HH2 ARG A  21      -2.148  -1.324  -1.693  1.00  0.00           H  
ATOM    389 2HH2 ARG A  21      -2.856  -2.712  -0.897  1.00  0.00           H  
ATOM    390  N   PRO A  22      -5.625   5.725  -0.695  1.00  0.00           N  
ATOM    391  CA  PRO A  22      -5.925   6.940   0.053  1.00  0.00           C  
ATOM    392  C   PRO A  22      -5.391   6.857   1.477  1.00  0.00           C  
ATOM    393  O   PRO A  22      -5.289   5.771   2.050  1.00  0.00           O  
ATOM    394  CB  PRO A  22      -7.456   6.991   0.027  1.00  0.00           C  
ATOM    395  CG  PRO A  22      -7.829   6.160  -1.153  1.00  0.00           C  
ATOM    396  CD  PRO A  22      -6.817   5.045  -1.161  1.00  0.00           C  
ATOM    397  HA  PRO A  22      -5.428   7.775  -0.442  1.00  0.00           H  
ATOM    398 1HB  PRO A  22      -7.862   6.599   0.971  1.00  0.00           H  
ATOM    399 2HB  PRO A  22      -7.797   8.033  -0.061  1.00  0.00           H  
ATOM    400 1HG  PRO A  22      -8.861   5.793  -1.048  1.00  0.00           H  
ATOM    401 2HG  PRO A  22      -7.799   6.766  -2.070  1.00  0.00           H  
ATOM    402 1HD  PRO A  22      -7.140   4.251  -0.472  1.00  0.00           H  
ATOM    403 2HD  PRO A  22      -6.710   4.654  -2.183  1.00  0.00           H  
ATOM    404  N   GLY A  23      -5.051   8.009   2.045  1.00  0.00           N  
ATOM    405  CA  GLY A  23      -4.551   8.071   3.413  1.00  0.00           C  
ATOM    406  C   GLY A  23      -4.199   9.500   3.807  1.00  0.00           C  
ATOM    407  O   GLY A  23      -4.623  10.455   3.157  1.00  0.00           O  
ATOM    408  H   GLY A  23      -5.140   8.864   1.515  1.00  0.00           H  
ATOM    409 1HA  GLY A  23      -5.306   7.677   4.094  1.00  0.00           H  
ATOM    410 2HA  GLY A  23      -3.671   7.436   3.508  1.00  0.00           H  
ATOM    411  N   THR A  24      -3.422   9.639   4.875  1.00  0.00           N  
ATOM    412  CA  THR A  24      -2.967  10.949   5.326  1.00  0.00           C  
ATOM    413  C   THR A  24      -1.454  10.978   5.497  1.00  0.00           C  
ATOM    414  O   THR A  24      -0.875  10.101   6.140  1.00  0.00           O  
ATOM    415  CB  THR A  24      -3.645  11.346   6.650  1.00  0.00           C  
ATOM    416  OG1 THR A  24      -5.065  11.398   6.466  1.00  0.00           O  
ATOM    417  CG2 THR A  24      -3.148  12.706   7.117  1.00  0.00           C  
ATOM    418  H   THR A  24      -3.139   8.817   5.389  1.00  0.00           H  
ATOM    419  HA  THR A  24      -3.230  11.680   4.562  1.00  0.00           H  
ATOM    420  HB  THR A  24      -3.418  10.601   7.413  1.00  0.00           H  
ATOM    421  HG1 THR A  24      -5.489  10.787   7.073  1.00  0.00           H  
ATOM    422 1HG2 THR A  24      -3.637  12.970   8.055  1.00  0.00           H  
ATOM    423 2HG2 THR A  24      -2.069  12.666   7.269  1.00  0.00           H  
ATOM    424 3HG2 THR A  24      -3.380  13.457   6.363  1.00  0.00           H  
ATOM    425  N   ILE A  25      -0.817  11.990   4.918  1.00  0.00           N  
ATOM    426  CA  ILE A  25       0.631  12.138   5.011  1.00  0.00           C  
ATOM    427  C   ILE A  25       1.009  13.486   5.611  1.00  0.00           C  
ATOM    428  O   ILE A  25       0.891  14.522   4.958  1.00  0.00           O  
ATOM    429  CB  ILE A  25       1.288  11.989   3.627  1.00  0.00           C  
ATOM    430  CG1 ILE A  25       0.977  10.612   3.034  1.00  0.00           C  
ATOM    431  CG2 ILE A  25       2.791  12.201   3.727  1.00  0.00           C  
ATOM    432  CD1 ILE A  25       1.404  10.458   1.592  1.00  0.00           C  
ATOM    433  H   ILE A  25      -1.349  12.674   4.400  1.00  0.00           H  
ATOM    434  HA  ILE A  25       1.009  11.360   5.674  1.00  0.00           H  
ATOM    435  HB  ILE A  25       0.871  12.728   2.945  1.00  0.00           H  
ATOM    436 1HG1 ILE A  25       1.475   9.842   3.622  1.00  0.00           H  
ATOM    437 2HG1 ILE A  25      -0.096  10.425   3.092  1.00  0.00           H  
ATOM    438 1HG2 ILE A  25       3.240  12.092   2.740  1.00  0.00           H  
ATOM    439 2HG2 ILE A  25       2.992  13.202   4.108  1.00  0.00           H  
ATOM    440 3HG2 ILE A  25       3.219  11.462   4.404  1.00  0.00           H  
ATOM    441 1HD1 ILE A  25       1.150   9.457   1.242  1.00  0.00           H  
ATOM    442 2HD1 ILE A  25       0.890  11.199   0.979  1.00  0.00           H  
ATOM    443 3HD1 ILE A  25       2.480  10.606   1.514  1.00  0.00           H  
ATOM    444  N   GLU A  26       1.464  13.466   6.860  1.00  0.00           N  
ATOM    445  CA  GLU A  26       1.831  14.690   7.561  1.00  0.00           C  
ATOM    446  C   GLU A  26       3.333  14.755   7.807  1.00  0.00           C  
ATOM    447  O   GLU A  26       3.912  13.855   8.415  1.00  0.00           O  
ATOM    448  CB  GLU A  26       1.082  14.787   8.893  1.00  0.00           C  
ATOM    449  CG  GLU A  26       1.371  16.053   9.686  1.00  0.00           C  
ATOM    450  CD  GLU A  26       0.525  16.175  10.923  1.00  0.00           C  
ATOM    451  OE1 GLU A  26      -0.435  15.451  11.036  1.00  0.00           O  
ATOM    452  OE2 GLU A  26       0.839  16.992  11.755  1.00  0.00           O  
ATOM    453  H   GLU A  26       1.558  12.579   7.335  1.00  0.00           H  
ATOM    454  HA  GLU A  26       1.558  15.536   6.931  1.00  0.00           H  
ATOM    455 1HB  GLU A  26       0.008  14.744   8.710  1.00  0.00           H  
ATOM    456 2HB  GLU A  26       1.341  13.933   9.519  1.00  0.00           H  
ATOM    457 1HG  GLU A  26       2.421  16.055   9.977  1.00  0.00           H  
ATOM    458 2HG  GLU A  26       1.198  16.917   9.047  1.00  0.00           H  
ATOM    459  N   ILE A  27       3.959  15.826   7.330  1.00  0.00           N  
ATOM    460  CA  ILE A  27       5.409  15.959   7.399  1.00  0.00           C  
ATOM    461  C   ILE A  27       5.815  17.078   8.350  1.00  0.00           C  
ATOM    462  O   ILE A  27       5.355  18.212   8.222  1.00  0.00           O  
ATOM    463  CB  ILE A  27       6.003  16.230   6.004  1.00  0.00           C  
ATOM    464  CG1 ILE A  27       5.665  15.082   5.049  1.00  0.00           C  
ATOM    465  CG2 ILE A  27       7.508  16.425   6.096  1.00  0.00           C  
ATOM    466  CD1 ILE A  27       5.994  15.375   3.603  1.00  0.00           C  
ATOM    467  H   ILE A  27       3.416  16.567   6.909  1.00  0.00           H  
ATOM    468  HA  ILE A  27       5.817  15.026   7.787  1.00  0.00           H  
ATOM    469  HB  ILE A  27       5.553  17.130   5.586  1.00  0.00           H  
ATOM    470 1HG1 ILE A  27       6.210  14.187   5.348  1.00  0.00           H  
ATOM    471 2HG1 ILE A  27       4.601  14.854   5.116  1.00  0.00           H  
ATOM    472 1HG2 ILE A  27       7.911  16.615   5.101  1.00  0.00           H  
ATOM    473 2HG2 ILE A  27       7.726  17.274   6.743  1.00  0.00           H  
ATOM    474 3HG2 ILE A  27       7.967  15.527   6.508  1.00  0.00           H  
ATOM    475 1HD1 ILE A  27       5.727  14.516   2.987  1.00  0.00           H  
ATOM    476 2HD1 ILE A  27       5.431  16.248   3.271  1.00  0.00           H  
ATOM    477 3HD1 ILE A  27       7.061  15.572   3.505  1.00  0.00           H  
ATOM    478  N   GLU A  28       6.680  16.751   9.305  1.00  0.00           N  
ATOM    479  CA  GLU A  28       7.202  17.742  10.237  1.00  0.00           C  
ATOM    480  C   GLU A  28       8.634  18.127   9.887  1.00  0.00           C  
ATOM    481  O   GLU A  28       9.533  17.286   9.897  1.00  0.00           O  
ATOM    482  CB  GLU A  28       7.142  17.210  11.671  1.00  0.00           C  
ATOM    483  CG  GLU A  28       7.627  18.192  12.727  1.00  0.00           C  
ATOM    484  CD  GLU A  28       7.624  17.610  14.113  1.00  0.00           C  
ATOM    485  OE1 GLU A  28       8.658  17.167  14.553  1.00  0.00           O  
ATOM    486  OE2 GLU A  28       6.587  17.608  14.733  1.00  0.00           O  
ATOM    487  H   GLU A  28       6.983  15.791   9.386  1.00  0.00           H  
ATOM    488  HA  GLU A  28       6.586  18.638  10.159  1.00  0.00           H  
ATOM    489 1HB  GLU A  28       6.116  16.935  11.915  1.00  0.00           H  
ATOM    490 2HB  GLU A  28       7.750  16.308  11.749  1.00  0.00           H  
ATOM    491 1HG  GLU A  28       8.641  18.506  12.479  1.00  0.00           H  
ATOM    492 2HG  GLU A  28       6.988  19.074  12.708  1.00  0.00           H  
ATOM    493  N   VAL A  29       8.839  19.403   9.579  1.00  0.00           N  
ATOM    494  CA  VAL A  29      10.173  19.917   9.293  1.00  0.00           C  
ATOM    495  C   VAL A  29      10.514  21.097  10.194  1.00  0.00           C  
ATOM    496  O   VAL A  29       9.985  22.195  10.022  1.00  0.00           O  
ATOM    497  CB  VAL A  29      10.274  20.354   7.820  1.00  0.00           C  
ATOM    498  CG1 VAL A  29      11.664  20.894   7.518  1.00  0.00           C  
ATOM    499  CG2 VAL A  29       9.940  19.183   6.908  1.00  0.00           C  
ATOM    500  H   VAL A  29       8.051  20.033   9.540  1.00  0.00           H  
ATOM    501  HA  VAL A  29      10.893  19.123   9.496  1.00  0.00           H  
ATOM    502  HB  VAL A  29       9.569  21.166   7.642  1.00  0.00           H  
ATOM    503 1HG1 VAL A  29      11.717  21.198   6.473  1.00  0.00           H  
ATOM    504 2HG1 VAL A  29      11.867  21.753   8.157  1.00  0.00           H  
ATOM    505 3HG1 VAL A  29      12.405  20.117   7.707  1.00  0.00           H  
ATOM    506 1HG2 VAL A  29      10.013  19.500   5.868  1.00  0.00           H  
ATOM    507 2HG2 VAL A  29      10.642  18.369   7.090  1.00  0.00           H  
ATOM    508 3HG2 VAL A  29       8.926  18.840   7.113  1.00  0.00           H  
ATOM    509  N   ASN A  30      11.400  20.864  11.157  1.00  0.00           N  
ATOM    510  CA  ASN A  30      11.848  21.919  12.057  1.00  0.00           C  
ATOM    511  C   ASN A  30      10.674  22.549  12.796  1.00  0.00           C  
ATOM    512  O   ASN A  30      10.672  23.749  13.068  1.00  0.00           O  
ATOM    513  CB  ASN A  30      12.628  22.975  11.296  1.00  0.00           C  
ATOM    514  CG  ASN A  30      13.898  22.436  10.697  1.00  0.00           C  
ATOM    515  OD1 ASN A  30      14.573  21.592  11.298  1.00  0.00           O  
ATOM    516  ND2 ASN A  30      14.236  22.907   9.524  1.00  0.00           N  
ATOM    517  H   ASN A  30      11.772  19.931  11.268  1.00  0.00           H  
ATOM    518  HA  ASN A  30      12.510  21.472  12.800  1.00  0.00           H  
ATOM    519 1HB  ASN A  30      12.007  23.380  10.496  1.00  0.00           H  
ATOM    520 2HB  ASN A  30      12.877  23.798  11.966  1.00  0.00           H  
ATOM    521 1HD2 ASN A  30      15.071  22.584   9.077  1.00  0.00           H  
ATOM    522 2HD2 ASN A  30      13.660  23.588   9.074  1.00  0.00           H  
ATOM    523  N   GLY A  31       9.678  21.731  13.119  1.00  0.00           N  
ATOM    524  CA  GLY A  31       8.529  22.191  13.890  1.00  0.00           C  
ATOM    525  C   GLY A  31       7.326  22.440  12.990  1.00  0.00           C  
ATOM    526  O   GLY A  31       6.181  22.400  13.442  1.00  0.00           O  
ATOM    527  H   GLY A  31       9.717  20.766  12.823  1.00  0.00           H  
ATOM    528 1HA  GLY A  31       8.276  21.446  14.645  1.00  0.00           H  
ATOM    529 2HA  GLY A  31       8.789  23.107  14.418  1.00  0.00           H  
ATOM    530  N   ARG A  32       7.591  22.698  11.714  1.00  0.00           N  
ATOM    531  CA  ARG A  32       6.532  22.991  10.755  1.00  0.00           C  
ATOM    532  C   ARG A  32       5.860  21.713  10.270  1.00  0.00           C  
ATOM    533  O   ARG A  32       6.480  20.892   9.594  1.00  0.00           O  
ATOM    534  CB  ARG A  32       7.087  23.753   9.561  1.00  0.00           C  
ATOM    535  CG  ARG A  32       6.050  24.168   8.529  1.00  0.00           C  
ATOM    536  CD  ARG A  32       6.668  24.896   7.392  1.00  0.00           C  
ATOM    537  NE  ARG A  32       5.698  25.203   6.353  1.00  0.00           N  
ATOM    538  CZ  ARG A  32       4.954  26.325   6.308  1.00  0.00           C  
ATOM    539  NH1 ARG A  32       5.080  27.235   7.248  1.00  0.00           N  
ATOM    540  NH2 ARG A  32       4.098  26.510   5.318  1.00  0.00           N  
ATOM    541  H   ARG A  32       8.551  22.691  11.400  1.00  0.00           H  
ATOM    542  HA  ARG A  32       5.778  23.595  11.258  1.00  0.00           H  
ATOM    543 1HB  ARG A  32       7.588  24.656   9.907  1.00  0.00           H  
ATOM    544 2HB  ARG A  32       7.832  23.140   9.052  1.00  0.00           H  
ATOM    545 1HG  ARG A  32       5.551  23.281   8.138  1.00  0.00           H  
ATOM    546 2HG  ARG A  32       5.314  24.823   8.996  1.00  0.00           H  
ATOM    547 1HD  ARG A  32       7.093  25.834   7.748  1.00  0.00           H  
ATOM    548 2HD  ARG A  32       7.456  24.285   6.953  1.00  0.00           H  
ATOM    549  HE  ARG A  32       5.574  24.526   5.612  1.00  0.00           H  
ATOM    550 1HH1 ARG A  32       5.734  27.093   8.004  1.00  0.00           H  
ATOM    551 2HH1 ARG A  32       4.522  28.076   7.214  1.00  0.00           H  
ATOM    552 1HH2 ARG A  32       4.001  25.810   4.595  1.00  0.00           H  
ATOM    553 2HH2 ARG A  32       3.540  27.351   5.284  1.00  0.00           H  
ATOM    554  N   ARG A  33       4.588  21.550  10.620  1.00  0.00           N  
ATOM    555  CA  ARG A  33       3.844  20.348  10.265  1.00  0.00           C  
ATOM    556  C   ARG A  33       2.875  20.618   9.121  1.00  0.00           C  
ATOM    557  O   ARG A  33       1.983  21.458   9.236  1.00  0.00           O  
ATOM    558  CB  ARG A  33       3.073  19.821  11.466  1.00  0.00           C  
ATOM    559  CG  ARG A  33       3.937  19.279  12.593  1.00  0.00           C  
ATOM    560  CD  ARG A  33       3.115  18.806  13.737  1.00  0.00           C  
ATOM    561  NE  ARG A  33       3.932  18.218  14.786  1.00  0.00           N  
ATOM    562  CZ  ARG A  33       3.463  17.801  15.978  1.00  0.00           C  
ATOM    563  NH1 ARG A  33       2.183  17.913  16.256  1.00  0.00           N  
ATOM    564  NH2 ARG A  33       4.289  17.278  16.867  1.00  0.00           N  
ATOM    565  H   ARG A  33       4.126  22.278  11.145  1.00  0.00           H  
ATOM    566  HA  ARG A  33       4.557  19.595   9.928  1.00  0.00           H  
ATOM    567 1HB  ARG A  33       2.454  20.617  11.878  1.00  0.00           H  
ATOM    568 2HB  ARG A  33       2.405  19.020  11.147  1.00  0.00           H  
ATOM    569 1HG  ARG A  33       4.529  18.440  12.227  1.00  0.00           H  
ATOM    570 2HG  ARG A  33       4.603  20.065  12.952  1.00  0.00           H  
ATOM    571 1HD  ARG A  33       2.566  19.646  14.162  1.00  0.00           H  
ATOM    572 2HD  ARG A  33       2.410  18.051  13.390  1.00  0.00           H  
ATOM    573  HE  ARG A  33       4.922  18.115  14.608  1.00  0.00           H  
ATOM    574 1HH1 ARG A  33       1.551  18.313  15.576  1.00  0.00           H  
ATOM    575 2HH1 ARG A  33       1.831  17.601  17.150  1.00  0.00           H  
ATOM    576 1HH2 ARG A  33       5.273  17.192  16.653  1.00  0.00           H  
ATOM    577 2HH2 ARG A  33       3.938  16.966  17.760  1.00  0.00           H  
ATOM    578  N   GLU A  34       3.055  19.899   8.018  1.00  0.00           N  
ATOM    579  CA  GLU A  34       2.180  20.041   6.860  1.00  0.00           C  
ATOM    580  C   GLU A  34       1.433  18.745   6.572  1.00  0.00           C  
ATOM    581  O   GLU A  34       2.039  17.736   6.210  1.00  0.00           O  
ATOM    582  CB  GLU A  34       2.987  20.461   5.630  1.00  0.00           C  
ATOM    583  CG  GLU A  34       3.659  21.821   5.753  1.00  0.00           C  
ATOM    584  CD  GLU A  34       4.461  22.190   4.536  1.00  0.00           C  
ATOM    585  OE1 GLU A  34       4.531  21.393   3.631  1.00  0.00           O  
ATOM    586  OE2 GLU A  34       5.003  23.269   4.511  1.00  0.00           O  
ATOM    587  H   GLU A  34       3.817  19.238   7.980  1.00  0.00           H  
ATOM    588  HA  GLU A  34       1.440  20.809   7.087  1.00  0.00           H  
ATOM    589 1HB  GLU A  34       3.762  19.721   5.433  1.00  0.00           H  
ATOM    590 2HB  GLU A  34       2.333  20.489   4.758  1.00  0.00           H  
ATOM    591 1HG  GLU A  34       2.894  22.580   5.914  1.00  0.00           H  
ATOM    592 2HG  GLU A  34       4.313  21.813   6.624  1.00  0.00           H  
ATOM    593  N   ARG A  35       0.115  18.778   6.734  1.00  0.00           N  
ATOM    594  CA  ARG A  35      -0.710  17.591   6.546  1.00  0.00           C  
ATOM    595  C   ARG A  35      -1.283  17.536   5.136  1.00  0.00           C  
ATOM    596  O   ARG A  35      -1.942  18.474   4.686  1.00  0.00           O  
ATOM    597  CB  ARG A  35      -1.850  17.567   7.554  1.00  0.00           C  
ATOM    598  CG  ARG A  35      -2.746  16.341   7.476  1.00  0.00           C  
ATOM    599  CD  ARG A  35      -3.698  16.284   8.615  1.00  0.00           C  
ATOM    600  NE  ARG A  35      -3.019  16.044   9.878  1.00  0.00           N  
ATOM    601  CZ  ARG A  35      -3.610  16.098  11.087  1.00  0.00           C  
ATOM    602  NH1 ARG A  35      -4.890  16.383  11.181  1.00  0.00           N  
ATOM    603  NH2 ARG A  35      -2.904  15.864  12.180  1.00  0.00           N  
ATOM    604  H   ARG A  35      -0.327  19.649   6.993  1.00  0.00           H  
ATOM    605  HA  ARG A  35      -0.078  16.714   6.684  1.00  0.00           H  
ATOM    606 1HB  ARG A  35      -1.443  17.614   8.563  1.00  0.00           H  
ATOM    607 2HB  ARG A  35      -2.479  18.445   7.413  1.00  0.00           H  
ATOM    608 1HG  ARG A  35      -3.321  16.369   6.550  1.00  0.00           H  
ATOM    609 2HG  ARG A  35      -2.133  15.440   7.496  1.00  0.00           H  
ATOM    610 1HD  ARG A  35      -4.233  17.230   8.690  1.00  0.00           H  
ATOM    611 2HD  ARG A  35      -4.411  15.476   8.453  1.00  0.00           H  
ATOM    612  HE  ARG A  35      -2.033  15.822   9.847  1.00  0.00           H  
ATOM    613 1HH1 ARG A  35      -5.430  16.562  10.346  1.00  0.00           H  
ATOM    614 2HH1 ARG A  35      -5.334  16.423  12.087  1.00  0.00           H  
ATOM    615 1HH2 ARG A  35      -1.920  15.645  12.108  1.00  0.00           H  
ATOM    616 2HH2 ARG A  35      -3.347  15.904  13.085  1.00  0.00           H  
ATOM    617  N   TYR A  36      -1.028  16.432   4.442  1.00  0.00           N  
ATOM    618  CA  TYR A  36      -1.509  16.257   3.076  1.00  0.00           C  
ATOM    619  C   TYR A  36      -2.539  15.138   2.994  1.00  0.00           C  
ATOM    620  O   TYR A  36      -2.426  14.125   3.684  1.00  0.00           O  
ATOM    621  CB  TYR A  36      -0.340  15.973   2.130  1.00  0.00           C  
ATOM    622  CG  TYR A  36       0.638  17.120   2.007  1.00  0.00           C  
ATOM    623  CD1 TYR A  36       1.721  17.203   2.869  1.00  0.00           C  
ATOM    624  CD2 TYR A  36       0.452  18.089   1.032  1.00  0.00           C  
ATOM    625  CE1 TYR A  36       2.615  18.251   2.757  1.00  0.00           C  
ATOM    626  CE2 TYR A  36       1.346  19.136   0.920  1.00  0.00           C  
ATOM    627  CZ  TYR A  36       2.423  19.219   1.778  1.00  0.00           C  
ATOM    628  OH  TYR A  36       3.314  20.262   1.666  1.00  0.00           O  
ATOM    629  H   TYR A  36      -0.488  15.695   4.871  1.00  0.00           H  
ATOM    630  HA  TYR A  36      -1.995  17.182   2.767  1.00  0.00           H  
ATOM    631 1HB  TYR A  36       0.206  15.096   2.479  1.00  0.00           H  
ATOM    632 2HB  TYR A  36      -0.724  15.746   1.136  1.00  0.00           H  
ATOM    633  HD1 TYR A  36       1.868  16.442   3.636  1.00  0.00           H  
ATOM    634  HD2 TYR A  36      -0.400  18.024   0.355  1.00  0.00           H  
ATOM    635  HE1 TYR A  36       3.466  18.316   3.435  1.00  0.00           H  
ATOM    636  HE2 TYR A  36       1.199  19.898   0.154  1.00  0.00           H  
ATOM    637  HH  TYR A  36       3.733  20.416   2.516  1.00  0.00           H  
ATOM    638  N   THR A  37      -3.544  15.327   2.146  1.00  0.00           N  
ATOM    639  CA  THR A  37      -4.498  14.268   1.841  1.00  0.00           C  
ATOM    640  C   THR A  37      -4.005  13.395   0.694  1.00  0.00           C  
ATOM    641  O   THR A  37      -3.831  13.868  -0.429  1.00  0.00           O  
ATOM    642  CB  THR A  37      -5.880  14.851   1.489  1.00  0.00           C  
ATOM    643  OG1 THR A  37      -6.387  15.592   2.607  1.00  0.00           O  
ATOM    644  CG2 THR A  37      -6.855  13.738   1.139  1.00  0.00           C  
ATOM    645  H   THR A  37      -3.649  16.227   1.701  1.00  0.00           H  
ATOM    646  HA  THR A  37      -4.597  13.636   2.723  1.00  0.00           H  
ATOM    647  HB  THR A  37      -5.785  15.524   0.637  1.00  0.00           H  
ATOM    648  HG1 THR A  37      -6.489  15.005   3.360  1.00  0.00           H  
ATOM    649 1HG2 THR A  37      -7.826  14.168   0.893  1.00  0.00           H  
ATOM    650 2HG2 THR A  37      -6.478  13.179   0.283  1.00  0.00           H  
ATOM    651 3HG2 THR A  37      -6.962  13.067   1.991  1.00  0.00           H  
ATOM    652  N   ALA A  38      -3.780  12.118   0.984  1.00  0.00           N  
ATOM    653  CA  ALA A  38      -3.121  11.223   0.040  1.00  0.00           C  
ATOM    654  C   ALA A  38      -4.139  10.463  -0.801  1.00  0.00           C  
ATOM    655  O   ALA A  38      -5.175  10.030  -0.297  1.00  0.00           O  
ATOM    656  CB  ALA A  38      -2.213  10.250   0.779  1.00  0.00           C  
ATOM    657  H   ALA A  38      -4.073  11.758   1.881  1.00  0.00           H  
ATOM    658  HA  ALA A  38      -2.515  11.828  -0.634  1.00  0.00           H  
ATOM    659 1HB  ALA A  38      -1.728   9.588   0.061  1.00  0.00           H  
ATOM    660 2HB  ALA A  38      -1.454  10.806   1.329  1.00  0.00           H  
ATOM    661 3HB  ALA A  38      -2.805   9.658   1.475  1.00  0.00           H  
ATOM    662  N   ASN A  39      -3.837  10.304  -2.085  1.00  0.00           N  
ATOM    663  CA  ASN A  39      -4.665   9.496  -2.972  1.00  0.00           C  
ATOM    664  C   ASN A  39      -3.824   8.482  -3.738  1.00  0.00           C  
ATOM    665  O   ASN A  39      -2.597   8.580  -3.775  1.00  0.00           O  
ATOM    666  CB  ASN A  39      -5.441  10.380  -3.931  1.00  0.00           C  
ATOM    667  CG  ASN A  39      -6.530  11.158  -3.247  1.00  0.00           C  
ATOM    668  OD1 ASN A  39      -7.483  10.578  -2.714  1.00  0.00           O  
ATOM    669  ND2 ASN A  39      -6.408  12.461  -3.252  1.00  0.00           N  
ATOM    670  H   ASN A  39      -3.013  10.756  -2.456  1.00  0.00           H  
ATOM    671  HA  ASN A  39      -5.378   8.944  -2.360  1.00  0.00           H  
ATOM    672 1HB  ASN A  39      -4.758  11.080  -4.414  1.00  0.00           H  
ATOM    673 2HB  ASN A  39      -5.886   9.765  -4.714  1.00  0.00           H  
ATOM    674 1HD2 ASN A  39      -7.103  13.030  -2.811  1.00  0.00           H  
ATOM    675 2HD2 ASN A  39      -5.620  12.887  -3.695  1.00  0.00           H  
ATOM    676  N   PRO A  40      -4.491   7.509  -4.349  1.00  0.00           N  
ATOM    677  CA  PRO A  40      -3.809   6.495  -5.144  1.00  0.00           C  
ATOM    678  C   PRO A  40      -2.903   7.132  -6.189  1.00  0.00           C  
ATOM    679  O   PRO A  40      -3.368   7.850  -7.074  1.00  0.00           O  
ATOM    680  CB  PRO A  40      -4.967   5.729  -5.792  1.00  0.00           C  
ATOM    681  CG  PRO A  40      -6.086   5.865  -4.817  1.00  0.00           C  
ATOM    682  CD  PRO A  40      -5.957   7.270  -4.293  1.00  0.00           C  
ATOM    683  HA  PRO A  40      -3.183   5.904  -4.475  1.00  0.00           H  
ATOM    684 1HB  PRO A  40      -5.202   6.163  -6.775  1.00  0.00           H  
ATOM    685 2HB  PRO A  40      -4.675   4.682  -5.964  1.00  0.00           H  
ATOM    686 1HG  PRO A  40      -7.049   5.686  -5.317  1.00  0.00           H  
ATOM    687 2HG  PRO A  40      -5.994   5.107  -4.025  1.00  0.00           H  
ATOM    688 1HD  PRO A  40      -6.508   7.959  -4.949  1.00  0.00           H  
ATOM    689 2HD  PRO A  40      -6.349   7.317  -3.266  1.00  0.00           H  
ATOM    690  N   GLY A  41      -1.605   6.865  -6.082  1.00  0.00           N  
ATOM    691  CA  GLY A  41      -0.637   7.368  -7.050  1.00  0.00           C  
ATOM    692  C   GLY A  41      -0.038   8.691  -6.592  1.00  0.00           C  
ATOM    693  O   GLY A  41       0.729   9.321  -7.321  1.00  0.00           O  
ATOM    694  H   GLY A  41      -1.282   6.299  -5.311  1.00  0.00           H  
ATOM    695 1HA  GLY A  41       0.156   6.632  -7.187  1.00  0.00           H  
ATOM    696 2HA  GLY A  41      -1.123   7.499  -8.016  1.00  0.00           H  
ATOM    697  N   THR A  42      -0.391   9.108  -5.381  1.00  0.00           N  
ATOM    698  CA  THR A  42       0.098  10.367  -4.831  1.00  0.00           C  
ATOM    699  C   THR A  42       1.554  10.251  -4.401  1.00  0.00           C  
ATOM    700  O   THR A  42       1.946   9.279  -3.756  1.00  0.00           O  
ATOM    701  CB  THR A  42      -0.760  10.819  -3.635  1.00  0.00           C  
ATOM    702  OG1 THR A  42      -2.100  11.076  -4.075  1.00  0.00           O  
ATOM    703  CG2 THR A  42      -0.184  12.082  -3.013  1.00  0.00           C  
ATOM    704  H   THR A  42      -1.015   8.538  -4.828  1.00  0.00           H  
ATOM    705  HA  THR A  42       0.039  11.123  -5.614  1.00  0.00           H  
ATOM    706  HB  THR A  42      -0.784  10.029  -2.885  1.00  0.00           H  
ATOM    707  HG1 THR A  42      -2.341  10.440  -4.753  1.00  0.00           H  
ATOM    708 1HG2 THR A  42      -0.803  12.387  -2.169  1.00  0.00           H  
ATOM    709 2HG2 THR A  42       0.831  11.887  -2.667  1.00  0.00           H  
ATOM    710 3HG2 THR A  42      -0.167  12.878  -3.756  1.00  0.00           H  
ATOM    711  N   THR A  43       2.354  11.249  -4.763  1.00  0.00           N  
ATOM    712  CA  THR A  43       3.725  11.347  -4.277  1.00  0.00           C  
ATOM    713  C   THR A  43       3.965  12.675  -3.569  1.00  0.00           C  
ATOM    714  O   THR A  43       3.924  13.736  -4.191  1.00  0.00           O  
ATOM    715  CB  THR A  43       4.734  11.185  -5.428  1.00  0.00           C  
ATOM    716  OG1 THR A  43       4.546   9.910  -6.056  1.00  0.00           O  
ATOM    717  CG2 THR A  43       6.159  11.283  -4.906  1.00  0.00           C  
ATOM    718  H   THR A  43       2.002  11.958  -5.391  1.00  0.00           H  
ATOM    719  HA  THR A  43       3.885  10.549  -3.552  1.00  0.00           H  
ATOM    720  HB  THR A  43       4.570  11.967  -6.169  1.00  0.00           H  
ATOM    721  HG1 THR A  43       3.825   9.969  -6.688  1.00  0.00           H  
ATOM    722 1HG2 THR A  43       6.859  11.166  -5.734  1.00  0.00           H  
ATOM    723 2HG2 THR A  43       6.309  12.255  -4.438  1.00  0.00           H  
ATOM    724 3HG2 THR A  43       6.332  10.497  -4.172  1.00  0.00           H  
ATOM    725  N   ILE A  44       4.214  12.608  -2.266  1.00  0.00           N  
ATOM    726  CA  ILE A  44       4.488  13.803  -1.476  1.00  0.00           C  
ATOM    727  C   ILE A  44       5.986  14.055  -1.362  1.00  0.00           C  
ATOM    728  O   ILE A  44       6.740  13.187  -0.921  1.00  0.00           O  
ATOM    729  CB  ILE A  44       3.878  13.682  -0.068  1.00  0.00           C  
ATOM    730  CG1 ILE A  44       2.376  13.398  -0.160  1.00  0.00           C  
ATOM    731  CG2 ILE A  44       4.135  14.949   0.733  1.00  0.00           C  
ATOM    732  CD1 ILE A  44       1.595  14.472  -0.882  1.00  0.00           C  
ATOM    733  H   ILE A  44       4.214  11.707  -1.811  1.00  0.00           H  
ATOM    734  HA  ILE A  44       4.044  14.656  -1.988  1.00  0.00           H  
ATOM    735  HB  ILE A  44       4.327  12.837   0.452  1.00  0.00           H  
ATOM    736 1HG1 ILE A  44       2.216  12.453  -0.677  1.00  0.00           H  
ATOM    737 2HG1 ILE A  44       1.963  13.295   0.844  1.00  0.00           H  
ATOM    738 1HG2 ILE A  44       3.697  14.847   1.726  1.00  0.00           H  
ATOM    739 2HG2 ILE A  44       5.209  15.109   0.826  1.00  0.00           H  
ATOM    740 3HG2 ILE A  44       3.685  15.800   0.223  1.00  0.00           H  
ATOM    741 1HD1 ILE A  44       0.539  14.200  -0.906  1.00  0.00           H  
ATOM    742 2HD1 ILE A  44       1.713  15.422  -0.359  1.00  0.00           H  
ATOM    743 3HD1 ILE A  44       1.966  14.570  -1.901  1.00  0.00           H  
ATOM    744  N   THR A  45       6.412  15.249  -1.760  1.00  0.00           N  
ATOM    745  CA  THR A  45       7.832  15.573  -1.829  1.00  0.00           C  
ATOM    746  C   THR A  45       8.208  16.623  -0.792  1.00  0.00           C  
ATOM    747  O   THR A  45       7.547  17.654  -0.670  1.00  0.00           O  
ATOM    748  CB  THR A  45       8.219  16.070  -3.234  1.00  0.00           C  
ATOM    749  OG1 THR A  45       7.948  15.045  -4.198  1.00  0.00           O  
ATOM    750  CG2 THR A  45       9.696  16.429  -3.283  1.00  0.00           C  
ATOM    751  H   THR A  45       5.734  15.951  -2.021  1.00  0.00           H  
ATOM    752  HA  THR A  45       8.396  14.667  -1.607  1.00  0.00           H  
ATOM    753  HB  THR A  45       7.628  16.951  -3.484  1.00  0.00           H  
ATOM    754  HG1 THR A  45       8.771  14.760  -4.602  1.00  0.00           H  
ATOM    755 1HG2 THR A  45       9.952  16.779  -4.284  1.00  0.00           H  
ATOM    756 2HG2 THR A  45       9.904  17.217  -2.559  1.00  0.00           H  
ATOM    757 3HG2 THR A  45      10.293  15.550  -3.044  1.00  0.00           H  
ATOM    758  N   VAL A  46       9.275  16.356  -0.047  1.00  0.00           N  
ATOM    759  CA  VAL A  46       9.832  17.338   0.876  1.00  0.00           C  
ATOM    760  C   VAL A  46      11.354  17.316   0.851  1.00  0.00           C  
ATOM    761  O   VAL A  46      11.969  16.250   0.843  1.00  0.00           O  
ATOM    762  CB  VAL A  46       9.340  17.064   2.309  1.00  0.00           C  
ATOM    763  CG1 VAL A  46       9.768  15.677   2.763  1.00  0.00           C  
ATOM    764  CG2 VAL A  46       9.876  18.130   3.253  1.00  0.00           C  
ATOM    765  H   VAL A  46       9.712  15.448  -0.121  1.00  0.00           H  
ATOM    766  HA  VAL A  46       9.507  18.328   0.553  1.00  0.00           H  
ATOM    767  HB  VAL A  46       8.250  17.083   2.320  1.00  0.00           H  
ATOM    768 1HG1 VAL A  46       9.412  15.500   3.778  1.00  0.00           H  
ATOM    769 2HG1 VAL A  46       9.344  14.928   2.094  1.00  0.00           H  
ATOM    770 3HG1 VAL A  46      10.856  15.607   2.744  1.00  0.00           H  
ATOM    771 1HG2 VAL A  46       9.523  17.930   4.265  1.00  0.00           H  
ATOM    772 2HG2 VAL A  46      10.966  18.115   3.238  1.00  0.00           H  
ATOM    773 3HG2 VAL A  46       9.522  19.110   2.933  1.00  0.00           H  
ATOM    774  N   GLU A  47      11.958  18.500   0.840  1.00  0.00           N  
ATOM    775  CA  GLU A  47      13.402  18.622   0.683  1.00  0.00           C  
ATOM    776  C   GLU A  47      14.037  19.269   1.907  1.00  0.00           C  
ATOM    777  O   GLU A  47      13.363  19.947   2.682  1.00  0.00           O  
ATOM    778  CB  GLU A  47      13.736  19.437  -0.568  1.00  0.00           C  
ATOM    779  CG  GLU A  47      13.315  18.782  -1.876  1.00  0.00           C  
ATOM    780  CD  GLU A  47      13.776  19.545  -3.087  1.00  0.00           C  
ATOM    781  OE1 GLU A  47      14.353  20.593  -2.922  1.00  0.00           O  
ATOM    782  OE2 GLU A  47      13.550  19.079  -4.179  1.00  0.00           O  
ATOM    783  H   GLU A  47      11.402  19.337   0.944  1.00  0.00           H  
ATOM    784  HA  GLU A  47      13.818  17.619   0.582  1.00  0.00           H  
ATOM    785 1HB  GLU A  47      13.247  20.410  -0.509  1.00  0.00           H  
ATOM    786 2HB  GLU A  47      14.811  19.613  -0.613  1.00  0.00           H  
ATOM    787 1HG  GLU A  47      13.730  17.775  -1.916  1.00  0.00           H  
ATOM    788 2HG  GLU A  47      12.230  18.699  -1.896  1.00  0.00           H  
ATOM    789  N   GLY A  48      15.338  19.057   2.075  1.00  0.00           N  
ATOM    790  CA  GLY A  48      16.081  19.675   3.166  1.00  0.00           C  
ATOM    791  C   GLY A  48      17.579  19.658   2.893  1.00  0.00           C  
ATOM    792  O   GLY A  48      18.018  19.255   1.816  1.00  0.00           O  
ATOM    793  H   GLY A  48      15.825  18.451   1.430  1.00  0.00           H  
ATOM    794 1HA  GLY A  48      15.743  20.703   3.299  1.00  0.00           H  
ATOM    795 2HA  GLY A  48      15.871  19.146   4.095  1.00  0.00           H  
ATOM    796  N   THR A  49      18.360  20.098   3.874  1.00  0.00           N  
ATOM    797  CA  THR A  49      19.810  20.155   3.732  1.00  0.00           C  
ATOM    798  C   THR A  49      20.496  19.195   4.695  1.00  0.00           C  
ATOM    799  O   THR A  49      19.891  18.733   5.663  1.00  0.00           O  
ATOM    800  CB  THR A  49      20.334  21.584   3.965  1.00  0.00           C  
ATOM    801  OG1 THR A  49      20.053  21.985   5.312  1.00  0.00           O  
ATOM    802  CG2 THR A  49      19.673  22.558   3.001  1.00  0.00           C  
ATOM    803  H   THR A  49      17.938  20.400   4.740  1.00  0.00           H  
ATOM    804  HA  THR A  49      20.063  19.847   2.717  1.00  0.00           H  
ATOM    805  HB  THR A  49      21.413  21.605   3.811  1.00  0.00           H  
ATOM    806  HG1 THR A  49      19.134  21.793   5.517  1.00  0.00           H  
ATOM    807 1HG2 THR A  49      20.056  23.563   3.180  1.00  0.00           H  
ATOM    808 2HG2 THR A  49      19.895  22.262   1.976  1.00  0.00           H  
ATOM    809 3HG2 THR A  49      18.595  22.548   3.156  1.00  0.00           H  
ATOM    810  N   ARG A  50      21.762  18.898   4.425  1.00  0.00           N  
ATOM    811  CA  ARG A  50      22.544  18.019   5.286  1.00  0.00           C  
ATOM    812  C   ARG A  50      22.606  18.556   6.710  1.00  0.00           C  
ATOM    813  O   ARG A  50      23.002  19.700   6.936  1.00  0.00           O  
ATOM    814  CB  ARG A  50      23.957  17.857   4.746  1.00  0.00           C  
ATOM    815  CG  ARG A  50      24.819  16.856   5.499  1.00  0.00           C  
ATOM    816  CD  ARG A  50      26.170  16.730   4.893  1.00  0.00           C  
ATOM    817  NE  ARG A  50      26.113  16.163   3.556  1.00  0.00           N  
ATOM    818  CZ  ARG A  50      26.035  14.845   3.286  1.00  0.00           C  
ATOM    819  NH1 ARG A  50      26.004  13.974   4.269  1.00  0.00           N  
ATOM    820  NH2 ARG A  50      25.988  14.429   2.032  1.00  0.00           N  
ATOM    821  H   ARG A  50      22.195  19.291   3.601  1.00  0.00           H  
ATOM    822  HA  ARG A  50      22.049  17.048   5.317  1.00  0.00           H  
ATOM    823 1HB  ARG A  50      23.914  17.538   3.706  1.00  0.00           H  
ATOM    824 2HB  ARG A  50      24.469  18.819   4.772  1.00  0.00           H  
ATOM    825 1HG  ARG A  50      24.936  17.182   6.533  1.00  0.00           H  
ATOM    826 2HG  ARG A  50      24.341  15.876   5.479  1.00  0.00           H  
ATOM    827 1HD  ARG A  50      26.632  17.714   4.827  1.00  0.00           H  
ATOM    828 2HD  ARG A  50      26.786  16.080   5.513  1.00  0.00           H  
ATOM    829  HE  ARG A  50      26.134  16.803   2.773  1.00  0.00           H  
ATOM    830 1HH1 ARG A  50      26.040  14.292   5.227  1.00  0.00           H  
ATOM    831 2HH1 ARG A  50      25.946  12.986   4.067  1.00  0.00           H  
ATOM    832 1HH2 ARG A  50      26.011  15.100   1.276  1.00  0.00           H  
ATOM    833 2HH2 ARG A  50      25.929  13.443   1.830  1.00  0.00           H  
ATOM    834  N   GLY A  51      22.213  17.724   7.669  1.00  0.00           N  
ATOM    835  CA  GLY A  51      22.193  18.125   9.071  1.00  0.00           C  
ATOM    836  C   GLY A  51      20.767  18.203   9.601  1.00  0.00           C  
ATOM    837  O   GLY A  51      20.543  18.181  10.812  1.00  0.00           O  
ATOM    838  H   GLY A  51      21.920  16.790   7.420  1.00  0.00           H  
ATOM    839 1HA  GLY A  51      22.767  17.411   9.662  1.00  0.00           H  
ATOM    840 2HA  GLY A  51      22.679  19.095   9.178  1.00  0.00           H  
ATOM    841  N   GLU A  52      19.806  18.294   8.689  1.00  0.00           N  
ATOM    842  CA  GLU A  52      18.398  18.350   9.063  1.00  0.00           C  
ATOM    843  C   GLU A  52      17.769  16.963   9.048  1.00  0.00           C  
ATOM    844  O   GLU A  52      18.210  16.078   8.315  1.00  0.00           O  
ATOM    845  CB  GLU A  52      17.632  19.278   8.118  1.00  0.00           C  
ATOM    846  CG  GLU A  52      18.041  20.742   8.205  1.00  0.00           C  
ATOM    847  CD  GLU A  52      17.241  21.629   7.292  1.00  0.00           C  
ATOM    848  OE1 GLU A  52      17.465  21.585   6.106  1.00  0.00           O  
ATOM    849  OE2 GLU A  52      16.404  22.351   7.780  1.00  0.00           O  
ATOM    850  H   GLU A  52      20.057  18.326   7.711  1.00  0.00           H  
ATOM    851  HA  GLU A  52      18.333  18.736  10.080  1.00  0.00           H  
ATOM    852 1HB  GLU A  52      17.778  18.951   7.088  1.00  0.00           H  
ATOM    853 2HB  GLU A  52      16.565  19.216   8.332  1.00  0.00           H  
ATOM    854 1HG  GLU A  52      17.909  21.084   9.231  1.00  0.00           H  
ATOM    855 2HG  GLU A  52      19.097  20.829   7.955  1.00  0.00           H  
ATOM    856  N   GLU A  53      16.735  16.780   9.863  1.00  0.00           N  
ATOM    857  CA  GLU A  53      15.962  15.543   9.853  1.00  0.00           C  
ATOM    858  C   GLU A  53      14.488  15.817   9.582  1.00  0.00           C  
ATOM    859  O   GLU A  53      13.938  16.817  10.043  1.00  0.00           O  
ATOM    860  CB  GLU A  53      16.118  14.806  11.185  1.00  0.00           C  
ATOM    861  CG  GLU A  53      17.531  14.322  11.474  1.00  0.00           C  
ATOM    862  CD  GLU A  53      17.635  13.558  12.765  1.00  0.00           C  
ATOM    863  OE1 GLU A  53      16.727  13.639  13.556  1.00  0.00           O  
ATOM    864  OE2 GLU A  53      18.625  12.892  12.959  1.00  0.00           O  
ATOM    865  H   GLU A  53      16.478  17.515  10.505  1.00  0.00           H  
ATOM    866  HA  GLU A  53      16.339  14.915   9.046  1.00  0.00           H  
ATOM    867 1HB  GLU A  53      15.815  15.462  12.001  1.00  0.00           H  
ATOM    868 2HB  GLU A  53      15.457  13.939  11.200  1.00  0.00           H  
ATOM    869 1HG  GLU A  53      17.858  13.679  10.657  1.00  0.00           H  
ATOM    870 2HG  GLU A  53      18.198  15.182  11.511  1.00  0.00           H  
ATOM    871  N   VAL A  54      13.853  14.923   8.832  1.00  0.00           N  
ATOM    872  CA  VAL A  54      12.449  15.082   8.472  1.00  0.00           C  
ATOM    873  C   VAL A  54      11.622  13.892   8.939  1.00  0.00           C  
ATOM    874  O   VAL A  54      11.942  12.743   8.633  1.00  0.00           O  
ATOM    875  CB  VAL A  54      12.303  15.239   6.947  1.00  0.00           C  
ATOM    876  CG1 VAL A  54      10.835  15.324   6.559  1.00  0.00           C  
ATOM    877  CG2 VAL A  54      13.057  16.475   6.479  1.00  0.00           C  
ATOM    878  H   VAL A  54      14.356  14.111   8.503  1.00  0.00           H  
ATOM    879  HA  VAL A  54      12.070  15.971   8.977  1.00  0.00           H  
ATOM    880  HB  VAL A  54      12.714  14.355   6.459  1.00  0.00           H  
ATOM    881 1HG1 VAL A  54      10.750  15.434   5.477  1.00  0.00           H  
ATOM    882 2HG1 VAL A  54      10.323  14.414   6.871  1.00  0.00           H  
ATOM    883 3HG1 VAL A  54      10.378  16.185   7.047  1.00  0.00           H  
ATOM    884 1HG2 VAL A  54      12.950  16.579   5.400  1.00  0.00           H  
ATOM    885 2HG2 VAL A  54      12.650  17.358   6.972  1.00  0.00           H  
ATOM    886 3HG2 VAL A  54      14.113  16.373   6.731  1.00  0.00           H  
ATOM    887  N   GLU A  55      10.557  14.173   9.682  1.00  0.00           N  
ATOM    888  CA  GLU A  55       9.701  13.123  10.223  1.00  0.00           C  
ATOM    889  C   GLU A  55       8.308  13.178   9.611  1.00  0.00           C  
ATOM    890  O   GLU A  55       7.680  14.236   9.566  1.00  0.00           O  
ATOM    891  CB  GLU A  55       9.606  13.244  11.745  1.00  0.00           C  
ATOM    892  CG  GLU A  55       8.793  12.145  12.414  1.00  0.00           C  
ATOM    893  CD  GLU A  55       8.883  12.181  13.914  1.00  0.00           C  
ATOM    894  OE1 GLU A  55       9.922  12.529  14.420  1.00  0.00           O  
ATOM    895  OE2 GLU A  55       7.909  11.861  14.555  1.00  0.00           O  
ATOM    896  H   GLU A  55      10.334  15.138   9.877  1.00  0.00           H  
ATOM    897  HA  GLU A  55      10.142  12.160   9.964  1.00  0.00           H  
ATOM    898 1HB  GLU A  55      10.607  13.229  12.175  1.00  0.00           H  
ATOM    899 2HB  GLU A  55       9.153  14.201  12.006  1.00  0.00           H  
ATOM    900 1HG  GLU A  55       7.749  12.250  12.121  1.00  0.00           H  
ATOM    901 2HG  GLU A  55       9.146  11.178  12.057  1.00  0.00           H  
ATOM    902  N   VAL A  56       7.828  12.032   9.140  1.00  0.00           N  
ATOM    903  CA  VAL A  56       6.556  11.968   8.429  1.00  0.00           C  
ATOM    904  C   VAL A  56       5.676  10.851   8.975  1.00  0.00           C  
ATOM    905  O   VAL A  56       6.147   9.741   9.224  1.00  0.00           O  
ATOM    906  CB  VAL A  56       6.796  11.740   6.925  1.00  0.00           C  
ATOM    907  CG1 VAL A  56       7.610  10.474   6.701  1.00  0.00           C  
ATOM    908  CG2 VAL A  56       5.464  11.662   6.195  1.00  0.00           C  
ATOM    909  H   VAL A  56       8.357  11.183   9.279  1.00  0.00           H  
ATOM    910  HA  VAL A  56       6.034  12.912   8.585  1.00  0.00           H  
ATOM    911  HB  VAL A  56       7.380  12.571   6.530  1.00  0.00           H  
ATOM    912 1HG1 VAL A  56       7.770  10.328   5.633  1.00  0.00           H  
ATOM    913 2HG1 VAL A  56       8.573  10.567   7.203  1.00  0.00           H  
ATOM    914 3HG1 VAL A  56       7.070   9.618   7.106  1.00  0.00           H  
ATOM    915 1HG2 VAL A  56       5.641  11.501   5.131  1.00  0.00           H  
ATOM    916 2HG2 VAL A  56       4.878  10.834   6.594  1.00  0.00           H  
ATOM    917 3HG2 VAL A  56       4.917  12.594   6.334  1.00  0.00           H  
ATOM    918  N   THR A  57       4.395  11.152   9.159  1.00  0.00           N  
ATOM    919  CA  THR A  57       3.427  10.149   9.588  1.00  0.00           C  
ATOM    920  C   THR A  57       2.458   9.802   8.465  1.00  0.00           C  
ATOM    921  O   THR A  57       1.801  10.680   7.906  1.00  0.00           O  
ATOM    922  CB  THR A  57       2.639  10.631  10.821  1.00  0.00           C  
ATOM    923  OG1 THR A  57       3.543  10.860  11.909  1.00  0.00           O  
ATOM    924  CG2 THR A  57       1.607   9.592  11.233  1.00  0.00           C  
ATOM    925  H   THR A  57       4.083  12.099   8.998  1.00  0.00           H  
ATOM    926  HA  THR A  57       3.972   9.242   9.851  1.00  0.00           H  
ATOM    927  HB  THR A  57       2.131  11.566  10.585  1.00  0.00           H  
ATOM    928  HG1 THR A  57       3.943  11.728  11.815  1.00  0.00           H  
ATOM    929 1HG2 THR A  57       1.060   9.950  12.105  1.00  0.00           H  
ATOM    930 2HG2 THR A  57       0.911   9.424  10.412  1.00  0.00           H  
ATOM    931 3HG2 THR A  57       2.110   8.658  11.479  1.00  0.00           H  
ATOM    932  N   VAL A  58       2.374   8.517   8.139  1.00  0.00           N  
ATOM    933  CA  VAL A  58       1.533   8.059   7.039  1.00  0.00           C  
ATOM    934  C   VAL A  58       0.483   7.069   7.524  1.00  0.00           C  
ATOM    935  O   VAL A  58       0.812   5.974   7.982  1.00  0.00           O  
ATOM    936  CB  VAL A  58       2.395   7.397   5.948  1.00  0.00           C  
ATOM    937  CG1 VAL A  58       1.522   6.919   4.797  1.00  0.00           C  
ATOM    938  CG2 VAL A  58       3.449   8.376   5.454  1.00  0.00           C  
ATOM    939  H   VAL A  58       2.906   7.840   8.666  1.00  0.00           H  
ATOM    940  HA  VAL A  58       1.012   8.924   6.628  1.00  0.00           H  
ATOM    941  HB  VAL A  58       2.883   6.517   6.368  1.00  0.00           H  
ATOM    942 1HG1 VAL A  58       2.148   6.453   4.035  1.00  0.00           H  
ATOM    943 2HG1 VAL A  58       0.799   6.192   5.166  1.00  0.00           H  
ATOM    944 3HG1 VAL A  58       0.995   7.768   4.363  1.00  0.00           H  
ATOM    945 1HG2 VAL A  58       4.055   7.901   4.684  1.00  0.00           H  
ATOM    946 2HG2 VAL A  58       2.961   9.258   5.040  1.00  0.00           H  
ATOM    947 3HG2 VAL A  58       4.088   8.673   6.287  1.00  0.00           H  
ATOM    948  N   GLU A  59      -0.783   7.458   7.420  1.00  0.00           N  
ATOM    949  CA  GLU A  59      -1.884   6.610   7.860  1.00  0.00           C  
ATOM    950  C   GLU A  59      -2.687   6.091   6.674  1.00  0.00           C  
ATOM    951  O   GLU A  59      -3.101   6.861   5.808  1.00  0.00           O  
ATOM    952  CB  GLU A  59      -2.802   7.379   8.813  1.00  0.00           C  
ATOM    953  CG  GLU A  59      -3.970   6.566   9.354  1.00  0.00           C  
ATOM    954  CD  GLU A  59      -4.778   7.312  10.378  1.00  0.00           C  
ATOM    955  OE1 GLU A  59      -4.296   8.297  10.884  1.00  0.00           O  
ATOM    956  OE2 GLU A  59      -5.878   6.897  10.655  1.00  0.00           O  
ATOM    957  H   GLU A  59      -0.988   8.366   7.027  1.00  0.00           H  
ATOM    958  HA  GLU A  59      -1.462   5.750   8.380  1.00  0.00           H  
ATOM    959 1HB  GLU A  59      -2.224   7.740   9.663  1.00  0.00           H  
ATOM    960 2HB  GLU A  59      -3.210   8.250   8.301  1.00  0.00           H  
ATOM    961 1HG  GLU A  59      -4.621   6.289   8.525  1.00  0.00           H  
ATOM    962 2HG  GLU A  59      -3.585   5.649   9.799  1.00  0.00           H  
ATOM    963  N   TYR A  60      -2.905   4.780   6.642  1.00  0.00           N  
ATOM    964  CA  TYR A  60      -3.658   4.156   5.561  1.00  0.00           C  
ATOM    965  C   TYR A  60      -4.320   2.865   6.026  1.00  0.00           C  
ATOM    966  O   TYR A  60      -3.707   2.057   6.723  1.00  0.00           O  
ATOM    967  CB  TYR A  60      -2.748   3.883   4.362  1.00  0.00           C  
ATOM    968  CG  TYR A  60      -1.650   2.881   4.644  1.00  0.00           C  
ATOM    969  CD1 TYR A  60      -1.830   1.545   4.318  1.00  0.00           C  
ATOM    970  CD2 TYR A  60      -0.464   3.298   5.230  1.00  0.00           C  
ATOM    971  CE1 TYR A  60      -0.827   0.630   4.575  1.00  0.00           C  
ATOM    972  CE2 TYR A  60       0.538   2.383   5.488  1.00  0.00           C  
ATOM    973  CZ  TYR A  60       0.359   1.054   5.163  1.00  0.00           C  
ATOM    974  OH  TYR A  60       1.358   0.143   5.420  1.00  0.00           O  
ATOM    975  H   TYR A  60      -2.539   4.202   7.385  1.00  0.00           H  
ATOM    976  HA  TYR A  60      -4.446   4.844   5.255  1.00  0.00           H  
ATOM    977 1HB  TYR A  60      -3.344   3.508   3.529  1.00  0.00           H  
ATOM    978 2HB  TYR A  60      -2.283   4.814   4.038  1.00  0.00           H  
ATOM    979  HD1 TYR A  60      -2.762   1.217   3.857  1.00  0.00           H  
ATOM    980  HD2 TYR A  60      -0.323   4.348   5.487  1.00  0.00           H  
ATOM    981  HE1 TYR A  60      -0.968  -0.420   4.319  1.00  0.00           H  
ATOM    982  HE2 TYR A  60       1.470   2.711   5.949  1.00  0.00           H  
ATOM    983  HH  TYR A  60       1.997   0.531   6.022  1.00  0.00           H  
ATOM    984  N   ASP A  61      -5.576   2.676   5.635  1.00  0.00           N  
ATOM    985  CA  ASP A  61      -6.315   1.470   5.987  1.00  0.00           C  
ATOM    986  C   ASP A  61      -6.391   1.292   7.498  1.00  0.00           C  
ATOM    987  O   ASP A  61      -6.521   0.173   7.995  1.00  0.00           O  
ATOM    988  CB  ASP A  61      -5.664   0.237   5.354  1.00  0.00           C  
ATOM    989  CG  ASP A  61      -5.721   0.253   3.833  1.00  0.00           C  
ATOM    990  OD1 ASP A  61      -6.659   0.797   3.298  1.00  0.00           O  
ATOM    991  OD2 ASP A  61      -4.827  -0.280   3.219  1.00  0.00           O  
ATOM    992  H   ASP A  61      -6.031   3.387   5.079  1.00  0.00           H  
ATOM    993  HA  ASP A  61      -7.338   1.571   5.622  1.00  0.00           H  
ATOM    994 1HB  ASP A  61      -4.620   0.178   5.663  1.00  0.00           H  
ATOM    995 2HB  ASP A  61      -6.163  -0.663   5.713  1.00  0.00           H  
ATOM    996  N   GLY A  62      -6.308   2.401   8.224  1.00  0.00           N  
ATOM    997  CA  GLY A  62      -6.402   2.374   9.679  1.00  0.00           C  
ATOM    998  C   GLY A  62      -5.034   2.163  10.315  1.00  0.00           C  
ATOM    999  O   GLY A  62      -4.900   2.173  11.539  1.00  0.00           O  
ATOM   1000  H   GLY A  62      -6.177   3.287   7.757  1.00  0.00           H  
ATOM   1001 1HA  GLY A  62      -6.832   3.310  10.034  1.00  0.00           H  
ATOM   1002 2HA  GLY A  62      -7.076   1.575   9.985  1.00  0.00           H  
ATOM   1003  N   LYS A  63      -4.021   1.973   9.478  1.00  0.00           N  
ATOM   1004  CA  LYS A  63      -2.665   1.734   9.957  1.00  0.00           C  
ATOM   1005  C   LYS A  63      -1.823   3.001   9.883  1.00  0.00           C  
ATOM   1006  O   LYS A  63      -1.563   3.523   8.799  1.00  0.00           O  
ATOM   1007  CB  LYS A  63      -2.002   0.614   9.153  1.00  0.00           C  
ATOM   1008  CG  LYS A  63      -0.600   0.247   9.623  1.00  0.00           C  
ATOM   1009  CD  LYS A  63      -0.005  -0.865   8.772  1.00  0.00           C  
ATOM   1010  CE  LYS A  63       1.371  -1.273   9.276  1.00  0.00           C  
ATOM   1011  NZ  LYS A  63       1.995  -2.311   8.411  1.00  0.00           N  
ATOM   1012  H   LYS A  63      -4.194   1.994   8.483  1.00  0.00           H  
ATOM   1013  HA  LYS A  63      -2.724   1.432  11.003  1.00  0.00           H  
ATOM   1014 1HB  LYS A  63      -2.617  -0.284   9.204  1.00  0.00           H  
ATOM   1015 2HB  LYS A  63      -1.937   0.908   8.105  1.00  0.00           H  
ATOM   1016 1HG  LYS A  63       0.045   1.125   9.562  1.00  0.00           H  
ATOM   1017 2HG  LYS A  63      -0.639  -0.082  10.661  1.00  0.00           H  
ATOM   1018 1HD  LYS A  63      -0.665  -1.733   8.796  1.00  0.00           H  
ATOM   1019 2HD  LYS A  63       0.083  -0.526   7.740  1.00  0.00           H  
ATOM   1020 1HE  LYS A  63       2.022  -0.401   9.304  1.00  0.00           H  
ATOM   1021 2HE  LYS A  63       1.285  -1.667  10.289  1.00  0.00           H  
ATOM   1022 1HZ  LYS A  63       2.904  -2.554   8.779  1.00  0.00           H  
ATOM   1023 2HZ  LYS A  63       1.408  -3.133   8.393  1.00  0.00           H  
ATOM   1024 3HZ  LYS A  63       2.098  -1.950   7.473  1.00  0.00           H  
ATOM   1025  N   ARG A  64      -1.398   3.492  11.043  1.00  0.00           N  
ATOM   1026  CA  ARG A  64      -0.593   4.705  11.113  1.00  0.00           C  
ATOM   1027  C   ARG A  64       0.874   4.379  11.361  1.00  0.00           C  
ATOM   1028  O   ARG A  64       1.228   3.818  12.398  1.00  0.00           O  
ATOM   1029  CB  ARG A  64      -1.101   5.622  12.216  1.00  0.00           C  
ATOM   1030  CG  ARG A  64      -0.360   6.944  12.340  1.00  0.00           C  
ATOM   1031  CD  ARG A  64      -0.959   7.812  13.386  1.00  0.00           C  
ATOM   1032  NE  ARG A  64      -2.291   8.264  13.019  1.00  0.00           N  
ATOM   1033  CZ  ARG A  64      -3.130   8.923  13.842  1.00  0.00           C  
ATOM   1034  NH1 ARG A  64      -2.760   9.199  15.074  1.00  0.00           N  
ATOM   1035  NH2 ARG A  64      -4.323   9.293  13.412  1.00  0.00           N  
ATOM   1036  H   ARG A  64      -1.640   3.012  11.898  1.00  0.00           H  
ATOM   1037  HA  ARG A  64      -0.664   5.214  10.151  1.00  0.00           H  
ATOM   1038 1HB  ARG A  64      -2.152   5.847  12.047  1.00  0.00           H  
ATOM   1039 2HB  ARG A  64      -1.026   5.111  13.176  1.00  0.00           H  
ATOM   1040 1HG  ARG A  64       0.680   6.755  12.605  1.00  0.00           H  
ATOM   1041 2HG  ARG A  64      -0.402   7.475  11.389  1.00  0.00           H  
ATOM   1042 1HD  ARG A  64      -1.033   7.257  14.321  1.00  0.00           H  
ATOM   1043 2HD  ARG A  64      -0.330   8.689  13.534  1.00  0.00           H  
ATOM   1044  HE  ARG A  64      -2.611   8.070  12.079  1.00  0.00           H  
ATOM   1045 1HH1 ARG A  64      -1.847   8.917  15.402  1.00  0.00           H  
ATOM   1046 2HH1 ARG A  64      -3.388   9.693  15.691  1.00  0.00           H  
ATOM   1047 1HH2 ARG A  64      -4.608   9.081  12.466  1.00  0.00           H  
ATOM   1048 2HH2 ARG A  64      -4.951   9.786  14.029  1.00  0.00           H  
ATOM   1049  N   GLU A  65       1.724   4.736  10.405  1.00  0.00           N  
ATOM   1050  CA  GLU A  65       3.151   4.454  10.504  1.00  0.00           C  
ATOM   1051  C   GLU A  65       3.947   5.726  10.767  1.00  0.00           C  
ATOM   1052  O   GLU A  65       3.637   6.786  10.224  1.00  0.00           O  
ATOM   1053  CB  GLU A  65       3.653   3.781   9.224  1.00  0.00           C  
ATOM   1054  CG  GLU A  65       3.025   2.425   8.939  1.00  0.00           C  
ATOM   1055  CD  GLU A  65       3.595   1.761   7.716  1.00  0.00           C  
ATOM   1056  OE1 GLU A  65       4.554   2.266   7.183  1.00  0.00           O  
ATOM   1057  OE2 GLU A  65       3.071   0.749   7.315  1.00  0.00           O  
ATOM   1058  H   GLU A  65       1.373   5.214   9.588  1.00  0.00           H  
ATOM   1059  HA  GLU A  65       3.306   3.783  11.349  1.00  0.00           H  
ATOM   1060 1HB  GLU A  65       3.452   4.429   8.370  1.00  0.00           H  
ATOM   1061 2HB  GLU A  65       4.732   3.644   9.284  1.00  0.00           H  
ATOM   1062 1HG  GLU A  65       3.184   1.774   9.799  1.00  0.00           H  
ATOM   1063 2HG  GLU A  65       1.951   2.553   8.810  1.00  0.00           H  
ATOM   1064  N   ARG A  66       4.974   5.613  11.602  1.00  0.00           N  
ATOM   1065  CA  ARG A  66       5.824   6.752  11.929  1.00  0.00           C  
ATOM   1066  C   ARG A  66       7.222   6.580  11.350  1.00  0.00           C  
ATOM   1067  O   ARG A  66       7.958   5.672  11.736  1.00  0.00           O  
ATOM   1068  CB  ARG A  66       5.922   6.931  13.437  1.00  0.00           C  
ATOM   1069  CG  ARG A  66       6.671   8.175  13.886  1.00  0.00           C  
ATOM   1070  CD  ARG A  66       6.709   8.290  15.366  1.00  0.00           C  
ATOM   1071  NE  ARG A  66       7.309   9.542  15.798  1.00  0.00           N  
ATOM   1072  CZ  ARG A  66       7.648   9.829  17.070  1.00  0.00           C  
ATOM   1073  NH1 ARG A  66       7.439   8.946  18.021  1.00  0.00           N  
ATOM   1074  NH2 ARG A  66       8.190  10.999  17.362  1.00  0.00           N  
ATOM   1075  H   ARG A  66       5.172   4.715  12.021  1.00  0.00           H  
ATOM   1076  HA  ARG A  66       5.384   7.643  11.481  1.00  0.00           H  
ATOM   1077 1HB  ARG A  66       4.921   6.978  13.863  1.00  0.00           H  
ATOM   1078 2HB  ARG A  66       6.424   6.068  13.874  1.00  0.00           H  
ATOM   1079 1HG  ARG A  66       7.697   8.134  13.519  1.00  0.00           H  
ATOM   1080 2HG  ARG A  66       6.178   9.062  13.485  1.00  0.00           H  
ATOM   1081 1HD  ARG A  66       5.694   8.245  15.760  1.00  0.00           H  
ATOM   1082 2HD  ARG A  66       7.295   7.470  15.780  1.00  0.00           H  
ATOM   1083  HE  ARG A  66       7.485  10.246  15.094  1.00  0.00           H  
ATOM   1084 1HH1 ARG A  66       7.025   8.052  17.799  1.00  0.00           H  
ATOM   1085 2HH1 ARG A  66       7.692   9.161  18.975  1.00  0.00           H  
ATOM   1086 1HH2 ARG A  66       8.350  11.678  16.631  1.00  0.00           H  
ATOM   1087 2HH2 ARG A  66       8.443  11.214  18.315  1.00  0.00           H  
ATOM   1088  N   TRP A  67       7.584   7.458  10.420  1.00  0.00           N  
ATOM   1089  CA  TRP A  67       8.885   7.388   9.765  1.00  0.00           C  
ATOM   1090  C   TRP A  67       9.689   8.660  10.000  1.00  0.00           C  
ATOM   1091  O   TRP A  67       9.135   9.759  10.038  1.00  0.00           O  
ATOM   1092  CB  TRP A  67       8.713   7.160   8.262  1.00  0.00           C  
ATOM   1093  CG  TRP A  67       8.185   5.800   7.920  1.00  0.00           C  
ATOM   1094  CD1 TRP A  67       6.893   5.378   8.020  1.00  0.00           C  
ATOM   1095  CD2 TRP A  67       8.938   4.669   7.417  1.00  0.00           C  
ATOM   1096  NE1 TRP A  67       6.790   4.070   7.617  1.00  0.00           N  
ATOM   1097  CE2 TRP A  67       8.031   3.620   7.244  1.00  0.00           C  
ATOM   1098  CE3 TRP A  67      10.288   4.468   7.104  1.00  0.00           C  
ATOM   1099  CZ2 TRP A  67       8.427   2.379   6.772  1.00  0.00           C  
ATOM   1100  CZ3 TRP A  67      10.685   3.223   6.630  1.00  0.00           C  
ATOM   1101  CH2 TRP A  67       9.778   2.207   6.467  1.00  0.00           C  
ATOM   1102  H   TRP A  67       6.942   8.193  10.161  1.00  0.00           H  
ATOM   1103  HA  TRP A  67       9.439   6.557  10.200  1.00  0.00           H  
ATOM   1104 1HB  TRP A  67       8.028   7.905   7.857  1.00  0.00           H  
ATOM   1105 2HB  TRP A  67       9.672   7.291   7.762  1.00  0.00           H  
ATOM   1106  HD1 TRP A  67       6.063   5.990   8.368  1.00  0.00           H  
ATOM   1107  HE1 TRP A  67       5.940   3.525   7.600  1.00  0.00           H  
ATOM   1108  HE3 TRP A  67      11.012   5.272   7.229  1.00  0.00           H  
ATOM   1109  HZ2 TRP A  67       7.722   1.559   6.636  1.00  0.00           H  
ATOM   1110  HZ3 TRP A  67      11.738   3.074   6.389  1.00  0.00           H  
ATOM   1111  HH2 TRP A  67      10.123   1.243   6.092  1.00  0.00           H  
ATOM   1112  N   ARG A  68      10.999   8.504  10.159  1.00  0.00           N  
ATOM   1113  CA  ARG A  68      11.896   9.646  10.291  1.00  0.00           C  
ATOM   1114  C   ARG A  68      13.193   9.420   9.525  1.00  0.00           C  
ATOM   1115  O   ARG A  68      13.879   8.418   9.728  1.00  0.00           O  
ATOM   1116  CB  ARG A  68      12.215   9.910  11.755  1.00  0.00           C  
ATOM   1117  CG  ARG A  68      12.992  11.190  12.020  1.00  0.00           C  
ATOM   1118  CD  ARG A  68      13.236  11.394  13.471  1.00  0.00           C  
ATOM   1119  NE  ARG A  68      14.034  12.583  13.725  1.00  0.00           N  
ATOM   1120  CZ  ARG A  68      13.530  13.784  14.068  1.00  0.00           C  
ATOM   1121  NH1 ARG A  68      12.231  13.939  14.195  1.00  0.00           N  
ATOM   1122  NH2 ARG A  68      14.341  14.806  14.278  1.00  0.00           N  
ATOM   1123  H   ARG A  68      11.384   7.571  10.188  1.00  0.00           H  
ATOM   1124  HA  ARG A  68      11.401  10.517   9.860  1.00  0.00           H  
ATOM   1125 1HB  ARG A  68      11.289   9.963  12.325  1.00  0.00           H  
ATOM   1126 2HB  ARG A  68      12.799   9.081  12.155  1.00  0.00           H  
ATOM   1127 1HG  ARG A  68      13.956  11.142  11.513  1.00  0.00           H  
ATOM   1128 2HG  ARG A  68      12.426  12.043  11.644  1.00  0.00           H  
ATOM   1129 1HD  ARG A  68      12.283  11.506  13.988  1.00  0.00           H  
ATOM   1130 2HD  ARG A  68      13.768  10.533  13.875  1.00  0.00           H  
ATOM   1131  HE  ARG A  68      15.038  12.502  13.637  1.00  0.00           H  
ATOM   1132 1HH1 ARG A  68      11.610  13.158  14.034  1.00  0.00           H  
ATOM   1133 2HH1 ARG A  68      11.853  14.840  14.452  1.00  0.00           H  
ATOM   1134 1HH2 ARG A  68      15.340  14.686  14.181  1.00  0.00           H  
ATOM   1135 2HH2 ARG A  68      13.964  15.705  14.536  1.00  0.00           H  
ATOM   1136  N   PHE A  69      13.524  10.357   8.642  1.00  0.00           N  
ATOM   1137  CA  PHE A  69      14.701  10.226   7.792  1.00  0.00           C  
ATOM   1138  C   PHE A  69      15.716  11.324   8.083  1.00  0.00           C  
ATOM   1139  O   PHE A  69      15.350  12.478   8.305  1.00  0.00           O  
ATOM   1140  CB  PHE A  69      14.301  10.272   6.316  1.00  0.00           C  
ATOM   1141  CG  PHE A  69      13.438   9.121   5.885  1.00  0.00           C  
ATOM   1142  CD1 PHE A  69      12.063   9.162   6.062  1.00  0.00           C  
ATOM   1143  CD2 PHE A  69      13.999   7.994   5.303  1.00  0.00           C  
ATOM   1144  CE1 PHE A  69      11.268   8.102   5.666  1.00  0.00           C  
ATOM   1145  CE2 PHE A  69      13.207   6.934   4.906  1.00  0.00           C  
ATOM   1146  CZ  PHE A  69      11.840   6.989   5.088  1.00  0.00           C  
ATOM   1147  H   PHE A  69      12.946  11.181   8.559  1.00  0.00           H  
ATOM   1148  HA  PHE A  69      15.173   9.268   8.011  1.00  0.00           H  
ATOM   1149 1HB  PHE A  69      13.760  11.196   6.114  1.00  0.00           H  
ATOM   1150 2HB  PHE A  69      15.197  10.276   5.696  1.00  0.00           H  
ATOM   1151  HD1 PHE A  69      11.611  10.043   6.518  1.00  0.00           H  
ATOM   1152  HD2 PHE A  69      15.079   7.951   5.160  1.00  0.00           H  
ATOM   1153  HE1 PHE A  69      10.189   8.148   5.811  1.00  0.00           H  
ATOM   1154  HE2 PHE A  69      13.660   6.055   4.449  1.00  0.00           H  
ATOM   1155  HZ  PHE A  69      11.214   6.154   4.777  1.00  0.00           H  
ATOM   1156  N   ARG A  70      16.993  10.958   8.079  1.00  0.00           N  
ATOM   1157  CA  ARG A  70      18.066  11.919   8.304  1.00  0.00           C  
ATOM   1158  C   ARG A  70      18.640  12.422   6.986  1.00  0.00           C  
ATOM   1159  O   ARG A  70      19.090  11.635   6.153  1.00  0.00           O  
ATOM   1160  CB  ARG A  70      19.179  11.294   9.133  1.00  0.00           C  
ATOM   1161  CG  ARG A  70      20.375  12.200   9.383  1.00  0.00           C  
ATOM   1162  CD  ARG A  70      21.302  11.620  10.389  1.00  0.00           C  
ATOM   1163  NE  ARG A  70      20.732  11.641  11.727  1.00  0.00           N  
ATOM   1164  CZ  ARG A  70      21.231  10.967  12.781  1.00  0.00           C  
ATOM   1165  NH1 ARG A  70      22.307  10.225  12.638  1.00  0.00           N  
ATOM   1166  NH2 ARG A  70      20.638  11.051  13.960  1.00  0.00           N  
ATOM   1167  H   ARG A  70      17.227   9.988   7.917  1.00  0.00           H  
ATOM   1168  HA  ARG A  70      17.649  12.774   8.835  1.00  0.00           H  
ATOM   1169 1HB  ARG A  70      18.786  10.993  10.102  1.00  0.00           H  
ATOM   1170 2HB  ARG A  70      19.544  10.396   8.634  1.00  0.00           H  
ATOM   1171 1HG  ARG A  70      20.925  12.342   8.453  1.00  0.00           H  
ATOM   1172 2HG  ARG A  70      20.029  13.166   9.752  1.00  0.00           H  
ATOM   1173 1HD  ARG A  70      21.521  10.585  10.128  1.00  0.00           H  
ATOM   1174 2HD  ARG A  70      22.227  12.194  10.404  1.00  0.00           H  
ATOM   1175  HE  ARG A  70      19.903  12.200  11.876  1.00  0.00           H  
ATOM   1176 1HH1 ARG A  70      22.760  10.161  11.737  1.00  0.00           H  
ATOM   1177 2HH1 ARG A  70      22.681   9.720  13.429  1.00  0.00           H  
ATOM   1178 1HH2 ARG A  70      19.811  11.621  14.070  1.00  0.00           H  
ATOM   1179 2HH2 ARG A  70      21.012  10.546  14.749  1.00  0.00           H  
ATOM   1180  N   MET A  71      18.622  13.738   6.802  1.00  0.00           N  
ATOM   1181  CA  MET A  71      19.137  14.348   5.583  1.00  0.00           C  
ATOM   1182  C   MET A  71      20.536  14.911   5.797  1.00  0.00           C  
ATOM   1183  O   MET A  71      20.886  15.328   6.901  1.00  0.00           O  
ATOM   1184  OXT MET A  71      21.313  14.952   4.883  1.00  0.00           O  
ATOM   1185  CB  MET A  71      18.189  15.445   5.101  1.00  0.00           C  
ATOM   1186  CG  MET A  71      16.829  14.943   4.639  1.00  0.00           C  
ATOM   1187  SD  MET A  71      15.780  16.265   4.001  1.00  0.00           S  
ATOM   1188  CE  MET A  71      14.439  15.318   3.287  1.00  0.00           C  
ATOM   1189  H   MET A  71      18.242  14.330   7.527  1.00  0.00           H  
ATOM   1190  HA  MET A  71      19.202  13.575   4.818  1.00  0.00           H  
ATOM   1191 1HB  MET A  71      18.025  16.162   5.904  1.00  0.00           H  
ATOM   1192 2HB  MET A  71      18.647  15.983   4.270  1.00  0.00           H  
ATOM   1193 1HG  MET A  71      16.963  14.200   3.853  1.00  0.00           H  
ATOM   1194 2HG  MET A  71      16.314  14.468   5.473  1.00  0.00           H  
ATOM   1195 1HE  MET A  71      13.706  15.997   2.851  1.00  0.00           H  
ATOM   1196 2HE  MET A  71      14.831  14.659   2.511  1.00  0.00           H  
ATOM   1197 3HE  MET A  71      13.961  14.720   4.064  1.00  0.00           H  
