# Supplementary material for: De novo design of immunoglobulin-like domains
Source: Nat Commun. 2022 Oct 3;13:5661. doi: 10.1038/s41467-022-33004-6 (PMC9530121; doi:10.1038/s41467-022-33004-6)
Supplement: Supplementary file 4 — Supplementary Data 1 [file 41467_2022_33004_MOESM4_ESM.zip › dIG_design_models/dIG30_model.pdb]

ATOM      1  N   ARG A   1       0.000   0.000   0.000  1.00  0.00           N  
ATOM      2  CA  ARG A   1       1.458   0.000   0.000  1.00  0.00           C  
ATOM      3  C   ARG A   1       2.009   1.420   0.000  1.00  0.00           C  
ATOM      4  O   ARG A   1       1.532   2.281  -0.740  1.00  0.00           O  
ATOM      5  CB  ARG A   1       1.993  -0.748  -1.212  1.00  0.00           C  
ATOM      6  CG  ARG A   1       3.507  -0.885  -1.262  1.00  0.00           C  
ATOM      7  CD  ARG A   1       3.942  -1.776  -2.368  1.00  0.00           C  
ATOM      8  NE  ARG A   1       5.387  -1.931  -2.403  1.00  0.00           N  
ATOM      9  CZ  ARG A   1       6.050  -2.726  -3.265  1.00  0.00           C  
ATOM     10  NH1 ARG A   1       5.386  -3.431  -4.154  1.00  0.00           N  
ATOM     11  NH2 ARG A   1       7.369  -2.798  -3.217  1.00  0.00           N  
ATOM     12 1H   ARG A   1      -0.334  -0.943   0.000  1.00  0.00           H  
ATOM     13 2H   ARG A   1      -0.334   0.471   0.816  1.00  0.00           H  
ATOM     14 3H   ARG A   1      -0.334   0.471  -0.816  1.00  0.00           H  
ATOM     15  HA  ARG A   1       1.797  -0.490   0.913  1.00  0.00           H  
ATOM     16 1HB  ARG A   1       1.571  -1.752  -1.235  1.00  0.00           H  
ATOM     17 2HB  ARG A   1       1.678  -0.239  -2.123  1.00  0.00           H  
ATOM     18 1HG  ARG A   1       3.956   0.097  -1.416  1.00  0.00           H  
ATOM     19 2HG  ARG A   1       3.866  -1.304  -0.322  1.00  0.00           H  
ATOM     20 1HD  ARG A   1       3.497  -2.762  -2.236  1.00  0.00           H  
ATOM     21 2HD  ARG A   1       3.620  -1.358  -3.320  1.00  0.00           H  
ATOM     22  HE  ARG A   1       5.933  -1.404  -1.734  1.00  0.00           H  
ATOM     23 1HH1 ARG A   1       4.378  -3.376  -4.191  1.00  0.00           H  
ATOM     24 2HH1 ARG A   1       5.883  -4.027  -4.800  1.00  0.00           H  
ATOM     25 1HH2 ARG A   1       7.880  -2.256  -2.534  1.00  0.00           H  
ATOM     26 2HH2 ARG A   1       7.866  -3.393  -3.863  1.00  0.00           H  
ATOM     27  N   SER A   2       3.015   1.659   0.834  1.00  0.00           N  
ATOM     28  CA  SER A   2       3.680   2.956   0.881  1.00  0.00           C  
ATOM     29  C   SER A   2       5.195   2.799   0.869  1.00  0.00           C  
ATOM     30  O   SER A   2       5.794   2.388   1.863  1.00  0.00           O  
ATOM     31  CB  SER A   2       3.251   3.718   2.119  1.00  0.00           C  
ATOM     32  OG  SER A   2       3.936   4.936   2.222  1.00  0.00           O  
ATOM     33  H   SER A   2       3.328   0.923   1.451  1.00  0.00           H  
ATOM     34  HA  SER A   2       3.396   3.515  -0.011  1.00  0.00           H  
ATOM     35 1HB  SER A   2       2.178   3.903   2.079  1.00  0.00           H  
ATOM     36 2HB  SER A   2       3.446   3.113   3.004  1.00  0.00           H  
ATOM     37  HG  SER A   2       3.265   5.605   2.376  1.00  0.00           H  
ATOM     38  N   GLU A   3       5.811   3.128  -0.261  1.00  0.00           N  
ATOM     39  CA  GLU A   3       7.243   2.924  -0.441  1.00  0.00           C  
ATOM     40  C   GLU A   3       7.787   3.799  -1.564  1.00  0.00           C  
ATOM     41  O   GLU A   3       7.407   3.643  -2.724  1.00  0.00           O  
ATOM     42  CB  GLU A   3       7.540   1.453  -0.739  1.00  0.00           C  
ATOM     43  CG  GLU A   3       9.020   1.126  -0.880  1.00  0.00           C  
ATOM     44  CD  GLU A   3       9.273  -0.328  -1.165  1.00  0.00           C  
ATOM     45  OE1 GLU A   3       8.324  -1.067  -1.272  1.00  0.00           O  
ATOM     46  OE2 GLU A   3      10.418  -0.700  -1.276  1.00  0.00           O  
ATOM     47  H   GLU A   3       5.272   3.529  -1.016  1.00  0.00           H  
ATOM     48  HA  GLU A   3       7.745   3.215   0.482  1.00  0.00           H  
ATOM     49 1HB  GLU A   3       7.135   0.831   0.060  1.00  0.00           H  
ATOM     50 2HB  GLU A   3       7.043   1.161  -1.664  1.00  0.00           H  
ATOM     51 1HG  GLU A   3       9.437   1.722  -1.692  1.00  0.00           H  
ATOM     52 2HG  GLU A   3       9.532   1.406   0.039  1.00  0.00           H  
ATOM     53  N   VAL A   4       8.678   4.719  -1.211  1.00  0.00           N  
ATOM     54  CA  VAL A   4       9.231   5.660  -2.178  1.00  0.00           C  
ATOM     55  C   VAL A   4      10.747   5.541  -2.258  1.00  0.00           C  
ATOM     56  O   VAL A   4      11.431   5.496  -1.235  1.00  0.00           O  
ATOM     57  CB  VAL A   4       8.851   7.103  -1.796  1.00  0.00           C  
ATOM     58  CG1 VAL A   4       9.496   8.095  -2.753  1.00  0.00           C  
ATOM     59  CG2 VAL A   4       7.338   7.258  -1.797  1.00  0.00           C  
ATOM     60  H   VAL A   4       8.981   4.768  -0.249  1.00  0.00           H  
ATOM     61  HA  VAL A   4       8.825   5.415  -3.160  1.00  0.00           H  
ATOM     62  HB  VAL A   4       9.239   7.319  -0.800  1.00  0.00           H  
ATOM     63 1HG1 VAL A   4       9.217   9.109  -2.468  1.00  0.00           H  
ATOM     64 2HG1 VAL A   4      10.580   7.991  -2.709  1.00  0.00           H  
ATOM     65 3HG1 VAL A   4       9.152   7.896  -3.768  1.00  0.00           H  
ATOM     66 1HG2 VAL A   4       7.077   8.280  -1.526  1.00  0.00           H  
ATOM     67 2HG2 VAL A   4       6.950   7.036  -2.792  1.00  0.00           H  
ATOM     68 3HG2 VAL A   4       6.901   6.568  -1.075  1.00  0.00           H  
ATOM     69  N   HIS A   5      11.269   5.491  -3.479  1.00  0.00           N  
ATOM     70  CA  HIS A   5      12.710   5.477  -3.697  1.00  0.00           C  
ATOM     71  C   HIS A   5      13.117   6.493  -4.756  1.00  0.00           C  
ATOM     72  O   HIS A   5      12.933   6.265  -5.952  1.00  0.00           O  
ATOM     73  CB  HIS A   5      13.181   4.080  -4.113  1.00  0.00           C  
ATOM     74  CG  HIS A   5      12.946   3.030  -3.072  1.00  0.00           C  
ATOM     75  ND1 HIS A   5      13.703   2.940  -1.923  1.00  0.00           N  
ATOM     76  CD2 HIS A   5      12.040   2.026  -3.006  1.00  0.00           C  
ATOM     77  CE1 HIS A   5      13.272   1.925  -1.194  1.00  0.00           C  
ATOM     78  NE2 HIS A   5      12.264   1.355  -1.829  1.00  0.00           N  
ATOM     79  H   HIS A   5      10.650   5.462  -4.277  1.00  0.00           H  
ATOM     80  HA  HIS A   5      13.197   5.756  -2.762  1.00  0.00           H  
ATOM     81 1HB  HIS A   5      12.664   3.778  -5.025  1.00  0.00           H  
ATOM     82 2HB  HIS A   5      14.247   4.106  -4.336  1.00  0.00           H  
ATOM     83  HD2 HIS A   5      11.276   1.794  -3.748  1.00  0.00           H  
ATOM     84  HE1 HIS A   5      13.678   1.613  -0.232  1.00  0.00           H  
ATOM     85  HE2 HIS A   5      11.740   0.554  -1.506  1.00  0.00           H  
ATOM     86  N   VAL A   6      13.672   7.615  -4.310  1.00  0.00           N  
ATOM     87  CA  VAL A   6      14.071   8.685  -5.216  1.00  0.00           C  
ATOM     88  C   VAL A   6      15.345   8.324  -5.969  1.00  0.00           C  
ATOM     89  O   VAL A   6      16.400   8.128  -5.364  1.00  0.00           O  
ATOM     90  CB  VAL A   6      14.293   9.993  -4.434  1.00  0.00           C  
ATOM     91  CG1 VAL A   6      14.824  11.081  -5.355  1.00  0.00           C  
ATOM     92  CG2 VAL A   6      12.993  10.430  -3.776  1.00  0.00           C  
ATOM     93  H   VAL A   6      13.821   7.729  -3.318  1.00  0.00           H  
ATOM     94  HA  VAL A   6      13.276   8.821  -5.951  1.00  0.00           H  
ATOM     95  HB  VAL A   6      15.050   9.823  -3.668  1.00  0.00           H  
ATOM     96 1HG1 VAL A   6      14.976  11.998  -4.785  1.00  0.00           H  
ATOM     97 2HG1 VAL A   6      15.773  10.761  -5.786  1.00  0.00           H  
ATOM     98 3HG1 VAL A   6      14.105  11.265  -6.153  1.00  0.00           H  
ATOM     99 1HG2 VAL A   6      13.158  11.355  -3.224  1.00  0.00           H  
ATOM    100 2HG2 VAL A   6      12.235  10.595  -4.542  1.00  0.00           H  
ATOM    101 3HG2 VAL A   6      12.653   9.654  -3.090  1.00  0.00           H  
ATOM    102  N   ARG A   7      15.241   8.237  -7.290  1.00  0.00           N  
ATOM    103  CA  ARG A   7      16.413   8.070  -8.141  1.00  0.00           C  
ATOM    104  C   ARG A   7      16.809   9.387  -8.797  1.00  0.00           C  
ATOM    105  O   ARG A   7      16.000  10.025  -9.470  1.00  0.00           O  
ATOM    106  CB  ARG A   7      16.149   7.030  -9.219  1.00  0.00           C  
ATOM    107  CG  ARG A   7      17.312   6.781 -10.167  1.00  0.00           C  
ATOM    108  CD  ARG A   7      16.935   5.858 -11.269  1.00  0.00           C  
ATOM    109  NE  ARG A   7      18.063   5.558 -12.135  1.00  0.00           N  
ATOM    110  CZ  ARG A   7      17.960   5.038 -13.373  1.00  0.00           C  
ATOM    111  NH1 ARG A   7      16.776   4.766 -13.875  1.00  0.00           N  
ATOM    112  NH2 ARG A   7      19.049   4.800 -14.083  1.00  0.00           N  
ATOM    113  H   ARG A   7      14.327   8.287  -7.716  1.00  0.00           H  
ATOM    114  HA  ARG A   7      17.244   7.747  -7.514  1.00  0.00           H  
ATOM    115 1HB  ARG A   7      15.895   6.079  -8.753  1.00  0.00           H  
ATOM    116 2HB  ARG A   7      15.294   7.338  -9.821  1.00  0.00           H  
ATOM    117 1HG  ARG A   7      17.633   7.726 -10.605  1.00  0.00           H  
ATOM    118 2HG  ARG A   7      18.141   6.336  -9.616  1.00  0.00           H  
ATOM    119 1HD  ARG A   7      16.568   4.922 -10.850  1.00  0.00           H  
ATOM    120 2HD  ARG A   7      16.153   6.316 -11.874  1.00  0.00           H  
ATOM    121  HE  ARG A   7      18.991   5.754 -11.783  1.00  0.00           H  
ATOM    122 1HH1 ARG A   7      15.944   4.947 -13.332  1.00  0.00           H  
ATOM    123 2HH1 ARG A   7      16.699   4.375 -14.803  1.00  0.00           H  
ATOM    124 1HH2 ARG A   7      19.960   5.009 -13.697  1.00  0.00           H  
ATOM    125 2HH2 ARG A   7      18.972   4.410 -15.010  1.00  0.00           H  
ATOM    126  N   PHE A   8      18.060   9.790  -8.597  1.00  0.00           N  
ATOM    127  CA  PHE A   8      18.576  11.014  -9.197  1.00  0.00           C  
ATOM    128  C   PHE A   8      19.953  10.789  -9.809  1.00  0.00           C  
ATOM    129  O   PHE A   8      20.890  10.386  -9.120  1.00  0.00           O  
ATOM    130  CB  PHE A   8      18.652  12.130  -8.154  1.00  0.00           C  
ATOM    131  CG  PHE A   8      19.147  13.439  -8.701  1.00  0.00           C  
ATOM    132  CD1 PHE A   8      18.366  14.181  -9.574  1.00  0.00           C  
ATOM    133  CD2 PHE A   8      20.394  13.929  -8.345  1.00  0.00           C  
ATOM    134  CE1 PHE A   8      18.821  15.385 -10.079  1.00  0.00           C  
ATOM    135  CE2 PHE A   8      20.851  15.132  -8.847  1.00  0.00           C  
ATOM    136  CZ  PHE A   8      20.062  15.861  -9.715  1.00  0.00           C  
ATOM    137  H   PHE A   8      18.668   9.233  -8.013  1.00  0.00           H  
ATOM    138  HA  PHE A   8      17.899  11.310  -9.998  1.00  0.00           H  
ATOM    139 1HB  PHE A   8      17.665  12.293  -7.723  1.00  0.00           H  
ATOM    140 2HB  PHE A   8      19.315  11.827  -7.345  1.00  0.00           H  
ATOM    141  HD1 PHE A   8      17.384  13.806  -9.861  1.00  0.00           H  
ATOM    142  HD2 PHE A   8      21.017  13.353  -7.660  1.00  0.00           H  
ATOM    143  HE1 PHE A   8      18.197  15.959 -10.764  1.00  0.00           H  
ATOM    144  HE2 PHE A   8      21.833  15.507  -8.558  1.00  0.00           H  
ATOM    145  HZ  PHE A   8      20.422  16.809 -10.113  1.00  0.00           H  
ATOM    146  N   GLU A   9      20.069  11.052 -11.106  1.00  0.00           N  
ATOM    147  CA  GLU A   9      21.335  10.892 -11.810  1.00  0.00           C  
ATOM    148  C   GLU A   9      21.672  12.134 -12.626  1.00  0.00           C  
ATOM    149  O   GLU A   9      21.199  12.296 -13.751  1.00  0.00           O  
ATOM    150  CB  GLU A   9      21.286   9.666 -12.725  1.00  0.00           C  
ATOM    151  CG  GLU A   9      21.116   8.342 -11.994  1.00  0.00           C  
ATOM    152  CD  GLU A   9      21.144   7.156 -12.917  1.00  0.00           C  
ATOM    153  OE1 GLU A   9      21.449   7.333 -14.072  1.00  0.00           O  
ATOM    154  OE2 GLU A   9      20.859   6.071 -12.467  1.00  0.00           O  
ATOM    155  H   GLU A   9      19.258  11.371 -11.618  1.00  0.00           H  
ATOM    156  HA  GLU A   9      22.121  10.757 -11.067  1.00  0.00           H  
ATOM    157 1HB  GLU A   9      20.458   9.769 -13.427  1.00  0.00           H  
ATOM    158 2HB  GLU A   9      22.205   9.611 -13.309  1.00  0.00           H  
ATOM    159 1HG  GLU A   9      21.918   8.238 -11.263  1.00  0.00           H  
ATOM    160 2HG  GLU A   9      20.170   8.356 -11.455  1.00  0.00           H  
ATOM    161  N   GLY A  10      22.493  13.007 -12.053  1.00  0.00           N  
ATOM    162  CA  GLY A  10      23.017  14.157 -12.780  1.00  0.00           C  
ATOM    163  C   GLY A  10      22.004  15.294 -12.817  1.00  0.00           C  
ATOM    164  O   GLY A  10      22.238  16.365 -12.257  1.00  0.00           O  
ATOM    165  H   GLY A  10      22.760  12.872 -11.089  1.00  0.00           H  
ATOM    166 1HA  GLY A  10      23.937  14.500 -12.306  1.00  0.00           H  
ATOM    167 2HA  GLY A  10      23.272  13.859 -13.797  1.00  0.00           H  
ATOM    168  N   GLU A  11      20.877  15.055 -13.480  1.00  0.00           N  
ATOM    169  CA  GLU A  11      19.870  16.090 -13.677  1.00  0.00           C  
ATOM    170  C   GLU A  11      18.471  15.491 -13.746  1.00  0.00           C  
ATOM    171  O   GLU A  11      17.474  16.200 -13.603  1.00  0.00           O  
ATOM    172  CB  GLU A  11      20.160  16.880 -14.955  1.00  0.00           C  
ATOM    173  CG  GLU A  11      20.067  16.061 -16.235  1.00  0.00           C  
ATOM    174  CD  GLU A  11      20.466  16.840 -17.458  1.00  0.00           C  
ATOM    175  OE1 GLU A  11      21.516  17.436 -17.443  1.00  0.00           O  
ATOM    176  OE2 GLU A  11      19.720  16.838 -18.409  1.00  0.00           O  
ATOM    177  H   GLU A  11      20.715  14.132 -13.856  1.00  0.00           H  
ATOM    178  HA  GLU A  11      19.903  16.763 -12.821  1.00  0.00           H  
ATOM    179 1HB  GLU A  11      19.459  17.710 -15.037  1.00  0.00           H  
ATOM    180 2HB  GLU A  11      21.163  17.303 -14.901  1.00  0.00           H  
ATOM    181 1HG  GLU A  11      20.716  15.190 -16.145  1.00  0.00           H  
ATOM    182 2HG  GLU A  11      19.044  15.707 -16.354  1.00  0.00           H  
ATOM    183  N   ARG A  12      18.403  14.183 -13.966  1.00  0.00           N  
ATOM    184  CA  ARG A  12      17.128  13.505 -14.165  1.00  0.00           C  
ATOM    185  C   ARG A  12      16.584  12.957 -12.852  1.00  0.00           C  
ATOM    186  O   ARG A  12      17.258  12.194 -12.159  1.00  0.00           O  
ATOM    187  CB  ARG A  12      17.277  12.366 -15.163  1.00  0.00           C  
ATOM    188  CG  ARG A  12      15.981  11.659 -15.526  1.00  0.00           C  
ATOM    189  CD  ARG A  12      16.191  10.630 -16.576  1.00  0.00           C  
ATOM    190  NE  ARG A  12      14.936  10.060 -17.036  1.00  0.00           N  
ATOM    191  CZ  ARG A  12      14.833   9.038 -17.909  1.00  0.00           C  
ATOM    192  NH1 ARG A  12      15.919   8.487 -18.406  1.00  0.00           N  
ATOM    193  NH2 ARG A  12      13.642   8.590 -18.265  1.00  0.00           N  
ATOM    194  H   ARG A  12      19.257  13.644 -13.995  1.00  0.00           H  
ATOM    195  HA  ARG A  12      16.412  14.234 -14.544  1.00  0.00           H  
ATOM    196 1HB  ARG A  12      17.715  12.746 -16.085  1.00  0.00           H  
ATOM    197 2HB  ARG A  12      17.960  11.617 -14.761  1.00  0.00           H  
ATOM    198 1HG  ARG A  12      15.574  11.168 -14.641  1.00  0.00           H  
ATOM    199 2HG  ARG A  12      15.261  12.388 -15.899  1.00  0.00           H  
ATOM    200 1HD  ARG A  12      16.694  11.082 -17.431  1.00  0.00           H  
ATOM    201 2HD  ARG A  12      16.806   9.824 -16.178  1.00  0.00           H  
ATOM    202  HE  ARG A  12      14.078  10.457 -16.676  1.00  0.00           H  
ATOM    203 1HH1 ARG A  12      16.829   8.830 -18.133  1.00  0.00           H  
ATOM    204 2HH1 ARG A  12      15.842   7.722 -19.059  1.00  0.00           H  
ATOM    205 1HH2 ARG A  12      12.808   9.014 -17.883  1.00  0.00           H  
ATOM    206 2HH2 ARG A  12      13.566   7.825 -18.918  1.00  0.00           H  
ATOM    207  N   ILE A  13      15.360  13.349 -12.514  1.00  0.00           N  
ATOM    208  CA  ILE A  13      14.692  12.836 -11.325  1.00  0.00           C  
ATOM    209  C   ILE A  13      13.696  11.740 -11.683  1.00  0.00           C  
ATOM    210  O   ILE A  13      12.801  11.945 -12.503  1.00  0.00           O  
ATOM    211  CB  ILE A  13      13.965  13.965 -10.572  1.00  0.00           C  
ATOM    212  CG1 ILE A  13      14.963  15.036 -10.123  1.00  0.00           C  
ATOM    213  CG2 ILE A  13      13.207  13.406  -9.378  1.00  0.00           C  
ATOM    214  CD1 ILE A  13      14.312  16.305  -9.623  1.00  0.00           C  
ATOM    215  H   ILE A  13      14.881  14.021 -13.096  1.00  0.00           H  
ATOM    216  HA  ILE A  13      15.448  12.399 -10.673  1.00  0.00           H  
ATOM    217  HB  ILE A  13      13.259  14.453 -11.242  1.00  0.00           H  
ATOM    218 1HG1 ILE A  13      15.591  14.637  -9.327  1.00  0.00           H  
ATOM    219 2HG1 ILE A  13      15.617  15.295 -10.956  1.00  0.00           H  
ATOM    220 1HG2 ILE A  13      12.700  14.218  -8.857  1.00  0.00           H  
ATOM    221 2HG2 ILE A  13      12.471  12.680  -9.721  1.00  0.00           H  
ATOM    222 3HG2 ILE A  13      13.906  12.920  -8.698  1.00  0.00           H  
ATOM    223 1HD1 ILE A  13      15.083  17.016  -9.324  1.00  0.00           H  
ATOM    224 2HD1 ILE A  13      13.705  16.741 -10.417  1.00  0.00           H  
ATOM    225 3HD1 ILE A  13      13.680  16.076  -8.766  1.00  0.00           H  
ATOM    226  N   GLU A  14      13.856  10.576 -11.063  1.00  0.00           N  
ATOM    227  CA  GLU A  14      12.883   9.498 -11.192  1.00  0.00           C  
ATOM    228  C   GLU A  14      12.499   8.935  -9.830  1.00  0.00           C  
ATOM    229  O   GLU A  14      13.194   8.078  -9.284  1.00  0.00           O  
ATOM    230  CB  GLU A  14      13.438   8.381 -12.079  1.00  0.00           C  
ATOM    231  CG  GLU A  14      12.469   7.233 -12.325  1.00  0.00           C  
ATOM    232  CD  GLU A  14      13.085   6.106 -13.106  1.00  0.00           C  
ATOM    233  OE1 GLU A  14      14.274   6.133 -13.315  1.00  0.00           O  
ATOM    234  OE2 GLU A  14      12.365   5.216 -13.494  1.00  0.00           O  
ATOM    235  H   GLU A  14      14.673  10.434 -10.487  1.00  0.00           H  
ATOM    236  HA  GLU A  14      11.982   9.909 -11.650  1.00  0.00           H  
ATOM    237 1HB  GLU A  14      13.722   8.793 -13.047  1.00  0.00           H  
ATOM    238 2HB  GLU A  14      14.338   7.968 -11.622  1.00  0.00           H  
ATOM    239 1HG  GLU A  14      12.126   6.850 -11.365  1.00  0.00           H  
ATOM    240 2HG  GLU A  14      11.603   7.613 -12.865  1.00  0.00           H  
ATOM    241  N   ILE A  15      11.390   9.422  -9.285  1.00  0.00           N  
ATOM    242  CA  ILE A  15      10.963   9.040  -7.944  1.00  0.00           C  
ATOM    243  C   ILE A  15      10.026   7.839  -7.986  1.00  0.00           C  
ATOM    244  O   ILE A  15       8.844   7.972  -8.305  1.00  0.00           O  
ATOM    245  CB  ILE A  15      10.263  10.213  -7.235  1.00  0.00           C  
ATOM    246  CG1 ILE A  15      11.196  11.425  -7.160  1.00  0.00           C  
ATOM    247  CG2 ILE A  15       9.809   9.799  -5.844  1.00  0.00           C  
ATOM    248  CD1 ILE A  15      10.523  12.684  -6.662  1.00  0.00           C  
ATOM    249  H   ILE A  15      10.827  10.075  -9.813  1.00  0.00           H  
ATOM    250  HA  ILE A  15      11.848   8.753  -7.376  1.00  0.00           H  
ATOM    251  HB  ILE A  15       9.393  10.521  -7.814  1.00  0.00           H  
ATOM    252 1HG1 ILE A  15      12.031  11.199  -6.498  1.00  0.00           H  
ATOM    253 2HG1 ILE A  15      11.609  11.628  -8.148  1.00  0.00           H  
ATOM    254 1HG2 ILE A  15       9.317  10.641  -5.356  1.00  0.00           H  
ATOM    255 2HG2 ILE A  15       9.111   8.967  -5.922  1.00  0.00           H  
ATOM    256 3HG2 ILE A  15      10.674   9.494  -5.255  1.00  0.00           H  
ATOM    257 1HD1 ILE A  15      11.248  13.498  -6.636  1.00  0.00           H  
ATOM    258 2HD1 ILE A  15       9.704  12.948  -7.331  1.00  0.00           H  
ATOM    259 3HD1 ILE A  15      10.133  12.515  -5.659  1.00  0.00           H  
ATOM    260  N   GLN A  16      10.561   6.667  -7.663  1.00  0.00           N  
ATOM    261  CA  GLN A  16       9.771   5.441  -7.654  1.00  0.00           C  
ATOM    262  C   GLN A  16       8.778   5.434  -6.499  1.00  0.00           C  
ATOM    263  O   GLN A  16       9.161   5.277  -5.339  1.00  0.00           O  
ATOM    264  CB  GLN A  16      10.684   4.215  -7.565  1.00  0.00           C  
ATOM    265  CG  GLN A  16       9.950   2.887  -7.613  1.00  0.00           C  
ATOM    266  CD  GLN A  16      10.897   1.702  -7.638  1.00  0.00           C  
ATOM    267  OE1 GLN A  16      12.001   1.784  -8.183  1.00  0.00           O  
ATOM    268  NE2 GLN A  16      10.470   0.592  -7.048  1.00  0.00           N  
ATOM    269  H   GLN A  16      11.539   6.623  -7.417  1.00  0.00           H  
ATOM    270  HA  GLN A  16       9.203   5.397  -8.583  1.00  0.00           H  
ATOM    271 1HB  GLN A  16      11.399   4.234  -8.388  1.00  0.00           H  
ATOM    272 2HB  GLN A  16      11.253   4.252  -6.636  1.00  0.00           H  
ATOM    273 1HG  GLN A  16       9.318   2.801  -6.729  1.00  0.00           H  
ATOM    274 2HG  GLN A  16       9.337   2.854  -8.514  1.00  0.00           H  
ATOM    275 1HE2 GLN A  16      11.051  -0.223  -7.033  1.00  0.00           H  
ATOM    276 2HE2 GLN A  16       9.567   0.568  -6.619  1.00  0.00           H  
ATOM    277  N   ILE A  17       7.501   5.606  -6.822  1.00  0.00           N  
ATOM    278  CA  ILE A  17       6.460   5.702  -5.806  1.00  0.00           C  
ATOM    279  C   ILE A  17       5.530   4.496  -5.854  1.00  0.00           C  
ATOM    280  O   ILE A  17       4.822   4.285  -6.838  1.00  0.00           O  
ATOM    281  CB  ILE A  17       5.638   6.992  -5.981  1.00  0.00           C  
ATOM    282  CG1 ILE A  17       6.538   8.222  -5.839  1.00  0.00           C  
ATOM    283  CG2 ILE A  17       4.502   7.040  -4.972  1.00  0.00           C  
ATOM    284  CD1 ILE A  17       5.861   9.520  -6.214  1.00  0.00           C  
ATOM    285  H   ILE A  17       7.244   5.671  -7.796  1.00  0.00           H  
ATOM    286  HA  ILE A  17       6.941   5.714  -4.828  1.00  0.00           H  
ATOM    287  HB  ILE A  17       5.219   7.022  -6.987  1.00  0.00           H  
ATOM    288 1HG1 ILE A  17       6.884   8.302  -4.810  1.00  0.00           H  
ATOM    289 2HG1 ILE A  17       7.419   8.103  -6.471  1.00  0.00           H  
ATOM    290 1HG2 ILE A  17       3.931   7.959  -5.109  1.00  0.00           H  
ATOM    291 2HG2 ILE A  17       3.848   6.182  -5.119  1.00  0.00           H  
ATOM    292 3HG2 ILE A  17       4.911   7.016  -3.962  1.00  0.00           H  
ATOM    293 1HD1 ILE A  17       6.562  10.346  -6.088  1.00  0.00           H  
ATOM    294 2HD1 ILE A  17       5.537   9.475  -7.254  1.00  0.00           H  
ATOM    295 3HD1 ILE A  17       4.996   9.678  -5.571  1.00  0.00           H  
ATOM    296  N   HIS A  18       5.537   3.707  -4.785  1.00  0.00           N  
ATOM    297  CA  HIS A  18       4.527   2.674  -4.588  1.00  0.00           C  
ATOM    298  C   HIS A  18       3.366   3.192  -3.748  1.00  0.00           C  
ATOM    299  O   HIS A  18       3.536   3.522  -2.574  1.00  0.00           O  
ATOM    300  CB  HIS A  18       5.138   1.439  -3.919  1.00  0.00           C  
ATOM    301  CG  HIS A  18       6.189   0.765  -4.745  1.00  0.00           C  
ATOM    302  ND1 HIS A  18       5.883  -0.068  -5.801  1.00  0.00           N  
ATOM    303  CD2 HIS A  18       7.540   0.800  -4.671  1.00  0.00           C  
ATOM    304  CE1 HIS A  18       7.003  -0.516  -6.342  1.00  0.00           C  
ATOM    305  NE2 HIS A  18       8.022  -0.005  -5.674  1.00  0.00           N  
ATOM    306  H   HIS A  18       6.261   3.825  -4.091  1.00  0.00           H  
ATOM    307  HA  HIS A  18       4.133   2.395  -5.566  1.00  0.00           H  
ATOM    308 1HB  HIS A  18       5.584   1.725  -2.966  1.00  0.00           H  
ATOM    309 2HB  HIS A  18       4.353   0.714  -3.708  1.00  0.00           H  
ATOM    310  HD1 HIS A  18       4.970  -0.248  -6.168  1.00  0.00           H  
ATOM    311  HD2 HIS A  18       8.232   1.315  -4.005  1.00  0.00           H  
ATOM    312  HE1 HIS A  18       6.976  -1.192  -7.196  1.00  0.00           H  
ATOM    313  N   ASN A  19       2.187   3.262  -4.356  1.00  0.00           N  
ATOM    314  CA  ASN A  19       1.014   3.816  -3.691  1.00  0.00           C  
ATOM    315  C   ASN A  19      -0.211   2.937  -3.911  1.00  0.00           C  
ATOM    316  O   ASN A  19      -0.857   3.006  -4.956  1.00  0.00           O  
ATOM    317  CB  ASN A  19       0.747   5.231  -4.170  1.00  0.00           C  
ATOM    318  CG  ASN A  19      -0.394   5.883  -3.440  1.00  0.00           C  
ATOM    319  OD1 ASN A  19      -1.070   5.246  -2.623  1.00  0.00           O  
ATOM    320  ND2 ASN A  19      -0.623   7.141  -3.717  1.00  0.00           N  
ATOM    321  H   ASN A  19       2.101   2.922  -5.303  1.00  0.00           H  
ATOM    322  HA  ASN A  19       1.215   3.847  -2.620  1.00  0.00           H  
ATOM    323 1HB  ASN A  19       1.644   5.837  -4.032  1.00  0.00           H  
ATOM    324 2HB  ASN A  19       0.521   5.219  -5.236  1.00  0.00           H  
ATOM    325 1HD2 ASN A  19      -1.370   7.626  -3.262  1.00  0.00           H  
ATOM    326 2HD2 ASN A  19      -0.051   7.617  -4.385  1.00  0.00           H  
ATOM    327  N   GLY A  20      -0.524   2.109  -2.920  1.00  0.00           N  
ATOM    328  CA  GLY A  20      -1.673   1.215  -3.002  1.00  0.00           C  
ATOM    329  C   GLY A  20      -2.874   1.791  -2.264  1.00  0.00           C  
ATOM    330  O   GLY A  20      -3.852   1.089  -2.008  1.00  0.00           O  
ATOM    331  H   GLY A  20       0.048   2.100  -2.087  1.00  0.00           H  
ATOM    332 1HA  GLY A  20      -1.930   1.049  -4.049  1.00  0.00           H  
ATOM    333 2HA  GLY A  20      -1.411   0.246  -2.578  1.00  0.00           H  
ATOM    334  N   THR A  21      -2.794   3.073  -1.924  1.00  0.00           N  
ATOM    335  CA  THR A  21      -3.867   3.741  -1.197  1.00  0.00           C  
ATOM    336  C   THR A  21      -4.639   4.690  -2.105  1.00  0.00           C  
ATOM    337  O   THR A  21      -4.226   4.959  -3.233  1.00  0.00           O  
ATOM    338  CB  THR A  21      -3.317   4.517   0.014  1.00  0.00           C  
ATOM    339  OG1 THR A  21      -2.529   5.624  -0.442  1.00  0.00           O  
ATOM    340  CG2 THR A  21      -2.458   3.611   0.882  1.00  0.00           C  
ATOM    341  H   THR A  21      -1.968   3.598  -2.175  1.00  0.00           H  
ATOM    342  HA  THR A  21      -4.561   2.980  -0.842  1.00  0.00           H  
ATOM    343  HB  THR A  21      -4.147   4.900   0.608  1.00  0.00           H  
ATOM    344  HG1 THR A  21      -2.123   5.402  -1.284  1.00  0.00           H  
ATOM    345 1HG2 THR A  21      -2.078   4.176   1.733  1.00  0.00           H  
ATOM    346 2HG2 THR A  21      -3.058   2.775   1.240  1.00  0.00           H  
ATOM    347 3HG2 THR A  21      -1.621   3.233   0.297  1.00  0.00           H  
ATOM    348  N   ASP A  22      -5.763   5.195  -1.607  1.00  0.00           N  
ATOM    349  CA  ASP A  22      -6.568   6.155  -2.352  1.00  0.00           C  
ATOM    350  C   ASP A  22      -5.933   7.539  -2.333  1.00  0.00           C  
ATOM    351  O   ASP A  22      -6.037   8.294  -3.299  1.00  0.00           O  
ATOM    352  CB  ASP A  22      -7.984   6.229  -1.776  1.00  0.00           C  
ATOM    353  CG  ASP A  22      -8.790   4.961  -2.020  1.00  0.00           C  
ATOM    354  OD1 ASP A  22      -8.399   4.184  -2.859  1.00  0.00           O  
ATOM    355  OD2 ASP A  22      -9.790   4.781  -1.366  1.00  0.00           O  
ATOM    356  H   ASP A  22      -6.067   4.906  -0.688  1.00  0.00           H  
ATOM    357  HA  ASP A  22      -6.616   5.824  -3.389  1.00  0.00           H  
ATOM    358 1HB  ASP A  22      -7.931   6.407  -0.701  1.00  0.00           H  
ATOM    359 2HB  ASP A  22      -8.515   7.071  -2.221  1.00  0.00           H  
ATOM    360  N   LYS A  23      -5.273   7.867  -1.227  1.00  0.00           N  
ATOM    361  CA  LYS A  23      -4.591   9.148  -1.093  1.00  0.00           C  
ATOM    362  C   LYS A  23      -3.462   9.280  -2.107  1.00  0.00           C  
ATOM    363  O   LYS A  23      -2.639   8.377  -2.255  1.00  0.00           O  
ATOM    364  CB  LYS A  23      -4.045   9.319   0.326  1.00  0.00           C  
ATOM    365  CG  LYS A  23      -3.353  10.652   0.578  1.00  0.00           C  
ATOM    366  CD  LYS A  23      -2.930  10.789   2.033  1.00  0.00           C  
ATOM    367  CE  LYS A  23      -2.186  12.094   2.273  1.00  0.00           C  
ATOM    368  NZ  LYS A  23      -1.831  12.277   3.707  1.00  0.00           N  
ATOM    369  H   LYS A  23      -5.244   7.211  -0.459  1.00  0.00           H  
ATOM    370  HA  LYS A  23      -5.314   9.939  -1.293  1.00  0.00           H  
ATOM    371 1HB  LYS A  23      -4.861   9.225   1.043  1.00  0.00           H  
ATOM    372 2HB  LYS A  23      -3.329   8.525   0.539  1.00  0.00           H  
ATOM    373 1HG  LYS A  23      -2.470  10.729  -0.057  1.00  0.00           H  
ATOM    374 2HG  LYS A  23      -4.031  11.467   0.327  1.00  0.00           H  
ATOM    375 1HD  LYS A  23      -3.813  10.761   2.673  1.00  0.00           H  
ATOM    376 2HD  LYS A  23      -2.281   9.956   2.303  1.00  0.00           H  
ATOM    377 1HE  LYS A  23      -1.272  12.105   1.681  1.00  0.00           H  
ATOM    378 2HE  LYS A  23      -2.807  12.931   1.956  1.00  0.00           H  
ATOM    379 1HZ  LYS A  23      -1.340  13.152   3.824  1.00  0.00           H  
ATOM    380 2HZ  LYS A  23      -2.674  12.287   4.264  1.00  0.00           H  
ATOM    381 3HZ  LYS A  23      -1.239  11.516   4.007  1.00  0.00           H  
ATOM    382  N   PRO A  24      -3.429  10.411  -2.804  1.00  0.00           N  
ATOM    383  CA  PRO A  24      -2.390  10.671  -3.794  1.00  0.00           C  
ATOM    384  C   PRO A  24      -1.049  10.943  -3.125  1.00  0.00           C  
ATOM    385  O   PRO A  24      -0.994  11.375  -1.974  1.00  0.00           O  
ATOM    386  CB  PRO A  24      -2.916  11.908  -4.529  1.00  0.00           C  
ATOM    387  CG  PRO A  24      -3.744  12.614  -3.510  1.00  0.00           C  
ATOM    388  CD  PRO A  24      -4.418  11.507  -2.743  1.00  0.00           C  
ATOM    389  HA  PRO A  24      -2.281   9.780  -4.412  1.00  0.00           H  
ATOM    390 1HB  PRO A  24      -2.074  12.516  -4.891  1.00  0.00           H  
ATOM    391 2HB  PRO A  24      -3.495  11.602  -5.413  1.00  0.00           H  
ATOM    392 1HG  PRO A  24      -3.107  13.244  -2.873  1.00  0.00           H  
ATOM    393 2HG  PRO A  24      -4.462  13.285  -4.004  1.00  0.00           H  
ATOM    394 1HD  PRO A  24      -4.598  11.835  -1.708  1.00  0.00           H  
ATOM    395 2HD  PRO A  24      -5.365  11.242  -3.236  1.00  0.00           H  
ATOM    396  N   ALA A  25       0.032  10.687  -3.854  1.00  0.00           N  
ATOM    397  CA  ALA A  25       1.377  10.841  -3.311  1.00  0.00           C  
ATOM    398  C   ALA A  25       1.893  12.260  -3.513  1.00  0.00           C  
ATOM    399  O   ALA A  25       2.159  12.680  -4.639  1.00  0.00           O  
ATOM    400  CB  ALA A  25       2.325   9.838  -3.951  1.00  0.00           C  
ATOM    401  H   ALA A  25      -0.080  10.378  -4.809  1.00  0.00           H  
ATOM    402  HA  ALA A  25       1.333  10.651  -2.239  1.00  0.00           H  
ATOM    403 1HB  ALA A  25       3.325   9.966  -3.535  1.00  0.00           H  
ATOM    404 2HB  ALA A  25       1.975   8.826  -3.749  1.00  0.00           H  
ATOM    405 3HB  ALA A  25       2.356  10.002  -5.027  1.00  0.00           H  
ATOM    406  N   ARG A  26       2.031  12.996  -2.415  1.00  0.00           N  
ATOM    407  CA  ARG A  26       2.494  14.377  -2.471  1.00  0.00           C  
ATOM    408  C   ARG A  26       4.011  14.446  -2.591  1.00  0.00           C  
ATOM    409  O   ARG A  26       4.733  14.055  -1.674  1.00  0.00           O  
ATOM    410  CB  ARG A  26       2.050  15.141  -1.233  1.00  0.00           C  
ATOM    411  CG  ARG A  26       2.448  16.608  -1.209  1.00  0.00           C  
ATOM    412  CD  ARG A  26       1.946  17.295   0.009  1.00  0.00           C  
ATOM    413  NE  ARG A  26       2.283  18.709   0.012  1.00  0.00           N  
ATOM    414  CZ  ARG A  26       3.438  19.220   0.479  1.00  0.00           C  
ATOM    415  NH1 ARG A  26       4.356  18.421   0.977  1.00  0.00           N  
ATOM    416  NH2 ARG A  26       3.649  20.524   0.438  1.00  0.00           N  
ATOM    417  H   ARG A  26       1.811  12.587  -1.518  1.00  0.00           H  
ATOM    418  HA  ARG A  26       2.067  14.841  -3.361  1.00  0.00           H  
ATOM    419 1HB  ARG A  26       0.966  15.093  -1.144  1.00  0.00           H  
ATOM    420 2HB  ARG A  26       2.472  14.671  -0.344  1.00  0.00           H  
ATOM    421 1HG  ARG A  26       3.535  16.691  -1.226  1.00  0.00           H  
ATOM    422 2HG  ARG A  26       2.033  17.112  -2.083  1.00  0.00           H  
ATOM    423 1HD  ARG A  26       0.862  17.202   0.058  1.00  0.00           H  
ATOM    424 2HD  ARG A  26       2.390  16.837   0.892  1.00  0.00           H  
ATOM    425  HE  ARG A  26       1.601  19.355  -0.364  1.00  0.00           H  
ATOM    426 1HH1 ARG A  26       4.195  17.424   1.009  1.00  0.00           H  
ATOM    427 2HH1 ARG A  26       5.222  18.804   1.328  1.00  0.00           H  
ATOM    428 1HH2 ARG A  26       2.944  21.138   0.055  1.00  0.00           H  
ATOM    429 2HH2 ARG A  26       4.515  20.906   0.788  1.00  0.00           H  
ATOM    430  N   VAL A  27       4.488  14.946  -3.726  1.00  0.00           N  
ATOM    431  CA  VAL A  27       5.920  15.035  -3.981  1.00  0.00           C  
ATOM    432  C   VAL A  27       6.432  16.453  -3.761  1.00  0.00           C  
ATOM    433  O   VAL A  27       6.171  17.349  -4.565  1.00  0.00           O  
ATOM    434  CB  VAL A  27       6.235  14.597  -5.423  1.00  0.00           C  
ATOM    435  CG1 VAL A  27       7.727  14.706  -5.700  1.00  0.00           C  
ATOM    436  CG2 VAL A  27       5.747  13.174  -5.650  1.00  0.00           C  
ATOM    437  H   VAL A  27       3.841  15.272  -4.430  1.00  0.00           H  
ATOM    438  HA  VAL A  27       6.432  14.383  -3.273  1.00  0.00           H  
ATOM    439  HB  VAL A  27       5.729  15.270  -6.116  1.00  0.00           H  
ATOM    440 1HG1 VAL A  27       7.931  14.393  -6.725  1.00  0.00           H  
ATOM    441 2HG1 VAL A  27       8.046  15.740  -5.567  1.00  0.00           H  
ATOM    442 3HG1 VAL A  27       8.273  14.064  -5.010  1.00  0.00           H  
ATOM    443 1HG2 VAL A  27       5.972  12.871  -6.672  1.00  0.00           H  
ATOM    444 2HG2 VAL A  27       6.249  12.502  -4.953  1.00  0.00           H  
ATOM    445 3HG2 VAL A  27       4.670  13.128  -5.487  1.00  0.00           H  
ATOM    446  N   GLU A  28       7.161  16.652  -2.669  1.00  0.00           N  
ATOM    447  CA  GLU A  28       7.769  17.944  -2.378  1.00  0.00           C  
ATOM    448  C   GLU A  28       9.254  17.944  -2.719  1.00  0.00           C  
ATOM    449  O   GLU A  28      10.020  17.135  -2.196  1.00  0.00           O  
ATOM    450  CB  GLU A  28       7.575  18.306  -0.903  1.00  0.00           C  
ATOM    451  CG  GLU A  28       8.176  19.644  -0.499  1.00  0.00           C  
ATOM    452  CD  GLU A  28       7.922  19.989   0.942  1.00  0.00           C  
ATOM    453  OE1 GLU A  28       6.828  19.767   1.402  1.00  0.00           O  
ATOM    454  OE2 GLU A  28       8.824  20.474   1.584  1.00  0.00           O  
ATOM    455  H   GLU A  28       7.297  15.887  -2.023  1.00  0.00           H  
ATOM    456  HA  GLU A  28       7.283  18.695  -3.001  1.00  0.00           H  
ATOM    457 1HB  GLU A  28       6.509  18.334  -0.673  1.00  0.00           H  
ATOM    458 2HB  GLU A  28       8.024  17.535  -0.277  1.00  0.00           H  
ATOM    459 1HG  GLU A  28       9.252  19.614  -0.670  1.00  0.00           H  
ATOM    460 2HG  GLU A  28       7.758  20.425  -1.134  1.00  0.00           H  
ATOM    461  N   MET A  29       9.654  18.855  -3.599  1.00  0.00           N  
ATOM    462  CA  MET A  29      11.052  18.978  -3.992  1.00  0.00           C  
ATOM    463  C   MET A  29      11.540  20.414  -3.853  1.00  0.00           C  
ATOM    464  O   MET A  29      10.878  21.351  -4.301  1.00  0.00           O  
ATOM    465  CB  MET A  29      11.242  18.487  -5.426  1.00  0.00           C  
ATOM    466  CG  MET A  29      10.896  17.021  -5.641  1.00  0.00           C  
ATOM    467  SD  MET A  29      11.144  16.490  -7.347  1.00  0.00           S  
ATOM    468  CE  MET A  29       9.741  17.261  -8.149  1.00  0.00           C  
ATOM    469  H   MET A  29       8.972  19.479  -4.006  1.00  0.00           H  
ATOM    470  HA  MET A  29      11.648  18.357  -3.324  1.00  0.00           H  
ATOM    471 1HB  MET A  29      10.621  19.079  -6.098  1.00  0.00           H  
ATOM    472 2HB  MET A  29      12.280  18.633  -5.727  1.00  0.00           H  
ATOM    473 1HG  MET A  29      11.516  16.402  -4.994  1.00  0.00           H  
ATOM    474 2HG  MET A  29       9.852  16.851  -5.376  1.00  0.00           H  
ATOM    475 1HE  MET A  29       9.755  17.025  -9.213  1.00  0.00           H  
ATOM    476 2HE  MET A  29       8.817  16.887  -7.706  1.00  0.00           H  
ATOM    477 3HE  MET A  29       9.795  18.342  -8.017  1.00  0.00           H  
ATOM    478  N   GLU A  30      12.701  20.582  -3.230  1.00  0.00           N  
ATOM    479  CA  GLU A  30      13.329  21.893  -3.120  1.00  0.00           C  
ATOM    480  C   GLU A  30      14.607  21.962  -3.947  1.00  0.00           C  
ATOM    481  O   GLU A  30      15.654  21.467  -3.531  1.00  0.00           O  
ATOM    482  CB  GLU A  30      13.640  22.215  -1.656  1.00  0.00           C  
ATOM    483  CG  GLU A  30      14.240  23.595  -1.430  1.00  0.00           C  
ATOM    484  CD  GLU A  30      14.468  23.903   0.024  1.00  0.00           C  
ATOM    485  OE1 GLU A  30      14.012  23.149   0.850  1.00  0.00           O  
ATOM    486  OE2 GLU A  30      15.101  24.892   0.309  1.00  0.00           O  
ATOM    487  H   GLU A  30      13.160  19.780  -2.821  1.00  0.00           H  
ATOM    488  HA  GLU A  30      12.635  22.635  -3.514  1.00  0.00           H  
ATOM    489 1HB  GLU A  30      12.725  22.147  -1.067  1.00  0.00           H  
ATOM    490 2HB  GLU A  30      14.339  21.478  -1.262  1.00  0.00           H  
ATOM    491 1HG  GLU A  30      15.192  23.657  -1.956  1.00  0.00           H  
ATOM    492 2HG  GLU A  30      13.572  24.344  -1.854  1.00  0.00           H  
ATOM    493  N   VAL A  31      14.514  22.580  -5.120  1.00  0.00           N  
ATOM    494  CA  VAL A  31      15.647  22.664  -6.033  1.00  0.00           C  
ATOM    495  C   VAL A  31      16.370  23.997  -5.891  1.00  0.00           C  
ATOM    496  O   VAL A  31      15.994  24.989  -6.516  1.00  0.00           O  
ATOM    497  CB  VAL A  31      15.174  22.493  -7.489  1.00  0.00           C  
ATOM    498  CG1 VAL A  31      16.355  22.570  -8.445  1.00  0.00           C  
ATOM    499  CG2 VAL A  31      14.441  21.169  -7.643  1.00  0.00           C  
ATOM    500  H   VAL A  31      13.635  23.001  -5.386  1.00  0.00           H  
ATOM    501  HA  VAL A  31      16.350  21.873  -5.774  1.00  0.00           H  
ATOM    502  HB  VAL A  31      14.502  23.313  -7.742  1.00  0.00           H  
ATOM    503 1HG1 VAL A  31      16.002  22.448  -9.470  1.00  0.00           H  
ATOM    504 2HG1 VAL A  31      16.842  23.540  -8.344  1.00  0.00           H  
ATOM    505 3HG1 VAL A  31      17.066  21.779  -8.210  1.00  0.00           H  
ATOM    506 1HG2 VAL A  31      14.109  21.055  -8.674  1.00  0.00           H  
ATOM    507 2HG2 VAL A  31      15.111  20.350  -7.385  1.00  0.00           H  
ATOM    508 3HG2 VAL A  31      13.576  21.153  -6.980  1.00  0.00           H  
ATOM    509  N   ASN A  32      17.411  24.015  -5.064  1.00  0.00           N  
ATOM    510  CA  ASN A  32      18.132  25.246  -4.767  1.00  0.00           C  
ATOM    511  C   ASN A  32      17.183  26.341  -4.296  1.00  0.00           C  
ATOM    512  O   ASN A  32      17.370  27.516  -4.612  1.00  0.00           O  
ATOM    513  CB  ASN A  32      18.921  25.709  -5.978  1.00  0.00           C  
ATOM    514  CG  ASN A  32      20.016  26.675  -5.619  1.00  0.00           C  
ATOM    515  OD1 ASN A  32      20.618  26.579  -4.544  1.00  0.00           O  
ATOM    516  ND2 ASN A  32      20.285  27.605  -6.500  1.00  0.00           N  
ATOM    517  H   ASN A  32      17.709  23.153  -4.631  1.00  0.00           H  
ATOM    518  HA  ASN A  32      18.833  25.041  -3.957  1.00  0.00           H  
ATOM    519 1HB  ASN A  32      19.364  24.845  -6.475  1.00  0.00           H  
ATOM    520 2HB  ASN A  32      18.249  26.187  -6.690  1.00  0.00           H  
ATOM    521 1HD2 ASN A  32      21.004  28.276  -6.315  1.00  0.00           H  
ATOM    522 2HD2 ASN A  32      19.772  27.645  -7.357  1.00  0.00           H  
ATOM    523  N   GLY A  33      16.164  25.948  -3.539  1.00  0.00           N  
ATOM    524  CA  GLY A  33      15.215  26.901  -2.977  1.00  0.00           C  
ATOM    525  C   GLY A  33      13.888  26.864  -3.725  1.00  0.00           C  
ATOM    526  O   GLY A  33      12.852  27.258  -3.191  1.00  0.00           O  
ATOM    527  H   GLY A  33      16.044  24.964  -3.348  1.00  0.00           H  
ATOM    528 1HA  GLY A  33      15.049  26.673  -1.924  1.00  0.00           H  
ATOM    529 2HA  GLY A  33      15.635  27.905  -3.026  1.00  0.00           H  
ATOM    530  N   GLN A  34      13.927  26.387  -4.965  1.00  0.00           N  
ATOM    531  CA  GLN A  34      12.738  26.345  -5.807  1.00  0.00           C  
ATOM    532  C   GLN A  34      11.765  25.273  -5.333  1.00  0.00           C  
ATOM    533  O   GLN A  34      12.119  24.099  -5.236  1.00  0.00           O  
ATOM    534  CB  GLN A  34      13.124  26.092  -7.267  1.00  0.00           C  
ATOM    535  CG  GLN A  34      11.944  26.042  -8.223  1.00  0.00           C  
ATOM    536  CD  GLN A  34      11.267  27.390  -8.378  1.00  0.00           C  
ATOM    537  OE1 GLN A  34      11.917  28.395  -8.680  1.00  0.00           O  
ATOM    538  NE2 GLN A  34       9.956  27.420  -8.173  1.00  0.00           N  
ATOM    539  H   GLN A  34      14.803  26.045  -5.333  1.00  0.00           H  
ATOM    540  HA  GLN A  34      12.235  27.309  -5.732  1.00  0.00           H  
ATOM    541 1HB  GLN A  34      13.799  26.877  -7.607  1.00  0.00           H  
ATOM    542 2HB  GLN A  34      13.659  25.145  -7.343  1.00  0.00           H  
ATOM    543 1HG  GLN A  34      12.297  25.721  -9.203  1.00  0.00           H  
ATOM    544 2HG  GLN A  34      11.210  25.332  -7.841  1.00  0.00           H  
ATOM    545 1HE2 GLN A  34       9.454  28.282  -8.261  1.00  0.00           H  
ATOM    546 2HE2 GLN A  34       9.468  26.582  -7.929  1.00  0.00           H  
ATOM    547  N   ARG A  35      10.536  25.685  -5.039  1.00  0.00           N  
ATOM    548  CA  ARG A  35       9.560  24.800  -4.415  1.00  0.00           C  
ATOM    549  C   ARG A  35       8.716  24.085  -5.462  1.00  0.00           C  
ATOM    550  O   ARG A  35       8.075  24.722  -6.297  1.00  0.00           O  
ATOM    551  CB  ARG A  35       8.648  25.583  -3.481  1.00  0.00           C  
ATOM    552  CG  ARG A  35       7.621  24.743  -2.738  1.00  0.00           C  
ATOM    553  CD  ARG A  35       6.692  25.587  -1.944  1.00  0.00           C  
ATOM    554  NE  ARG A  35       5.763  24.785  -1.164  1.00  0.00           N  
ATOM    555  CZ  ARG A  35       4.595  24.299  -1.628  1.00  0.00           C  
ATOM    556  NH1 ARG A  35       4.228  24.542  -2.867  1.00  0.00           N  
ATOM    557  NH2 ARG A  35       3.818  23.579  -0.838  1.00  0.00           N  
ATOM    558  H   ARG A  35      10.272  26.636  -5.253  1.00  0.00           H  
ATOM    559  HA  ARG A  35      10.103  24.043  -3.849  1.00  0.00           H  
ATOM    560 1HB  ARG A  35       9.250  26.102  -2.736  1.00  0.00           H  
ATOM    561 2HB  ARG A  35       8.107  26.339  -4.050  1.00  0.00           H  
ATOM    562 1HG  ARG A  35       7.035  24.168  -3.455  1.00  0.00           H  
ATOM    563 2HG  ARG A  35       8.132  24.061  -2.057  1.00  0.00           H  
ATOM    564 1HD  ARG A  35       7.264  26.211  -1.258  1.00  0.00           H  
ATOM    565 2HD  ARG A  35       6.114  26.222  -2.615  1.00  0.00           H  
ATOM    566  HE  ARG A  35       6.011  24.578  -0.206  1.00  0.00           H  
ATOM    567 1HH1 ARG A  35       4.822  25.092  -3.471  1.00  0.00           H  
ATOM    568 2HH1 ARG A  35       3.353  24.178  -3.215  1.00  0.00           H  
ATOM    569 1HH2 ARG A  35       4.101  23.393   0.115  1.00  0.00           H  
ATOM    570 2HH2 ARG A  35       2.944  23.215  -1.186  1.00  0.00           H  
ATOM    571  N   TYR A  36       8.721  22.757  -5.411  1.00  0.00           N  
ATOM    572  CA  TYR A  36       7.830  21.956  -6.242  1.00  0.00           C  
ATOM    573  C   TYR A  36       6.844  21.166  -5.390  1.00  0.00           C  
ATOM    574  O   TYR A  36       7.189  20.683  -4.312  1.00  0.00           O  
ATOM    575  CB  TYR A  36       8.636  21.010  -7.134  1.00  0.00           C  
ATOM    576  CG  TYR A  36       9.441  21.716  -8.203  1.00  0.00           C  
ATOM    577  CD1 TYR A  36      10.750  22.096  -7.948  1.00  0.00           C  
ATOM    578  CD2 TYR A  36       8.869  21.984  -9.438  1.00  0.00           C  
ATOM    579  CE1 TYR A  36      11.485  22.741  -8.924  1.00  0.00           C  
ATOM    580  CE2 TYR A  36       9.603  22.629 -10.414  1.00  0.00           C  
ATOM    581  CZ  TYR A  36      10.906  23.007 -10.160  1.00  0.00           C  
ATOM    582  OH  TYR A  36      11.638  23.649 -11.132  1.00  0.00           O  
ATOM    583  H   TYR A  36       9.358  22.291  -4.781  1.00  0.00           H  
ATOM    584  HA  TYR A  36       7.256  22.633  -6.875  1.00  0.00           H  
ATOM    585 1HB  TYR A  36       9.324  20.427  -6.519  1.00  0.00           H  
ATOM    586 2HB  TYR A  36       7.962  20.308  -7.624  1.00  0.00           H  
ATOM    587  HD1 TYR A  36      11.200  21.885  -6.977  1.00  0.00           H  
ATOM    588  HD2 TYR A  36       7.839  21.686  -9.638  1.00  0.00           H  
ATOM    589  HE1 TYR A  36      12.514  23.039  -8.724  1.00  0.00           H  
ATOM    590  HE2 TYR A  36       9.154  22.840 -11.384  1.00  0.00           H  
ATOM    591  HH  TYR A  36      11.486  23.223 -11.979  1.00  0.00           H  
ATOM    592  N   GLU A  37       5.616  21.039  -5.880  1.00  0.00           N  
ATOM    593  CA  GLU A  37       4.603  20.233  -5.210  1.00  0.00           C  
ATOM    594  C   GLU A  37       3.723  19.505  -6.218  1.00  0.00           C  
ATOM    595  O   GLU A  37       2.910  20.121  -6.907  1.00  0.00           O  
ATOM    596  CB  GLU A  37       3.738  21.110  -4.302  1.00  0.00           C  
ATOM    597  CG  GLU A  37       2.698  20.346  -3.495  1.00  0.00           C  
ATOM    598  CD  GLU A  37       1.935  21.224  -2.543  1.00  0.00           C  
ATOM    599  OE1 GLU A  37       2.102  22.419  -2.603  1.00  0.00           O  
ATOM    600  OE2 GLU A  37       1.182  20.700  -1.756  1.00  0.00           O  
ATOM    601  H   GLU A  37       5.377  21.513  -6.740  1.00  0.00           H  
ATOM    602  HA  GLU A  37       5.113  19.481  -4.607  1.00  0.00           H  
ATOM    603 1HB  GLU A  37       4.375  21.649  -3.601  1.00  0.00           H  
ATOM    604 2HB  GLU A  37       3.214  21.852  -4.905  1.00  0.00           H  
ATOM    605 1HG  GLU A  37       1.994  19.875  -4.181  1.00  0.00           H  
ATOM    606 2HG  GLU A  37       3.197  19.557  -2.933  1.00  0.00           H  
ATOM    607  N   TYR A  38       3.889  18.189  -6.299  1.00  0.00           N  
ATOM    608  CA  TYR A  38       3.091  17.370  -7.204  1.00  0.00           C  
ATOM    609  C   TYR A  38       2.249  16.360  -6.435  1.00  0.00           C  
ATOM    610  O   TYR A  38       2.508  16.086  -5.263  1.00  0.00           O  
ATOM    611  CB  TYR A  38       3.992  16.652  -8.211  1.00  0.00           C  
ATOM    612  CG  TYR A  38       4.740  17.587  -9.135  1.00  0.00           C  
ATOM    613  CD1 TYR A  38       6.012  18.025  -8.798  1.00  0.00           C  
ATOM    614  CD2 TYR A  38       4.154  18.006 -10.321  1.00  0.00           C  
ATOM    615  CE1 TYR A  38       6.696  18.878  -9.642  1.00  0.00           C  
ATOM    616  CE2 TYR A  38       4.838  18.859 -11.165  1.00  0.00           C  
ATOM    617  CZ  TYR A  38       6.103  19.295 -10.829  1.00  0.00           C  
ATOM    618  OH  TYR A  38       6.784  20.145 -11.670  1.00  0.00           O  
ATOM    619  H   TYR A  38       4.586  17.744  -5.719  1.00  0.00           H  
ATOM    620  HA  TYR A  38       2.411  18.028  -7.745  1.00  0.00           H  
ATOM    621 1HB  TYR A  38       4.723  16.044  -7.677  1.00  0.00           H  
ATOM    622 2HB  TYR A  38       3.390  15.979  -8.822  1.00  0.00           H  
ATOM    623  HD1 TYR A  38       6.473  17.696  -7.866  1.00  0.00           H  
ATOM    624  HD2 TYR A  38       3.154  17.662 -10.586  1.00  0.00           H  
ATOM    625  HE1 TYR A  38       7.695  19.223  -9.377  1.00  0.00           H  
ATOM    626  HE2 TYR A  38       4.377  19.189 -12.096  1.00  0.00           H  
ATOM    627  HH  TYR A  38       6.239  20.338 -12.437  1.00  0.00           H  
ATOM    628  N   HIS A  39       1.240  15.810  -7.101  1.00  0.00           N  
ATOM    629  CA  HIS A  39       0.370  14.812  -6.488  1.00  0.00           C  
ATOM    630  C   HIS A  39       0.141  13.632  -7.423  1.00  0.00           C  
ATOM    631  O   HIS A  39      -0.710  13.686  -8.310  1.00  0.00           O  
ATOM    632  CB  HIS A  39      -0.976  15.433  -6.100  1.00  0.00           C  
ATOM    633  CG  HIS A  39      -0.865  16.519  -5.076  1.00  0.00           C  
ATOM    634  ND1 HIS A  39      -0.691  16.260  -3.733  1.00  0.00           N  
ATOM    635  CD2 HIS A  39      -0.904  17.867  -5.198  1.00  0.00           C  
ATOM    636  CE1 HIS A  39      -0.627  17.403  -3.072  1.00  0.00           C  
ATOM    637  NE2 HIS A  39      -0.754  18.392  -3.938  1.00  0.00           N  
ATOM    638  H   HIS A  39       1.070  16.089  -8.057  1.00  0.00           H  
ATOM    639  HA  HIS A  39       0.864  14.438  -5.591  1.00  0.00           H  
ATOM    640 1HB  HIS A  39      -1.454  15.848  -6.988  1.00  0.00           H  
ATOM    641 2HB  HIS A  39      -1.633  14.658  -5.706  1.00  0.00           H  
ATOM    642  HD2 HIS A  39      -1.032  18.430  -6.123  1.00  0.00           H  
ATOM    643  HE1 HIS A  39      -0.492  17.511  -1.996  1.00  0.00           H  
ATOM    644  HE2 HIS A  39      -0.743  19.377  -3.715  1.00  0.00           H  
ATOM    645  N   MET A  40       0.907  12.565  -7.219  1.00  0.00           N  
ATOM    646  CA  MET A  40       0.846  11.400  -8.094  1.00  0.00           C  
ATOM    647  C   MET A  40      -0.298  10.475  -7.699  1.00  0.00           C  
ATOM    648  O   MET A  40      -0.547  10.249  -6.515  1.00  0.00           O  
ATOM    649  CB  MET A  40       2.175  10.648  -8.064  1.00  0.00           C  
ATOM    650  CG  MET A  40       3.359  11.441  -8.597  1.00  0.00           C  
ATOM    651  SD  MET A  40       3.220  11.798 -10.360  1.00  0.00           S  
ATOM    652  CE  MET A  40       2.657  13.497 -10.317  1.00  0.00           C  
ATOM    653  H   MET A  40       1.547  12.561  -6.438  1.00  0.00           H  
ATOM    654  HA  MET A  40       0.659  11.749  -9.109  1.00  0.00           H  
ATOM    655 1HB  MET A  40       2.403  10.354  -7.040  1.00  0.00           H  
ATOM    656 2HB  MET A  40       2.090   9.735  -8.655  1.00  0.00           H  
ATOM    657 1HG  MET A  40       3.437  12.385  -8.059  1.00  0.00           H  
ATOM    658 2HG  MET A  40       4.278  10.878  -8.432  1.00  0.00           H  
ATOM    659 1HE  MET A  40       2.523  13.862 -11.336  1.00  0.00           H  
ATOM    660 2HE  MET A  40       1.707  13.552  -9.784  1.00  0.00           H  
ATOM    661 3HE  MET A  40       3.396  14.113  -9.805  1.00  0.00           H  
ATOM    662  N   PRO A  41      -0.991   9.940  -8.699  1.00  0.00           N  
ATOM    663  CA  PRO A  41      -2.080   9.000  -8.460  1.00  0.00           C  
ATOM    664  C   PRO A  41      -1.549   7.649  -7.997  1.00  0.00           C  
ATOM    665  O   PRO A  41      -0.353   7.375  -8.095  1.00  0.00           O  
ATOM    666  CB  PRO A  41      -2.757   8.901  -9.830  1.00  0.00           C  
ATOM    667  CG  PRO A  41      -1.656   9.158 -10.802  1.00  0.00           C  
ATOM    668  CD  PRO A  41      -0.812  10.215 -10.140  1.00  0.00           C  
ATOM    669  HA  PRO A  41      -2.707   9.403  -7.665  1.00  0.00           H  
ATOM    670 1HB  PRO A  41      -3.211   7.907  -9.955  1.00  0.00           H  
ATOM    671 2HB  PRO A  41      -3.571   9.637  -9.902  1.00  0.00           H  
ATOM    672 1HG  PRO A  41      -1.097   8.231 -10.997  1.00  0.00           H  
ATOM    673 2HG  PRO A  41      -2.070   9.489 -11.766  1.00  0.00           H  
ATOM    674 1HD  PRO A  41       0.237  10.093 -10.446  1.00  0.00           H  
ATOM    675 2HD  PRO A  41      -1.185  11.211 -10.420  1.00  0.00           H  
ATOM    676  N   PRO A  42      -2.445   6.809  -7.491  1.00  0.00           N  
ATOM    677  CA  PRO A  42      -2.072   5.478  -7.028  1.00  0.00           C  
ATOM    678  C   PRO A  42      -1.355   4.695  -8.121  1.00  0.00           C  
ATOM    679  O   PRO A  42      -1.731   4.759  -9.291  1.00  0.00           O  
ATOM    680  CB  PRO A  42      -3.421   4.845  -6.672  1.00  0.00           C  
ATOM    681  CG  PRO A  42      -4.284   6.005  -6.309  1.00  0.00           C  
ATOM    682  CD  PRO A  42      -3.878   7.089  -7.272  1.00  0.00           C  
ATOM    683  HA  PRO A  42      -1.382   5.592  -6.192  1.00  0.00           H  
ATOM    684 1HB  PRO A  42      -3.808   4.277  -7.530  1.00  0.00           H  
ATOM    685 2HB  PRO A  42      -3.295   4.132  -5.844  1.00  0.00           H  
ATOM    686 1HG  PRO A  42      -5.346   5.732  -6.402  1.00  0.00           H  
ATOM    687 2HG  PRO A  42      -4.119   6.288  -5.259  1.00  0.00           H  
ATOM    688 1HD  PRO A  42      -4.460   6.993  -8.200  1.00  0.00           H  
ATOM    689 2HD  PRO A  42      -4.045   8.073  -6.808  1.00  0.00           H  
ATOM    690  N   ASN A  43      -0.322   3.956  -7.732  1.00  0.00           N  
ATOM    691  CA  ASN A  43       0.456   3.168  -8.680  1.00  0.00           C  
ATOM    692  C   ASN A  43       1.009   4.041  -9.799  1.00  0.00           C  
ATOM    693  O   ASN A  43       0.839   3.736 -10.979  1.00  0.00           O  
ATOM    694  CB  ASN A  43      -0.381   2.037  -9.249  1.00  0.00           C  
ATOM    695  CG  ASN A  43      -0.802   1.045  -8.201  1.00  0.00           C  
ATOM    696  OD1 ASN A  43      -0.005   0.662  -7.336  1.00  0.00           O  
ATOM    697  ND2 ASN A  43      -2.039   0.622  -8.259  1.00  0.00           N  
ATOM    698  H   ASN A  43      -0.069   3.940  -6.754  1.00  0.00           H  
ATOM    699  HA  ASN A  43       1.302   2.734  -8.146  1.00  0.00           H  
ATOM    700 1HB  ASN A  43      -1.274   2.448  -9.723  1.00  0.00           H  
ATOM    701 2HB  ASN A  43       0.187   1.516 -10.019  1.00  0.00           H  
ATOM    702 1HD2 ASN A  43      -2.374  -0.038  -7.587  1.00  0.00           H  
ATOM    703 2HD2 ASN A  43      -2.648   0.960  -8.976  1.00  0.00           H  
ATOM    704  N   SER A  44       1.673   5.129  -9.421  1.00  0.00           N  
ATOM    705  CA  SER A  44       2.306   6.015 -10.390  1.00  0.00           C  
ATOM    706  C   SER A  44       3.518   6.714  -9.788  1.00  0.00           C  
ATOM    707  O   SER A  44       3.528   7.049  -8.603  1.00  0.00           O  
ATOM    708  CB  SER A  44       1.309   7.047 -10.882  1.00  0.00           C  
ATOM    709  OG  SER A  44       1.896   7.903 -11.823  1.00  0.00           O  
ATOM    710  H   SER A  44       1.741   5.346  -8.437  1.00  0.00           H  
ATOM    711  HA  SER A  44       2.651   5.410 -11.228  1.00  0.00           H  
ATOM    712 1HB  SER A  44       0.454   6.541 -11.330  1.00  0.00           H  
ATOM    713 2HB  SER A  44       0.941   7.628 -10.038  1.00  0.00           H  
ATOM    714  HG  SER A  44       2.588   8.376 -11.356  1.00  0.00           H  
ATOM    715  N   LYS A  45       4.538   6.932 -10.610  1.00  0.00           N  
ATOM    716  CA  LYS A  45       5.789   7.516 -10.141  1.00  0.00           C  
ATOM    717  C   LYS A  45       5.987   8.918 -10.702  1.00  0.00           C  
ATOM    718  O   LYS A  45       5.331   9.309 -11.668  1.00  0.00           O  
ATOM    719  CB  LYS A  45       6.973   6.625 -10.523  1.00  0.00           C  
ATOM    720  CG  LYS A  45       7.183   6.467 -12.024  1.00  0.00           C  
ATOM    721  CD  LYS A  45       8.364   5.557 -12.323  1.00  0.00           C  
ATOM    722  CE  LYS A  45       8.605   5.436 -13.821  1.00  0.00           C  
ATOM    723  NZ  LYS A  45       9.741   4.526 -14.130  1.00  0.00           N  
ATOM    724  H   LYS A  45       4.445   6.686 -11.585  1.00  0.00           H  
ATOM    725  HA  LYS A  45       5.740   7.594  -9.055  1.00  0.00           H  
ATOM    726 1HB  LYS A  45       7.889   7.035 -10.099  1.00  0.00           H  
ATOM    727 2HB  LYS A  45       6.832   5.631 -10.099  1.00  0.00           H  
ATOM    728 1HG  LYS A  45       6.284   6.043 -12.474  1.00  0.00           H  
ATOM    729 2HG  LYS A  45       7.365   7.444 -12.470  1.00  0.00           H  
ATOM    730 1HD  LYS A  45       9.262   5.957 -11.850  1.00  0.00           H  
ATOM    731 2HD  LYS A  45       8.171   4.565 -11.915  1.00  0.00           H  
ATOM    732 1HE  LYS A  45       7.707   5.053 -14.304  1.00  0.00           H  
ATOM    733 2HE  LYS A  45       8.822   6.421 -14.235  1.00  0.00           H  
ATOM    734 1HZ  LYS A  45       9.868   4.473 -15.131  1.00  0.00           H  
ATOM    735 2HZ  LYS A  45      10.584   4.881 -13.702  1.00  0.00           H  
ATOM    736 3HZ  LYS A  45       9.543   3.604 -13.768  1.00  0.00           H  
ATOM    737  N   MET A  46       6.894   9.672 -10.091  1.00  0.00           N  
ATOM    738  CA  MET A  46       7.159  11.043 -10.510  1.00  0.00           C  
ATOM    739  C   MET A  46       8.468  11.139 -11.283  1.00  0.00           C  
ATOM    740  O   MET A  46       9.438  10.450 -10.968  1.00  0.00           O  
ATOM    741  CB  MET A  46       7.187  11.970  -9.297  1.00  0.00           C  
ATOM    742  CG  MET A  46       7.462  13.430  -9.626  1.00  0.00           C  
ATOM    743  SD  MET A  46       6.143  14.184 -10.598  1.00  0.00           S  
ATOM    744  CE  MET A  46       7.013  15.564 -11.337  1.00  0.00           C  
ATOM    745  H   MET A  46       7.413   9.286  -9.315  1.00  0.00           H  
ATOM    746  HA  MET A  46       6.354  11.355 -11.176  1.00  0.00           H  
ATOM    747 1HB  MET A  46       6.231  11.919  -8.778  1.00  0.00           H  
ATOM    748 2HB  MET A  46       7.957  11.634  -8.600  1.00  0.00           H  
ATOM    749 1HG  MET A  46       7.576  13.996  -8.702  1.00  0.00           H  
ATOM    750 2HG  MET A  46       8.392  13.508 -10.189  1.00  0.00           H  
ATOM    751 1HE  MET A  46       6.328  16.129 -11.970  1.00  0.00           H  
ATOM    752 2HE  MET A  46       7.401  16.212 -10.551  1.00  0.00           H  
ATOM    753 3HE  MET A  46       7.841  15.191 -11.941  1.00  0.00           H  
ATOM    754  N   GLU A  47       8.489  11.998 -12.297  1.00  0.00           N  
ATOM    755  CA  GLU A  47       9.695  12.223 -13.086  1.00  0.00           C  
ATOM    756  C   GLU A  47       9.812  13.681 -13.509  1.00  0.00           C  
ATOM    757  O   GLU A  47       8.845  14.282 -13.975  1.00  0.00           O  
ATOM    758  CB  GLU A  47       9.698  11.321 -14.322  1.00  0.00           C  
ATOM    759  CG  GLU A  47      10.968  11.403 -15.156  1.00  0.00           C  
ATOM    760  CD  GLU A  47      10.979  10.431 -16.303  1.00  0.00           C  
ATOM    761  OE1 GLU A  47       9.971   9.810 -16.540  1.00  0.00           O  
ATOM    762  OE2 GLU A  47      11.997  10.308 -16.943  1.00  0.00           O  
ATOM    763  H   GLU A  47       7.649  12.509 -12.526  1.00  0.00           H  
ATOM    764  HA  GLU A  47      10.557  11.985 -12.462  1.00  0.00           H  
ATOM    765 1HB  GLU A  47       9.565  10.283 -14.016  1.00  0.00           H  
ATOM    766 2HB  GLU A  47       8.858  11.583 -14.966  1.00  0.00           H  
ATOM    767 1HG  GLU A  47      11.067  12.414 -15.552  1.00  0.00           H  
ATOM    768 2HG  GLU A  47      11.826  11.209 -14.513  1.00  0.00           H  
ATOM    769  N   TYR A  48      11.004  14.246 -13.342  1.00  0.00           N  
ATOM    770  CA  TYR A  48      11.226  15.660 -13.618  1.00  0.00           C  
ATOM    771  C   TYR A  48      12.695  15.940 -13.908  1.00  0.00           C  
ATOM    772  O   TYR A  48      13.582  15.425 -13.227  1.00  0.00           O  
ATOM    773  CB  TYR A  48      10.745  16.516 -12.444  1.00  0.00           C  
ATOM    774  CG  TYR A  48      10.852  18.005 -12.691  1.00  0.00           C  
ATOM    775  CD1 TYR A  48      10.013  18.618 -13.610  1.00  0.00           C  
ATOM    776  CD2 TYR A  48      11.789  18.757 -11.998  1.00  0.00           C  
ATOM    777  CE1 TYR A  48      10.111  19.978 -13.834  1.00  0.00           C  
ATOM    778  CE2 TYR A  48      11.887  20.116 -12.222  1.00  0.00           C  
ATOM    779  CZ  TYR A  48      11.052  20.726 -13.137  1.00  0.00           C  
ATOM    780  OH  TYR A  48      11.150  22.080 -13.361  1.00  0.00           O  
ATOM    781  H   TYR A  48      11.775  13.681 -13.017  1.00  0.00           H  
ATOM    782  HA  TYR A  48      10.654  15.926 -14.506  1.00  0.00           H  
ATOM    783 1HB  TYR A  48       9.702  16.282 -12.226  1.00  0.00           H  
ATOM    784 2HB  TYR A  48      11.327  16.276 -11.556  1.00  0.00           H  
ATOM    785  HD1 TYR A  48       9.277  18.027 -14.154  1.00  0.00           H  
ATOM    786  HD2 TYR A  48      12.449  18.275 -11.276  1.00  0.00           H  
ATOM    787  HE1 TYR A  48       9.452  20.460 -14.556  1.00  0.00           H  
ATOM    788  HE2 TYR A  48      12.624  20.707 -11.678  1.00  0.00           H  
ATOM    789  HH  TYR A  48      10.594  22.321 -14.105  1.00  0.00           H  
ATOM    790  N   ARG A  49      12.947  16.760 -14.923  1.00  0.00           N  
ATOM    791  CA  ARG A  49      14.310  17.104 -15.310  1.00  0.00           C  
ATOM    792  C   ARG A  49      14.728  18.444 -14.718  1.00  0.00           C  
ATOM    793  O   ARG A  49      14.040  19.451 -14.890  1.00  0.00           O  
ATOM    794  CB  ARG A  49      14.439  17.160 -16.825  1.00  0.00           C  
ATOM    795  CG  ARG A  49      15.847  17.413 -17.338  1.00  0.00           C  
ATOM    796  CD  ARG A  49      15.894  17.446 -18.822  1.00  0.00           C  
ATOM    797  NE  ARG A  49      17.257  17.523 -19.321  1.00  0.00           N  
ATOM    798  CZ  ARG A  49      17.594  17.871 -20.578  1.00  0.00           C  
ATOM    799  NH1 ARG A  49      16.657  18.171 -21.450  1.00  0.00           N  
ATOM    800  NH2 ARG A  49      18.866  17.911 -20.935  1.00  0.00           N  
ATOM    801  H   ARG A  49      12.174  17.154 -15.440  1.00  0.00           H  
ATOM    802  HA  ARG A  49      14.978  16.341 -14.912  1.00  0.00           H  
ATOM    803 1HB  ARG A  49      14.096  16.219 -17.254  1.00  0.00           H  
ATOM    804 2HB  ARG A  49      13.798  17.951 -17.216  1.00  0.00           H  
ATOM    805 1HG  ARG A  49      16.205  18.372 -16.962  1.00  0.00           H  
ATOM    806 2HG  ARG A  49      16.509  16.618 -16.992  1.00  0.00           H  
ATOM    807 1HD  ARG A  49      15.435  16.541 -19.221  1.00  0.00           H  
ATOM    808 2HD  ARG A  49      15.349  18.318 -19.184  1.00  0.00           H  
ATOM    809  HE  ARG A  49      18.006  17.299 -18.679  1.00  0.00           H  
ATOM    810 1HH1 ARG A  49      15.684  18.141 -21.177  1.00  0.00           H  
ATOM    811 2HH1 ARG A  49      16.909  18.433 -22.392  1.00  0.00           H  
ATOM    812 1HH2 ARG A  49      19.586  17.680 -20.264  1.00  0.00           H  
ATOM    813 2HH2 ARG A  49      19.118  18.172 -21.877  1.00  0.00           H  
ATOM    814  N   VAL A  50      15.859  18.451 -14.021  1.00  0.00           N  
ATOM    815  CA  VAL A  50      16.412  19.682 -13.469  1.00  0.00           C  
ATOM    816  C   VAL A  50      17.736  20.037 -14.133  1.00  0.00           C  
ATOM    817  O   VAL A  50      18.785  19.502 -13.773  1.00  0.00           O  
ATOM    818  CB  VAL A  50      16.625  19.538 -11.950  1.00  0.00           C  
ATOM    819  CG1 VAL A  50      17.227  20.810 -11.374  1.00  0.00           C  
ATOM    820  CG2 VAL A  50      15.303  19.210 -11.271  1.00  0.00           C  
ATOM    821  H   VAL A  50      16.349  17.580 -13.870  1.00  0.00           H  
ATOM    822  HA  VAL A  50      15.709  20.490 -13.672  1.00  0.00           H  
ATOM    823  HB  VAL A  50      17.337  18.733 -11.767  1.00  0.00           H  
ATOM    824 1HG1 VAL A  50      17.371  20.691 -10.300  1.00  0.00           H  
ATOM    825 2HG1 VAL A  50      18.188  21.005 -11.848  1.00  0.00           H  
ATOM    826 3HG1 VAL A  50      16.553  21.647 -11.558  1.00  0.00           H  
ATOM    827 1HG2 VAL A  50      15.461  19.109 -10.198  1.00  0.00           H  
ATOM    828 2HG2 VAL A  50      14.589  20.012 -11.459  1.00  0.00           H  
ATOM    829 3HG2 VAL A  50      14.911  18.274 -11.670  1.00  0.00           H  
ATOM    830  N   PRO A  51      17.681  20.943 -15.103  1.00  0.00           N  
ATOM    831  CA  PRO A  51      18.865  21.322 -15.865  1.00  0.00           C  
ATOM    832  C   PRO A  51      19.806  22.181 -15.030  1.00  0.00           C  
ATOM    833  O   PRO A  51      20.956  22.406 -15.409  1.00  0.00           O  
ATOM    834  CB  PRO A  51      18.279  22.107 -17.043  1.00  0.00           C  
ATOM    835  CG  PRO A  51      17.003  22.666 -16.512  1.00  0.00           C  
ATOM    836  CD  PRO A  51      16.459  21.578 -15.625  1.00  0.00           C  
ATOM    837  HA  PRO A  51      19.398  20.411 -16.138  1.00  0.00           H  
ATOM    838 1HB  PRO A  51      18.986  22.887 -17.364  1.00  0.00           H  
ATOM    839 2HB  PRO A  51      18.128  21.438 -17.903  1.00  0.00           H  
ATOM    840 1HG  PRO A  51      17.196  23.601 -15.966  1.00  0.00           H  
ATOM    841 2HG  PRO A  51      16.324  22.916 -17.341  1.00  0.00           H  
ATOM    842 1HD  PRO A  51      15.859  22.027 -14.820  1.00  0.00           H  
ATOM    843 2HD  PRO A  51      15.850  20.886 -16.224  1.00  0.00           H  
ATOM    844  N   LEU A  52      19.312  22.657 -13.893  1.00  0.00           N  
ATOM    845  CA  LEU A  52      20.131  23.429 -12.966  1.00  0.00           C  
ATOM    846  C   LEU A  52      21.210  22.561 -12.330  1.00  0.00           C  
ATOM    847  O   LEU A  52      22.291  23.045 -11.993  1.00  0.00           O  
ATOM    848  CB  LEU A  52      19.253  24.046 -11.870  1.00  0.00           C  
ATOM    849  CG  LEU A  52      18.260  25.117 -12.339  1.00  0.00           C  
ATOM    850  CD1 LEU A  52      17.366  25.526 -11.176  1.00  0.00           C  
ATOM    851  CD2 LEU A  52      19.024  26.313 -12.888  1.00  0.00           C  
ATOM    852  H   LEU A  52      18.344  22.480 -13.665  1.00  0.00           H  
ATOM    853  HA  LEU A  52      20.627  24.219 -13.529  1.00  0.00           H  
ATOM    854 1HB  LEU A  52      18.682  23.251 -11.394  1.00  0.00           H  
ATOM    855 2HB  LEU A  52      19.900  24.501 -11.120  1.00  0.00           H  
ATOM    856  HG  LEU A  52      17.621  24.705 -13.121  1.00  0.00           H  
ATOM    857 1HD1 LEU A  52      16.660  26.287 -11.510  1.00  0.00           H  
ATOM    858 2HD1 LEU A  52      16.817  24.656 -10.816  1.00  0.00           H  
ATOM    859 3HD1 LEU A  52      17.979  25.929 -10.371  1.00  0.00           H  
ATOM    860 1HD2 LEU A  52      18.318  27.074 -13.223  1.00  0.00           H  
ATOM    861 2HD2 LEU A  52      19.661  26.727 -12.107  1.00  0.00           H  
ATOM    862 3HD2 LEU A  52      19.640  25.996 -13.730  1.00  0.00           H  
ATOM    863  N   ARG A  53      20.911  21.277 -12.170  1.00  0.00           N  
ATOM    864  CA  ARG A  53      21.852  20.340 -11.568  1.00  0.00           C  
ATOM    865  C   ARG A  53      22.330  20.836 -10.209  1.00  0.00           C  
ATOM    866  O   ARG A  53      23.531  20.910  -9.951  1.00  0.00           O  
ATOM    867  CB  ARG A  53      23.053  20.129 -12.478  1.00  0.00           C  
ATOM    868  CG  ARG A  53      22.731  19.512 -13.830  1.00  0.00           C  
ATOM    869  CD  ARG A  53      23.959  19.260 -14.626  1.00  0.00           C  
ATOM    870  NE  ARG A  53      23.658  18.644 -15.908  1.00  0.00           N  
ATOM    871  CZ  ARG A  53      24.564  18.415 -16.878  1.00  0.00           C  
ATOM    872  NH1 ARG A  53      25.821  18.756 -16.698  1.00  0.00           N  
ATOM    873  NH2 ARG A  53      24.189  17.848 -18.012  1.00  0.00           N  
ATOM    874  H   ARG A  53      20.008  20.940 -12.473  1.00  0.00           H  
ATOM    875  HA  ARG A  53      21.336  19.392 -11.415  1.00  0.00           H  
ATOM    876 1HB  ARG A  53      23.544  21.084 -12.660  1.00  0.00           H  
ATOM    877 2HB  ARG A  53      23.775  19.479 -11.983  1.00  0.00           H  
ATOM    878 1HG  ARG A  53      22.216  18.562 -13.683  1.00  0.00           H  
ATOM    879 2HG  ARG A  53      22.089  20.189 -14.395  1.00  0.00           H  
ATOM    880 1HD  ARG A  53      24.471  20.204 -14.813  1.00  0.00           H  
ATOM    881 2HD  ARG A  53      24.619  18.592 -14.074  1.00  0.00           H  
ATOM    882  HE  ARG A  53      22.701  18.369 -16.084  1.00  0.00           H  
ATOM    883 1HH1 ARG A  53      26.107  19.189 -15.831  1.00  0.00           H  
ATOM    884 2HH1 ARG A  53      26.500  18.584 -17.425  1.00  0.00           H  
ATOM    885 1HH2 ARG A  53      23.223  17.586 -18.151  1.00  0.00           H  
ATOM    886 2HH2 ARG A  53      24.868  17.677 -18.739  1.00  0.00           H  
ATOM    887  N   GLN A  54      21.382  21.175  -9.342  1.00  0.00           N  
ATOM    888  CA  GLN A  54      21.704  21.677  -8.011  1.00  0.00           C  
ATOM    889  C   GLN A  54      21.335  20.663  -6.936  1.00  0.00           C  
ATOM    890  O   GLN A  54      20.758  19.616  -7.228  1.00  0.00           O  
ATOM    891  CB  GLN A  54      20.983  23.002  -7.749  1.00  0.00           C  
ATOM    892  CG  GLN A  54      21.347  24.111  -8.722  1.00  0.00           C  
ATOM    893  CD  GLN A  54      22.798  24.535  -8.600  1.00  0.00           C  
ATOM    894  OE1 GLN A  54      23.256  24.930  -7.524  1.00  0.00           O  
ATOM    895  NE2 GLN A  54      23.531  24.457  -9.705  1.00  0.00           N  
ATOM    896  H   GLN A  54      20.413  21.083  -9.611  1.00  0.00           H  
ATOM    897  HA  GLN A  54      22.781  21.839  -7.963  1.00  0.00           H  
ATOM    898 1HB  GLN A  54      19.906  22.847  -7.803  1.00  0.00           H  
ATOM    899 2HB  GLN A  54      21.214  23.349  -6.742  1.00  0.00           H  
ATOM    900 1HG  GLN A  54      21.178  23.758  -9.739  1.00  0.00           H  
ATOM    901 2HG  GLN A  54      20.719  24.979  -8.519  1.00  0.00           H  
ATOM    902 1HE2 GLN A  54      24.496  24.724  -9.685  1.00  0.00           H  
ATOM    903 2HE2 GLN A  54      23.120  24.132 -10.556  1.00  0.00           H  
ATOM    904  N   GLU A  55      21.672  20.981  -5.690  1.00  0.00           N  
ATOM    905  CA  GLU A  55      21.253  20.170  -4.553  1.00  0.00           C  
ATOM    906  C   GLU A  55      19.744  20.233  -4.358  1.00  0.00           C  
ATOM    907  O   GLU A  55      19.158  21.315  -4.320  1.00  0.00           O  
ATOM    908  CB  GLU A  55      21.962  20.632  -3.279  1.00  0.00           C  
ATOM    909  CG  GLU A  55      21.641  19.802  -2.044  1.00  0.00           C  
ATOM    910  CD  GLU A  55      22.371  20.272  -0.817  1.00  0.00           C  
ATOM    911  OE1 GLU A  55      23.130  21.206  -0.921  1.00  0.00           O  
ATOM    912  OE2 GLU A  55      22.170  19.696   0.227  1.00  0.00           O  
ATOM    913  H   GLU A  55      22.232  21.805  -5.527  1.00  0.00           H  
ATOM    914  HA  GLU A  55      21.520  19.133  -4.760  1.00  0.00           H  
ATOM    915 1HB  GLU A  55      23.041  20.602  -3.431  1.00  0.00           H  
ATOM    916 2HB  GLU A  55      21.691  21.667  -3.066  1.00  0.00           H  
ATOM    917 1HG  GLU A  55      20.569  19.850  -1.855  1.00  0.00           H  
ATOM    918 2HG  GLU A  55      21.902  18.763  -2.240  1.00  0.00           H  
ATOM    919  N   ILE A  56      19.119  19.067  -4.234  1.00  0.00           N  
ATOM    920  CA  ILE A  56      17.665  18.981  -4.165  1.00  0.00           C  
ATOM    921  C   ILE A  56      17.217  18.192  -2.941  1.00  0.00           C  
ATOM    922  O   ILE A  56      17.714  17.096  -2.681  1.00  0.00           O  
ATOM    923  CB  ILE A  56      17.093  18.326  -5.436  1.00  0.00           C  
ATOM    924  CG1 ILE A  56      17.537  19.099  -6.681  1.00  0.00           C  
ATOM    925  CG2 ILE A  56      15.576  18.256  -5.361  1.00  0.00           C  
ATOM    926  CD1 ILE A  56      17.211  18.401  -7.981  1.00  0.00           C  
ATOM    927  H   ILE A  56      19.665  18.219  -4.185  1.00  0.00           H  
ATOM    928  HA  ILE A  56      17.269  19.992  -4.074  1.00  0.00           H  
ATOM    929  HB  ILE A  56      17.490  17.316  -5.535  1.00  0.00           H  
ATOM    930 1HG1 ILE A  56      17.059  20.078  -6.690  1.00  0.00           H  
ATOM    931 2HG1 ILE A  56      18.614  19.263  -6.643  1.00  0.00           H  
ATOM    932 1HG2 ILE A  56      15.188  17.791  -6.268  1.00  0.00           H  
ATOM    933 2HG2 ILE A  56      15.281  17.664  -4.496  1.00  0.00           H  
ATOM    934 3HG2 ILE A  56      15.169  19.263  -5.268  1.00  0.00           H  
ATOM    935 1HD1 ILE A  56      17.557  19.010  -8.817  1.00  0.00           H  
ATOM    936 2HD1 ILE A  56      17.710  17.431  -8.008  1.00  0.00           H  
ATOM    937 3HD1 ILE A  56      16.134  18.258  -8.058  1.00  0.00           H  
ATOM    938  N   ARG A  57      16.276  18.756  -2.192  1.00  0.00           N  
ATOM    939  CA  ARG A  57      15.656  18.047  -1.079  1.00  0.00           C  
ATOM    940  C   ARG A  57      14.374  17.351  -1.515  1.00  0.00           C  
ATOM    941  O   ARG A  57      13.483  17.974  -2.092  1.00  0.00           O  
ATOM    942  CB  ARG A  57      15.346  19.007   0.061  1.00  0.00           C  
ATOM    943  CG  ARG A  57      14.671  18.372   1.266  1.00  0.00           C  
ATOM    944  CD  ARG A  57      14.413  19.367   2.338  1.00  0.00           C  
ATOM    945  NE  ARG A  57      13.571  20.458   1.874  1.00  0.00           N  
ATOM    946  CZ  ARG A  57      12.225  20.430   1.853  1.00  0.00           C  
ATOM    947  NH1 ARG A  57      11.583  19.362   2.271  1.00  0.00           N  
ATOM    948  NH2 ARG A  57      11.549  21.477   1.411  1.00  0.00           N  
ATOM    949  H   ARG A  57      15.982  19.700  -2.399  1.00  0.00           H  
ATOM    950  HA  ARG A  57      16.352  17.282  -0.735  1.00  0.00           H  
ATOM    951 1HB  ARG A  57      16.269  19.471   0.406  1.00  0.00           H  
ATOM    952 2HB  ARG A  57      14.695  19.803  -0.301  1.00  0.00           H  
ATOM    953 1HG  ARG A  57      13.718  17.939   0.963  1.00  0.00           H  
ATOM    954 2HG  ARG A  57      15.313  17.589   1.672  1.00  0.00           H  
ATOM    955 1HD  ARG A  57      13.909  18.880   3.173  1.00  0.00           H  
ATOM    956 2HD  ARG A  57      15.358  19.787   2.680  1.00  0.00           H  
ATOM    957  HE  ARG A  57      14.029  21.298   1.544  1.00  0.00           H  
ATOM    958 1HH1 ARG A  57      12.099  18.562   2.609  1.00  0.00           H  
ATOM    959 2HH1 ARG A  57      10.573  19.341   2.255  1.00  0.00           H  
ATOM    960 1HH2 ARG A  57      12.042  22.298   1.089  1.00  0.00           H  
ATOM    961 2HH2 ARG A  57      10.540  21.455   1.395  1.00  0.00           H  
ATOM    962  N   PHE A  58      14.286  16.055  -1.235  1.00  0.00           N  
ATOM    963  CA  PHE A  58      13.124  15.264  -1.624  1.00  0.00           C  
ATOM    964  C   PHE A  58      12.317  14.835  -0.405  1.00  0.00           C  
ATOM    965  O   PHE A  58      12.861  14.271   0.544  1.00  0.00           O  
ATOM    966  CB  PHE A  58      13.558  14.029  -2.415  1.00  0.00           C  
ATOM    967  CG  PHE A  58      14.245  14.351  -3.711  1.00  0.00           C  
ATOM    968  CD1 PHE A  58      15.621  14.521  -3.760  1.00  0.00           C  
ATOM    969  CD2 PHE A  58      13.518  14.484  -4.884  1.00  0.00           C  
ATOM    970  CE1 PHE A  58      16.254  14.817  -4.953  1.00  0.00           C  
ATOM    971  CE2 PHE A  58      14.148  14.779  -6.078  1.00  0.00           C  
ATOM    972  CZ  PHE A  58      15.518  14.945  -6.111  1.00  0.00           C  
ATOM    973  H   PHE A  58      15.043  15.606  -0.741  1.00  0.00           H  
ATOM    974  HA  PHE A  58      12.482  15.888  -2.246  1.00  0.00           H  
ATOM    975 1HB  PHE A  58      14.237  13.430  -1.809  1.00  0.00           H  
ATOM    976 2HB  PHE A  58      12.687  13.414  -2.635  1.00  0.00           H  
ATOM    977  HD1 PHE A  58      16.203  14.417  -2.844  1.00  0.00           H  
ATOM    978  HD2 PHE A  58      12.436  14.353  -4.857  1.00  0.00           H  
ATOM    979  HE1 PHE A  58      17.336  14.948  -4.977  1.00  0.00           H  
ATOM    980  HE2 PHE A  58      13.565  14.881  -6.993  1.00  0.00           H  
ATOM    981  HZ  PHE A  58      16.016  15.180  -7.051  1.00  0.00           H  
ATOM    982  N   GLU A  59      11.017  15.106  -0.437  1.00  0.00           N  
ATOM    983  CA  GLU A  59      10.114  14.652   0.614  1.00  0.00           C  
ATOM    984  C   GLU A  59       8.757  14.260   0.043  1.00  0.00           C  
ATOM    985  O   GLU A  59       7.973  15.117  -0.365  1.00  0.00           O  
ATOM    986  CB  GLU A  59       9.936  15.743   1.673  1.00  0.00           C  
ATOM    987  CG  GLU A  59       9.104  15.323   2.876  1.00  0.00           C  
ATOM    988  CD  GLU A  59       9.119  16.341   3.982  1.00  0.00           C  
ATOM    989  OE1 GLU A  59       9.749  17.358   3.819  1.00  0.00           O  
ATOM    990  OE2 GLU A  59       8.498  16.101   4.990  1.00  0.00           O  
ATOM    991  H   GLU A  59      10.644  15.640  -1.209  1.00  0.00           H  
ATOM    992  HA  GLU A  59      10.550  13.767   1.077  1.00  0.00           H  
ATOM    993 1HB  GLU A  59      10.914  16.060   2.036  1.00  0.00           H  
ATOM    994 2HB  GLU A  59       9.458  16.613   1.222  1.00  0.00           H  
ATOM    995 1HG  GLU A  59       8.075  15.166   2.555  1.00  0.00           H  
ATOM    996 2HG  GLU A  59       9.486  14.376   3.255  1.00  0.00           H  
ATOM    997  N   VAL A  60       8.485  12.960   0.017  1.00  0.00           N  
ATOM    998  CA  VAL A  60       7.280  12.442  -0.620  1.00  0.00           C  
ATOM    999  C   VAL A  60       6.365  11.770   0.395  1.00  0.00           C  
ATOM   1000  O   VAL A  60       6.783  10.868   1.120  1.00  0.00           O  
ATOM   1001  CB  VAL A  60       7.651  11.430  -1.721  1.00  0.00           C  
ATOM   1002  CG1 VAL A  60       6.396  10.877  -2.381  1.00  0.00           C  
ATOM   1003  CG2 VAL A  60       8.555  12.092  -2.750  1.00  0.00           C  
ATOM   1004  H   VAL A  60       9.130  12.314   0.449  1.00  0.00           H  
ATOM   1005  HA  VAL A  60       6.738  13.282  -1.054  1.00  0.00           H  
ATOM   1006  HB  VAL A  60       8.173  10.588  -1.266  1.00  0.00           H  
ATOM   1007 1HG1 VAL A  60       6.677  10.164  -3.156  1.00  0.00           H  
ATOM   1008 2HG1 VAL A  60       5.782  10.377  -1.632  1.00  0.00           H  
ATOM   1009 3HG1 VAL A  60       5.831  11.694  -2.829  1.00  0.00           H  
ATOM   1010 1HG2 VAL A  60       8.813  11.370  -3.524  1.00  0.00           H  
ATOM   1011 2HG2 VAL A  60       8.035  12.938  -3.200  1.00  0.00           H  
ATOM   1012 3HG2 VAL A  60       9.465  12.443  -2.263  1.00  0.00           H  
ATOM   1013  N   GLU A  61       5.115  12.216   0.443  1.00  0.00           N  
ATOM   1014  CA  GLU A  61       4.151  11.693   1.403  1.00  0.00           C  
ATOM   1015  C   GLU A  61       3.201  10.700   0.745  1.00  0.00           C  
ATOM   1016  O   GLU A  61       2.437  11.059  -0.152  1.00  0.00           O  
ATOM   1017  CB  GLU A  61       3.352  12.835   2.035  1.00  0.00           C  
ATOM   1018  CG  GLU A  61       2.360  12.394   3.102  1.00  0.00           C  
ATOM   1019  CD  GLU A  61       1.636  13.547   3.740  1.00  0.00           C  
ATOM   1020  OE1 GLU A  61       2.290  14.441   4.222  1.00  0.00           O  
ATOM   1021  OE2 GLU A  61       0.428  13.534   3.746  1.00  0.00           O  
ATOM   1022  H   GLU A  61       4.824  12.937  -0.202  1.00  0.00           H  
ATOM   1023  HA  GLU A  61       4.701  11.162   2.181  1.00  0.00           H  
ATOM   1024 1HB  GLU A  61       4.038  13.549   2.491  1.00  0.00           H  
ATOM   1025 2HB  GLU A  61       2.797  13.363   1.260  1.00  0.00           H  
ATOM   1026 1HG  GLU A  61       1.628  11.726   2.649  1.00  0.00           H  
ATOM   1027 2HG  GLU A  61       2.894  11.836   3.871  1.00  0.00           H  
ATOM   1028  N   VAL A  62       3.252   9.451   1.195  1.00  0.00           N  
ATOM   1029  CA  VAL A  62       2.370   8.413   0.677  1.00  0.00           C  
ATOM   1030  C   VAL A  62       1.577   7.754   1.798  1.00  0.00           C  
ATOM   1031  O   VAL A  62       2.120   6.974   2.580  1.00  0.00           O  
ATOM   1032  CB  VAL A  62       3.186   7.341  -0.070  1.00  0.00           C  
ATOM   1033  CG1 VAL A  62       2.269   6.256  -0.614  1.00  0.00           C  
ATOM   1034  CG2 VAL A  62       3.984   7.987  -1.192  1.00  0.00           C  
ATOM   1035  H   VAL A  62       3.920   9.215   1.915  1.00  0.00           H  
ATOM   1036  HA  VAL A  62       1.659   8.882  -0.004  1.00  0.00           H  
ATOM   1037  HB  VAL A  62       3.868   6.863   0.633  1.00  0.00           H  
ATOM   1038 1HG1 VAL A  62       2.863   5.507  -1.138  1.00  0.00           H  
ATOM   1039 2HG1 VAL A  62       1.735   5.784   0.210  1.00  0.00           H  
ATOM   1040 3HG1 VAL A  62       1.552   6.699  -1.306  1.00  0.00           H  
ATOM   1041 1HG2 VAL A  62       4.559   7.223  -1.715  1.00  0.00           H  
ATOM   1042 2HG2 VAL A  62       3.302   8.470  -1.892  1.00  0.00           H  
ATOM   1043 3HG2 VAL A  62       4.663   8.730  -0.775  1.00  0.00           H  
ATOM   1044  N   GLY A  63       0.288   8.072   1.871  1.00  0.00           N  
ATOM   1045  CA  GLY A  63      -0.595   7.467   2.860  1.00  0.00           C  
ATOM   1046  C   GLY A  63      -0.311   8.008   4.256  1.00  0.00           C  
ATOM   1047  O   GLY A  63      -0.708   7.410   5.256  1.00  0.00           O  
ATOM   1048  H   GLY A  63      -0.088   8.750   1.224  1.00  0.00           H  
ATOM   1049 1HA  GLY A  63      -1.633   7.667   2.593  1.00  0.00           H  
ATOM   1050 2HA  GLY A  63      -0.464   6.386   2.852  1.00  0.00           H  
ATOM   1051  N   GLY A  64       0.378   9.143   4.316  1.00  0.00           N  
ATOM   1052  CA  GLY A  64       0.759   9.741   5.590  1.00  0.00           C  
ATOM   1053  C   GLY A  64       2.232   9.498   5.894  1.00  0.00           C  
ATOM   1054  O   GLY A  64       2.852  10.249   6.647  1.00  0.00           O  
ATOM   1055  H   GLY A  64       0.645   9.602   3.457  1.00  0.00           H  
ATOM   1056 1HA  GLY A  64       0.561  10.812   5.563  1.00  0.00           H  
ATOM   1057 2HA  GLY A  64       0.145   9.321   6.387  1.00  0.00           H  
ATOM   1058  N   GLN A  65       2.787   8.445   5.304  1.00  0.00           N  
ATOM   1059  CA  GLN A  65       4.190   8.106   5.504  1.00  0.00           C  
ATOM   1060  C   GLN A  65       5.085   8.870   4.536  1.00  0.00           C  
ATOM   1061  O   GLN A  65       4.983   8.706   3.321  1.00  0.00           O  
ATOM   1062  CB  GLN A  65       4.407   6.599   5.338  1.00  0.00           C  
ATOM   1063  CG  GLN A  65       5.856   6.161   5.467  1.00  0.00           C  
ATOM   1064  CD  GLN A  65       6.393   6.342   6.874  1.00  0.00           C  
ATOM   1065  OE1 GLN A  65       5.920   5.707   7.820  1.00  0.00           O  
ATOM   1066  NE2 GLN A  65       7.385   7.213   7.020  1.00  0.00           N  
ATOM   1067  H   GLN A  65       2.221   7.864   4.702  1.00  0.00           H  
ATOM   1068  HA  GLN A  65       4.468   8.398   6.517  1.00  0.00           H  
ATOM   1069 1HB  GLN A  65       3.826   6.063   6.088  1.00  0.00           H  
ATOM   1070 2HB  GLN A  65       4.047   6.286   4.358  1.00  0.00           H  
ATOM   1071 1HG  GLN A  65       5.930   5.105   5.206  1.00  0.00           H  
ATOM   1072 2HG  GLN A  65       6.467   6.757   4.788  1.00  0.00           H  
ATOM   1073 1HE2 GLN A  65       7.780   7.374   7.925  1.00  0.00           H  
ATOM   1074 2HE2 GLN A  65       7.739   7.707   6.226  1.00  0.00           H  
ATOM   1075  N   ARG A  66       5.961   9.706   5.083  1.00  0.00           N  
ATOM   1076  CA  ARG A  66       6.851  10.524   4.268  1.00  0.00           C  
ATOM   1077  C   ARG A  66       8.224   9.877   4.132  1.00  0.00           C  
ATOM   1078  O   ARG A  66       8.706   9.223   5.057  1.00  0.00           O  
ATOM   1079  CB  ARG A  66       7.006  11.912   4.871  1.00  0.00           C  
ATOM   1080  CG  ARG A  66       5.740  12.754   4.869  1.00  0.00           C  
ATOM   1081  CD  ARG A  66       6.024  14.174   5.202  1.00  0.00           C  
ATOM   1082  NE  ARG A  66       4.824  14.994   5.152  1.00  0.00           N  
ATOM   1083  CZ  ARG A  66       4.800  16.327   5.345  1.00  0.00           C  
ATOM   1084  NH1 ARG A  66       5.916  16.974   5.600  1.00  0.00           N  
ATOM   1085  NH2 ARG A  66       3.655  16.983   5.279  1.00  0.00           N  
ATOM   1086  H   ARG A  66       6.012   9.777   6.089  1.00  0.00           H  
ATOM   1087  HA  ARG A  66       6.419  10.603   3.270  1.00  0.00           H  
ATOM   1088 1HB  ARG A  66       7.341  11.824   5.903  1.00  0.00           H  
ATOM   1089 2HB  ARG A  66       7.770  12.464   4.324  1.00  0.00           H  
ATOM   1090 1HG  ARG A  66       5.281  12.720   3.881  1.00  0.00           H  
ATOM   1091 2HG  ARG A  66       5.040  12.362   5.608  1.00  0.00           H  
ATOM   1092 1HD  ARG A  66       6.437  14.235   6.208  1.00  0.00           H  
ATOM   1093 2HD  ARG A  66       6.743  14.578   4.490  1.00  0.00           H  
ATOM   1094  HE  ARG A  66       3.946  14.530   4.959  1.00  0.00           H  
ATOM   1095 1HH1 ARG A  66       6.791  16.473   5.650  1.00  0.00           H  
ATOM   1096 2HH1 ARG A  66       5.897  17.974   5.744  1.00  0.00           H  
ATOM   1097 1HH2 ARG A  66       2.797  16.485   5.083  1.00  0.00           H  
ATOM   1098 2HH2 ARG A  66       3.637  17.982   5.424  1.00  0.00           H  
ATOM   1099  N   PHE A  67       8.848  10.063   2.974  1.00  0.00           N  
ATOM   1100  CA  PHE A  67      10.192   9.549   2.737  1.00  0.00           C  
ATOM   1101  C   PHE A  67      11.156  10.673   2.378  1.00  0.00           C  
ATOM   1102  O   PHE A  67      10.835  11.544   1.569  1.00  0.00           O  
ATOM   1103  CB  PHE A  67      10.176   8.507   1.618  1.00  0.00           C  
ATOM   1104  CG  PHE A  67       9.317   7.311   1.916  1.00  0.00           C  
ATOM   1105  CD1 PHE A  67       7.949   7.348   1.689  1.00  0.00           C  
ATOM   1106  CD2 PHE A  67       9.874   6.148   2.424  1.00  0.00           C  
ATOM   1107  CE1 PHE A  67       7.158   6.248   1.963  1.00  0.00           C  
ATOM   1108  CE2 PHE A  67       9.086   5.047   2.698  1.00  0.00           C  
ATOM   1109  CZ  PHE A  67       7.726   5.098   2.467  1.00  0.00           C  
ATOM   1110  H   PHE A  67       8.380  10.574   2.239  1.00  0.00           H  
ATOM   1111  HA  PHE A  67      10.546   9.088   3.660  1.00  0.00           H  
ATOM   1112 1HB  PHE A  67       9.813   8.966   0.699  1.00  0.00           H  
ATOM   1113 2HB  PHE A  67      11.191   8.158   1.431  1.00  0.00           H  
ATOM   1114  HD1 PHE A  67       7.500   8.257   1.289  1.00  0.00           H  
ATOM   1115  HD2 PHE A  67      10.949   6.108   2.607  1.00  0.00           H  
ATOM   1116  HE1 PHE A  67       6.085   6.291   1.779  1.00  0.00           H  
ATOM   1117  HE2 PHE A  67       9.537   4.138   3.097  1.00  0.00           H  
ATOM   1118  HZ  PHE A  67       7.103   4.231   2.684  1.00  0.00           H  
ATOM   1119  N   THR A  68      12.338  10.648   2.984  1.00  0.00           N  
ATOM   1120  CA  THR A  68      13.294  11.740   2.843  1.00  0.00           C  
ATOM   1121  C   THR A  68      14.519  11.301   2.050  1.00  0.00           C  
ATOM   1122  O   THR A  68      15.197  10.341   2.417  1.00  0.00           O  
ATOM   1123  CB  THR A  68      13.733  12.273   4.220  1.00  0.00           C  
ATOM   1124  OG1 THR A  68      12.590  12.769   4.929  1.00  0.00           O  
ATOM   1125  CG2 THR A  68      14.751  13.392   4.059  1.00  0.00           C  
ATOM   1126  H   THR A  68      12.581   9.852   3.556  1.00  0.00           H  
ATOM   1127  HA  THR A  68      12.810  12.545   2.291  1.00  0.00           H  
ATOM   1128  HB  THR A  68      14.179  11.464   4.798  1.00  0.00           H  
ATOM   1129  HG1 THR A  68      12.340  13.625   4.572  1.00  0.00           H  
ATOM   1130 1HG2 THR A  68      15.049  13.756   5.041  1.00  0.00           H  
ATOM   1131 2HG2 THR A  68      15.625  13.014   3.530  1.00  0.00           H  
ATOM   1132 3HG2 THR A  68      14.307  14.208   3.489  1.00  0.00           H  
ATOM   1133  N   TYR A  69      14.797  12.009   0.961  1.00  0.00           N  
ATOM   1134  CA  TYR A  69      16.019  11.790   0.196  1.00  0.00           C  
ATOM   1135  C   TYR A  69      16.732  13.105  -0.092  1.00  0.00           C  
ATOM   1136  O   TYR A  69      16.099  14.156  -0.195  1.00  0.00           O  
ATOM   1137  CB  TYR A  69      15.707  11.057  -1.111  1.00  0.00           C  
ATOM   1138  CG  TYR A  69      15.237   9.633  -0.915  1.00  0.00           C  
ATOM   1139  CD1 TYR A  69      13.895   9.373  -0.678  1.00  0.00           C  
ATOM   1140  CD2 TYR A  69      16.146   8.588  -0.972  1.00  0.00           C  
ATOM   1141  CE1 TYR A  69      13.465   8.072  -0.499  1.00  0.00           C  
ATOM   1142  CE2 TYR A  69      15.716   7.287  -0.793  1.00  0.00           C  
ATOM   1143  CZ  TYR A  69      14.381   7.028  -0.557  1.00  0.00           C  
ATOM   1144  OH  TYR A  69      13.953   5.733  -0.379  1.00  0.00           O  
ATOM   1145  H   TYR A  69      14.146  12.718   0.656  1.00  0.00           H  
ATOM   1146  HA  TYR A  69      16.688  11.172   0.796  1.00  0.00           H  
ATOM   1147 1HB  TYR A  69      14.934  11.599  -1.657  1.00  0.00           H  
ATOM   1148 2HB  TYR A  69      16.598  11.037  -1.738  1.00  0.00           H  
ATOM   1149  HD1 TYR A  69      13.180  10.194  -0.633  1.00  0.00           H  
ATOM   1150  HD2 TYR A  69      17.201   8.792  -1.157  1.00  0.00           H  
ATOM   1151  HE1 TYR A  69      12.411   7.867  -0.313  1.00  0.00           H  
ATOM   1152  HE2 TYR A  69      16.432   6.466  -0.837  1.00  0.00           H  
ATOM   1153  HH  TYR A  69      13.038   5.658  -0.660  1.00  0.00           H  
ATOM   1154  N   ARG A  70      18.053  13.040  -0.223  1.00  0.00           N  
ATOM   1155  CA  ARG A  70      18.861  14.233  -0.442  1.00  0.00           C  
ATOM   1156  C   ARG A  70      19.987  13.962  -1.431  1.00  0.00           C  
ATOM   1157  O   ARG A  70      20.828  13.092  -1.204  1.00  0.00           O  
ATOM   1158  CB  ARG A  70      19.450  14.729   0.870  1.00  0.00           C  
ATOM   1159  CG  ARG A  70      20.229  16.031   0.769  1.00  0.00           C  
ATOM   1160  CD  ARG A  70      20.741  16.469   2.093  1.00  0.00           C  
ATOM   1161  NE  ARG A  70      21.483  17.716   2.003  1.00  0.00           N  
ATOM   1162  CZ  ARG A  70      22.116  18.306   3.035  1.00  0.00           C  
ATOM   1163  NH1 ARG A  70      22.087  17.752   4.227  1.00  0.00           N  
ATOM   1164  NH2 ARG A  70      22.765  19.442   2.850  1.00  0.00           N  
ATOM   1165  H   ARG A  70      18.508  12.140  -0.168  1.00  0.00           H  
ATOM   1166  HA  ARG A  70      18.218  15.003  -0.871  1.00  0.00           H  
ATOM   1167 1HB  ARG A  70      18.650  14.880   1.594  1.00  0.00           H  
ATOM   1168 2HB  ARG A  70      20.121  13.973   1.276  1.00  0.00           H  
ATOM   1169 1HG  ARG A  70      21.080  15.895   0.101  1.00  0.00           H  
ATOM   1170 2HG  ARG A  70      19.581  16.814   0.376  1.00  0.00           H  
ATOM   1171 1HD  ARG A  70      19.904  16.619   2.775  1.00  0.00           H  
ATOM   1172 2HD  ARG A  70      21.405  15.705   2.497  1.00  0.00           H  
ATOM   1173  HE  ARG A  70      21.527  18.172   1.101  1.00  0.00           H  
ATOM   1174 1HH1 ARG A  70      21.591  16.884   4.369  1.00  0.00           H  
ATOM   1175 2HH1 ARG A  70      22.561  18.195   5.001  1.00  0.00           H  
ATOM   1176 1HH2 ARG A  70      22.787  19.868   1.933  1.00  0.00           H  
ATOM   1177 2HH2 ARG A  70      23.239  19.885   3.623  1.00  0.00           H  
ATOM   1178  N   TYR A  71      19.998  14.711  -2.528  1.00  0.00           N  
ATOM   1179  CA  TYR A  71      21.050  14.587  -3.530  1.00  0.00           C  
ATOM   1180  C   TYR A  71      21.751  15.920  -3.760  1.00  0.00           C  
ATOM   1181  O   TYR A  71      21.117  16.975  -3.757  1.00  0.00           O  
ATOM   1182  CB  TYR A  71      20.477  14.055  -4.845  1.00  0.00           C  
ATOM   1183  CG  TYR A  71      20.050  12.605  -4.782  1.00  0.00           C  
ATOM   1184  CD1 TYR A  71      18.775  12.275  -4.347  1.00  0.00           C  
ATOM   1185  CD2 TYR A  71      20.934  11.605  -5.159  1.00  0.00           C  
ATOM   1186  CE1 TYR A  71      18.385  10.951  -4.290  1.00  0.00           C  
ATOM   1187  CE2 TYR A  71      20.545  10.281  -5.102  1.00  0.00           C  
ATOM   1188  CZ  TYR A  71      19.276   9.953  -4.669  1.00  0.00           C  
ATOM   1189  OH  TYR A  71      18.888   8.634  -4.612  1.00  0.00           O  
ATOM   1190  H   TYR A  71      19.259  15.384  -2.671  1.00  0.00           H  
ATOM   1191  HA  TYR A  71      21.792  13.880  -3.157  1.00  0.00           H  
ATOM   1192 1HB  TYR A  71      19.611  14.652  -5.133  1.00  0.00           H  
ATOM   1193 2HB  TYR A  71      21.222  14.156  -5.634  1.00  0.00           H  
ATOM   1194  HD1 TYR A  71      18.080  13.061  -4.050  1.00  0.00           H  
ATOM   1195  HD2 TYR A  71      21.937  11.864  -5.500  1.00  0.00           H  
ATOM   1196  HE1 TYR A  71      17.384  10.692  -3.948  1.00  0.00           H  
ATOM   1197  HE2 TYR A  71      21.240   9.495  -5.398  1.00  0.00           H  
ATOM   1198  HH  TYR A  71      17.946   8.571  -4.787  1.00  0.00           H  
ATOM   1199  N   THR A  72      23.064  15.865  -3.960  1.00  0.00           N  
ATOM   1200  CA  THR A  72      23.865  17.073  -4.117  1.00  0.00           C  
ATOM   1201  C   THR A  72      23.926  17.509  -5.575  1.00  0.00           C  
ATOM   1202  O   THR A  72      23.453  16.802  -6.464  1.00  0.00           O  
ATOM   1203  CB  THR A  72      25.293  16.864  -3.579  1.00  0.00           C  
ATOM   1204  OG1 THR A  72      25.964  15.873  -4.369  1.00  0.00           O  
ATOM   1205  CG2 THR A  72      25.256  16.410  -2.128  1.00  0.00           C  
ATOM   1206  H   THR A  72      23.518  14.964  -4.005  1.00  0.00           H  
ATOM   1207  HA  THR A  72      23.388  17.872  -3.549  1.00  0.00           H  
ATOM   1208  HB  THR A  72      25.848  17.800  -3.647  1.00  0.00           H  
ATOM   1209  HG1 THR A  72      26.282  16.274  -5.181  1.00  0.00           H  
ATOM   1210 1HG2 THR A  72      26.274  16.268  -1.765  1.00  0.00           H  
ATOM   1211 2HG2 THR A  72      24.757  17.167  -1.523  1.00  0.00           H  
ATOM   1212 3HG2 THR A  72      24.711  15.470  -2.055  1.00  0.00           H  
ATOM   1213  N   SER A  73      24.512  18.677  -5.814  1.00  0.00           N  
ATOM   1214  CA  SER A  73      24.673  19.190  -7.170  1.00  0.00           C  
ATOM   1215  C   SER A  73      25.635  18.328  -7.975  1.00  0.00           C  
ATOM   1216  O   SER A  73      26.554  17.724  -7.422  1.00  0.00           O  
ATOM   1217  OXT SER A  73      25.503  18.231  -9.164  1.00  0.00           O  
ATOM   1218  CB  SER A  73      25.174  20.621  -7.130  1.00  0.00           C  
ATOM   1219  OG  SER A  73      26.462  20.687  -6.583  1.00  0.00           O  
ATOM   1220  H   SER A  73      24.856  19.223  -5.037  1.00  0.00           H  
ATOM   1221  HA  SER A  73      23.701  19.156  -7.662  1.00  0.00           H  
ATOM   1222 1HB  SER A  73      25.183  21.031  -8.139  1.00  0.00           H  
ATOM   1223 2HB  SER A  73      24.492  21.229  -6.536  1.00  0.00           H  
ATOM   1224  HG  SER A  73      26.941  21.331  -7.110  1.00  0.00           H  
