# Supplementary material for: De novo design of immunoglobulin-like domains
Source: Nat Commun. 2022 Oct 3;13:5661. doi: 10.1038/s41467-022-33004-6 (PMC9530121; doi:10.1038/s41467-022-33004-6)
Supplement: Supplementary file 4 — Supplementary Data 1 [file 41467_2022_33004_MOESM4_ESM.zip › dIG_design_models/dIG25_model.pdb]

ATOM      1  N   GLU A   1       0.000   0.000   0.000  1.00  0.00           N  
ATOM      2  CA  GLU A   1       1.458   0.000   0.000  1.00  0.00           C  
ATOM      3  C   GLU A   1       2.009   1.420   0.000  1.00  0.00           C  
ATOM      4  O   GLU A   1       1.546   2.276  -0.754  1.00  0.00           O  
ATOM      5  CB  GLU A   1       1.991  -0.764  -1.214  1.00  0.00           C  
ATOM      6  CG  GLU A   1       3.507  -0.902  -1.254  1.00  0.00           C  
ATOM      7  CD  GLU A   1       4.044  -1.780  -0.158  1.00  0.00           C  
ATOM      8  OE1 GLU A   1       3.278  -2.516   0.417  1.00  0.00           O  
ATOM      9  OE2 GLU A   1       5.221  -1.715   0.105  1.00  0.00           O  
ATOM     10 1H   GLU A   1      -0.334  -0.943   0.000  1.00  0.00           H  
ATOM     11 2H   GLU A   1      -0.334   0.471   0.816  1.00  0.00           H  
ATOM     12 3H   GLU A   1      -0.334   0.471  -0.816  1.00  0.00           H  
ATOM     13  HA  GLU A   1       1.797  -0.490   0.913  1.00  0.00           H  
ATOM     14 1HB  GLU A   1       1.564  -1.767  -1.229  1.00  0.00           H  
ATOM     15 2HB  GLU A   1       1.677  -0.261  -2.128  1.00  0.00           H  
ATOM     16 1HG  GLU A   1       3.798  -1.323  -2.216  1.00  0.00           H  
ATOM     17 2HG  GLU A   1       3.953   0.088  -1.171  1.00  0.00           H  
ATOM     18  N   VAL A   2       3.000   1.665   0.850  1.00  0.00           N  
ATOM     19  CA  VAL A   2       3.598   2.989   0.969  1.00  0.00           C  
ATOM     20  C   VAL A   2       4.310   3.390  -0.317  1.00  0.00           C  
ATOM     21  O   VAL A   2       5.150   2.650  -0.829  1.00  0.00           O  
ATOM     22  CB  VAL A   2       4.601   3.020   2.138  1.00  0.00           C  
ATOM     23  CG1 VAL A   2       5.329   4.355   2.180  1.00  0.00           C  
ATOM     24  CG2 VAL A   2       3.876   2.759   3.449  1.00  0.00           C  
ATOM     25  H   VAL A   2       3.349   0.914   1.429  1.00  0.00           H  
ATOM     26  HA  VAL A   2       2.798   3.708   1.146  1.00  0.00           H  
ATOM     27  HB  VAL A   2       5.354   2.248   1.979  1.00  0.00           H  
ATOM     28 1HG1 VAL A   2       6.034   4.359   3.012  1.00  0.00           H  
ATOM     29 2HG1 VAL A   2       5.870   4.504   1.246  1.00  0.00           H  
ATOM     30 3HG1 VAL A   2       4.606   5.160   2.314  1.00  0.00           H  
ATOM     31 1HG2 VAL A   2       4.591   2.781   4.271  1.00  0.00           H  
ATOM     32 2HG2 VAL A   2       3.118   3.528   3.605  1.00  0.00           H  
ATOM     33 3HG2 VAL A   2       3.397   1.780   3.412  1.00  0.00           H  
ATOM     34  N   GLN A   3       3.968   4.565  -0.835  1.00  0.00           N  
ATOM     35  CA  GLN A   3       4.551   5.053  -2.079  1.00  0.00           C  
ATOM     36  C   GLN A   3       5.581   6.144  -1.814  1.00  0.00           C  
ATOM     37  O   GLN A   3       5.534   6.818  -0.785  1.00  0.00           O  
ATOM     38  CB  GLN A   3       3.459   5.580  -3.012  1.00  0.00           C  
ATOM     39  CG  GLN A   3       2.389   4.559  -3.358  1.00  0.00           C  
ATOM     40  CD  GLN A   3       2.945   3.377  -4.129  1.00  0.00           C  
ATOM     41  OE1 GLN A   3       3.573   3.542  -5.179  1.00  0.00           O  
ATOM     42  NE2 GLN A   3       2.719   2.174  -3.612  1.00  0.00           N  
ATOM     43  H   GLN A   3       3.287   5.135  -0.354  1.00  0.00           H  
ATOM     44  HA  GLN A   3       5.064   4.221  -2.562  1.00  0.00           H  
ATOM     45 1HB  GLN A   3       2.968   6.437  -2.551  1.00  0.00           H  
ATOM     46 2HB  GLN A   3       3.910   5.923  -3.943  1.00  0.00           H  
ATOM     47 1HG  GLN A   3       1.945   4.186  -2.435  1.00  0.00           H  
ATOM     48 2HG  GLN A   3       1.627   5.039  -3.972  1.00  0.00           H  
ATOM     49 1HE2 GLN A   3       3.062   1.357  -4.077  1.00  0.00           H  
ATOM     50 2HE2 GLN A   3       2.206   2.085  -2.759  1.00  0.00           H  
ATOM     51  N   MET A   4       6.510   6.313  -2.749  1.00  0.00           N  
ATOM     52  CA  MET A   4       7.495   7.385  -2.664  1.00  0.00           C  
ATOM     53  C   MET A   4       8.080   7.705  -4.034  1.00  0.00           C  
ATOM     54  O   MET A   4       8.045   6.876  -4.943  1.00  0.00           O  
ATOM     55  CB  MET A   4       8.606   7.004  -1.686  1.00  0.00           C  
ATOM     56  CG  MET A   4       9.435   5.801  -2.112  1.00  0.00           C  
ATOM     57  SD  MET A   4      10.703   6.224  -3.324  1.00  0.00           S  
ATOM     58  CE  MET A   4      11.659   7.428  -2.406  1.00  0.00           C  
ATOM     59  H   MET A   4       6.534   5.684  -3.538  1.00  0.00           H  
ATOM     60  HA  MET A   4       6.992   8.280  -2.298  1.00  0.00           H  
ATOM     61 1HB  MET A   4       9.282   7.848  -1.559  1.00  0.00           H  
ATOM     62 2HB  MET A   4       8.171   6.782  -0.711  1.00  0.00           H  
ATOM     63 1HG  MET A   4       9.922   5.368  -1.240  1.00  0.00           H  
ATOM     64 2HG  MET A   4       8.782   5.045  -2.548  1.00  0.00           H  
ATOM     65 1HE  MET A   4      12.483   7.785  -3.024  1.00  0.00           H  
ATOM     66 2HE  MET A   4      11.019   8.268  -2.132  1.00  0.00           H  
ATOM     67 3HE  MET A   4      12.057   6.964  -1.503  1.00  0.00           H  
ATOM     68  N   ARG A   5       8.617   8.912  -4.175  1.00  0.00           N  
ATOM     69  CA  ARG A   5       9.261   9.324  -5.416  1.00  0.00           C  
ATOM     70  C   ARG A   5      10.076  10.595  -5.218  1.00  0.00           C  
ATOM     71  O   ARG A   5       9.789  11.396  -4.328  1.00  0.00           O  
ATOM     72  CB  ARG A   5       8.226   9.553  -6.507  1.00  0.00           C  
ATOM     73  CG  ARG A   5       7.240  10.676  -6.227  1.00  0.00           C  
ATOM     74  CD  ARG A   5       6.245  10.820  -7.320  1.00  0.00           C  
ATOM     75  NE  ARG A   5       5.281  11.872  -7.042  1.00  0.00           N  
ATOM     76  CZ  ARG A   5       4.343  12.299  -7.910  1.00  0.00           C  
ATOM     77  NH1 ARG A   5       4.256  11.756  -9.104  1.00  0.00           N  
ATOM     78  NH2 ARG A   5       3.511  13.264  -7.561  1.00  0.00           N  
ATOM     79  H   ARG A   5       8.578   9.561  -3.402  1.00  0.00           H  
ATOM     80  HA  ARG A   5       9.946   8.532  -5.720  1.00  0.00           H  
ATOM     81 1HB  ARG A   5       8.730   9.782  -7.444  1.00  0.00           H  
ATOM     82 2HB  ARG A   5       7.650   8.640  -6.659  1.00  0.00           H  
ATOM     83 1HG  ARG A   5       6.704  10.468  -5.301  1.00  0.00           H  
ATOM     84 2HG  ARG A   5       7.781  11.619  -6.129  1.00  0.00           H  
ATOM     85 1HD  ARG A   5       6.759  11.065  -8.249  1.00  0.00           H  
ATOM     86 2HD  ARG A   5       5.702   9.883  -7.443  1.00  0.00           H  
ATOM     87  HE  ARG A   5       5.317  12.314  -6.133  1.00  0.00           H  
ATOM     88 1HH1 ARG A   5       4.893  11.018  -9.371  1.00  0.00           H  
ATOM     89 2HH1 ARG A   5       3.553  12.076  -9.754  1.00  0.00           H  
ATOM     90 1HH2 ARG A   5       3.578  13.682  -6.643  1.00  0.00           H  
ATOM     91 2HH2 ARG A   5       2.808  13.584  -8.211  1.00  0.00           H  
ATOM     92  N   VAL A   6      11.093  10.776  -6.054  1.00  0.00           N  
ATOM     93  CA  VAL A   6      11.905  11.987  -6.021  1.00  0.00           C  
ATOM     94  C   VAL A   6      11.980  12.637  -7.397  1.00  0.00           C  
ATOM     95  O   VAL A   6      12.402  12.010  -8.368  1.00  0.00           O  
ATOM     96  CB  VAL A   6      13.329  11.662  -5.532  1.00  0.00           C  
ATOM     97  CG1 VAL A   6      14.205  12.905  -5.581  1.00  0.00           C  
ATOM     98  CG2 VAL A   6      13.276  11.095  -4.122  1.00  0.00           C  
ATOM     99  H   VAL A   6      11.310  10.057  -6.728  1.00  0.00           H  
ATOM    100  HA  VAL A   6      11.430  12.695  -5.343  1.00  0.00           H  
ATOM    101  HB  VAL A   6      13.775  10.928  -6.203  1.00  0.00           H  
ATOM    102 1HG1 VAL A   6      15.208  12.658  -5.232  1.00  0.00           H  
ATOM    103 2HG1 VAL A   6      14.259  13.273  -6.606  1.00  0.00           H  
ATOM    104 3HG1 VAL A   6      13.779  13.676  -4.940  1.00  0.00           H  
ATOM    105 1HG2 VAL A   6      14.286  10.868  -3.783  1.00  0.00           H  
ATOM    106 2HG2 VAL A   6      12.824  11.828  -3.452  1.00  0.00           H  
ATOM    107 3HG2 VAL A   6      12.678  10.184  -4.118  1.00  0.00           H  
ATOM    108  N   GLU A   7      11.567  13.897  -7.473  1.00  0.00           N  
ATOM    109  CA  GLU A   7      11.617  14.646  -8.724  1.00  0.00           C  
ATOM    110  C   GLU A   7      12.817  15.584  -8.756  1.00  0.00           C  
ATOM    111  O   GLU A   7      12.914  16.511  -7.951  1.00  0.00           O  
ATOM    112  CB  GLU A   7      10.327  15.445  -8.919  1.00  0.00           C  
ATOM    113  CG  GLU A   7      10.277  16.252 -10.209  1.00  0.00           C  
ATOM    114  CD  GLU A   7       9.001  17.034 -10.361  1.00  0.00           C  
ATOM    115  OE1 GLU A   7       8.165  16.943  -9.495  1.00  0.00           O  
ATOM    116  OE2 GLU A   7       8.864  17.723 -11.344  1.00  0.00           O  
ATOM    117  H   GLU A   7      11.209  14.349  -6.644  1.00  0.00           H  
ATOM    118  HA  GLU A   7      11.729  13.933  -9.541  1.00  0.00           H  
ATOM    119 1HB  GLU A   7       9.474  14.765  -8.917  1.00  0.00           H  
ATOM    120 2HB  GLU A   7      10.197  16.136  -8.087  1.00  0.00           H  
ATOM    121 1HG  GLU A   7      11.118  16.945 -10.224  1.00  0.00           H  
ATOM    122 2HG  GLU A   7      10.385  15.574 -11.054  1.00  0.00           H  
ATOM    123  N   ILE A   8      13.728  15.339  -9.691  1.00  0.00           N  
ATOM    124  CA  ILE A   8      14.937  16.145  -9.812  1.00  0.00           C  
ATOM    125  C   ILE A   8      14.902  17.005 -11.069  1.00  0.00           C  
ATOM    126  O   ILE A   8      14.924  16.490 -12.186  1.00  0.00           O  
ATOM    127  CB  ILE A   8      16.192  15.253  -9.835  1.00  0.00           C  
ATOM    128  CG1 ILE A   8      16.284  14.429  -8.548  1.00  0.00           C  
ATOM    129  CG2 ILE A   8      17.442  16.099 -10.019  1.00  0.00           C  
ATOM    130  CD1 ILE A   8      17.369  13.377  -8.573  1.00  0.00           C  
ATOM    131  H   ILE A   8      13.580  14.575 -10.334  1.00  0.00           H  
ATOM    132  HA  ILE A   8      14.987  16.813  -8.952  1.00  0.00           H  
ATOM    133  HB  ILE A   8      16.119  14.544 -10.659  1.00  0.00           H  
ATOM    134 1HG1 ILE A   8      16.470  15.091  -7.704  1.00  0.00           H  
ATOM    135 2HG1 ILE A   8      15.332  13.930  -8.367  1.00  0.00           H  
ATOM    136 1HG2 ILE A   8      18.320  15.453 -10.032  1.00  0.00           H  
ATOM    137 2HG2 ILE A   8      17.378  16.642 -10.961  1.00  0.00           H  
ATOM    138 3HG2 ILE A   8      17.527  16.809  -9.196  1.00  0.00           H  
ATOM    139 1HD1 ILE A   8      17.372  12.834  -7.628  1.00  0.00           H  
ATOM    140 2HD1 ILE A   8      17.183  12.680  -9.391  1.00  0.00           H  
ATOM    141 3HD1 ILE A   8      18.337  13.856  -8.718  1.00  0.00           H  
ATOM    142  N   SER A   9      14.848  18.319 -10.879  1.00  0.00           N  
ATOM    143  CA  SER A   9      14.786  19.253 -11.997  1.00  0.00           C  
ATOM    144  C   SER A   9      15.691  20.455 -11.761  1.00  0.00           C  
ATOM    145  O   SER A   9      15.331  21.382 -11.036  1.00  0.00           O  
ATOM    146  CB  SER A   9      13.359  19.717 -12.211  1.00  0.00           C  
ATOM    147  OG  SER A   9      13.283  20.638 -13.265  1.00  0.00           O  
ATOM    148  H   SER A   9      14.849  18.681  -9.936  1.00  0.00           H  
ATOM    149  HA  SER A   9      15.142  18.737 -12.889  1.00  0.00           H  
ATOM    150 1HB  SER A   9      12.725  18.858 -12.429  1.00  0.00           H  
ATOM    151 2HB  SER A   9      12.984  20.176 -11.297  1.00  0.00           H  
ATOM    152  HG  SER A   9      14.097  20.536 -13.764  1.00  0.00           H  
ATOM    153  N   GLY A  10      16.868  20.434 -12.378  1.00  0.00           N  
ATOM    154  CA  GLY A  10      17.824  21.526 -12.241  1.00  0.00           C  
ATOM    155  C   GLY A  10      18.396  21.583 -10.830  1.00  0.00           C  
ATOM    156  O   GLY A  10      19.103  20.673 -10.399  1.00  0.00           O  
ATOM    157  H   GLY A  10      17.105  19.641 -12.957  1.00  0.00           H  
ATOM    158 1HA  GLY A  10      18.633  21.393 -12.960  1.00  0.00           H  
ATOM    159 2HA  GLY A  10      17.335  22.470 -12.478  1.00  0.00           H  
ATOM    160  N   ASP A  11      18.085  22.659 -10.115  1.00  0.00           N  
ATOM    161  CA  ASP A  11      18.640  22.882  -8.785  1.00  0.00           C  
ATOM    162  C   ASP A  11      17.687  22.395  -7.702  1.00  0.00           C  
ATOM    163  O   ASP A  11      18.083  22.207  -6.552  1.00  0.00           O  
ATOM    164  CB  ASP A  11      18.948  24.366  -8.574  1.00  0.00           C  
ATOM    165  CG  ASP A  11      19.950  24.913  -9.581  1.00  0.00           C  
ATOM    166  OD1 ASP A  11      20.646  24.129 -10.183  1.00  0.00           O  
ATOM    167  OD2 ASP A  11      20.010  26.109  -9.740  1.00  0.00           O  
ATOM    168  H   ASP A  11      17.448  23.340 -10.503  1.00  0.00           H  
ATOM    169  HA  ASP A  11      19.562  22.305  -8.703  1.00  0.00           H  
ATOM    170 1HB  ASP A  11      18.026  24.943  -8.651  1.00  0.00           H  
ATOM    171 2HB  ASP A  11      19.346  24.516  -7.570  1.00  0.00           H  
ATOM    172  N   THR A  12      16.428  22.193  -8.076  1.00  0.00           N  
ATOM    173  CA  THR A  12      15.383  21.878  -7.110  1.00  0.00           C  
ATOM    174  C   THR A  12      15.037  20.394  -7.136  1.00  0.00           C  
ATOM    175  O   THR A  12      14.767  19.829  -8.195  1.00  0.00           O  
ATOM    176  CB  THR A  12      14.114  22.709  -7.374  1.00  0.00           C  
ATOM    177  OG1 THR A  12      14.421  24.104  -7.258  1.00  0.00           O  
ATOM    178  CG2 THR A  12      13.022  22.348  -6.378  1.00  0.00           C  
ATOM    179  H   THR A  12      16.189  22.259  -9.055  1.00  0.00           H  
ATOM    180  HA  THR A  12      15.759  22.115  -6.114  1.00  0.00           H  
ATOM    181  HB  THR A  12      13.755  22.513  -8.385  1.00  0.00           H  
ATOM    182  HG1 THR A  12      14.689  24.298  -6.356  1.00  0.00           H  
ATOM    183 1HG2 THR A  12      12.133  22.945  -6.581  1.00  0.00           H  
ATOM    184 2HG2 THR A  12      12.779  21.290  -6.473  1.00  0.00           H  
ATOM    185 3HG2 THR A  12      13.372  22.551  -5.367  1.00  0.00           H  
ATOM    186  N   ILE A  13      15.048  19.768  -5.964  1.00  0.00           N  
ATOM    187  CA  ILE A  13      14.709  18.355  -5.847  1.00  0.00           C  
ATOM    188  C   ILE A  13      13.548  18.146  -4.883  1.00  0.00           C  
ATOM    189  O   ILE A  13      13.608  18.560  -3.725  1.00  0.00           O  
ATOM    190  CB  ILE A  13      15.923  17.536  -5.374  1.00  0.00           C  
ATOM    191  CG1 ILE A  13      17.056  17.621  -6.400  1.00  0.00           C  
ATOM    192  CG2 ILE A  13      15.527  16.088  -5.133  1.00  0.00           C  
ATOM    193  CD1 ILE A  13      18.349  16.990  -5.936  1.00  0.00           C  
ATOM    194  H   ILE A  13      15.298  20.285  -5.133  1.00  0.00           H  
ATOM    195  HA  ILE A  13      14.396  18.000  -6.828  1.00  0.00           H  
ATOM    196  HB  ILE A  13      16.307  17.957  -4.446  1.00  0.00           H  
ATOM    197 1HG1 ILE A  13      16.749  17.130  -7.323  1.00  0.00           H  
ATOM    198 2HG1 ILE A  13      17.255  18.666  -6.638  1.00  0.00           H  
ATOM    199 1HG2 ILE A  13      16.397  15.523  -4.800  1.00  0.00           H  
ATOM    200 2HG2 ILE A  13      14.753  16.045  -4.368  1.00  0.00           H  
ATOM    201 3HG2 ILE A  13      15.146  15.656  -6.059  1.00  0.00           H  
ATOM    202 1HD1 ILE A  13      19.104  17.090  -6.717  1.00  0.00           H  
ATOM    203 2HD1 ILE A  13      18.694  17.491  -5.031  1.00  0.00           H  
ATOM    204 3HD1 ILE A  13      18.184  15.934  -5.726  1.00  0.00           H  
ATOM    205  N   ARG A  14      12.492  17.501  -5.367  1.00  0.00           N  
ATOM    206  CA  ARG A  14      11.277  17.322  -4.581  1.00  0.00           C  
ATOM    207  C   ARG A  14      11.126  15.877  -4.122  1.00  0.00           C  
ATOM    208  O   ARG A  14      11.070  14.958  -4.940  1.00  0.00           O  
ATOM    209  CB  ARG A  14      10.053  17.724  -5.390  1.00  0.00           C  
ATOM    210  CG  ARG A  14       8.731  17.616  -4.646  1.00  0.00           C  
ATOM    211  CD  ARG A  14       7.593  18.087  -5.477  1.00  0.00           C  
ATOM    212  NE  ARG A  14       7.387  17.244  -6.643  1.00  0.00           N  
ATOM    213  CZ  ARG A  14       6.587  16.161  -6.673  1.00  0.00           C  
ATOM    214  NH1 ARG A  14       5.926  15.802  -5.595  1.00  0.00           N  
ATOM    215  NH2 ARG A  14       6.467  15.458  -7.786  1.00  0.00           N  
ATOM    216  H   ARG A  14      12.533  17.125  -6.303  1.00  0.00           H  
ATOM    217  HA  ARG A  14      11.353  17.948  -3.693  1.00  0.00           H  
ATOM    218 1HB  ARG A  14      10.160  18.756  -5.722  1.00  0.00           H  
ATOM    219 2HB  ARG A  14       9.983  17.099  -6.280  1.00  0.00           H  
ATOM    220 1HG  ARG A  14       8.550  16.575  -4.376  1.00  0.00           H  
ATOM    221 2HG  ARG A  14       8.771  18.224  -3.742  1.00  0.00           H  
ATOM    222 1HD  ARG A  14       6.680  18.076  -4.882  1.00  0.00           H  
ATOM    223 2HD  ARG A  14       7.790  19.102  -5.820  1.00  0.00           H  
ATOM    224  HE  ARG A  14       7.880  17.488  -7.492  1.00  0.00           H  
ATOM    225 1HH1 ARG A  14       6.018  16.340  -4.744  1.00  0.00           H  
ATOM    226 2HH1 ARG A  14       5.326  14.991  -5.617  1.00  0.00           H  
ATOM    227 1HH2 ARG A  14       6.975  15.734  -8.615  1.00  0.00           H  
ATOM    228 2HH2 ARG A  14       5.867  14.647  -7.808  1.00  0.00           H  
ATOM    229  N   VAL A  15      11.060  15.683  -2.809  1.00  0.00           N  
ATOM    230  CA  VAL A  15      10.905  14.350  -2.239  1.00  0.00           C  
ATOM    231  C   VAL A  15       9.494  14.141  -1.702  1.00  0.00           C  
ATOM    232  O   VAL A  15       9.043  14.868  -0.817  1.00  0.00           O  
ATOM    233  CB  VAL A  15      11.921  14.134  -1.102  1.00  0.00           C  
ATOM    234  CG1 VAL A  15      11.747  12.753  -0.488  1.00  0.00           C  
ATOM    235  CG2 VAL A  15      13.336  14.314  -1.631  1.00  0.00           C  
ATOM    236  H   VAL A  15      11.118  16.479  -2.191  1.00  0.00           H  
ATOM    237  HA  VAL A  15      11.071  13.621  -3.032  1.00  0.00           H  
ATOM    238  HB  VAL A  15      11.731  14.862  -0.314  1.00  0.00           H  
ATOM    239 1HG1 VAL A  15      12.473  12.617   0.314  1.00  0.00           H  
ATOM    240 2HG1 VAL A  15      10.739  12.659  -0.084  1.00  0.00           H  
ATOM    241 3HG1 VAL A  15      11.905  11.992  -1.252  1.00  0.00           H  
ATOM    242 1HG2 VAL A  15      14.049  14.161  -0.822  1.00  0.00           H  
ATOM    243 2HG2 VAL A  15      13.523  13.589  -2.423  1.00  0.00           H  
ATOM    244 3HG2 VAL A  15      13.450  15.323  -2.028  1.00  0.00           H  
ATOM    245  N   GLU A  16       8.802  13.144  -2.243  1.00  0.00           N  
ATOM    246  CA  GLU A  16       7.425  12.867  -1.853  1.00  0.00           C  
ATOM    247  C   GLU A  16       7.273  11.437  -1.349  1.00  0.00           C  
ATOM    248  O   GLU A  16       7.677  10.487  -2.018  1.00  0.00           O  
ATOM    249  CB  GLU A  16       6.478  13.107  -3.030  1.00  0.00           C  
ATOM    250  CG  GLU A  16       5.009  12.868  -2.714  1.00  0.00           C  
ATOM    251  CD  GLU A  16       4.109  13.114  -3.893  1.00  0.00           C  
ATOM    252  OE1 GLU A  16       4.601  13.522  -4.917  1.00  0.00           O  
ATOM    253  OE2 GLU A  16       2.927  12.893  -3.769  1.00  0.00           O  
ATOM    254  H   GLU A  16       9.242  12.563  -2.943  1.00  0.00           H  
ATOM    255  HA  GLU A  16       7.164  13.539  -1.035  1.00  0.00           H  
ATOM    256 1HB  GLU A  16       6.583  14.135  -3.378  1.00  0.00           H  
ATOM    257 2HB  GLU A  16       6.753  12.452  -3.857  1.00  0.00           H  
ATOM    258 1HG  GLU A  16       4.882  11.837  -2.383  1.00  0.00           H  
ATOM    259 2HG  GLU A  16       4.713  13.522  -1.895  1.00  0.00           H  
ATOM    260  N   VAL A  17       6.687  11.292  -0.165  1.00  0.00           N  
ATOM    261  CA  VAL A  17       6.370   9.975   0.376  1.00  0.00           C  
ATOM    262  C   VAL A  17       4.946   9.929   0.913  1.00  0.00           C  
ATOM    263  O   VAL A  17       4.512  10.833   1.627  1.00  0.00           O  
ATOM    264  CB  VAL A  17       7.354   9.611   1.504  1.00  0.00           C  
ATOM    265  CG1 VAL A  17       7.022   8.241   2.077  1.00  0.00           C  
ATOM    266  CG2 VAL A  17       8.781   9.645   0.978  1.00  0.00           C  
ATOM    267  H   VAL A  17       6.455  12.114   0.373  1.00  0.00           H  
ATOM    268  HA  VAL A  17       6.446   9.249  -0.434  1.00  0.00           H  
ATOM    269  HB  VAL A  17       7.247  10.332   2.314  1.00  0.00           H  
ATOM    270 1HG1 VAL A  17       7.727   7.999   2.873  1.00  0.00           H  
ATOM    271 2HG1 VAL A  17       6.010   8.250   2.480  1.00  0.00           H  
ATOM    272 3HG1 VAL A  17       7.094   7.490   1.290  1.00  0.00           H  
ATOM    273 1HG2 VAL A  17       9.471   9.387   1.781  1.00  0.00           H  
ATOM    274 2HG2 VAL A  17       8.886   8.927   0.164  1.00  0.00           H  
ATOM    275 3HG2 VAL A  17       9.010  10.645   0.611  1.00  0.00           H  
ATOM    276  N   ARG A  18       4.222   8.870   0.567  1.00  0.00           N  
ATOM    277  CA  ARG A  18       2.825   8.735   0.959  1.00  0.00           C  
ATOM    278  C   ARG A  18       2.615   7.510   1.840  1.00  0.00           C  
ATOM    279  O   ARG A  18       2.748   6.375   1.382  1.00  0.00           O  
ATOM    280  CB  ARG A  18       1.932   8.632  -0.268  1.00  0.00           C  
ATOM    281  CG  ARG A  18       1.991   9.829  -1.205  1.00  0.00           C  
ATOM    282  CD  ARG A  18       1.080   9.664  -2.366  1.00  0.00           C  
ATOM    283  NE  ARG A  18       1.207  10.758  -3.315  1.00  0.00           N  
ATOM    284  CZ  ARG A  18       0.425  10.924  -4.399  1.00  0.00           C  
ATOM    285  NH1 ARG A  18      -0.533  10.062  -4.658  1.00  0.00           N  
ATOM    286  NH2 ARG A  18       0.621  11.955  -5.203  1.00  0.00           N  
ATOM    287  H   ARG A  18       4.652   8.139   0.018  1.00  0.00           H  
ATOM    288  HA  ARG A  18       2.550   9.615   1.541  1.00  0.00           H  
ATOM    289 1HB  ARG A  18       2.206   7.749  -0.844  1.00  0.00           H  
ATOM    290 2HB  ARG A  18       0.895   8.510   0.045  1.00  0.00           H  
ATOM    291 1HG  ARG A  18       1.698  10.729  -0.664  1.00  0.00           H  
ATOM    292 2HG  ARG A  18       3.008   9.946  -1.581  1.00  0.00           H  
ATOM    293 1HD  ARG A  18       1.315   8.734  -2.884  1.00  0.00           H  
ATOM    294 2HD  ARG A  18       0.048   9.633  -2.017  1.00  0.00           H  
ATOM    295  HE  ARG A  18       1.933  11.442  -3.149  1.00  0.00           H  
ATOM    296 1HH1 ARG A  18      -0.683   9.274  -4.044  1.00  0.00           H  
ATOM    297 2HH1 ARG A  18      -1.119  10.186  -5.471  1.00  0.00           H  
ATOM    298 1HH2 ARG A  18       1.357  12.618  -5.004  1.00  0.00           H  
ATOM    299 2HH2 ARG A  18       0.035  12.080  -6.016  1.00  0.00           H  
ATOM    300  N   ASN A  19       2.287   7.746   3.105  1.00  0.00           N  
ATOM    301  CA  ASN A  19       2.119   6.664   4.068  1.00  0.00           C  
ATOM    302  C   ASN A  19       0.774   5.971   3.889  1.00  0.00           C  
ATOM    303  O   ASN A  19      -0.235   6.399   4.450  1.00  0.00           O  
ATOM    304  CB  ASN A  19       2.267   7.184   5.487  1.00  0.00           C  
ATOM    305  CG  ASN A  19       2.223   6.085   6.512  1.00  0.00           C  
ATOM    306  OD1 ASN A  19       1.885   4.939   6.197  1.00  0.00           O  
ATOM    307  ND2 ASN A  19       2.558   6.413   7.734  1.00  0.00           N  
ATOM    308  H   ASN A  19       2.150   8.700   3.408  1.00  0.00           H  
ATOM    309  HA  ASN A  19       2.901   5.927   3.889  1.00  0.00           H  
ATOM    310 1HB  ASN A  19       3.215   7.716   5.582  1.00  0.00           H  
ATOM    311 2HB  ASN A  19       1.469   7.895   5.699  1.00  0.00           H  
ATOM    312 1HD2 ASN A  19       2.547   5.723   8.458  1.00  0.00           H  
ATOM    313 2HD2 ASN A  19       2.825   7.353   7.944  1.00  0.00           H  
ATOM    314  N   ASN A  20       0.767   4.899   3.105  1.00  0.00           N  
ATOM    315  CA  ASN A  20      -0.450   4.133   2.866  1.00  0.00           C  
ATOM    316  C   ASN A  20      -0.513   2.905   3.765  1.00  0.00           C  
ATOM    317  O   ASN A  20      -1.310   1.995   3.535  1.00  0.00           O  
ATOM    318  CB  ASN A  20      -0.550   3.731   1.406  1.00  0.00           C  
ATOM    319  CG  ASN A  20      -0.733   4.912   0.493  1.00  0.00           C  
ATOM    320  OD1 ASN A  20      -1.476   5.848   0.810  1.00  0.00           O  
ATOM    321  ND2 ASN A  20      -0.068   4.887  -0.634  1.00  0.00           N  
ATOM    322  H   ASN A  20       1.627   4.607   2.663  1.00  0.00           H  
ATOM    323  HA  ASN A  20      -1.308   4.759   3.114  1.00  0.00           H  
ATOM    324 1HB  ASN A  20       0.354   3.196   1.113  1.00  0.00           H  
ATOM    325 2HB  ASN A  20      -1.391   3.050   1.273  1.00  0.00           H  
ATOM    326 1HD2 ASN A  20      -0.151   5.646  -1.280  1.00  0.00           H  
ATOM    327 2HD2 ASN A  20       0.522   4.109  -0.849  1.00  0.00           H  
ATOM    328  N   SER A  21       0.331   2.885   4.791  1.00  0.00           N  
ATOM    329  CA  SER A  21       0.345   1.786   5.750  1.00  0.00           C  
ATOM    330  C   SER A  21      -0.662   2.018   6.869  1.00  0.00           C  
ATOM    331  O   SER A  21      -1.360   3.031   6.888  1.00  0.00           O  
ATOM    332  CB  SER A  21       1.735   1.622   6.334  1.00  0.00           C  
ATOM    333  OG  SER A  21       1.981   2.584   7.322  1.00  0.00           O  
ATOM    334  H   SER A  21       0.979   3.650   4.910  1.00  0.00           H  
ATOM    335  HA  SER A  21       0.058   0.875   5.225  1.00  0.00           H  
ATOM    336 1HB  SER A  21       1.834   0.624   6.761  1.00  0.00           H  
ATOM    337 2HB  SER A  21       2.476   1.713   5.541  1.00  0.00           H  
ATOM    338  HG  SER A  21       1.914   3.436   6.885  1.00  0.00           H  
ATOM    339  N   ASP A  22      -0.731   1.073   7.801  1.00  0.00           N  
ATOM    340  CA  ASP A  22      -1.612   1.200   8.956  1.00  0.00           C  
ATOM    341  C   ASP A  22      -0.842   1.657  10.188  1.00  0.00           C  
ATOM    342  O   ASP A  22      -1.384   1.692  11.293  1.00  0.00           O  
ATOM    343  CB  ASP A  22      -2.309  -0.131   9.247  1.00  0.00           C  
ATOM    344  CG  ASP A  22      -3.281  -0.544   8.150  1.00  0.00           C  
ATOM    345  OD1 ASP A  22      -3.889   0.321   7.565  1.00  0.00           O  
ATOM    346  OD2 ASP A  22      -3.405  -1.721   7.906  1.00  0.00           O  
ATOM    347  H   ASP A  22      -0.160   0.246   7.706  1.00  0.00           H  
ATOM    348  HA  ASP A  22      -2.361   1.959   8.729  1.00  0.00           H  
ATOM    349 1HB  ASP A  22      -1.561  -0.916   9.364  1.00  0.00           H  
ATOM    350 2HB  ASP A  22      -2.856  -0.057  10.188  1.00  0.00           H  
ATOM    351  N   ARG A  23       0.425   2.006   9.992  1.00  0.00           N  
ATOM    352  CA  ARG A  23       1.292   2.397  11.097  1.00  0.00           C  
ATOM    353  C   ARG A  23       2.003   3.711  10.801  1.00  0.00           C  
ATOM    354  O   ARG A  23       2.391   3.975   9.663  1.00  0.00           O  
ATOM    355  CB  ARG A  23       2.326   1.316  11.375  1.00  0.00           C  
ATOM    356  CG  ARG A  23       1.751  -0.019  11.820  1.00  0.00           C  
ATOM    357  CD  ARG A  23       2.812  -0.939  12.307  1.00  0.00           C  
ATOM    358  NE  ARG A  23       3.753  -1.286  11.254  1.00  0.00           N  
ATOM    359  CZ  ARG A  23       4.859  -2.035  11.434  1.00  0.00           C  
ATOM    360  NH1 ARG A  23       5.147  -2.506  12.626  1.00  0.00           N  
ATOM    361  NH2 ARG A  23       5.653  -2.296  10.410  1.00  0.00           N  
ATOM    362  H   ARG A  23       0.797   2.000   9.053  1.00  0.00           H  
ATOM    363  HA  ARG A  23       0.670   2.546  11.979  1.00  0.00           H  
ATOM    364 1HB  ARG A  23       2.916   1.138  10.477  1.00  0.00           H  
ATOM    365 2HB  ARG A  23       3.009   1.657  12.153  1.00  0.00           H  
ATOM    366 1HG  ARG A  23       1.040   0.143  12.630  1.00  0.00           H  
ATOM    367 2HG  ARG A  23       1.243  -0.495  10.981  1.00  0.00           H  
ATOM    368 1HD  ARG A  23       3.365  -0.461  13.115  1.00  0.00           H  
ATOM    369 2HD  ARG A  23       2.356  -1.858  12.673  1.00  0.00           H  
ATOM    370  HE  ARG A  23       3.564  -0.942  10.322  1.00  0.00           H  
ATOM    371 1HH1 ARG A  23       4.540  -2.307  13.409  1.00  0.00           H  
ATOM    372 2HH1 ARG A  23       5.976  -3.067  12.761  1.00  0.00           H  
ATOM    373 1HH2 ARG A  23       5.431  -1.933   9.493  1.00  0.00           H  
ATOM    374 2HH2 ARG A  23       6.481  -2.857  10.544  1.00  0.00           H  
ATOM    375  N   PRO A  24       2.171   4.533  11.831  1.00  0.00           N  
ATOM    376  CA  PRO A  24       2.891   5.794  11.697  1.00  0.00           C  
ATOM    377  C   PRO A  24       4.393   5.562  11.595  1.00  0.00           C  
ATOM    378  O   PRO A  24       4.906   4.543  12.055  1.00  0.00           O  
ATOM    379  CB  PRO A  24       2.520   6.541  12.982  1.00  0.00           C  
ATOM    380  CG  PRO A  24       2.317   5.459  13.988  1.00  0.00           C  
ATOM    381  CD  PRO A  24       1.664   4.345  13.214  1.00  0.00           C  
ATOM    382  HA  PRO A  24       2.563   6.274  10.775  1.00  0.00           H  
ATOM    383 1HB  PRO A  24       3.327   7.235  13.259  1.00  0.00           H  
ATOM    384 2HB  PRO A  24       1.616   7.146  12.818  1.00  0.00           H  
ATOM    385 1HG  PRO A  24       3.281   5.162  14.426  1.00  0.00           H  
ATOM    386 2HG  PRO A  24       1.691   5.823  14.816  1.00  0.00           H  
ATOM    387 1HD  PRO A  24       1.980   3.376  13.628  1.00  0.00           H  
ATOM    388 2HD  PRO A  24       0.571   4.453  13.267  1.00  0.00           H  
ATOM    389  N   GLY A  25       5.093   6.515  10.989  1.00  0.00           N  
ATOM    390  CA  GLY A  25       6.544   6.443  10.872  1.00  0.00           C  
ATOM    391  C   GLY A  25       7.141   7.808  10.556  1.00  0.00           C  
ATOM    392  O   GLY A  25       6.700   8.827  11.089  1.00  0.00           O  
ATOM    393  H   GLY A  25       4.607   7.310  10.599  1.00  0.00           H  
ATOM    394 1HA  GLY A  25       6.966   6.065  11.804  1.00  0.00           H  
ATOM    395 2HA  GLY A  25       6.811   5.735  10.088  1.00  0.00           H  
ATOM    396  N   ARG A  26       8.145   7.823   9.686  1.00  0.00           N  
ATOM    397  CA  ARG A  26       8.839   9.057   9.338  1.00  0.00           C  
ATOM    398  C   ARG A  26       9.757   8.853   8.140  1.00  0.00           C  
ATOM    399  O   ARG A  26      10.155   7.729   7.834  1.00  0.00           O  
ATOM    400  CB  ARG A  26       9.656   9.562  10.518  1.00  0.00           C  
ATOM    401  CG  ARG A  26      10.831   8.680  10.908  1.00  0.00           C  
ATOM    402  CD  ARG A  26      11.571   9.232  12.071  1.00  0.00           C  
ATOM    403  NE  ARG A  26      12.685   8.383  12.458  1.00  0.00           N  
ATOM    404  CZ  ARG A  26      13.945   8.517  11.999  1.00  0.00           C  
ATOM    405  NH1 ARG A  26      14.233   9.469  11.139  1.00  0.00           N  
ATOM    406  NH2 ARG A  26      14.891   7.692  12.413  1.00  0.00           N  
ATOM    407  H   ARG A  26       8.434   6.957   9.254  1.00  0.00           H  
ATOM    408  HA  ARG A  26       8.091   9.801   9.063  1.00  0.00           H  
ATOM    409 1HB  ARG A  26      10.048  10.552  10.291  1.00  0.00           H  
ATOM    410 2HB  ARG A  26       9.011   9.658  11.392  1.00  0.00           H  
ATOM    411 1HG  ARG A  26      10.468   7.686  11.173  1.00  0.00           H  
ATOM    412 2HG  ARG A  26      11.522   8.602  10.068  1.00  0.00           H  
ATOM    413 1HD  ARG A  26      11.964  10.216  11.818  1.00  0.00           H  
ATOM    414 2HD  ARG A  26      10.897   9.319  12.923  1.00  0.00           H  
ATOM    415  HE  ARG A  26      12.503   7.639  13.119  1.00  0.00           H  
ATOM    416 1HH1 ARG A  26      13.510  10.099  10.823  1.00  0.00           H  
ATOM    417 2HH1 ARG A  26      15.177   9.569  10.795  1.00  0.00           H  
ATOM    418 1HH2 ARG A  26      14.669   6.960  13.075  1.00  0.00           H  
ATOM    419 2HH2 ARG A  26      15.834   7.792  12.069  1.00  0.00           H  
ATOM    420  N   VAL A  27      10.091   9.947   7.463  1.00  0.00           N  
ATOM    421  CA  VAL A  27      11.005   9.898   6.329  1.00  0.00           C  
ATOM    422  C   VAL A  27      12.240  10.754   6.578  1.00  0.00           C  
ATOM    423  O   VAL A  27      12.144  11.974   6.712  1.00  0.00           O  
ATOM    424  CB  VAL A  27      10.297  10.383   5.050  1.00  0.00           C  
ATOM    425  CG1 VAL A  27      11.254  10.356   3.868  1.00  0.00           C  
ATOM    426  CG2 VAL A  27       9.075   9.519   4.775  1.00  0.00           C  
ATOM    427  H   VAL A  27       9.701  10.836   7.743  1.00  0.00           H  
ATOM    428  HA  VAL A  27      11.334   8.866   6.204  1.00  0.00           H  
ATOM    429  HB  VAL A  27       9.987  11.419   5.189  1.00  0.00           H  
ATOM    430 1HG1 VAL A  27      10.737  10.703   2.973  1.00  0.00           H  
ATOM    431 2HG1 VAL A  27      12.102  11.009   4.072  1.00  0.00           H  
ATOM    432 3HG1 VAL A  27      11.608   9.337   3.710  1.00  0.00           H  
ATOM    433 1HG2 VAL A  27       8.579   9.869   3.870  1.00  0.00           H  
ATOM    434 2HG2 VAL A  27       9.385   8.483   4.642  1.00  0.00           H  
ATOM    435 3HG2 VAL A  27       8.385   9.587   5.616  1.00  0.00           H  
ATOM    436  N   GLU A  28      13.399  10.108   6.640  1.00  0.00           N  
ATOM    437  CA  GLU A  28      14.665  10.818   6.782  1.00  0.00           C  
ATOM    438  C   GLU A  28      15.463  10.786   5.485  1.00  0.00           C  
ATOM    439  O   GLU A  28      15.748   9.717   4.946  1.00  0.00           O  
ATOM    440  CB  GLU A  28      15.493  10.210   7.917  1.00  0.00           C  
ATOM    441  CG  GLU A  28      16.840  10.882   8.141  1.00  0.00           C  
ATOM    442  CD  GLU A  28      17.587  10.315   9.316  1.00  0.00           C  
ATOM    443  OE1 GLU A  28      16.995   9.593  10.081  1.00  0.00           O  
ATOM    444  OE2 GLU A  28      18.753  10.606   9.450  1.00  0.00           O  
ATOM    445  H   GLU A  28      13.404   9.100   6.587  1.00  0.00           H  
ATOM    446  HA  GLU A  28      14.445  11.860   7.014  1.00  0.00           H  
ATOM    447 1HB  GLU A  28      14.931  10.268   8.849  1.00  0.00           H  
ATOM    448 2HB  GLU A  28      15.675   9.156   7.709  1.00  0.00           H  
ATOM    449 1HG  GLU A  28      17.449  10.760   7.246  1.00  0.00           H  
ATOM    450 2HG  GLU A  28      16.682  11.948   8.297  1.00  0.00           H  
ATOM    451  N   PHE A  29      15.821  11.965   4.988  1.00  0.00           N  
ATOM    452  CA  PHE A  29      16.405  12.090   3.658  1.00  0.00           C  
ATOM    453  C   PHE A  29      17.421  13.224   3.606  1.00  0.00           C  
ATOM    454  O   PHE A  29      17.375  14.149   4.417  1.00  0.00           O  
ATOM    455  CB  PHE A  29      15.311  12.331   2.615  1.00  0.00           C  
ATOM    456  CG  PHE A  29      14.546  13.608   2.823  1.00  0.00           C  
ATOM    457  CD1 PHE A  29      14.916  14.770   2.162  1.00  0.00           C  
ATOM    458  CD2 PHE A  29      13.457  13.649   3.680  1.00  0.00           C  
ATOM    459  CE1 PHE A  29      14.213  15.945   2.352  1.00  0.00           C  
ATOM    460  CE2 PHE A  29      12.752  14.822   3.871  1.00  0.00           C  
ATOM    461  CZ  PHE A  29      13.131  15.971   3.206  1.00  0.00           C  
ATOM    462  H   PHE A  29      15.686  12.796   5.546  1.00  0.00           H  
ATOM    463  HA  PHE A  29      16.928  11.162   3.429  1.00  0.00           H  
ATOM    464 1HB  PHE A  29      15.756  12.359   1.621  1.00  0.00           H  
ATOM    465 2HB  PHE A  29      14.603  11.504   2.633  1.00  0.00           H  
ATOM    466  HD1 PHE A  29      15.771  14.749   1.486  1.00  0.00           H  
ATOM    467  HD2 PHE A  29      13.158  12.742   4.205  1.00  0.00           H  
ATOM    468  HE1 PHE A  29      14.515  16.850   1.827  1.00  0.00           H  
ATOM    469  HE2 PHE A  29      11.897  14.841   4.547  1.00  0.00           H  
ATOM    470  HZ  PHE A  29      12.578  16.896   3.358  1.00  0.00           H  
ATOM    471  N   GLU A  30      18.338  13.146   2.648  1.00  0.00           N  
ATOM    472  CA  GLU A  30      19.363  14.170   2.484  1.00  0.00           C  
ATOM    473  C   GLU A  30      19.466  14.619   1.033  1.00  0.00           C  
ATOM    474  O   GLU A  30      19.700  13.808   0.137  1.00  0.00           O  
ATOM    475  CB  GLU A  30      20.720  13.648   2.964  1.00  0.00           C  
ATOM    476  CG  GLU A  30      21.862  14.644   2.823  1.00  0.00           C  
ATOM    477  CD  GLU A  30      23.172  14.107   3.328  1.00  0.00           C  
ATOM    478  OE1 GLU A  30      23.172  13.055   3.921  1.00  0.00           O  
ATOM    479  OE2 GLU A  30      24.175  14.749   3.119  1.00  0.00           O  
ATOM    480  H   GLU A  30      18.325  12.358   2.017  1.00  0.00           H  
ATOM    481  HA  GLU A  30      19.077  15.035   3.082  1.00  0.00           H  
ATOM    482 1HB  GLU A  30      20.650  13.366   4.015  1.00  0.00           H  
ATOM    483 2HB  GLU A  30      20.985  12.753   2.402  1.00  0.00           H  
ATOM    484 1HG  GLU A  30      21.972  14.909   1.772  1.00  0.00           H  
ATOM    485 2HG  GLU A  30      21.610  15.550   3.373  1.00  0.00           H  
ATOM    486  N   VAL A  31      19.290  15.916   0.806  1.00  0.00           N  
ATOM    487  CA  VAL A  31      19.400  16.482  -0.533  1.00  0.00           C  
ATOM    488  C   VAL A  31      20.526  17.505  -0.608  1.00  0.00           C  
ATOM    489  O   VAL A  31      20.384  18.635  -0.140  1.00  0.00           O  
ATOM    490  CB  VAL A  31      18.074  17.152  -0.941  1.00  0.00           C  
ATOM    491  CG1 VAL A  31      18.194  17.771  -2.326  1.00  0.00           C  
ATOM    492  CG2 VAL A  31      16.946  16.133  -0.902  1.00  0.00           C  
ATOM    493  H   VAL A  31      19.074  16.526   1.581  1.00  0.00           H  
ATOM    494  HA  VAL A  31      19.637  15.673  -1.224  1.00  0.00           H  
ATOM    495  HB  VAL A  31      17.858  17.962  -0.245  1.00  0.00           H  
ATOM    496 1HG1 VAL A  31      17.249  18.240  -2.598  1.00  0.00           H  
ATOM    497 2HG1 VAL A  31      18.984  18.523  -2.321  1.00  0.00           H  
ATOM    498 3HG1 VAL A  31      18.436  16.995  -3.052  1.00  0.00           H  
ATOM    499 1HG2 VAL A  31      16.012  16.613  -1.191  1.00  0.00           H  
ATOM    500 2HG2 VAL A  31      17.166  15.320  -1.595  1.00  0.00           H  
ATOM    501 3HG2 VAL A  31      16.851  15.733   0.108  1.00  0.00           H  
ATOM    502  N   GLY A  32      21.646  17.103  -1.200  1.00  0.00           N  
ATOM    503  CA  GLY A  32      22.753  18.018  -1.449  1.00  0.00           C  
ATOM    504  C   GLY A  32      23.384  18.488  -0.144  1.00  0.00           C  
ATOM    505  O   GLY A  32      23.941  19.583  -0.072  1.00  0.00           O  
ATOM    506  H   GLY A  32      21.733  16.137  -1.484  1.00  0.00           H  
ATOM    507 1HA  GLY A  32      23.504  17.522  -2.063  1.00  0.00           H  
ATOM    508 2HA  GLY A  32      22.393  18.878  -2.013  1.00  0.00           H  
ATOM    509  N   GLY A  33      23.293  17.652   0.885  1.00  0.00           N  
ATOM    510  CA  GLY A  33      23.825  17.995   2.199  1.00  0.00           C  
ATOM    511  C   GLY A  33      22.706  18.332   3.175  1.00  0.00           C  
ATOM    512  O   GLY A  33      22.891  18.275   4.391  1.00  0.00           O  
ATOM    513  H   GLY A  33      22.844  16.757   0.754  1.00  0.00           H  
ATOM    514 1HA  GLY A  33      24.409  17.159   2.584  1.00  0.00           H  
ATOM    515 2HA  GLY A  33      24.501  18.844   2.107  1.00  0.00           H  
ATOM    516  N   VAL A  34      21.543  18.684   2.637  1.00  0.00           N  
ATOM    517  CA  VAL A  34      20.396  19.047   3.460  1.00  0.00           C  
ATOM    518  C   VAL A  34      19.723  17.810   4.043  1.00  0.00           C  
ATOM    519  O   VAL A  34      18.743  17.308   3.495  1.00  0.00           O  
ATOM    520  CB  VAL A  34      19.371  19.840   2.628  1.00  0.00           C  
ATOM    521  CG1 VAL A  34      18.175  20.227   3.485  1.00  0.00           C  
ATOM    522  CG2 VAL A  34      20.031  21.076   2.035  1.00  0.00           C  
ATOM    523  H   VAL A  34      21.452  18.700   1.631  1.00  0.00           H  
ATOM    524  HA  VAL A  34      20.754  19.655   4.290  1.00  0.00           H  
ATOM    525  HB  VAL A  34      18.999  19.205   1.825  1.00  0.00           H  
ATOM    526 1HG1 VAL A  34      17.460  20.787   2.881  1.00  0.00           H  
ATOM    527 2HG1 VAL A  34      17.696  19.327   3.870  1.00  0.00           H  
ATOM    528 3HG1 VAL A  34      18.509  20.846   4.318  1.00  0.00           H  
ATOM    529 1HG2 VAL A  34      19.301  21.632   1.448  1.00  0.00           H  
ATOM    530 2HG2 VAL A  34      20.409  21.708   2.839  1.00  0.00           H  
ATOM    531 3HG2 VAL A  34      20.858  20.773   1.393  1.00  0.00           H  
ATOM    532  N   ARG A  35      20.257  17.324   5.159  1.00  0.00           N  
ATOM    533  CA  ARG A  35      19.712  16.142   5.816  1.00  0.00           C  
ATOM    534  C   ARG A  35      18.677  16.524   6.867  1.00  0.00           C  
ATOM    535  O   ARG A  35      18.946  17.340   7.749  1.00  0.00           O  
ATOM    536  CB  ARG A  35      20.822  15.335   6.472  1.00  0.00           C  
ATOM    537  CG  ARG A  35      20.361  14.069   7.179  1.00  0.00           C  
ATOM    538  CD  ARG A  35      21.506  13.297   7.725  1.00  0.00           C  
ATOM    539  NE  ARG A  35      21.066  12.147   8.498  1.00  0.00           N  
ATOM    540  CZ  ARG A  35      21.890  11.291   9.133  1.00  0.00           C  
ATOM    541  NH1 ARG A  35      23.191  11.467   9.077  1.00  0.00           N  
ATOM    542  NH2 ARG A  35      21.389  10.273   9.812  1.00  0.00           N  
ATOM    543  H   ARG A  35      21.060  17.784   5.561  1.00  0.00           H  
ATOM    544  HA  ARG A  35      19.213  15.534   5.062  1.00  0.00           H  
ATOM    545 1HB  ARG A  35      21.554  15.044   5.720  1.00  0.00           H  
ATOM    546 2HB  ARG A  35      21.337  15.954   7.207  1.00  0.00           H  
ATOM    547 1HG  ARG A  35      19.701  14.334   8.005  1.00  0.00           H  
ATOM    548 2HG  ARG A  35      19.824  13.434   6.474  1.00  0.00           H  
ATOM    549 1HD  ARG A  35      22.127  12.938   6.904  1.00  0.00           H  
ATOM    550 2HD  ARG A  35      22.100  13.938   8.375  1.00  0.00           H  
ATOM    551  HE  ARG A  35      20.071  11.978   8.564  1.00  0.00           H  
ATOM    552 1HH1 ARG A  35      23.573  12.245   8.558  1.00  0.00           H  
ATOM    553 2HH1 ARG A  35      23.808  10.826   9.553  1.00  0.00           H  
ATOM    554 1HH2 ARG A  35      20.388  10.137   9.854  1.00  0.00           H  
ATOM    555 2HH2 ARG A  35      22.006   9.632  10.287  1.00  0.00           H  
ATOM    556  N   THR A  36      17.493  15.930   6.768  1.00  0.00           N  
ATOM    557  CA  THR A  36      16.431  16.171   7.738  1.00  0.00           C  
ATOM    558  C   THR A  36      15.482  14.983   7.821  1.00  0.00           C  
ATOM    559  O   THR A  36      15.747  13.923   7.254  1.00  0.00           O  
ATOM    560  CB  THR A  36      15.638  17.443   7.387  1.00  0.00           C  
ATOM    561  OG1 THR A  36      14.749  17.767   8.464  1.00  0.00           O  
ATOM    562  CG2 THR A  36      14.832  17.235   6.114  1.00  0.00           C  
ATOM    563  H   THR A  36      17.324  15.295   6.001  1.00  0.00           H  
ATOM    564  HA  THR A  36      16.891  16.301   8.718  1.00  0.00           H  
ATOM    565  HB  THR A  36      16.329  18.274   7.241  1.00  0.00           H  
ATOM    566  HG1 THR A  36      14.487  18.689   8.395  1.00  0.00           H  
ATOM    567 1HG2 THR A  36      14.278  18.144   5.881  1.00  0.00           H  
ATOM    568 2HG2 THR A  36      15.506  16.999   5.291  1.00  0.00           H  
ATOM    569 3HG2 THR A  36      14.133  16.412   6.257  1.00  0.00           H  
ATOM    570  N   SER A  37      14.375  15.165   8.533  1.00  0.00           N  
ATOM    571  CA  SER A  37      13.413  14.090   8.743  1.00  0.00           C  
ATOM    572  C   SER A  37      12.069  14.636   9.208  1.00  0.00           C  
ATOM    573  O   SER A  37      12.010  15.523  10.061  1.00  0.00           O  
ATOM    574  CB  SER A  37      13.947  13.103   9.761  1.00  0.00           C  
ATOM    575  OG  SER A  37      13.027  12.072   9.993  1.00  0.00           O  
ATOM    576  H   SER A  37      14.195  16.073   8.939  1.00  0.00           H  
ATOM    577  HA  SER A  37      13.256  13.585   7.789  1.00  0.00           H  
ATOM    578 1HB  SER A  37      14.886  12.682   9.402  1.00  0.00           H  
ATOM    579 2HB  SER A  37      14.158  13.622  10.695  1.00  0.00           H  
ATOM    580  HG  SER A  37      12.416  12.091   9.252  1.00  0.00           H  
ATOM    581  N   TYR A  38      10.991  14.103   8.644  1.00  0.00           N  
ATOM    582  CA  TYR A  38       9.644  14.473   9.061  1.00  0.00           C  
ATOM    583  C   TYR A  38       8.800  13.240   9.355  1.00  0.00           C  
ATOM    584  O   TYR A  38       8.971  12.195   8.728  1.00  0.00           O  
ATOM    585  CB  TYR A  38       8.970  15.335   7.991  1.00  0.00           C  
ATOM    586  CG  TYR A  38       9.699  16.628   7.701  1.00  0.00           C  
ATOM    587  CD1 TYR A  38      10.636  16.682   6.680  1.00  0.00           C  
ATOM    588  CD2 TYR A  38       9.429  17.760   8.455  1.00  0.00           C  
ATOM    589  CE1 TYR A  38      11.302  17.863   6.414  1.00  0.00           C  
ATOM    590  CE2 TYR A  38      10.095  18.942   8.189  1.00  0.00           C  
ATOM    591  CZ  TYR A  38      11.028  18.995   7.174  1.00  0.00           C  
ATOM    592  OH  TYR A  38      11.690  20.171   6.909  1.00  0.00           O  
ATOM    593  H   TYR A  38      11.108  13.423   7.906  1.00  0.00           H  
ATOM    594  HA  TYR A  38       9.722  15.052   9.982  1.00  0.00           H  
ATOM    595 1HB  TYR A  38       8.896  14.769   7.061  1.00  0.00           H  
ATOM    596 2HB  TYR A  38       7.956  15.579   8.307  1.00  0.00           H  
ATOM    597  HD1 TYR A  38      10.848  15.791   6.087  1.00  0.00           H  
ATOM    598  HD2 TYR A  38       8.693  17.718   9.258  1.00  0.00           H  
ATOM    599  HE1 TYR A  38      12.039  17.905   5.612  1.00  0.00           H  
ATOM    600  HE2 TYR A  38       9.884  19.832   8.783  1.00  0.00           H  
ATOM    601  HH  TYR A  38      11.396  20.848   7.523  1.00  0.00           H  
ATOM    602  N   THR A  39       7.888  13.368  10.313  1.00  0.00           N  
ATOM    603  CA  THR A  39       7.025  12.259  10.703  1.00  0.00           C  
ATOM    604  C   THR A  39       5.781  12.196   9.827  1.00  0.00           C  
ATOM    605  O   THR A  39       5.427  13.171   9.164  1.00  0.00           O  
ATOM    606  CB  THR A  39       6.612  12.371  12.182  1.00  0.00           C  
ATOM    607  OG1 THR A  39       5.850  13.570  12.378  1.00  0.00           O  
ATOM    608  CG2 THR A  39       7.840  12.404  13.078  1.00  0.00           C  
ATOM    609  H   THR A  39       7.791  14.256  10.784  1.00  0.00           H  
ATOM    610  HA  THR A  39       7.581  11.332  10.561  1.00  0.00           H  
ATOM    611  HB  THR A  39       5.994  11.516  12.453  1.00  0.00           H  
ATOM    612  HG1 THR A  39       4.945  13.423  12.093  1.00  0.00           H  
ATOM    613 1HG2 THR A  39       7.529  12.483  14.119  1.00  0.00           H  
ATOM    614 2HG2 THR A  39       8.416  11.489  12.940  1.00  0.00           H  
ATOM    615 3HG2 THR A  39       8.457  13.263  12.818  1.00  0.00           H  
ATOM    616  N   MET A  40       5.120  11.043   9.829  1.00  0.00           N  
ATOM    617  CA  MET A  40       3.920  10.847   9.024  1.00  0.00           C  
ATOM    618  C   MET A  40       3.013   9.787   9.636  1.00  0.00           C  
ATOM    619  O   MET A  40       3.469   8.704  10.004  1.00  0.00           O  
ATOM    620  CB  MET A  40       4.300  10.462   7.596  1.00  0.00           C  
ATOM    621  CG  MET A  40       5.118   9.183   7.484  1.00  0.00           C  
ATOM    622  SD  MET A  40       5.613   8.820   5.788  1.00  0.00           S  
ATOM    623  CE  MET A  40       6.419   7.236   6.003  1.00  0.00           C  
ATOM    624  H   MET A  40       5.457  10.284  10.403  1.00  0.00           H  
ATOM    625  HA  MET A  40       3.368  11.787   9.003  1.00  0.00           H  
ATOM    626 1HB  MET A  40       3.397  10.333   7.001  1.00  0.00           H  
ATOM    627 2HB  MET A  40       4.878  11.269   7.143  1.00  0.00           H  
ATOM    628 1HG  MET A  40       6.017   9.272   8.094  1.00  0.00           H  
ATOM    629 2HG  MET A  40       4.534   8.344   7.859  1.00  0.00           H  
ATOM    630 1HE  MET A  40       6.781   6.878   5.038  1.00  0.00           H  
ATOM    631 2HE  MET A  40       7.259   7.344   6.689  1.00  0.00           H  
ATOM    632 3HE  MET A  40       5.707   6.518   6.412  1.00  0.00           H  
ATOM    633  N   ASN A  41       1.728  10.105   9.744  1.00  0.00           N  
ATOM    634  CA  ASN A  41       0.735   9.140  10.198  1.00  0.00           C  
ATOM    635  C   ASN A  41       0.046   8.463   9.020  1.00  0.00           C  
ATOM    636  O   ASN A  41       0.099   8.953   7.892  1.00  0.00           O  
ATOM    637  CB  ASN A  41      -0.286   9.807  11.101  1.00  0.00           C  
ATOM    638  CG  ASN A  41       0.331  10.374  12.350  1.00  0.00           C  
ATOM    639  OD1 ASN A  41       1.041   9.673  13.080  1.00  0.00           O  
ATOM    640  ND2 ASN A  41       0.075  11.631  12.609  1.00  0.00           N  
ATOM    641  H   ASN A  41       1.431  11.041   9.504  1.00  0.00           H  
ATOM    642  HA  ASN A  41       1.249   8.369  10.772  1.00  0.00           H  
ATOM    643 1HB  ASN A  41      -0.782  10.612  10.557  1.00  0.00           H  
ATOM    644 2HB  ASN A  41      -1.050   9.084  11.384  1.00  0.00           H  
ATOM    645 1HD2 ASN A  41       0.459  12.061  13.427  1.00  0.00           H  
ATOM    646 2HD2 ASN A  41      -0.505  12.161  11.991  1.00  0.00           H  
ATOM    647  N   PRO A  42      -0.601   7.334   9.288  1.00  0.00           N  
ATOM    648  CA  PRO A  42      -1.374   6.633   8.270  1.00  0.00           C  
ATOM    649  C   PRO A  42      -2.363   7.569   7.587  1.00  0.00           C  
ATOM    650  O   PRO A  42      -3.249   8.129   8.232  1.00  0.00           O  
ATOM    651  CB  PRO A  42      -2.091   5.542   9.072  1.00  0.00           C  
ATOM    652  CG  PRO A  42      -1.181   5.275  10.221  1.00  0.00           C  
ATOM    653  CD  PRO A  42      -0.647   6.631  10.598  1.00  0.00           C  
ATOM    654  HA  PRO A  42      -0.682   6.267   7.512  1.00  0.00           H  
ATOM    655 1HB  PRO A  42      -3.084   5.897   9.386  1.00  0.00           H  
ATOM    656 2HB  PRO A  42      -2.253   4.656   8.440  1.00  0.00           H  
ATOM    657 1HG  PRO A  42      -1.736   4.795  11.042  1.00  0.00           H  
ATOM    658 2HG  PRO A  42      -0.387   4.575   9.923  1.00  0.00           H  
ATOM    659 1HD  PRO A  42      -1.340   7.117  11.301  1.00  0.00           H  
ATOM    660 2HD  PRO A  42       0.350   6.520  11.051  1.00  0.00           H  
ATOM    661  N   GLY A  43      -2.205   7.735   6.278  1.00  0.00           N  
ATOM    662  CA  GLY A  43      -3.088   8.599   5.503  1.00  0.00           C  
ATOM    663  C   GLY A  43      -2.422   9.934   5.196  1.00  0.00           C  
ATOM    664  O   GLY A  43      -2.881  10.684   4.335  1.00  0.00           O  
ATOM    665  H   GLY A  43      -1.454   7.250   5.807  1.00  0.00           H  
ATOM    666 1HA  GLY A  43      -3.359   8.101   4.572  1.00  0.00           H  
ATOM    667 2HA  GLY A  43      -4.010   8.767   6.058  1.00  0.00           H  
ATOM    668  N   GLU A  44      -1.336  10.225   5.906  1.00  0.00           N  
ATOM    669  CA  GLU A  44      -0.586  11.456   5.688  1.00  0.00           C  
ATOM    670  C   GLU A  44       0.556  11.238   4.704  1.00  0.00           C  
ATOM    671  O   GLU A  44       0.942  10.103   4.428  1.00  0.00           O  
ATOM    672  CB  GLU A  44      -0.035  11.986   7.014  1.00  0.00           C  
ATOM    673  CG  GLU A  44      -1.103  12.391   8.021  1.00  0.00           C  
ATOM    674  CD  GLU A  44      -0.525  12.875   9.322  1.00  0.00           C  
ATOM    675  OE1 GLU A  44       0.673  12.843   9.467  1.00  0.00           O  
ATOM    676  OE2 GLU A  44      -1.284  13.277  10.172  1.00  0.00           O  
ATOM    677  H   GLU A  44      -1.023   9.577   6.614  1.00  0.00           H  
ATOM    678  HA  GLU A  44      -1.263  12.193   5.257  1.00  0.00           H  
ATOM    679 1HB  GLU A  44       0.591  11.225   7.478  1.00  0.00           H  
ATOM    680 2HB  GLU A  44       0.593  12.857   6.824  1.00  0.00           H  
ATOM    681 1HG  GLU A  44      -1.712  13.185   7.590  1.00  0.00           H  
ATOM    682 2HG  GLU A  44      -1.750  11.537   8.211  1.00  0.00           H  
ATOM    683  N   ARG A  45       1.092  12.334   4.176  1.00  0.00           N  
ATOM    684  CA  ARG A  45       2.197  12.265   3.227  1.00  0.00           C  
ATOM    685  C   ARG A  45       3.186  13.401   3.450  1.00  0.00           C  
ATOM    686  O   ARG A  45       2.831  14.451   3.986  1.00  0.00           O  
ATOM    687  CB  ARG A  45       1.678  12.321   1.798  1.00  0.00           C  
ATOM    688  CG  ARG A  45       1.025  13.638   1.405  1.00  0.00           C  
ATOM    689  CD  ARG A  45       0.519  13.605   0.009  1.00  0.00           C  
ATOM    690  NE  ARG A  45      -0.105  14.862  -0.370  1.00  0.00           N  
ATOM    691  CZ  ARG A  45       0.553  15.917  -0.889  1.00  0.00           C  
ATOM    692  NH1 ARG A  45       1.851  15.851  -1.084  1.00  0.00           N  
ATOM    693  NH2 ARG A  45      -0.108  17.018  -1.203  1.00  0.00           N  
ATOM    694  H   ARG A  45       0.725  13.237   4.440  1.00  0.00           H  
ATOM    695  HA  ARG A  45       2.725  11.325   3.389  1.00  0.00           H  
ATOM    696 1HB  ARG A  45       2.500  12.142   1.106  1.00  0.00           H  
ATOM    697 2HB  ARG A  45       0.943  11.531   1.645  1.00  0.00           H  
ATOM    698 1HG  ARG A  45       0.185  13.839   2.070  1.00  0.00           H  
ATOM    699 2HG  ARG A  45       1.755  14.444   1.487  1.00  0.00           H  
ATOM    700 1HD  ARG A  45       1.347  13.416  -0.673  1.00  0.00           H  
ATOM    701 2HD  ARG A  45      -0.221  12.813  -0.091  1.00  0.00           H  
ATOM    702  HE  ARG A  45      -1.104  14.951  -0.236  1.00  0.00           H  
ATOM    703 1HH1 ARG A  45       2.356  15.010  -0.844  1.00  0.00           H  
ATOM    704 2HH1 ARG A  45       2.344  16.642  -1.473  1.00  0.00           H  
ATOM    705 1HH2 ARG A  45      -1.106  17.069  -1.053  1.00  0.00           H  
ATOM    706 2HH2 ARG A  45       0.385  17.809  -1.592  1.00  0.00           H  
ATOM    707  N   ILE A  46       4.430  13.186   3.036  1.00  0.00           N  
ATOM    708  CA  ILE A  46       5.469  14.199   3.172  1.00  0.00           C  
ATOM    709  C   ILE A  46       5.960  14.671   1.809  1.00  0.00           C  
ATOM    710  O   ILE A  46       6.291  13.861   0.943  1.00  0.00           O  
ATOM    711  CB  ILE A  46       6.659  13.660   3.988  1.00  0.00           C  
ATOM    712  CG1 ILE A  46       6.206  13.274   5.398  1.00  0.00           C  
ATOM    713  CG2 ILE A  46       7.774  14.693   4.047  1.00  0.00           C  
ATOM    714  CD1 ILE A  46       7.223  12.457   6.163  1.00  0.00           C  
ATOM    715  H   ILE A  46       4.662  12.297   2.616  1.00  0.00           H  
ATOM    716  HA  ILE A  46       5.040  15.058   3.687  1.00  0.00           H  
ATOM    717  HB  ILE A  46       7.040  12.754   3.520  1.00  0.00           H  
ATOM    718 1HG1 ILE A  46       5.992  14.175   5.971  1.00  0.00           H  
ATOM    719 2HG1 ILE A  46       5.282  12.698   5.339  1.00  0.00           H  
ATOM    720 1HG2 ILE A  46       8.606  14.296   4.628  1.00  0.00           H  
ATOM    721 2HG2 ILE A  46       8.113  14.920   3.037  1.00  0.00           H  
ATOM    722 3HG2 ILE A  46       7.403  15.603   4.519  1.00  0.00           H  
ATOM    723 1HD1 ILE A  46       6.830  12.221   7.153  1.00  0.00           H  
ATOM    724 2HD1 ILE A  46       7.426  11.531   5.623  1.00  0.00           H  
ATOM    725 3HD1 ILE A  46       8.145  13.027   6.266  1.00  0.00           H  
ATOM    726  N   GLU A  47       6.005  15.986   1.625  1.00  0.00           N  
ATOM    727  CA  GLU A  47       6.450  16.568   0.364  1.00  0.00           C  
ATOM    728  C   GLU A  47       7.330  17.789   0.601  1.00  0.00           C  
ATOM    729  O   GLU A  47       6.846  18.845   1.007  1.00  0.00           O  
ATOM    730  CB  GLU A  47       5.247  16.955  -0.499  1.00  0.00           C  
ATOM    731  CG  GLU A  47       5.606  17.452  -1.892  1.00  0.00           C  
ATOM    732  CD  GLU A  47       4.399  17.725  -2.745  1.00  0.00           C  
ATOM    733  OE1 GLU A  47       3.339  17.915  -2.198  1.00  0.00           O  
ATOM    734  OE2 GLU A  47       4.536  17.743  -3.946  1.00  0.00           O  
ATOM    735  H   GLU A  47       5.724  16.598   2.377  1.00  0.00           H  
ATOM    736  HA  GLU A  47       7.047  15.823  -0.161  1.00  0.00           H  
ATOM    737 1HB  GLU A  47       4.588  16.094  -0.611  1.00  0.00           H  
ATOM    738 2HB  GLU A  47       4.678  17.739   0.000  1.00  0.00           H  
ATOM    739 1HG  GLU A  47       6.187  18.369  -1.800  1.00  0.00           H  
ATOM    740 2HG  GLU A  47       6.231  16.706  -2.382  1.00  0.00           H  
ATOM    741  N   VAL A  48       8.625  17.637   0.346  1.00  0.00           N  
ATOM    742  CA  VAL A  48       9.590  18.695   0.623  1.00  0.00           C  
ATOM    743  C   VAL A  48      10.415  19.026  -0.614  1.00  0.00           C  
ATOM    744  O   VAL A  48      10.997  18.140  -1.239  1.00  0.00           O  
ATOM    745  CB  VAL A  48      10.531  18.272   1.767  1.00  0.00           C  
ATOM    746  CG1 VAL A  48      11.552  19.365   2.047  1.00  0.00           C  
ATOM    747  CG2 VAL A  48       9.721  17.958   3.015  1.00  0.00           C  
ATOM    748  H   VAL A  48       8.949  16.767  -0.051  1.00  0.00           H  
ATOM    749  HA  VAL A  48       9.038  19.591   0.907  1.00  0.00           H  
ATOM    750  HB  VAL A  48      11.086  17.385   1.459  1.00  0.00           H  
ATOM    751 1HG1 VAL A  48      12.210  19.049   2.857  1.00  0.00           H  
ATOM    752 2HG1 VAL A  48      12.144  19.548   1.150  1.00  0.00           H  
ATOM    753 3HG1 VAL A  48      11.036  20.280   2.335  1.00  0.00           H  
ATOM    754 1HG2 VAL A  48      10.393  17.659   3.819  1.00  0.00           H  
ATOM    755 2HG2 VAL A  48       9.162  18.843   3.319  1.00  0.00           H  
ATOM    756 3HG2 VAL A  48       9.026  17.145   2.803  1.00  0.00           H  
ATOM    757  N   GLU A  49      10.460  20.307  -0.962  1.00  0.00           N  
ATOM    758  CA  GLU A  49      11.291  20.772  -2.067  1.00  0.00           C  
ATOM    759  C   GLU A  49      12.572  21.421  -1.558  1.00  0.00           C  
ATOM    760  O   GLU A  49      12.530  22.420  -0.839  1.00  0.00           O  
ATOM    761  CB  GLU A  49      10.516  21.764  -2.937  1.00  0.00           C  
ATOM    762  CG  GLU A  49       9.318  21.165  -3.660  1.00  0.00           C  
ATOM    763  CD  GLU A  49       8.589  22.165  -4.512  1.00  0.00           C  
ATOM    764  OE1 GLU A  49       8.921  23.325  -4.450  1.00  0.00           O  
ATOM    765  OE2 GLU A  49       7.698  21.769  -5.227  1.00  0.00           O  
ATOM    766  H   GLU A  49       9.905  20.977  -0.449  1.00  0.00           H  
ATOM    767  HA  GLU A  49      11.571  19.906  -2.667  1.00  0.00           H  
ATOM    768 1HB  GLU A  49      10.156  22.587  -2.318  1.00  0.00           H  
ATOM    769 2HB  GLU A  49      11.183  22.187  -3.688  1.00  0.00           H  
ATOM    770 1HG  GLU A  49       9.661  20.347  -4.293  1.00  0.00           H  
ATOM    771 2HG  GLU A  49       8.631  20.753  -2.922  1.00  0.00           H  
ATOM    772  N   VAL A  50      13.710  20.847  -1.934  1.00  0.00           N  
ATOM    773  CA  VAL A  50      15.005  21.367  -1.514  1.00  0.00           C  
ATOM    774  C   VAL A  50      15.824  21.836  -2.710  1.00  0.00           C  
ATOM    775  O   VAL A  50      16.108  21.061  -3.622  1.00  0.00           O  
ATOM    776  CB  VAL A  50      15.792  20.287  -0.749  1.00  0.00           C  
ATOM    777  CG1 VAL A  50      17.156  20.817  -0.331  1.00  0.00           C  
ATOM    778  CG2 VAL A  50      14.997  19.829   0.464  1.00  0.00           C  
ATOM    779  H   VAL A  50      13.676  20.029  -2.526  1.00  0.00           H  
ATOM    780  HA  VAL A  50      14.832  22.229  -0.869  1.00  0.00           H  
ATOM    781  HB  VAL A  50      15.966  19.439  -1.412  1.00  0.00           H  
ATOM    782 1HG1 VAL A  50      17.699  20.040   0.208  1.00  0.00           H  
ATOM    783 2HG1 VAL A  50      17.721  21.105  -1.218  1.00  0.00           H  
ATOM    784 3HG1 VAL A  50      17.027  21.684   0.316  1.00  0.00           H  
ATOM    785 1HG2 VAL A  50      15.560  19.064   1.000  1.00  0.00           H  
ATOM    786 2HG2 VAL A  50      14.819  20.678   1.124  1.00  0.00           H  
ATOM    787 3HG2 VAL A  50      14.043  19.415   0.139  1.00  0.00           H  
ATOM    788  N   THR A  51      16.201  23.111  -2.699  1.00  0.00           N  
ATOM    789  CA  THR A  51      17.008  23.680  -3.771  1.00  0.00           C  
ATOM    790  C   THR A  51      18.459  23.847  -3.339  1.00  0.00           C  
ATOM    791  O   THR A  51      18.755  24.577  -2.393  1.00  0.00           O  
ATOM    792  CB  THR A  51      16.445  25.038  -4.228  1.00  0.00           C  
ATOM    793  OG1 THR A  51      15.110  24.864  -4.719  1.00  0.00           O  
ATOM    794  CG2 THR A  51      17.312  25.633  -5.327  1.00  0.00           C  
ATOM    795  H   THR A  51      15.921  23.700  -1.928  1.00  0.00           H  
ATOM    796  HA  THR A  51      16.988  22.989  -4.614  1.00  0.00           H  
ATOM    797  HB  THR A  51      16.419  25.724  -3.381  1.00  0.00           H  
ATOM    798  HG1 THR A  51      14.504  25.395  -4.196  1.00  0.00           H  
ATOM    799 1HG2 THR A  51      16.899  26.593  -5.637  1.00  0.00           H  
ATOM    800 2HG2 THR A  51      18.325  25.778  -4.952  1.00  0.00           H  
ATOM    801 3HG2 THR A  51      17.334  24.956  -6.179  1.00  0.00           H  
ATOM    802  N   VAL A  52      19.361  23.166  -4.037  1.00  0.00           N  
ATOM    803  CA  VAL A  52      20.783  23.225  -3.717  1.00  0.00           C  
ATOM    804  C   VAL A  52      21.600  23.681  -4.919  1.00  0.00           C  
ATOM    805  O   VAL A  52      22.094  24.808  -4.954  1.00  0.00           O  
ATOM    806  CB  VAL A  52      21.283  21.844  -3.252  1.00  0.00           C  
ATOM    807  CG1 VAL A  52      22.778  21.886  -2.973  1.00  0.00           C  
ATOM    808  CG2 VAL A  52      20.516  21.405  -2.015  1.00  0.00           C  
ATOM    809  H   VAL A  52      19.055  22.593  -4.810  1.00  0.00           H  
ATOM    810  HA  VAL A  52      20.920  23.958  -2.922  1.00  0.00           H  
ATOM    811  HB  VAL A  52      21.126  21.123  -4.054  1.00  0.00           H  
ATOM    812 1HG1 VAL A  52      23.115  20.902  -2.647  1.00  0.00           H  
ATOM    813 2HG1 VAL A  52      23.310  22.168  -3.882  1.00  0.00           H  
ATOM    814 3HG1 VAL A  52      22.982  22.617  -2.191  1.00  0.00           H  
ATOM    815 1HG2 VAL A  52      20.875  20.428  -1.693  1.00  0.00           H  
ATOM    816 2HG2 VAL A  52      20.669  22.130  -1.215  1.00  0.00           H  
ATOM    817 3HG2 VAL A  52      19.453  21.341  -2.249  1.00  0.00           H  
ATOM    818  N   SER A  53      21.739  22.798  -5.902  1.00  0.00           N  
ATOM    819  CA  SER A  53      22.528  23.095  -7.092  1.00  0.00           C  
ATOM    820  C   SER A  53      22.248  22.090  -8.202  1.00  0.00           C  
ATOM    821  O   SER A  53      21.720  21.006  -7.954  1.00  0.00           O  
ATOM    822  CB  SER A  53      24.006  23.090  -6.753  1.00  0.00           C  
ATOM    823  OG  SER A  53      24.431  21.808  -6.380  1.00  0.00           O  
ATOM    824  H   SER A  53      21.287  21.898  -5.823  1.00  0.00           H  
ATOM    825  HA  SER A  53      22.237  24.081  -7.453  1.00  0.00           H  
ATOM    826 1HB  SER A  53      24.578  23.429  -7.617  1.00  0.00           H  
ATOM    827 2HB  SER A  53      24.195  23.790  -5.941  1.00  0.00           H  
ATOM    828  HG  SER A  53      25.360  21.893  -6.154  1.00  0.00           H  
ATOM    829  N   THR A  54      22.606  22.457  -9.429  1.00  0.00           N  
ATOM    830  CA  THR A  54      22.335  21.617 -10.589  1.00  0.00           C  
ATOM    831  C   THR A  54      22.776  20.180 -10.344  1.00  0.00           C  
ATOM    832  O   THR A  54      23.956  19.853 -10.469  1.00  0.00           O  
ATOM    833  CB  THR A  54      23.034  22.166 -11.846  1.00  0.00           C  
ATOM    834  OG1 THR A  54      22.601  23.511 -12.089  1.00  0.00           O  
ATOM    835  CG2 THR A  54      22.706  21.306 -13.057  1.00  0.00           C  
ATOM    836  H   THR A  54      23.078  23.340  -9.560  1.00  0.00           H  
ATOM    837  HA  THR A  54      21.258  21.611 -10.759  1.00  0.00           H  
ATOM    838  HB  THR A  54      24.113  22.168 -11.691  1.00  0.00           H  
ATOM    839  HG1 THR A  54      21.937  23.754 -11.439  1.00  0.00           H  
ATOM    840 1HG2 THR A  54      23.209  21.708 -13.936  1.00  0.00           H  
ATOM    841 2HG2 THR A  54      23.045  20.285 -12.881  1.00  0.00           H  
ATOM    842 3HG2 THR A  54      21.630  21.307 -13.224  1.00  0.00           H  
ATOM    843  N   ALA A  55      21.822  19.324  -9.994  1.00  0.00           N  
ATOM    844  CA  ALA A  55      22.131  17.968  -9.556  1.00  0.00           C  
ATOM    845  C   ALA A  55      22.745  17.151 -10.685  1.00  0.00           C  
ATOM    846  O   ALA A  55      23.601  16.298 -10.452  1.00  0.00           O  
ATOM    847  CB  ALA A  55      20.879  17.284  -9.027  1.00  0.00           C  
ATOM    848  H   ALA A  55      20.857  19.621 -10.034  1.00  0.00           H  
ATOM    849  HA  ALA A  55      22.864  18.032  -8.752  1.00  0.00           H  
ATOM    850 1HB  ALA A  55      21.126  16.273  -8.704  1.00  0.00           H  
ATOM    851 2HB  ALA A  55      20.484  17.849  -8.183  1.00  0.00           H  
ATOM    852 3HB  ALA A  55      20.129  17.239  -9.815  1.00  0.00           H  
ATOM    853  N   GLU A  56      22.301  17.416 -11.909  1.00  0.00           N  
ATOM    854  CA  GLU A  56      22.789  16.687 -13.074  1.00  0.00           C  
ATOM    855  C   GLU A  56      24.292  16.865 -13.246  1.00  0.00           C  
ATOM    856  O   GLU A  56      25.022  15.895 -13.448  1.00  0.00           O  
ATOM    857  CB  GLU A  56      22.062  17.155 -14.338  1.00  0.00           C  
ATOM    858  CG  GLU A  56      22.483  16.432 -15.609  1.00  0.00           C  
ATOM    859  CD  GLU A  56      21.728  16.896 -16.823  1.00  0.00           C  
ATOM    860  OE1 GLU A  56      20.885  17.749 -16.685  1.00  0.00           O  
ATOM    861  OE2 GLU A  56      21.994  16.396 -17.891  1.00  0.00           O  
ATOM    862  H   GLU A  56      21.609  18.140 -12.036  1.00  0.00           H  
ATOM    863  HA  GLU A  56      22.593  15.627 -12.917  1.00  0.00           H  
ATOM    864 1HB  GLU A  56      20.988  17.015 -14.213  1.00  0.00           H  
ATOM    865 2HB  GLU A  56      22.238  18.221 -14.485  1.00  0.00           H  
ATOM    866 1HG  GLU A  56      23.548  16.597 -15.773  1.00  0.00           H  
ATOM    867 2HG  GLU A  56      22.326  15.363 -15.476  1.00  0.00           H  
ATOM    868  N   LYS A  57      24.748  18.110 -13.165  1.00  0.00           N  
ATOM    869  CA  LYS A  57      26.148  18.431 -13.418  1.00  0.00           C  
ATOM    870  C   LYS A  57      27.010  18.138 -12.196  1.00  0.00           C  
ATOM    871  O   LYS A  57      28.171  17.750 -12.322  1.00  0.00           O  
ATOM    872  CB  LYS A  57      26.296  19.897 -13.827  1.00  0.00           C  
ATOM    873  CG  LYS A  57      25.716  20.230 -15.195  1.00  0.00           C  
ATOM    874  CD  LYS A  57      25.896  21.704 -15.528  1.00  0.00           C  
ATOM    875  CE  LYS A  57      25.313  22.039 -16.892  1.00  0.00           C  
ATOM    876  NZ  LYS A  57      25.452  23.485 -17.217  1.00  0.00           N  
ATOM    877  H   LYS A  57      24.109  18.854 -12.922  1.00  0.00           H  
ATOM    878  HA  LYS A  57      26.498  17.798 -14.233  1.00  0.00           H  
ATOM    879 1HB  LYS A  57      25.802  20.532 -13.091  1.00  0.00           H  
ATOM    880 2HB  LYS A  57      27.352  20.167 -13.836  1.00  0.00           H  
ATOM    881 1HG  LYS A  57      26.215  19.631 -15.958  1.00  0.00           H  
ATOM    882 2HG  LYS A  57      24.654  19.990 -15.208  1.00  0.00           H  
ATOM    883 1HD  LYS A  57      25.399  22.311 -14.770  1.00  0.00           H  
ATOM    884 2HD  LYS A  57      26.958  21.950 -15.527  1.00  0.00           H  
ATOM    885 1HE  LYS A  57      25.822  21.457 -17.659  1.00  0.00           H  
ATOM    886 2HE  LYS A  57      24.255  21.776 -16.911  1.00  0.00           H  
ATOM    887 1HZ  LYS A  57      25.054  23.666 -18.128  1.00  0.00           H  
ATOM    888 2HZ  LYS A  57      24.967  24.035 -16.522  1.00  0.00           H  
ATOM    889 3HZ  LYS A  57      26.430  23.737 -17.222  1.00  0.00           H  
ATOM    890  N   GLN A  58      26.434  18.327 -11.014  1.00  0.00           N  
ATOM    891  CA  GLN A  58      27.153  18.097  -9.766  1.00  0.00           C  
ATOM    892  C   GLN A  58      27.230  16.610  -9.441  1.00  0.00           C  
ATOM    893  O   GLN A  58      28.177  16.154  -8.801  1.00  0.00           O  
ATOM    894  CB  GLN A  58      26.482  18.850  -8.614  1.00  0.00           C  
ATOM    895  CG  GLN A  58      26.584  20.362  -8.717  1.00  0.00           C  
ATOM    896  CD  GLN A  58      28.020  20.849  -8.683  1.00  0.00           C  
ATOM    897  OE1 GLN A  58      28.812  20.432  -7.833  1.00  0.00           O  
ATOM    898  NE2 GLN A  58      28.365  21.737  -9.609  1.00  0.00           N  
ATOM    899  H   GLN A  58      25.474  18.637 -10.978  1.00  0.00           H  
ATOM    900  HA  GLN A  58      28.171  18.465  -9.890  1.00  0.00           H  
ATOM    901 1HB  GLN A  58      25.425  18.586  -8.573  1.00  0.00           H  
ATOM    902 2HB  GLN A  58      26.932  18.545  -7.670  1.00  0.00           H  
ATOM    903 1HG  GLN A  58      26.136  20.683  -9.657  1.00  0.00           H  
ATOM    904 2HG  GLN A  58      26.051  20.809  -7.877  1.00  0.00           H  
ATOM    905 1HE2 GLN A  58      29.299  22.095  -9.636  1.00  0.00           H  
ATOM    906 2HE2 GLN A  58      27.691  22.048 -10.279  1.00  0.00           H  
ATOM    907  N   GLY A  59      26.228  15.860  -9.885  1.00  0.00           N  
ATOM    908  CA  GLY A  59      26.176  14.424  -9.636  1.00  0.00           C  
ATOM    909  C   GLY A  59      25.636  14.127  -8.243  1.00  0.00           C  
ATOM    910  O   GLY A  59      26.154  13.260  -7.538  1.00  0.00           O  
ATOM    911  H   GLY A  59      25.482  16.295 -10.410  1.00  0.00           H  
ATOM    912 1HA  GLY A  59      25.544  13.947 -10.385  1.00  0.00           H  
ATOM    913 2HA  GLY A  59      27.174  14.001  -9.741  1.00  0.00           H  
ATOM    914  N   ILE A  60      24.593  14.850  -7.851  1.00  0.00           N  
ATOM    915  CA  ILE A  60      24.011  14.699  -6.523  1.00  0.00           C  
ATOM    916  C   ILE A  60      23.182  13.424  -6.427  1.00  0.00           C  
ATOM    917  O   ILE A  60      22.313  13.173  -7.262  1.00  0.00           O  
ATOM    918  CB  ILE A  60      23.132  15.912  -6.166  1.00  0.00           C  
ATOM    919  CG1 ILE A  60      23.983  17.182  -6.085  1.00  0.00           C  
ATOM    920  CG2 ILE A  60      22.401  15.672  -4.854  1.00  0.00           C  
ATOM    921  CD1 ILE A  60      23.175  18.449  -5.926  1.00  0.00           C  
ATOM    922  H   ILE A  60      24.192  15.522  -8.490  1.00  0.00           H  
ATOM    923  HA  ILE A  60      24.826  14.622  -5.803  1.00  0.00           H  
ATOM    924  HB  ILE A  60      22.399  16.074  -6.956  1.00  0.00           H  
ATOM    925 1HG1 ILE A  60      24.669  17.106  -5.242  1.00  0.00           H  
ATOM    926 2HG1 ILE A  60      24.586  17.274  -6.989  1.00  0.00           H  
ATOM    927 1HG2 ILE A  60      21.786  16.539  -4.617  1.00  0.00           H  
ATOM    928 2HG2 ILE A  60      21.767  14.791  -4.947  1.00  0.00           H  
ATOM    929 3HG2 ILE A  60      23.128  15.514  -4.057  1.00  0.00           H  
ATOM    930 1HD1 ILE A  60      23.848  19.306  -5.876  1.00  0.00           H  
ATOM    931 2HD1 ILE A  60      22.505  18.563  -6.779  1.00  0.00           H  
ATOM    932 3HD1 ILE A  60      22.590  18.395  -5.009  1.00  0.00           H  
ATOM    933  N   LYS A  61      23.455  12.622  -5.403  1.00  0.00           N  
ATOM    934  CA  LYS A  61      22.654  11.436  -5.124  1.00  0.00           C  
ATOM    935  C   LYS A  61      21.707  11.674  -3.955  1.00  0.00           C  
ATOM    936  O   LYS A  61      22.143  11.929  -2.832  1.00  0.00           O  
ATOM    937  CB  LYS A  61      23.557  10.236  -4.834  1.00  0.00           C  
ATOM    938  CG  LYS A  61      22.810   8.933  -4.584  1.00  0.00           C  
ATOM    939  CD  LYS A  61      23.764   7.749  -4.537  1.00  0.00           C  
ATOM    940  CE  LYS A  61      24.513   7.693  -3.213  1.00  0.00           C  
ATOM    941  NZ  LYS A  61      25.260   6.416  -3.051  1.00  0.00           N  
ATOM    942  H   LYS A  61      24.238  12.840  -4.803  1.00  0.00           H  
ATOM    943  HA  LYS A  61      22.050  11.221  -6.005  1.00  0.00           H  
ATOM    944 1HB  LYS A  61      24.233  10.078  -5.674  1.00  0.00           H  
ATOM    945 2HB  LYS A  61      24.169  10.445  -3.956  1.00  0.00           H  
ATOM    946 1HG  LYS A  61      22.275   8.996  -3.635  1.00  0.00           H  
ATOM    947 2HG  LYS A  61      22.083   8.772  -5.380  1.00  0.00           H  
ATOM    948 1HD  LYS A  61      23.203   6.823  -4.667  1.00  0.00           H  
ATOM    949 2HD  LYS A  61      24.487   7.832  -5.348  1.00  0.00           H  
ATOM    950 1HE  LYS A  61      25.217   8.521  -3.158  1.00  0.00           H  
ATOM    951 2HE  LYS A  61      23.805   7.791  -2.391  1.00  0.00           H  
ATOM    952 1HZ  LYS A  61      25.741   6.418  -2.163  1.00  0.00           H  
ATOM    953 2HZ  LYS A  61      24.613   5.640  -3.082  1.00  0.00           H  
ATOM    954 3HZ  LYS A  61      25.934   6.322  -3.798  1.00  0.00           H  
ATOM    955  N   VAL A  62      20.409  11.590  -4.225  1.00  0.00           N  
ATOM    956  CA  VAL A  62      19.397  11.806  -3.198  1.00  0.00           C  
ATOM    957  C   VAL A  62      19.230  10.571  -2.321  1.00  0.00           C  
ATOM    958  O   VAL A  62      18.955   9.479  -2.817  1.00  0.00           O  
ATOM    959  CB  VAL A  62      18.045  12.159  -3.846  1.00  0.00           C  
ATOM    960  CG1 VAL A  62      16.979  12.358  -2.778  1.00  0.00           C  
ATOM    961  CG2 VAL A  62      18.191  13.408  -4.701  1.00  0.00           C  
ATOM    962  H   VAL A  62      20.115  11.371  -5.166  1.00  0.00           H  
ATOM    963  HA  VAL A  62      19.730  12.625  -2.561  1.00  0.00           H  
ATOM    964  HB  VAL A  62      17.723  11.326  -4.470  1.00  0.00           H  
ATOM    965 1HG1 VAL A  62      16.030  12.607  -3.254  1.00  0.00           H  
ATOM    966 2HG1 VAL A  62      16.866  11.440  -2.202  1.00  0.00           H  
ATOM    967 3HG1 VAL A  62      17.275  13.170  -2.115  1.00  0.00           H  
ATOM    968 1HG2 VAL A  62      17.232  13.652  -5.156  1.00  0.00           H  
ATOM    969 2HG2 VAL A  62      18.519  14.240  -4.077  1.00  0.00           H  
ATOM    970 3HG2 VAL A  62      18.929  13.229  -5.483  1.00  0.00           H  
ATOM    971  N   GLU A  63      19.397  10.752  -1.016  1.00  0.00           N  
ATOM    972  CA  GLU A  63      19.275   9.651  -0.068  1.00  0.00           C  
ATOM    973  C   GLU A  63      17.973   9.741   0.717  1.00  0.00           C  
ATOM    974  O   GLU A  63      17.719  10.729   1.405  1.00  0.00           O  
ATOM    975  CB  GLU A  63      20.464   9.643   0.896  1.00  0.00           C  
ATOM    976  CG  GLU A  63      20.441   8.511   1.913  1.00  0.00           C  
ATOM    977  CD  GLU A  63      21.666   8.482   2.784  1.00  0.00           C  
ATOM    978  OE1 GLU A  63      22.604   9.178   2.480  1.00  0.00           O  
ATOM    979  OE2 GLU A  63      21.663   7.762   3.755  1.00  0.00           O  
ATOM    980  H   GLU A  63      19.614  11.676  -0.671  1.00  0.00           H  
ATOM    981  HA  GLU A  63      19.261   8.718  -0.633  1.00  0.00           H  
ATOM    982 1HB  GLU A  63      21.391   9.565   0.329  1.00  0.00           H  
ATOM    983 2HB  GLU A  63      20.493  10.585   1.444  1.00  0.00           H  
ATOM    984 1HG  GLU A  63      19.561   8.623   2.547  1.00  0.00           H  
ATOM    985 2HG  GLU A  63      20.354   7.563   1.384  1.00  0.00           H  
ATOM    986  N   VAL A  64      17.150   8.703   0.609  1.00  0.00           N  
ATOM    987  CA  VAL A  64      15.847   8.687   1.262  1.00  0.00           C  
ATOM    988  C   VAL A  64      15.670   7.435   2.111  1.00  0.00           C  
ATOM    989  O   VAL A  64      15.902   6.320   1.645  1.00  0.00           O  
ATOM    990  CB  VAL A  64      14.722   8.754   0.211  1.00  0.00           C  
ATOM    991  CG1 VAL A  64      13.359   8.714   0.887  1.00  0.00           C  
ATOM    992  CG2 VAL A  64      14.872  10.015  -0.627  1.00  0.00           C  
ATOM    993  H   VAL A  64      17.435   7.904   0.061  1.00  0.00           H  
ATOM    994  HA  VAL A  64      15.789   9.551   1.925  1.00  0.00           H  
ATOM    995  HB  VAL A  64      14.787   7.878  -0.433  1.00  0.00           H  
ATOM    996 1HG1 VAL A  64      12.576   8.762   0.129  1.00  0.00           H  
ATOM    997 2HG1 VAL A  64      13.261   7.787   1.452  1.00  0.00           H  
ATOM    998 3HG1 VAL A  64      13.263   9.564   1.562  1.00  0.00           H  
ATOM    999 1HG2 VAL A  64      14.074  10.055  -1.368  1.00  0.00           H  
ATOM   1000 2HG2 VAL A  64      14.812  10.891   0.019  1.00  0.00           H  
ATOM   1001 3HG2 VAL A  64      15.837  10.002  -1.134  1.00  0.00           H  
ATOM   1002  N   HIS A  65      15.259   7.626   3.360  1.00  0.00           N  
ATOM   1003  CA  HIS A  65      14.928   6.509   4.237  1.00  0.00           C  
ATOM   1004  C   HIS A  65      13.477   6.578   4.694  1.00  0.00           C  
ATOM   1005  O   HIS A  65      13.125   7.385   5.554  1.00  0.00           O  
ATOM   1006  CB  HIS A  65      15.854   6.488   5.458  1.00  0.00           C  
ATOM   1007  CG  HIS A  65      17.301   6.326   5.113  1.00  0.00           C  
ATOM   1008  ND1 HIS A  65      17.865   5.099   4.829  1.00  0.00           N  
ATOM   1009  CD2 HIS A  65      18.300   7.233   5.006  1.00  0.00           C  
ATOM   1010  CE1 HIS A  65      19.150   5.261   4.562  1.00  0.00           C  
ATOM   1011  NE2 HIS A  65      19.438   6.546   4.663  1.00  0.00           N  
ATOM   1012  H   HIS A  65      15.172   8.569   3.711  1.00  0.00           H  
ATOM   1013  HA  HIS A  65      15.057   5.586   3.672  1.00  0.00           H  
ATOM   1014 1HB  HIS A  65      15.738   7.416   6.018  1.00  0.00           H  
ATOM   1015 2HB  HIS A  65      15.567   5.670   6.118  1.00  0.00           H  
ATOM   1016  HD2 HIS A  65      18.217   8.309   5.164  1.00  0.00           H  
ATOM   1017  HE1 HIS A  65      19.852   4.469   4.302  1.00  0.00           H  
ATOM   1018  HE2 HIS A  65      20.346   6.961   4.513  1.00  0.00           H  
ATOM   1019  N   VAL A  66      12.638   5.727   4.114  1.00  0.00           N  
ATOM   1020  CA  VAL A  66      11.216   5.714   4.434  1.00  0.00           C  
ATOM   1021  C   VAL A  66      10.904   4.687   5.515  1.00  0.00           C  
ATOM   1022  O   VAL A  66      10.977   3.481   5.279  1.00  0.00           O  
ATOM   1023  CB  VAL A  66      10.387   5.397   3.175  1.00  0.00           C  
ATOM   1024  CG1 VAL A  66       8.904   5.349   3.511  1.00  0.00           C  
ATOM   1025  CG2 VAL A  66      10.663   6.436   2.099  1.00  0.00           C  
ATOM   1026  H   VAL A  66      12.995   5.071   3.433  1.00  0.00           H  
ATOM   1027  HA  VAL A  66      10.947   6.697   4.820  1.00  0.00           H  
ATOM   1028  HB  VAL A  66      10.665   4.410   2.807  1.00  0.00           H  
ATOM   1029 1HG1 VAL A  66       8.334   5.124   2.610  1.00  0.00           H  
ATOM   1030 2HG1 VAL A  66       8.725   4.574   4.257  1.00  0.00           H  
ATOM   1031 3HG1 VAL A  66       8.590   6.315   3.907  1.00  0.00           H  
ATOM   1032 1HG2 VAL A  66      10.074   6.206   1.211  1.00  0.00           H  
ATOM   1033 2HG2 VAL A  66      10.390   7.425   2.469  1.00  0.00           H  
ATOM   1034 3HG2 VAL A  66      11.723   6.424   1.844  1.00  0.00           H  
ATOM   1035  N   GLU A  67      10.556   5.173   6.702  1.00  0.00           N  
ATOM   1036  CA  GLU A  67      10.238   4.298   7.824  1.00  0.00           C  
ATOM   1037  C   GLU A  67       8.736   4.235   8.067  1.00  0.00           C  
ATOM   1038  O   GLU A  67       8.086   5.262   8.262  1.00  0.00           O  
ATOM   1039  CB  GLU A  67      10.950   4.777   9.092  1.00  0.00           C  
ATOM   1040  CG  GLU A  67      10.711   3.903  10.315  1.00  0.00           C  
ATOM   1041  CD  GLU A  67      11.456   4.381  11.530  1.00  0.00           C  
ATOM   1042  OE1 GLU A  67      12.140   5.372  11.433  1.00  0.00           O  
ATOM   1043  OE2 GLU A  67      11.341   3.756  12.558  1.00  0.00           O  
ATOM   1044  H   GLU A  67      10.510   6.173   6.830  1.00  0.00           H  
ATOM   1045  HA  GLU A  67      10.579   3.292   7.577  1.00  0.00           H  
ATOM   1046 1HB  GLU A  67      12.024   4.816   8.914  1.00  0.00           H  
ATOM   1047 2HB  GLU A  67      10.621   5.788   9.334  1.00  0.00           H  
ATOM   1048 1HG  GLU A  67       9.644   3.892  10.539  1.00  0.00           H  
ATOM   1049 2HG  GLU A  67      11.017   2.883  10.086  1.00  0.00           H  
ATOM   1050  N   ALA A  68       8.189   3.024   8.052  1.00  0.00           N  
ATOM   1051  CA  ALA A  68       6.774   2.819   8.337  1.00  0.00           C  
ATOM   1052  C   ALA A  68       6.580   1.850   9.496  1.00  0.00           C  
ATOM   1053  O   ALA A  68       6.644   0.634   9.319  1.00  0.00           O  
ATOM   1054  CB  ALA A  68       6.053   2.310   7.097  1.00  0.00           C  
ATOM   1055  H   ALA A  68       8.769   2.225   7.838  1.00  0.00           H  
ATOM   1056  HA  ALA A  68       6.344   3.777   8.627  1.00  0.00           H  
ATOM   1057 1HB  ALA A  68       4.997   2.162   7.325  1.00  0.00           H  
ATOM   1058 2HB  ALA A  68       6.151   3.041   6.294  1.00  0.00           H  
ATOM   1059 3HB  ALA A  68       6.492   1.365   6.783  1.00  0.00           H  
ATOM   1060  N   GLY A  69       6.344   2.397  10.684  1.00  0.00           N  
ATOM   1061  CA  GLY A  69       6.150   1.582  11.877  1.00  0.00           C  
ATOM   1062  C   GLY A  69       7.476   1.046  12.401  1.00  0.00           C  
ATOM   1063  O   GLY A  69       7.947   1.457  13.461  1.00  0.00           O  
ATOM   1064  H   GLY A  69       6.299   3.403  10.762  1.00  0.00           H  
ATOM   1065 1HA  GLY A  69       5.663   2.179  12.650  1.00  0.00           H  
ATOM   1066 2HA  GLY A  69       5.484   0.752  11.646  1.00  0.00           H  
ATOM   1067  N   ASP A  70       8.074   0.126  11.652  1.00  0.00           N  
ATOM   1068  CA  ASP A  70       9.373  -0.429  12.012  1.00  0.00           C  
ATOM   1069  C   ASP A  70      10.148  -0.864  10.774  1.00  0.00           C  
ATOM   1070  O   ASP A  70      11.273  -1.352  10.875  1.00  0.00           O  
ATOM   1071  CB  ASP A  70       9.204  -1.618  12.960  1.00  0.00           C  
ATOM   1072  CG  ASP A  70       8.429  -2.770  12.333  1.00  0.00           C  
ATOM   1073  OD1 ASP A  70       8.255  -2.763  11.138  1.00  0.00           O  
ATOM   1074  OD2 ASP A  70       8.017  -3.645  13.057  1.00  0.00           O  
ATOM   1075  H   ASP A  70       7.617  -0.196  10.811  1.00  0.00           H  
ATOM   1076  HA  ASP A  70       9.949   0.352  12.509  1.00  0.00           H  
ATOM   1077 1HB  ASP A  70      10.185  -1.984  13.264  1.00  0.00           H  
ATOM   1078 2HB  ASP A  70       8.681  -1.295  13.860  1.00  0.00           H  
ATOM   1079  N   GLU A  71       9.539  -0.683   9.607  1.00  0.00           N  
ATOM   1080  CA  GLU A  71      10.173  -1.052   8.347  1.00  0.00           C  
ATOM   1081  C   GLU A  71      10.781   0.163   7.660  1.00  0.00           C  
ATOM   1082  O   GLU A  71      10.068   1.080   7.253  1.00  0.00           O  
ATOM   1083  CB  GLU A  71       9.160  -1.723   7.417  1.00  0.00           C  
ATOM   1084  CG  GLU A  71       9.725  -2.133   6.064  1.00  0.00           C  
ATOM   1085  CD  GLU A  71       8.696  -2.767   5.169  1.00  0.00           C  
ATOM   1086  OE1 GLU A  71       7.632  -3.078   5.646  1.00  0.00           O  
ATOM   1087  OE2 GLU A  71       8.976  -2.941   4.006  1.00  0.00           O  
ATOM   1088  H   GLU A  71       8.613  -0.280   9.593  1.00  0.00           H  
ATOM   1089  HA  GLU A  71      10.981  -1.751   8.566  1.00  0.00           H  
ATOM   1090 1HB  GLU A  71       8.761  -2.616   7.897  1.00  0.00           H  
ATOM   1091 2HB  GLU A  71       8.325  -1.045   7.239  1.00  0.00           H  
ATOM   1092 1HG  GLU A  71      10.127  -1.250   5.567  1.00  0.00           H  
ATOM   1093 2HG  GLU A  71      10.544  -2.833   6.221  1.00  0.00           H  
ATOM   1094  N   LYS A  72      12.104   0.165   7.533  1.00  0.00           N  
ATOM   1095  CA  LYS A  72      12.811   1.266   6.889  1.00  0.00           C  
ATOM   1096  C   LYS A  72      13.345   0.854   5.524  1.00  0.00           C  
ATOM   1097  O   LYS A  72      14.042  -0.152   5.397  1.00  0.00           O  
ATOM   1098  CB  LYS A  72      13.956   1.758   7.776  1.00  0.00           C  
ATOM   1099  CG  LYS A  72      14.718   2.950   7.214  1.00  0.00           C  
ATOM   1100  CD  LYS A  72      15.689   3.519   8.238  1.00  0.00           C  
ATOM   1101  CE  LYS A  72      16.866   2.583   8.465  1.00  0.00           C  
ATOM   1102  NZ  LYS A  72      17.870   3.166   9.397  1.00  0.00           N  
ATOM   1103  H   LYS A  72      12.633  -0.617   7.891  1.00  0.00           H  
ATOM   1104  HA  LYS A  72      12.102   2.081   6.739  1.00  0.00           H  
ATOM   1105 1HB  LYS A  72      13.563   2.042   8.753  1.00  0.00           H  
ATOM   1106 2HB  LYS A  72      14.669   0.948   7.932  1.00  0.00           H  
ATOM   1107 1HG  LYS A  72      15.277   2.641   6.329  1.00  0.00           H  
ATOM   1108 2HG  LYS A  72      14.014   3.729   6.922  1.00  0.00           H  
ATOM   1109 1HD  LYS A  72      16.063   4.482   7.890  1.00  0.00           H  
ATOM   1110 2HD  LYS A  72      15.170   3.671   9.185  1.00  0.00           H  
ATOM   1111 1HE  LYS A  72      16.508   1.642   8.880  1.00  0.00           H  
ATOM   1112 2HE  LYS A  72      17.353   2.372   7.513  1.00  0.00           H  
ATOM   1113 1HZ  LYS A  72      18.633   2.516   9.520  1.00  0.00           H  
ATOM   1114 2HZ  LYS A  72      18.224   4.031   9.012  1.00  0.00           H  
ATOM   1115 3HZ  LYS A  72      17.435   3.348  10.290  1.00  0.00           H  
ATOM   1116  N   ARG A  73      13.015   1.639   4.503  1.00  0.00           N  
ATOM   1117  CA  ARG A  73      13.451   1.351   3.142  1.00  0.00           C  
ATOM   1118  C   ARG A  73      14.367   2.447   2.614  1.00  0.00           C  
ATOM   1119  O   ARG A  73      14.048   3.632   2.702  1.00  0.00           O  
ATOM   1120  CB  ARG A  73      12.253   1.205   2.216  1.00  0.00           C  
ATOM   1121  CG  ARG A  73      11.320   0.053   2.553  1.00  0.00           C  
ATOM   1122  CD  ARG A  73      10.155   0.002   1.634  1.00  0.00           C  
ATOM   1123  NE  ARG A  73       9.215  -1.044   2.005  1.00  0.00           N  
ATOM   1124  CZ  ARG A  73       8.041  -1.273   1.386  1.00  0.00           C  
ATOM   1125  NH1 ARG A  73       7.678  -0.524   0.368  1.00  0.00           N  
ATOM   1126  NH2 ARG A  73       7.255  -2.252   1.800  1.00  0.00           N  
ATOM   1127  H   ARG A  73      12.447   2.457   4.675  1.00  0.00           H  
ATOM   1128  HA  ARG A  73      14.018   0.420   3.159  1.00  0.00           H  
ATOM   1129 1HB  ARG A  73      11.665   2.121   2.235  1.00  0.00           H  
ATOM   1130 2HB  ARG A  73      12.600   1.060   1.193  1.00  0.00           H  
ATOM   1131 1HG  ARG A  73      11.862  -0.890   2.473  1.00  0.00           H  
ATOM   1132 2HG  ARG A  73      10.948   0.172   3.572  1.00  0.00           H  
ATOM   1133 1HD  ARG A  73       9.630   0.956   1.659  1.00  0.00           H  
ATOM   1134 2HD  ARG A  73      10.500  -0.195   0.619  1.00  0.00           H  
ATOM   1135  HE  ARG A  73       9.461  -1.641   2.784  1.00  0.00           H  
ATOM   1136 1HH1 ARG A  73       8.278   0.223   0.051  1.00  0.00           H  
ATOM   1137 2HH1 ARG A  73       6.798  -0.696  -0.096  1.00  0.00           H  
ATOM   1138 1HH2 ARG A  73       7.535  -2.828   2.583  1.00  0.00           H  
ATOM   1139 2HH2 ARG A  73       6.376  -2.424   1.336  1.00  0.00           H  
ATOM   1140  N   THR A  74      15.508   2.044   2.064  1.00  0.00           N  
ATOM   1141  CA  THR A  74      16.512   2.993   1.599  1.00  0.00           C  
ATOM   1142  C   THR A  74      16.437   3.178   0.089  1.00  0.00           C  
ATOM   1143  O   THR A  74      16.387   2.206  -0.664  1.00  0.00           O  
ATOM   1144  CB  THR A  74      17.929   2.539   1.995  1.00  0.00           C  
ATOM   1145  OG1 THR A  74      18.031   2.474   3.424  1.00  0.00           O  
ATOM   1146  CG2 THR A  74      18.969   3.510   1.459  1.00  0.00           C  
ATOM   1147  H   THR A  74      15.683   1.054   1.966  1.00  0.00           H  
ATOM   1148  HA  THR A  74      16.307   3.957   2.065  1.00  0.00           H  
ATOM   1149  HB  THR A  74      18.121   1.547   1.586  1.00  0.00           H  
ATOM   1150  HG1 THR A  74      17.754   3.313   3.802  1.00  0.00           H  
ATOM   1151 1HG2 THR A  74      19.965   3.173   1.748  1.00  0.00           H  
ATOM   1152 2HG2 THR A  74      18.902   3.553   0.372  1.00  0.00           H  
ATOM   1153 3HG2 THR A  74      18.788   4.502   1.873  1.00  0.00           H  
ATOM   1154  N   TYR A  75      16.430   4.433  -0.348  1.00  0.00           N  
ATOM   1155  CA  TYR A  75      16.418   4.748  -1.772  1.00  0.00           C  
ATOM   1156  C   TYR A  75      17.560   5.687  -2.138  1.00  0.00           C  
ATOM   1157  O   TYR A  75      17.923   6.571  -1.362  1.00  0.00           O  
ATOM   1158  CB  TYR A  75      15.076   5.365  -2.172  1.00  0.00           C  
ATOM   1159  CG  TYR A  75      13.883   4.489  -1.855  1.00  0.00           C  
ATOM   1160  CD1 TYR A  75      13.263   4.582  -0.618  1.00  0.00           C  
ATOM   1161  CD2 TYR A  75      13.410   3.594  -2.803  1.00  0.00           C  
ATOM   1162  CE1 TYR A  75      12.175   3.782  -0.329  1.00  0.00           C  
ATOM   1163  CE2 TYR A  75      12.321   2.794  -2.514  1.00  0.00           C  
ATOM   1164  CZ  TYR A  75      11.705   2.886  -1.283  1.00  0.00           C  
ATOM   1165  OH  TYR A  75      10.620   2.090  -0.995  1.00  0.00           O  
ATOM   1166  H   TYR A  75      16.434   5.188   0.323  1.00  0.00           H  
ATOM   1167  HA  TYR A  75      16.558   3.820  -2.325  1.00  0.00           H  
ATOM   1168 1HB  TYR A  75      14.944   6.318  -1.657  1.00  0.00           H  
ATOM   1169 2HB  TYR A  75      15.073   5.569  -3.242  1.00  0.00           H  
ATOM   1170  HD1 TYR A  75      13.635   5.286   0.127  1.00  0.00           H  
ATOM   1171  HD2 TYR A  75      13.898   3.520  -3.775  1.00  0.00           H  
ATOM   1172  HE1 TYR A  75      11.688   3.855   0.643  1.00  0.00           H  
ATOM   1173  HE2 TYR A  75      11.950   2.089  -3.258  1.00  0.00           H  
ATOM   1174  HH  TYR A  75      10.409   1.550  -1.761  1.00  0.00           H  
ATOM   1175  N   GLU A  76      18.124   5.490  -3.325  1.00  0.00           N  
ATOM   1176  CA  GLU A  76      19.226   6.320  -3.797  1.00  0.00           C  
ATOM   1177  C   GLU A  76      19.006   6.759  -5.239  1.00  0.00           C  
ATOM   1178  O   GLU A  76      18.786   5.932  -6.123  1.00  0.00           O  
ATOM   1179  CB  GLU A  76      20.551   5.564  -3.681  1.00  0.00           C  
ATOM   1180  CG  GLU A  76      20.965   5.236  -2.253  1.00  0.00           C  
ATOM   1181  CD  GLU A  76      22.326   4.603  -2.169  1.00  0.00           C  
ATOM   1182  OE1 GLU A  76      23.030   4.620  -3.150  1.00  0.00           O  
ATOM   1183  OE2 GLU A  76      22.662   4.102  -1.122  1.00  0.00           O  
ATOM   1184  H   GLU A  76      17.780   4.746  -3.915  1.00  0.00           H  
ATOM   1185  HA  GLU A  76      19.265   7.216  -3.177  1.00  0.00           H  
ATOM   1186 1HB  GLU A  76      20.485   4.626  -4.233  1.00  0.00           H  
ATOM   1187 2HB  GLU A  76      21.348   6.154  -4.133  1.00  0.00           H  
ATOM   1188 1HG  GLU A  76      20.967   6.155  -1.667  1.00  0.00           H  
ATOM   1189 2HG  GLU A  76      20.228   4.562  -1.818  1.00  0.00           H  
ATOM   1190  N   PHE A  77      19.066   8.067  -5.469  1.00  0.00           N  
ATOM   1191  CA  PHE A  77      18.841   8.621  -6.799  1.00  0.00           C  
ATOM   1192  C   PHE A  77      20.078   9.349  -7.309  1.00  0.00           C  
ATOM   1193  O   PHE A  77      20.159  10.575  -7.245  1.00  0.00           O  
ATOM   1194  CB  PHE A  77      17.649   9.581  -6.782  1.00  0.00           C  
ATOM   1195  CG  PHE A  77      16.367   8.946  -6.326  1.00  0.00           C  
ATOM   1196  CD1 PHE A  77      16.105   8.770  -4.975  1.00  0.00           C  
ATOM   1197  CD2 PHE A  77      15.419   8.523  -7.246  1.00  0.00           C  
ATOM   1198  CE1 PHE A  77      14.925   8.186  -4.554  1.00  0.00           C  
ATOM   1199  CE2 PHE A  77      14.239   7.940  -6.828  1.00  0.00           C  
ATOM   1200  CZ  PHE A  77      13.992   7.772  -5.480  1.00  0.00           C  
ATOM   1201  H   PHE A  77      19.274   8.692  -4.704  1.00  0.00           H  
ATOM   1202  HA  PHE A  77      18.634   7.796  -7.480  1.00  0.00           H  
ATOM   1203 1HB  PHE A  77      17.867  10.420  -6.123  1.00  0.00           H  
ATOM   1204 2HB  PHE A  77      17.493   9.983  -7.782  1.00  0.00           H  
ATOM   1205  HD1 PHE A  77      16.843   9.099  -4.243  1.00  0.00           H  
ATOM   1206  HD2 PHE A  77      15.614   8.656  -8.311  1.00  0.00           H  
ATOM   1207  HE1 PHE A  77      14.733   8.054  -3.490  1.00  0.00           H  
ATOM   1208  HE2 PHE A  77      13.502   7.613  -7.561  1.00  0.00           H  
ATOM   1209  HZ  PHE A  77      13.062   7.311  -5.149  1.00  0.00           H  
ATOM   1210  N   GLN A  78      21.040   8.585  -7.816  1.00  0.00           N  
ATOM   1211  CA  GLN A  78      22.291   9.153  -8.305  1.00  0.00           C  
ATOM   1212  C   GLN A  78      22.096   9.841  -9.650  1.00  0.00           C  
ATOM   1213  O   GLN A  78      21.693   9.210 -10.627  1.00  0.00           O  
ATOM   1214  CB  GLN A  78      23.362   8.065  -8.425  1.00  0.00           C  
ATOM   1215  CG  GLN A  78      24.667   8.542  -9.040  1.00  0.00           C  
ATOM   1216  CD  GLN A  78      25.434   9.474  -8.122  1.00  0.00           C  
ATOM   1217  OE1 GLN A  78      25.872   9.079  -7.038  1.00  0.00           O  
ATOM   1218  NE2 GLN A  78      25.600  10.720  -8.550  1.00  0.00           N  
ATOM   1219  H   GLN A  78      20.901   7.586  -7.864  1.00  0.00           H  
ATOM   1220  HA  GLN A  78      22.624   9.905  -7.590  1.00  0.00           H  
ATOM   1221 1HB  GLN A  78      23.584   7.663  -7.436  1.00  0.00           H  
ATOM   1222 2HB  GLN A  78      22.982   7.246  -9.034  1.00  0.00           H  
ATOM   1223 1HG  GLN A  78      25.295   7.676  -9.250  1.00  0.00           H  
ATOM   1224 2HG  GLN A  78      24.446   9.077  -9.964  1.00  0.00           H  
ATOM   1225 1HE2 GLN A  78      26.098  11.381  -7.987  1.00  0.00           H  
ATOM   1226 2HE2 GLN A  78      25.228  10.999  -9.436  1.00  0.00           H  
ATOM   1227  N   MET A  79      22.383  11.137  -9.693  1.00  0.00           N  
ATOM   1228  CA  MET A  79      22.376  11.883 -10.946  1.00  0.00           C  
ATOM   1229  C   MET A  79      23.698  11.729 -11.686  1.00  0.00           C  
ATOM   1230  O   MET A  79      24.749  11.552 -11.069  1.00  0.00           O  
ATOM   1231  OXT MET A  79      23.724  11.780 -12.885  1.00  0.00           O  
ATOM   1232  CB  MET A  79      22.082  13.358 -10.681  1.00  0.00           C  
ATOM   1233  CG  MET A  79      20.661  13.643 -10.214  1.00  0.00           C  
ATOM   1234  SD  MET A  79      19.420  13.170 -11.435  1.00  0.00           S  
ATOM   1235  CE  MET A  79      19.710  14.398 -12.705  1.00  0.00           C  
ATOM   1236  H   MET A  79      22.612  11.619  -8.835  1.00  0.00           H  
ATOM   1237  HA  MET A  79      21.589  11.473 -11.579  1.00  0.00           H  
ATOM   1238 1HB  MET A  79      22.764  13.734  -9.920  1.00  0.00           H  
ATOM   1239 2HB  MET A  79      22.257  13.933 -11.591  1.00  0.00           H  
ATOM   1240 1HG  MET A  79      20.464  13.096  -9.293  1.00  0.00           H  
ATOM   1241 2HG  MET A  79      20.552  14.707 -10.008  1.00  0.00           H  
ATOM   1242 1HE  MET A  79      19.017  14.237 -13.532  1.00  0.00           H  
ATOM   1243 2HE  MET A  79      19.556  15.395 -12.290  1.00  0.00           H  
ATOM   1244 3HE  MET A  79      20.735  14.311 -13.069  1.00  0.00           H  
