# Supplementary material for: De novo design of immunoglobulin-like domains
Source: Nat Commun. 2022 Oct 3;13:5661. doi: 10.1038/s41467-022-33004-6 (PMC9530121; doi:10.1038/s41467-022-33004-6)
Supplement: Supplementary file 4 — Supplementary Data 1 [file 41467_2022_33004_MOESM4_ESM.zip › dIG_design_models/dIG12_model.pdb]

ATOM      1  N   SER A   1       0.000   0.000   0.000  1.00  0.00           N  
ATOM      2  CA  SER A   1       1.458   0.000   0.000  1.00  0.00           C  
ATOM      3  C   SER A   1       2.009   1.420   0.000  1.00  0.00           C  
ATOM      4  O   SER A   1       1.318   2.364  -0.384  1.00  0.00           O  
ATOM      5  CB  SER A   1       1.980  -0.754  -1.207  1.00  0.00           C  
ATOM      6  OG  SER A   1       3.380  -0.733  -1.246  1.00  0.00           O  
ATOM      7 1H   SER A   1      -0.334  -0.943   0.000  1.00  0.00           H  
ATOM      8 2H   SER A   1      -0.334   0.471   0.816  1.00  0.00           H  
ATOM      9 3H   SER A   1      -0.334   0.471  -0.816  1.00  0.00           H  
ATOM     10  HA  SER A   1       1.797  -0.490   0.913  1.00  0.00           H  
ATOM     11 1HB  SER A   1       1.630  -1.786  -1.171  1.00  0.00           H  
ATOM     12 2HB  SER A   1       1.582  -0.306  -2.116  1.00  0.00           H  
ATOM     13  HG  SER A   1       3.672  -0.814  -0.335  1.00  0.00           H  
ATOM     14  N   LEU A   2       3.257   1.565   0.432  1.00  0.00           N  
ATOM     15  CA  LEU A   2       3.911   2.868   0.460  1.00  0.00           C  
ATOM     16  C   LEU A   2       5.272   2.815  -0.222  1.00  0.00           C  
ATOM     17  O   LEU A   2       5.936   1.778  -0.225  1.00  0.00           O  
ATOM     18  CB  LEU A   2       4.076   3.347   1.908  1.00  0.00           C  
ATOM     19  CG  LEU A   2       2.774   3.636   2.666  1.00  0.00           C  
ATOM     20  CD1 LEU A   2       2.372   2.409   3.471  1.00  0.00           C  
ATOM     21  CD2 LEU A   2       2.970   4.844   3.570  1.00  0.00           C  
ATOM     22  H   LEU A   2       3.765   0.752   0.750  1.00  0.00           H  
ATOM     23  HA  LEU A   2       3.288   3.572  -0.091  1.00  0.00           H  
ATOM     24 1HB  LEU A   2       4.622   2.588   2.465  1.00  0.00           H  
ATOM     25 2HB  LEU A   2       4.669   4.262   1.906  1.00  0.00           H  
ATOM     26  HG  LEU A   2       1.976   3.843   1.952  1.00  0.00           H  
ATOM     27 1HD1 LEU A   2       1.446   2.614   4.010  1.00  0.00           H  
ATOM     28 2HD1 LEU A   2       2.219   1.565   2.798  1.00  0.00           H  
ATOM     29 3HD1 LEU A   2       3.160   2.167   4.184  1.00  0.00           H  
ATOM     30 1HD2 LEU A   2       2.044   5.050   4.108  1.00  0.00           H  
ATOM     31 2HD2 LEU A   2       3.767   4.638   4.285  1.00  0.00           H  
ATOM     32 3HD2 LEU A   2       3.240   5.711   2.966  1.00  0.00           H  
ATOM     33  N   GLU A   3       5.683   3.939  -0.800  1.00  0.00           N  
ATOM     34  CA  GLU A   3       7.026   4.070  -1.352  1.00  0.00           C  
ATOM     35  C   GLU A   3       7.960   4.765  -0.369  1.00  0.00           C  
ATOM     36  O   GLU A   3       7.743   5.920  -0.002  1.00  0.00           O  
ATOM     37  CB  GLU A   3       6.987   4.847  -2.670  1.00  0.00           C  
ATOM     38  CG  GLU A   3       8.340   4.997  -3.351  1.00  0.00           C  
ATOM     39  CD  GLU A   3       8.271   5.802  -4.618  1.00  0.00           C  
ATOM     40  OE1 GLU A   3       7.220   6.319  -4.915  1.00  0.00           O  
ATOM     41  OE2 GLU A   3       9.270   5.902  -5.291  1.00  0.00           O  
ATOM     42  H   GLU A   3       5.048   4.723  -0.858  1.00  0.00           H  
ATOM     43  HA  GLU A   3       7.417   3.069  -1.533  1.00  0.00           H  
ATOM     44 1HB  GLU A   3       6.315   4.348  -3.367  1.00  0.00           H  
ATOM     45 2HB  GLU A   3       6.590   5.847  -2.491  1.00  0.00           H  
ATOM     46 1HG  GLU A   3       9.031   5.483  -2.663  1.00  0.00           H  
ATOM     47 2HG  GLU A   3       8.732   4.006  -3.577  1.00  0.00           H  
ATOM     48  N   VAL A   4       9.000   4.054   0.054  1.00  0.00           N  
ATOM     49  CA  VAL A   4       9.918   4.567   1.064  1.00  0.00           C  
ATOM     50  C   VAL A   4      11.315   4.762   0.489  1.00  0.00           C  
ATOM     51  O   VAL A   4      11.940   3.814   0.015  1.00  0.00           O  
ATOM     52  CB  VAL A   4       9.989   3.601   2.261  1.00  0.00           C  
ATOM     53  CG1 VAL A   4      10.962   4.122   3.309  1.00  0.00           C  
ATOM     54  CG2 VAL A   4       8.603   3.413   2.858  1.00  0.00           C  
ATOM     55  H   VAL A   4       9.158   3.135  -0.334  1.00  0.00           H  
ATOM     56  HA  VAL A   4       9.553   5.540   1.391  1.00  0.00           H  
ATOM     57  HB  VAL A   4      10.372   2.639   1.918  1.00  0.00           H  
ATOM     58 1HG1 VAL A   4      11.000   3.426   4.148  1.00  0.00           H  
ATOM     59 2HG1 VAL A   4      11.955   4.214   2.870  1.00  0.00           H  
ATOM     60 3HG1 VAL A   4      10.628   5.097   3.662  1.00  0.00           H  
ATOM     61 1HG2 VAL A   4       8.661   2.728   3.703  1.00  0.00           H  
ATOM     62 2HG2 VAL A   4       8.219   4.375   3.196  1.00  0.00           H  
ATOM     63 3HG2 VAL A   4       7.934   3.000   2.102  1.00  0.00           H  
ATOM     64  N   ARG A   5      11.801   5.998   0.535  1.00  0.00           N  
ATOM     65  CA  ARG A   5      13.140   6.314   0.054  1.00  0.00           C  
ATOM     66  C   ARG A   5      14.009   6.876   1.172  1.00  0.00           C  
ATOM     67  O   ARG A   5      13.532   7.625   2.024  1.00  0.00           O  
ATOM     68  CB  ARG A   5      13.077   7.317  -1.088  1.00  0.00           C  
ATOM     69  CG  ARG A   5      12.220   6.889  -2.269  1.00  0.00           C  
ATOM     70  CD  ARG A   5      12.844   5.772  -3.024  1.00  0.00           C  
ATOM     71  NE  ARG A   5      12.005   5.325  -4.124  1.00  0.00           N  
ATOM     72  CZ  ARG A   5      12.328   4.336  -4.980  1.00  0.00           C  
ATOM     73  NH1 ARG A   5      13.472   3.701  -4.849  1.00  0.00           N  
ATOM     74  NH2 ARG A   5      11.494   4.003  -5.950  1.00  0.00           N  
ATOM     75  H   ARG A   5      11.227   6.739   0.912  1.00  0.00           H  
ATOM     76  HA  ARG A   5      13.601   5.389  -0.295  1.00  0.00           H  
ATOM     77 1HB  ARG A   5      12.681   8.263  -0.720  1.00  0.00           H  
ATOM     78 2HB  ARG A   5      14.083   7.507  -1.462  1.00  0.00           H  
ATOM     79 1HG  ARG A   5      11.245   6.558  -1.911  1.00  0.00           H  
ATOM     80 2HG  ARG A   5      12.090   7.732  -2.949  1.00  0.00           H  
ATOM     81 1HD  ARG A   5      13.799   6.099  -3.435  1.00  0.00           H  
ATOM     82 2HD  ARG A   5      13.007   4.928  -2.355  1.00  0.00           H  
ATOM     83  HE  ARG A   5      11.116   5.790  -4.256  1.00  0.00           H  
ATOM     84 1HH1 ARG A   5      14.109   3.956  -4.108  1.00  0.00           H  
ATOM     85 2HH1 ARG A   5      13.714   2.960  -5.491  1.00  0.00           H  
ATOM     86 1HH2 ARG A   5      10.615   4.491  -6.050  1.00  0.00           H  
ATOM     87 2HH2 ARG A   5      11.736   3.262  -6.591  1.00  0.00           H  
ATOM     88  N   VAL A   6      15.286   6.510   1.162  1.00  0.00           N  
ATOM     89  CA  VAL A   6      16.215   6.943   2.200  1.00  0.00           C  
ATOM     90  C   VAL A   6      17.362   7.753   1.609  1.00  0.00           C  
ATOM     91  O   VAL A   6      18.094   7.271   0.745  1.00  0.00           O  
ATOM     92  CB  VAL A   6      16.784   5.724   2.950  1.00  0.00           C  
ATOM     93  CG1 VAL A   6      17.772   6.170   4.018  1.00  0.00           C  
ATOM     94  CG2 VAL A   6      15.649   4.920   3.567  1.00  0.00           C  
ATOM     95  H   VAL A   6      15.623   5.916   0.417  1.00  0.00           H  
ATOM     96  HA  VAL A   6      15.673   7.587   2.892  1.00  0.00           H  
ATOM     97  HB  VAL A   6      17.332   5.099   2.246  1.00  0.00           H  
ATOM     98 1HG1 VAL A   6      18.164   5.296   4.538  1.00  0.00           H  
ATOM     99 2HG1 VAL A   6      18.593   6.712   3.550  1.00  0.00           H  
ATOM    100 3HG1 VAL A   6      17.266   6.820   4.732  1.00  0.00           H  
ATOM    101 1HG2 VAL A   6      16.059   4.059   4.095  1.00  0.00           H  
ATOM    102 2HG2 VAL A   6      15.097   5.547   4.267  1.00  0.00           H  
ATOM    103 3HG2 VAL A   6      14.978   4.576   2.780  1.00  0.00           H  
ATOM    104  N   ARG A   7      17.513   8.986   2.080  1.00  0.00           N  
ATOM    105  CA  ARG A   7      18.600   9.849   1.633  1.00  0.00           C  
ATOM    106  C   ARG A   7      19.666   9.994   2.711  1.00  0.00           C  
ATOM    107  O   ARG A   7      19.648  10.946   3.492  1.00  0.00           O  
ATOM    108  CB  ARG A   7      18.071  11.225   1.258  1.00  0.00           C  
ATOM    109  CG  ARG A   7      17.144  11.248   0.053  1.00  0.00           C  
ATOM    110  CD  ARG A   7      16.693  12.626  -0.267  1.00  0.00           C  
ATOM    111  NE  ARG A   7      15.899  12.668  -1.484  1.00  0.00           N  
ATOM    112  CZ  ARG A   7      14.572  12.442  -1.540  1.00  0.00           C  
ATOM    113  NH1 ARG A   7      13.906  12.161  -0.442  1.00  0.00           N  
ATOM    114  NH2 ARG A   7      13.939  12.504  -2.699  1.00  0.00           N  
ATOM    115  H   ARG A   7      16.858   9.334   2.766  1.00  0.00           H  
ATOM    116  HA  ARG A   7      19.065   9.385   0.764  1.00  0.00           H  
ATOM    117 1HB  ARG A   7      17.526  11.647   2.101  1.00  0.00           H  
ATOM    118 2HB  ARG A   7      18.907  11.890   1.044  1.00  0.00           H  
ATOM    119 1HG  ARG A   7      17.667  10.848  -0.816  1.00  0.00           H  
ATOM    120 2HG  ARG A   7      16.264  10.638   0.260  1.00  0.00           H  
ATOM    121 1HD  ARG A   7      16.082  13.008   0.551  1.00  0.00           H  
ATOM    122 2HD  ARG A   7      17.560  13.270  -0.403  1.00  0.00           H  
ATOM    123  HE  ARG A   7      16.376  12.881  -2.350  1.00  0.00           H  
ATOM    124 1HH1 ARG A   7      14.389  12.114   0.443  1.00  0.00           H  
ATOM    125 2HH1 ARG A   7      12.911  11.992  -0.485  1.00  0.00           H  
ATOM    126 1HH2 ARG A   7      14.452  12.720  -3.544  1.00  0.00           H  
ATOM    127 2HH2 ARG A   7      12.945  12.335  -2.741  1.00  0.00           H  
ATOM    128  N   LYS A   8      20.596   9.045   2.749  1.00  0.00           N  
ATOM    129  CA  LYS A   8      21.704   9.096   3.695  1.00  0.00           C  
ATOM    130  C   LYS A   8      22.853   9.936   3.153  1.00  0.00           C  
ATOM    131  O   LYS A   8      23.404   9.641   2.092  1.00  0.00           O  
ATOM    132  CB  LYS A   8      22.194   7.684   4.022  1.00  0.00           C  
ATOM    133  CG  LYS A   8      23.337   7.632   5.026  1.00  0.00           C  
ATOM    134  CD  LYS A   8      23.732   6.197   5.341  1.00  0.00           C  
ATOM    135  CE  LYS A   8      24.941   6.143   6.262  1.00  0.00           C  
ATOM    136  NZ  LYS A   8      25.331   4.745   6.589  1.00  0.00           N  
ATOM    137  H   LYS A   8      20.533   8.269   2.106  1.00  0.00           H  
ATOM    138  HA  LYS A   8      21.347   9.569   4.610  1.00  0.00           H  
ATOM    139 1HB  LYS A   8      21.368   7.097   4.424  1.00  0.00           H  
ATOM    140 2HB  LYS A   8      22.529   7.194   3.107  1.00  0.00           H  
ATOM    141 1HG  LYS A   8      24.203   8.157   4.620  1.00  0.00           H  
ATOM    142 2HG  LYS A   8      23.034   8.127   5.948  1.00  0.00           H  
ATOM    143 1HD  LYS A   8      22.896   5.686   5.821  1.00  0.00           H  
ATOM    144 2HD  LYS A   8      23.970   5.674   4.415  1.00  0.00           H  
ATOM    145 1HE  LYS A   8      25.784   6.640   5.785  1.00  0.00           H  
ATOM    146 2HE  LYS A   8      24.715   6.670   7.190  1.00  0.00           H  
ATOM    147 1HZ  LYS A   8      26.134   4.752   7.201  1.00  0.00           H  
ATOM    148 2HZ  LYS A   8      24.561   4.279   7.050  1.00  0.00           H  
ATOM    149 3HZ  LYS A   8      25.561   4.251   5.738  1.00  0.00           H  
ATOM    150  N   SER A   9      23.211  10.984   3.887  1.00  0.00           N  
ATOM    151  CA  SER A   9      24.321  11.847   3.501  1.00  0.00           C  
ATOM    152  C   SER A   9      25.054  12.381   4.725  1.00  0.00           C  
ATOM    153  O   SER A   9      24.787  13.491   5.186  1.00  0.00           O  
ATOM    154  CB  SER A   9      23.817  13.002   2.659  1.00  0.00           C  
ATOM    155  OG  SER A   9      24.878  13.805   2.220  1.00  0.00           O  
ATOM    156  H   SER A   9      22.700  11.189   4.734  1.00  0.00           H  
ATOM    157  HA  SER A   9      25.027  11.251   2.922  1.00  0.00           H  
ATOM    158 1HB  SER A   9      23.271  12.614   1.799  1.00  0.00           H  
ATOM    159 2HB  SER A   9      23.121  13.602   3.244  1.00  0.00           H  
ATOM    160  HG  SER A   9      25.583  13.200   1.973  1.00  0.00           H  
ATOM    161  N   GLY A  10      25.981  11.584   5.248  1.00  0.00           N  
ATOM    162  CA  GLY A  10      26.768  11.984   6.408  1.00  0.00           C  
ATOM    163  C   GLY A  10      25.971  11.827   7.696  1.00  0.00           C  
ATOM    164  O   GLY A  10      25.757  10.712   8.173  1.00  0.00           O  
ATOM    165  H   GLY A  10      26.143  10.679   4.831  1.00  0.00           H  
ATOM    166 1HA  GLY A  10      27.673  11.378   6.459  1.00  0.00           H  
ATOM    167 2HA  GLY A  10      27.082  13.021   6.295  1.00  0.00           H  
ATOM    168  N   ASN A  11      25.533  12.950   8.256  1.00  0.00           N  
ATOM    169  CA  ASN A  11      24.666  12.934   9.428  1.00  0.00           C  
ATOM    170  C   ASN A  11      23.208  13.133   9.037  1.00  0.00           C  
ATOM    171  O   ASN A  11      22.320  13.131   9.891  1.00  0.00           O  
ATOM    172  CB  ASN A  11      25.100  13.991  10.427  1.00  0.00           C  
ATOM    173  CG  ASN A  11      26.435  13.684  11.049  1.00  0.00           C  
ATOM    174  OD1 ASN A  11      26.752  12.522  11.327  1.00  0.00           O  
ATOM    175  ND2 ASN A  11      27.223  14.705  11.273  1.00  0.00           N  
ATOM    176  H   ASN A  11      25.808  13.837   7.859  1.00  0.00           H  
ATOM    177  HA  ASN A  11      24.755  11.956   9.902  1.00  0.00           H  
ATOM    178 1HB  ASN A  11      25.158  14.960   9.930  1.00  0.00           H  
ATOM    179 2HB  ASN A  11      24.354  14.072  11.218  1.00  0.00           H  
ATOM    180 1HD2 ASN A  11      28.123  14.561  11.685  1.00  0.00           H  
ATOM    181 2HD2 ASN A  11      26.925  15.628  11.032  1.00  0.00           H  
ATOM    182  N   THR A  12      22.965  13.305   7.742  1.00  0.00           N  
ATOM    183  CA  THR A  12      21.610  13.469   7.231  1.00  0.00           C  
ATOM    184  C   THR A  12      20.949  12.121   6.977  1.00  0.00           C  
ATOM    185  O   THR A  12      21.448  11.312   6.195  1.00  0.00           O  
ATOM    186  CB  THR A  12      21.603  14.301   5.936  1.00  0.00           C  
ATOM    187  OG1 THR A  12      22.130  15.608   6.200  1.00  0.00           O  
ATOM    188  CG2 THR A  12      20.188  14.430   5.392  1.00  0.00           C  
ATOM    189  H   THR A  12      23.740  13.321   7.095  1.00  0.00           H  
ATOM    190  HA  THR A  12      21.024  13.991   7.988  1.00  0.00           H  
ATOM    191  HB  THR A  12      22.230  13.816   5.188  1.00  0.00           H  
ATOM    192  HG1 THR A  12      23.021  15.670   5.846  1.00  0.00           H  
ATOM    193 1HG2 THR A  12      20.203  15.021   4.476  1.00  0.00           H  
ATOM    194 2HG2 THR A  12      19.788  13.439   5.179  1.00  0.00           H  
ATOM    195 3HG2 THR A  12      19.558  14.924   6.131  1.00  0.00           H  
ATOM    196  N   PHE A  13      19.824  11.884   7.643  1.00  0.00           N  
ATOM    197  CA  PHE A  13      19.078  10.643   7.470  1.00  0.00           C  
ATOM    198  C   PHE A  13      17.612  10.920   7.162  1.00  0.00           C  
ATOM    199  O   PHE A  13      16.752  10.809   8.036  1.00  0.00           O  
ATOM    200  CB  PHE A  13      19.185   9.775   8.725  1.00  0.00           C  
ATOM    201  CG  PHE A  13      20.586   9.328   9.034  1.00  0.00           C  
ATOM    202  CD1 PHE A  13      21.363  10.018   9.952  1.00  0.00           C  
ATOM    203  CD2 PHE A  13      21.129   8.216   8.408  1.00  0.00           C  
ATOM    204  CE1 PHE A  13      22.651   9.607  10.238  1.00  0.00           C  
ATOM    205  CE2 PHE A  13      22.416   7.803   8.692  1.00  0.00           C  
ATOM    206  CZ  PHE A  13      23.178   8.500   9.608  1.00  0.00           C  
ATOM    207  H   PHE A  13      19.477  12.581   8.286  1.00  0.00           H  
ATOM    208  HA  PHE A  13      19.502  10.108   6.620  1.00  0.00           H  
ATOM    209 1HB  PHE A  13      18.808  10.329   9.583  1.00  0.00           H  
ATOM    210 2HB  PHE A  13      18.563   8.889   8.608  1.00  0.00           H  
ATOM    211  HD1 PHE A  13      20.946  10.893  10.451  1.00  0.00           H  
ATOM    212  HD2 PHE A  13      20.527   7.666   7.684  1.00  0.00           H  
ATOM    213  HE1 PHE A  13      23.251  10.159  10.961  1.00  0.00           H  
ATOM    214  HE2 PHE A  13      22.831   6.927   8.193  1.00  0.00           H  
ATOM    215  HZ  PHE A  13      24.193   8.176   9.831  1.00  0.00           H  
ATOM    216  N   GLU A  14      17.333  11.282   5.914  1.00  0.00           N  
ATOM    217  CA  GLU A  14      15.993  11.698   5.519  1.00  0.00           C  
ATOM    218  C   GLU A  14      15.229  10.552   4.868  1.00  0.00           C  
ATOM    219  O   GLU A  14      15.685   9.970   3.884  1.00  0.00           O  
ATOM    220  CB  GLU A  14      16.065  12.887   4.558  1.00  0.00           C  
ATOM    221  CG  GLU A  14      14.710  13.411   4.103  1.00  0.00           C  
ATOM    222  CD  GLU A  14      14.815  14.661   3.275  1.00  0.00           C  
ATOM    223  OE1 GLU A  14      15.836  15.304   3.331  1.00  0.00           O  
ATOM    224  OE2 GLU A  14      13.873  14.974   2.586  1.00  0.00           O  
ATOM    225  H   GLU A  14      18.068  11.268   5.222  1.00  0.00           H  
ATOM    226  HA  GLU A  14      15.451  11.993   6.418  1.00  0.00           H  
ATOM    227 1HB  GLU A  14      16.599  13.709   5.035  1.00  0.00           H  
ATOM    228 2HB  GLU A  14      16.629  12.602   3.669  1.00  0.00           H  
ATOM    229 1HG  GLU A  14      14.213  12.640   3.515  1.00  0.00           H  
ATOM    230 2HG  GLU A  14      14.097  13.612   4.980  1.00  0.00           H  
ATOM    231  N   VAL A  15      14.066  10.232   5.423  1.00  0.00           N  
ATOM    232  CA  VAL A  15      13.212   9.189   4.867  1.00  0.00           C  
ATOM    233  C   VAL A  15      11.942   9.779   4.266  1.00  0.00           C  
ATOM    234  O   VAL A  15      11.188  10.474   4.946  1.00  0.00           O  
ATOM    235  CB  VAL A  15      12.834   8.169   5.957  1.00  0.00           C  
ATOM    236  CG1 VAL A  15      11.906   7.105   5.392  1.00  0.00           C  
ATOM    237  CG2 VAL A  15      14.093   7.537   6.533  1.00  0.00           C  
ATOM    238  H   VAL A  15      13.764  10.724   6.253  1.00  0.00           H  
ATOM    239  HA  VAL A  15      13.761   8.693   4.066  1.00  0.00           H  
ATOM    240  HB  VAL A  15      12.290   8.683   6.750  1.00  0.00           H  
ATOM    241 1HG1 VAL A  15      11.649   6.392   6.177  1.00  0.00           H  
ATOM    242 2HG1 VAL A  15      10.997   7.576   5.019  1.00  0.00           H  
ATOM    243 3HG1 VAL A  15      12.406   6.581   4.577  1.00  0.00           H  
ATOM    244 1HG2 VAL A  15      13.818   6.817   7.303  1.00  0.00           H  
ATOM    245 2HG2 VAL A  15      14.640   7.028   5.739  1.00  0.00           H  
ATOM    246 3HG2 VAL A  15      14.723   8.312   6.968  1.00  0.00           H  
ATOM    247  N   GLU A  16      11.712   9.497   2.988  1.00  0.00           N  
ATOM    248  CA  GLU A  16      10.533   9.999   2.293  1.00  0.00           C  
ATOM    249  C   GLU A  16       9.455   8.927   2.192  1.00  0.00           C  
ATOM    250  O   GLU A  16       9.685   7.853   1.637  1.00  0.00           O  
ATOM    251  CB  GLU A  16      10.908  10.492   0.894  1.00  0.00           C  
ATOM    252  CG  GLU A  16       9.747  11.075   0.100  1.00  0.00           C  
ATOM    253  CD  GLU A  16      10.169  11.626  -1.234  1.00  0.00           C  
ATOM    254  OE1 GLU A  16      11.349  11.751  -1.458  1.00  0.00           O  
ATOM    255  OE2 GLU A  16       9.309  11.922  -2.030  1.00  0.00           O  
ATOM    256  H   GLU A  16      12.371   8.920   2.485  1.00  0.00           H  
ATOM    257  HA  GLU A  16      10.126  10.828   2.872  1.00  0.00           H  
ATOM    258 1HB  GLU A  16      11.678  11.260   0.973  1.00  0.00           H  
ATOM    259 2HB  GLU A  16      11.327   9.668   0.317  1.00  0.00           H  
ATOM    260 1HG  GLU A  16       9.003  10.296  -0.060  1.00  0.00           H  
ATOM    261 2HG  GLU A  16       9.283  11.868   0.685  1.00  0.00           H  
ATOM    262  N   ILE A  17       8.279   9.226   2.732  1.00  0.00           N  
ATOM    263  CA  ILE A  17       7.208   8.241   2.828  1.00  0.00           C  
ATOM    264  C   ILE A  17       6.008   8.648   1.983  1.00  0.00           C  
ATOM    265  O   ILE A  17       5.321   9.622   2.291  1.00  0.00           O  
ATOM    266  CB  ILE A  17       6.766   8.052   4.291  1.00  0.00           C  
ATOM    267  CG1 ILE A  17       7.952   7.616   5.155  1.00  0.00           C  
ATOM    268  CG2 ILE A  17       5.637   7.036   4.379  1.00  0.00           C  
ATOM    269  CD1 ILE A  17       7.675   7.664   6.641  1.00  0.00           C  
ATOM    270  H   ILE A  17       8.122  10.160   3.084  1.00  0.00           H  
ATOM    271  HA  ILE A  17       7.583   7.294   2.442  1.00  0.00           H  
ATOM    272  HB  ILE A  17       6.417   9.004   4.692  1.00  0.00           H  
ATOM    273 1HG1 ILE A  17       8.237   6.598   4.894  1.00  0.00           H  
ATOM    274 2HG1 ILE A  17       8.809   8.258   4.948  1.00  0.00           H  
ATOM    275 1HG2 ILE A  17       5.338   6.915   5.419  1.00  0.00           H  
ATOM    276 2HG2 ILE A  17       4.787   7.386   3.795  1.00  0.00           H  
ATOM    277 3HG2 ILE A  17       5.978   6.079   3.985  1.00  0.00           H  
ATOM    278 1HD1 ILE A  17       8.562   7.342   7.187  1.00  0.00           H  
ATOM    279 2HD1 ILE A  17       7.422   8.684   6.931  1.00  0.00           H  
ATOM    280 3HD1 ILE A  17       6.844   7.002   6.877  1.00  0.00           H  
ATOM    281  N   ARG A  18       5.760   7.895   0.916  1.00  0.00           N  
ATOM    282  CA  ARG A  18       4.636   8.170   0.030  1.00  0.00           C  
ATOM    283  C   ARG A  18       3.544   7.118   0.183  1.00  0.00           C  
ATOM    284  O   ARG A  18       3.750   5.946  -0.130  1.00  0.00           O  
ATOM    285  CB  ARG A  18       5.095   8.212  -1.420  1.00  0.00           C  
ATOM    286  CG  ARG A  18       6.156   9.257  -1.725  1.00  0.00           C  
ATOM    287  CD  ARG A  18       6.685   9.116  -3.106  1.00  0.00           C  
ATOM    288  NE  ARG A  18       7.714  10.102  -3.395  1.00  0.00           N  
ATOM    289  CZ  ARG A  18       8.429  10.149  -4.537  1.00  0.00           C  
ATOM    290  NH1 ARG A  18       8.216   9.262  -5.483  1.00  0.00           N  
ATOM    291  NH2 ARG A  18       9.344  11.087  -4.705  1.00  0.00           N  
ATOM    292  H   ARG A  18       6.367   7.114   0.714  1.00  0.00           H  
ATOM    293  HA  ARG A  18       4.212   9.134   0.309  1.00  0.00           H  
ATOM    294 1HB  ARG A  18       5.499   7.240  -1.702  1.00  0.00           H  
ATOM    295 2HB  ARG A  18       4.240   8.411  -2.067  1.00  0.00           H  
ATOM    296 1HG  ARG A  18       5.724  10.253  -1.624  1.00  0.00           H  
ATOM    297 2HG  ARG A  18       6.986   9.148  -1.026  1.00  0.00           H  
ATOM    298 1HD  ARG A  18       7.119   8.124  -3.229  1.00  0.00           H  
ATOM    299 2HD  ARG A  18       5.875   9.248  -3.822  1.00  0.00           H  
ATOM    300  HE  ARG A  18       7.907  10.801  -2.691  1.00  0.00           H  
ATOM    301 1HH1 ARG A  18       7.516   8.544  -5.355  1.00  0.00           H  
ATOM    302 2HH1 ARG A  18       8.751   9.297  -6.338  1.00  0.00           H  
ATOM    303 1HH2 ARG A  18       9.509  11.769  -3.977  1.00  0.00           H  
ATOM    304 2HH2 ARG A  18       9.880  11.122  -5.559  1.00  0.00           H  
ATOM    305  N   ASN A  19       2.382   7.545   0.667  1.00  0.00           N  
ATOM    306  CA  ASN A  19       1.267   6.635   0.894  1.00  0.00           C  
ATOM    307  C   ASN A  19       0.467   6.413  -0.383  1.00  0.00           C  
ATOM    308  O   ASN A  19      -0.244   7.306  -0.844  1.00  0.00           O  
ATOM    309  CB  ASN A  19       0.370   7.156   2.002  1.00  0.00           C  
ATOM    310  CG  ASN A  19      -0.730   6.194   2.356  1.00  0.00           C  
ATOM    311  OD1 ASN A  19      -1.106   5.337   1.547  1.00  0.00           O  
ATOM    312  ND2 ASN A  19      -1.254   6.318   3.548  1.00  0.00           N  
ATOM    313  H   ASN A  19       2.270   8.525   0.883  1.00  0.00           H  
ATOM    314  HA  ASN A  19       1.673   5.672   1.205  1.00  0.00           H  
ATOM    315 1HB  ASN A  19       0.967   7.349   2.894  1.00  0.00           H  
ATOM    316 2HB  ASN A  19      -0.076   8.102   1.695  1.00  0.00           H  
ATOM    317 1HD2 ASN A  19      -1.990   5.705   3.838  1.00  0.00           H  
ATOM    318 2HD2 ASN A  19      -0.920   7.026   4.170  1.00  0.00           H  
ATOM    319  N   LYS A  20       0.587   5.218  -0.951  1.00  0.00           N  
ATOM    320  CA  LYS A  20      -0.089   4.892  -2.201  1.00  0.00           C  
ATOM    321  C   LYS A  20      -1.246   3.930  -1.967  1.00  0.00           C  
ATOM    322  O   LYS A  20      -1.720   3.277  -2.896  1.00  0.00           O  
ATOM    323  CB  LYS A  20       0.899   4.293  -3.204  1.00  0.00           C  
ATOM    324  CG  LYS A  20       2.020   5.236  -3.623  1.00  0.00           C  
ATOM    325  CD  LYS A  20       2.948   4.576  -4.632  1.00  0.00           C  
ATOM    326  CE  LYS A  20       4.068   5.517  -5.052  1.00  0.00           C  
ATOM    327  NZ  LYS A  20       4.998   4.876  -6.020  1.00  0.00           N  
ATOM    328  H   LYS A  20       1.162   4.517  -0.505  1.00  0.00           H  
ATOM    329  HA  LYS A  20      -0.510   5.810  -2.616  1.00  0.00           H  
ATOM    330 1HB  LYS A  20       1.355   3.400  -2.776  1.00  0.00           H  
ATOM    331 2HB  LYS A  20       0.364   3.989  -4.104  1.00  0.00           H  
ATOM    332 1HG  LYS A  20       1.592   6.135  -4.068  1.00  0.00           H  
ATOM    333 2HG  LYS A  20       2.598   5.526  -2.746  1.00  0.00           H  
ATOM    334 1HD  LYS A  20       3.384   3.678  -4.193  1.00  0.00           H  
ATOM    335 2HD  LYS A  20       2.378   4.287  -5.515  1.00  0.00           H  
ATOM    336 1HE  LYS A  20       3.641   6.407  -5.512  1.00  0.00           H  
ATOM    337 2HE  LYS A  20       4.634   5.824  -4.173  1.00  0.00           H  
ATOM    338 1HZ  LYS A  20       5.725   5.531  -6.273  1.00  0.00           H  
ATOM    339 2HZ  LYS A  20       5.415   4.058  -5.597  1.00  0.00           H  
ATOM    340 3HZ  LYS A  20       4.489   4.604  -6.848  1.00  0.00           H  
ATOM    341  N   SER A  21      -1.697   3.847  -0.720  1.00  0.00           N  
ATOM    342  CA  SER A  21      -2.792   2.955  -0.359  1.00  0.00           C  
ATOM    343  C   SER A  21      -4.121   3.698  -0.332  1.00  0.00           C  
ATOM    344  O   SER A  21      -4.213   4.843  -0.775  1.00  0.00           O  
ATOM    345  CB  SER A  21      -2.527   2.324   0.994  1.00  0.00           C  
ATOM    346  OG  SER A  21      -2.751   3.242   2.029  1.00  0.00           O  
ATOM    347  H   SER A  21      -1.270   4.417  -0.003  1.00  0.00           H  
ATOM    348  HA  SER A  21      -2.860   2.177  -1.120  1.00  0.00           H  
ATOM    349 1HB  SER A  21      -3.177   1.459   1.125  1.00  0.00           H  
ATOM    350 2HB  SER A  21      -1.498   1.970   1.035  1.00  0.00           H  
ATOM    351  HG  SER A  21      -2.188   3.997   1.839  1.00  0.00           H  
ATOM    352  N   ASP A  22      -5.151   3.041   0.192  1.00  0.00           N  
ATOM    353  CA  ASP A  22      -6.459   3.664   0.348  1.00  0.00           C  
ATOM    354  C   ASP A  22      -6.710   4.063   1.796  1.00  0.00           C  
ATOM    355  O   ASP A  22      -7.801   4.513   2.147  1.00  0.00           O  
ATOM    356  CB  ASP A  22      -7.565   2.718  -0.126  1.00  0.00           C  
ATOM    357  CG  ASP A  22      -7.508   2.443  -1.623  1.00  0.00           C  
ATOM    358  OD1 ASP A  22      -7.089   3.311  -2.351  1.00  0.00           O  
ATOM    359  OD2 ASP A  22      -7.884   1.367  -2.023  1.00  0.00           O  
ATOM    360  H   ASP A  22      -5.023   2.084   0.489  1.00  0.00           H  
ATOM    361  HA  ASP A  22      -6.476   4.572  -0.256  1.00  0.00           H  
ATOM    362 1HB  ASP A  22      -7.485   1.770   0.406  1.00  0.00           H  
ATOM    363 2HB  ASP A  22      -8.538   3.147   0.113  1.00  0.00           H  
ATOM    364  N   ARG A  23      -5.694   3.895   2.636  1.00  0.00           N  
ATOM    365  CA  ARG A  23      -5.816   4.194   4.057  1.00  0.00           C  
ATOM    366  C   ARG A  23      -4.575   4.907   4.579  1.00  0.00           C  
ATOM    367  O   ARG A  23      -3.479   4.735   4.046  1.00  0.00           O  
ATOM    368  CB  ARG A  23      -6.038   2.918   4.856  1.00  0.00           C  
ATOM    369  CG  ARG A  23      -7.337   2.190   4.551  1.00  0.00           C  
ATOM    370  CD  ARG A  23      -8.518   2.948   5.039  1.00  0.00           C  
ATOM    371  NE  ARG A  23      -9.756   2.210   4.841  1.00  0.00           N  
ATOM    372  CZ  ARG A  23     -10.496   2.245   3.716  1.00  0.00           C  
ATOM    373  NH1 ARG A  23     -10.113   2.986   2.700  1.00  0.00           N  
ATOM    374  NH2 ARG A  23     -11.609   1.536   3.635  1.00  0.00           N  
ATOM    375  H   ARG A  23      -4.813   3.551   2.279  1.00  0.00           H  
ATOM    376  HA  ARG A  23      -6.667   4.863   4.190  1.00  0.00           H  
ATOM    377 1HB  ARG A  23      -5.220   2.224   4.667  1.00  0.00           H  
ATOM    378 2HB  ARG A  23      -6.031   3.150   5.921  1.00  0.00           H  
ATOM    379 1HG  ARG A  23      -7.436   2.058   3.473  1.00  0.00           H  
ATOM    380 2HG  ARG A  23      -7.331   1.214   5.037  1.00  0.00           H  
ATOM    381 1HD  ARG A  23      -8.407   3.148   6.104  1.00  0.00           H  
ATOM    382 2HD  ARG A  23      -8.594   3.891   4.499  1.00  0.00           H  
ATOM    383  HE  ARG A  23     -10.083   1.629   5.602  1.00  0.00           H  
ATOM    384 1HH1 ARG A  23      -9.262   3.528   2.762  1.00  0.00           H  
ATOM    385 2HH1 ARG A  23     -10.668   3.012   1.857  1.00  0.00           H  
ATOM    386 1HH2 ARG A  23     -11.904   0.967   4.416  1.00  0.00           H  
ATOM    387 2HH2 ARG A  23     -12.163   1.563   2.792  1.00  0.00           H  
ATOM    388  N   PRO A  24      -4.755   5.708   5.624  1.00  0.00           N  
ATOM    389  CA  PRO A  24      -3.645   6.428   6.237  1.00  0.00           C  
ATOM    390  C   PRO A  24      -2.716   5.478   6.982  1.00  0.00           C  
ATOM    391  O   PRO A  24      -3.156   4.468   7.532  1.00  0.00           O  
ATOM    392  CB  PRO A  24      -4.349   7.396   7.194  1.00  0.00           C  
ATOM    393  CG  PRO A  24      -5.623   6.705   7.541  1.00  0.00           C  
ATOM    394  CD  PRO A  24      -6.041   6.026   6.263  1.00  0.00           C  
ATOM    395  HA  PRO A  24      -3.070   6.903   5.442  1.00  0.00           H  
ATOM    396 1HB  PRO A  24      -3.713   7.585   8.072  1.00  0.00           H  
ATOM    397 2HB  PRO A  24      -4.509   8.364   6.698  1.00  0.00           H  
ATOM    398 1HG  PRO A  24      -5.458   5.994   8.364  1.00  0.00           H  
ATOM    399 2HG  PRO A  24      -6.366   7.435   7.895  1.00  0.00           H  
ATOM    400 1HD  PRO A  24      -6.612   5.117   6.501  1.00  0.00           H  
ATOM    401 2HD  PRO A  24      -6.646   6.719   5.660  1.00  0.00           H  
ATOM    402  N   ALA A  25      -1.429   5.806   6.996  1.00  0.00           N  
ATOM    403  CA  ALA A  25      -0.423   4.939   7.597  1.00  0.00           C  
ATOM    404  C   ALA A  25       0.082   5.512   8.915  1.00  0.00           C  
ATOM    405  O   ALA A  25       0.198   6.728   9.070  1.00  0.00           O  
ATOM    406  CB  ALA A  25       0.736   4.725   6.635  1.00  0.00           C  
ATOM    407  H   ALA A  25      -1.140   6.680   6.579  1.00  0.00           H  
ATOM    408  HA  ALA A  25      -0.889   3.976   7.808  1.00  0.00           H  
ATOM    409 1HB  ALA A  25       1.479   4.076   7.098  1.00  0.00           H  
ATOM    410 2HB  ALA A  25       0.368   4.261   5.720  1.00  0.00           H  
ATOM    411 3HB  ALA A  25       1.192   5.685   6.396  1.00  0.00           H  
ATOM    412  N   GLU A  26       0.382   4.630   9.862  1.00  0.00           N  
ATOM    413  CA  GLU A  26       0.977   5.039  11.129  1.00  0.00           C  
ATOM    414  C   GLU A  26       2.498   5.005  11.059  1.00  0.00           C  
ATOM    415  O   GLU A  26       3.100   3.941  10.917  1.00  0.00           O  
ATOM    416  CB  GLU A  26       0.489   4.135  12.263  1.00  0.00           C  
ATOM    417  CG  GLU A  26       1.079   4.464  13.627  1.00  0.00           C  
ATOM    418  CD  GLU A  26       0.655   3.497  14.697  1.00  0.00           C  
ATOM    419  OE1 GLU A  26      -0.243   2.727  14.454  1.00  0.00           O  
ATOM    420  OE2 GLU A  26       1.231   3.526  15.759  1.00  0.00           O  
ATOM    421  H   GLU A  26       0.193   3.651   9.700  1.00  0.00           H  
ATOM    422  HA  GLU A  26       0.674   6.066  11.329  1.00  0.00           H  
ATOM    423 1HB  GLU A  26      -0.596   4.203  12.342  1.00  0.00           H  
ATOM    424 2HB  GLU A  26       0.736   3.098  12.034  1.00  0.00           H  
ATOM    425 1HG  GLU A  26       2.166   4.454  13.554  1.00  0.00           H  
ATOM    426 2HG  GLU A  26       0.770   5.470  13.911  1.00  0.00           H  
ATOM    427  N   VAL A  27       3.116   6.177  11.159  1.00  0.00           N  
ATOM    428  CA  VAL A  27       4.566   6.290  11.060  1.00  0.00           C  
ATOM    429  C   VAL A  27       5.187   6.618  12.412  1.00  0.00           C  
ATOM    430  O   VAL A  27       4.883   7.648  13.012  1.00  0.00           O  
ATOM    431  CB  VAL A  27       4.949   7.383  10.044  1.00  0.00           C  
ATOM    432  CG1 VAL A  27       6.461   7.536   9.970  1.00  0.00           C  
ATOM    433  CG2 VAL A  27       4.373   7.044   8.678  1.00  0.00           C  
ATOM    434  H   VAL A  27       2.567   7.012  11.309  1.00  0.00           H  
ATOM    435  HA  VAL A  27       4.960   5.327  10.736  1.00  0.00           H  
ATOM    436  HB  VAL A  27       4.546   8.338  10.383  1.00  0.00           H  
ATOM    437 1HG1 VAL A  27       6.713   8.312   9.248  1.00  0.00           H  
ATOM    438 2HG1 VAL A  27       6.847   7.813  10.950  1.00  0.00           H  
ATOM    439 3HG1 VAL A  27       6.907   6.592   9.657  1.00  0.00           H  
ATOM    440 1HG2 VAL A  27       4.647   7.822   7.965  1.00  0.00           H  
ATOM    441 2HG2 VAL A  27       4.772   6.087   8.342  1.00  0.00           H  
ATOM    442 3HG2 VAL A  27       3.287   6.981   8.746  1.00  0.00           H  
ATOM    443  N   ARG A  28       6.060   5.735  12.886  1.00  0.00           N  
ATOM    444  CA  ARG A  28       6.725   5.929  14.169  1.00  0.00           C  
ATOM    445  C   ARG A  28       8.195   6.282  13.979  1.00  0.00           C  
ATOM    446  O   ARG A  28       8.976   5.478  13.471  1.00  0.00           O  
ATOM    447  CB  ARG A  28       6.615   4.675  15.024  1.00  0.00           C  
ATOM    448  CG  ARG A  28       5.194   4.266  15.379  1.00  0.00           C  
ATOM    449  CD  ARG A  28       5.159   2.966  16.097  1.00  0.00           C  
ATOM    450  NE  ARG A  28       3.800   2.550  16.400  1.00  0.00           N  
ATOM    451  CZ  ARG A  28       3.472   1.399  17.019  1.00  0.00           C  
ATOM    452  NH1 ARG A  28       4.415   0.563  17.394  1.00  0.00           N  
ATOM    453  NH2 ARG A  28       2.203   1.111  17.250  1.00  0.00           N  
ATOM    454  H   ARG A  28       6.267   4.908  12.344  1.00  0.00           H  
ATOM    455  HA  ARG A  28       6.244   6.764  14.677  1.00  0.00           H  
ATOM    456 1HB  ARG A  28       7.078   3.838  14.504  1.00  0.00           H  
ATOM    457 2HB  ARG A  28       7.158   4.822  15.957  1.00  0.00           H  
ATOM    458 1HG  ARG A  28       4.747   5.025  16.021  1.00  0.00           H  
ATOM    459 2HG  ARG A  28       4.604   4.170  14.466  1.00  0.00           H  
ATOM    460 1HD  ARG A  28       5.622   2.197  15.479  1.00  0.00           H  
ATOM    461 2HD  ARG A  28       5.706   3.055  17.035  1.00  0.00           H  
ATOM    462  HE  ARG A  28       3.047   3.168  16.127  1.00  0.00           H  
ATOM    463 1HH1 ARG A  28       5.385   0.783  17.218  1.00  0.00           H  
ATOM    464 2HH1 ARG A  28       4.169  -0.299  17.859  1.00  0.00           H  
ATOM    465 1HH2 ARG A  28       1.478   1.754  16.962  1.00  0.00           H  
ATOM    466 2HH2 ARG A  28       1.958   0.249  17.714  1.00  0.00           H  
ATOM    467  N   LEU A  29       8.565   7.490  14.390  1.00  0.00           N  
ATOM    468  CA  LEU A  29       9.939   7.958  14.252  1.00  0.00           C  
ATOM    469  C   LEU A  29      10.657   7.963  15.595  1.00  0.00           C  
ATOM    470  O   LEU A  29      10.476   8.874  16.403  1.00  0.00           O  
ATOM    471  CB  LEU A  29       9.960   9.368  13.648  1.00  0.00           C  
ATOM    472  CG  LEU A  29      11.348  10.003  13.490  1.00  0.00           C  
ATOM    473  CD1 LEU A  29      12.171   9.187  12.503  1.00  0.00           C  
ATOM    474  CD2 LEU A  29      11.197  11.442  13.019  1.00  0.00           C  
ATOM    475  H   LEU A  29       7.878   8.099  14.809  1.00  0.00           H  
ATOM    476  HA  LEU A  29      10.467   7.268  13.593  1.00  0.00           H  
ATOM    477 1HB  LEU A  29       9.499   9.331  12.662  1.00  0.00           H  
ATOM    478 2HB  LEU A  29       9.365  10.026  14.280  1.00  0.00           H  
ATOM    479  HG  LEU A  29      11.866   9.988  14.450  1.00  0.00           H  
ATOM    480 1HD1 LEU A  29      13.157   9.639  12.392  1.00  0.00           H  
ATOM    481 2HD1 LEU A  29      12.280   8.168  12.875  1.00  0.00           H  
ATOM    482 3HD1 LEU A  29      11.669   9.170  11.537  1.00  0.00           H  
ATOM    483 1HD2 LEU A  29      12.183  11.894  12.907  1.00  0.00           H  
ATOM    484 2HD2 LEU A  29      10.680  11.458  12.059  1.00  0.00           H  
ATOM    485 3HD2 LEU A  29      10.620  12.006  13.751  1.00  0.00           H  
ATOM    486  N   GLU A  30      11.473   6.941  15.828  1.00  0.00           N  
ATOM    487  CA  GLU A  30      12.192   6.806  17.090  1.00  0.00           C  
ATOM    488  C   GLU A  30      13.666   7.152  16.923  1.00  0.00           C  
ATOM    489  O   GLU A  30      14.413   6.426  16.267  1.00  0.00           O  
ATOM    490  CB  GLU A  30      12.050   5.384  17.635  1.00  0.00           C  
ATOM    491  CG  GLU A  30      12.722   5.157  18.982  1.00  0.00           C  
ATOM    492  CD  GLU A  30      12.412   3.809  19.572  1.00  0.00           C  
ATOM    493  OE1 GLU A  30      11.467   3.195  19.137  1.00  0.00           O  
ATOM    494  OE2 GLU A  30      13.121   3.393  20.457  1.00  0.00           O  
ATOM    495  H   GLU A  30      11.598   6.238  15.114  1.00  0.00           H  
ATOM    496  HA  GLU A  30      11.762   7.511  17.801  1.00  0.00           H  
ATOM    497 1HB  GLU A  30      10.993   5.139  17.743  1.00  0.00           H  
ATOM    498 2HB  GLU A  30      12.479   4.677  16.925  1.00  0.00           H  
ATOM    499 1HG  GLU A  30      13.801   5.247  18.858  1.00  0.00           H  
ATOM    500 2HG  GLU A  30      12.397   5.934  19.673  1.00  0.00           H  
ATOM    501  N   ILE A  31      14.078   8.265  17.520  1.00  0.00           N  
ATOM    502  CA  ILE A  31      15.470   8.696  17.459  1.00  0.00           C  
ATOM    503  C   ILE A  31      16.051   8.881  18.855  1.00  0.00           C  
ATOM    504  O   ILE A  31      15.644   9.778  19.594  1.00  0.00           O  
ATOM    505  CB  ILE A  31      15.604  10.011  16.669  1.00  0.00           C  
ATOM    506  CG1 ILE A  31      15.078   9.832  15.243  1.00  0.00           C  
ATOM    507  CG2 ILE A  31      17.051  10.476  16.652  1.00  0.00           C  
ATOM    508  CD1 ILE A  31      15.006  11.119  14.453  1.00  0.00           C  
ATOM    509  H   ILE A  31      13.411   8.827  18.029  1.00  0.00           H  
ATOM    510  HA  ILE A  31      16.044   7.917  16.959  1.00  0.00           H  
ATOM    511  HB  ILE A  31      14.990  10.780  17.137  1.00  0.00           H  
ATOM    512 1HG1 ILE A  31      15.719   9.136  14.703  1.00  0.00           H  
ATOM    513 2HG1 ILE A  31      14.079   9.397  15.275  1.00  0.00           H  
ATOM    514 1HG2 ILE A  31      17.128  11.406  16.089  1.00  0.00           H  
ATOM    515 2HG2 ILE A  31      17.392  10.642  17.674  1.00  0.00           H  
ATOM    516 3HG2 ILE A  31      17.673   9.715  16.181  1.00  0.00           H  
ATOM    517 1HD1 ILE A  31      14.624  10.912  13.453  1.00  0.00           H  
ATOM    518 2HD1 ILE A  31      14.340  11.819  14.958  1.00  0.00           H  
ATOM    519 3HD1 ILE A  31      16.001  11.555  14.377  1.00  0.00           H  
ATOM    520  N   GLY A  32      17.004   8.026  19.212  1.00  0.00           N  
ATOM    521  CA  GLY A  32      17.663   8.111  20.510  1.00  0.00           C  
ATOM    522  C   GLY A  32      16.713   7.724  21.636  1.00  0.00           C  
ATOM    523  O   GLY A  32      16.942   8.062  22.798  1.00  0.00           O  
ATOM    524  H   GLY A  32      17.278   7.299  18.567  1.00  0.00           H  
ATOM    525 1HA  GLY A  32      18.532   7.454  20.520  1.00  0.00           H  
ATOM    526 2HA  GLY A  32      18.025   9.126  20.668  1.00  0.00           H  
ATOM    527  N   GLY A  33      15.647   7.012  21.286  1.00  0.00           N  
ATOM    528  CA  GLY A  33      14.660   6.578  22.267  1.00  0.00           C  
ATOM    529  C   GLY A  33      13.408   7.444  22.211  1.00  0.00           C  
ATOM    530  O   GLY A  33      12.367   7.084  22.760  1.00  0.00           O  
ATOM    531  H   GLY A  33      15.517   6.767  20.315  1.00  0.00           H  
ATOM    532 1HA  GLY A  33      14.395   5.537  22.081  1.00  0.00           H  
ATOM    533 2HA  GLY A  33      15.094   6.625  23.265  1.00  0.00           H  
ATOM    534  N   ARG A  34      13.516   8.588  21.544  1.00  0.00           N  
ATOM    535  CA  ARG A  34      12.389   9.502  21.401  1.00  0.00           C  
ATOM    536  C   ARG A  34      11.510   9.111  20.220  1.00  0.00           C  
ATOM    537  O   ARG A  34      11.866   9.343  19.065  1.00  0.00           O  
ATOM    538  CB  ARG A  34      12.878  10.931  21.215  1.00  0.00           C  
ATOM    539  CG  ARG A  34      11.777  11.969  21.072  1.00  0.00           C  
ATOM    540  CD  ARG A  34      12.329  13.318  20.784  1.00  0.00           C  
ATOM    541  NE  ARG A  34      11.280  14.281  20.487  1.00  0.00           N  
ATOM    542  CZ  ARG A  34      10.653  15.037  21.409  1.00  0.00           C  
ATOM    543  NH1 ARG A  34      10.978  14.931  22.678  1.00  0.00           N  
ATOM    544  NH2 ARG A  34       9.710  15.886  21.037  1.00  0.00           N  
ATOM    545  H   ARG A  34      14.403   8.831  21.125  1.00  0.00           H  
ATOM    546  HA  ARG A  34      11.783   9.435  22.305  1.00  0.00           H  
ATOM    547 1HB  ARG A  34      13.493  11.218  22.067  1.00  0.00           H  
ATOM    548 2HB  ARG A  34      13.504  10.988  20.325  1.00  0.00           H  
ATOM    549 1HG  ARG A  34      11.115  11.688  20.253  1.00  0.00           H  
ATOM    550 2HG  ARG A  34      11.204  12.024  21.999  1.00  0.00           H  
ATOM    551 1HD  ARG A  34      12.885  13.676  21.650  1.00  0.00           H  
ATOM    552 2HD  ARG A  34      12.994  13.263  19.923  1.00  0.00           H  
ATOM    553  HE  ARG A  34      11.002  14.391  19.521  1.00  0.00           H  
ATOM    554 1HH1 ARG A  34      11.699  14.283  22.962  1.00  0.00           H  
ATOM    555 2HH1 ARG A  34      10.508  15.498  23.369  1.00  0.00           H  
ATOM    556 1HH2 ARG A  34       9.460  15.967  20.061  1.00  0.00           H  
ATOM    557 2HH2 ARG A  34       9.240  16.452  21.727  1.00  0.00           H  
ATOM    558  N   ARG A  35      10.358   8.518  20.517  1.00  0.00           N  
ATOM    559  CA  ARG A  35       9.450   8.046  19.479  1.00  0.00           C  
ATOM    560  C   ARG A  35       8.344   9.059  19.213  1.00  0.00           C  
ATOM    561  O   ARG A  35       7.603   9.436  20.120  1.00  0.00           O  
ATOM    562  CB  ARG A  35       8.830   6.714  19.875  1.00  0.00           C  
ATOM    563  CG  ARG A  35       7.964   6.068  18.805  1.00  0.00           C  
ATOM    564  CD  ARG A  35       7.438   4.750  19.246  1.00  0.00           C  
ATOM    565  NE  ARG A  35       8.503   3.779  19.438  1.00  0.00           N  
ATOM    566  CZ  ARG A  35       8.349   2.584  20.041  1.00  0.00           C  
ATOM    567  NH1 ARG A  35       7.171   2.228  20.503  1.00  0.00           N  
ATOM    568  NH2 ARG A  35       9.382   1.769  20.167  1.00  0.00           N  
ATOM    569  H   ARG A  35      10.106   8.390  21.487  1.00  0.00           H  
ATOM    570  HA  ARG A  35      10.021   7.925  18.558  1.00  0.00           H  
ATOM    571 1HB  ARG A  35       9.618   6.008  20.132  1.00  0.00           H  
ATOM    572 2HB  ARG A  35       8.211   6.851  20.762  1.00  0.00           H  
ATOM    573 1HG  ARG A  35       7.117   6.717  18.581  1.00  0.00           H  
ATOM    574 2HG  ARG A  35       8.555   5.917  17.901  1.00  0.00           H  
ATOM    575 1HD  ARG A  35       6.909   4.867  20.191  1.00  0.00           H  
ATOM    576 2HD  ARG A  35       6.754   4.362  18.492  1.00  0.00           H  
ATOM    577  HE  ARG A  35       9.424   4.017  19.095  1.00  0.00           H  
ATOM    578 1HH1 ARG A  35       6.381   2.851  20.407  1.00  0.00           H  
ATOM    579 2HH1 ARG A  35       7.055   1.333  20.955  1.00  0.00           H  
ATOM    580 1HH2 ARG A  35      10.287   2.042  19.811  1.00  0.00           H  
ATOM    581 2HH2 ARG A  35       9.266   0.874  20.618  1.00  0.00           H  
ATOM    582  N   GLU A  36       8.237   9.496  17.962  1.00  0.00           N  
ATOM    583  CA  GLU A  36       7.210  10.453  17.571  1.00  0.00           C  
ATOM    584  C   GLU A  36       6.225   9.832  16.589  1.00  0.00           C  
ATOM    585  O   GLU A  36       6.605   9.029  15.737  1.00  0.00           O  
ATOM    586  CB  GLU A  36       7.849  11.697  16.949  1.00  0.00           C  
ATOM    587  CG  GLU A  36       8.758  12.474  17.891  1.00  0.00           C  
ATOM    588  CD  GLU A  36       9.374  13.683  17.244  1.00  0.00           C  
ATOM    589  OE1 GLU A  36       9.152  13.886  16.075  1.00  0.00           O  
ATOM    590  OE2 GLU A  36      10.067  14.406  17.921  1.00  0.00           O  
ATOM    591  H   GLU A  36       8.885   9.157  17.266  1.00  0.00           H  
ATOM    592  HA  GLU A  36       6.655  10.739  18.464  1.00  0.00           H  
ATOM    593 1HB  GLU A  36       8.437  11.408  16.079  1.00  0.00           H  
ATOM    594 2HB  GLU A  36       7.067  12.374  16.605  1.00  0.00           H  
ATOM    595 1HG  GLU A  36       8.179  12.795  18.756  1.00  0.00           H  
ATOM    596 2HG  GLU A  36       9.549  11.813  18.243  1.00  0.00           H  
ATOM    597  N   THR A  37       4.956  10.209  16.712  1.00  0.00           N  
ATOM    598  CA  THR A  37       3.899   9.621  15.899  1.00  0.00           C  
ATOM    599  C   THR A  37       3.497  10.551  14.762  1.00  0.00           C  
ATOM    600  O   THR A  37       3.181  11.719  14.985  1.00  0.00           O  
ATOM    601  CB  THR A  37       2.664   9.285  16.755  1.00  0.00           C  
ATOM    602  OG1 THR A  37       3.022   8.330  17.762  1.00  0.00           O  
ATOM    603  CG2 THR A  37       1.555   8.709  15.887  1.00  0.00           C  
ATOM    604  H   THR A  37       4.719  10.922  17.388  1.00  0.00           H  
ATOM    605  HA  THR A  37       4.284   8.701  15.458  1.00  0.00           H  
ATOM    606  HB  THR A  37       2.302  10.190  17.243  1.00  0.00           H  
ATOM    607  HG1 THR A  37       2.769   7.450  17.473  1.00  0.00           H  
ATOM    608 1HG2 THR A  37       0.690   8.478  16.508  1.00  0.00           H  
ATOM    609 2HG2 THR A  37       1.272   9.437  15.127  1.00  0.00           H  
ATOM    610 3HG2 THR A  37       1.907   7.799  15.404  1.00  0.00           H  
ATOM    611  N   TYR A  38       3.510  10.025  13.542  1.00  0.00           N  
ATOM    612  CA  TYR A  38       3.056  10.777  12.378  1.00  0.00           C  
ATOM    613  C   TYR A  38       1.955  10.032  11.635  1.00  0.00           C  
ATOM    614  O   TYR A  38       1.952   8.803  11.581  1.00  0.00           O  
ATOM    615  CB  TYR A  38       4.228  11.067  11.438  1.00  0.00           C  
ATOM    616  CG  TYR A  38       5.296  11.948  12.047  1.00  0.00           C  
ATOM    617  CD1 TYR A  38       6.332  11.381  12.774  1.00  0.00           C  
ATOM    618  CD2 TYR A  38       5.240  13.324  11.878  1.00  0.00           C  
ATOM    619  CE1 TYR A  38       7.308  12.185  13.330  1.00  0.00           C  
ATOM    620  CE2 TYR A  38       6.215  14.128  12.434  1.00  0.00           C  
ATOM    621  CZ  TYR A  38       7.246  13.564  13.158  1.00  0.00           C  
ATOM    622  OH  TYR A  38       8.217  14.365  13.712  1.00  0.00           O  
ATOM    623  H   TYR A  38       3.843   9.079  13.417  1.00  0.00           H  
ATOM    624  HA  TYR A  38       2.643  11.724  12.727  1.00  0.00           H  
ATOM    625 1HB  TYR A  38       4.694  10.128  11.136  1.00  0.00           H  
ATOM    626 2HB  TYR A  38       3.859  11.554  10.536  1.00  0.00           H  
ATOM    627  HD1 TYR A  38       6.377  10.299  12.907  1.00  0.00           H  
ATOM    628  HD2 TYR A  38       4.425  13.770  11.308  1.00  0.00           H  
ATOM    629  HE1 TYR A  38       8.122  11.739  13.902  1.00  0.00           H  
ATOM    630  HE2 TYR A  38       6.170  15.210  12.303  1.00  0.00           H  
ATOM    631  HH  TYR A  38       8.523  13.974  14.534  1.00  0.00           H  
ATOM    632  N   THR A  39       1.020  10.784  11.064  1.00  0.00           N  
ATOM    633  CA  THR A  39      -0.044  10.201  10.256  1.00  0.00           C  
ATOM    634  C   THR A  39       0.089  10.607   8.794  1.00  0.00           C  
ATOM    635  O   THR A  39       0.116  11.794   8.469  1.00  0.00           O  
ATOM    636  CB  THR A  39      -1.431  10.615  10.783  1.00  0.00           C  
ATOM    637  OG1 THR A  39      -1.591  10.149  12.129  1.00  0.00           O  
ATOM    638  CG2 THR A  39      -2.530  10.027   9.912  1.00  0.00           C  
ATOM    639  H   THR A  39       1.048  11.786  11.193  1.00  0.00           H  
ATOM    640  HA  THR A  39       0.045   9.116  10.311  1.00  0.00           H  
ATOM    641  HB  THR A  39      -1.513  11.702  10.777  1.00  0.00           H  
ATOM    642  HG1 THR A  39      -1.883   9.234  12.118  1.00  0.00           H  
ATOM    643 1HG2 THR A  39      -3.502  10.330  10.300  1.00  0.00           H  
ATOM    644 2HG2 THR A  39      -2.417  10.389   8.890  1.00  0.00           H  
ATOM    645 3HG2 THR A  39      -2.459   8.940   9.922  1.00  0.00           H  
ATOM    646  N   VAL A  40       0.173   9.614   7.915  1.00  0.00           N  
ATOM    647  CA  VAL A  40       0.325   9.866   6.487  1.00  0.00           C  
ATOM    648  C   VAL A  40      -0.867   9.331   5.703  1.00  0.00           C  
ATOM    649  O   VAL A  40      -0.960   8.133   5.438  1.00  0.00           O  
ATOM    650  CB  VAL A  40       1.616   9.211   5.963  1.00  0.00           C  
ATOM    651  CG1 VAL A  40       1.804   9.511   4.483  1.00  0.00           C  
ATOM    652  CG2 VAL A  40       2.810   9.701   6.768  1.00  0.00           C  
ATOM    653  H   VAL A  40       0.130   8.661   8.244  1.00  0.00           H  
ATOM    654  HA  VAL A  40       0.391  10.944   6.331  1.00  0.00           H  
ATOM    655  HB  VAL A  40       1.530   8.129   6.063  1.00  0.00           H  
ATOM    656 1HG1 VAL A  40       2.721   9.039   4.130  1.00  0.00           H  
ATOM    657 2HG1 VAL A  40       0.955   9.119   3.922  1.00  0.00           H  
ATOM    658 3HG1 VAL A  40       1.871  10.589   4.336  1.00  0.00           H  
ATOM    659 1HG2 VAL A  40       3.719   9.233   6.393  1.00  0.00           H  
ATOM    660 2HG2 VAL A  40       2.893  10.784   6.673  1.00  0.00           H  
ATOM    661 3HG2 VAL A  40       2.673   9.439   7.818  1.00  0.00           H  
ATOM    662  N   PRO A  41      -1.777  10.227   5.335  1.00  0.00           N  
ATOM    663  CA  PRO A  41      -2.953   9.850   4.561  1.00  0.00           C  
ATOM    664  C   PRO A  41      -2.590   9.576   3.107  1.00  0.00           C  
ATOM    665  O   PRO A  41      -1.529   9.982   2.634  1.00  0.00           O  
ATOM    666  CB  PRO A  41      -3.861  11.076   4.695  1.00  0.00           C  
ATOM    667  CG  PRO A  41      -2.915  12.218   4.840  1.00  0.00           C  
ATOM    668  CD  PRO A  41      -1.791  11.669   5.678  1.00  0.00           C  
ATOM    669  HA  PRO A  41      -3.356   8.930   4.983  1.00  0.00           H  
ATOM    670 1HB  PRO A  41      -4.506  11.166   3.808  1.00  0.00           H  
ATOM    671 2HB  PRO A  41      -4.526  10.959   5.564  1.00  0.00           H  
ATOM    672 1HG  PRO A  41      -2.577  12.559   3.850  1.00  0.00           H  
ATOM    673 2HG  PRO A  41      -3.420  13.072   5.315  1.00  0.00           H  
ATOM    674 1HD  PRO A  41      -0.848  12.160   5.395  1.00  0.00           H  
ATOM    675 2HD  PRO A  41      -2.012  11.838   6.743  1.00  0.00           H  
ATOM    676  N   PRO A  42      -3.478   8.884   2.401  1.00  0.00           N  
ATOM    677  CA  PRO A  42      -3.252   8.551   0.999  1.00  0.00           C  
ATOM    678  C   PRO A  42      -2.968   9.801   0.176  1.00  0.00           C  
ATOM    679  O   PRO A  42      -3.734  10.764   0.207  1.00  0.00           O  
ATOM    680  CB  PRO A  42      -4.571   7.890   0.585  1.00  0.00           C  
ATOM    681  CG  PRO A  42      -5.094   7.294   1.847  1.00  0.00           C  
ATOM    682  CD  PRO A  42      -4.741   8.301   2.910  1.00  0.00           C  
ATOM    683  HA  PRO A  42      -2.375   7.906   0.941  1.00  0.00           H  
ATOM    684 1HB  PRO A  42      -5.249   8.641   0.154  1.00  0.00           H  
ATOM    685 2HB  PRO A  42      -4.385   7.139  -0.197  1.00  0.00           H  
ATOM    686 1HG  PRO A  42      -6.178   7.125   1.767  1.00  0.00           H  
ATOM    687 2HG  PRO A  42      -4.631   6.312   2.024  1.00  0.00           H  
ATOM    688 1HD  PRO A  42      -5.538   9.055   2.981  1.00  0.00           H  
ATOM    689 2HD  PRO A  42      -4.608   7.786   3.873  1.00  0.00           H  
ATOM    690  N   GLY A  43      -1.862   9.780  -0.559  1.00  0.00           N  
ATOM    691  CA  GLY A  43      -1.518  10.875  -1.459  1.00  0.00           C  
ATOM    692  C   GLY A  43      -0.532  11.835  -0.806  1.00  0.00           C  
ATOM    693  O   GLY A  43       0.075  12.668  -1.479  1.00  0.00           O  
ATOM    694  H   GLY A  43      -1.243   8.984  -0.494  1.00  0.00           H  
ATOM    695 1HA  GLY A  43      -1.087  10.471  -2.375  1.00  0.00           H  
ATOM    696 2HA  GLY A  43      -2.423  11.412  -1.739  1.00  0.00           H  
ATOM    697  N   SER A  44      -0.376  11.713   0.508  1.00  0.00           N  
ATOM    698  CA  SER A  44       0.501  12.600   1.261  1.00  0.00           C  
ATOM    699  C   SER A  44       1.924  12.057   1.310  1.00  0.00           C  
ATOM    700  O   SER A  44       2.134  10.845   1.373  1.00  0.00           O  
ATOM    701  CB  SER A  44      -0.028  12.785   2.670  1.00  0.00           C  
ATOM    702  OG  SER A  44       0.848  13.565   3.437  1.00  0.00           O  
ATOM    703  H   SER A  44      -0.879  10.986   0.997  1.00  0.00           H  
ATOM    704  HA  SER A  44       0.529  13.563   0.750  1.00  0.00           H  
ATOM    705 1HB  SER A  44      -1.006  13.264   2.631  1.00  0.00           H  
ATOM    706 2HB  SER A  44      -0.158  11.812   3.140  1.00  0.00           H  
ATOM    707  HG  SER A  44       1.656  13.053   3.518  1.00  0.00           H  
ATOM    708  N   THR A  45       2.898  12.960   1.281  1.00  0.00           N  
ATOM    709  CA  THR A  45       4.301  12.577   1.389  1.00  0.00           C  
ATOM    710  C   THR A  45       4.930  13.139   2.657  1.00  0.00           C  
ATOM    711  O   THR A  45       4.917  14.348   2.884  1.00  0.00           O  
ATOM    712  CB  THR A  45       5.100  13.051   0.161  1.00  0.00           C  
ATOM    713  OG1 THR A  45       4.554  12.460  -1.026  1.00  0.00           O  
ATOM    714  CG2 THR A  45       6.563  12.656   0.292  1.00  0.00           C  
ATOM    715  H   THR A  45       2.661  13.936   1.182  1.00  0.00           H  
ATOM    716  HA  THR A  45       4.352  11.489   1.444  1.00  0.00           H  
ATOM    717  HB  THR A  45       5.029  14.135   0.077  1.00  0.00           H  
ATOM    718  HG1 THR A  45       4.799  12.990  -1.788  1.00  0.00           H  
ATOM    719 1HG2 THR A  45       7.113  12.999  -0.584  1.00  0.00           H  
ATOM    720 2HG2 THR A  45       6.985  13.113   1.187  1.00  0.00           H  
ATOM    721 3HG2 THR A  45       6.642  11.572   0.367  1.00  0.00           H  
ATOM    722  N   LEU A  46       5.480  12.253   3.481  1.00  0.00           N  
ATOM    723  CA  LEU A  46       6.110  12.659   4.731  1.00  0.00           C  
ATOM    724  C   LEU A  46       7.628  12.566   4.639  1.00  0.00           C  
ATOM    725  O   LEU A  46       8.173  11.541   4.230  1.00  0.00           O  
ATOM    726  CB  LEU A  46       5.608  11.784   5.887  1.00  0.00           C  
ATOM    727  CG  LEU A  46       6.241  12.061   7.256  1.00  0.00           C  
ATOM    728  CD1 LEU A  46       5.847  13.455   7.726  1.00  0.00           C  
ATOM    729  CD2 LEU A  46       5.789  11.001   8.249  1.00  0.00           C  
ATOM    730  H   LEU A  46       5.462  11.274   3.234  1.00  0.00           H  
ATOM    731  HA  LEU A  46       5.850  13.701   4.919  1.00  0.00           H  
ATOM    732 1HB  LEU A  46       4.532  11.924   5.985  1.00  0.00           H  
ATOM    733 2HB  LEU A  46       5.796  10.740   5.639  1.00  0.00           H  
ATOM    734  HG  LEU A  46       7.328  12.035   7.166  1.00  0.00           H  
ATOM    735 1HD1 LEU A  46       6.298  13.652   8.699  1.00  0.00           H  
ATOM    736 2HD1 LEU A  46       6.200  14.195   7.007  1.00  0.00           H  
ATOM    737 3HD1 LEU A  46       4.763  13.517   7.809  1.00  0.00           H  
ATOM    738 1HD2 LEU A  46       6.241  11.197   9.222  1.00  0.00           H  
ATOM    739 2HD2 LEU A  46       4.703  11.027   8.340  1.00  0.00           H  
ATOM    740 3HD2 LEU A  46       6.100  10.017   7.897  1.00  0.00           H  
ATOM    741  N   ARG A  47       8.306  13.643   5.021  1.00  0.00           N  
ATOM    742  CA  ARG A  47       9.763  13.688   4.974  1.00  0.00           C  
ATOM    743  C   ARG A  47      10.355  13.828   6.371  1.00  0.00           C  
ATOM    744  O   ARG A  47      10.281  14.893   6.983  1.00  0.00           O  
ATOM    745  CB  ARG A  47      10.235  14.846   4.108  1.00  0.00           C  
ATOM    746  CG  ARG A  47       9.844  14.749   2.642  1.00  0.00           C  
ATOM    747  CD  ARG A  47      10.154  16.002   1.907  1.00  0.00           C  
ATOM    748  NE  ARG A  47      11.585  16.250   1.837  1.00  0.00           N  
ATOM    749  CZ  ARG A  47      12.143  17.381   1.364  1.00  0.00           C  
ATOM    750  NH1 ARG A  47      11.380  18.356   0.922  1.00  0.00           N  
ATOM    751  NH2 ARG A  47      13.459  17.510   1.342  1.00  0.00           N  
ATOM    752  H   ARG A  47       7.799  14.451   5.353  1.00  0.00           H  
ATOM    753  HA  ARG A  47      10.117  12.746   4.554  1.00  0.00           H  
ATOM    754 1HB  ARG A  47       9.830  15.779   4.496  1.00  0.00           H  
ATOM    755 2HB  ARG A  47      11.322  14.916   4.156  1.00  0.00           H  
ATOM    756 1HG  ARG A  47      10.392  13.931   2.172  1.00  0.00           H  
ATOM    757 2HG  ARG A  47       8.773  14.561   2.563  1.00  0.00           H  
ATOM    758 1HD  ARG A  47       9.771  15.931   0.889  1.00  0.00           H  
ATOM    759 2HD  ARG A  47       9.686  16.845   2.413  1.00  0.00           H  
ATOM    760  HE  ARG A  47      12.205  15.522   2.168  1.00  0.00           H  
ATOM    761 1HH1 ARG A  47      10.375  18.257   0.939  1.00  0.00           H  
ATOM    762 2HH1 ARG A  47      11.798  19.203   0.567  1.00  0.00           H  
ATOM    763 1HH2 ARG A  47      14.046  16.760   1.682  1.00  0.00           H  
ATOM    764 2HH2 ARG A  47      13.877  18.357   0.988  1.00  0.00           H  
ATOM    765  N   LEU A  48      10.942  12.746   6.870  1.00  0.00           N  
ATOM    766  CA  LEU A  48      11.505  12.731   8.215  1.00  0.00           C  
ATOM    767  C   LEU A  48      13.027  12.693   8.174  1.00  0.00           C  
ATOM    768  O   LEU A  48      13.623  11.677   7.816  1.00  0.00           O  
ATOM    769  CB  LEU A  48      10.978  11.522   8.998  1.00  0.00           C  
ATOM    770  CG  LEU A  48       9.452  11.426   9.127  1.00  0.00           C  
ATOM    771  CD1 LEU A  48       9.083  10.133   9.839  1.00  0.00           C  
ATOM    772  CD2 LEU A  48       8.930  12.637   9.885  1.00  0.00           C  
ATOM    773  H   LEU A  48      10.999  11.911   6.304  1.00  0.00           H  
ATOM    774  HA  LEU A  48      11.207  13.652   8.717  1.00  0.00           H  
ATOM    775 1HB  LEU A  48      11.327  10.614   8.509  1.00  0.00           H  
ATOM    776 2HB  LEU A  48      11.394  11.551  10.005  1.00  0.00           H  
ATOM    777  HG  LEU A  48       9.004  11.400   8.133  1.00  0.00           H  
ATOM    778 1HD1 LEU A  48       7.998  10.065   9.931  1.00  0.00           H  
ATOM    779 2HD1 LEU A  48       9.452   9.283   9.265  1.00  0.00           H  
ATOM    780 3HD1 LEU A  48       9.531  10.123  10.832  1.00  0.00           H  
ATOM    781 1HD2 LEU A  48       7.845  12.570   9.976  1.00  0.00           H  
ATOM    782 2HD2 LEU A  48       9.376  12.664  10.879  1.00  0.00           H  
ATOM    783 3HD2 LEU A  48       9.193  13.547   9.344  1.00  0.00           H  
ATOM    784  N   ARG A  49      13.652  13.806   8.543  1.00  0.00           N  
ATOM    785  CA  ARG A  49      15.105  13.922   8.493  1.00  0.00           C  
ATOM    786  C   ARG A  49      15.714  13.827   9.886  1.00  0.00           C  
ATOM    787  O   ARG A  49      15.464  14.674  10.743  1.00  0.00           O  
ATOM    788  CB  ARG A  49      15.514  15.241   7.853  1.00  0.00           C  
ATOM    789  CG  ARG A  49      17.014  15.441   7.704  1.00  0.00           C  
ATOM    790  CD  ARG A  49      17.335  16.754   7.090  1.00  0.00           C  
ATOM    791  NE  ARG A  49      16.920  16.818   5.698  1.00  0.00           N  
ATOM    792  CZ  ARG A  49      16.929  17.936   4.947  1.00  0.00           C  
ATOM    793  NH1 ARG A  49      17.332  19.074   5.467  1.00  0.00           N  
ATOM    794  NH2 ARG A  49      16.531  17.890   3.687  1.00  0.00           N  
ATOM    795  H   ARG A  49      13.107  14.592   8.867  1.00  0.00           H  
ATOM    796  HA  ARG A  49      15.490  13.092   7.902  1.00  0.00           H  
ATOM    797 1HB  ARG A  49      15.072  15.316   6.861  1.00  0.00           H  
ATOM    798 2HB  ARG A  49      15.129  16.069   8.447  1.00  0.00           H  
ATOM    799 1HG  ARG A  49      17.486  15.397   8.686  1.00  0.00           H  
ATOM    800 2HG  ARG A  49      17.425  14.655   7.069  1.00  0.00           H  
ATOM    801 1HD  ARG A  49      16.822  17.546   7.635  1.00  0.00           H  
ATOM    802 2HD  ARG A  49      18.410  16.923   7.133  1.00  0.00           H  
ATOM    803  HE  ARG A  49      16.603  15.962   5.262  1.00  0.00           H  
ATOM    804 1HH1 ARG A  49      17.636  19.110   6.430  1.00  0.00           H  
ATOM    805 2HH1 ARG A  49      17.339  19.913   4.905  1.00  0.00           H  
ATOM    806 1HH2 ARG A  49      16.221  17.015   3.287  1.00  0.00           H  
ATOM    807 2HH2 ARG A  49      16.537  18.728   3.125  1.00  0.00           H  
ATOM    808  N   GLY A  50      16.514  12.790  10.106  1.00  0.00           N  
ATOM    809  CA  GLY A  50      17.235  12.631  11.363  1.00  0.00           C  
ATOM    810  C   GLY A  50      18.440  13.561  11.429  1.00  0.00           C  
ATOM    811  O   GLY A  50      19.076  13.841  10.413  1.00  0.00           O  
ATOM    812  H   GLY A  50      16.627  12.093   9.383  1.00  0.00           H  
ATOM    813 1HA  GLY A  50      16.564  12.840  12.196  1.00  0.00           H  
ATOM    814 2HA  GLY A  50      17.563  11.598  11.467  1.00  0.00           H  
ATOM    815  N   PRO A  51      18.749  14.037  12.630  1.00  0.00           N  
ATOM    816  CA  PRO A  51      19.849  14.974  12.823  1.00  0.00           C  
ATOM    817  C   PRO A  51      21.194  14.260  12.782  1.00  0.00           C  
ATOM    818  O   PRO A  51      22.238  14.892  12.623  1.00  0.00           O  
ATOM    819  CB  PRO A  51      19.563  15.560  14.210  1.00  0.00           C  
ATOM    820  CG  PRO A  51      18.862  14.462  14.934  1.00  0.00           C  
ATOM    821  CD  PRO A  51      17.993  13.818  13.886  1.00  0.00           C  
ATOM    822  HA  PRO A  51      19.828  15.695  12.006  1.00  0.00           H  
ATOM    823 1HB  PRO A  51      20.505  15.858  14.694  1.00  0.00           H  
ATOM    824 2HB  PRO A  51      18.950  16.469  14.115  1.00  0.00           H  
ATOM    825 1HG  PRO A  51      19.594  13.763  15.365  1.00  0.00           H  
ATOM    826 2HG  PRO A  51      18.281  14.871  15.773  1.00  0.00           H  
ATOM    827 1HD  PRO A  51      17.884  12.746  14.108  1.00  0.00           H  
ATOM    828 2HD  PRO A  51      17.011  14.313  13.869  1.00  0.00           H  
ATOM    829  N   GLY A  52      21.162  12.940  12.925  1.00  0.00           N  
ATOM    830  CA  GLY A  52      22.379  12.137  12.906  1.00  0.00           C  
ATOM    831  C   GLY A  52      23.034  12.098  14.281  1.00  0.00           C  
ATOM    832  O   GLY A  52      24.165  11.635  14.427  1.00  0.00           O  
ATOM    833  H   GLY A  52      20.271  12.480  13.050  1.00  0.00           H  
ATOM    834 1HA  GLY A  52      22.142  11.124  12.583  1.00  0.00           H  
ATOM    835 2HA  GLY A  52      23.076  12.551  12.179  1.00  0.00           H  
ATOM    836  N   LYS A  53      22.317  12.587  15.287  1.00  0.00           N  
ATOM    837  CA  LYS A  53      22.829  12.613  16.652  1.00  0.00           C  
ATOM    838  C   LYS A  53      22.638  11.266  17.337  1.00  0.00           C  
ATOM    839  O   LYS A  53      23.480  10.835  18.125  1.00  0.00           O  
ATOM    840  CB  LYS A  53      22.143  13.716  17.460  1.00  0.00           C  
ATOM    841  CG  LYS A  53      22.504  15.131  17.027  1.00  0.00           C  
ATOM    842  CD  LYS A  53      21.771  16.169  17.862  1.00  0.00           C  
ATOM    843  CE  LYS A  53      22.127  17.583  17.427  1.00  0.00           C  
ATOM    844  NZ  LYS A  53      21.401  18.609  18.223  1.00  0.00           N  
ATOM    845  H   LYS A  53      21.393  12.951  15.101  1.00  0.00           H  
ATOM    846  HA  LYS A  53      23.898  12.818  16.608  1.00  0.00           H  
ATOM    847 1HB  LYS A  53      21.061  13.607  17.380  1.00  0.00           H  
ATOM    848 2HB  LYS A  53      22.406  13.612  18.513  1.00  0.00           H  
ATOM    849 1HG  LYS A  53      23.579  15.282  17.136  1.00  0.00           H  
ATOM    850 2HG  LYS A  53      22.241  15.268  15.978  1.00  0.00           H  
ATOM    851 1HD  LYS A  53      20.694  16.026  17.758  1.00  0.00           H  
ATOM    852 2HD  LYS A  53      22.036  16.044  18.912  1.00  0.00           H  
ATOM    853 1HE  LYS A  53      23.198  17.740  17.545  1.00  0.00           H  
ATOM    854 2HE  LYS A  53      21.876  17.714  16.375  1.00  0.00           H  
ATOM    855 1HZ  LYS A  53      21.664  19.531  17.905  1.00  0.00           H  
ATOM    856 2HZ  LYS A  53      20.405  18.484  18.107  1.00  0.00           H  
ATOM    857 3HZ  LYS A  53      21.640  18.510  19.199  1.00  0.00           H  
ATOM    858  N   ARG A  54      21.526  10.605  17.033  1.00  0.00           N  
ATOM    859  CA  ARG A  54      21.231   9.298  17.607  1.00  0.00           C  
ATOM    860  C   ARG A  54      20.624   8.364  16.567  1.00  0.00           C  
ATOM    861  O   ARG A  54      20.022   8.813  15.592  1.00  0.00           O  
ATOM    862  CB  ARG A  54      20.275   9.433  18.782  1.00  0.00           C  
ATOM    863  CG  ARG A  54      20.829  10.200  19.972  1.00  0.00           C  
ATOM    864  CD  ARG A  54      21.896   9.437  20.669  1.00  0.00           C  
ATOM    865  NE  ARG A  54      22.350  10.115  21.873  1.00  0.00           N  
ATOM    866  CZ  ARG A  54      23.318  11.051  21.905  1.00  0.00           C  
ATOM    867  NH1 ARG A  54      23.923  11.409  20.794  1.00  0.00           N  
ATOM    868  NH2 ARG A  54      23.659  11.610  23.053  1.00  0.00           N  
ATOM    869  H   ARG A  54      20.869  11.019  16.387  1.00  0.00           H  
ATOM    870  HA  ARG A  54      22.169   8.857  17.945  1.00  0.00           H  
ATOM    871 1HB  ARG A  54      19.368   9.940  18.457  1.00  0.00           H  
ATOM    872 2HB  ARG A  54      19.988   8.441  19.133  1.00  0.00           H  
ATOM    873 1HG  ARG A  54      21.250  11.146  19.632  1.00  0.00           H  
ATOM    874 2HG  ARG A  54      20.027  10.395  20.685  1.00  0.00           H  
ATOM    875 1HD  ARG A  54      21.516   8.456  20.953  1.00  0.00           H  
ATOM    876 2HD  ARG A  54      22.750   9.316  20.003  1.00  0.00           H  
ATOM    877  HE  ARG A  54      21.907   9.866  22.747  1.00  0.00           H  
ATOM    878 1HH1 ARG A  54      23.663  10.982  19.916  1.00  0.00           H  
ATOM    879 2HH1 ARG A  54      24.649  12.111  20.818  1.00  0.00           H  
ATOM    880 1HH2 ARG A  54      23.194  11.334  23.907  1.00  0.00           H  
ATOM    881 2HH2 ARG A  54      24.384  12.311  23.077  1.00  0.00           H  
ATOM    882  N   PRO A  55      20.787   7.063  16.781  1.00  0.00           N  
ATOM    883  CA  PRO A  55      20.210   6.062  15.891  1.00  0.00           C  
ATOM    884  C   PRO A  55      18.711   6.277  15.720  1.00  0.00           C  
ATOM    885  O   PRO A  55      17.985   6.461  16.697  1.00  0.00           O  
ATOM    886  CB  PRO A  55      20.513   4.745  16.612  1.00  0.00           C  
ATOM    887  CG  PRO A  55      21.749   5.032  17.394  1.00  0.00           C  
ATOM    888  CD  PRO A  55      21.565   6.445  17.879  1.00  0.00           C  
ATOM    889  HA  PRO A  55      20.676   6.169  14.912  1.00  0.00           H  
ATOM    890 1HB  PRO A  55      19.662   4.459  17.248  1.00  0.00           H  
ATOM    891 2HB  PRO A  55      20.650   3.937  15.878  1.00  0.00           H  
ATOM    892 1HG  PRO A  55      21.853   4.311  18.219  1.00  0.00           H  
ATOM    893 2HG  PRO A  55      22.637   4.915  16.756  1.00  0.00           H  
ATOM    894 1HD  PRO A  55      21.004   6.439  18.825  1.00  0.00           H  
ATOM    895 2HD  PRO A  55      22.549   6.918  18.015  1.00  0.00           H  
ATOM    896  N   GLY A  56      18.254   6.252  14.473  1.00  0.00           N  
ATOM    897  CA  GLY A  56      16.848   6.491  14.167  1.00  0.00           C  
ATOM    898  C   GLY A  56      16.171   5.224  13.662  1.00  0.00           C  
ATOM    899  O   GLY A  56      16.819   4.350  13.086  1.00  0.00           O  
ATOM    900  H   GLY A  56      18.896   6.062  13.717  1.00  0.00           H  
ATOM    901 1HA  GLY A  56      16.338   6.850  15.061  1.00  0.00           H  
ATOM    902 2HA  GLY A  56      16.768   7.275  13.415  1.00  0.00           H  
ATOM    903  N   ARG A  57      14.864   5.130  13.881  1.00  0.00           N  
ATOM    904  CA  ARG A  57      14.078   4.016  13.364  1.00  0.00           C  
ATOM    905  C   ARG A  57      12.711   4.483  12.881  1.00  0.00           C  
ATOM    906  O   ARG A  57      11.947   5.082  13.637  1.00  0.00           O  
ATOM    907  CB  ARG A  57      13.898   2.947  14.431  1.00  0.00           C  
ATOM    908  CG  ARG A  57      13.105   1.728  13.988  1.00  0.00           C  
ATOM    909  CD  ARG A  57      13.027   0.704  15.062  1.00  0.00           C  
ATOM    910  NE  ARG A  57      12.256  -0.457  14.648  1.00  0.00           N  
ATOM    911  CZ  ARG A  57      10.924  -0.588  14.807  1.00  0.00           C  
ATOM    912  NH1 ARG A  57      10.232   0.377  15.371  1.00  0.00           N  
ATOM    913  NH2 ARG A  57      10.314  -1.686  14.397  1.00  0.00           N  
ATOM    914  H   ARG A  57      14.402   5.850  14.419  1.00  0.00           H  
ATOM    915  HA  ARG A  57      14.609   3.596  12.509  1.00  0.00           H  
ATOM    916 1HB  ARG A  57      14.875   2.601  14.768  1.00  0.00           H  
ATOM    917 2HB  ARG A  57      13.388   3.377  15.294  1.00  0.00           H  
ATOM    918 1HG  ARG A  57      12.091   2.029  13.727  1.00  0.00           H  
ATOM    919 2HG  ARG A  57      13.586   1.277  13.119  1.00  0.00           H  
ATOM    920 1HD  ARG A  57      14.031   0.371  15.321  1.00  0.00           H  
ATOM    921 2HD  ARG A  57      12.549   1.135  15.941  1.00  0.00           H  
ATOM    922  HE  ARG A  57      12.754  -1.221  14.210  1.00  0.00           H  
ATOM    923 1HH1 ARG A  57      10.698   1.216  15.685  1.00  0.00           H  
ATOM    924 2HH1 ARG A  57       9.234   0.279  15.491  1.00  0.00           H  
ATOM    925 1HH2 ARG A  57      10.847  -2.428  13.963  1.00  0.00           H  
ATOM    926 2HH2 ARG A  57       9.317  -1.784  14.516  1.00  0.00           H  
ATOM    927  N   VAL A  58      12.409   4.205  11.617  1.00  0.00           N  
ATOM    928  CA  VAL A  58      11.113   4.551  11.046  1.00  0.00           C  
ATOM    929  C   VAL A  58      10.260   3.309  10.822  1.00  0.00           C  
ATOM    930  O   VAL A  58      10.575   2.473   9.974  1.00  0.00           O  
ATOM    931  CB  VAL A  58      11.299   5.290   9.707  1.00  0.00           C  
ATOM    932  CG1 VAL A  58       9.949   5.646   9.103  1.00  0.00           C  
ATOM    933  CG2 VAL A  58      12.142   6.539   9.919  1.00  0.00           C  
ATOM    934  H   VAL A  58      13.095   3.742  11.038  1.00  0.00           H  
ATOM    935  HA  VAL A  58      10.590   5.192  11.756  1.00  0.00           H  
ATOM    936  HB  VAL A  58      11.802   4.627   9.003  1.00  0.00           H  
ATOM    937 1HG1 VAL A  58      10.100   6.168   8.157  1.00  0.00           H  
ATOM    938 2HG1 VAL A  58       9.378   4.735   8.927  1.00  0.00           H  
ATOM    939 3HG1 VAL A  58       9.402   6.292   9.789  1.00  0.00           H  
ATOM    940 1HG2 VAL A  58      12.270   7.057   8.968  1.00  0.00           H  
ATOM    941 2HG2 VAL A  58      11.642   7.200  10.627  1.00  0.00           H  
ATOM    942 3HG2 VAL A  58      13.118   6.257  10.313  1.00  0.00           H  
ATOM    943  N   GLU A  59       9.180   3.193  11.586  1.00  0.00           N  
ATOM    944  CA  GLU A  59       8.255   2.075  11.442  1.00  0.00           C  
ATOM    945  C   GLU A  59       6.934   2.528  10.835  1.00  0.00           C  
ATOM    946  O   GLU A  59       6.284   3.439  11.348  1.00  0.00           O  
ATOM    947  CB  GLU A  59       8.005   1.412  12.798  1.00  0.00           C  
ATOM    948  CG  GLU A  59       7.065   0.215  12.749  1.00  0.00           C  
ATOM    949  CD  GLU A  59       6.883  -0.441  14.089  1.00  0.00           C  
ATOM    950  OE1 GLU A  59       7.498  -0.004  15.032  1.00  0.00           O  
ATOM    951  OE2 GLU A  59       6.127  -1.380  14.170  1.00  0.00           O  
ATOM    952  H   GLU A  59       8.994   3.898  12.285  1.00  0.00           H  
ATOM    953  HA  GLU A  59       8.704   1.350  10.763  1.00  0.00           H  
ATOM    954 1HB  GLU A  59       8.952   1.076  13.220  1.00  0.00           H  
ATOM    955 2HB  GLU A  59       7.580   2.142  13.487  1.00  0.00           H  
ATOM    956 1HG  GLU A  59       6.093   0.544  12.383  1.00  0.00           H  
ATOM    957 2HG  GLU A  59       7.461  -0.514  12.043  1.00  0.00           H  
ATOM    958  N   ILE A  60       6.541   1.886   9.740  1.00  0.00           N  
ATOM    959  CA  ILE A  60       5.311   2.243   9.043  1.00  0.00           C  
ATOM    960  C   ILE A  60       4.296   1.108   9.100  1.00  0.00           C  
ATOM    961  O   ILE A  60       4.543   0.016   8.588  1.00  0.00           O  
ATOM    962  CB  ILE A  60       5.597   2.604   7.574  1.00  0.00           C  
ATOM    963  CG1 ILE A  60       6.601   3.756   7.493  1.00  0.00           C  
ATOM    964  CG2 ILE A  60       4.307   2.965   6.854  1.00  0.00           C  
ATOM    965  CD1 ILE A  60       7.103   4.032   6.093  1.00  0.00           C  
ATOM    966  H   ILE A  60       7.109   1.132   9.381  1.00  0.00           H  
ATOM    967  HA  ILE A  60       4.875   3.106   9.546  1.00  0.00           H  
ATOM    968  HB  ILE A  60       6.055   1.751   7.073  1.00  0.00           H  
ATOM    969 1HG1 ILE A  60       6.141   4.667   7.876  1.00  0.00           H  
ATOM    970 2HG1 ILE A  60       7.462   3.535   8.125  1.00  0.00           H  
ATOM    971 1HG2 ILE A  60       4.528   3.218   5.817  1.00  0.00           H  
ATOM    972 2HG2 ILE A  60       3.624   2.117   6.883  1.00  0.00           H  
ATOM    973 3HG2 ILE A  60       3.844   3.821   7.345  1.00  0.00           H  
ATOM    974 1HD1 ILE A  60       7.810   4.861   6.117  1.00  0.00           H  
ATOM    975 2HD1 ILE A  60       7.599   3.143   5.703  1.00  0.00           H  
ATOM    976 3HD1 ILE A  60       6.263   4.291   5.450  1.00  0.00           H  
ATOM    977  N   LYS A  61       3.155   1.373   9.725  1.00  0.00           N  
ATOM    978  CA  LYS A  61       2.074   0.396   9.794  1.00  0.00           C  
ATOM    979  C   LYS A  61       0.922   0.784   8.876  1.00  0.00           C  
ATOM    980  O   LYS A  61       0.304   1.834   9.049  1.00  0.00           O  
ATOM    981  CB  LYS A  61       1.574   0.250  11.232  1.00  0.00           C  
ATOM    982  CG  LYS A  61       0.458  -0.770  11.409  1.00  0.00           C  
ATOM    983  CD  LYS A  61       0.022  -0.865  12.864  1.00  0.00           C  
ATOM    984  CE  LYS A  61      -1.110  -1.866  13.039  1.00  0.00           C  
ATOM    985  NZ  LYS A  61      -1.555  -1.962  14.456  1.00  0.00           N  
ATOM    986  H   LYS A  61       3.032   2.274  10.165  1.00  0.00           H  
ATOM    987  HA  LYS A  61       2.464  -0.564   9.454  1.00  0.00           H  
ATOM    988 1HB  LYS A  61       2.402  -0.045  11.877  1.00  0.00           H  
ATOM    989 2HB  LYS A  61       1.208   1.213  11.589  1.00  0.00           H  
ATOM    990 1HG  LYS A  61      -0.400  -0.481  10.800  1.00  0.00           H  
ATOM    991 2HG  LYS A  61       0.803  -1.749  11.078  1.00  0.00           H  
ATOM    992 1HD  LYS A  61       0.868  -1.175  13.478  1.00  0.00           H  
ATOM    993 2HD  LYS A  61      -0.315   0.113  13.208  1.00  0.00           H  
ATOM    994 1HE  LYS A  61      -1.958  -1.567  12.425  1.00  0.00           H  
ATOM    995 2HE  LYS A  61      -0.780  -2.851  12.708  1.00  0.00           H  
ATOM    996 1HZ  LYS A  61      -2.304  -2.635  14.530  1.00  0.00           H  
ATOM    997 2HZ  LYS A  61      -0.780  -2.257  15.033  1.00  0.00           H  
ATOM    998 3HZ  LYS A  61      -1.882  -1.059  14.768  1.00  0.00           H  
ATOM    999  N   ALA A  62       0.639  -0.070   7.898  1.00  0.00           N  
ATOM   1000  CA  ALA A  62      -0.455   0.170   6.965  1.00  0.00           C  
ATOM   1001  C   ALA A  62      -1.292  -1.087   6.761  1.00  0.00           C  
ATOM   1002  O   ALA A  62      -1.477  -1.546   5.634  1.00  0.00           O  
ATOM   1003  CB  ALA A  62       0.085   0.667   5.632  1.00  0.00           C  
ATOM   1004  H   ALA A  62       1.196  -0.907   7.799  1.00  0.00           H  
ATOM   1005  HA  ALA A  62      -1.103   0.936   7.391  1.00  0.00           H  
ATOM   1006 1HB  ALA A  62      -0.744   0.841   4.945  1.00  0.00           H  
ATOM   1007 2HB  ALA A  62       0.631   1.598   5.785  1.00  0.00           H  
ATOM   1008 3HB  ALA A  62       0.754  -0.081   5.209  1.00  0.00           H  
ATOM   1009  N   GLY A  63      -1.795  -1.641   7.859  1.00  0.00           N  
ATOM   1010  CA  GLY A  63      -2.689  -2.791   7.796  1.00  0.00           C  
ATOM   1011  C   GLY A  63      -1.940  -4.049   7.376  1.00  0.00           C  
ATOM   1012  O   GLY A  63      -1.480  -4.820   8.218  1.00  0.00           O  
ATOM   1013  H   GLY A  63      -1.552  -1.255   8.760  1.00  0.00           H  
ATOM   1014 1HA  GLY A  63      -3.151  -2.947   8.772  1.00  0.00           H  
ATOM   1015 2HA  GLY A  63      -3.493  -2.588   7.090  1.00  0.00           H  
ATOM   1016  N   ASP A  64      -1.821  -4.251   6.068  1.00  0.00           N  
ATOM   1017  CA  ASP A  64      -1.138  -5.423   5.533  1.00  0.00           C  
ATOM   1018  C   ASP A  64       0.322  -5.116   5.226  1.00  0.00           C  
ATOM   1019  O   ASP A  64       1.178  -5.999   5.287  1.00  0.00           O  
ATOM   1020  CB  ASP A  64      -1.838  -5.920   4.266  1.00  0.00           C  
ATOM   1021  CG  ASP A  64      -3.259  -6.403   4.525  1.00  0.00           C  
ATOM   1022  OD1 ASP A  64      -3.442  -7.200   5.414  1.00  0.00           O  
ATOM   1023  OD2 ASP A  64      -4.148  -5.969   3.832  1.00  0.00           O  
ATOM   1024  H   ASP A  64      -2.214  -3.576   5.428  1.00  0.00           H  
ATOM   1025  HA  ASP A  64      -1.163  -6.205   6.292  1.00  0.00           H  
ATOM   1026 1HB  ASP A  64      -1.871  -5.117   3.529  1.00  0.00           H  
ATOM   1027 2HB  ASP A  64      -1.265  -6.740   3.832  1.00  0.00           H  
ATOM   1028  N   ALA A  65       0.601  -3.860   4.896  1.00  0.00           N  
ATOM   1029  CA  ALA A  65       1.960  -3.434   4.582  1.00  0.00           C  
ATOM   1030  C   ALA A  65       2.682  -2.934   5.827  1.00  0.00           C  
ATOM   1031  O   ALA A  65       2.074  -2.316   6.702  1.00  0.00           O  
ATOM   1032  CB  ALA A  65       1.943  -2.353   3.511  1.00  0.00           C  
ATOM   1033  H   ALA A  65      -0.147  -3.183   4.861  1.00  0.00           H  
ATOM   1034  HA  ALA A  65       2.507  -4.297   4.204  1.00  0.00           H  
ATOM   1035 1HB  ALA A  65       2.964  -2.045   3.288  1.00  0.00           H  
ATOM   1036 2HB  ALA A  65       1.476  -2.744   2.607  1.00  0.00           H  
ATOM   1037 3HB  ALA A  65       1.376  -1.495   3.870  1.00  0.00           H  
ATOM   1038  N   LYS A  66       3.980  -3.204   5.901  1.00  0.00           N  
ATOM   1039  CA  LYS A  66       4.795  -2.751   7.022  1.00  0.00           C  
ATOM   1040  C   LYS A  66       6.232  -2.489   6.589  1.00  0.00           C  
ATOM   1041  O   LYS A  66       6.841  -3.306   5.900  1.00  0.00           O  
ATOM   1042  CB  LYS A  66       4.766  -3.779   8.154  1.00  0.00           C  
ATOM   1043  CG  LYS A  66       5.477  -3.335   9.426  1.00  0.00           C  
ATOM   1044  CD  LYS A  66       5.269  -4.334  10.553  1.00  0.00           C  
ATOM   1045  CE  LYS A  66       5.944  -3.871  11.836  1.00  0.00           C  
ATOM   1046  NZ  LYS A  66       5.723  -4.825  12.957  1.00  0.00           N  
ATOM   1047  H   LYS A  66       4.415  -3.736   5.160  1.00  0.00           H  
ATOM   1048  HA  LYS A  66       4.379  -1.811   7.385  1.00  0.00           H  
ATOM   1049 1HB  LYS A  66       3.731  -4.007   8.412  1.00  0.00           H  
ATOM   1050 2HB  LYS A  66       5.231  -4.705   7.817  1.00  0.00           H  
ATOM   1051 1HG  LYS A  66       6.546  -3.238   9.230  1.00  0.00           H  
ATOM   1052 2HG  LYS A  66       5.093  -2.364   9.737  1.00  0.00           H  
ATOM   1053 1HD  LYS A  66       4.201  -4.458  10.738  1.00  0.00           H  
ATOM   1054 2HD  LYS A  66       5.684  -5.300  10.265  1.00  0.00           H  
ATOM   1055 1HE  LYS A  66       7.015  -3.770  11.668  1.00  0.00           H  
ATOM   1056 2HE  LYS A  66       5.550  -2.896  12.123  1.00  0.00           H  
ATOM   1057 1HZ  LYS A  66       6.184  -4.482  13.787  1.00  0.00           H  
ATOM   1058 2HZ  LYS A  66       4.732  -4.913  13.135  1.00  0.00           H  
ATOM   1059 3HZ  LYS A  66       6.101  -5.728  12.711  1.00  0.00           H  
ATOM   1060  N   TYR A  67       6.768  -1.344   6.998  1.00  0.00           N  
ATOM   1061  CA  TYR A  67       8.118  -0.950   6.615  1.00  0.00           C  
ATOM   1062  C   TYR A  67       8.956  -0.595   7.836  1.00  0.00           C  
ATOM   1063  O   TYR A  67       8.430  -0.133   8.849  1.00  0.00           O  
ATOM   1064  CB  TYR A  67       8.076   0.228   5.640  1.00  0.00           C  
ATOM   1065  CG  TYR A  67       7.243  -0.032   4.404  1.00  0.00           C  
ATOM   1066  CD1 TYR A  67       5.873   0.186   4.432  1.00  0.00           C  
ATOM   1067  CD2 TYR A  67       7.850  -0.487   3.242  1.00  0.00           C  
ATOM   1068  CE1 TYR A  67       5.113  -0.052   3.303  1.00  0.00           C  
ATOM   1069  CE2 TYR A  67       7.089  -0.725   2.114  1.00  0.00           C  
ATOM   1070  CZ  TYR A  67       5.727  -0.509   2.142  1.00  0.00           C  
ATOM   1071  OH  TYR A  67       4.969  -0.745   1.017  1.00  0.00           O  
ATOM   1072  H   TYR A  67       6.226  -0.731   7.590  1.00  0.00           H  
ATOM   1073  HA  TYR A  67       8.591  -1.799   6.121  1.00  0.00           H  
ATOM   1074 1HB  TYR A  67       7.669   1.105   6.146  1.00  0.00           H  
ATOM   1075 2HB  TYR A  67       9.088   0.474   5.322  1.00  0.00           H  
ATOM   1076  HD1 TYR A  67       5.397   0.544   5.344  1.00  0.00           H  
ATOM   1077  HD2 TYR A  67       8.926  -0.659   3.221  1.00  0.00           H  
ATOM   1078  HE1 TYR A  67       4.037   0.119   3.325  1.00  0.00           H  
ATOM   1079  HE2 TYR A  67       7.566  -1.084   1.201  1.00  0.00           H  
ATOM   1080  HH  TYR A  67       5.550  -0.926   0.274  1.00  0.00           H  
ATOM   1081  N   GLU A  68      10.263  -0.813   7.735  1.00  0.00           N  
ATOM   1082  CA  GLU A  68      11.181  -0.487   8.819  1.00  0.00           C  
ATOM   1083  C   GLU A  68      12.514   0.015   8.281  1.00  0.00           C  
ATOM   1084  O   GLU A  68      13.203  -0.691   7.544  1.00  0.00           O  
ATOM   1085  CB  GLU A  68      11.408  -1.709   9.712  1.00  0.00           C  
ATOM   1086  CG  GLU A  68      12.278  -1.444  10.932  1.00  0.00           C  
ATOM   1087  CD  GLU A  68      12.424  -2.648  11.820  1.00  0.00           C  
ATOM   1088  OE1 GLU A  68      12.019  -3.712  11.417  1.00  0.00           O  
ATOM   1089  OE2 GLU A  68      12.942  -2.504  12.902  1.00  0.00           O  
ATOM   1090  H   GLU A  68      10.630  -1.216   6.884  1.00  0.00           H  
ATOM   1091  HA  GLU A  68      10.736   0.314   9.410  1.00  0.00           H  
ATOM   1092 1HB  GLU A  68      10.448  -2.088  10.062  1.00  0.00           H  
ATOM   1093 2HB  GLU A  68      11.880  -2.501   9.130  1.00  0.00           H  
ATOM   1094 1HG  GLU A  68      13.267  -1.131  10.599  1.00  0.00           H  
ATOM   1095 2HG  GLU A  68      11.842  -0.627  11.505  1.00  0.00           H  
ATOM   1096  N   VAL A  69      12.873   1.239   8.653  1.00  0.00           N  
ATOM   1097  CA  VAL A  69      14.122   1.842   8.200  1.00  0.00           C  
ATOM   1098  C   VAL A  69      15.065   2.096   9.369  1.00  0.00           C  
ATOM   1099  O   VAL A  69      14.702   2.759  10.340  1.00  0.00           O  
ATOM   1100  CB  VAL A  69      13.841   3.170   7.473  1.00  0.00           C  
ATOM   1101  CG1 VAL A  69      15.142   3.808   7.008  1.00  0.00           C  
ATOM   1102  CG2 VAL A  69      12.908   2.929   6.296  1.00  0.00           C  
ATOM   1103  H   VAL A  69      12.266   1.766   9.264  1.00  0.00           H  
ATOM   1104  HA  VAL A  69      14.610   1.142   7.523  1.00  0.00           H  
ATOM   1105  HB  VAL A  69      13.374   3.865   8.171  1.00  0.00           H  
ATOM   1106 1HG1 VAL A  69      14.925   4.746   6.496  1.00  0.00           H  
ATOM   1107 2HG1 VAL A  69      15.779   4.005   7.870  1.00  0.00           H  
ATOM   1108 3HG1 VAL A  69      15.654   3.132   6.323  1.00  0.00           H  
ATOM   1109 1HG2 VAL A  69      12.713   3.872   5.787  1.00  0.00           H  
ATOM   1110 2HG2 VAL A  69      13.373   2.229   5.601  1.00  0.00           H  
ATOM   1111 3HG2 VAL A  69      11.968   2.511   6.657  1.00  0.00           H  
ATOM   1112  N   GLU A  70      16.279   1.565   9.268  1.00  0.00           N  
ATOM   1113  CA  GLU A  70      17.293   1.771  10.296  1.00  0.00           C  
ATOM   1114  C   GLU A  70      18.273   2.865   9.892  1.00  0.00           C  
ATOM   1115  O   GLU A  70      18.949   2.759   8.868  1.00  0.00           O  
ATOM   1116  CB  GLU A  70      18.050   0.469  10.568  1.00  0.00           C  
ATOM   1117  CG  GLU A  70      19.076   0.560  11.688  1.00  0.00           C  
ATOM   1118  CD  GLU A  70      19.748  -0.754  11.974  1.00  0.00           C  
ATOM   1119  OE1 GLU A  70      19.519  -1.688  11.244  1.00  0.00           O  
ATOM   1120  OE2 GLU A  70      20.492  -0.823  12.924  1.00  0.00           O  
ATOM   1121  H   GLU A  70      16.506   1.005   8.459  1.00  0.00           H  
ATOM   1122  HA  GLU A  70      16.790   2.094  11.208  1.00  0.00           H  
ATOM   1123 1HB  GLU A  70      17.340  -0.317  10.827  1.00  0.00           H  
ATOM   1124 2HB  GLU A  70      18.569   0.155   9.662  1.00  0.00           H  
ATOM   1125 1HG  GLU A  70      19.836   1.291  11.411  1.00  0.00           H  
ATOM   1126 2HG  GLU A  70      18.582   0.915  12.591  1.00  0.00           H  
ATOM   1127  N   LEU A  71      18.347   3.916  10.701  1.00  0.00           N  
ATOM   1128  CA  LEU A  71      19.125   5.098  10.353  1.00  0.00           C  
ATOM   1129  C   LEU A  71      20.303   5.282  11.301  1.00  0.00           C  
ATOM   1130  O   LEU A  71      20.122   5.423  12.510  1.00  0.00           O  
ATOM   1131  CB  LEU A  71      18.235   6.347  10.386  1.00  0.00           C  
ATOM   1132  CG  LEU A  71      17.013   6.317   9.459  1.00  0.00           C  
ATOM   1133  CD1 LEU A  71      16.147   7.543   9.719  1.00  0.00           C  
ATOM   1134  CD2 LEU A  71      17.475   6.273   8.010  1.00  0.00           C  
ATOM   1135  H   LEU A  71      17.851   3.895  11.581  1.00  0.00           H  
ATOM   1136  HA  LEU A  71      19.524   4.957   9.348  1.00  0.00           H  
ATOM   1137 1HB  LEU A  71      17.875   6.491  11.403  1.00  0.00           H  
ATOM   1138 2HB  LEU A  71      18.839   7.212  10.110  1.00  0.00           H  
ATOM   1139  HG  LEU A  71      16.413   5.433   9.676  1.00  0.00           H  
ATOM   1140 1HD1 LEU A  71      15.279   7.522   9.061  1.00  0.00           H  
ATOM   1141 2HD1 LEU A  71      15.815   7.539  10.757  1.00  0.00           H  
ATOM   1142 3HD1 LEU A  71      16.727   8.445   9.526  1.00  0.00           H  
ATOM   1143 1HD2 LEU A  71      16.607   6.251   7.351  1.00  0.00           H  
ATOM   1144 2HD2 LEU A  71      18.074   7.157   7.792  1.00  0.00           H  
ATOM   1145 3HD2 LEU A  71      18.077   5.378   7.847  1.00  0.00           H  
ATOM   1146  N   ARG A  72      21.510   5.279  10.745  1.00  0.00           N  
ATOM   1147  CA  ARG A  72      22.720   5.452  11.540  1.00  0.00           C  
ATOM   1148  C   ARG A  72      23.966   5.137  10.722  1.00  0.00           C  
ATOM   1149  O   ARG A  72      23.928   4.311   9.809  1.00  0.00           O  
ATOM   1150  OXT ARG A  72      25.000   5.696  10.964  1.00  0.00           O  
ATOM   1151  CB  ARG A  72      22.685   4.557  12.770  1.00  0.00           C  
ATOM   1152  CG  ARG A  72      22.584   3.069  12.475  1.00  0.00           C  
ATOM   1153  CD  ARG A  72      22.634   2.258  13.719  1.00  0.00           C  
ATOM   1154  NE  ARG A  72      22.499   0.836  13.446  1.00  0.00           N  
ATOM   1155  CZ  ARG A  72      23.525   0.012  13.158  1.00  0.00           C  
ATOM   1156  NH1 ARG A  72      24.752   0.481  13.110  1.00  0.00           N  
ATOM   1157  NH2 ARG A  72      23.297  -1.269  12.924  1.00  0.00           N  
ATOM   1158  H   ARG A  72      21.591   5.154   9.746  1.00  0.00           H  
ATOM   1159  HA  ARG A  72      22.777   6.496  11.847  1.00  0.00           H  
ATOM   1160 1HB  ARG A  72      23.586   4.716  13.361  1.00  0.00           H  
ATOM   1161 2HB  ARG A  72      21.833   4.828  13.393  1.00  0.00           H  
ATOM   1162 1HG  ARG A  72      21.642   2.861  11.968  1.00  0.00           H  
ATOM   1163 2HG  ARG A  72      23.415   2.767  11.836  1.00  0.00           H  
ATOM   1164 1HD  ARG A  72      23.588   2.419  14.220  1.00  0.00           H  
ATOM   1165 2HD  ARG A  72      21.822   2.557  14.381  1.00  0.00           H  
ATOM   1166  HE  ARG A  72      21.570   0.438  13.473  1.00  0.00           H  
ATOM   1167 1HH1 ARG A  72      24.926   1.460  13.289  1.00  0.00           H  
ATOM   1168 2HH1 ARG A  72      25.521  -0.137  12.894  1.00  0.00           H  
ATOM   1169 1HH2 ARG A  72      22.354  -1.630  12.961  1.00  0.00           H  
ATOM   1170 2HH2 ARG A  72      24.066  -1.887  12.708  1.00  0.00           H  
