# Supplementary material for: De novo design of immunoglobulin-like domains
Source: Nat Commun. 2022 Oct 3;13:5661. doi: 10.1038/s41467-022-33004-6 (PMC9530121; doi:10.1038/s41467-022-33004-6)
Supplement: Supplementary file 6 — Source data [file 41467_2022_33004_MOESM6_ESM.zip]

Archive with 13 entries (13 files):
- FigS12.txt
- FigS15a.txt
- FigS15b.txt
- FigS1c.txt
- FigS2b.txt
- FigS2c.txt
- FigS2d.txt
- FigS3a.txt
- FigS3b.txt
- FigS3c.txt
- FigS4b.txt
- FigS4c.txt
- FigS5.txt
