# Supplementary material for: De novo design of immunoglobulin-like domains
Source: Nat Commun. 2022 Oct 3;13:5661. doi: 10.1038/s41467-022-33004-6 (PMC9530121; doi:10.1038/s41467-022-33004-6)
Supplement: Supplementary file 6 — Source data [file 41467_2022_33004_MOESM6_ESM.zip › FigS12.txt]

# chi1	chi2	chi3	chi2'	chi1'
-4.748797154570348056e+01	-8.695416206148426852e+01	1.000285215881365275e+02	-1.145943810047416065e+02	-5.420600230871482239e+01
7.211501696305320763e+01	7.206032412532124454e+01	9.581516253609829903e+01	-5.199812941104057984e+01	-6.260039006644359461e+01
-4.854957596479049897e+01	1.660898592988602616e+02	-1.017902100273246049e+02	-9.326664732780122335e+01	-6.401236094770294471e+01
-5.284587993316652188e+01	-8.199548897868447739e+01	1.078993128506139811e+02	7.071626205388237452e+01	-8.145007050977056906e+01
-6.479419653200591256e+01	-6.371283802747651492e+01	-7.577352733882143809e+01	-5.705716424186832114e+01	-6.020109818671107860e+01
7.466927358568396755e+01	-7.569628291570815293e+01	-9.108813761451077085e+01	-5.453626753863153453e+01	-4.781763839123780002e+01
-6.462526384716797168e+01	-6.358050451191886054e+01	9.544998280664938761e+01	7.027298052343398638e+01	1.746546461308510345e+02
-5.678229903903557130e+01	-6.089054081965624476e+01	-7.863200105988008204e+01	-5.371179429930995042e+01	-6.183989575069580269e+01
-4.763591203111943173e+01	-1.103722152392469127e+02	9.304001977521160427e+01	-8.030133967668561468e+01	-5.816830119012324474e+01
5.867819552171619790e+01	8.740083914894483996e+01	9.832930748893909367e+01	-6.423308122915383933e+01	-5.981793277632157668e+01
-5.489506040658564245e+01	-9.061204694646347946e+01	9.661671303273104172e+01	-9.150864527678102434e+01	-5.755691389189725271e+01
5.395305066983989661e+01	8.936587582837516663e+01	9.232792390496869928e+01	7.748491607914057511e+01	-1.785797274104711221e+02
-4.899032417250705862e+01	-1.795499763112723599e+02	7.689269040664513000e+01	5.307884988642589974e+01	-1.595214034776165306e+02
-6.428178664598907233e+01	-7.233769712338296642e+01	-8.001838435808741679e+01	-8.503145109679729785e+01	-1.708189922071993863e+02
-5.588158035288687131e+01	-8.698495062392190391e+01	1.063800149908875738e+02	-9.193685973283979251e+01	-6.149390155276112324e+01
-1.761263801609549660e+02	1.727284261603616358e+02	-7.975133614648883906e+01	-1.693754138760630497e+02	1.764512099058985086e+02
-1.767160066689967266e+02	1.733257108553326304e+02	-8.577302833036982577e+01	-1.694732994877867327e+02	1.760853016039770580e+02
1.752081165724357845e+02	5.065028718561206489e+01	7.462854305637806362e+01	6.701907364893243368e+01	-1.705845010070749765e+02
-7.560673868466629699e+01	9.721013541638015454e+01	9.072342104882510228e+01	-1.091755958267252282e+02	7.034204459472124427e+01
-6.080661373722251284e+01	-6.610119194772900642e+01	1.010175021629042220e+02	6.520328422652501388e+01	1.716479493972389321e+02
-5.640141219300394937e+01	-6.967308111134791204e+01	9.726575192479729992e+01	1.393945825137162444e+02	6.484603815014135364e+01
-5.819616249252724316e+01	-8.719251982518996158e+01	-7.770602893415491508e+01	-5.717317717533303778e+01	-7.162061842719683114e+01
-6.613702924390935323e+01	-1.452949719469928027e+02	-1.004320224757908306e+02	-8.572980368879207447e+01	-6.185550409302571495e+01
5.860517954107152150e+01	7.643413370253587402e+01	9.754705460870866318e+01	-5.584885089566909500e+01	-5.914507508350387610e+01
-7.884598914710957729e+01	-9.002257328547109694e+01	9.587269086836987242e+01	1.764187062500661796e+02	-4.767652912281270972e+01
-1.698141482223320793e+02	5.180200721764840921e+01	8.702777653309108530e+01	1.709091307145970120e+02	-7.651707096522372353e+01
-6.082614381036515283e+01	-9.641886038195669073e+01	-9.061915199021103717e+01	-7.504434586910501537e+01	-5.623183148230405948e+01
-6.612853907440765511e+01	-6.427051071300100205e+01	-6.885231410827356058e+01	-1.660673743483598912e+02	5.830390616827954631e+01
-5.454179838085445198e+01	-6.722932818516713382e+01	-9.004311792762574385e+01	-7.247323561747110432e+01	-5.012964579572767576e+01
-6.701261155284184667e+01	-5.454919224884921647e+01	-9.946004103922156503e+01	-6.546662524252583637e+01	-6.850499033341382926e+01
-4.793802342686829832e+01	-5.346515092241465084e+01	-7.746603593478165806e+01	-5.062767928806486850e+01	-4.622247314719829347e+01
-1.455731457725167104e+02	1.760566876826236751e+02	-8.425788734068702013e+01	-1.760534075160906582e+02	-6.219040321218795953e+01
-5.838042910582226597e+01	-6.919817393043702225e+01	-8.293156735018982317e+01	-5.765162008760572832e+01	-5.488324291626123141e+01
-6.457402703269647759e+01	-8.295488393494100876e+01	1.105422289454845099e+02	-9.946228963654702682e+01	-5.656746769811655895e+01
-5.929163910174359842e+01	-8.417466034496412419e+01	1.083497169423399953e+02	-1.010133704417305154e+02	-6.004847455978172377e+01
-6.540612916361718021e+01	-1.374398092876813564e+02	7.821821944924948866e+01	-1.662386366967870970e+02	-4.619430804254935197e+01
-5.773176853638091899e+01	-7.147728402282218951e+01	9.567109230270122566e+01	1.405261625141909860e+02	6.417961421263433408e+01
-5.378854183217360685e+01	-8.278413000039866176e+01	-9.197174426290170857e+01	-8.740185572262556946e+01	-1.727616549231230749e+02
1.795247998951057014e+02	7.726686180547227423e+01	-8.871842921205310972e+01	1.332779422540246799e+02	1.795570821269531336e+02
-6.260936240731101066e+01	-4.779866937389250836e+01	-8.631436322737631883e+01	-5.858979028491877017e+01	-6.486974245378266346e+01
-1.702847968739626765e+02	-8.395755634776402587e+01	-9.750121646139956511e+01	-9.102706821875266030e+01	4.908058725300762859e+01
-1.755154534336797951e+02	-1.544701298155159748e+02	-8.454359220206818293e+01	-6.510889829156708686e+01	-5.660092448361503159e+01
-8.039441267873313279e+01	-1.785515356757683207e+02	-9.134624594057402192e+01	-1.354979301777013347e+02	7.017612459424573501e+01
-5.891182636329897804e+01	-6.813798364857311185e+01	-9.506157169060229251e+01	-5.562990670703018736e+01	-6.791064707675739953e+01
-7.462371609047903576e+01	-5.818841471318398817e+01	-8.256130454080206960e+01	-7.606484400114246114e+01	-1.771704320513461255e+02
7.382008166409647743e+01	-1.714393369387672124e+02	-6.633494009541676917e+01	-6.963285630298706508e+01	-6.487108717429023841e+01
-7.031122607284865467e+01	-5.405170359792364820e+01	9.303662855823090183e+01	8.913001127006756974e+01	6.347953041380095840e+01
-7.053600348221611682e+01	-6.631415814179361234e+01	-9.051276330165457296e+01	-7.086612535858155582e+01	-7.190411801364010103e+01
-7.257729731005305496e+01	-8.849044998816387420e+01	-9.173626320626598840e+01	-1.649277976862404103e+02	-8.916953559967470255e+01
-1.424445751492648355e+02	-1.373227106918870959e+02	8.902671308334140576e+01	9.441655636007574515e+01	6.851817488029958270e+01
7.544931782758602878e+01	-5.189075268669252239e+01	-8.964516222659267441e+01	1.385461967877270695e+02	6.269094510782208829e+01
-7.300647435435443811e+01	-6.316411881909364467e+01	-7.843391342104567343e+01	-8.238593607731024804e+01	-7.519205798236377802e+01
1.757646111285425548e+02	-1.327831051413221530e+02	-8.804869950933075984e+01	-6.531176988575545295e+01	-6.457285601982867718e+01
-1.652359530323862487e+02	-8.944350966536588032e+01	-8.019500514891785770e+01	-7.370707709437454014e+01	-7.509338290766118007e+01
-6.153927818799198945e+01	-9.419049904604563039e+01	1.196776928829318649e+02	-7.756025140259431794e+01	-5.513268226605448774e+01
-7.905855936088011049e+01	7.391038555357445716e+01	8.384812980732469612e+01	-1.728128625559096179e+02	5.834403714934377660e+01
8.191873148073732125e+01	-7.576607462102626300e+01	-9.506443860316265670e+01	-6.952969540287668337e+01	-6.667895981230790881e+01
-5.855443796380164656e+01	-8.314929488373870470e+01	-9.678101643928941655e+01	-8.297403162976803515e+01	-1.728978610390259689e+02
1.794724313825725233e+02	-1.784687879616143391e+02	-8.295324256227648618e+01	-1.604033760306969043e+02	1.776041863260296623e+02
-8.616244423921921225e+01	6.185188009291556455e+01	1.100669008491027938e+02	-6.449761447114029522e+01	-6.788545470972611895e+01
-7.113710042558923874e+01	-5.504326231487692667e+01	-8.821863805634828282e+01	-6.582788160953542445e+01	-6.719805571734926275e+01
-6.268972338977551573e+01	-5.466288265463964535e+01	-8.383041935909278664e+01	-8.659634201214193183e+01	-6.024382442526456316e+01
-5.930049749982468654e+01	1.015044849323204801e+02	8.897275953579297436e+01	-6.300096795785268711e+01	-5.419494433706636727e+01
5.401720697920573144e+01	9.857630059716576909e+01	9.580786468751156804e+01	7.256307748624639942e+01	-1.766132397853189673e+02
-5.462936019845659530e+01	-6.990648638487866151e+01	-7.795306715309791912e+01	1.465353734457956421e+02	6.203701617645281630e+01
-6.575895568355352339e+01	7.736400565351686964e+01	8.742626201950146481e+01	1.648450416313076232e+02	-6.662327977288776992e+01
-6.379255284707689100e+01	-8.274509176295252644e+01	-8.475869998317783427e+01	-9.169957132838577252e+01	-1.672886134911174452e+02
6.119700967511523970e+01	8.642607021409186530e+01	9.436191267603869903e+01	-6.025159698211449211e+01	-6.362263394914216263e+01
-1.644956859363930732e+02	-8.631571784487550758e+01	-6.667220136056846513e+01	1.642959766148542542e+02	-6.030468189220549391e+01
-5.602920670730912178e+01	-9.610775848578074942e+01	9.978252545383487870e+01	-9.038509578250095444e+01	-5.807679196341166517e+01
-6.558511920414197505e+01	-6.230955952116429586e+01	-8.520314856749685362e+01	1.799926594813523764e+02	-6.571979684089079399e+01
1.025640731758398942e+02	-6.530793824522146451e+01	-7.850659521105072258e+01	-5.533182607624641491e+01	-6.890833838024288127e+01
-1.722057351554260549e+02	5.191086483283692132e+01	8.495291651015851642e+01	1.713952161806552965e+02	-7.109508812010139422e+01
-4.867693807315927046e+01	-5.856137458946554375e+01	-8.489629116379745710e+01	-4.031350429748552244e+01	-6.744310215741344905e+01
-6.127332465407598505e+01	-6.209495958705433338e+01	9.464117490993969284e+01	8.471421556615867132e+01	6.042420397298863577e+01
-1.683284200255770315e+02	5.394055822011208079e+01	7.692799432198619058e+01	1.690227573011474362e+02	-6.404432637308552501e+01
-5.302944068444613634e+01	-6.767116289902499204e+01	-8.745700757336413744e+01	-4.972126399343411407e+01	-6.715685038503255555e+01
-6.622885541697459644e+01	-5.382822022133388629e+01	-8.743022345769686865e+01	-5.822990219380508847e+01	-5.945318960348960502e+01
-6.140377163457142018e+01	1.547187577679629271e+02	9.428864794497056323e+01	8.261460503686086554e+01	1.788763403956972411e+02
-1.758755673140131250e+02	7.699750855421110884e+01	9.753927235071107305e+01	1.463578940096113286e+02	-6.167927204011920139e+01
-5.576908723394181067e+01	-1.052595213657237139e+02	-9.463837621716297122e+01	1.554911014243644729e+02	-6.137869941796255091e+01
-1.731417111379467428e+02	1.646889747673769477e+02	-8.620639554103995295e+01	1.763770726054305840e+02	-1.796054836343035959e+02
5.227944864868344155e+01	-8.989631221694565966e+01	-9.245114530078760140e+01	7.828009261368937644e+01	3.965592652678751762e+01
6.647746519289930234e+01	1.395540334881421813e+02	9.687834258473438354e+01	-6.768345235981674080e+01	-6.061410698753110893e+01
-2.248317539340350635e+01	-1.424194504824032776e+02	-8.060690184792140656e+01	-7.903912498063786529e+01	-6.537098103364860435e+01
5.248212006240590455e+01	1.679967154527022331e+02	9.010369501737653763e+01	-7.758896125909029706e+01	-6.889602054518557850e+01
-4.921243977735339570e+01	-7.264520242519536453e+01	-8.434033960454704015e+01	-1.649116061913969133e+02	6.595203852963938118e+01
7.035572095222448752e+01	-1.377020461326594045e+02	-9.093626370846858720e+01	-1.761058071095243349e+02	-7.886300169789562631e+01
-1.727642860122871014e+02	1.470622870239438669e+02	9.569821981243461551e+01	-6.881690377987085583e+01	-5.911272259333431833e+01
-5.667764212596884477e+01	-1.774277714155876424e+02	8.667822278854370666e+01	5.703471076936297379e+01	-1.580848091549605954e+02
-1.776644165758205531e+02	-8.884737296082093394e+01	-9.363764252008849098e+01	-7.503092169168066050e+01	-5.336823820842304400e+01
-1.634322283804394544e+02	5.328209795425784279e+01	8.468930152800294309e+01	-1.755949919429671695e+02	-5.858066338059283851e+01
-5.975602162975026488e+01	-6.744328723051368968e+01	8.644234272491564752e+01	1.179464530599507697e+02	7.409120722762030198e+01
-6.125313589024069216e+01	-4.321131586252203505e+01	-8.615802103355768793e+01	-6.049319261939898240e+01	-6.750132406073213076e+01
-5.857110466890409128e+01	-5.696053048299715016e+01	-8.048536139215892149e+01	-5.913572680747646615e+01	-5.286684328356626850e+01
-5.642095104050360987e+01	-5.925124588565758899e+01	-7.763150055990612941e+01	-5.796232013601893840e+01	-5.709916523054063475e+01
5.861822754391672419e+01	-9.607276369881583378e+01	-9.495017490414420536e+01	-5.418302750263212175e+01	-5.826854801095796432e+01
-6.993211709139390564e+01	-7.308489651123822739e+01	-8.280949603704176809e+01	-4.800621561881740718e+01	-6.819692742137175401e+01
-5.485448858139082517e+01	-3.817683593709485024e+01	-8.737261698788248054e+01	-5.618831121622669400e+01	-6.454526414138484824e+01
1.716004514619021393e+02	-1.488727374815535995e+02	8.763061137291916225e+01	6.043119606402941457e+01	1.687505892444079336e+02
-8.332400248058445413e+01	9.297881612599553591e+01	1.035451570432031474e+02	-5.885291728677537293e+01	-5.924816264662530330e+01
-7.296506232164404082e+01	-8.388782777739008623e+01	-7.558412895296160627e+01	-5.665003665075175121e+01	-6.032043165150898290e+01
-7.095630443000148091e+01	1.723229970576051358e+02	8.236886331188628674e+01	5.402059885560534269e+01	-1.779663828097502289e+02
-5.165330323195519924e+01	1.550013725083787506e+02	8.909604169335526080e+01	8.844986416008438823e+01	6.408906759065655478e+01
-1.686215492391279724e+02	-1.512239415256179313e+02	-7.237221410704309221e+01	1.590866189178910020e+02	-1.790769373865484226e+02
-8.336287162125192651e+01	1.524542166667764889e+02	-7.447326289011635936e+01	-5.959325459357813060e+01	-5.986593470591481747e+01
-5.907012876395977230e+01	-6.456202030973749117e+01	9.753775214760597123e+01	8.722819989469900293e+01	6.375537601658236042e+01
-5.997003237489796845e+01	-7.286260813584753748e+01	8.721299853714685923e+01	1.003871344926080980e+02	-4.571829928332851267e+01
-6.082972920816575879e+01	-7.387813738192349433e+01	-8.210254878244052179e+01	-6.952420684157776520e+01	-6.021443017232107309e+01
5.377636641928896211e+01	-9.203360259303778435e+01	-8.819013032478584080e+01	-8.743442073426471950e+01	-1.734345237120827221e+02
-1.755926254070277253e+02	-8.332226306873894828e+01	-8.772604786643091757e+01	-7.381740960128455242e+01	-6.865313017477392066e+01
1.711395579860105158e+02	6.760997141984323378e+01	9.151256941306921533e+01	-1.325889197188921003e+02	6.057331250536346090e+01
-6.701979805095612619e+01	-5.854781683011283633e+01	-8.059800230839900337e+01	-9.278343402408370366e+01	6.541396463085679613e+01
-5.344036679083771446e+01	-6.627127018398788039e+01	-1.019467003528485520e+02	-1.612326317580903492e+02	-8.067644771748742016e+01
-6.910842521435185404e+01	-5.425982572894710643e+01	9.953257849125874657e+01	8.611975751276111168e+01	6.068739596006255255e+01
-6.962379654913387128e+01	-7.248844192753603011e+01	-8.626716625313352438e+01	-9.150148375262654099e+01	-1.764343896931664801e+02
-6.673588001130731584e+01	-5.760647465161680714e+01	-6.739070917319271814e+01	-6.006290684931637003e+01	-5.056267954473448611e+01
-6.266090829717409605e+01	-9.112560460341694579e+01	1.096537144234388563e+02	-9.121415391436157449e+01	-5.491847431072618946e+01
-6.364276720504881979e+01	-3.816862118762394118e+01	9.947040990152875395e+01	9.311363952428186508e+01	-5.960771342190730593e+01
-5.437472302911644562e+01	-9.722073129158692950e+01	1.036319855163505679e+02	-8.939658359085004236e+01	-5.904296190959016144e+01
-7.432034445777171072e+01	-1.788427456352106901e+02	7.315795909681058617e+01	7.463663200446809753e+01	1.769559533446960984e+02
-5.979310543789329557e+01	-6.041377991332084463e+01	-8.562788821202785527e+01	-4.284655609651274233e+01	-5.456220579987643760e+01
-4.782735043250358586e+01	-1.024253723776022156e+02	9.800601469475672900e+01	-8.784032029307084599e+01	-5.534623964511913385e+01
-1.723267409661726788e+02	-9.048990081673819930e+01	-7.692897351963435426e+01	-6.478934109547762432e+01	-5.942652570788724375e+01
-6.402193673152719100e+01	-7.699706091970921307e+01	-9.251982516352293828e+01	-6.721368176785364312e+01	-6.287254662822492435e+01
5.313436339321172852e+01	-9.778943334365794726e+01	-8.537586004765731218e+01	-5.830671513898390401e+01	-6.978231369906050929e+01
-6.445527587618335019e+01	-7.375096064887689806e+01	-8.027426856165082825e+01	-6.349452398901942018e+01	-7.001834644019066900e+01
7.143844170762946533e+01	-1.356725834207205139e+02	-9.471119249491435710e+01	1.762101455597320410e+02	-7.609292960196833633e+01
-5.581136418971285451e+01	-5.166556987739438966e+01	-8.363844028541400633e+01	-7.616389521329375611e+01	-7.344347498463874047e+01
5.323123137757354328e+01	8.153026432261704315e+01	9.974182983962738547e+01	-6.180502712660805287e+01	-5.048515511564974645e+01
-1.743879663460660652e+02	5.010556907487610800e+01	7.659982937871362196e+01	1.793349804032766883e+02	-6.647663561132806365e+01
-5.706842323131365191e+01	-6.357612850832163076e+01	-8.317269749210561258e+01	-5.462020547942005066e+01	-5.407053570929110009e+01
1.692101775030619990e+02	-1.430087390173377742e+02	8.762951706243246974e+01	1.514694364597987430e+02	-7.387734077590556581e+01
-1.600265784470232688e+02	-9.252442350957565509e+01	-7.746677979100124389e+01	-5.592088693319648485e+01	-6.784742631809673696e+01
-5.894824646495642639e+01	-7.020456334410482668e+01	-9.106199504507297604e+01	-8.492422460600303680e+01	-1.719662324293280165e+02
-7.733796612850041186e+01	1.701420621556243873e+02	-8.885325032320112371e+01	-1.334470071220191869e+02	6.545133700492816331e+01
-9.370364590975830765e+01	-1.561569327850386912e+02	-8.877732306095042247e+01	-1.339055075193409152e+02	6.884821225400435196e+01
-6.978975639959178068e+01	-8.670062455923539346e+01	1.124559275618300234e+02	-9.295310783992006520e+01	-5.703585818379615802e+01
-5.522691145650748012e+01	-7.652489005148349577e+01	-7.984113364636004917e+01	-8.338508240459010779e+01	-6.683258349239090990e+01
-6.175653870431337822e+01	1.710190098316804495e+02	9.764930260283773578e+01	-1.795905581617676035e+02	-7.367984104424533598e+01
1.709276897067099981e+02	8.486297356929517832e+01	-9.101754948087820196e+01	-6.077063645708359019e+01	-6.983906879283493652e+01
1.740522025821959176e+02	7.599624703344855448e+01	8.476098874155059093e+01	6.205021337116797042e+01	-1.544562534634126507e+02
-5.278832813719809991e+01	-1.302252664927399621e+02	1.070177069598304342e+02	-7.016314102175219602e+01	-6.500691899716287026e+01
1.794531630710718275e+02	1.788242806995622800e+02	-7.877361584756862101e+01	1.686830780502594962e+02	-1.737150344369204333e+02
-5.090863399326068617e+01	-1.138814310625597983e+02	1.032124261314607452e+02	-7.351398267206852211e+01	-6.807939726627911625e+01
-5.708857463461077941e+01	9.230795361464166149e+01	8.131298933517206251e+01	5.820720492561196124e+01	1.790640016593403914e+02
-5.882950765484076783e+01	-6.639930607389899819e+01	-8.353827226235917180e+01	-5.263451867809644114e+01	-5.709527825564136094e+01
-6.516859279975420804e+01	-6.106079388795838980e+01	-8.595302283004099309e+01	-6.652896226237623978e+01	-7.177099947823654702e+01
6.733357476176480816e+01	7.848078157618465411e+01	9.627039166071604370e+01	-5.239906492972523466e+01	-6.104048102516644292e+01
-5.070989988893660438e+01	-7.157045788040008460e+01	-8.714255614483545287e+01	-6.049175357536329756e+01	-8.268126822818685184e+01
1.757859552321001217e+02	9.193708305458508789e+01	-9.626667914218917588e+01	-7.188225598498129898e+01	-4.518750141828554234e+01
-6.257657418463246302e+01	-5.748370891292051965e+01	1.000607660378250756e+02	-1.708968204754179396e+02	-1.220218299516230758e+02
-8.240154292217184206e+01	1.786067989752255016e+02	-7.257931538674432659e+01	-5.401398578449501997e+01	-5.138311274677418083e+01
-6.307887561816986022e+01	-8.194588194406581749e+01	-8.823754956883551870e+01	-1.662609370081121369e+02	-3.805523308564868756e+01
-5.802391583593188074e+01	-4.728903610554839787e+01	-8.219703619787513560e+01	-5.648447007144044107e+01	-5.947622528083716276e+01
-5.503118238907528337e+01	-7.345055447083996114e+01	9.651630603496317917e+01	1.428795040664277565e+02	-8.006892055741349168e+01
-6.910377746226286888e+01	-6.989191721871756613e+01	-9.004336808978438000e+01	-7.618642651111474606e+01	-5.510950605972174543e+01
-6.923643441184833591e+01	-6.257757069040988540e+01	9.479672595089259346e+01	-1.207736652448127472e+02	-3.323227901061807898e+01
-7.106021807787912792e+01	-4.078594590574358847e+01	9.474403058332138983e+01	-1.596850986945372313e+02	-5.091418394672074044e+01
-1.688070674946994814e+02	6.036446537366710174e+01	8.132640717450689749e+01	7.022322066546227859e+01	1.741557487294717816e+02
-5.118304623627194871e+01	-5.711758035156436364e+01	-8.884792157992349360e+01	-5.840357827846742822e+01	-6.206432154879026797e+01
-6.227739531406397333e+01	-6.960598419813818794e+01	-8.718130552102398667e+01	-6.240537814138060924e+01	-6.492551224791172615e+01
-5.045667616186147342e+01	-7.844699134954858266e+01	-9.077021017034346073e+01	-4.368086164796206816e+01	-7.414381566510935784e+01
6.591989331020447196e+01	7.453817728118127661e+01	7.742047536837766586e+01	-1.263881152057020500e+02	7.735412396464124640e+01
-1.799897364472551828e+02	8.272319906352140606e+01	6.479769362002431876e+01	7.216844514309080694e+01	6.582550715927393981e+01
-7.068039375151487036e+01	-7.283039051791881491e+01	-9.039450586128971565e+01	-6.477301575371147635e+01	-6.264724619903001468e+01
8.272766995504935039e+01	-5.712329781806321449e+01	-9.042434867548071509e+01	1.228592489972635207e+02	7.074588166944715795e+01
-6.773903186247325436e+01	-5.797483245745310398e+01	-8.764543884838938936e+01	-8.605705873962101293e+01	-1.711685874346276819e+02
-6.521287236019803402e+01	1.703150544467667657e+02	7.970738237385077696e+01	4.950560520186498081e+01	-1.706644103586999393e+02
6.358808918905635466e+01	7.898267796924594109e+01	9.793787513273053946e+01	-6.095397596307677190e+01	-5.476083939885150187e+01
-6.822128804079993358e+01	-4.853970432144869562e+01	-7.790310826404663658e+01	-6.031344038161796561e+01	-5.830186800528613844e+01
-1.752234259836827164e+02	-8.638091304817730531e+01	-9.744872949875897916e+01	-7.625474999820877997e+01	-6.037524701823153350e+01
-8.755248052028578343e+01	6.311948180424352017e+01	1.083297933367583425e+02	-6.379137914050933489e+01	-6.687600465195922084e+01
-6.416216718767013560e+01	-5.986833765180936950e+01	-8.339166631624974002e+01	-8.446760588472314168e+01	-5.692671291237012099e+01
-5.199681554486830493e+01	-7.339399151077556382e+01	-8.357672719258160043e+01	-6.061623098308464108e+01	-8.005077806013709107e+01
5.689682064740205902e+01	-1.031985262462146977e+02	-8.888065130613968279e+01	-8.866921900015312019e+01	-1.706633339020419839e+02
1.792686559008571408e+02	6.666819662946977587e+01	9.023554765624673735e+01	-8.004613528137232947e+01	-5.946744965489692447e+01
-6.726647752103701805e+01	-7.318763023401078271e+01	-8.498246061100100235e+01	-6.843431542273722812e+01	-5.742381916873945613e+01
-6.845626124424883585e+01	8.414822611537428543e+01	1.023908941350014601e+02	-8.445322618704976492e+01	-5.820968425691896186e+01
-5.979635230334238827e+01	-6.236002798983914630e+01	-7.398987015598039818e+01	-5.075605048735769742e+01	-6.399826161048157758e+01
-1.788617555198215712e+02	-8.749670184460518385e+01	-9.242787834073097031e+01	-7.064110656417108203e+01	-7.677448791521969440e+01
-5.476049548181141091e+01	-7.101917098012106067e+01	-9.671926158767645632e+01	-9.244424460564808044e+01	-1.743049208055253985e+02
-1.583856886715712733e+02	1.622597587825146661e+02	-8.860784023262063158e+01	-1.713665072805774798e+02	1.684854559802567167e+02
-5.128398828663158326e+01	-1.773555170378041055e+02	7.751404102522749895e+01	5.169704782874678273e+01	-1.642935956712410075e+02
-6.377216246304666925e+01	-5.904176486443962801e+01	9.166853608549261878e+01	8.638308638558360997e+01	6.160519275731608957e+01
-1.713105660254702514e+02	8.280981563874651386e+01	-1.018005555192428488e+02	-5.041012115078051892e+01	-5.875116403154983402e+01
-1.529497402882468862e+02	8.507523612977331595e+01	-9.769509424261219976e+01	-1.718120578143850992e+02	-6.026455382420543572e+01
-6.499731192920616252e+01	-6.294896592665917012e+01	-8.755117065692707001e+01	-7.369248631770258839e+01	-6.415980655899669216e+01
-7.412970387985986065e+01	-8.671125229106205268e+01	-9.199925862859022629e+01	-7.222897035282322520e+01	-5.017582446391662643e+01
-6.819974233805412211e+01	-5.450405257463798137e+01	-8.050276189857183340e+01	-4.317349085397896857e+01	-7.197454450161689010e+01
-6.078358334507946381e+01	-5.645921347463858098e+01	9.608256267790341099e+01	8.692801351119157971e+01	5.697135766864960260e+01
-6.473882437847197480e+01	-1.122668918017328394e+02	8.331571203865664188e+01	7.516388191589673795e+01	-1.442478498617867615e+02
-9.267414618638471779e+01	5.414099392740995853e+01	9.013555112925149615e+01	9.247286922996491398e+01	-1.652248153658517822e+02
-1.711469433961970878e+02	-8.532909246483632160e+01	-8.314939368901683281e+01	-9.627993616751489014e+01	6.181259040525085169e+01
-6.300373665278709723e+01	-6.304338497543849229e+01	-9.211654169747320964e+01	1.723609069030215437e+02	1.738681449000061434e+02
-5.214986773985940971e+01	-9.156647224278250974e+01	1.043782871725959183e+02	-8.874133956970712234e+01	-5.724818559641779814e+01
-4.699735893301060941e+01	-6.304058043256095800e+01	-8.324248818072804568e+01	-7.710527038103799669e+01	-5.937099465905882312e+01
-5.672064880515810614e+01	-8.241577341998106476e+01	9.322489695858799053e+01	-1.434541361399807897e+02	1.787584485912769310e+02
-7.936955473845434028e+01	-1.786848501612810765e+02	-8.886428144641239157e+01	-1.336395922026572691e+02	6.544869379403974108e+01
-5.900216802914601999e+01	-5.532688939401075601e+01	-8.682048667055912006e+01	-4.829455734075327911e+01	-6.525328414701554891e+01
-5.626467937806619801e+01	-3.128176097797804900e+01	-7.535575512615004357e+01	-8.886003338240676896e+01	6.185612895732604244e+01
-6.962578370614977530e+01	-8.180898913023239061e+01	1.023908654002409548e+02	-9.393165743024000847e+01	-5.793319003899232911e+01
-6.227059711262943154e+01	-6.441016311418822227e+01	-8.810243948293030769e+01	-7.015121433125882788e+01	-6.239342520212766630e+01
-5.313751505865621283e+01	1.629693374149361489e+02	9.782828510216272377e+01	7.365462762878811986e+01	1.686432938231674541e+02
1.792272992868058736e+02	-7.832366286971692659e+01	-8.545953105855166143e+01	-5.446454583543864914e+01	-6.560093420307278222e+01
-1.685369136553915439e+02	7.378996194469588943e+01	9.636941798709059981e+01	9.032420538981774882e+01	5.488515553872208130e+01
-1.727769420224553301e+02	-1.161051306807503920e+02	-8.016947678060431315e+01	-6.504084254392206788e+01	-7.127980500898769378e+01
-6.767532762462467133e+01	-6.271203711088481469e+01	-7.870577834892792168e+01	-8.666120970042820204e+01	1.715075981695790119e+02
-8.139940575202126638e+01	-1.534171493591250055e+02	-8.376744842500536947e+01	-9.433071751003906513e+01	-6.805439208455203470e+01
-7.267648148831045773e+01	8.252564171820048955e+01	1.036361795269313006e+02	-6.500644594675968335e+01	-6.176459565802732499e+01
-6.404030377789889883e+01	8.842291804058386617e+01	9.855644668695721577e+01	6.117431517884688930e+01	1.778606394446761954e+02
-6.759277348192114232e+01	-6.636932937542138689e+01	9.486065882166427343e+01	-1.487004392442020446e+02	-5.747341458562438987e+01
-5.823594121841067306e+01	-1.080448004246882903e+02	1.053300280261128989e+02	-9.386863190426593917e+01	-4.895678481182244468e+01
-5.887675021888429683e+01	-1.777152666829111070e+02	8.661662607273190417e+01	4.649143953327569534e+01	-1.613158790891798446e+02
-5.356385559880628477e+01	-6.027577049448093049e+01	1.078477430699085460e+02	8.585499507949106146e+01	-7.782986823795923215e+01
1.782744994228847588e+02	-1.766469047727559030e+02	-8.419326360263373488e+01	1.734757527637050600e+02	-1.710657677599657234e+02
-6.950285930921756972e+01	-6.313806780861924040e+01	-9.528435038408024127e+01	-1.292586764269946684e+02	1.770325704014915971e+02
-5.855923641977926764e+01	-5.298686126423851306e+01	-8.632845980081738446e+01	-5.684346614815179066e+01	-5.070175981686929845e+01
-6.598393688248060585e+01	-5.107986686219359029e+01	9.755887908267017394e+01	8.148062211033452229e+01	5.422549358519357554e+01
-6.597470339065488076e+01	-7.621276208104585237e+01	1.076410746173644526e+02	-1.020791411529868356e+02	-5.434890899619363580e+01
-7.228446427378676731e+01	-8.358976635179209325e+01	-7.842631696595628910e+01	-5.910771166184625969e+01	-5.977230752425012383e+01
-1.409349263887444010e+02	-1.749229125565358061e+02	-9.179949925055403526e+01	1.773044686400233729e+02	-5.763042335284280426e+01
-8.018214199712906520e+01	1.736970304361454964e+02	-9.000690087818917107e+01	-5.978760321172342884e+01	-7.206899802411217593e+01
-5.149372732549801412e+01	-6.151151690726633348e+01	-9.294436234926114082e+01	-6.920449985709487351e+01	-6.261049189859826214e+01
-1.692765756439102063e+02	-1.004558846922703736e+02	-8.722354137591327117e+01	-1.689174114011835854e+02	-5.578882155964623735e+01
-7.050826955366936488e+01	-7.025399790854642390e+01	-8.326153588051361965e+01	-1.722236349823733690e+02	7.352408459739162083e+01
-6.960578483364778890e+01	-7.179138969703807049e+01	1.094099138278373431e+02	-1.583301485240247359e+02	6.356158512819062878e+01
-5.777299244954204482e+01	-7.320794308856950749e+01	-8.771198822126197570e+01	-6.222390401051146824e+01	-5.959728827249844585e+01
-5.804945859352764614e+01	-9.466659251089393479e+01	1.053731807119725090e+02	-9.194436205868542800e+01	-6.033540381715097567e+01
7.341610725141489979e+01	-6.608075084263947474e+01	-8.325673703756085331e+01	-8.464959882240674460e+01	3.716165564486905737e+01
-6.555748524575695058e+01	-7.642418142388821423e+01	-8.433303666112097119e+01	-6.623495210652143328e+01	-5.743889483658933415e+01
-6.898835897757319913e+01	-5.708355666291787855e+01	-6.702711688075088148e+01	-8.625454390670061855e+01	1.780953078043748405e+02
-6.435401465048099112e+01	-5.046076368753450936e+01	-7.367431184119796228e+01	-5.633222044417215812e+01	-6.424064943219403290e+01
-4.880237335487634454e+01	-1.265686283614808190e+02	9.423067528326470210e+01	-6.067715421694231281e+01	-8.128527536333311332e+01
5.345021447667890158e+01	8.343781328705573230e+01	8.263328725495101423e+01	7.693450887418629236e+01	-1.791460178120359501e+02
-1.746996979782463768e+02	1.669808430214911539e+02	-8.778778413365250799e+01	-1.742303305070521731e+02	-1.794145678363485388e+02
-6.414158789734223376e+01	-5.312432861042998411e+01	-8.677550076836450899e+01	-5.786823473566489895e+01	-5.880817791766889258e+01
6.369183491842026257e+01	8.363549303887643305e+01	1.000713112157215505e+02	-6.608511838011492046e+01	-5.600929559573435057e+01
-6.900859063004651262e+01	-6.235620510639942182e+01	1.076622728581625097e+02	6.366967813922131825e+01	-8.641224100761169780e+01
-5.877788325317077778e+01	1.424836260141253490e+02	-9.707638062615239960e+01	-7.810772065565200251e+01	-4.816776646388629501e+01
4.868536035309267618e+01	-9.134559757934053437e+01	-9.123747266399797695e+01	-8.779332779403259224e+01	-1.682082043296433369e+02
-7.406682343074417929e+01	1.545440953552657675e+02	9.641416590159620625e+01	-1.761110568222808581e+02	-6.777910309117623910e+01
-6.244202801670652292e+01	-9.219474995666416817e+01	1.096263707008439354e+02	-9.032767082889508004e+01	-6.325732965519291184e+01
-1.662392551767050008e+02	-8.316999371396381946e+01	-8.578760312495073492e+01	-6.612344240851163590e+01	-6.600057239493420980e+01
-7.980288142935739870e+01	9.043975548057640879e+01	1.056494208655969089e+02	-6.526660111252427043e+01	-5.581745188485412967e+01
-1.414538701691135998e+02	1.763469954579663579e+02	-7.787452470344075550e+01	-7.547216096333413304e+01	-7.398403971218098718e+01
-6.440511958604496101e+01	-4.860693019373945845e+01	-7.746762797181973781e+01	-7.157266767789043627e+01	-5.327579250419626788e+01
-4.875519483463225612e+01	-1.186333138605715618e+02	1.040316684163605458e+02	-6.654781719143009866e+01	-7.528760294549363152e+01
-1.525570400958698372e+02	-1.793216715222093001e+02	-8.708270507180898790e+01	-1.641466151098590274e+02	-6.316501548707471869e+01
-6.039749154797618758e+01	-7.750255743414673759e+01	-9.160549489230656661e+01	-9.025062734896528127e+01	-1.759169873658546237e+02
-7.475504451433144482e+01	-5.102113906408531108e+01	9.330712780296519782e+01	8.506125476248834616e+01	4.133346501660633265e+01
-6.704633604928096702e+01	-8.182316359441013276e+01	9.064794060858596936e+01	-1.126345979636350307e+02	-4.783156307029829435e+01
4.753383137241756629e+01	-8.505616705367266661e+01	-9.306443854254958126e+01	7.777613114428864094e+01	3.968502533412421940e+01
-6.549627455148639399e+01	-8.213792308038890155e+01	-6.995694921557289092e+01	-4.947144035164529186e+01	-6.067539724308124249e+01
-6.191637305840801275e+01	9.608404263190956840e+01	8.908762673470624804e+01	7.750596119911902804e+01	-8.812699741696484068e+01
1.736408468705125472e+02	8.963034689720548442e+01	8.753148274691200470e+01	8.063767645401840412e+01	5.061661829155893599e+01
-5.032413463804464726e+01	-5.616642601254211087e+01	-8.318397565807251226e+01	-9.332889120962362028e+01	-7.234098655700984182e+01
-1.594653581784334904e+02	1.622211814802365950e+02	8.749583502265053880e+01	8.058012400218338200e+01	-6.641887796918553022e+01
-5.102915174743954907e+01	-3.894280873825649536e+01	-8.251001072005745129e+01	-6.871656827452437710e+01	-5.577147251093864355e+01
6.905311291922974704e+01	-1.360092327205415472e+02	-9.607007775117077131e+01	1.786164466939181636e+02	-7.336169328132024248e+01
-6.594508161092741716e+01	-1.065531828099511955e+02	-9.480889994699053602e+01	-7.660225154142231929e+01	-7.555796169084588598e+01
6.990814855887282420e+01	7.486117066262950459e+01	1.003837507744777895e+02	-6.218726760345117555e+01	-5.691523115522195297e+01
8.279458379236230314e+01	-8.835726575918205583e+01	-8.831316793138422838e+01	-1.128912474515337436e+02	-1.492305386625463655e+02
-1.754845586689068284e+02	-1.799826184308663528e+02	-7.188350693291152993e+01	-6.396364687375830016e+01	-6.691199873723495273e+01
-5.610502086019972978e+01	-5.783828762335127038e+01	-8.148560400442991636e+01	-4.645204400377978970e+01	-5.889625026994607282e+01
-3.482702674239374829e+01	-1.017477809625135592e+02	9.327104424853949638e+01	-1.055845422305333727e+02	-4.704176413531176593e+01
-5.707275361577949013e+01	-5.757572847131429938e+01	-7.990950358481369165e+01	-6.599140666076256423e+01	-5.971567279267703299e+01
-6.694122677979471803e+01	-7.834837232479161173e+01	-8.110359381735935358e+01	-6.818416833801256871e+01	-6.024692485385543961e+01
-4.674220522332633010e+01	-1.266016137412157292e+02	-8.416923065868593312e+01	-6.402679060119614007e+01	-6.272760435714459248e+01
-5.521488811639206773e+01	-7.753955049222973628e+01	1.197390891308329941e+02	-9.418279378070357666e+01	-6.157829804461702139e+01
5.230194889312393514e+01	9.209641969178747445e+01	9.823157944938549235e+01	8.050837247177551603e+01	1.783449534029511767e+02
-7.077756837118749900e+01	-4.187522733382166962e+01	-8.426399252162100595e+01	-9.092887391620989490e+01	1.648568461088893571e+02
5.847656465805334136e+01	-8.371284260349742112e+01	-9.756723396913859858e+01	-6.431109843044708896e+01	-6.187519957350451705e+01
-5.843083788007773904e+01	-8.183897408312877531e+01	1.090141590105476013e+02	-9.649178523949822761e+01	-5.758172008603208525e+01
-1.787229858376061600e+02	1.610940325062880447e+02	-8.408418651593761695e+01	1.692802802659285817e+02	-1.747653051557140031e+02
6.381272327611544171e+01	-1.529940059681403568e+02	-7.917272546827595647e+01	-6.534755507717081002e+01	-6.533379893835089547e+01
-7.134457313858453631e+01	-6.920587072605739820e+01	-9.122347143962568339e+01	-9.187860549470134686e+01	-5.887032253448959551e+01
-7.154956744261079393e+01	-5.046471193854760173e+01	-8.255170503144761085e+01	-9.779314240413795289e+01	-1.540497242718441271e+02
-6.242599558214985223e+01	-6.625922196628576444e+01	-8.205517310174499812e+01	1.747908777254024528e+02	-6.649861748632902447e+01
-5.689511992909372395e+01	-5.514280983914058965e+01	-8.113993990290981628e+01	-5.474432851710674441e+01	-5.964382560099407726e+01
-6.446273047199306916e+01	1.676862170029231152e+02	-8.846817780497509887e+01	-7.358556313421210859e+01	-6.144636804352433757e+01
-1.750979848538428314e+02	-8.118397834802649982e+01	-1.047726344194420847e+02	-5.319535806968278280e+01	-1.504816153566393666e+02
-1.598999418684657883e+02	4.965138875228775106e+01	8.359430410745667928e+01	-1.735392492415649883e+02	-5.647608895102011672e+01
-6.442785363251496733e+01	-6.633207892155195395e+01	-8.594648488362146566e+01	-9.627758771200593912e+01	-6.795613727366585977e+01
-1.711071464763365668e+02	-8.247867145491029817e+01	-9.769026184814309488e+01	-8.978674225329955050e+01	5.076720166173072357e+01
1.750089947697666446e+02	1.727417083364010182e+02	-7.997883514540492911e+01	1.759274403865393879e+02	1.799022534410448486e+02
-1.286228882234527759e+02	-1.738474559890707667e+02	1.118366924521322687e+02	-6.362314555615609635e+01	-5.919406584007523975e+01
-6.501357487905029586e+01	-5.923768627990550328e+01	-8.334265716099417887e+01	-1.191395783131455346e+02	-6.510189046293422166e+01
-8.226497978827853785e+01	1.136792269522546235e+02	-8.790009126109947601e+01	-1.045106937567861962e+02	4.881973840280348043e+01
1.653205190972716139e+02	-8.087365402840241302e+01	-8.136420632384714224e+01	-5.612832333393505024e+01	-8.295542548361740387e+01
-6.599703422784811835e+01	-4.491702803635745056e+01	-8.475746694015317928e+01	-6.591162288338018982e+01	-5.619627025553843680e+01
7.101635481371059200e+01	-1.699046146933834507e+02	-8.338464647250886230e+01	-6.033013905807004562e+01	-6.952537558459808054e+01
-5.033613741305687483e+01	-5.910248365272101267e+01	-8.561710984237967637e+01	-5.702273606628412495e+01	-5.595903483136997636e+01
-7.574524858766055502e+01	-7.811362779001228773e+01	-9.092430147208648350e+01	-1.491729961944145941e+02	-9.367173232692762497e+01
-6.321480642070078204e+01	-5.492855136736450561e+01	-8.723700139272833098e+01	-5.369420827818610320e+01	-6.494473402826156416e+01
-4.980218406985568436e+01	-1.209276617832676095e+02	9.931898134401501466e+01	-7.451597676846975560e+01	-5.908244298930782179e+01
-6.526209905316333959e+01	1.692811624614601556e+02	8.118498005738652523e+01	5.231344369187524990e+01	-1.682016300921645211e+02
6.401430138053247276e+01	8.142269542574221930e+01	9.469069652760514089e+01	-6.147639311218216562e+01	-6.250648582847398416e+01
-4.805152561447967940e+01	-8.776571569074830848e+01	-7.931095539416517681e+01	-5.602723234652045647e+01	-6.349938632046033149e+01
1.798000912146459598e+02	-9.024092149884258163e+01	-9.563381634546826149e+01	-8.075407907339115354e+01	-6.562664443285258642e+01
-6.827148250067867252e+01	-5.397051174107249238e+01	-8.256862119363565000e+01	-8.616936126048217659e+01	-1.707700792175838274e+02
-7.321583806238379566e+01	-8.385018884652532734e+01	-6.893157222386014382e+01	-1.603616428225096797e+02	-5.991136819897366195e+01
6.158605261033192591e+01	1.797418560441118700e+02	1.046448741521261780e+02	-8.157918616701135761e+01	-5.946289532335453742e+01
-6.139065195319291490e+01	-5.912823405844245173e+01	-7.947685114664859896e+01	-6.447101537514214442e+01	-6.172944232338073078e+01
-5.391462898704985918e+01	-1.644453379264615478e+02	8.654853809586217039e+01	4.903265920693550584e+01	-1.644623951367568964e+02
1.731175575035099143e+02	-1.710761117725140252e+02	-7.828194207687569417e+01	1.764751926147088170e+02	1.769440470938839098e+02
-1.673398606948773306e+02	5.809112996429112741e+01	9.310472492491720686e+01	9.169725750268062825e+01	4.781718319525541006e+01
-6.494331721443953143e+01	-1.205389435677335115e+02	-8.313859379262326854e+01	-5.635428167253677856e+01	-6.700966408588730872e+01
-1.738208044407517150e+02	1.603861651265864054e+02	-7.335691714714759826e+01	-1.523647241292314618e+02	-1.732752848518975668e+02
-6.032346492762003010e+01	-5.207197825602452212e+01	-7.524795747838112447e+01	-5.733128633251399719e+01	-6.483539441788475699e+01
-6.604614993782392673e+01	-6.898461756389630750e+01	1.001315487997367484e+02	8.073101006367929244e+01	-7.157728095195969331e+01
-6.158096549206764792e+01	-1.162963433947706591e+02	1.051030653644992157e+02	-7.048807474066246925e+01	-8.048510578221146261e+01
7.161885102841516471e+01	-5.898669828591930298e+01	-7.707097353540576989e+01	-8.467268142927993324e+01	-4.566632042185659657e+01
-6.507450606397586057e+01	-1.333976084708001792e+02	-9.533153506972227831e+01	-6.278806801956069705e+01	-6.224495293232559590e+01
-5.670204275263916571e+01	-5.452440455213815085e+01	-9.108942183363920719e+01	-6.297852511973182743e+01	-6.764838818919058383e+01
-6.411566447814917069e+01	-5.115098482377013767e+01	-8.797155602089991078e+01	-6.752445738581538137e+01	-6.189727433071761453e+01
5.282774242127636910e+01	8.488758004691862880e+01	9.488569936193742649e+01	-6.061252009299488464e+01	-5.665248096479759710e+01
-6.502758886980745956e+01	-6.731085003265290823e+01	1.005767384119564980e+02	8.101481044330385828e+01	-8.305896918079672275e+01
-6.166028973190983464e+01	-6.205101346329470147e+01	-8.624522765550652537e+01	-7.120027320690830663e+01	-6.116735072694704911e+01
-6.109851729644207552e+01	-7.392426620987819774e+01	-9.109500930856722789e+01	-8.661750866690073281e+01	7.812546376755481958e+01
-6.700130199304092571e+01	-7.432814800242645958e+01	9.276115517431341573e+01	7.358684664094947436e+01	-7.465604018977525413e+01
-6.291617497789465574e+01	-6.963636673668302990e+01	-8.762073281687135307e+01	1.694108088635627496e+02	-6.615642109785318326e+01
-8.814964387411362168e+01	-5.452520141175178026e+01	-8.059061328363358712e+01	-1.048798020858945392e+02	1.733310168206299124e+02
-7.165286361459196485e+01	-7.022510251395205216e+01	-9.145827178500444177e+01	-6.780615653221126138e+01	-4.756258938707521366e+01
-6.094653902765062981e+01	-7.468780283631315342e+01	-9.597052565500220567e+01	-7.757083530627851076e+01	-7.710714834307944443e+01
-1.720885483855588234e+02	-8.635914775371259111e+01	-7.863526632354508195e+01	-6.300168667645927201e+01	-6.342409682823437578e+01
5.821768538982860264e+01	7.321348709058167969e+01	1.027576741876383437e+02	-5.320009564657439682e+01	-6.837215366340718958e+01
7.845659514534763446e+01	-8.102105677634263259e+01	9.784345607673816403e+01	7.092088358282232718e+01	-7.749000298156997246e+01
-6.656608651588628334e+01	-2.614483843960541876e+01	-8.429270025930529187e+01	-6.557551467121874111e+01	-6.124648999126344506e+01
-7.255101215744541321e+01	-6.658970941253934939e+01	1.038118653807468661e+02	1.058625669852856674e+02	-6.481471794531384489e+01
-6.552719460933565188e+01	-8.701460872314716255e+01	-8.818551767673091035e+01	-4.698568194121116193e+01	-6.016062636071241343e+01
-6.728780681352739634e+01	-5.633172754633213941e+01	9.610023790568743607e+01	9.584281719267760025e+01	-6.291353539111176474e+01
-7.160148732468024946e+01	-5.998081584949625977e+01	-6.584826539578413929e+01	-7.528981261633846600e+01	-7.029129205609019948e+01
-6.065295780304724360e+01	-7.747036893444727923e+01	1.119038916731204836e+02	5.836840849078907212e+01	-8.033860965691941658e+01
-5.491854948752190069e+01	-6.329970329290547681e+01	-8.171720586779353823e+01	-8.137852892848907516e+01	-7.100268875824029635e+01
-8.388551737580304746e+01	-6.852266339957972718e+01	9.282109041071171873e+01	-1.104791250934706284e+02	-6.354717089789917139e+01
6.790932216628722529e+01	-1.412350077192369611e+02	-9.011627716731207727e+01	1.772412723275240580e+02	-7.875667348581508520e+01
4.917482043440888617e+01	9.416354503668868858e+01	-1.063273968374562912e+02	-1.685817533175953713e+02	-7.133757464926407010e+01
-1.782936219868762180e+02	1.015371940988783592e+02	1.015205412373243661e+02	-5.297117852263217230e+01	-7.128221147348897091e+01
-8.310104157910910772e+01	-6.776915351228606710e+01	-8.420643224446136799e+01	-7.373299652208108057e+01	-6.355996792997170530e+01
-1.770827416573764879e+02	7.180370734661840970e+01	8.667171322860222915e+01	6.343206444624708951e+01	-1.722187249696368667e+02
4.805064645360454278e+01	1.010086760118092286e+02	9.447017318864611468e+01	-8.061281475518116224e+01	-6.147347339453988013e+01
-6.742623870788946761e+01	-5.444985158397410174e+01	9.585435997171545353e+01	7.908176288821545086e+01	6.616364978035619515e+01
-5.644722732739578674e+01	-5.963771231837187514e+01	9.522864054023804670e+01	8.003926551660308064e+01	6.873602075854877569e+01
-7.232992855007486810e+01	-5.843359581509305656e+01	-7.884373576620127722e+01	-8.087599590980082098e+01	-5.589157181241625949e+01
-1.727124301901573915e+02	-9.071296042799644965e+01	-7.542194284315908703e+01	-6.977774011050156844e+01	-7.772847074774030318e+01
5.811957286946255863e+01	-8.056314551217187159e+01	-8.785824034817991901e+01	9.332218581243685662e+01	-1.597237392995277219e+02
-8.704352595885848132e+01	6.445193126061259647e+01	1.087225974303728009e+02	-6.414248724927948331e+01	-6.794315282413545276e+01
-7.586847026694874785e+01	8.015076232721222027e+01	6.829201877502215723e+01	5.791097709003788196e+01	-1.693931750504738716e+02
-6.249607184897820389e+01	-6.621088464169392296e+01	-9.111814340532932022e+01	-7.818239097482266686e+01	9.146319271067869749e+01
-7.637901305149935638e+01	-6.298571395279654439e+01	-9.225256116129003203e+01	-7.307668321049764870e+01	-8.236477918058619707e+01
-4.460016550814995639e+01	8.067920590449055851e+01	7.158102944563010794e+01	-1.349620226557232456e+02	1.608220116405729243e+02
6.317801596263392128e+01	1.270114809342791915e+02	8.447511272914908886e+01	7.107399541770698193e+01	-1.692077742805390130e+02
-1.710918274767713854e+02	-8.485579345332601520e+01	-7.087914575783980808e+01	-6.115594538708646155e+01	-6.138557662051425723e+01
-5.847599137948991910e+01	-6.014253776512739336e+01	-8.201677186005422016e+01	-6.148386063317669681e+01	-5.916975395650470659e+01
-4.921577499135576517e+01	-8.013347536389780146e+01	9.219439152891840195e+01	1.519846025258850375e+02	-5.572666628200905592e+01
-5.699326334477454736e+01	-6.301000651925928508e+01	-8.322483373242494054e+01	-5.519852953970433163e+01	-5.443659060208480582e+01
-5.586501744113462564e+01	-4.735743346823463895e+01	-8.434637191767536990e+01	-5.708087742114411611e+01	-7.084931265547037071e+01
-5.098695582653269298e+01	-9.907549009180502253e+01	1.106206947978523232e+02	-8.628231661915000927e+01	-6.170094034910680847e+01
-8.187684741915948905e+01	-1.619380014967433965e+02	-9.817434145314234684e+01	-8.457897189796889847e+01	-7.049278217446392603e+01
-1.799252318758583158e+02	-8.477469070887931935e+01	-1.027382557333961586e+02	-7.408229013686495534e+01	-6.687127121038062683e+01
-5.868594413693057987e+01	7.899786470796891535e+01	8.492039714704314690e+01	-1.450186756303783966e+02	-1.608340840716734306e+02
-5.915867780324439451e+01	-1.212064541062898826e+02	-8.242041629049775509e+01	-6.475036388717047942e+01	-6.062355433671064731e+01
-6.275251450333399106e+01	9.329718699548298844e+01	8.652346805391346152e+01	5.592896137935553469e+01	-1.788184868754786976e+02
-6.882089466108263309e+01	7.721450496534131958e+01	7.406473489398580057e+01	6.401214521601583840e+01	-1.688233601376066702e+02
-6.166103143612166804e+01	-6.599831392005820874e+01	-8.652561982509874383e+01	-8.286457371008236805e+01	8.661632237507828336e+01
-1.464648843137538847e+02	5.330282743083145647e+01	7.872606631376106634e+01	-9.947419888956082445e+01	-7.117522176016044000e+01
-1.798728920860442884e+02	1.644604675260398778e+02	-7.985501341348810911e+01	1.703760676946975821e+02	-1.757890795116538811e+02
-6.390064932513014639e+01	-4.934536020138922652e+01	-8.289197566095951686e+01	-6.306021858435027383e+01	-5.235899085275191567e+01
1.759187166957032389e+02	7.589878048355443241e+01	7.905399286193583919e+01	8.870848749207242179e+01	4.987448605205726437e+01
4.407907096735822705e+01	-9.175727404200037540e+01	-9.115838596721974341e+01	-8.063808711732045253e+01	-1.696200425916256336e+02
-1.763369655855005931e+02	7.171467541398499179e+01	9.698364623936237194e+01	-4.944395357105761946e+01	-7.680654421598194403e+01
-5.293022003514908391e+01	-9.096527560879926000e+01	1.010242870572222529e+02	-9.523506662866529382e+01	-5.390474471122725930e+01
1.755444733337499201e+02	-9.029942207473861515e+01	-8.811947641392291075e+01	-6.913761145826615007e+01	-5.137275266216633440e+01
-6.428971407327304632e+01	-7.487580240306758128e+01	-7.884915323986528790e+01	-5.810660260059926685e+01	-6.413842385365070697e+01
-5.598548443177965339e+01	-6.530915786651640076e+01	-8.225591091957598167e+01	-5.192475469679291677e+01	-6.574597572529869183e+01
-7.017853533321243731e+01	1.063763372521763841e+02	9.775133145139849944e+01	-6.506615252058661270e+01	-7.519845877695192371e+01
6.227313565900676906e+01	-9.979825274492397114e+01	-8.616016779132790759e+01	9.265203695726150102e+01	-1.484993463132793181e+02
-7.511856761549360328e+01	1.108906854042096910e+02	9.745090618948756855e+01	-5.526113556199913290e+01	-6.064975313918788657e+01
-6.621278189313332518e+01	-5.635114453220604247e+01	8.566879261963461545e+01	1.203133333822380422e+02	-5.693432140181476342e+01
7.227828229493782430e+01	1.736118459230323197e+02	-9.553147851738926022e+01	-6.156341137534839447e+01	-6.642926819533337834e+01
-7.705164303186937502e+01	-7.246793630007341847e+01	-8.593894539948973943e+01	-6.609890910512770290e+01	-7.630437721312344479e+01
-2.624688424706143053e+01	-1.170040994863572195e+02	1.004266886069493836e+02	-9.487509981362367739e+01	-5.886552229903293210e+01
-5.919822796763354233e+01	-5.239881538113514381e+01	-8.027056718789731349e+01	-9.981693374908761029e+01	-7.064706006612871647e+01
-7.567310992899052735e+01	-5.565210327534148149e+01	-8.232784444410668812e+01	-7.780505889387708862e+01	-5.228118996067721014e+01
-7.104356438120443329e+01	-8.133756876679147751e+01	-7.980409924136981203e+01	-6.080443190691246969e+01	-5.989237232847591486e+01
-1.755847822678229591e+02	1.747421099809230327e+02	-7.414073569984925882e+01	-1.759278733529335170e+02	1.726604668519837560e+02
-1.715960430313197378e+02	-8.573851016010246440e+01	-7.432748050898457848e+01	-6.393428492194562551e+01	-6.534603257087869110e+01
-5.559014341790150837e+01	-7.370347323705219367e+01	9.596902145723289834e+01	1.424527980927855708e+02	6.596488921902476932e+01
-7.518524737052815965e+01	-5.932190333144817629e+01	-7.922279721911912986e+01	-8.403120732166301821e+01	-1.652663745163910676e+02
1.766760161122219870e+02	4.950471388416974605e+01	8.387725847371217469e+01	-1.745798237795945340e+02	-7.748311986600633361e+01
5.424508027386809772e+01	-9.314626561838036878e+01	-9.338512714725955277e+01	-8.880594561383061603e+01	-1.692160137820965815e+02
-1.712168681737561542e+02	5.518340779479090941e+01	7.865097255603384951e+01	1.693268499725846254e+02	-6.629977876561325445e+01
-6.237580695837643674e+01	-5.822860135538736159e+01	9.522941653100726001e+01	8.062432246455773566e+01	6.302114139941974003e+01
6.907119485060700015e+01	7.682064698023430083e+01	9.544275221527912834e+01	-6.044870150600397096e+01	-5.770256291920844660e+01
-1.748023231850042691e+02	-8.589740364396588745e+01	-8.624214318984613215e+01	-9.125390034593017674e+01	5.407324980878919973e+01
-7.170315097987916886e+01	1.439700426429504319e+02	9.793586214868408035e+01	-7.658889716141712256e+01	-6.775629347803815961e+01
-6.210542450652997815e+01	1.431258154718605908e+02	1.168225440202569700e+02	-8.548571752825378667e+01	7.862451109958486484e+01
9.160566332082075292e+01	-1.723853932197678205e+02	8.729074854926797400e+01	1.608502087009651120e+02	9.038477881243784395e+01
-6.244312202116199728e+01	-5.939246208468367882e+01	-8.438052160838984150e+01	-6.568190194282504990e+01	-5.847016946297392792e+01
-5.583528991366517147e+01	-8.122850876841013701e+01	-8.960366416858059324e+01	-9.262504116492804940e+01	-1.703397549422169277e+02
-6.038787595727738733e+01	-1.191813349219784754e+02	-8.284958520530760495e+01	-6.532496142730769861e+01	-6.165330413440383239e+01
7.450401453350080772e+01	-1.349698539210833417e+02	-9.394842595702010613e+01	1.751688316172105999e+02	-7.890878934370030606e+01
-6.998563618798571895e+01	7.462476786666934458e+01	9.113119363553364849e+01	6.373196676283684781e+01	1.793649328988889522e+02
-6.681358260954490902e+01	-5.501921250998579183e+01	9.463266210846531123e+01	7.739683717529698015e+01	1.734500754691958662e+02
-6.334784531718281642e+01	-3.996497734864883000e+01	-8.624316107600424175e+01	-5.349154612370789152e+01	-5.151072655190490224e+01
7.039595186926219128e+01	7.612852748104505451e+01	9.913008031377637508e+01	-6.150777093463346290e+01	-5.617186023486581092e+01
-6.460177569557254174e+01	-5.489132993659743676e+01	-8.097693639552883837e+01	-6.395193144902284388e+01	9.930956203484265643e+01
6.234607964665141822e+01	9.815147542799545022e+01	9.793684043237709602e+01	-5.277171778518682999e+01	-4.430738139735323955e+01
-1.711442564216502831e+02	9.311158019119316975e+01	-9.243231779047657426e+01	9.970572578503164607e+01	-1.684836832162719418e+02
-7.672230326574153025e+01	8.836693902893149755e+01	1.072111085306354425e+02	-6.162201726404856572e+01	-5.512578676884456996e+01
-6.603315452263997543e+01	-8.329868841246471334e+01	-8.890303672695590365e+01	-6.334148040914644184e+01	-5.935245821149451473e+01
-6.476010162528113767e+01	-6.982794055789796062e+01	-8.088447321723290884e+01	-7.318586740905026033e+01	-4.939718514847857023e+01
-6.867997523161426443e+01	-5.048988680687656228e+01	-8.288557259013735745e+01	-7.016540279055948304e+01	-7.074896410963860660e+01
-1.506528625227132636e+02	6.103917455054929064e+01	8.281796127467285373e+01	8.084354465134767054e+01	1.685233184821860846e+02
7.114160982907900177e+01	7.147366290650155918e+01	9.659195825594213147e+01	-5.581711602829488328e+01	-6.352181787412432357e+01
1.765161561428217283e+02	1.035175388172414159e+02	9.761225144426941824e+01	-4.448079380575863695e+01	-6.358786034837778089e+01
-5.883086445829978572e+01	-7.848150391948375670e+01	-8.412929462440061457e+01	-6.061278910269587072e+01	-6.177086480593687412e+01
-4.370025330166588162e+01	-1.195374224886011376e+02	9.144647960479801441e+01	-7.023750187055678396e+01	-6.310220392268973200e+01
6.107604040123446509e+01	9.557587222146668182e+01	9.997753943270046761e+01	-6.112879991443980998e+01	-6.533792732426718430e+01
-5.189400279295799834e+01	1.789319386298248844e+02	-7.635643908906226329e+01	1.606205989692707590e+02	-1.533518129185750354e+02
-5.855917241372039683e+01	-1.701045279748205985e+02	-8.385775723025581385e+01	1.599580254670362933e+02	-6.200912535193833719e+01
-6.030422323923587413e+01	-6.737855400881406354e+01	-8.312986513261968469e+01	-8.529811930940830678e+01	-6.974891902530056598e+01
-1.731227297507584808e+02	1.374159811026858620e+02	8.629729323948518527e+01	8.233369507851247704e+01	-7.016327507275839537e+01
-6.359722369104989070e+01	-7.617572967980137832e+01	9.788479096649852806e+01	-1.057292383357911092e+02	-5.225210307983794422e+01
-1.780216209430575987e+02	-8.574807167699002264e+01	-7.435749665160788879e+01	-7.534747287009545857e+01	-6.852470526852752641e+01
-1.016965637196839936e+02	5.283102865949624061e+01	1.048364432139168372e+02	7.682241757722769648e+01	-6.248908843123090406e+01
-9.834866462879138282e+01	-7.682977233104303139e+01	-7.965988703852654851e+01	-1.081858829610804804e+02	-6.487088573772041400e+01
4.926002352254608496e+01	-8.847383943381615268e+01	-9.005426650466479543e+01	-8.844656512216592148e+01	-1.688968340819803871e+02
-6.231796872856414637e+01	-4.385526921178345816e+01	-8.477504098836911339e+01	-7.789924443185775260e+01	-5.283135444997655839e+01
-6.667251588150151065e+01	-8.217360153960774483e+01	-8.198672035526914215e+01	-6.080907150897358093e+01	-6.831400127821571289e+01
-5.299480441474980097e+01	-6.829116368099545298e+01	-8.812648598767387398e+01	-5.538656588083097176e+01	-6.866729612393150717e+01
-6.880376602893427673e+01	-4.802116954904039403e+01	-6.402680824419782368e+01	-4.632650573875945099e+01	-5.562354570994327219e+01
-5.175218536939587466e+01	-8.352435996279484698e+01	1.040435991241689777e+02	-1.258942176970831781e+02	-5.764980713789632460e+01
-7.346801061464456950e+01	-8.574710832716424136e+01	-8.790008075561404155e+01	-1.524159337764782265e+02	-8.346274205169623883e+01
-1.731801656023617682e+02	6.480461244734007664e+01	9.289305330913634862e+01	8.990158116893751128e+01	4.885005828678990980e+01
-1.625954843836590840e+02	8.379975809477900839e+01	7.550057250871677184e+01	9.427187762625615619e+01	-5.921568453984401970e+01
-5.747341458562438987e+01	-1.487004392442020446e+02	9.486065882166427343e+01	-6.636932937542138689e+01	-6.759277348192114232e+01
-1.613158790891798446e+02	4.649143953327569534e+01	8.661662607273190417e+01	-1.777152666829111070e+02	-5.887675021888429683e+01
-1.738708315811089165e+02	7.335381286419851676e+01	6.330727890890977960e+01	8.591560043803136182e+01	-1.685369909136277045e+02
-6.805439208455204891e+01	-9.433071751003906513e+01	-8.376744842500536947e+01	-1.534171493591250055e+02	-8.139940575202126638e+01
6.365668035763103205e+01	1.348925306347189235e+02	9.157660217891920240e+01	-5.848046849086310317e+01	-6.009902124221951425e+01
-5.172415846316729926e+01	-9.794771171766504381e+01	1.178293136625596418e+02	-7.772658463029416964e+01	-6.693053847737338913e+01
1.686432938231674541e+02	7.365462762878811986e+01	9.782828510216272377e+01	1.629693374149361489e+02	-5.313751505865621283e+01
-5.568089857779767016e+01	-6.254454906207557485e+01	9.734126344033973055e+01	6.055814788304594742e+01	-1.723820695985635894e+02
-6.606544920443259628e+01	-8.051008771957913268e+01	-8.489689281078868532e+01	-5.779482920141985147e+01	-6.415411300629482128e+01
-4.410404032708160571e+01	-1.145838831622554181e+02	9.894522785831460965e+01	-7.430341760475515400e+01	-6.149944078129092162e+01
-6.178578739505785933e+01	-6.073513025925647213e+01	-8.632609135294826785e+01	1.401272763523816423e+02	6.446899857998199934e+01
-1.741610979380784556e+02	-8.088101336876380287e+01	-1.008488003041360059e+02	-8.562884397620121035e+01	-5.454353081467285591e+01
-5.439841153792261963e+01	-6.493437709796812385e+01	1.072310067463311327e+02	7.071121467529899007e+01	-1.728771723244836949e+02
-7.934296242724580850e+01	-4.912799873822546459e+01	-8.536989012308305291e+01	-4.334599855548613334e+01	-1.541881625587203075e+02
-6.105461839063313079e+01	-6.017095471138122065e+01	-8.239069391838044965e+01	-4.468533297474398580e+01	-5.522972004527446899e+01
4.603274907915672287e+01	7.769089647846982416e+01	9.050966034741180977e+01	7.328935945085116543e+01	1.639210231397365760e+02
-5.977230752425012383e+01	-5.910771166184625258e+01	-7.842631696595628910e+01	-8.358976635179209325e+01	-7.228446427378676731e+01
-5.560473855753200922e+01	-6.364420393524598296e+01	1.096206646795161816e+02	8.535363525107129590e+01	-7.542445432557035190e+01
-4.808974939558446238e+01	-7.570803200505831398e+01	-8.495033414314302433e+01	-7.911885408695887634e+01	-5.483594444235487231e+01
-6.379427699389064088e+01	-4.770055934855680846e+01	-7.812096074199112650e+01	-9.053093701743749477e+01	6.554685416565814648e+01
-1.710657677599657234e+02	1.734757527637050600e+02	-8.419326360263374909e+01	-1.766469047727559030e+02	1.782744994228847588e+02
5.810024629630314763e+01	8.603712238698084036e+01	9.764399064334945422e+01	-6.310742640888421562e+01	-6.437340603618991963e+01
-6.968353116004443848e+01	-7.366772910556348108e+01	-8.080790607532746606e+01	-6.411108704189551588e+01	-6.621662056294131560e+01
-1.607797945630525476e+02	5.092972305606853922e+01	8.295308762085369381e+01	-1.786843403332601099e+02	-5.933455092808696207e+01
-6.430163884639848959e+01	-6.494588546279906893e+01	1.037897031947402553e+02	9.578555230080296212e+01	-8.184193222643307308e+01
-8.022843734079140177e+01	8.538044711270126186e+01	8.752630067107010348e+01	-1.628144215549773151e+02	5.195977068557836986e+01
-1.723050812594528622e+02	-1.001896062688721969e+02	-9.295332814859487769e+01	-7.278390733418474667e+01	-5.328713463592134758e+01
6.150091494056181318e+01	-1.635992778877866840e+02	1.049297776381505969e+02	-6.168820986442080567e+01	-6.232827280592435670e+01
-6.166893842726069863e+01	-7.147409990902113464e+01	-8.105533990100609287e+01	-5.801758410633100027e+01	-6.920500488800989558e+01
-6.817978562706447576e+01	-6.040365846256575821e+01	-8.001764570233426355e+01	1.487240180469717643e+02	8.275884806866633880e+01
-5.669486076095965643e+01	-8.576672248156529577e+01	9.483304772341732303e+01	8.939706758463211145e+01	-6.704159845675381746e+01
-5.716980459291431771e+01	-5.762925227965462938e+01	-8.349832586537725376e+01	-5.498236645474062811e+01	-6.086701052863317329e+01
6.845352244884816173e+01	7.563539187916208562e+01	9.788051103682343523e+01	-5.894446132517946779e+01	-5.820967713642299657e+01
-6.991692957943803322e+01	-1.523930125525373569e+02	8.858181810634631859e+01	7.744450979345825203e+01	-1.767318016513297323e+02
7.578875571795008170e+01	1.698557711684669016e+02	-9.813342924257304389e+01	-6.502988384654688048e+01	-5.539151592934480561e+01
5.908935361127211650e+01	9.109740482824271623e+01	9.098020069567725443e+01	-5.386352339993280935e+01	-6.253741846035732266e+01
-1.791386912790593726e+02	7.051901426510448800e+01	8.677493418536973024e+01	9.032676837153347549e+01	5.366818381258584481e+01
-1.451418149821055863e+02	1.196419065962813022e+02	-8.266187761077156892e+01	-1.558086801052439228e+02	6.830416862048555515e+01
-1.718034565103552040e+02	1.628974137640095421e+02	-7.352025011011281208e+01	-1.727051053598294459e+02	1.685644552296934648e+02
-7.366670391870486867e+01	-8.655069521275299849e+01	-8.441088713588555947e+01	-1.438020166133270550e+02	-8.479475994671550154e+01
1.772106529381335065e+02	1.585619639359825328e+02	-8.835795386629037296e+01	-1.782897690529424324e+02	-1.725286801256775391e+02
-5.582104233477463140e+01	-8.020621403262300930e+01	-9.544247605811052892e+01	-8.680518926358807619e+01	-1.768479803218728534e+02
-4.667309777611760779e+01	-4.247787187553597477e+01	-1.012492074751310156e+02	1.004466553044002950e+02	-1.762957839012366321e+02
-1.764004213875597031e+02	8.230423664542286133e+01	-1.142741242676666928e+02	-7.198725741349251450e+01	-4.734029839032358211e+01
-9.062978290218740085e+01	-4.642840774497904732e+01	-7.541057176992450195e+01	-5.772601160269915965e+01	-8.445377983222343232e+01
-6.435660576946665401e+01	1.026849352464731311e+02	9.260870844669091184e+01	-5.928173437581579464e+01	-5.506886880953583585e+01
-7.764395200975079092e+01	1.738779175515798272e+02	8.812195086962749713e+01	4.718548627469422740e+01	-1.717347247927710612e+02
-6.096704626742061350e+01	-7.169672988890710030e+01	-8.366100100361033753e+01	-1.120653596603477951e+02	-7.350259551849536876e+01
-6.070653077591808966e+01	-1.677222703028468800e+02	-8.449950226423544564e+01	1.798130475562136041e+02	-1.584554673296489113e+02
5.979508403126803273e+01	8.617512573508498974e+01	9.171006699110337479e+01	8.611996700504307967e+01	5.793717856394899002e+01
-6.053815812210384451e+01	-5.716217962138127717e+01	9.532596730941651231e+01	7.785359600236792232e+01	6.581063547681115722e+01
6.660921037583193538e+01	-1.385712042565096453e+02	-9.305984020136899915e+01	1.777811206956993715e+02	-7.295140699129343886e+01
-6.922808617361117456e+01	-6.345326318189177073e+01	-8.060975629277608334e+01	-7.438953892048451166e+01	-6.735118995371065864e+01
-5.836430820884768167e+01	-1.265613464591273356e+02	-8.037145916454601036e+01	-6.573166625870902635e+01	-6.405233516772544533e+01
-4.704176413531177303e+01	-1.055845422305333727e+02	9.327104424853949638e+01	-1.017477809625135450e+02	-3.482702674239375540e+01
-5.393071427815893060e+01	-3.900326428436586923e+01	-8.260155454758834992e+01	-5.682726871056701867e+01	-6.933833776646557112e+01
8.967624520904398366e+01	-7.813264603617928117e+01	-9.102672254182016331e+01	-6.216875234103081738e+01	-6.297072671721517878e+01
-6.497116047449650011e+01	-8.012024346865464963e+01	1.025067276338359505e+02	-9.762256409700337656e+01	-5.485727460625918894e+01
2.831630749950339521e+01	-8.247876467011526813e+01	-8.796902726582322884e+01	-5.908462476155817455e+01	8.062715865814811877e+01
-7.480515964535160833e+01	-6.989487960905822206e+01	9.626540971739049724e+01	1.710082416317830507e+02	4.551772316058605128e+01
-9.246867196848334913e+01	-1.555244376919084459e+02	-9.191722628599406164e+01	-8.489692032386393805e+01	-7.660831902410339467e+01
5.783827380065805812e+01	9.366678285162349482e+01	9.753796143629155324e+01	8.757299587154743392e+01	5.416271009536819037e+01
-5.592918549191530531e+01	-4.480826134603213973e+01	-8.206680686624069665e+01	-6.139869270109296906e+01	-5.786629535349205611e+01
-1.540497242718441271e+02	-9.779314240413795289e+01	-8.255170503144761085e+01	-5.046471193854760173e+01	-7.154956744261079393e+01
-7.026811967029922812e+01	1.584670415217366894e+02	-8.985763479160803513e+01	-5.608774263489350886e+01	-6.565670296764405123e+01
-6.649861748632902447e+01	1.747908777254024528e+02	-8.205517310174499812e+01	-6.625922196628576444e+01	-6.242599558214985223e+01
-5.653401106449772584e+01	-7.833734772794922208e+01	-1.059624900930288049e+02	-6.959914879132753640e+01	-7.736844560352110989e+01
-1.747653051557140031e+02	1.692802802659285817e+02	-8.408418651593763116e+01	1.610940325062880447e+02	-1.787229858376061600e+02
1.629208674370339338e+02	7.529337592935310397e+01	8.665397436456176194e+01	7.539181345320476169e+01	-1.706142386640043469e+02
-6.187519957350451705e+01	-6.431109843044708896e+01	-9.756723396913859858e+01	-8.371284260349742112e+01	5.847656465805334136e+01
5.847695918158271411e+01	-1.415122254453289941e+02	-7.057100069692022259e+01	-5.743495957273416508e+01	-6.313975900135996966e+01
-3.660973716599149697e+01	-1.006096985711123608e+02	1.013275308595170969e+02	-1.038111695177110647e+02	-5.503067152210873303e+01
1.648568461088893571e+02	-9.092887391620989490e+01	-8.426399252162100595e+01	-4.187522733382166962e+01	-7.077756837118749900e+01
-5.902231808783439959e+01	-6.505204985803003126e+01	9.860617876151131611e+01	6.421707353093420068e+01	1.699116894288358424e+02
-5.361640162422469302e+01	-1.028048157308894872e+02	1.020754220232046663e+02	-8.567509144709279667e+01	-5.699133838136325636e+01
-6.248889065410448751e+01	-6.505625060283858829e+01	-7.520340789396961156e+01	-7.228395869889908454e+01	-6.907391703326746324e+01
-6.347621044763535991e+01	-1.614385112636387305e+02	-8.991594150274720221e+01	-1.171262086368861617e+02	-6.615679160324479824e+01
1.604137371700974199e+02	-1.321111811120102573e+02	8.517272822412193989e+01	7.960071783433861015e+01	-5.495592958649356063e+01
-1.744970372136007200e+02	6.918067512093064408e+01	9.509355625790499289e+01	-8.648184346790471011e+01	-5.713014094580231017e+01
-6.071417212984053435e+01	-6.309542305976058429e+01	-8.729374175152196358e+01	1.580995020771375152e+02	-7.469909206105307931e+01
-7.003773207011981583e+01	-8.069269625483222796e+01	-8.161653661772045609e+01	-5.802207182009507136e+01	-6.223540760255574611e+01
-6.339553127507541319e+01	-6.678224032533908883e+01	-8.604374900452327779e+01	-1.228433654980879766e+02	-5.649280632267622337e+01
-1.700738523796311483e+02	-8.249679551831420099e+01	-8.624307648472181143e+01	-7.409678256897402093e+01	-6.274368064243608956e+01
6.104002497659293880e+01	-7.691117801625490813e+01	-7.134099097033403325e+01	-8.978216906885849369e+01	-1.695429924326289211e+02
-8.641677266730847862e+01	6.290566968405468629e+01	1.093093420597146945e+02	-6.478460627851055165e+01	-6.731570910035433997e+01
-5.684848124639055555e+01	-6.480144289659895662e+01	-7.663778423762137493e+01	-6.849409838669834016e+01	-8.034064231758333108e+01
-6.759743434265152473e+01	-5.969225005800873163e+01	-8.661889356723514766e+01	-1.294732458590120245e+02	-5.431416924723188799e+01
1.039862350001255038e+02	-1.587035374139897783e+02	-7.597340526118159687e+01	8.381494912414177634e+01	-1.555049873637029236e+02
-6.889053915095537661e+01	-6.378022918548322195e+01	-9.120731338313751735e+01	-5.298487960506533767e+01	-5.675818787053908920e+01
-7.114226028213299458e+01	-5.069821442051643601e+01	-8.807246552184543020e+01	-7.588421455877617916e+01	-5.407479012061312318e+01
-6.010802560750443035e+01	-9.025606354444360591e+01	8.874925319920420463e+01	8.783852175494833148e+01	-7.576587723133813768e+01
-5.881842506029237683e+01	-7.567042600342406899e+01	-9.349534537551616609e+01	-8.917289327993245251e+01	-1.750716547541263424e+02
-5.624315379874106213e+01	-6.842685833774359594e+01	1.169177980292878232e+02	9.088807338031222116e+01	-7.013515947075387658e+01
-8.151322236949357602e+01	7.713901025912133491e+01	9.886844437384537798e+01	-8.285207330270824855e+01	-5.707558133350857332e+01
-6.454567364182450717e+01	-8.367385418759268134e+01	-9.634952339375132624e+01	-1.739089107244427339e+02	1.678913195404284409e+02
-5.885968055399351329e+01	-6.244462942675941264e+01	-8.061182436758247150e+01	-4.834744069593191540e+01	-5.130693709958789839e+01
-9.442778613800629728e+01	-1.434353150732595736e+02	-8.418443616140544350e+01	-8.455962902297633832e+01	-7.494789231909629734e+01
-1.743067392102358042e+02	-1.561758314980654063e+02	-7.658194412234198012e+01	1.628963151790056259e+02	-1.710222255801514564e+02
1.703102595801983909e+02	6.399606504339888602e+01	1.067979559331965476e+02	1.680876259788321647e+02	-4.969316061391485562e+01
-7.949671450906546966e+01	-1.526511525408557475e+02	-8.944417084741571955e+01	-8.733712729771379202e+01	-7.440878776756765944e+01
-5.420524962913465572e+01	-7.433692043924150994e+01	-9.394894671491266536e+01	-8.923392755113282249e+01	-1.719274490417794539e+02
-5.894722443843352266e+01	8.567430812769393356e+01	7.650864569734709164e+01	5.057879747090651534e+01	1.794888064318745364e+02
-7.637534283933882762e+01	7.581935293639160989e+01	1.012849723468591634e+02	-6.454979223481831241e+01	-6.740894791244204498e+01
4.781718319525541716e+01	9.169725750268062825e+01	9.310472492491720686e+01	5.809112996429112741e+01	-1.673398606948773306e+02
-6.627515249682629417e+01	-7.332726108990821956e+01	-8.336242148774780958e+01	-8.493478733519800983e+01	-1.788218820114230709e+02
-6.608886419693743619e+01	-5.573246541962192424e+01	-8.441343262440280171e+01	-5.789490343782187409e+01	-6.512339056366819534e+01
-6.514972661400143750e+01	-4.949263563586878689e+01	-7.647510430887996336e+01	-9.051923843495734445e+01	6.440895071256662163e+01
-6.291413589437927101e+01	1.790902948460987716e+02	9.148409216935853294e+01	5.416250057738501766e+01	-1.658113962508276131e+02
-6.271374159633331402e+01	-6.823265750661055051e+01	1.024235216577351508e+02	8.090353009005987417e+01	-8.136411607932824097e+01
-6.451767201270115493e+01	-7.142682350856887297e+01	-6.932660969751383107e+01	-1.670001401622405126e+02	5.939229239172612296e+01
-7.278511693266628413e+01	7.985188204716331484e+01	7.273712868939738030e+01	5.673752445937932265e+01	-1.694372366245027024e+02
-1.786953333075633736e+02	1.609844521953613707e+02	-8.514379151205433516e+01	1.662060632162925060e+02	-1.747760115359478448e+02
-5.997714400988157735e+01	-6.305433601510731023e+01	-8.363726843896135676e+01	-8.702588541933005217e+01	-5.414232364065535563e+01
-8.673124924760595889e+01	8.453090804521272617e+01	9.021146889551071979e+01	8.323744396038392779e+01	-6.283129439330007671e+01
6.129799321172708915e+01	7.926058917497813638e+01	9.326027568520930799e+01	-5.866568329924258052e+01	-6.284372950780705480e+01
-1.755869388902607398e+02	1.713063004219239360e+02	-8.671543658710012892e+01	1.644529231219655117e+02	-1.722933345676186150e+02
-5.898674118641724107e+01	-5.919784294290123228e+01	-8.259246722339528901e+01	-4.445740685017438665e+01	-5.715095660756147566e+01
-7.461138166897060842e+01	-4.670721823959677010e+01	1.067379235657235625e+02	8.729852661276927961e+01	-6.503106333618012513e+01
-6.498012059253352390e+01	-5.341839189603071958e+01	-8.315212850889382423e+01	-1.502997230291835820e+02	6.099396085448234572e+01
-7.313039649737443426e+01	-7.913673142603168742e+01	-8.481238968750723473e+01	-7.374044528364983364e+01	-7.524919332923805371e+01
-7.352876857365636454e+01	1.018917263583394686e+02	9.399077821607431815e+01	-6.255148519229830129e+01	-6.066176274912310618e+01
-7.929602067996923154e+01	1.707415777326955606e+02	6.968415809434563357e+01	8.827540327912400642e+01	-1.725476842522742800e+02
-6.472350600755167704e+01	-6.338256305051247352e+01	-8.308100505766996946e+01	-8.576634609468678150e+01	-7.074607055658768218e+01
-7.545355499650699471e+01	-7.748581456588333083e+01	-9.404835028506724370e+01	-8.789173605704232273e+01	-1.708012762904622832e+02
-6.602405795939274924e+01	-5.614142339704628881e+01	-7.577417763982170129e+01	-5.166884550405748655e+01	-6.051643741001428367e+01
-6.739169699425102067e+01	-5.593385822235226357e+01	-8.232587246486224331e+01	-8.291878294677779593e+01	-1.782774563211173984e+02
-1.095649529383558445e+02	-6.065391387090572550e+01	-9.308302548785050590e+01	-5.172755553280943985e+01	-6.055189703474625418e+01
-6.792635881433139389e+01	-6.745106986019220585e+01	-7.860177219121301562e+01	-8.648656689443093626e+01	1.767843152928575421e+02
1.739963349563926442e+02	-8.620896827609180946e+01	-7.219574162862549827e+01	-5.763239624376574000e+01	-6.539923984281038827e+01
-7.290098958831046616e+01	-8.918790733746031663e+01	-1.043697015209809251e+02	-7.355837058364261338e+01	-9.032996519957934822e+01
1.543709489817983638e+02	-1.619270172657691944e+02	-9.084446100275651759e+01	-8.318949597720079225e+01	-6.616440271549451779e+01
-5.215979078176028594e+01	-9.606828164873729747e+01	9.336917060766977272e+01	-9.354527950588089880e+01	-4.492486090805624599e+01
-5.997637769133368124e+01	-7.438544259229986721e+01	-8.986171154774213221e+01	-4.461926991720024915e+01	-4.185348167659306284e+01
-5.549603041580796514e+01	-6.578370693559031679e+01	9.215326772742584183e+01	7.430479624859381715e+01	7.027839378501971623e+01
-7.772847074774030318e+01	-6.977774011050156844e+01	-7.542194284315908703e+01	-9.071296042799644965e+01	-1.727124301901573915e+02
-1.799530065227714317e+02	-8.501056476778197180e+01	-8.042262851325413919e+01	-5.564374133677451795e+01	-6.917776329867815832e+01
6.050496281844559832e+01	9.266276723174119923e+01	6.516639720717101625e+01	8.561685236512974484e+01	5.974335232282396646e+01
-7.184190294472428207e+01	-5.709592134968635690e+01	-8.372690176554999653e+01	-7.281151490307361485e+01	-5.768411295015310714e+01
-1.693474986917789238e+02	1.651378950513881136e+02	-9.118975389278654120e+01	-1.776262347312165844e+02	1.724491333286919144e+02
-1.597237392995277219e+02	9.332218581243685662e+01	-8.785824034817991901e+01	-8.056314551217187159e+01	5.811957286946255863e+01
5.385733502667954298e+01	9.697742710693287904e+01	8.633829312188778715e+01	-1.769827681710345075e+02	-7.445377759479339375e+01
-3.729514613122790223e+01	-9.902780085032208035e+01	9.582437544541282648e+01	-1.045556513143696549e+02	-5.170192428918344518e+01
-1.439624293959493571e+02	1.251953172289876761e+02	-7.532791008980505865e+01	-7.136624850751529436e+01	-5.949764359844527206e+01
-6.355996792997169820e+01	-7.373299652208108057e+01	-8.420643224446136799e+01	-6.776915351228606710e+01	-8.310104157910910772e+01
-6.464630973648648649e+01	-9.149814240428644041e+01	-9.372474416930486996e+01	-1.609764489141719253e+02	-8.749030350888251917e+01
-1.714537004162305323e+02	5.297229490422299136e+01	8.041998529086264114e+01	1.699405517644288466e+02	-6.837348537672215798e+01
-7.100268875824029635e+01	-8.137852892848906095e+01	-8.171720586779353823e+01	-6.329970329290547681e+01	-5.491854948752188648e+01
-6.354717089789917139e+01	-1.104791250934706284e+02	9.282109041071171873e+01	-6.852266339957974139e+01	-8.388551737580304746e+01
-6.535446930030556700e+01	-8.969973340867417733e+01	9.741169117563980251e+01	-9.409984479281692415e+01	-5.944659930939955217e+01
-6.257506522436329277e+01	-1.467446430959434736e+02	1.100352108812572141e+02	-6.531594548833750480e+01	-5.840288596336334592e+01
-6.370726794494212442e+01	-8.293371374845561661e+01	-8.228156796156008568e+01	-5.717291423221615076e+01	-6.389426431673430073e+01
-1.638966830118835389e+02	-9.075318212467823287e+01	-1.030158897128798969e+02	-6.298259824527352180e+01	-8.083172151844313191e+01
-5.358021792661276095e+01	-9.078103655369484670e+01	1.048916635565805819e+02	-9.475893618431273069e+01	-5.672505044721014400e+01
-7.628267707148924615e+01	-6.384499435790538513e+01	-8.311401133790950269e+01	-8.880034540421324607e+01	-1.720910710116260134e+02
6.869159005943005525e+01	7.795222052344277586e+01	9.988142309587480838e+01	-6.182319464258721098e+01	-6.252983860120853166e+01
-1.741586704011515678e+02	-8.307567436610017353e+01	-9.589265970382955118e+01	-9.157777609305709632e+01	5.590104828542846604e+01
-8.536361929299155804e+01	6.331213142819774475e+01	1.093049585216752462e+02	-6.529470331522811932e+01	-6.508264579076976020e+01
-1.712206373631119618e+02	-8.308700000698105725e+01	-9.520670813493487117e+01	-8.130797233407248825e+01	-6.008762010005435172e+01
-5.492623664537197925e+01	-6.027561877865179696e+01	1.001615477636548945e+02	7.514300288936212269e+01	6.902052732891192477e+01
6.532752150390213330e+01	1.369445950116899837e+02	-7.710670165056890824e+01	-6.219714363358736620e+01	-6.177666616506800068e+01
-9.498384276390221714e+01	8.909399272758770394e+01	1.055055837542839754e+02	5.491578324557212198e+01	-1.728182810312673894e+02
6.681739938653956301e+01	7.513434430531822272e+01	9.771415903079581255e+01	-6.344144157032148712e+01	-5.582280041621262967e+01
7.003222613087355342e+01	1.791817237157002864e+02	-8.852842725545839642e+01	-6.306236522897108188e+01	-6.028979875218653461e+01
-6.815807414761371774e+01	-6.280645182843500862e+01	1.085934285268341171e+02	6.210509156745027326e+01	-8.507985629156749496e+01
1.756885527432150127e+02	8.287276632102627616e+01	9.074279889958353351e+01	7.767464206104652646e+01	1.792258684179033708e+02
-4.293384993260915650e+01	-1.282364600523200124e+02	9.442802732372263108e+01	-5.841527858370253057e+01	-7.295368304532966874e+01
5.499498307527853314e+01	9.330908971734790214e+01	9.341327548670945191e+01	7.145714475575749702e+01	-1.785728751615253032e+02
-5.823676385433318359e+01	-6.599536645213059671e+01	-7.082469392984177148e+01	-8.348971584559549797e+01	-1.726645645169130603e+02
-1.757918602277406990e+02	-1.616760735525838015e+02	8.741911246537961233e+01	1.662037038241815878e+02	-1.671552479548066685e+02
-6.768738536961859609e+01	-5.281771595216606840e+01	-8.525610180768111945e+01	-6.415098272517221289e+01	-7.384214189322086952e+01
-5.437828850059422336e+01	-6.711538880101497284e+01	-8.335116735548308498e+01	-5.421492216842432299e+01	-4.747159541635728175e+01
7.076851623228388632e+01	-1.180692263089231062e+02	-8.128074080109811916e+01	-5.964797619944756235e+01	-6.036847012283354985e+01
-7.320712570813412867e+01	-6.534372305400528091e+01	-8.518536154815646455e+01	-5.484763821257156735e+01	-7.295724452211692324e+01
-6.769926245745661220e+01	-6.156107084699547016e+01	-7.674838611469648697e+01	-7.484853676070864026e+01	-7.221650272957596428e+01
1.660120639558840878e+02	4.334918230555845042e+01	9.652431824117100234e+01	-8.042268969245489529e+01	-5.677662553552308822e+01
-6.217396354421723004e+01	-8.360837241486014193e+01	1.007132856337340314e+02	6.015988147179157153e+01	1.738909049548545909e+02
-1.447531914639373554e+02	-7.397653985230155627e+01	9.708242042724953080e+01	9.095350697878501478e+01	5.548336650454682228e+01
-6.648521043556114307e+01	1.527799995160080471e+02	-8.911934551743996735e+01	-7.975473757893306015e+01	-4.549014037283332357e+01
-7.832526166378528387e+01	-7.557122316438869802e+01	-8.064738284436231197e+01	-9.018790631441073913e+01	-6.880553232059361335e+01
-1.725285955992083302e+02	7.581929856521308864e+01	6.685455814897549942e+01	6.323629135880117502e+01	-1.615994100131350137e+02
-5.764968108860830398e+01	-9.629022989113498454e+01	1.099780450667201279e+02	-8.479268187173309457e+01	-6.480156813942284089e+01
-6.150391588117968666e+01	-6.120825403922875552e+01	9.041431960702763604e+01	9.087822084304943360e+01	5.490273662485083150e+01
-5.519163463043903306e+01	-8.839822672622649691e+01	1.018243074529704870e+02	-8.928428270728636562e+01	-5.914561344137515420e+01
1.783428364849630441e+02	1.731695520360800060e+02	-9.158006025138236339e+01	-5.762019325084187926e+01	-5.426868642669967358e+01
5.755413913106144719e+01	9.039139485545516095e+01	9.603730776763153187e+01	-7.018603331126331568e+01	-7.585860564877050649e+01
-5.027408282058251388e+01	-7.597466126880001980e+01	-9.475965568978068632e+01	1.437180409630385043e+02	-6.166571973443797816e+01
-6.964496663206766414e+01	-7.997160763155139307e+01	-9.547142154314387597e+01	-1.601080816493286534e+02	1.577760992356697898e+02
-6.739897021609205296e+01	-8.643294207875698021e+01	-8.568354815900741528e+01	-1.390227774578004585e+02	-8.004738964231405873e+01
-5.130946337070243146e+01	-9.365208689321067936e+01	-9.494363794815080837e+01	-1.410294436558414759e+02	-7.758788691599011145e+01
1.748584932461024266e+02	4.893322961883193756e+01	8.471375615967428985e+01	-1.705240653591510238e+02	-7.730802036590506532e+01
-1.669462932145137870e+02	-8.446307899177763545e+01	-8.225808875085579075e+01	-6.538467870444986829e+01	-7.143021480417169755e+01
-7.160594239454496801e+01	-7.895884938288243404e+01	-8.296693840443839463e+01	-6.383621388432074895e+01	-6.034312812673186244e+01
1.765391315961385317e+02	5.450409767305716002e+01	9.890363468766364008e+01	-6.375381902126103029e+01	-6.673173850984893818e+01
-5.098301383372704265e+01	-4.873249031870935966e+01	-9.237689509519670139e+01	9.727318150332094149e+01	-7.021722286490225429e+01
1.797540354539642351e+02	1.747450688089232074e+02	-8.206673588210045978e+01	1.705193693780036881e+02	-1.744710731834989588e+02
-6.239954096458725985e+01	-6.175170029254520898e+01	-6.947502025125487535e+01	-5.549510707587723601e+01	-5.660376881237569080e+01
1.792576749249259933e+02	-9.282592814842037399e+01	-9.196298552645752977e+01	-7.478509547448607009e+01	-4.756824648555062396e+01
-7.357278134801869385e+01	-7.928759649205197491e+01	-8.080722185468333407e+01	-8.320288262848978889e+01	1.783457984497269990e+02
-6.958872256065288298e+01	-5.460938895102985668e+01	-8.753679935528609235e+01	-7.661721992935298431e+01	-7.170854547362347375e+01
-5.346316125848924372e+01	-5.905112133849514322e+01	-8.143960289920374862e+01	-7.268318625041786163e+01	-6.243150321336150199e+01
-4.745565221308108050e+01	1.761366816217517908e+02	8.332091096713273259e+01	4.998136729430800784e+01	-1.559012944450269629e+02
-1.748631791042477914e+02	1.747190950929342534e+02	-7.821700538026378524e+01	-1.724921180497877913e+02	-1.705605057476767286e+02
-8.115228618492801616e+01	-1.725725046871256438e+02	-9.133872372004974238e+01	-9.814133558796162049e+01	-6.828911672044480952e+01
-1.703976405484131362e+02	4.976758524724476018e+01	8.129352229682027087e+01	1.701561188309685235e+02	-6.671405551681448287e+01
-1.654335293092999564e+02	6.272306998459688288e+01	1.001491818725578327e+02	1.062586193736774618e+02	3.728411900103302656e+01
-1.665198326690661759e+02	5.867636460166527712e+01	8.345565747485585462e+01	6.882279532847151415e+01	1.736117971132811135e+02
-6.533792732426718430e+01	-6.112879991443980998e+01	9.997753943270046761e+01	9.557587222146668182e+01	6.107604040123446509e+01
-5.620628058239144309e+01	-1.321577666658737371e+02	1.053513642671805144e+02	-6.158465546577445338e+01	-6.484938036917908732e+01
-5.836534476076715094e+01	1.711316627404652877e+02	7.459304765839875984e+01	7.380300073711583764e+01	-1.725403609659898621e+02
-6.132117353051179975e+01	-6.623674936214951003e+01	9.437129900730070631e+01	8.248251976232008076e+01	6.256945797957217081e+01
-5.365319892510125754e+01	-1.770293433513018329e+02	7.931238090197652468e+01	5.327580106408428406e+01	-1.625176964056106783e+02
1.735846083613793382e+02	7.835301118833305623e+01	8.259427797412620009e+01	6.328246178827239277e+01	-1.561098932389151059e+02
-5.473327793245462658e+01	-6.117927319115675289e+01	-7.644468186791664266e+01	-5.988071188143246815e+01	-5.606618709275091561e+01
9.929617222790997744e+01	-6.372115074554422876e+01	-8.380573343070646786e+01	-5.512622029644796839e+01	-6.630012891104900064e+01
-6.177782037023417416e+01	-8.554695969674908440e+01	1.061807400493052995e+02	-9.966502280062677244e+01	-5.300848941304415263e+01
-5.873448561350726749e+01	-4.243341498035057668e+01	-8.495765649710823197e+01	-8.282394583222588835e+01	1.782721334078803750e+02
-8.732939292131914044e+01	-1.505419756064460728e+02	-9.199029910462033399e+01	-8.760775564021112416e+01	-7.128661005736296374e+01
-6.378606950533331599e+01	-5.150136526795180458e+01	9.001965909431649493e+01	9.037691676485474090e+01	6.138001913686063915e+01
-5.469920657078701254e+01	-9.590276520076977818e+01	9.687945611570397375e+01	-8.456215057806329582e+01	-6.104620611249308126e+01
-5.412218785599196735e+01	-7.752350855479478753e+01	1.204035915945828776e+02	-9.438776934835284749e+01	-6.278422772346365832e+01
-6.245487902437994165e+01	-6.533251854090981681e+01	-9.505073523893315723e+01	-8.724884409164299370e+01	-6.232181311433952686e+01
-1.615702834580338276e+02	-9.260815697006445646e+01	-9.985817792521736180e+01	-6.442300570528387027e+01	-7.857298320376324341e+01
-4.739837989658818884e+01	-6.074717387368588106e+01	-8.378835259274299574e+01	-6.588161199692719094e+01	-5.725368295314831357e+01
6.414265111543575415e+01	-8.587880969156347533e+01	-9.402744848783979137e+01	-4.577523908236620542e+01	-6.536546339442408282e+01
1.761249530194894248e+02	-1.729438755820858376e+02	-8.713588107380337533e+01	1.687932318352882817e+02	-1.729609305330948814e+02
6.950483281084345322e+01	-9.081870257674999891e+01	-8.493345367904311161e+01	-5.589796171462938190e+01	-6.100833365918954598e+01
-6.099125472952165694e+01	-7.262120245214366321e+01	-8.063459345143098744e+01	-6.764312059807886612e+01	-5.594195530441076158e+01
-1.796789580585257511e+02	-9.406435796315612663e+01	-9.459133976618566919e+01	-6.846407887115420010e+01	-5.397508795769764589e+01
-5.498669431471003577e+01	1.779525846898522730e+02	8.436105747446539738e+01	4.679228248745616980e+01	-1.579095308102093895e+02
-8.346274205169623883e+01	-1.524159337764782265e+02	-8.790008075561404155e+01	-8.574710832716424136e+01	-7.346801061464456950e+01
-6.831400127821571289e+01	-6.080907150897358093e+01	-8.198672035526914215e+01	-8.217360153960774483e+01	-6.667251588150151065e+01
-6.654670323682768185e+01	-6.944765793306605417e+01	-9.064303579216897333e+01	-8.686978840143777347e+01	-1.718943713797974340e+02
-6.538624060561443230e+01	-5.802026046888610011e+01	-8.212320859874661494e+01	-8.073505543999317524e+01	-1.779168116146706495e+02
-6.852470526852752641e+01	-7.534747287009545857e+01	-7.435749665160788879e+01	-8.574807167699002264e+01	-1.780216209430575987e+02
-5.225210307983794422e+01	-1.057292383357910950e+02	9.788479096649852806e+01	-7.617572967980137832e+01	-6.359722369104989070e+01
-6.248908843123090406e+01	7.682241757722769648e+01	1.048364432139168372e+02	5.283102865949624771e+01	-1.016965637196839936e+02
-1.688968340819803871e+02	-8.844656512216592148e+01	-9.005426650466479543e+01	-8.847383943381615268e+01	4.926002352254607075e+01
-1.459482817438871507e+02	1.192426050127499906e+02	-8.078180184946980091e+01	-1.563050698592985555e+02	6.587410784243633088e+01
-1.595214034776165306e+02	5.307884988642590685e+01	7.689269040664513000e+01	-1.795499763112723883e+02	-4.899032417250705862e+01
-7.166363955271438613e+01	-5.425447061038459395e+01	-8.491157900194507135e+01	-5.232238209998858736e+01	-6.896699704742263748e+01
1.760853016039770580e+02	-1.694732994877867327e+02	-8.577302833036982577e+01	1.733257108553326304e+02	-1.767160066689967266e+02
-7.564763599566376229e+01	-7.471182604700736363e+01	-6.703634786333816464e+01	-5.240502395779001432e+01	-5.562400198095576087e+01
-5.054584458986267492e+01	-6.409137572980164066e+01	9.201965046857768016e+01	9.984007025732920226e+01	-5.955605975172216660e+01
1.764512099058985086e+02	-1.693754138760630497e+02	-7.975133614648883906e+01	1.727284261603616358e+02	-1.761263801609549660e+02
-5.690455979367021655e+01	-7.653630044234635932e+01	-9.055647820043998308e+01	-4.991780652974895105e+01	-6.873004627834815494e+01
-5.755691389189723850e+01	-9.150864527678102434e+01	9.661671303273104172e+01	-9.061204694646347946e+01	-5.489506040658564245e+01
-6.731677429365628029e+01	1.711365489875989283e+02	8.052203735358935432e+01	5.795784116095725835e+01	-1.740538596749941576e+02
-5.310022925245399250e+01	-7.235087552605820349e+01	-8.338852136989173403e+01	-4.968722687455529297e+01	-5.791757534486842474e+01
-4.605958783812387480e+01	-7.299752866628205084e+01	9.189904470804160042e+01	-1.654515427817736395e+02	-6.569964818756241698e+01
-6.701188386940373221e+01	1.585454772069970204e+02	-8.467168322271184877e+01	-7.072147340057931331e+01	-6.292632177014023398e+01
1.779649362100051917e+02	6.899409774589611288e+01	8.462738928317537557e+01	7.501718915111226238e+01	-1.747631173095650752e+02
-7.340861858091125214e+01	-6.826441541258746781e+01	-7.090078653758699545e+01	-6.549412753364575224e+01	-7.535329741820470417e+01
-8.145007050977056906e+01	7.071626205388237452e+01	1.078993128506139811e+02	-8.199548897868447739e+01	-5.284587993316652899e+01
-5.816830119012324474e+01	-8.030133967668561468e+01	9.304001977521160427e+01	-1.103722152392469127e+02	-4.763591203111943173e+01
-6.249271262964504103e+01	-8.000758733606956241e+01	1.011325475755740797e+02	8.452467680605579403e+01	-6.711705419971478648e+01
-6.721439134125529336e+01	-6.613323809880030524e+01	-9.019989918597408973e+01	-7.922210621407207043e+01	-5.064254745463016150e+01
-6.401236094770294471e+01	-9.326664732780122335e+01	-1.017902100273246049e+02	1.660898592988602616e+02	-4.854957596479050608e+01
-5.012964579572767576e+01	-7.247323561747110432e+01	-9.004311792762574385e+01	-6.722932818516713382e+01	-5.454179838085445198e+01
-7.638938370416505563e+01	7.346940920477324255e+01	9.083993994987775977e+01	-1.759787814334635243e+02	-1.754633601428257350e+02
-8.371254098131575461e+01	-1.416533109104155699e+02	-8.723989475864424037e+01	-8.507790675315484918e+01	-7.451455416759660011e+01
-8.024037604573102556e+01	-8.224653005820040619e+01	-8.092538409004490063e+01	-7.810805648108014054e+01	-6.879390088379361146e+01
-8.237325027187289095e+01	-1.728015351222681204e+02	-8.567545155439576376e+01	-1.011173095060889295e+02	-6.604805024153861837e+01
-6.301050645638385106e+01	1.397682709899654299e+02	9.314723981695075850e+01	-4.892751112165347394e+01	-7.006856335351092468e+01
-5.364330370093325939e+01	-1.590277137386509594e+02	-9.240762197549420875e+01	1.011961189540588464e+02	1.571557119506294100e+02
-1.786447763395891855e+02	7.435235003740086768e+01	8.968976836723976476e+01	7.319547168408797688e+01	-1.779319151238399286e+02
-6.842605115912606095e+01	-8.831266286221656969e+01	-8.231991615479144286e+01	-1.483286656969965804e+02	-8.239324519582208950e+01
-6.138945958738182895e+01	-6.188564066945227893e+01	-8.215862850006642759e+01	-4.273533721102662497e+01	-5.825023474414501123e+01
-6.769347027779488712e+01	-5.908841643935630117e+01	-8.316104872998390363e+01	-4.170112735469459864e+01	-5.299740153270452936e+01
-4.767652912281270972e+01	1.764187062500661511e+02	9.587269086836987242e+01	-9.002257328547109694e+01	-7.884598914710957729e+01
-5.914507508350386189e+01	-5.584885089566909500e+01	9.754705460870866318e+01	7.643413370253587402e+01	5.860517954107152150e+01
-6.609286297667588883e+01	-1.652802979779322072e+02	9.412745294341659985e+01	6.354139310912709959e+01	1.766315070892413814e+02
-6.354323429430490933e+01	-6.605180390354506414e+01	-8.516041415127534719e+01	-7.820345302060671600e+01	8.895986454969757062e+01
-7.043927324634411491e+01	-8.761827677639347201e+01	-9.085401605425100513e+01	-1.523677242492110508e+02	-7.606383560563294566e+01
-1.453158737720339673e+02	9.318478050110491040e+01	-8.868374729195949158e+01	-9.942273613656293207e+01	6.086380608565446693e+01
-5.157498654331745058e+01	-7.766229341376754292e+01	1.018257384513661208e+02	6.855905426258857460e+01	-8.739808733902138727e+01
-5.376564820146099777e+01	-9.771796350100260042e+01	1.109050231794545596e+02	-8.981765023325438335e+01	-6.182732072075775420e+01
-5.176339546574865125e+01	-9.731659902061574030e+01	1.110424422997232767e+02	-8.884582590607460872e+01	-6.128280163124448165e+01
-6.177569718542471833e+01	1.675411360100015372e+02	-9.640775136917110899e+01	-7.610785260198574065e+01	-7.220429258211261470e+01
-1.777893779618578378e+02	1.560451671967393850e+02	1.071191403266836488e+02	8.254071811541216164e+01	-6.622389643202573950e+01
-5.923223939627650481e+01	-5.525082539574847118e+01	-9.314662347468555481e+01	-9.618841191244567312e+01	6.196291823119112507e+01
-1.611322433373249510e+02	5.586469170553161945e+01	7.851161476632174185e+01	1.791902681341438495e+02	-5.547703092675186554e+01
-7.496815685735853663e+01	1.743484254616739406e+02	8.334940353407901625e+01	5.072984340349269416e+01	-1.724355929489594530e+02
-5.474114746298191392e+01	-6.134671585710151476e+01	-6.885081934529976877e+01	-6.643422891268220098e+01	-5.477228453224464744e+01
-1.701265854806702293e+02	5.770167945426428702e+01	6.867515108772899168e+01	8.013637332137987812e+01	-7.237643768341344241e+01
-6.914368893443740660e+01	6.545186847508270489e+01	9.857880977745269035e+01	-7.741052063822887419e+01	8.350457967914343271e+01
-7.732697200045002717e+01	1.593380408635439949e+02	8.967306184118235990e+01	-8.735025834845293957e+01	-6.870552425373740846e+01
-5.957133704405575259e+01	-5.936935493014852483e+01	-8.534397705755193897e+01	-5.380539943818303783e+01	-5.386712611170988652e+01
-3.338529424612994490e+01	-1.023872615612189492e+02	9.670796980885654648e+01	-9.924445590332207701e+01	-5.533211009729593854e+01
5.402489784839677611e+01	1.207084740558251212e+02	-9.378412520217123927e+01	-5.882241838108475918e+01	-6.120164349108707569e+01
1.795570821269531052e+02	1.332779422540246799e+02	-8.871842921205310972e+01	7.726686180547227423e+01	1.795247998951057014e+02
-6.482085944425132595e+01	-6.424587204655070138e+01	9.637792728603210435e+01	8.411420197646472730e+01	-8.208541505163033491e+01
-6.334252257135326403e+01	-1.779249809614093465e+02	8.889419109321283941e+01	-1.674617648634834097e+02	6.490467215473574925e+01
-6.795827345721775714e+01	-5.829324637720280577e+01	-7.834163048266213991e+01	-6.768435261013969750e+01	-7.410233406431594005e+01
-7.268718334027248318e+01	-1.761976866455012782e+02	8.096866057388066906e+01	5.186530467310987547e+01	1.735921355240591026e+02
-4.845997808234984205e+01	-5.027378294387094115e+01	-8.565050266418018055e+01	-7.204981038697238205e+01	-4.153309714341985881e+01
-1.766159408756752214e+02	1.692994042668388772e+02	-8.481554926568514929e+01	1.748916774311567792e+02	-1.773203865763058502e+02
5.655122455379945023e+01	-1.553603964682803280e+02	6.688104924437341481e+01	8.297860037158487501e+01	4.623956788755085512e+01
-5.555901196520841978e+01	-4.643478954671487458e+01	-7.032119439435476238e+01	-6.470821543676700571e+01	-6.036185348507103754e+01
-1.637689184636747370e+02	6.601552966923114241e+01	8.614506693132702253e+01	7.112104152944556290e+01	-6.118882064443691604e+01
-1.678023479431971623e+02	-1.422503691547111089e+02	-9.888574012181862827e+01	-8.028291214803888920e+01	7.327949586088604406e+01
-5.678105345718985575e+01	-5.779492136663266422e+01	1.138165933277582127e+02	8.986412996997870550e+01	6.176775409814282369e+01
-5.302039002884861674e+01	-7.822922224467198760e+01	-9.296588189676913316e+01	-8.891509082186388468e+01	-1.746715362376600922e+02
-6.484526399988590128e+01	-7.814087116393724841e+01	-8.696037977726449242e+01	-6.119112589568223370e+01	-5.929914202939411894e+01
-5.445883962948976631e+01	-5.225751386639595353e+01	-7.735371215368516573e+01	-5.176923532333838551e+01	-5.911335148105373349e+01
-6.287312698033707647e+01	-1.696037135564246512e+02	-8.558657314319967213e+01	1.778924923080699330e+02	-1.591184376322021023e+02
-5.643928575713089657e+01	-8.538528513779199614e+01	-9.315124735838804781e+01	-1.444129415055361960e+02	-7.188961842694324389e+01
-4.800111072383151622e+01	-6.859758789701940884e+01	-7.926971545725250223e+01	-6.688560828693424298e+01	-5.784060543416531885e+01
-6.780453850848448383e+01	-1.464959427689959170e+02	-8.638928534137093607e+01	-7.565751472825063217e+01	-6.838317541645969300e+01
-6.081387748935461701e+01	-1.209862837200557095e+02	-8.229318753899717365e+01	-6.689018028414119499e+01	-6.102282577704281152e+01
1.732938498542644368e+02	1.739349032005361835e+02	-9.623857907634909736e+01	-1.278258738268130799e+02	6.202729129647988060e+01
-9.523293147693178184e+01	-1.522127929491758493e+02	-9.321774719644277241e+01	-8.451590743490798729e+01	-7.544625702004509549e+01
4.447718324717462224e+01	7.719084180634911263e+01	6.908408587410271195e+01	8.376973417569341507e+01	-7.474971205802498275e+01
-5.252516627517568537e+01	-5.610690112891665393e+01	-9.730189432679276251e+01	-9.818171409466275179e+01	-1.767291347577764498e+02
-6.509555629878444449e+01	-5.742983225091941790e+01	-8.026634336168019956e+01	-4.977670467403775945e+01	-5.655825233737846247e+01
-6.016277935052999482e+01	-6.898149859886277113e+01	9.799987379697370216e+01	1.383465640485929384e+02	5.902996559985287206e+01
-6.401434115470654262e+01	-5.335116078024792330e+01	-8.944111753784929419e+01	-7.266599634735268864e+01	9.040582726479655662e+01
-6.950096088824641072e+01	1.708551217815224845e+02	8.136929464910207344e+01	5.786026925177326774e+01	-1.758742877431846239e+02
-4.300917211128399487e+01	-7.268546161527044092e+01	-8.252983544414048822e+01	-6.453557216117008011e+01	-6.407521721274754611e+01
-5.224243032234394946e+01	-7.131752846962541525e+01	-9.876513854475072662e+01	-6.626561933489853118e+01	-5.331579944623798895e+01
5.633192090130180674e+01	8.825117091514393053e+01	9.022711239671049555e+01	-4.655238343434796633e+01	-6.921980005967772343e+01
-1.733317372788986575e+02	7.067919793403112294e+01	1.006109677234974669e+02	1.017194377648394550e+02	4.861066231263973236e+01
-5.292251207985455608e+01	-6.114806472167071405e+01	9.869271158448280801e+01	6.167659884671675741e+01	1.683782945938461921e+02
-4.640637257952899120e+01	1.620242797470675100e+02	9.216485289790701074e+01	7.832908044034810757e+01	1.657484776174921706e+02
-8.113422264558442976e+01	-6.972293786707315633e+01	-9.282881932871492836e+01	-4.764977061581313222e+01	-6.792593906862694553e+01
-7.920718235819168740e+01	-1.787301234120151037e+02	9.503352244530721293e+01	1.719715573766726777e+02	-5.050373828761806294e+01
-1.753711312415333339e+02	-8.657294959599505546e+01	-7.766913742869577675e+01	-6.825373106235785770e+01	-7.133597149991994968e+01
-4.739126081632604581e+01	-1.421868867884256531e+02	-8.350302135310560914e+01	1.708855114070312027e+02	6.120188673959114567e+01
5.859389398240121238e+01	-1.485772018803588992e+02	-8.297041396835896876e+01	-5.729692167015053172e+01	-6.369609928941864752e+01
-5.380283007624989722e+01	-6.337126716907145152e+01	8.917979416881904342e+01	9.950733715698430615e+01	-5.743387401928155356e+01
-5.694472123004421604e+01	-4.455004073640552775e+01	-8.403911033794312857e+01	-7.976422887007086615e+01	-4.696275247750217829e+01
-5.024011630256772065e+01	-1.785865619980482393e+02	7.924181863658580482e+01	4.889028806017604012e+01	-1.584305089485634994e+02
-6.308218972002362079e+01	-7.388589426313319564e+01	-8.856451668249259512e+01	-6.223915452624448363e+01	-5.663128772376397535e+01
-5.934594110993693050e+01	-4.873361292271235357e+01	-8.395824616194575185e+01	-6.932513201253516399e+01	-5.665272685563135013e+01
-6.137869941796255091e+01	1.554911014243644729e+02	-9.463837621716297122e+01	-1.052595213657237139e+02	-5.576908723394181067e+01
7.912897305798870207e+01	-8.255821853139130440e+01	-8.883556897093357918e+01	-5.252339463906684358e+01	-6.005668774108173125e+01
-7.863332104409271039e+01	1.676677565051861905e+02	-9.134703423839347636e+01	-5.327227932303781444e+01	-6.239983822416814974e+01
-6.744310215741343484e+01	-4.031350429748552244e+01	-8.489629116379745710e+01	-5.856137458946552954e+01	-4.867693807315925625e+01
-6.483277545149853438e+01	-6.186016915225383883e+01	9.359458978995289158e+01	8.636959419803265803e+01	5.926548643617898193e+01
-1.725092257669215030e+02	5.315359183890342365e+01	8.520649401489282582e+01	1.719704972931774023e+02	-7.261815024289839471e+01
-5.858414971152856765e+01	-5.822919824058151050e+01	-9.326622005211795852e+01	-5.475304331753916642e+01	-5.787332439727796185e+01
-1.787877000260389764e+02	5.811936455061866980e+01	1.064847068554712166e+02	-4.413720987050772493e+01	-7.370336507042340202e+01
-8.414204965695849125e+01	-5.639915700244148411e+01	-8.320483990259604923e+01	-3.550877576948317227e+01	-6.095059761473101645e+01
-1.625531108908427598e+02	-5.443560261700989145e+01	-8.721309205248824981e+01	-7.001910280003477283e+01	-6.166698165362424078e+01
7.384054518454973959e+01	1.698719171036802607e+02	-9.403645129781797607e+01	-6.865884222930949932e+01	-5.393919734836448043e+01
-1.493570834049230314e+02	6.874762092796854063e+01	8.181620634893289434e+01	7.989116394064294013e+01	1.712656414513483298e+02
-5.809431833105382026e+01	-5.688815422880935557e+01	-8.141521530265286799e+01	1.395256716120526903e+02	6.250035772839974868e+01
1.694741239391018439e+02	7.384465731810145428e+01	9.838848544224457271e+01	-7.332876564775749273e+01	-6.517336874191475715e+01
-1.555251385084826836e+02	6.552977273713840134e+01	8.037267100297935940e+01	7.590314484352008151e+01	1.690435795360198767e+02
-1.746143485291169668e+02	1.779378421729491038e+02	-8.177441822524042436e+01	-1.755685237330051223e+02	-1.799601404059065999e+02
5.944618702457015758e+01	1.673713780398608435e+02	8.602326090615014209e+01	-1.020681240803113070e+02	-5.092425703878169685e+01
-7.363347462179868330e+01	-8.182493442373520054e+01	-8.496000755461668064e+01	-1.407160218781233425e+02	-8.626206965799599402e+01
5.595715554715981455e+01	9.130586135570099771e+01	8.973048018653236113e+01	-7.685934428074908453e+01	-7.192342870518311315e+01
-1.748176286987580283e+02	-1.785612982938856703e+02	-7.646399526005170344e+01	-1.777705890619353113e+02	1.710214410252518462e+02
-5.852994398506478291e+01	-7.106997305818863708e+01	-7.869409637777766875e+01	-5.643889566184323314e+01	-7.157632023152233103e+01
-6.393865431839885360e+01	-3.885445643341858357e+01	-8.688070924819376728e+01	-5.789832628700744976e+01	-6.930454853629684919e+01
-6.976486843218286538e+01	-8.546583005695065083e+01	-7.711797756092273914e+01	-5.982230629294906521e+01	-5.901418402808518948e+01
6.374992217960527796e+01	8.366711244480850951e+01	9.873999338690811101e+01	-5.301545931926592914e+01	-7.037156346330309020e+01
-1.584436409554383545e+02	-1.730615556964537234e+02	1.052583657997490008e+02	7.494455729331313876e+01	-6.795728847368849301e+01
-7.669099812833151475e+01	-5.343017322653523138e+01	-8.252883229286616995e+01	-9.400785619266011395e+01	-1.529252966685255899e+02
-5.117213909440686592e+01	1.782403037148847318e+02	8.372357817268007807e+01	5.236308407298746204e+01	-1.574920938823462677e+02
-3.306437706177818825e+01	-1.660128089621531160e+02	-9.092983592704665341e+01	-8.884307754579134553e+01	-6.135276176206081544e+01
-6.564914480518108064e+01	-7.599018352470537252e+01	-8.312539591072680878e+01	-8.285501734613220037e+01	-1.663348783132347535e+02
-6.240678264639376494e+01	-6.028086153031041761e+01	-8.116498727926796164e+01	-5.803261050471394356e+01	-6.034368601004628374e+01
-6.650574133111361164e+01	-9.467920278356498898e+01	-9.518458424480699875e+01	-6.875348678276560577e+01	-6.610710459946230344e+01
-7.813196080267047705e+01	-5.559869281361979887e+01	-8.540543486885053426e+01	-1.148846871366715590e+02	-1.646926082605030501e+02
-8.626086925500831626e+01	6.214622023571376275e+01	1.090521822725858385e+02	-6.323584254968881169e+01	-6.780759269675861844e+01
1.777572201264485727e+02	6.231116755136981311e+01	8.314393928812889101e+01	6.671175097764032103e+01	-1.797728535048384515e+02
-1.764439295012731463e+02	-8.997747065649949150e+01	-9.448368656933037357e+01	-7.353874134369193882e+01	-5.928715809621549226e+01
1.755434398444438671e+02	6.060343937078016552e+01	1.025689359825679929e+02	-9.403699413761897574e+01	-5.728635071631762088e+01
4.794095414931458521e+01	-9.126350936626276678e+01	-9.043034432901254149e+01	-8.553473679236633131e+01	-1.710386375655495215e+02
-6.094757588093104772e+01	-6.171620062147280805e+01	-9.918752527208705771e+01	-7.954026412338386365e+01	9.226821258394896574e+01
6.814021692176221734e+01	7.715850793961912757e+01	1.007200258711422407e+02	-6.047279648395279850e+01	-6.304101180108322922e+01
1.772343207020628313e+02	5.302725883260463036e+01	8.724883560728359555e+01	8.413895503194967773e+01	-5.295246524207190220e+01
-7.344347498463874047e+01	-7.616389521329375611e+01	-8.363844028541400633e+01	-5.166556987739438966e+01	-5.581136418971284741e+01
-1.786966457459098194e+02	1.752235742905945983e+02	-7.874672633256642484e+01	1.794344251935237651e+02	-1.717880284681895944e+02
7.416137908070051310e+01	-8.664130495913394725e+01	-8.265798598858641810e+01	-4.845496378130355453e+01	-7.068145357996776568e+01
-9.890272909252593081e+01	-5.543834106838234277e+01	-8.392212848218524357e+01	1.761939192130779475e+02	-6.203457998012412133e+01
-6.223697717807195318e+01	-7.825004637189425694e+01	-7.625835298911016480e+01	-8.542647969195360247e+01	-1.726935680018032713e+02
-1.608584108040907381e+02	-9.005162148471696071e+01	-8.395373655474081431e+01	-5.759101786032073278e+01	-7.432217267456788079e+01
-8.645662639208356381e+01	-5.064976312597801922e+01	-8.539078144350433774e+01	-1.040288772866572771e+02	-1.652242371484188368e+02
1.600777940484730664e+02	9.223566796805417312e+01	-8.869733447680657434e+01	-6.300896963216328572e+01	-6.906784980572427912e+01
-5.592801380590997695e+01	-6.765631836923971321e+01	-8.699599182071000314e+01	1.752266438004294571e+02	6.843112563137142956e+01
-7.444321057405011288e+01	-7.065579325741714456e+01	1.064156431555844762e+02	6.661794960850036773e+01	-1.785661460823098992e+02
3.802944541187783756e+01	7.802929620258511534e+01	-9.208680523967794329e+01	-9.050015374357590758e+01	4.851053585870354823e+01
-1.313387469842726318e+02	7.067945013991247549e+01	-9.779174683226732157e+01	-8.152984441482539069e+01	-8.414352068412603103e+01
-1.710682962076854778e+02	9.955104343856557136e+01	-9.842957050194480928e+01	8.762500722101991357e+01	-1.635330687608849303e+02
-6.895322787144250753e+01	-7.524327750857231933e+01	-7.545590771303045585e+01	-7.916006345508739628e+01	6.078621872847291030e+01
1.715182872428492828e+02	-1.691655917552996300e+02	-7.495813353302892779e+01	1.645937581930830333e+02	-1.735710651893445231e+02
-5.352809437074481025e+01	-7.046253031924601373e+01	-8.587158227220180606e+01	-7.326721072484954789e+01	-6.418919850181211473e+01
-1.639432078169700162e+02	8.353531295742115503e+01	-9.182857669773719067e+01	-8.129982959845850132e+01	5.916554057855332616e+01
-5.557040701503395042e+01	-1.006648370111160489e+02	1.002130123999081235e+02	-1.057836175471345399e+02	-3.310413853527794714e+01
-6.905785425492491925e+01	-6.185072705525332992e+01	1.096899960348310827e+02	5.976177723550885190e+01	-8.390697678921858937e+01
-5.177494793874320322e+01	-5.443425367545050619e+01	-8.610066733915162729e+01	-6.680594996819537812e+01	-5.613168956190975933e+01
-1.695278413957430246e+02	-8.246861451809090227e+01	-8.008572420961942839e+01	-5.767049721081985325e+01	-7.415526698346236856e+01
-4.036393878393043622e+01	-1.211361745295609182e+02	9.537423048024226091e+01	-6.513297184860368816e+01	-6.405201602768218549e+01
-6.182115346996194205e+01	-5.804875488820930940e+01	-7.986378568223014440e+01	-8.128651200960364065e+01	-7.275049898822608441e+01
3.512698537966053181e+01	9.891996882754169462e+01	-8.183704600023779108e+01	-7.451395631367286398e+01	1.796773165113893640e+02
-8.029368980722615845e+01	-1.643972803705784429e+02	-9.302289276052796652e+01	-9.315079105219776068e+01	-7.072371918269729463e+01
-5.259867028564235625e+01	-1.523002123551092950e+02	1.007494534514591038e+02	-5.552161153815281835e+01	-6.494788444913677949e+01
-7.374767336928127293e+01	-6.829748189312911677e+01	-8.851572271691875926e+01	-8.437097806095621877e+01	1.799318337184245422e+02
-7.916285938781405207e+01	8.903044580679400610e+01	8.506462174609055182e+01	4.806868524753038230e+01	-1.731872261326731746e+02
-5.709527825564137515e+01	-5.263451867809644114e+01	-8.353827226235917180e+01	-6.639930607389901240e+01	-5.882950765484076783e+01
-1.704620300854069797e+02	-8.753061448256255517e+01	-8.251688322596338310e+01	-5.533887749025538483e+01	-6.717610488574086958e+01
-6.657855979158681237e+01	-5.268928823401223127e+01	9.123731298373543552e+01	8.346702894793665450e+01	6.156689076228983026e+01
-1.534476004143491252e+02	6.627691523793113504e+01	7.745827070893273003e+01	8.258081776523536632e+01	1.713050693465370955e+02
-1.629698562275339384e+02	-7.332560483396167683e+01	-9.343219428786778735e+01	8.976295493295042149e+01	3.952499301678658838e+01
-1.737150344369204333e+02	1.686830780502594962e+02	-7.877361584756862101e+01	1.788242806995623084e+02	1.794531630710718275e+02
-6.807939726627911625e+01	-7.351398267206852211e+01	1.032124261314607452e+02	-1.138814310625598125e+02	-5.090863399326069327e+01
1.758358693025431023e+02	-1.758791410320471016e+02	-8.764022925553869925e+01	1.696264839158830853e+02	-1.639662269452184660e+02
-6.703711435066948354e+01	-4.707640707530891433e+01	9.725528537059717848e+01	-1.574841327333859340e+02	-4.988487210101283864e+01
-6.425962894937846670e+01	-6.038201676264550599e+01	9.670199249968733568e+01	8.231308596314828208e+01	6.415347963707779400e+01
-5.452183047780513903e+01	1.158954650001904696e+02	8.314670696269439532e+01	-6.472645439128017131e+01	-6.506539400439575616e+01
1.774575270439675023e+02	6.797471319297817161e+01	9.507134587237895573e+01	-6.812677960095409446e+01	-6.567381035282929247e+01
1.782185006307376511e+02	8.178221840140950860e+01	6.334150370061414037e+01	7.442244994821196258e+01	6.466956753167100658e+01
1.794776068290757678e+02	7.889298914770719762e+01	9.388840103236043433e+01	6.738749057973041090e+01	-1.754881715654704237e+02
-6.252845225345978974e+01	-1.500827716734082742e+02	-8.850718933025726187e+01	-6.824569265505895999e+01	-6.882626956570278765e+01
-1.684781422405896478e+02	-8.767653318138073359e+01	-8.186567945642967459e+01	-5.013562992430480136e+01	-6.194392405561688264e+01
-8.006892055741349168e+01	1.428795040664277565e+02	9.651630603496317917e+01	-7.345055447083996114e+01	-5.503118238907528337e+01
-1.694167207808173714e+02	-8.593684430117617978e+01	-8.258462558972115630e+01	-7.421411302226725581e+01	-5.777451441900943507e+01
-7.802626711228508327e+01	-6.825031741343556746e+01	-8.551311548376062888e+01	-7.640928393672308516e+01	-1.760186367184674623e+02
-1.738666366210368608e+02	-8.633167268924556481e+01	-7.757576226468032132e+01	-6.237330094867201780e+01	-6.480993272877013567e+01
-5.326461039594344982e+01	-6.033327241581247335e+01	9.645121345957267067e+01	8.103986819963755295e+01	4.337060504040175601e+01
-6.267124026176320228e+01	-7.536156659936912661e+01	9.863742028127506956e+01	-1.084393287967972839e+02	-3.012147725202914117e+01
-7.464590937833844464e+01	-5.132113919689557946e+01	-8.857961522833655010e+01	6.120957000607529608e+01	1.610069411965581878e+02
-7.272749865205544495e+01	-8.090941609693601322e+01	-1.003144564737118145e+02	8.861082588495237644e+01	5.883891750653425845e+01
-1.695504642334320806e+02	1.360509963053394813e+02	8.175742684126221604e+01	8.440131768421338165e+01	-7.275084025618654948e+01
-5.640572927317627716e+01	-1.024418789726919528e+02	1.047778745565589702e+02	-7.713620068538314456e+01	-6.725783627798018927e+01
-1.707498248964234904e+02	1.731784488654207621e+02	-8.473646120859901032e+01	-1.714762811989440081e+02	1.742261720051359646e+02
-4.826356267272158362e+01	-1.191124714748961964e+02	1.041732901714397741e+02	-6.695064657844943667e+01	-7.238412515782816570e+01
-7.766410747568419026e+01	1.631571403060694934e+02	-9.450535947671154702e+01	-7.117445349730853366e+01	-6.702611277665364753e+01
4.236981638107668147e+01	-8.849238015097958510e+01	-9.539866687362683706e+01	-7.862851587839796252e+01	-1.686058493022114817e+02
-5.070505006306515128e+01	-7.958552619484839852e+01	1.132940143836175366e+02	-1.257504208932720360e+02	-5.789313771379510598e+01
-1.766822880429926101e+02	5.238415961289294387e+01	7.839831167613510843e+01	6.378495812164523926e+01	1.733611839321222874e+02
-6.448346966022782567e+01	-6.870914936222011704e+01	-7.292863965904545864e+01	-6.921095706399053427e+01	-6.311137460485169726e+01
-6.718270575643619225e+01	1.426822125518081066e+02	9.627949040547936477e+01	-5.733107822636667805e+01	-5.944844189875771434e+01
-1.527400416138710000e+02	7.264019921358799081e+01	6.679460145057328191e+01	7.942742905156957534e+01	6.455176686598818492e+01
-7.414586906322701054e+01	-5.417928417779177153e+01	-7.694103495402021053e+01	-1.029689702952336177e+02	6.629520417780739194e+01
-7.395060667835358004e+01	-7.515369017372259464e+01	-9.138844638964724254e+01	-6.433017381393473499e+01	-6.802872307030992260e+01
-1.787706070720292644e+02	5.886721305213781363e+01	9.340466969242568496e+01	-8.129861330476376224e+01	-6.501340748542276060e+01
-5.931586698524628076e+01	-8.817817084875710520e+01	1.042599427788679805e+02	-9.422338746023167744e+01	-5.512419155718055919e+01
-6.209843439993801439e+01	-6.064025425006803971e+01	-8.625477680312094719e+01	-8.966155600620695054e+01	-5.992233728771711299e+01
-1.796026900397529857e+02	6.017756003183210112e+01	7.977050601423655962e+01	9.656587242912213753e+01	-5.430995904612730385e+01
-6.606291311842163338e+01	-8.395107745817267642e+01	-8.956752110008801537e+01	-7.163006573899080820e+01	-6.866555975583567317e+01
1.676072041373766126e+02	7.985387326519621354e+01	8.232580230685461231e+01	6.730923974596824166e+01	-1.550997508295295404e+02
-7.082530529366140115e+01	-7.328301788956521534e+01	-8.097891166424427922e+01	-4.697723361112812768e+01	-5.440266815815071055e+01
-5.391238414172948268e+01	-7.363126353061045393e+01	-9.244980899716084366e+01	-8.907273550943617124e+01	-1.755680094092227819e+02
-7.332519445111933010e+01	-5.920418073471083886e+01	-8.811594070305135062e+01	-6.070780778548493117e+01	-5.269131009481430539e+01
-6.157137219725226629e+01	-6.130037070422500989e+01	-9.244662754091859824e+01	-6.544933533561084005e+01	-6.047366767096956153e+01
6.110844686544109550e+01	1.354355538911915460e+02	9.647898992134091145e+01	-6.960357250440044652e+01	-5.940983749979575634e+01
-7.489817671850244096e+01	8.851641468519382272e+01	7.729657553551459159e+01	6.972927393129596396e+01	4.587865252355850032e+01
-1.736686917134880161e+02	-9.352586262382436644e+01	-9.069524388652867231e+01	-8.100016994051163977e+01	-5.123130339667672217e+01
-3.861298482216282224e+01	-6.805930999252912272e+01	-1.017335451020222337e+02	-5.861376059088618717e+01	-6.198817415432029065e+01
-6.381751632989252698e+01	-1.717730182381992563e+02	-9.374019284415231823e+01	8.675922689357113882e+01	-1.548839261320756862e+02
-5.875116403154983402e+01	-5.041012115078052602e+01	-1.018005555192428488e+02	8.280981563874651386e+01	-1.713105660254702514e+02
-1.375153563769026448e+02	1.204892227494904233e+02	-8.363095677482552048e+01	-1.527988880458071890e+02	6.508298573048803348e+01
-7.868097700802164240e+01	-6.262763309938528522e+01	-8.331612162809187794e+01	-7.881678790091760334e+01	-6.775468547164362576e+01
-1.653763003576779340e+02	5.712924369244613132e+01	9.406666766394117474e+01	9.292714057058235255e+01	5.110398951824702607e+01
6.166874538112337945e+01	8.865883386509538866e+01	8.900240077824851426e+01	9.017297143174029372e+01	5.291322073869014275e+01
-7.150938822682505247e+01	-1.072589104558537230e+02	-8.509272584191639055e+01	-1.445020897410858254e+02	-7.202668724349553031e+01
1.740575833019703111e+02	-1.692325199256093811e+02	-8.392189089852641359e+01	1.708902436493929997e+02	-1.699885797365469671e+02
-5.369573092805970305e+01	9.535904735237744489e+01	8.925017377853397704e+01	-6.705515664263423048e+01	-4.917861560405625454e+01
-5.892371934014894919e+01	-8.198102826420276301e+01	-8.737513696262337248e+01	-7.022071802009688213e+01	-7.465817086829845550e+01
9.403012380814629978e+01	-8.291458762065259691e+01	-9.184477672874410814e+01	-6.616700235896063020e+01	-6.775200294183019878e+01
1.699836752591186269e+02	9.143402324466478603e+01	8.893518808849181312e+01	-1.692151303248511454e+02	-6.563842611128990256e+01
-6.345681954845688466e+01	-6.660653700875283789e+01	9.570709763123855396e+01	8.845638574527454523e+01	-8.285583914025519903e+01
-5.937099465905882312e+01	-7.710527038103799669e+01	-8.324248818072804568e+01	-6.304058043256095800e+01	-4.699735893301061651e+01
-5.738269660354330881e+01	-1.165075058538800619e+02	1.019048970598006463e+02	-8.303875870860809982e+01	-4.565810734401804893e+01
6.544869379403974108e+01	-1.336395922026572691e+02	-8.886428144641239157e+01	-1.786848501612810765e+02	-7.936955473845434028e+01
1.787584485912769310e+02	-1.434541361399807897e+02	9.322489695858799053e+01	-8.241577341998106476e+01	-5.672064880515810614e+01
-1.744827585079229948e+02	6.717804564824865565e+01	8.747159629812148296e+01	9.043064674706170081e+01	4.995053276329657876e+01
-1.652248153658517822e+02	9.247286922996491398e+01	9.013555112925149615e+01	5.414099392740995853e+01	-9.267414618638471779e+01
-5.724818559641779814e+01	-8.874133956970712234e+01	1.043782871725959183e+02	-9.156647224278250974e+01	-5.214986773985940260e+01
-6.339797540080184035e+01	-8.340314672328743484e+01	-8.941315046860459859e+01	-7.520715345492752135e+01	-7.024614637899095726e+01
-6.459886764359781353e+01	-4.862856186976036099e+01	-8.496722016294762625e+01	-6.394038716377598064e+01	-5.417740681771113742e+01
-5.483594444235487231e+01	-7.911885408695887634e+01	-8.495033414314302433e+01	-7.570803200505831398e+01	-4.808974939558446238e+01
-1.633785973371520015e+02	6.922934200290555395e+01	8.347647814021451040e+01	7.181729168728303137e+01	-1.641022430603149473e+02
-5.688913127027109340e+01	-1.209731255478209988e+02	-8.426083411953615609e+01	-6.319981093994464061e+01	-6.244189230952318326e+01
-6.621662056294131560e+01	-6.411108704189551588e+01	-8.080790607532746606e+01	-7.366772910556348108e+01	-6.968353116004443848e+01
-6.777550665197266255e+01	-6.697103592766153213e+01	-9.166590523782984690e+01	-8.157964569064399996e+01	-5.048263476090045998e+01
6.488646948181148844e+01	-9.368168404014323869e+01	-7.610972697260960729e+01	-4.906560883857648037e+01	-6.577109185089099697e+01
-6.422742915061161284e+01	-6.960243768428101419e+01	-9.404575662800735358e+01	-8.567938346210458178e+01	-1.769512143927486250e+02
-9.738873040847313689e+01	6.135827663286605116e+01	-8.386574219286568166e+01	-7.950816790034308212e+01	7.990429702866671846e+01
-5.833364667261358960e+01	9.402573129039784305e+01	9.866008297552899364e+01	-3.902881599566531179e+01	-6.439049653317266575e+01
-4.029202656726238274e+01	-8.996175501035639854e+01	1.002389693785802791e+02	-1.183691670237903537e+02	-5.711807537252097688e+01
-6.198348444958271131e+01	-5.894616779212996249e+01	9.947799881853524084e+01	9.361838823993770120e+01	-5.343407554187506037e+01
-6.253458176521654366e+01	-8.857418937601046593e+01	1.128070213092420886e+02	-9.653616097015154196e+01	-5.609066043975939664e+01
-1.746136915501891451e+02	1.708241991202149848e+02	-8.751903245262512598e+01	1.604711669170646360e+02	-1.773576827831854530e+02
-7.550159833067048964e+01	7.751163973332211299e+01	9.592597135159815025e+01	-8.069873540805433265e+01	-6.589903190788838572e+01
5.033965460902053479e+01	5.915366116422223541e+01	-1.004121626493834469e+02	-7.637907450833314726e+01	5.207026648214397824e+01
-6.449261279446466233e+01	-6.063921544440987788e+01	1.119222846769887951e+02	-1.424241791705812830e+02	-6.733886458563534916e+01
-6.597750027489894364e+01	-8.235427655014704840e+01	9.027540450525629012e+01	6.125931365352957414e+01	1.785421265552560044e+02
-9.299793878927727064e+01	-6.179680983987535114e+01	-8.054687889489163410e+01	-9.905698760712851936e+01	-1.616444262691209701e+02
5.905620300738674189e+01	-1.309157576167995956e+02	-9.930087222073764508e+01	-7.307838240221079218e+01	-6.584868678228338013e+01
-5.513655902649328766e+01	-6.335679409124822570e+01	1.075579740473296511e+02	6.831234129204331396e+01	-1.708666969617457028e+02
1.782703266340412540e+02	-8.778343483284885451e+01	-7.733933651955751998e+01	-5.891023586120183353e+01	-6.892601130921690356e+01
-1.743890051613196022e+02	1.604520407731917828e+02	-8.580609439331909982e+01	1.741572008847618633e+02	-1.749798710310303704e+02
-6.057233279288688266e+01	-4.579740462695040293e+01	-7.724793393042767775e+01	-7.975346107406144824e+01	-5.537831430982313918e+01
-5.236807016346728005e+01	-6.720591098786700002e+01	-8.497904579245791012e+01	-6.010121771393200163e+01	-4.586976774660752199e+01
8.906981980919384512e+01	1.773596030550723981e+02	-8.866857156225087522e+01	1.247043110477102346e+02	-5.364886242161235685e+01
-5.779249787305510466e+01	-6.146581151721635194e+01	-8.049921366930274758e+01	-5.040357000325916914e+01	-5.773578947137055906e+01
-6.804308133461151442e+01	-3.699960425198179337e+01	-8.463148319273570053e+01	1.624810392694214727e+02	-9.173546673959774012e+01
7.913238297107949393e+01	-7.520707156890134115e+01	-9.255128898293784800e+01	-4.995507731796007533e+01	-5.839542028571611354e+01
-7.190258217792292328e+01	-6.345881331388583391e+01	-9.315372400502484140e+01	-9.474672954052574880e+01	-5.709167331128276857e+01
-5.818978605352047850e+01	1.714087850210511590e+02	-6.862295913567196237e+01	-7.828268406553320347e+01	-1.719118354597773077e+02
-7.325051533366772105e+01	1.584513966335783266e+02	9.275116458719837453e+01	-6.981227556115686639e+01	-6.309549569419811377e+01
-7.748645384039998874e+01	-5.728886469016730132e+01	-9.557944077840286923e+01	-8.362987612355775013e+01	6.545832445961310952e+01
-4.204140537065489980e+01	-1.186281709625475429e+02	9.928752832005659457e+01	-6.937276648636780862e+01	-6.292179351128524445e+01
-6.016905837615335173e+01	-5.372647576280867554e+01	-7.740122195868158883e+01	-6.294869624776973893e+01	-5.308628882377603020e+01
1.799455017699628172e+02	1.650284869801049297e+02	-8.205556179265282424e+01	-1.517017425859263824e+02	-1.794644350179476078e+02
1.781250208075768739e+02	-1.059495610486763297e+02	-8.671976447884634354e+01	-6.876808435253362006e+01	-7.123035422808322892e+01
-7.584801648183942291e+01	7.883929986096664777e+01	9.127284693922426584e+01	-1.778128811228843063e+02	-1.697002795345192965e+02
-6.066756869040985833e+01	-6.496049663037308619e+01	9.806966772762331175e+01	6.967154561035461313e+01	-1.665853431247621756e+02
-5.883643687241890774e+01	-6.485002167634090142e+01	9.569877791863012817e+01	8.235388346582411145e+01	6.345330280078662355e+01
-5.110026029570472872e+01	-1.024823396653538055e+02	9.810492563924564990e+01	-1.000780097817581833e+02	-3.630895188556374364e+01
-7.095457387208362832e+01	-5.048061056269902025e+01	-6.532289893078022658e+01	-4.675243262050057069e+01	-5.380424974586426856e+01
-6.783675229381618976e+01	-5.040356582392644214e+01	-8.413961808390122599e+01	-8.593870860875506423e+01	8.379905220635546925e+01
5.119009293428445773e+01	1.231302437552198228e+02	-9.329857604314646835e+01	-8.755626119002594976e+01	1.764905047561769607e+02
-5.739424343523928940e+01	-9.322243930678510537e+01	9.928330639329310259e+01	-8.959964695681266278e+01	-5.663421635648004582e+01
-1.522431889668796430e+02	1.723438408250385407e+02	-7.441173200133096088e+01	-7.128059645914474629e+01	-6.385107910452295243e+01
-6.130095964529709818e+01	-8.634227752488428109e+01	-7.018509870288325203e+01	-1.730631924365873147e+02	-1.662274827951177372e+02
-6.570880812030301854e+01	-6.428475323898312865e+01	1.083950319686318124e+02	6.340048041604568851e+01	-8.588540435677562357e+01
-6.584785288980246776e+01	-5.624943001348709970e+01	-8.434283717087633647e+01	-4.526721424733776189e+01	-5.914068101940263489e+01
-1.689004198374726684e+02	-1.576371868310660602e+02	7.341974732676219162e+01	9.467440126739820982e+01	-5.809017815489449532e+01
-6.981628030475162916e+01	-8.418931866781893802e+01	-8.233728241127930403e+01	-5.871928622678470333e+01	-6.092443246598289619e+01
-5.539151592934480561e+01	-6.502988384654688048e+01	-9.813342924257304389e+01	1.698557711684669016e+02	7.578875571795008170e+01
-1.744173324398453815e+02	-9.387248436652856753e+01	-9.128095410832473533e+01	-7.769344987057080232e+01	-6.093737082835373542e+01
-6.977564164198106766e+01	1.671888932562227978e+02	9.016900905177077163e+01	-9.391323592784308971e+01	-7.268590822748360836e+01
6.903381025445057162e+01	-1.187970950318972285e+02	9.692241783629566498e+01	9.536450082904939052e+01	-6.674028761643361918e+01
-5.752652661009143031e+01	-5.268812744055229302e+01	-7.949983784537720055e+01	-6.367587555383524744e+01	-7.060050084765367728e+01
-6.732772842496875398e+01	1.636763238264797735e+02	7.901195348637476457e+01	-1.689492940156395377e+02	-1.684986581637554650e+02
-6.780698162593482436e+01	-4.992502268069809901e+01	-6.935238294881678200e+01	-8.496911551151370645e+01	1.760510496129167564e+02
-6.370430713534767619e+01	-7.581525281826584717e+01	-8.301560518387940135e+01	-7.253836061549559133e+01	-5.915361541965418013e+01
-7.340975257646775276e+01	8.216589862169026048e+01	9.988231538858782699e+01	-8.120212327738843783e+01	-5.795169694390832404e+01
-7.150942934871282830e+01	-8.223602443839052967e+01	-9.038242789786816900e+01	-1.485385454988721392e+02	-9.494155817978194989e+01
-6.372248123805877640e+01	-6.719495766383849400e+01	-7.967198333634283358e+01	-1.373731589601310361e+02	6.372258335887737957e+01
-6.568216154431326004e+01	-7.354953376539098997e+01	-9.247805432256421909e+01	-6.287022943657087382e+01	-4.908448579479073004e+01
-7.811920735736576660e+01	1.799335243236444910e+02	-9.057920474952027234e+01	-1.352184973066935356e+02	6.552671521215395956e+01
-5.155170641073996052e+01	-1.027218850074012977e+02	9.673776304276431404e+01	-1.016751780185201426e+02	-3.582276327139463490e+01
-5.911130102179328105e+01	-5.747664614613289302e+01	-9.274678284944825180e+01	-8.775576079280050124e+01	4.894306598523545659e+01
-1.717578106953347969e+02	-8.611673010998374878e+01	-9.468127338548259786e+01	-9.255488092980192505e+01	5.233361873851098522e+01
-6.206741666784345313e+01	-7.304157404020810418e+01	-9.306443220044039322e+01	1.554549593558710967e+02	1.627852507488754554e+02
5.368907496707108606e+01	8.085045334705269227e+01	9.941054506867648399e+01	-4.993438934977228882e+01	-6.916490125120718346e+01
-1.760751649493104196e+02	5.716290481427317616e+01	7.882024260920115921e+01	1.749772137515325028e+02	-7.179437656875015250e+01
-5.472165621824243686e+01	-6.912666817526815066e+01	-8.936047028724789243e+01	-7.580562989737346413e+01	-5.606922863515429611e+01
4.963010608914385813e+01	9.054934354805081398e+01	9.310444534297126040e+01	-5.300187300670415169e+01	-5.712579048402757564e+01
-1.775834699361462299e+02	-9.029479503992565981e+01	-9.292718104395795820e+01	-7.760178487717658413e+01	-5.935866717540429960e+01
-5.508377066044013759e+01	-6.140136468715332541e+01	-8.709509515542109170e+01	-4.859698894825705651e+01	-6.419748793938939002e+01
1.783565333940296114e+02	6.227789154561371276e+01	8.650148886200683762e+01	-1.754361412113074721e+02	7.614324852983470748e+01
-5.871765443972999066e+01	-6.950014386904570074e+01	1.138728298959937462e+02	6.988874844478543480e+01	1.509070866371925490e+02
-5.441592430842413819e+01	-8.283695937214143612e+01	-8.775246945587883829e+01	-5.769619905937161519e+01	-6.285229698436916834e+01
6.350237384531182983e+01	8.241159895291470150e+01	9.826218912166099528e+01	-5.997689408067477501e+01	-6.466767927343967415e+01
7.379165746650903657e+01	-1.405578843114630274e+02	-8.694020344125702593e+01	1.737370438813322266e+02	-8.433162103299423507e+01
-6.940930025911569601e+01	-5.362709382701888217e+01	-8.172534885718506814e+01	-8.543111683849902249e+01	-1.675424946424872701e+02
-6.447766889911555666e+01	-5.357317843897908460e+01	-7.186581733095636082e+01	-6.067821677794582058e+01	-5.822488531865305106e+01
-3.968146547992770934e+01	-9.534569212209245848e+01	9.934023972079664588e+01	-9.831789379487959479e+01	-4.312410299100982058e+01
-1.793343609880489566e+02	1.606381176251615273e+02	-8.503602221286882923e+01	-1.782511945101101105e+02	-1.745496856391728784e+02
1.694509551593689025e+02	-1.694439534827142495e+02	-8.620585387027969659e+01	1.783403654057690630e+02	-1.625499633498908736e+02
-7.033687480350303645e+01	-6.967558690238021768e+01	-8.101840950440951872e+01	-8.065928879889173686e+01	-7.036576849275220980e+01
-5.554848052759955834e+01	-4.680806510360702077e+01	-8.125298921158123733e+01	-5.931633062181587235e+01	-6.162966788834244625e+01
-8.637738073950707474e+01	6.331304066660313623e+01	1.087752454479268494e+02	-6.467567114888684898e+01	-6.644451758699523225e+01
7.876177240721835915e+01	-6.513764587847788334e+01	-8.635508034377572528e+01	-8.279035363955600246e+01	3.460386854358805664e+01
-4.446551934657808403e+01	1.729850646671800405e+02	7.458874559754488587e+01	5.618316403304202566e+01	-1.634412194588850014e+02
-1.731891994737384550e+02	4.894434183131436811e+01	8.791586974204774663e+01	1.734109530289289580e+02	-7.588814017526613043e+01
-1.732474851747076627e+02	5.213699960005335043e+01	9.645403095765020396e+01	-8.263443073009533180e+01	-6.446262980052416935e+01
5.249098701550424551e+01	9.311926361263181207e+01	9.234145381740388814e+01	7.786383292567548153e+01	1.776504002885668285e+02
-9.042301772936757231e+01	-1.485557257077821021e+02	-9.012902526227101418e+01	-8.502540959701133261e+01	-7.432222766102199785e+01
-7.232507758009681709e+01	8.679741591552739521e+01	-9.899198180812366843e+01	-7.539125012555339822e+01	-6.373281494893721799e+01
-6.103817854488642070e+01	1.542717384164156158e+02	-9.118982775705509880e+01	-1.117943891335145565e+02	-6.955600284209809558e+01
-5.914107332158035746e+01	-1.536624433837728247e+02	-8.896767224802292162e+01	-8.103767843251463887e+01	-5.256613158182438639e+01
-1.737311605057055317e+02	-9.003980451299601384e+01	-9.388536153261497930e+01	-7.927309685618459412e+01	-5.193610945805514945e+01
-6.917073415068219333e+01	-5.468095416276617726e+01	1.009977418400309830e+02	7.527776236255265019e+01	-1.779175141714287633e+02
-6.305116720312448564e+01	-6.835052809357239312e+01	-7.102810304045506484e+01	-9.134201345120600024e+01	1.711106283388205043e+02
6.261702227883064609e+01	-1.744830696135905441e+02	8.835810268251310617e+01	-8.815209331773534984e+01	-6.337637990394892995e+01
-1.734425034997316288e+02	5.637307920306229647e+01	6.638134852982001632e+01	8.169282936620669489e+01	-6.848329560342199329e+01
-5.982640935964393236e+01	-6.161617506547523959e+01	-7.936375971518152994e+01	-6.658015095710278786e+01	-6.940748839277601689e+01
6.827948844914136828e+01	-1.194023171797623917e+02	9.594704009496479102e+01	9.376206329635436987e+01	-6.650912314726724617e+01
-6.814302552656701550e+01	-6.120649688165322999e+01	-8.697118865647772168e+01	-7.482779762156027914e+01	-6.898212243868852056e+01
-1.422392264307192704e+02	1.784057713333598656e+02	-7.378510035026245362e+01	-7.706661633016493340e+01	-7.295866427485120198e+01
-5.844483428005699466e+01	-5.885387118774575299e+01	-7.897708303775992533e+01	-8.317393496183491663e+01	-6.775932226987187335e+01
-6.530232909414399955e+01	-5.499519397409130761e+01	-9.232040700678591350e+01	-8.540046628446020804e+01	8.077890990463760090e+01
-5.553906158378684665e+01	1.005940634929533815e+02	8.969519960747368259e+01	-6.488284188369453886e+01	-5.267240683057789852e+01
-5.427756162425482955e+01	-5.835736891254675385e+01	-8.631947064538984193e+01	-6.593590630394906782e+01	-5.717796517505797738e+01
-9.497738511638571879e+01	-6.900576594066413350e+01	-8.999985208630201328e+01	1.245101101762713682e+02	-1.783209088495470951e+02
-6.237113230790350826e+01	-6.382636581639545170e+01	-8.820028952535392364e+01	-8.268820900612259095e+01	9.160850434232310135e+01
-5.607884323391842685e+01	-5.866024023710016877e+01	9.576843624256116527e+01	7.559612536428335261e+01	6.392145962058481956e+01
-4.741599402050071177e+01	-6.522372222617646287e+01	-7.725317226602598453e+01	-6.275409940759394800e+01	-6.809981594220283796e+01
-5.857222758513336913e+01	-5.212934058092471901e+01	-9.645720307669319027e+01	-9.751829041891096495e+01	6.367024947117801048e+01
-1.632813340503760742e+02	-9.722142243092268643e+01	-6.914917894665482834e+01	-7.702181864145124734e+01	7.123106891067550350e+01
-7.034041556460277889e+01	-8.073074175826747023e+01	-8.327104158917039456e+01	-5.368645143545925436e+01	-6.594844199335595647e+01
5.056875263029763090e+01	-8.881951245886173751e+01	-9.724207250599269514e+01	-8.424541272259041591e+01	-1.672012906631189821e+02
-5.451993159080210205e+01	-7.829338439453988485e+01	-8.172687281149663363e+01	-6.144361674810789253e+01	-6.087234507990594068e+01
-6.942871175247063320e+01	-6.723013254527465676e+01	-9.171516897592972839e+01	1.677095688431894587e+02	-6.113394477692499152e+01
-6.425827656920898789e+01	-6.754799248176999527e+01	-9.125895402786953525e+01	-7.112214041123584707e+01	-5.452745127347181864e+01
-1.135877791847271396e+02	-1.653960831679126215e+02	9.652464899373286755e+01	-7.166078292828642304e+01	-5.347179490898292897e+01
-7.540798455216132368e+01	-5.413236493883899669e+01	-8.027996072919631843e+01	-7.617991479717608172e+01	-6.966690012052838199e+01
-6.095542129118791053e+01	8.856789848975751056e+01	9.492423152565554290e+01	6.267110249360219143e+01	-1.614567428402360747e+02
-6.734443459301871826e+01	-6.244762567185944846e+01	-8.744194949279470563e+01	-1.318532113900719764e+02	-5.036193396551178125e+01
-5.069120799855016912e+01	-5.958931267322611092e+01	-8.722060396523706061e+01	-6.165241324035901727e+01	-5.980590208785847040e+01
-6.703397882428863852e+01	-8.512493200590783715e+01	-6.664990325236750834e+01	-4.771560240849165524e+01	-5.429157818138805425e+01
-6.253494237840821057e+01	-4.889975677215397099e+01	1.080845715600445516e+02	8.432916830939637975e+01	6.800634056478868672e+01
-7.176924934709796844e+01	-8.228810348800099916e+01	-7.325607744472146976e+01	-5.842162658981115442e+01	-6.324127888378352935e+01
-5.676846934116881727e+01	-5.137026827106009819e+01	-7.800177857293566319e+01	-4.705495317484430018e+01	-6.678843711095014157e+01
-1.741411259104325495e+02	-1.579184728360119720e+02	-7.086189024579215356e+01	1.595698421573574990e+02	-1.746024380001955763e+02
-6.979450142273195468e+01	-6.384642376536165642e+01	-8.508460183975118696e+01	-7.438379235193222883e+01	-6.388599639234275429e+01
-5.823771750614835696e+01	1.763215905020352636e+02	8.850681393637924543e+01	4.657170048165682630e+01	-1.603145969290751225e+02
-5.865338068352595258e+01	-1.111092749153539216e+02	1.037365471108920758e+02	-7.257899195207309617e+01	-7.525557022703632981e+01
-8.091643769152415189e+01	-1.515215477925551397e+02	-8.878252660774447236e+01	-8.747580616664887998e+01	-7.153322283324033037e+01
-6.606968975146061496e+01	-5.148682638721749072e+01	-8.493431072373762447e+01	-8.412826150185800600e+01	-1.688390236918997118e+02
-1.772464578756217861e+02	-1.529203617988685551e+02	7.233171964892490280e+01	8.261871866227026828e+01	-7.312318643037912125e+01
1.759651430765958366e+02	-1.488982686256323404e+02	8.720587516864827649e+01	7.743832903818778846e+01	-6.753550821486855682e+01
-6.081532267087186483e+01	-1.688252634014869784e+02	9.408198629483069908e+01	-6.577632858551717732e+01	-5.599226108202179120e+01
-1.679429181032659812e+02	6.433535536390292009e+01	8.450177462394661632e+01	8.130467896763555302e+01	-1.682847738170079026e+02
1.782087150839137735e+02	-1.334645361930656975e+02	-9.214834311259765798e+01	-6.577049374507437562e+01	-6.359961929536239467e+01
-1.675709352574634465e+02	6.903763425324666514e+01	9.488175279668243434e+01	8.399415594205999014e+01	5.233316793604653583e+01
-1.688987988871428456e+02	-8.102033023878337303e+01	-9.564796369886406069e+01	-8.543767944055512942e+01	4.779612147480075635e+01
-1.708012762904622832e+02	-8.789173605704232273e+01	-9.404835028506724370e+01	-7.748581456588333083e+01	-7.545355499650699471e+01
6.600247275420821325e+01	-9.280410253036387758e+01	-8.932790365682384959e+01	-7.109464531904139051e+01	9.785596636561899686e+01
-5.664619610227812530e+01	-1.484685150819118178e+02	-8.267226290117679355e+01	1.541745957115134615e+02	-1.728467852336813166e+02
1.624471820765365919e+02	1.112563332895662285e+02	-9.469519135407801969e+01	-7.224727925053805677e+01	-6.375789126969009146e+01
4.906489916733870871e+01	-8.979980268984064651e+01	-9.078753561432139918e+01	-8.271463182613300091e+01	-1.767223461856999052e+02
-6.213350297706575986e+01	-6.073822993321716979e+01	9.726566615729757359e+01	-1.746892929713876299e+02	-1.166420859071453577e+02
-7.370284459204857797e+01	-5.319039195691925670e+01	-9.103560850527598802e+01	8.656546895584021684e+01	1.707299517609558848e+02
-1.513165601826319744e+02	5.612333841722338690e+01	9.130534904667231899e+01	8.029338193866182394e+01	1.755555791262225966e+02
-5.297829684584891652e+01	-7.565822405398299111e+01	-8.193007515161799859e+01	-6.587064572655881989e+01	-5.637721475777097879e+01
-6.204945353876998837e+01	-8.849985996170941860e+01	1.052619193732340079e+02	-9.348849674939155818e+01	-5.703413288621165123e+01
-6.371292394623031896e+01	-1.665530875791928054e+02	-7.878993785695853092e+01	1.590372310218866971e+02	-6.212672281662229068e+01
-1.611784235796034750e+02	-1.047445482808161330e+02	9.292459950884729381e+01	8.448464117853049515e+01	5.607779107638036464e+01
-5.960888536677420291e+01	-4.861431966225853785e+01	-9.064232308414281647e+01	-5.422092457804345855e+01	-5.167275664626914988e+01
-1.638204542727416424e+02	-8.221739158500261624e+01	-7.270004686647835968e+01	-7.004306858094089705e+01	-5.887249728626972001e+01
1.781207290020219602e+02	-1.766192092562024527e+02	-8.277746775872822127e+01	1.782102974235197621e+02	-1.728095436499444304e+02
-4.427231227773184230e+01	-1.129370806298482393e+02	9.474319901415054801e+01	-7.291401769341894123e+01	-6.261411299727053859e+01
-6.785675323152695171e+01	-4.698712610445468130e+01	-8.871477444023173575e+01	-5.871539727037995249e+01	-5.598445387531509709e+01
6.952013146307972136e+01	7.673824376729490382e+01	9.742485236668558457e+01	-5.927196115805946874e+01	-5.824279254423691299e+01
-6.827289847730665429e+01	1.649117178866373195e+02	-8.958056147771399935e+01	1.495074377225324440e+02	-6.070031962791622959e+01
-5.898943837433891701e+01	-6.723898129972059223e+01	1.034380272449690636e+02	7.108662846933150092e+01	1.733198089685890864e+02
-1.747804138327474845e+02	-8.895409167798726457e+01	-9.312302912274091682e+01	-7.599863082407561876e+01	-6.062831320445511807e+01
1.767403806884797746e+02	-1.442879478231002963e+02	7.119673123382568747e+01	7.941665854476667619e+01	-6.192659322440631797e+01
-6.226083800716997274e+01	-6.601393052888704460e+01	-9.334323050850272807e+01	-6.588915857819046096e+01	-6.167189771469156767e+01
-1.781824011209082528e+02	-8.234885270143388425e+01	-8.374679967526317625e+01	-6.652226867749487838e+01	-6.878170507292966818e+01
-6.708900596112069081e+01	-1.158459742962799481e+02	-8.840380556679474466e+01	-5.854910184324228339e+01	-6.549870126645876667e+01
-1.589942736241783621e+02	-9.145927980727692841e+01	-8.546547738879780809e+01	-5.467735509357667212e+01	-7.741792461000079584e+01
-6.752898269591614167e+01	-6.565826658718367526e+01	1.099279310837319628e+02	6.202041660928747291e+01	-8.511359599825696876e+01
-6.147943477668929546e+01	-7.116550974442458255e+01	1.053038447952767456e+02	9.497453647955404676e+01	7.064642093832121361e+01
-5.145732018515830930e+01	-8.274185671351827409e+01	1.110392964141130392e+02	6.697871936318583153e+01	-8.334232569383182465e+01
-7.742187243438782218e+01	-6.015347232823032897e+01	-7.886887894185821324e+01	-1.075342828529213222e+02	-1.679382115284904557e+02
-6.945278145044207463e+01	-4.851683591803035256e+01	-6.570085896002080972e+01	-4.166288005882325507e+01	-5.654007891176806311e+01
-5.672505044721014400e+01	-9.475893618431273069e+01	1.048916635565805819e+02	-9.078103655369484670e+01	-5.358021792661276095e+01
-7.213383095108333976e+01	-8.147226936957966359e+01	-7.812594671980839678e+01	-5.859772524157104812e+01	-6.082457830560851164e+01
6.261589002612011967e+01	1.380775935592833434e+02	9.912184538842690529e+01	-7.105336977267782572e+01	-5.856115595278790664e+01
-5.708132941083219691e+01	-4.611159764326021104e+01	-8.210311770027735179e+01	-5.900152787920449526e+01	-6.179749128343652131e+01
-6.461687696765517330e+01	-7.512848882781044324e+01	1.044109820698470941e+02	-1.045145215564685799e+02	-5.327733268016194756e+01
9.466712186956337405e+01	-8.265342724085354575e+01	-9.033873684156969830e+01	-6.168594388126415140e+01	-6.428013802349832417e+01
-6.218503784609259810e+01	1.503475925506728856e+02	1.062365519149966246e+02	6.383712285419743893e+01	1.781533974662407047e+02
6.032716173211917976e+01	-1.263259441949107043e+02	8.963107523484625005e+01	8.320540733899500196e+01	5.919855863772915683e+01
-7.234444302321497844e+01	-8.111617678098293993e+01	-9.139424928877151899e+01	-1.500926911830562744e+02	-9.359331777469895997e+01
-6.403262084315812785e+01	-8.195284476888535607e+01	1.024054816145471136e+02	-1.052067842283198615e+02	-5.595179354567554952e+01
-1.787586918298510170e+02	6.235143665012662950e+01	1.054465414726866754e+02	-5.815038642921385303e+01	-6.992128143669103224e+01
-6.858457419960500090e+01	-5.445822704986763796e+01	-8.775405246333473031e+01	-7.629476824009172731e+01	-4.716965746728997289e+01
-1.681099803239975188e+02	-9.142521535176240377e+01	-7.703467010571866069e+01	-6.795660643765111786e+01	-5.777647072604860767e+01
6.406364817559700953e+01	1.414075213565233469e+02	9.754450246061571761e+01	-6.775043406396966361e+01	-6.304829578110695110e+01
-1.727302055834504699e+02	8.658785659271663349e+01	9.028498636954306278e+01	-7.420078184181365089e+01	-6.008289963709840009e+01
-5.848626457452701288e+01	-6.591142991846002985e+01	9.634938488357279596e+01	8.224193057544829344e+01	6.279162739090600809e+01
-5.494093516099221119e+01	-6.423709830584559199e+01	9.416280012707200342e+01	6.233810580333674523e+01	1.645330084895343248e+02
-6.692800967014922264e+01	1.691707903437717562e+02	8.170630083663462528e+01	5.256773461730372077e+01	-1.694463727158837116e+02
-6.575371373476122017e+01	9.046544614553870645e+01	1.035063733022935963e+02	-5.541221968753078642e+01	-7.540803143989359114e+01
-7.161686385750056161e+01	-1.557304262752586794e+02	9.053058720261191183e+01	7.999478639175679007e+01	-1.799273040421058738e+02
-5.602705936334650971e+01	-9.750402290031254893e+01	1.012056164265807041e+02	-8.214824191355900496e+01	-6.731160159631707529e+01
-6.640582372287218504e+01	-6.090398821892139125e+01	-6.836635864593830547e+01	-5.481148768608883159e+01	-4.709033607240942843e+01
-4.198362473488907654e+01	-1.678995007296348660e+02	-7.567897200876933539e+01	-7.485581487691025870e+01	-6.404767271355653691e+01
-6.539229824156619486e+01	-5.923077667118065648e+01	-8.923000611320684072e+01	8.532292971599896703e+01	1.674030841236202889e+02
-5.817073456066434289e+01	-6.887531924508985526e+01	-1.028624944858460708e+02	-1.085440092345879748e+02	-7.289812468416839408e+01
-6.568801757641917050e+01	-6.522724266099238832e+01	-7.527252217376840804e+01	-7.798756844868958638e+01	1.713723567110745591e+02
-5.709682435179093574e+01	-6.461895847245351376e+01	-8.231662021785317052e+01	-4.104978776991963940e+01	-5.165281433853058957e+01
6.244329530773106995e+01	8.368038304126534399e+01	9.511756366102639504e+01	-6.050331080992582145e+01	-6.322689329236654032e+01
1.744318589051029846e+02	-1.706580265072516909e+02	-8.490919700754245980e+01	1.771296190579186032e+02	-1.697506135788191841e+02
-6.860523895532692507e+01	-6.384378207976733677e+01	-9.750796903192416210e+01	-9.470491613005604847e+01	-1.765169159833262711e+02
-6.619451735524401670e+01	-7.323366139849038348e+01	1.079092636853905134e+02	6.958948783807856842e+01	-8.531231476246365730e+01
1.757173538918793270e+02	6.425683157819243263e+01	8.861062508817265382e+01	7.317897609582401230e+01	-6.348863166256366242e+01
-1.675031112540800962e+02	6.612122242094076796e+01	8.217599681401195255e+01	8.144584507024444520e+01	-1.699045505515751415e+02
-5.457132776539510388e+01	-4.749511209960180480e+01	-8.376480462400004967e+01	-5.090151564427031161e+01	-5.829773923434861871e+01
7.169770413138104459e+01	-1.320699466773803294e+02	8.786068720798124332e+01	8.147655764724702010e+01	5.976985618508290088e+01
-6.186250478420520693e+01	-7.571774449686641617e+01	-9.214765468534676529e+01	-9.110360069549760453e+01	-1.740398060579332196e+02
-6.667711938865411980e+01	-8.013760151467623416e+01	-8.801786093259815402e+01	-8.399609089327798017e+01	-6.405242613604012547e+01
-5.065810349276087976e+01	-1.353628077466468937e+02	1.007014674557157861e+02	-7.693198408028690949e+01	-5.496555970997486895e+01
-1.615613034954772900e+02	1.669709991754499754e+02	-9.071973703405284084e+01	-1.627624975368016749e+02	1.774790001803605719e+02
-8.893073653116462651e+01	-1.688262793061649347e+02	-8.847139076197461804e+01	-1.348142961190660287e+02	6.683729779701523910e+01
7.010501202256523356e+01	-1.333164009398787755e+02	-8.302049315048131461e+01	-1.762965273666212340e+02	-8.808519477808664533e+01
-6.359897536281325614e+01	-6.056274041833571431e+01	-8.579792672850661006e+01	-7.216198638531861320e+01	-5.648350749959892170e+01
-7.634686172736428489e+01	-7.556157723004362481e+01	-8.677114709396801118e+01	-6.343625066911727117e+01	-7.081734873880014902e+01
-6.877249399954156672e+01	-7.063940713400843663e+01	1.054359498756779914e+02	-1.625618064742083959e+02	6.773097313502410088e+01
5.897030318151613670e+01	7.982560282787918027e+01	9.245958780238206032e+01	-5.174314782067705920e+01	-6.515970251040177175e+01
-7.413589094151933523e+01	-7.847922108323331258e+01	-7.916342237338555776e+01	-8.469217397598981734e+01	7.260040700146774384e+01
5.843276067136854124e+01	-1.468860917883121999e+02	-8.200525590550415700e+01	-5.443906559403027501e+01	-6.482198272293337027e+01
-6.550016503136694723e+01	-7.924413928789421391e+01	1.081926480212272992e+02	-1.024347872189000554e+02	-5.746483123625611000e+01
6.587410784243633088e+01	-1.563050698592985555e+02	-8.078180184946980091e+01	1.192426050127499906e+02	-1.459482817438871507e+02
1.703081884818716389e+02	6.519027003809166843e+01	9.490308365232854726e+01	-7.866563241826220576e+01	-5.512452512079835287e+01
-8.415885362324269181e+01	1.637707197625803701e+02	7.688916042261179484e+01	8.249606147474251827e+01	1.787451027584978362e+02
-1.748548247053528542e+02	6.675753462677464256e+01	8.853989788539053052e+01	8.886481185975239327e+01	5.672372542350416325e+01
-6.753492736516196260e+01	-5.798229621718118665e+01	-7.873950849698063337e+01	-7.169437676232072931e+01	-8.019176420350146373e+01
-1.780229108097556718e+02	1.610426447339724803e+02	-8.330684398652240930e+01	1.708294558549498845e+02	-1.754150824295230109e+02
-6.919209900868614227e+01	-8.622402675381282222e+01	1.235172708020659940e+02	-7.438472541499073998e+01	-6.408356435941065854e+01
-6.357130863175635938e+01	1.568879384900039327e+02	-9.209365124540246939e+01	-7.111806085279964407e+01	-5.663457621787038931e+01
-5.559725714667690966e+01	-6.062386924605776528e+01	1.068125910325257024e+02	8.585528471504660786e+01	-7.935541042561288805e+01
-1.765397937588922446e+02	6.749276680256193117e+01	8.624700200957758511e+01	9.284732949282684444e+01	4.924581520447136995e+01
5.496853671187284363e+01	8.325640978193175101e+01	9.222741579407232848e+01	-1.286154298643720324e+02	6.232194478384293745e+01
-6.538954286175409436e+01	-7.863789055721015586e+01	-6.579262509747822207e+01	-5.994041341831921699e+01	-7.149511992060190835e+01
-9.484626090730255044e+01	-1.504614012517448884e+02	-8.647389601687292782e+01	-8.429726731252635830e+01	-7.266029816344112646e+01
6.686877466624544297e+01	-1.358982121634802809e+02	-9.049609727911060020e+01	1.780080155960786783e+02	-7.690002731027874461e+01
1.626515259808543306e+02	5.997546833930267951e+01	8.644382589461046962e+01	-6.325178118216940248e+01	-5.835627678770779170e+01
-5.762079117940022144e+01	-6.642641605991373410e+01	9.809130737766977859e+01	8.309131910085821460e+01	6.009612999099128672e+01
-7.347577784661554290e+01	-6.730111021035342844e+01	9.570910885045002203e+01	-1.165777680884257848e+02	-4.377485045825961407e+01
-7.197093415141439721e+01	-6.186959902963620550e+01	9.362839482377812317e+01	1.039271364607055119e+02	6.012827697930422488e+01
-6.039696117004945108e+01	1.608139019407401236e+02	-8.231384373425109402e+01	-1.665781326173731145e+02	-6.160068406787194562e+01
-6.099794799457483663e+01	-7.925757779597202557e+01	-9.243960910508783968e+01	-1.624460854732174653e+02	-4.175526195892821590e+01
-7.085328942831259269e+01	-7.660097507892801616e+01	-8.323238120533768836e+01	-8.707143229335027002e+01	-6.225615764521855766e+01
1.697054428816729512e+02	7.905948379814006444e+01	8.255775209470115783e+01	6.286661251381304538e+01	-1.531137186031237150e+02
-6.672298136758672626e+01	-1.127740911967158297e+02	-8.446763593715989771e+01	-7.657067764652349240e+01	-9.972910326436560524e+01
-5.825023474414500413e+01	-4.273533721102661787e+01	-8.215862850006642759e+01	-6.188564066945227893e+01	-6.138945958738182895e+01
-1.256224216565224197e+02	-1.733444632609565019e+02	1.051572169469521896e+02	-5.866376050863337355e+01	-6.175357312897704531e+01
-1.761800327346512631e+02	7.213368144024438777e+01	9.422617028053484489e+01	8.200610183820751331e+01	-8.002412892902798092e+01
-1.647704615450437302e+02	-1.786853988759266088e+02	-8.338825062506504082e+01	-1.679230535970494032e+02	-5.541125272603765950e+01
5.082072758752553199e+01	1.031377230344192810e+02	1.005355331441464983e+02	6.503583860679090378e+01	-1.772280556101065372e+02
-6.383816237588804654e+01	1.654946185606837332e+02	-9.746230789485387902e+01	-7.525948656895644717e+01	-5.632076717711376546e+01
-6.681371020744522582e+01	-5.736973549108857640e+01	-8.140218934803857564e+01	-7.804703949425169185e+01	-4.572053288969559048e+01
3.479065162180431514e+01	1.004195263493889314e+02	-8.454364089322629638e+01	-7.216640741021097938e+01	-1.798736478246888453e+02
-1.591737115029978611e+02	-6.409080025869647557e+01	-7.555446281175898093e+01	-5.524137331722270972e+01	-5.601768169976471512e+01
-5.648254655876932873e+01	-1.080907738330793961e+02	-9.315247052269187122e+01	-7.032136667993529500e+01	-5.870051165790554393e+01
-6.218022958357162366e+01	-7.656512939081513025e+01	-8.049658648455167054e+01	-4.729021309307337617e+01	-6.045470955712846006e+01
-1.747696717626031102e+02	6.037540965859943043e+01	9.466449227477991712e+01	1.774594582133249787e+02	-7.496452294938946181e+01
6.399299895414100803e+01	1.369278776404469511e+02	-8.711201466117260850e+01	-6.144464358823172745e+01	-6.253740637314284356e+01
6.267043452175845175e+01	8.203426608093374739e+01	9.813359467199963149e+01	-6.132429114570724948e+01	-6.509459063409497048e+01
-5.762503423653549817e+01	-7.071200859340403611e+01	-8.489592791176876574e+01	-1.568269076231530335e+02	-6.100774801593502161e+01
-7.199203568461392422e+01	7.753910304897222261e+01	7.916446184707918121e+01	4.629011341754780773e+01	-1.656100552627726188e+02
-1.747164824948031878e+02	4.928976113093863631e+01	8.627187515627383618e+01	1.760674959688652734e+02	-7.683805278360007662e+01
-1.190084673772344672e+02	-1.750144565747604304e+02	9.701278875867160423e+01	-5.895032381135081323e+01	-6.347668970421478463e+01
-6.053959645766808251e+01	-1.270951431690466791e+02	1.080991364407784374e+02	-8.233166193163046387e+01	-5.294013621188209129e+01
-1.799714381586471461e+02	8.832687060202988505e+01	1.021035887429214171e+02	1.743427126713611415e+02	-5.501865263142778417e+01
7.028645586495258613e+01	-1.392329628719177208e+02	-9.000105353300094180e+01	1.725136290972164943e+02	-7.432326431060040761e+01
-4.997096862484808355e+01	-6.475681047260229661e+01	-7.976755050368470279e+01	-5.130175131535716559e+01	-6.298801457901168277e+01
-5.728918267421168764e+01	-1.040948379895949927e+02	1.008048107077307236e+02	-9.432838959472435647e+01	-5.100028021861744776e+01
8.135307418609184538e+01	1.503950932158587079e+02	-7.928726013773101045e+01	-6.196992251290640752e+01	-6.400986342468092971e+01
-7.268550621186692240e+01	-5.876552147903402101e+01	-7.827265861107957789e+01	-8.652145478663597089e+01	1.725653198646188287e+02
5.887608294769481887e+01	1.048551038385264462e+02	9.674355592748408128e+01	-5.552792132103148504e+01	-7.286626073544553606e+01
-6.538856587406687026e+01	-6.767473815075025811e+01	-7.575242316077643068e+01	-8.816175889618699557e+01	-1.793231702139292167e+02
5.915813843848516029e+01	8.879452019092207138e+01	8.325282162821031307e+01	8.911609320064826534e+01	5.542603419416461463e+01
-1.754896783845670711e+02	-1.661371766756106467e+02	-8.808755009195971297e+01	1.668077614327093841e+02	-1.759575357320951525e+02
-5.797356087110273393e+01	-7.880874408643923346e+01	1.091850278851227074e+02	6.807604509406291982e+01	-8.295954442003656482e+01
-6.194930999273496042e+01	1.663070585660461518e+02	7.928821241423565880e+01	5.972463516869139966e+01	-1.714979666278102002e+02
-7.360340821087680752e+01	-9.093309217347490403e+01	-1.036927228693418783e+02	-7.204232500358402547e+01	-9.122062740107082845e+01
4.240773844232389678e+01	8.762665306348874594e+01	8.347881190218693348e+01	7.496234181701544230e+01	5.965834585248156685e+01
1.639773258478988680e+02	-9.063342558121790660e+01	-8.932878311833216856e+01	-6.754677972131923980e+01	-7.631920238214915742e+01
5.801938539507516168e+01	8.804021577371908336e+01	7.833586512300549032e+01	7.024435533015324040e+01	-1.740173846008789553e+02
-5.037342238785532089e+01	-7.214477737911747113e+01	-1.003385377492344475e+02	-6.617499981196999670e+01	-6.070544792753972985e+01
-6.175208110062826705e+01	-5.721056953634548137e+01	9.466374393190815795e+01	8.057019283356322603e+01	5.772900620170504027e+01
-7.131310859987823392e+01	-8.200411711311592455e+01	1.012370419653483680e+02	9.253914685103352156e+01	7.040326594691782702e+01
-6.551351547246706275e+01	-5.130241974659346482e+01	-8.699770117074409370e+01	-5.802816853980761636e+01	-5.337850019923558875e+01
-5.328193416621292755e+01	-1.349637043248942234e+02	-8.167680490664334059e+01	1.694689049527773648e+02	6.125017100898894284e+01
4.133346501660632555e+01	8.506125476248834616e+01	9.330712780296519782e+01	-5.102113906408530397e+01	-7.475504451433144482e+01
6.246308971092765461e+01	8.379185016991576163e+01	9.936501737569174963e+01	-5.730330868730962379e+01	-6.511882144576968301e+01
-7.228891383699932760e+01	-5.866112974577873729e+01	-9.378717224190646107e+01	-7.862477370059022519e+01	-6.360107396060450213e+01
-1.725336895321034092e+02	1.784000125892129915e+02	-7.820883973554884960e+01	-1.641696943770519965e+02	-5.878432192294878433e+01
-6.544155685495083219e+01	-6.426049562397354009e+01	1.084799060888725677e+02	6.271076490544961501e+01	-8.592568962683706957e+01
-1.732015108461901036e+02	-8.734493258869359522e+01	-9.310931229369239759e+01	-7.964120328731821985e+01	-5.738341044560715432e+01
-1.715623842037899749e+02	1.782855671788905454e+02	-8.307698616816080062e+01	-1.685514660222127645e+02	1.742674383092757751e+02
-6.840571160601967904e+01	-6.940381496325773014e+01	-8.899376803734833175e+01	-7.410816100007343721e+01	-4.685469219907528071e+01
5.339319266366671002e+01	1.655435431426606954e+02	9.749547239138885857e+01	-7.697329742553142751e+01	-7.246299167451857670e+01
1.658118120186227031e+02	7.184839426600667878e+01	9.292439265855779240e+01	-6.770517842978814826e+01	-6.723165139549526259e+01
-8.560242092457093577e+01	6.847343916075247705e+01	1.080768655097504336e+02	-7.665656897536209158e+01	-5.944085336239857753e+01
-4.621546984211823172e+01	-7.537802889246340499e+01	-9.688986089908911481e+01	-7.141004548172161037e+01	-5.173010214621795200e+01
1.732720373673395500e+02	-7.505497167733983588e+01	-8.004748694857006797e+01	-6.146822374230810482e+01	-5.393937096199721282e+01
6.379271549722422918e+01	1.437992158622389525e+02	-8.051139261007948278e+01	-6.693392506604830317e+01	-5.975857539065530233e+01
-6.589010708702879526e+01	-4.874815985519339279e+01	1.003276480042563747e+02	6.867055632754372141e+01	1.785445134804718066e+02
-1.699525269662156575e+02	6.868008226612533917e+01	8.134656955243319487e+01	8.462622996343782233e+01	-1.713435543749039596e+02
-6.899683514909564508e+01	-5.480362501859999469e+01	-7.477003576433301646e+01	-6.638787251879115558e+01	-6.449159518593741325e+01
9.524000200233089686e+01	-7.965803577551329795e+01	-9.024682930046125762e+01	-6.401265298864046827e+01	-6.336609633214191462e+01
-4.315979426952031162e+01	-1.171128182939580995e+02	9.097913429270680297e+01	-7.243186616848332449e+01	-6.815667304066526810e+01
-7.502733639160324230e+01	8.316223029435590774e+01	7.132322455638562531e+01	5.756322313710269611e+01	-1.726461344033438650e+02
1.777674244764733373e+02	-1.130690406612923340e+02	-9.416372002655650419e+01	-7.736677727711713715e+01	-6.546689586189715726e+01
-8.577812147772985440e+01	7.268299557805471522e+01	1.019152860519596828e+02	-6.403816783241508404e+01	-6.698445918980905844e+01
8.221152780390296755e+01	-1.351477228933362369e+02	-9.329697467000821121e+01	-1.766848046873315923e+02	-9.043538130993771063e+01
-5.583671862890239623e+01	-8.903114874445240901e+01	9.656866683367518078e+01	7.291832479651564825e+01	-7.044619341855145933e+01
-1.768587651778749148e+02	-9.288241905521304886e+01	-8.139804298378665237e+01	-5.531239939477318046e+01	-7.471075415170663803e+01
-7.474971205802498275e+01	8.376973417569341507e+01	6.908408587410271195e+01	7.719084180634911263e+01	4.447718324717462224e+01
-6.748060535466582621e+01	-5.857274575741288913e+01	-9.195766604246065867e+01	-1.389824175935110588e+02	1.729225076755730299e+02
-4.613824525514435493e+01	-7.866166514519156294e+01	-9.632987465537202354e+01	1.414109894974835413e+02	-5.848863114093314408e+01
-6.304101180108322922e+01	-6.047279648395279850e+01	1.007200258711422407e+02	7.715850793961912757e+01	6.814021692176221734e+01
-4.031819894206751798e+01	-8.941211435517341499e+01	-9.755983483928649491e+01	-6.611466667183267987e+01	-6.638980420877150834e+01
-5.937904322740722307e+01	-5.920935197405324146e+01	9.432563889646121424e+01	8.497669415242101820e+01	6.219312696369431848e+01
-5.991877972930891616e+01	-8.386115021255987756e+01	1.052174938749459301e+02	-1.040280586668232701e+02	-5.212224928462465812e+01
-6.906739148416346552e+01	-7.081408261700904916e+01	-7.605646460405087339e+01	-5.943269185993526804e+01	-6.613462119181096455e+01
-4.386612396358660249e+01	1.451250515583888614e+02	8.576611042929899043e+01	5.957208721986869904e+01	-1.544652136552344928e+02
-5.534991040076380386e+01	1.088128340904548423e+02	9.258321852942260932e+01	-5.819073647097539492e+01	-6.760723455939051973e+01
-4.555330798464432718e+01	-1.630425548179287034e+02	-7.420081516707766411e+01	-7.921993761659423683e+01	-6.141159788623514970e+01
-6.146411464176993178e+01	-6.875106873183987943e+01	-8.430138406986162636e+01	-5.510463593752311340e+01	-5.984087051427450632e+01
-5.092425703878169685e+01	-1.020681240803113070e+02	8.602326090615014209e+01	1.673713780398608435e+02	5.944618702457015758e+01
1.666089077855939422e+02	6.596840796261125206e+01	9.481554045415072096e+01	-4.287003385291553315e+01	-7.342336158444192051e+01
-6.874403872655977921e+01	-6.711381225265250805e+01	-8.833596713467738937e+01	-7.146596067641175409e+01	-5.029243181390798156e+01
-5.667990168927006778e+01	7.360043276484545061e+01	8.023971192682773790e+01	-1.319467395067369182e+02	1.571465432665140725e+02
1.680325086494055142e+02	5.647908270510499307e+01	8.658975744237133654e+01	-1.462271938562672631e+02	1.697554226537679654e+02
5.486456633329095922e+01	-9.471577813339339968e+01	-8.983258035279082776e+01	-8.395789035114212595e+01	-1.729061118249258016e+02
-5.724906673519613776e+01	-5.556886715934128063e+01	-7.269858901015805941e+01	-5.307887516375950554e+01	-8.033276674834374376e+01
-6.604361496325590508e+01	-6.327123333235600455e+01	1.078194937853444770e+02	6.401626403320149450e+01	-8.661759518296072713e+01
4.417913009663507751e+01	-9.242174313753046988e+01	-9.547131387139312153e+01	-8.226906504190284863e+01	-1.740718630358920791e+02
-1.480061464794582093e+02	5.931817318381461490e+01	8.693323581414644252e+01	7.590843978459120933e+01	1.677466344509828673e+02
-6.192082051007251664e+01	1.455343921553607061e+02	-8.665341301773919724e+01	1.650121409197802222e+02	-7.229930130923511911e+01
1.611955347433974453e+02	-1.343008475808884157e+02	8.816132091477400934e+01	7.380957729134826195e+01	-6.464060326573982707e+01
-5.974893858221676624e+01	1.547142269591933257e+02	-8.152168772134028529e+01	-1.013452613594984228e+02	-7.425058487478506208e+01
5.979466564363779213e+01	1.378716973680656963e+02	-8.488518545627053413e+01	-5.208133374899582435e+01	-5.665963143196568552e+01
-1.505625533607421573e+02	7.043292232620271420e+01	8.145099727226921971e+01	8.312563668897782065e+01	1.710812725267139172e+02
7.919170609714325337e+01	-8.234746763593548735e+01	-9.297635434318183911e+01	-6.355560259536831325e+01	-6.040519235873559722e+01
6.328632927600975222e+01	1.381044202898746676e+02	9.566364932532253817e+01	-6.763764807497574338e+01	-6.038528725425425137e+01
-7.658371785509623919e+01	-1.699075506527115351e+02	8.737967566422483401e+01	4.965554449123444414e+01	1.739746368951356601e+02
-5.458392002654714048e+01	-7.401466494646294336e+01	-9.740135358866507431e+01	-7.347401425464792624e+01	-4.727658516162588853e+01
-1.641087668808200988e+02	7.977984811709693247e+01	8.977247771929552300e+01	8.718875076814128988e+01	-5.418762738676570478e+01
-1.675951891419230719e+02	-1.719195079644997577e+02	-8.477579950178798640e+01	-6.945149382711164776e+01	-6.474743586298738762e+01
1.792420297714025139e+02	6.314950089550963241e+01	1.036543688450923497e+02	-5.759543604695029018e+01	-7.044342163394532008e+01
-8.672213770354505868e+01	-6.459383254427459065e+01	-9.134185945453501176e+01	-1.100913614922245500e+02	-6.106764525156689416e+01
-6.039106513023057232e+01	-7.200051453973593141e+01	9.828813063561622698e+01	8.503707900852104729e+01	-7.653781168581646455e+01
-7.035219988114853606e+01	8.012068665829571046e+01	8.497003697412920076e+01	8.099140791427591068e+01	-1.581204583097812701e+02
1.758672042528162365e+02	7.103676204422230001e+01	1.052386084731053302e+02	-7.010354139892537262e+01	-5.614311744690640182e+01
-5.362032741766736166e+01	-6.645351097193533008e+01	-9.058204429843775074e+01	-6.010126137252228062e+01	-5.770723808996088877e+01
-1.780827792753893561e+02	-8.694383224384927189e+01	-7.652765110754461375e+01	-5.950890278330620475e+01	-6.351104517306676911e+01
1.505000615778145914e+02	1.653117663935814505e+02	-8.855963272911566264e+01	-7.050779224896227504e+01	-6.605896180382428895e+01
4.831158033695457732e+01	9.091843924792827636e+01	-9.464232740769041641e+01	-5.865962800320652804e+01	-6.700437362766402316e+01
-6.822120466344063061e+01	-6.953420788862446500e+01	-9.204923385530375413e+01	-5.385081985170637608e+01	-4.876142335766785152e+01
1.707709290906566366e+02	-1.774490424969423543e+02	-8.396933953377494220e+01	1.694352400757902899e+02	-1.671330537904980247e+02
-1.722733451012776698e+02	-9.677226448865447139e+01	-7.376936912807666147e+01	-6.975755523667861269e+01	-6.278659213459296495e+01
-6.180788762950999882e+01	-7.688611370124239386e+01	9.704664574313174796e+01	8.245491528075756094e+01	-6.827166181829582570e+01
-6.906784980572427912e+01	-6.300896963216328572e+01	-8.869733447680657434e+01	9.223566796805417312e+01	1.600777940484730664e+02
-6.282275351862580948e+01	-6.643304355843115161e+01	-8.724014193911462201e+01	-7.833373255745979691e+01	8.516690313104162158e+01
-4.728972106167185530e+01	-9.764210870757662519e+01	9.850481844355675776e+01	-8.971098526100388426e+01	-5.061409824324548623e+01
-1.679449573966149387e+02	-1.799545092408841072e+02	-8.193391604559862174e+01	-1.683958868701205915e+02	-5.772389401314922708e+01
-6.347070772614425493e+01	-7.101506739175233918e+01	-9.086062918308178382e+01	-9.862441834023167075e+01	-1.753029982647124712e+02
-6.956400529785456399e+01	-5.263768233759442694e+01	8.994833387457104834e+01	8.900000977907988897e+01	5.673631122150899841e+01
-5.705505642598895832e+01	-6.005155380207314408e+01	9.592876978013592293e+01	6.415137426761558004e+01	-1.781581715720699606e+02
-8.681668616748845579e+01	1.601622384544358795e+02	9.990933543848919385e+01	-9.105321880247217337e+01	-7.029745556742911106e+01
5.952031661330462242e+01	-9.127818932880416014e+01	-9.349624697858865829e+01	-5.586049994843818922e+01	-5.840966051147810845e+01
-9.051873982520520201e+01	-1.473824889506086322e+02	-8.994695373996221122e+01	-8.433626107122505289e+01	-7.481951026832402363e+01
-6.561055355607500417e+01	-6.645267830467260239e+01	-8.075054629026988096e+01	1.147324178481508170e+02	-1.703323887646584751e+02
-6.024763832032767397e+01	-9.983320336877696377e+01	-9.995314158008775962e+01	-1.350785950057173750e+02	3.717466046106511612e+01
-5.265374907665223247e+01	-8.240258762285192518e+01	1.119365900531953884e+02	6.467703476903440674e+01	-8.009719379261552774e+01
-6.150272365193237079e+01	-5.831494337458714483e+01	-8.605086407843204199e+01	-4.406113922868593136e+01	-6.545188501753860066e+01
-6.833755109740070566e+01	-7.799900742883568228e+01	-7.775298070140767948e+01	-9.111704911111390004e+01	-1.799631601568382848e+02
-6.098630802243034310e+01	-5.348571711568640552e+01	-9.023375546556303561e+01	-9.472551801655403381e+01	5.460002308758217282e+01
-8.510865583809101054e+01	-5.130228944683693726e+01	8.435403225010361439e+01	-1.454809609541970019e+02	-2.006196225627781260e+01
-6.522076688542087197e+01	-8.056539614736578869e+01	-8.753413311640292704e+01	-1.649481087580458905e+02	-3.900670127047933278e+01
-6.289254434666703020e+01	-8.521300504140215537e+01	9.600354924092599163e+01	5.453206185664977568e+01	-1.757010094990664868e+02
-6.882626956570277343e+01	-6.824569265505895999e+01	-8.850718933025726187e+01	-1.500827716734082742e+02	-6.252845225345980396e+01
-8.160290513055424810e+01	-4.560655145374055763e+01	-9.048285810313510069e+01	-5.070600489448901271e+01	-6.487602971536435348e+01
-1.606424836663093174e+02	6.421051533167560876e+01	8.806666045765553008e+01	7.162947439899753022e+01	-1.715767372986712189e+02
-1.755395043838458662e+02	-1.426839399544406604e+02	8.309512375870947665e+01	7.452896767026904001e+01	-6.492558132223743428e+01
-6.987508089991456472e+01	-5.829887948802581832e+01	9.151284821635718458e+01	1.590921088670194763e+02	-4.457503452215094342e+01
-6.608192332088121645e+01	-7.242995232716904752e+01	-7.856372047466001618e+01	-8.804934958317438998e+01	-1.798725608175020625e+02
-5.488621971549372347e+01	-7.454855533066987050e+01	-6.745441376488948038e+01	-6.276514605491058063e+01	-6.367489598690483632e+01
-6.441170932028707341e+01	-6.193999853679153489e+01	-8.660866277314958950e+01	-1.321099786763662962e+02	-5.565869969088456060e+01
-4.529269392336271949e+01	-1.013274456792018725e+02	9.583192853721261883e+01	-8.254100465532360431e+01	-5.640302363373129424e+01
-5.010599304046798608e+01	-6.573498736748059912e+01	-8.259275643030062497e+01	-9.203773241749915712e+01	-8.190314983800098503e+01
7.196202116083084377e+01	7.038051009445281636e+01	9.885179650604824531e+01	-5.828488945352894746e+01	-6.031764276992578289e+01
-6.382072666693036922e+01	-3.945577588883860898e+01	-8.289851814893120263e+01	-5.157635277723834832e+01	-8.125305481953922992e+01
4.847123680673648494e+01	9.692438167749452305e+01	9.280210784054388284e+01	5.855930314410969828e+01	-1.659061694295363907e+02
-6.955019363896306572e+01	-8.402842547767927783e+01	1.125142252802888407e+02	-9.245190009565646960e+01	-6.320714327877853123e+01
-5.825604080026946718e+01	-8.257886819278078860e+01	9.740020089436352180e+01	-1.018670486881975705e+02	-5.096772870690929125e+01
-1.641683584950108354e+02	-7.273801442319937394e+01	-9.212542456602996310e+01	8.898498323625805995e+01	4.175288120204664466e+01
-1.723572798820059120e+02	1.776445463693742113e+02	-8.904681291853913194e+01	-1.774297074365042874e+02	1.799388785675428721e+02
-5.905965656330949543e+01	-5.035377193065368573e+01	-9.658279228379760184e+01	6.529440283435853587e+01	-1.792796212873936099e+02
6.436057224996557125e+01	1.401982766277127439e+02	-8.384779999720349508e+01	-6.725038928857088649e+01	-5.354948950558624432e+01
-6.025877567425442294e+01	-6.460812481369515581e+01	-8.564038540020810331e+01	1.372251949315217701e+02	6.378068463413782041e+01
-1.732307731241009208e+02	-8.985631250266523296e+01	-7.065703317458358867e+01	-7.653587374883548478e+01	-7.045324516052566821e+01
-5.555066077943477154e+01	-8.942491756541947723e+01	1.042384479379127384e+02	-9.161582128916239753e+01	-5.787420337942628379e+01
-5.530923570865251548e+01	-6.934231110462268077e+01	-9.474023847770425277e+01	-3.523853775391126675e+01	-7.100672767030665966e+01
-6.162310567797544536e+01	-7.650414245539539593e+01	-8.070016328830799068e+01	-6.101924251162082413e+01	-7.334677965218870099e+01
-7.725036386471141725e+01	-6.539844450498009110e+01	-9.418686862648355884e+01	1.646418587733088543e+02	1.556686187525569096e+02
-5.104108051876836782e+01	-5.527123544323229964e+01	-1.019579456873732823e+02	-8.667007994558790074e+01	-1.792198289305212029e+02
6.465698892256163788e+01	8.784275715274623053e+01	8.809774240418366276e+01	1.031975516877360946e+02	5.995610489567235390e+01
-6.346248640757147541e+01	-6.940698260286980315e+01	-9.019848910149725896e+01	-5.774970852933483911e+01	-6.486429135142925873e+01
6.273366980515572067e+01	8.270721883414151421e+01	9.732846294107397966e+01	-6.268798732690660813e+01	-6.257795063627578713e+01
-6.347957730108450392e+01	-4.852713887435317730e+01	-9.436173734789129242e+01	-4.528824803335692906e+01	-5.545651245567864862e+01
-5.561892444160159243e+01	-6.624628776500526328e+01	-7.907696956202937599e+01	-6.606462179321736983e+01	-6.526475473828871543e+01
-5.682530172110553934e+01	1.461445968540886042e+02	8.093997983577808952e+01	5.224738340213895071e+01	-1.558811762739181006e+02
-7.533203067696621247e+01	8.759158472151538888e+01	1.041517653917091479e+02	-7.789535672276950606e+01	-5.515850535706311319e+01
5.387810462670552170e+01	9.171058507279302319e+01	9.987863420707523687e+01	-7.239210856276014283e+01	-7.442008602498363246e+01
-1.753842558272400254e+02	-9.055211063588892273e+01	-9.178008320312949309e+01	-7.464578416255203308e+01	-7.134969779430267067e+01
-4.847578288959682169e+01	-8.281231529046779372e+01	1.228524336305347759e+02	-8.561055693193212335e+01	-6.764865956111358969e+01
1.790152052266907958e+02	6.030494135480126516e+01	9.337180368005262210e+01	-8.406179761216135660e+01	-6.240855389507531470e+01
-7.894545786879452010e+01	-1.759436281994699414e+02	-9.127711177733435477e+01	-1.291148583129689484e+02	6.197709197004878234e+01
-6.854794466708106881e+01	-6.147689198984725323e+01	-9.433197796202938434e+01	-5.442772759395150217e+01	-4.372675254710798498e+01
-6.733447026338129149e+01	-1.475204198014995711e+02	-8.955047211469050694e+01	-1.068227564826695897e+02	-6.589714298566629225e+01
-8.661228737522570498e+01	-6.544354496856030323e+01	-7.854886778309598583e+01	-1.236834651570820256e+02	1.687132231387015224e+02
-5.421374265655578739e+01	8.378651029931712912e+01	1.088715724140230634e+02	4.891658434284920531e+01	-1.769670162886790479e+02
-1.743233325201406672e+02	-1.127396000615772778e+02	-1.038205464360151637e+02	6.828778793513518508e+01	-1.737127890975368416e+02
-1.231040477159591688e+02	-1.734702447893118347e+02	1.011735157121211159e+02	-6.099321239183867505e+01	-5.872659326603884722e+01
-7.008120820658066918e+01	-6.052560294993904222e+01	-8.996699638475996608e+01	8.467150659272998325e+01	1.717266862593805286e+02
-5.630063255157212865e+01	-4.190938976044793662e+01	-8.471552864289887452e+01	-5.536711079490180509e+01	-6.098329525259369888e+01
-1.710803834131315284e+02	1.727305545477130693e+02	-8.486998258244057070e+01	1.797862767415347776e+02	1.791674820600186706e+02
-6.471077545537826836e+01	-5.357068323825228617e+01	-6.499429098436303320e+01	-5.378590204754276982e+01	-6.244268963838784003e+01
-1.785351963785300313e+02	7.420078416596182080e+01	9.140835465730984311e+01	9.840809997482948290e+01	5.045174991142435772e+01
-5.526796570539514164e+01	-9.858962852549240097e+01	1.002494652327444840e+02	-8.844556497001538276e+01	-5.652029206455811305e+01
4.819851566475068694e+01	-8.853099452347446174e+01	-9.300009171054915669e+01	-8.483370501210208658e+01	-1.652141010318758276e+02
-4.321550904637358315e+01	-1.251635000042791148e+02	1.014972726110657817e+02	-6.417475965308605623e+01	-7.547606055727364094e+01
-6.936428327344160039e+01	-7.564778082843352536e+01	1.075349391755257784e+02	-1.245875891529279045e+02	-6.529001083928611138e+01
-7.050079864612169445e+01	-7.791519074193890049e+01	-9.005350814256547665e+01	-7.420766266485858864e+01	-5.536698481046072118e+01
-8.800314643520927405e+01	-1.558454846405059300e+02	-8.805812958747839048e+01	-1.449131971873941040e+02	6.681398959812457861e+01
-6.889308995027846549e+01	-2.995878542214878237e+01	-9.277172756025204592e+01	-7.090476261800479563e+01	-6.195097150028773569e+01
-5.184783804940843055e+01	-8.911598230180193525e+01	9.492582146191998049e+01	6.136944344584014033e+01	1.705705396962334248e+02
1.600251791485310378e+02	7.998577234814540304e+01	9.414270857630282308e+01	-6.417105077534806412e+01	-6.394308757741627858e+01
4.201353433710966812e+01	8.806995507422819003e+01	1.012202760963360646e+02	-1.067594754309904204e+02	-1.452551962210450824e+02
-5.757841099429728615e+01	1.686849032239601911e+02	9.528572210458712277e+01	-1.346884638259585074e+02	-1.771019892514612479e+02
-1.781616225511496339e+02	-9.707901920386670724e+01	-8.681124239917760121e+01	-1.078897520350963646e+02	-6.983319592784192764e+01
-1.742741078722044676e+02	6.619711872805314101e+01	8.527784574404776663e+01	8.530588450674864021e+01	-5.781408007539373273e+01
-7.081781098616343684e+01	-8.489224407906937131e+01	-8.027181123847242361e+01	-1.518748006657978351e+02	-8.901983171991642507e+01
-8.059423441670796251e+01	7.838950942678674494e+01	1.020474622411670964e+02	-6.634340795484833109e+01	-6.120765968815173608e+01
-5.991329415798497138e+01	-7.105929054207948070e+01	9.788797491774933235e+01	1.373104579195865824e+02	5.957992401493962831e+01
-6.284974869212953053e+01	-8.491011274603773984e+01	1.007266884343991222e+02	-9.751459049324904527e+01	-5.343918478457133858e+01
-1.453552286776272524e+02	-7.358933008025017841e+01	9.249808369221702264e+01	1.758219208019520465e+02	-4.327945237842393311e+01
-6.814165049291854359e+01	1.646305950197048844e+02	-8.145076438920442286e+01	-5.958616268181368270e+01	-6.878216763776546827e+01
-6.251033312723502178e+01	1.586546684954771251e+02	-8.237716152690946103e+01	-1.677710541038331371e+02	-5.799020937229531825e+01
-6.027643138842616821e+01	-9.389305601740194618e+01	-9.136247486162365306e+01	-4.835940344727895734e+01	-6.841736726704756677e+01
-7.061844792553544892e+01	-5.693131837417356422e+01	-7.915278936789192699e+01	-9.531141432501119937e+01	-1.714057493924380537e+02
-6.179261857723144402e+01	8.850054334754312890e+01	1.114434583215110592e+02	8.108646046586520129e+01	-7.289943693272934411e+01
-5.456355590263049749e+01	-6.498084103764495012e+01	9.803270336941099572e+01	7.882614991760051737e+01	6.730693913612334711e+01
-1.653959390552371929e+02	6.004313139225499185e+01	8.315179758879082783e+01	5.221204038763461597e+01	1.730199827830452364e+02
-5.362890515937873204e+01	-6.140319787129892859e+01	-8.666966414376479122e+01	-1.409537086556767918e+02	-1.609169470253144141e+02
-5.799351168047529370e+01	1.486570615388132239e+02	9.565045948060807746e+01	8.416882423383817979e+01	1.781192885649605557e+02
5.780880514841137341e+01	1.441598452901664302e+02	-8.133147997154712527e+01	-6.346531686767465175e+01	-5.464827374905505053e+01
-1.705303547199472405e+02	-8.670136757712469944e+01	-8.786592328427654763e+01	-9.213803419180975141e+01	5.154406182482218668e+01
7.063098165039048126e+01	7.796256596283910767e+01	9.550569101851958465e+01	-6.322910151775707277e+01	-5.708070573401440839e+01
-5.649950692961994747e+01	1.030826612199814036e+02	8.531931923805058204e+01	-6.506625249219833051e+01	-5.583635099548408931e+01
-6.524557244023817759e+01	-1.781024192786761944e+02	9.115585850037149385e+01	6.396476836636914243e+01	-1.759539943549247027e+02
6.899696557368274341e+01	7.317468535594186108e+01	1.013816893366977041e+02	-6.639033138442458437e+01	-5.468284348411295070e+01
-6.541588122785056214e+01	-8.308264228793215977e+01	1.040244248324498813e+02	-1.103250834107106613e+02	-3.901845296742893510e+01
-1.711304036531749091e+02	1.760533013890693326e+02	-8.749030932884572564e+01	1.578171890358334792e+02	1.786517421705105164e+02
6.508298573048804769e+01	-1.527988880458071890e+02	-8.363095677482552048e+01	1.204892227494904233e+02	-1.375153563769026448e+02
-4.619372183307441304e+01	-8.484715594106926062e+01	-9.059608458578071577e+01	-6.317916968952805945e+01	-8.005289714830757930e+01
-5.622360288549970875e+01	-4.480642565171054059e+01	-6.546955194178548254e+01	-5.217995337564541103e+01	-6.702860805295826196e+01
-7.235122796735038264e+01	-1.736980564325947682e+02	8.220872055617826391e+01	5.233528395996298599e+01	1.744763739655120389e+02
6.127350480827968227e+01	1.737768124477138940e+02	-9.433808891418229337e+01	8.903588795957631419e+01	1.708847023860452339e+02
-1.747432441733252517e+02	1.774208739451049723e+02	-8.630857486636509179e+01	1.683813764910543114e+02	-1.797941527182461812e+02
-5.014048323560164988e+01	-1.001200905761824487e+02	1.040307113128224472e+02	-9.147891774268403253e+01	-4.879645432826529117e+01
-5.331324022651190120e+01	-7.048696018508711347e+01	-9.081697924028391355e+01	-9.148213347092456615e+01	-6.954418638093110872e+01
-3.438892273292769630e+01	-1.017753203379285196e+02	1.003126246280402682e+02	-1.026950706900610584e+02	-5.456334523112046497e+01
-6.794626807376447175e+01	-5.932590061985221297e+01	-9.689937817489139604e+01	-6.462601954296138729e+01	-6.041169193740481091e+01
-6.276757780112848195e+01	-1.779978508275134175e+02	-8.714865325122357831e+01	8.883340314757349176e+01	-1.535019723159443856e+02
-7.704869463416711994e+01	1.711712672989214923e+02	8.970703005853987122e+01	5.060839940079802091e+01	-1.770510164744446229e+02
-6.226801373670414819e+01	-8.157703763392008511e+01	-7.317187364452092879e+01	1.162420578307959005e+02	-1.666735908894858085e+02
5.180858963710971921e+01	8.557058476177724060e+01	9.689544612874445306e+01	-5.365555932390167726e+01	-5.869177972337923421e+01
1.799010033741732002e+02	-1.668998288562049481e+02	-8.532614557273151945e+01	1.659348034999944446e+02	-1.734425560124820151e+02
-1.762975581509166432e+02	9.023760542052379208e+01	9.754742089392993876e+01	9.010345203205579878e+01	-1.712759642469663959e+02
-6.752497673574865189e+01	7.748756939081906125e+01	8.350868288502661585e+01	1.760604928757252878e+02	6.014511112002660553e+01
6.830101164764178634e+01	8.498550982135836307e+01	1.008457367047933104e+02	-5.229799336258088260e+01	-7.436926997512118476e+01
5.830390616827954631e+01	-1.660673743483598912e+02	-6.885231410827357479e+01	-6.427051071300100205e+01	-6.612853907440765511e+01
-6.666723866983498681e+01	-7.395410976697331762e+01	-8.518750434631895985e+01	-7.703667426623532322e+01	-5.291826365206046034e+01
-6.175357312897704531e+01	-5.866376050863337355e+01	1.051572169469521896e+02	-1.733444632609565019e+02	-1.256224216565223912e+02
-5.299740153270452225e+01	-4.170112735469461285e+01	-8.316104872998390363e+01	-5.908841643935630117e+01	-6.769347027779488712e+01
-1.789623634817770039e+02	1.008171076001652153e+02	-8.736562145639679500e+01	-6.764442128601953641e+01	-6.681796017146082534e+01
-6.208130922318918010e+01	-7.580715416240445848e+01	-7.437388406099223914e+01	-1.604434297889586105e+02	-5.335226101908688889e+01
-6.223692916810036024e+01	7.865638752495993913e+01	8.101946940347336579e+01	-1.321836265392310850e+02	1.648652402275222073e+02
-5.560311522707827692e+01	-8.913146306280933118e+01	1.019920942638765524e+02	-9.608502628618310837e+01	-5.800735896373137734e+01
1.772640806190238720e+02	-1.658036647778157260e+02	-8.618915811823129047e+01	1.695974771939321499e+02	-1.664134575926979664e+02
-6.393369281467425935e+01	-6.263485741986683308e+01	1.025031734060920456e+02	8.402201049059348748e+01	-8.511456014526171998e+01
1.706123433674125351e+02	-1.108180783867432666e+02	-9.883713986791471484e+01	-8.818476639089698210e+01	-7.296196743364690462e+01
-1.470259525566656578e+02	1.759134563567262433e+02	-8.388766039038917199e+01	-1.693478065222735154e+02	-6.766782075795501328e+01
-7.432326431060040761e+01	1.725136290972164943e+02	-9.000105353300094180e+01	-1.392329628719177208e+02	7.028645586495258613e+01
-6.268181187910317220e+01	-6.129626938763355781e+01	9.464688387806030789e+01	8.519281100411285479e+01	6.027227991939427199e+01
-7.854095814059589031e+01	7.845085453639218542e+01	9.127658102735378520e+01	6.552321604824874157e+01	-1.726234738040847958e+02
-6.951403110288107712e+01	8.003275004078606969e+01	9.896955905983827506e+01	-7.364650857552314278e+01	-6.348085222067020794e+01
-6.100774801593502161e+01	-1.568269076231530335e+02	-8.489592791176876574e+01	-7.071200859340403611e+01	-5.762503423653549817e+01
-5.579367589294044905e+01	-4.991199458557112933e+01	-6.320137589085740615e+01	-5.173810115725787995e+01	-6.584220405146628252e+01
-5.639642390936022309e+01	-6.886378814772315593e+01	-8.556376835469298214e+01	-1.620864355932331478e+02	7.406823156976795985e+01
-6.963351884959341476e+01	-1.117202479594865281e+02	-9.956466016582412237e+01	9.432148346389757876e+01	-5.629635800660393841e+01
-5.817388028474965012e+01	-7.846819948675046419e+01	7.659693586343458094e+01	1.188810348133924037e+02	-3.538734408589223079e+01
5.990424718063858478e+01	8.574176973452520656e+01	9.839964435165730094e+01	-6.389280685219892320e+01	-6.106683597825151111e+01
-5.925486257207558793e+01	-7.178076698160322167e+01	-9.370160190606630124e+01	-8.858977796607658206e+01	-1.778444704418436402e+02
6.743032415366977261e+01	-1.312967938331563857e+02	-9.186435288033719360e+01	-1.763520155087691137e+02	-8.063789819737256437e+01
5.623955531131823449e+01	-7.868341966794956477e+01	-9.294709308772367251e+01	-8.015835474165101004e+01	-1.667376857871945504e+02
-1.737773974064287472e+02	1.799802512406035930e+02	-8.883886887769067187e+01	1.792210626454342730e+02	-1.777092486323331286e+02
6.354755063879472488e+01	1.396442484512012641e+02	9.974651443681403862e+01	-6.976195036845318498e+01	-6.048914043584711919e+01
-7.188961806287322531e+01	-5.915506996550535490e+01	9.136098870333431421e+01	1.112100976903873288e+02	5.771650461471053717e+01
-7.956094114813318185e+01	-6.398959574072431877e+01	-7.552854632706592497e+01	-1.360222318236953072e+02	6.101942445657467573e+01
-7.750324570088415044e+01	-6.754342438762733991e+01	1.044707195200823691e+02	9.091899122109747111e+01	5.805110034827921339e+01
6.303176377570914468e+01	1.359041308097516492e+02	9.136961712233089372e+01	-6.463862128112398864e+01	-6.202770700123939918e+01
-5.686654536605960431e+01	-6.274025524277692512e+01	-7.256608590590676044e+01	-6.144315708621964234e+01	-7.625196852708324968e+01
-5.331953467437350724e+01	-6.447895093764176977e+01	-8.226243611724130744e+01	1.570671644455951252e+02	-8.223347686861312411e+01
-6.501155725732404278e+01	-8.471430865976340385e+01	1.006921601636678645e+02	-9.652390976069011685e+01	-5.717681735315701275e+01
5.856453319372752730e+01	8.160042150857738363e+01	9.650526223976804374e+01	-5.861120827042560677e+01	-5.397743123530147358e+01
-1.700939930597411376e+02	1.701563651023357409e+02	-8.796917042925140606e+01	-1.622697412121599143e+02	1.778219198876499547e+02
-5.807952124978287856e+01	-7.776890998409369615e+01	9.446140179373254853e+01	-9.870179393209575380e+01	-4.918270392966093851e+01
-9.445484176109384578e+01	-1.576420228681720346e+02	-8.673443313598245652e+01	-8.347191107117455999e+01	-7.242235863898034154e+01
-5.510890848356054050e+01	-1.162912350965718389e+02	1.047000988141159610e+02	-6.711733054346848348e+01	-7.727028628699156343e+01
-1.730161547448352621e+02	1.774456646406725611e+02	-7.838010612757915396e+01	-1.793547679627698415e+02	1.743542640250183524e+02
5.312427401180908504e+01	-8.798542686403629887e+01	-9.788070581087714572e+01	8.553922271112018905e+01	2.792007754112549378e+01
-5.337970463146139366e+01	-9.749361139938514498e+01	1.093485064975212708e+02	-8.765603306487385282e+01	-6.092825266890665148e+01
-1.714265887126951213e+02	8.047632427154086088e+01	8.205455471443495696e+01	6.735565172502963094e+01	-1.707634364258366304e+02
-6.684151968981227299e+01	-4.135427064127712526e+01	-7.848522098259599034e+01	-7.302294856383538502e+01	-5.972011220170205092e+01
6.401120852126416594e+01	8.478187512277563087e+01	1.007853773352938447e+02	-5.385822473401650967e+01	-6.778596859756963511e+01
-1.712569298640052580e+02	8.114769596838880261e+01	8.152764402561989243e+01	6.727709016789050622e+01	-1.696384313634892465e+02
1.742674383092757751e+02	-1.685514660222127645e+02	-8.307698616816080062e+01	1.782855671788905454e+02	-1.715623842037899749e+02
-6.967582479810577922e+01	-5.281434006918608048e+01	-7.911089814079423377e+01	-5.475487102925609406e+01	-6.591909413185408084e+01
-6.771696783624885541e+01	8.730825049759420153e+01	9.884818524232532866e+01	-8.216696376639264088e+01	-5.990384289737579593e+01
-5.489200873253725632e+01	-5.330509089656003141e+01	-7.850111566947101949e+01	-5.916064045956162687e+01	-6.285032451383515451e+01
-1.600615420066181969e+02	-9.493522384422676907e+01	-1.002159703280914016e+02	-6.907082559023336898e+01	-7.639286368334380484e+01
-7.109508812010139422e+01	1.713952161806553249e+02	8.495291651015851642e+01	5.191086483283692132e+01	-1.722057351554260549e+02
-7.044619341855145933e+01	7.291832479651564825e+01	9.656866683367518078e+01	-8.903114874445240901e+01	-5.583671862890239623e+01
-8.512209002415229975e+01	6.300203529393814250e+01	1.070634676009785693e+02	-5.969132701886965009e+01	-6.943113030741275793e+01
-7.475733843233041398e+01	-5.033672637561260643e+01	-7.533025074233088958e+01	-6.218693485449313840e+01	-7.073671591628557564e+01
-7.602172626189134519e+01	-1.740927478727052460e+02	8.406611017393723273e+01	5.015863610859563693e+01	1.766685105130098918e+02
-6.746510864272589458e+01	-5.421356662031757168e+01	-8.323056768738675260e+01	-9.108469201964908279e+01	-6.613815547591634925e+01
1.759069466396269377e+02	6.439163460041619658e+01	8.549019422176077398e+01	7.606287285348474825e+01	-6.211450575790627937e+01
-5.118598503438570191e+01	-4.546990467145700165e+01	1.056602032032775895e+02	9.124920343506116183e+01	-5.817498779335014802e+01
7.861886897083304859e+01	-6.496922707077206383e+01	-8.710286491066489134e+01	-5.212067439259919865e+01	-5.682488288604979232e+01
-1.717786906904237583e+02	7.091832364669005528e+01	1.039605909947150622e+02	-5.115240669316779787e+01	-6.423873454409532258e+01
-6.132342789481168666e+01	-8.103767709280822373e+01	1.005500568920863174e+02	-1.045723357774725173e+02	-4.833230031757305767e+01
-1.689864581288784109e+02	1.729352942013821632e+02	-8.191751412262406973e+01	-1.731785678015166354e+02	1.747713908600350692e+02
1.777888897176391083e+02	1.750507230835453925e+02	-1.013544323111890009e+02	-6.217243524778902497e+01	-6.502201919981058609e+01
-5.765174896465345000e+01	-6.719938274626298380e+01	-7.952488509543401562e+01	-6.474991298922608962e+01	-7.793018440389724333e+01
-5.146608395728851093e+01	-6.699301045540543953e+01	-9.077050429403489318e+01	1.666074133305828013e+02	7.016866799329561388e+01
-1.764003617894337310e+02	-1.252672048923151067e+02	-9.476099439607267527e+01	-6.601587946822613162e+01	-6.978550404880840574e+01
-1.760759007212542713e+02	-8.753383925526760834e+01	-9.361319464975633764e+01	-7.728106670233513853e+01	-5.687509484362732337e+01
-7.354223058325558782e+01	-8.064683541722178006e+01	-9.665196437787878381e+01	-6.999851560838305886e+01	-7.172595018647538723e+01
1.729225076755730299e+02	-1.389824175935110588e+02	-9.195766604246065867e+01	-5.857274575741288913e+01	-6.748060535466584042e+01
1.681434797686022193e+02	-8.176627393373728125e+01	-1.021721797469394915e+02	-7.214262054023915027e+01	-4.219597361493352849e+01
-8.608358097831272460e+01	-1.452131431523694403e+02	-8.398492211879434421e+01	-8.882360970590613647e+01	-6.668466200499638319e+01
-1.771477840564046460e+02	1.742000281059750364e+02	-8.297566765899352959e+01	1.641955786967993731e+02	-1.757331444397563303e+02
7.905842364280178458e+01	1.654187559696784717e+02	-9.804580662677315672e+01	-7.248658164397789960e+01	-4.850421841564855896e+01
-4.869955881115157581e+01	-1.759572335953705249e+02	7.753912252409931227e+01	5.029135742457977187e+01	-1.618961881299176184e+02
1.790631174193428592e+02	6.129278037416036540e+01	9.901520956462792356e+01	-8.889810215562245332e+01	-5.211768055998040694e+01
-5.257529437168700071e+01	-6.558813473110345171e+01	-8.873345829012535546e+01	-6.568223474938928064e+01	-4.783907664590756070e+01
-1.685959287326579954e+02	5.348542123280157767e+01	7.642197205987298503e+01	7.785531385641198199e+01	-6.952112225067688200e+01
1.678913195404284409e+02	-1.739089107244427339e+02	-9.634952339375132624e+01	-8.367385418759268134e+01	-6.454567364182452138e+01
5.740001803037656458e+01	-1.781221784434434312e+02	-9.021322628741786787e+01	-1.528735084212713105e+02	-7.349519694359197786e+01
-1.778561608775696641e+02	1.001787639198993531e+02	8.095622053181381261e+01	-7.745401666237134464e+01	-4.963643134491491082e+01
-8.199971521042348854e+01	-1.457326666212352677e+02	-8.060160042261544788e+01	-7.286426504203059551e+01	-7.148629895327906070e+01
-6.750132406073213076e+01	-6.049319261939899661e+01	-8.615802103355768793e+01	-4.321131586252203505e+01	-6.125313589024069216e+01
-6.983906879283493652e+01	-6.077063645708359019e+01	-9.101754948087820196e+01	8.486297356929517832e+01	1.709276897067099981e+02
-7.111945271392102086e+01	-5.352682403379111520e+01	-8.316612838427219856e+01	-5.198574448984906127e+01	-5.570289993297658526e+01
1.544714297832925638e+02	6.978311667303738375e+01	9.758715955419727095e+01	-5.975337553375504740e+01	-6.213367655544014667e+01
-5.961054244409154990e+01	-6.723604373442454119e+01	9.511465774273797535e+01	1.379280763440374074e+02	6.117574088029726909e+01
-5.426462060263602893e+01	-6.109823722660292589e+01	-8.591686703487152954e+01	-4.983023975252233839e+01	-6.478181019280869180e+01
-7.425413326288833105e+01	8.597814385957521210e+01	1.096412962497588524e+02	-6.313287244132813214e+01	-5.994703562169861044e+01
-5.260672949399876330e+01	-7.436505867981061613e+01	9.502087827778035489e+01	7.870341128350169413e+01	-8.858735508060536290e+01
-6.805365581101557382e+01	-1.570005440239787617e+02	-7.998914693542438670e+01	1.477508609677342406e+02	-5.004150002215592252e+01
-1.788259097106397348e+02	1.700262040892176856e+02	-8.110023003318066515e+01	-1.731866949186361353e+02	1.786575110626110074e+02
-6.641593995374175563e+01	-8.872602433273249289e+01	-8.160632833014986431e+01	-5.742890319952537226e+01	-7.435925133735563008e+01
-6.084947104111714111e+01	-7.370919124038813663e+01	-8.458592913773962607e+01	-6.005197749913996574e+01	-7.374500296374583286e+01
-6.695297079406594776e+01	-7.954763602051167481e+01	-9.557426405507945333e+01	-1.763393090490076247e+02	1.653914051967876730e+02
-5.379804318246170425e+01	-1.074403593930581735e+02	9.873203724642816326e+01	-8.447590379063164789e+01	-5.659940706135940047e+01
-1.665268415600297942e+02	1.111309183860403635e+02	-8.655418267302411550e+01	-6.320722895141472009e+01	-6.596459447588738101e+01
-6.624918131794628096e+01	-9.102638775127819315e+01	-8.534249498445856830e+01	-1.489898442429850434e+02	-7.991727309952068481e+01
-4.735562271449530414e+01	-1.039891083740773468e+02	9.946172933592976051e+01	-8.417383017537056844e+01	-5.639345587164571327e+01
-7.459450170672779734e+01	1.602247081927312422e+02	-9.151798841925599959e+01	-4.673468199801274636e+01	-6.657045060222380073e+01
-1.698157992397766236e+02	5.392917309885527288e+01	7.888283117346348661e+01	1.661997977017380776e+02	-6.344335725878565313e+01
-6.380800389513608906e+01	-4.707419828783249471e+01	-8.863853330026192623e+01	-6.168755097048020986e+01	-4.727048700844927964e+01
-6.193766817878436370e+01	-6.290036554038173477e+01	9.780943147705565366e+01	8.065342820307614602e+01	6.536482239303262531e+01
-4.313373438159110407e+01	-6.705507036659136588e+01	9.120709262000556805e+01	1.787764713297976868e+02	4.731200395145699389e+01
-4.557463162755311004e+01	-8.747184816313652789e+01	9.632180587581225950e+01	-1.293965299051076272e+02	-5.432497485005752225e+01
-5.944970706247919878e+01	-8.777670654582220777e+01	1.017007764287655078e+02	-9.786409780283219106e+01	-5.607697324184902499e+01
-5.694483737068006945e+01	-8.487824071323809960e+01	9.958293504638430704e+01	-1.033106035781950425e+02	-5.213873672993624808e+01
-1.772863011068702122e+02	5.664905325243093159e+01	9.451599742397981174e+01	-5.985384255735474568e+01	-6.726602038778699466e+01
-1.711484691872536246e+02	8.365620462895822129e+01	1.008984848081076251e+02	8.531490807504594898e+01	-1.709852344417849963e+02
-5.220143791988930815e+01	-5.407856371590114009e+01	-9.368313045413700024e+01	-6.881959763438398170e+01	-6.565325270420620996e+01
-5.637010052999603715e+01	-6.199332741663463509e+01	-7.924387001644358008e+01	-5.434563917727069793e+01	-6.193674099376431030e+01
-7.164100549830676812e+01	-9.224737575403827350e+01	-8.364933212201934509e+01	-1.443478690798390858e+02	-8.623288277417641723e+01
-7.076884271413560157e+01	-6.868267434738984889e+01	-8.776609145969624137e+01	-1.483789608493975720e+02	-6.601303129004446646e+01
-7.713306549856623917e+01	-6.655863919627422831e+01	-8.037891453010092846e+01	-8.660261604510169775e+01	-1.751334827293265448e+02
-6.202404644103439324e+01	-5.714096169656350099e+01	9.252669370120102599e+01	7.747270018225476917e+01	6.706413830966839384e+01
-5.640302363373128713e+01	-8.254100465532360431e+01	9.583192853721261883e+01	-1.013274456792018725e+02	-4.529269392336271949e+01
-5.565869969088456060e+01	-1.321099786763662962e+02	-8.660866277314958950e+01	-6.193999853679153489e+01	-6.441170932028707341e+01
-8.617509801664036218e+01	-1.567588557189671690e+02	-8.673108647026333529e+01	-9.255673373227266154e+01	-6.682960349653811249e+01
6.157642459071163898e+01	1.424235289777873561e+02	-8.420657264070611348e+01	-6.048308825324971849e+01	-6.406556088424426321e+01
6.518075639846192360e+01	7.317730842005845204e+01	6.316959405550715445e+01	8.290203344581296108e+01	1.786682883440337548e+02
1.770107980338371192e+02	-8.816662643344427863e+01	-7.979344689601433060e+01	-1.137068054659711436e+02	-5.481729493971540990e+01
-6.465662206957448177e+01	-5.072343906062007335e+01	-7.492105506979604002e+01	-8.537921779071334072e+01	1.781354458980915467e+02
-5.798388181773113814e+01	-6.166011370338994624e+01	-7.956154448040751959e+01	-6.063262441999166441e+01	-5.919027019027984693e+01
-5.615668693026887581e+01	-6.004999436283764425e+01	-8.249593848989401579e+01	-5.649658385065564659e+01	-7.158222687570702192e+01
-6.309073775474502099e+01	-1.756654506420758253e+02	-8.917622765565400300e+01	1.769270307390088988e+02	-1.461111415433188370e+02
-1.736611331698968854e+02	6.329645610179936455e+01	1.038121314102212693e+02	-9.099800202738857990e+01	-5.541699197266365928e+01
-1.715767372986712189e+02	7.162947439899753022e+01	8.806666045765553008e+01	6.421051533167560876e+01	-1.606424836663093174e+02
-3.805523308564869467e+01	-1.662609370081121369e+02	-8.823754956883551870e+01	-8.194588194406581749e+01	-6.307887561816987443e+01
-6.731491983375350685e+01	-5.170726278585348723e+01	-8.178120855142073253e+01	-8.609747332374809048e+01	-4.803731457076879963e+01
-6.478943358393230767e+01	-7.378091326601160915e+01	1.085181517731188450e+02	-1.118867917512768599e+02	-5.984893110297752372e+01
-4.968097179628573912e+01	-1.069248744681523107e+02	1.059630328526204579e+02	-8.082681889884173643e+01	-6.242906636744837101e+01
-6.702258088016336046e+01	9.354883161206571174e+01	9.786937880738733497e+01	-1.195078438548870139e+02	6.920334348335680374e+01
-6.677534553940398609e+01	1.012682200158073300e+02	8.816812848560554983e+01	6.941362460460354100e+01	-1.768807739569948012e+02
-1.792198289305212029e+02	-8.667007994558790074e+01	-1.019579456873732823e+02	-5.527123544323230675e+01	-5.104108051876836782e+01
1.556686187525569096e+02	1.646418587733088543e+02	-9.418686862648355884e+01	-6.539844450498010531e+01	-7.725036386471141725e+01
1.799388785675428721e+02	-1.774297074365042874e+02	-8.904681291853913194e+01	1.776445463693742113e+02	-1.723572798820059120e+02
-1.781729307140431331e+02	7.171676980078697738e+01	9.766927138139870124e+01	-7.669683803851309278e+01	-6.101374712539515599e+01
-5.880221637807871815e+01	-6.837249865037099994e+01	-9.929820305113368306e+01	1.759477140167914229e+02	8.314741864399942983e+01
-7.045324516052566821e+01	-7.653587374883548478e+01	-7.065703317458358867e+01	-8.985631250266523296e+01	-1.732307731241009492e+02
-5.077842070932683072e+01	-7.136981284803522385e+01	-9.113366883050369438e+01	1.698007181126081662e+02	7.277600988474570443e+01
-4.386600679308468642e+01	-9.692123877101205665e+01	-8.901312854544177355e+01	-6.488876446985661062e+01	-7.276119528156527849e+01
-6.755153250296375234e+01	-8.235063586904816191e+01	1.112936286082040453e+02	-9.923808794343761974e+01	-5.103644421788421681e+01
-2.050005367054001226e+01	-1.158850525121681017e+02	1.011093867676279245e+02	-9.907946051979787683e+01	-5.854630777195535529e+01
1.728746799336759352e+02	7.918509128962890031e+01	8.359234261267091881e+01	6.247075697250301829e+01	-1.590571568868426198e+02
-5.096772870690929835e+01	-1.018670486881975705e+02	9.740020089436352180e+01	-8.257886819278078860e+01	-5.825604080026946718e+01
-6.496668763369136457e+01	-5.546679174791976408e+01	9.330365281204355199e+01	6.237799772980689994e+01	1.694341597562684001e+02
-6.736407961627783436e+01	-7.571851750987953267e+01	-8.739391032908146428e+01	-9.257845207920914277e+01	-4.610479582962656764e+01
-1.723021190267487839e+02	-1.735822916413203814e+02	-9.216321243940657837e+01	6.903500843190093406e+01	-1.703460894769979461e+02
-6.603507823585962910e+01	-7.114218324240508196e+01	1.029477835184165286e+02	-1.633059146126366841e+02	6.873941830378387863e+01
-1.769670162886790195e+02	4.891658434284919821e+01	1.088715724140230634e+02	8.378651029931712912e+01	-5.421374265655578739e+01
7.320465950107789865e+01	-1.059741556853465596e+02	-1.011888187157089192e+02	7.403191861969595777e+01	1.673279973813747006e+02
-5.692181464188779927e+01	-8.810775009720505579e+01	9.743521324879986878e+01	6.469542912421943015e+01	-1.761022134277777127e+02
-1.731707940577334739e+02	6.782677886768766484e+01	-1.007870088143812382e+02	-1.121884240710288339e+02	-1.767065270619615376e+02
-6.214465142573546075e+01	-8.499318239559171673e+01	1.076148384993024933e+02	-9.853522804181521622e+01	-4.980520786321203985e+01
-6.240855389507531470e+01	-8.406179761216137081e+01	9.337180368005262210e+01	6.030494135480126516e+01	1.790152052266907958e+02
-7.245630857094015198e+01	-8.497486894654298339e+01	-9.376484091871023452e+01	-6.527998313075859471e+01	-6.671689215040061072e+01
1.762599183521786870e+02	-1.632139539222417568e+02	-8.915144025262232219e+01	1.687754968387982615e+02	-1.674857132338673011e+02
-1.641560788297693989e+02	-8.430181144336772547e+01	-7.626669620385813175e+01	-5.570650303003504433e+01	-7.073621345364924196e+01
-5.975565901543063774e+01	-7.907057508894753539e+01	9.632514695424812601e+01	9.238295551515277282e+01	-7.761818765512997231e+01
-6.391199864484298843e+01	-6.348027449192911575e+01	9.151706944546346278e+01	1.093241671784722797e+02	6.717483194852044903e+01
-6.863752319745229613e+01	7.486170423606789370e+01	7.508107702583311038e+01	6.426790695683433796e+01	-1.686352606825261944e+02
-4.599692928576413209e+01	-8.582827483395132617e+01	1.145948890567550222e+02	-9.016761005392956463e+01	-6.857696189965207623e+01
-5.504803694582619045e+01	-9.909415492641787182e+01	1.017357300567306453e+02	-8.557803014912670392e+01	-5.899136884808984860e+01
-6.619829555959915979e+01	-9.030368897509377746e+01	-8.535948624815375751e+01	-1.421687371550887633e+02	-8.900349297713518126e+01
-5.260139130394939855e+01	-1.154987147796761064e+02	1.019815517532503293e+02	-7.489937939016483881e+01	-6.569506455881203522e+01
-3.356287177461722848e+01	-1.023363136304141960e+02	9.975287498847376355e+01	-1.076702165637387907e+02	-5.227052568004553734e+01
-5.386791459482833488e+01	-1.694239147293072847e+02	9.286480692781431401e+01	-1.568113938090324950e+02	-6.137894503835831728e+01
-6.376930161677690023e+01	-8.993427435162902839e+01	1.067927718904645076e+02	-9.108812388706807894e+01	-5.671546893303083436e+01
-5.917521359935447123e+01	-5.739758600637548369e+01	-8.955097095712217481e+01	-5.761720951573486360e+01	-5.980310928764398426e+01
-6.566479589206737444e+01	-5.246138591673612694e+01	-8.127456061134684262e+01	-8.133556700369796033e+01	-6.708428930467835016e+01
-5.822063944420928294e+01	-8.088745027027189849e+01	1.114550920714476518e+02	6.146823519838304151e+01	-8.142387922948019252e+01
1.705705396962334248e+02	6.136944344584014033e+01	9.492582146191998049e+01	-8.911598230180193525e+01	-5.184783804940843766e+01
-5.323807577312624773e+01	-8.697066170654007067e+01	-9.633010522195321812e+01	-5.839699597860298041e+01	-6.636690641189234441e+01
-7.221661794429580539e+01	-8.550656863132391550e+01	-9.009356794791288792e+01	-1.577903101388369862e+02	-8.985436343360017020e+01
-5.762734825536560379e+01	-8.682210055516867442e+01	1.060994966765104834e+02	-8.596091048941300983e+01	-6.621311268265704086e+01
6.442295663806058315e+01	-1.458640600115326436e+02	-9.677773844504541501e+01	-1.636728231358587777e+02	-6.996983038362886020e+01
-1.699652434847675977e+02	-8.325738504188059608e+01	-7.497135409315478682e+01	-5.977673403697374255e+01	-6.370825336605233247e+01
-6.558007021378375612e+01	-1.137616689407193462e+02	-8.179768955977763767e+01	-7.885232854203442798e+01	-9.215180811350724355e+01
-7.728501095100878615e+01	-6.761856500570644357e+01	1.003737310878987188e+02	9.491556911476504865e+01	6.652121617082281091e+01
6.370235495873071585e+01	-9.908639314725552083e+01	-9.552025968811580015e+01	-5.389031168385975690e+01	-5.565333705989874602e+01
1.752644845157801683e+02	-1.400743650696378211e+02	-9.149208987523800829e+01	-6.751772040623227156e+01	-5.979396284853298482e+01
-6.311322910934517694e+01	-6.894524440699159129e+01	-8.558265521064387826e+01	-6.364693492929185936e+01	-6.035177809140134997e+01
5.154406182482217957e+01	-9.213803419180975141e+01	-8.786592328427654763e+01	-8.670136757712469944e+01	-1.705303547199472689e+02
-8.378101092930748450e+01	-1.614417376702645299e+02	-8.907469744266695955e+01	-8.582840313723383474e+01	-7.138997782327967911e+01
-5.831850426313466329e+01	-4.625960477196591825e+01	-8.913216963698147310e+01	-6.887919967541547805e+01	-5.696345796454456689e+01
-6.841736726704756677e+01	-4.835940344727895734e+01	-9.136247486162365306e+01	-9.389305601740194618e+01	-6.027643138842616821e+01
-4.867336227462442366e+01	8.604827826377378130e+01	8.043301147310609167e+01	8.603983412579036383e+01	1.752284613507451638e+02
-6.135068351413453058e+01	-6.318582430017576712e+01	-8.727093406736395309e+01	-8.169200571754883811e+01	-6.186897822984947481e+01
-6.455823054404638128e+01	-8.340719009224321212e+01	-9.335360904770618617e+01	-6.463898243498518070e+01	-5.964069402523205099e+01
-7.289943693272934411e+01	8.108646046586520129e+01	1.114434583215110592e+02	8.850054334754312890e+01	-6.179261857723144402e+01
1.730199827830452364e+02	5.221204038763461597e+01	8.315179758879082783e+01	6.004313139225499185e+01	-1.653959390552371929e+02
-6.302633105162517069e+01	-6.023700712683072567e+01	1.018041362286524247e+02	1.553790174634046650e+02	-6.701499245718061104e+01
-6.364752974780543582e+01	-5.997950617946872853e+01	-8.201357517643896244e+01	-5.597057902184112521e+01	-5.907603143801402723e+01
-6.262826331673682034e+01	-4.905794734864508655e+01	-8.334130574858497198e+01	-5.623980555257434588e+01	-5.646537972620700430e+01
-7.455525870664905597e+01	-8.475052912557154627e+01	-8.487049137296595802e+01	-1.442433705739304912e+02	-8.437160307487856414e+01
-5.857168833210025127e+01	-5.863817262079911075e+01	9.739245788499742673e+01	7.655498309795773082e+01	6.805411534277017438e+01
-4.327945237842393311e+01	1.758219208019520465e+02	9.249808369221702264e+01	-7.358933008025017841e+01	-1.453552286776272524e+02
-5.343918478457133858e+01	-9.751459049324904527e+01	1.007266884343991080e+02	-8.491011274603773984e+01	-6.284974869212954474e+01
-8.390438792452971484e+01	-1.630162387024695931e+02	-8.589626076601385307e+01	-1.196153875090889898e+02	-9.055413790204386260e+01
-5.913784516084916021e+01	-5.522139182238446864e+01	-7.333872684202566461e+01	-1.328781244358533797e+02	-5.831157671135169807e+01
-5.443127131066292179e+01	-9.975916362773178037e+01	1.032385459213339516e+02	-8.791600180865475522e+01	-5.768467701686351035e+01
-7.603825423641619352e+01	-8.127966477984233507e+01	-7.827534504232502854e+01	-6.846777982182038613e+01	-7.327812505492772743e+01
-1.791333062826989817e+02	1.703794490743281358e+02	-8.814513508440280987e+01	1.791337960112731196e+02	-1.694074259463612862e+02
-5.456334523112046497e+01	-1.026950706900610584e+02	1.003126246280402682e+02	-1.017753203379285196e+02	-3.438892273292769630e+01
-6.178504014620084206e+01	-5.806479243355666853e+01	9.382023790357973780e+01	8.306508415486645447e+01	6.192840084196632944e+01
-5.528580599666069872e+01	1.707068041979521524e+02	-8.148914278109371878e+01	-5.267598420843471985e+01	-6.316377643543860643e+01
6.344801906231041499e+01	8.288209989467114269e+01	9.454392560302399318e+01	-6.085477782418058723e+01	-6.292837124550258920e+01
-6.078813632125737598e+01	-1.684561416031435499e+02	-8.402184381293623971e+01	1.797210192093587864e+02	-1.625565974816074970e+02
1.676055516509691472e+02	9.075328125850450078e+01	-9.382988664753770536e+01	1.712364377082989506e+02	5.863084652002626740e+01
-1.688772666066423085e+02	6.940987188866255053e+01	7.930052904530914759e+01	8.082015270017771513e+01	-1.695000216941100462e+02
-6.237033197310157107e+01	-6.369760922362003441e+01	1.085918144214724350e+02	5.719763309345365343e+01	1.720421415680161772e+02
-3.901845296742894931e+01	-1.103250834107106613e+02	1.040244248324498813e+02	-8.308264228793215977e+01	-6.541588122785056214e+01
-6.114497979978209941e+01	-6.972077740296114712e+01	-8.305711368019666452e+01	-5.554521713839464070e+01	-6.340421738052634026e+01
8.751081769358435736e+01	-7.964643059618052234e+01	-8.793446815479295253e+01	-6.584357330864195035e+01	-6.351538009294439036e+01
-8.005289714830757930e+01	-6.317916968952804524e+01	-9.059608458578071577e+01	-8.484715594106926062e+01	-4.619372183307441304e+01
-1.745832735521615007e+02	-8.145707611475928900e+01	-7.788624371748954900e+01	-6.355387706004587045e+01	-6.986872617440894828e+01
-7.990420267876839944e+01	-6.223755191211025561e+01	-8.925018526295356480e+01	-7.926903184407716196e+01	-1.772311503665157488e+02
-6.715542263024759961e+01	-6.941802385044169910e+01	1.142567322588398753e+02	9.021677173626419233e+01	-5.866337459814803879e+01
-6.617300911773087080e+01	-6.688008400662855024e+01	1.053725374380386626e+02	6.859353404448721392e+01	-8.154779135355214237e+01
-5.614845030586451458e+01	-9.140412696930945913e+01	1.033112933047446802e+02	-8.949870641573778585e+01	-5.935164803286303226e+01
1.719571707092976283e+02	-7.883898739504824960e+01	-7.810701640392099421e+01	-5.837130328575680238e+01	-5.312906648824206002e+01
4.793241167115029100e+01	-8.634622014550971869e+01	-9.146472703240149826e+01	-8.719867764391028686e+01	-1.664461406882820711e+02
1.771155701643074565e+02	5.767782459057265498e+01	1.070605568857262995e+02	1.014725531592478518e+02	-7.524462354542937703e+01
-5.733177745560237071e+01	-6.896403698206657396e+01	-8.829751506523440696e+01	-5.450935323817168410e+01	-5.291408354591973762e+01
-7.076481652866092986e+01	-7.273012695696525043e+01	-7.589152673171723507e+01	-4.915177742660326032e+01	-5.511952970824714271e+01
-5.764878662638655271e+01	-7.292486418251817781e+01	-8.555099289293687548e+01	-4.555092459859662313e+01	-6.171847126182630205e+01
-5.709195597282884904e+01	-1.136949567397173837e+02	1.028568541518956749e+02	-7.931939038515736229e+01	-6.541114873860384193e+01
-3.069484378570508909e+01	-1.013425395482029643e+02	1.052720807259939022e+02	-8.290278470476833661e+01	-6.868193517072577947e+01
-7.223303254408135388e+01	-6.271681837471232512e+01	-8.823984349013494466e+01	-4.523308684391852807e+01	-5.329955681166892845e+01
6.878352913840281246e+01	7.694332162869886815e+01	1.007154625845963238e+02	-5.578326869633834661e+01	-5.578510686244176497e+01
-6.932525533628977144e+01	-7.275076491827041991e+01	-8.521611393536510093e+01	-6.014968395721859906e+01	-6.946821391809966428e+01
-7.346350053935513813e+01	-6.892540783544720284e+01	-8.666212619575323117e+01	-7.123721228661621296e+01	-4.616915791996395058e+01
-1.737217591681838940e+02	8.658927187571653405e+01	9.902638474192578144e+01	8.791321683811047194e+01	-1.733813563619492015e+02
-6.406518569930027240e+01	-9.618267489464845710e+01	-9.012718528496081660e+01	-1.524588650861055612e+02	-7.061684997597191682e+01
-6.376232448956100995e+01	-5.688853339741201864e+01	-7.869583895689301301e+01	-8.384904403893857250e+01	-7.118671340963449268e+01
6.666414143596566078e+01	-1.703321128372407429e+02	-7.914849645368059328e+01	-6.694059981113088043e+01	-7.134661323292942825e+01
-1.679865359151393136e+02	1.745618506346023082e+02	-8.439350782920497807e+01	-1.786124121858308911e+02	1.744308469593986501e+02
5.277741871586021460e+01	-1.617557234219451061e+02	8.556454322223103759e+01	-1.780354472558430530e+02	-9.618841250713069257e+01
-4.127862945301828290e+01	-5.472517669284376751e+01	-7.019622280131457615e+01	-5.404955992304498835e+01	-4.219876108800367120e+01
-6.292179351128524445e+01	-6.937276648636780862e+01	9.928752832005659457e+01	-1.186281709625475429e+02	-4.204140537065489980e+01
-1.794644350179476078e+02	-1.517017425859263824e+02	-8.205556179265282424e+01	1.650284869801049297e+02	1.799455017699628172e+02
-6.305423404867467241e+01	-7.649667946966081900e+01	-9.366619967232524857e+01	-5.960135878907878038e+01	-6.770972486267021395e+01
-1.442732393683139094e+02	1.185222303270469411e+02	-8.355252569183834055e+01	-1.585153422168657471e+02	7.459756698373912798e+01
1.627031395730438987e+02	-1.434746872985491279e+02	7.987110515116552278e+01	7.231056468065261811e+01	-4.278894754864629846e+01
-4.953135772814943749e+01	-7.012636936522811482e+01	-9.191995771987951969e+01	-4.793849485813089473e+01	-7.388122587497402094e+01
-6.504427634015036119e+01	-1.125273439023541613e+02	-7.869095166140814968e+01	-5.814222928283948022e+01	-5.827456241468678400e+01
-6.432833856263279415e+01	-7.216195910068877595e+01	-9.448859066682605601e+01	-1.247861875895886641e+02	-1.771565081396726953e+02
6.231489788677063046e+01	-9.692590502821553855e+01	-9.531852356368416679e+01	-5.351542731866863534e+01	-5.755429035448685227e+01
-6.284409371657045540e+01	-5.494454269271946600e+01	8.870817749517668460e+01	1.559165410361677289e+02	-7.150110892962239006e+01
-1.749798710310303704e+02	1.741572008847618633e+02	-8.580609439331909982e+01	1.604520407731917828e+02	-1.743890051613196022e+02
-1.795555076592397938e+02	6.350358855678763348e+01	9.900325456912268862e+01	-4.783573051816333788e+01	-6.818025896566302890e+01
-5.024575448949644141e+01	-1.604310956255654901e+02	-7.803685397523634037e+01	-7.328331539124398830e+01	-6.493659924836413211e+01
6.243545719123301296e+01	8.722141902252663215e+01	9.020269683576093200e+01	-5.025611970845969978e+01	-6.571622169489484122e+01
-1.660457858341119675e+02	6.226226769335983846e+01	6.666700538645427798e+01	7.187038156761566654e+01	-7.368807718646058902e+01
-7.217953060332514781e+01	-6.780955591636821111e+01	1.039672021137395888e+02	6.431901265603212892e+01	-8.150626089694218024e+01
3.968502533412421229e+01	7.777613114428864094e+01	-9.306443854254958126e+01	-8.505616705367266661e+01	4.753383137241757339e+01
-1.765961241997200943e+02	-8.992118840588196349e+01	-9.167820854046912871e+01	-7.553277525379189683e+01	-6.239155297924398980e+01
-5.993210193694751808e+01	-5.905684208466322360e+01	-7.972481399969251470e+01	-8.262302510163402758e+01	-7.272732328478748798e+01
-6.322610840533150878e+01	-6.061059976403031158e+01	9.630250995409609516e+01	8.189309395797029367e+01	6.373632508651126471e+01
5.061661829155893599e+01	8.063767645401840412e+01	8.753148274691200470e+01	8.963034689720548442e+01	1.736408468705125472e+02
-1.778926310892904041e+02	-9.426743026011141069e+01	-7.767579027186987162e+01	-5.746808444817804684e+01	-6.199173134713775823e+01
-7.011214764451140979e+01	-6.643653954531106365e+01	-8.149521622696587997e+01	-9.104672901735254698e+01	-1.695478123672470190e+02
-6.469893528647780556e+01	-6.779772672987481030e+01	-8.535246009664562905e+01	-1.197020630883829000e+02	-5.134392212568522496e+01
-7.496093625552637718e+01	-7.467550582574898499e+01	-6.951557338402538733e+01	-6.467414691264748683e+01	-6.881885847570269732e+01
-5.976173541790641508e+01	-1.702189027626251914e+02	-1.026606652928588517e+02	-1.659887698563868241e+02	-7.160183577950071765e+01
-6.364899459397698678e+01	-6.357911978054489310e+01	-7.309255774147233353e+01	-1.061951315278507195e+02	-6.971421451874297759e+01
-6.113188934944808040e+01	-6.232199796392637126e+01	9.528420387440061745e+01	8.281407220176672013e+01	6.273221901683916712e+01
-6.753318005629054710e+01	-6.368196687664574540e+01	-9.130415323928494331e+01	1.602420592863706190e+02	-6.684802172055326253e+01
-8.129569164979244533e+01	1.560177601215603147e+02	9.214000362613084860e+01	-8.435528111059907985e+01	-7.275887000312556552e+01
-5.793288183754100373e+01	-6.295197987479701141e+01	9.961188539701743139e+01	8.350020983828380849e+01	5.975217249246099271e+01
-5.887173948382974942e+01	-5.356665408364075631e+01	9.636024213525772097e+01	8.839892405642645201e+01	5.001420931714230989e+01
-5.741733509204308916e+01	7.827122508274069901e+01	8.610757858025388600e+01	-1.273073848561076460e+02	1.535367143459232011e+02
-1.745495692340275582e+02	1.622855442755183049e+02	-8.228538835131428186e+01	1.769367008792729052e+02	-1.769051296631408832e+02
6.831198295499324047e+01	9.394284000639899546e+01	8.903969882044494000e+01	-1.415042678551690187e+02	-1.469824949000498293e+02
7.976102069726158561e+01	-6.959041902731208040e+01	-7.732784141067509154e+01	-5.791862950227861262e+01	-6.722311106021614080e+01
-7.338099337858584192e+01	-7.938992771528208436e+01	-7.840350072183203167e+01	-4.702420086399052934e+01	-6.525021226827038845e+01
3.780776648817400343e+01	1.031104587627975917e+02	8.879942560634367510e+01	-1.361062292008224688e+02	3.173097502811274850e+01
-8.981870540233039435e+01	-1.388153202431983289e+02	-8.324159295770549249e+01	-8.454602701586544811e+01	-6.655778811058320343e+01
-6.621768516870857013e+01	-5.547916460367958535e+01	-7.282410760393014471e+01	-5.889522535104097756e+01	-4.781827211854939463e+01
-8.282415392943097743e+01	1.419473731112441897e+02	8.213266205410143073e+01	9.327131534291281412e+01	-1.644111863855476088e+02
-7.997733945379744114e+01	1.568718631048203065e+02	-8.697139254970234390e+01	-5.560206927969598922e+01	-6.159333407058732490e+01
-1.745496856391728500e+02	-1.782511945101101105e+02	-8.503602221286882923e+01	1.606381176251615273e+02	-1.793343609880489566e+02
-4.312410299100982058e+01	-9.831789379487959479e+01	9.934023972079664588e+01	-9.534569212209245848e+01	-3.968146547992770934e+01
-4.742057956196053681e+01	-5.505601526900721154e+01	-7.970046557081667515e+01	-7.303542116072483736e+01	-4.814384368035085515e+01
-7.036576849275220980e+01	-8.065928879889173686e+01	-8.101840950440951872e+01	-6.967558690238021768e+01	-7.033687480350303645e+01
-7.076798486233232666e+01	-8.560009686201904344e+01	-8.042310741634857152e+01	-1.413542647109441361e+02	-8.893332786150925529e+01
-6.972827847011484437e+01	-7.309263666446933883e+01	-7.979357648749865461e+01	-5.271782022956995206e+01	-4.829775596541891503e+01
-1.740489591105078091e+02	-8.551642454806091109e+01	-9.004191766096801075e+01	-7.858606012783532435e+01	-5.741184251485292123e+01
-1.721983044248124770e+02	-8.821145675500009986e+01	-9.743814465830629956e+01	-7.810356126526224330e+01	-6.664766150281985801e+01
-5.921014038903108201e+01	-7.161422734180209204e+01	9.738360810993762584e+01	8.436427374401492330e+01	-7.685447939984125298e+01
-5.168379043862095301e+01	-6.320661363568405733e+01	-7.720327714199407865e+01	-8.484606007716381271e+01	1.777412692273383925e+02
-6.647902690515567770e+01	-7.292993940409033371e+01	-8.504925668704939312e+01	-6.628348403303145631e+01	-7.018786156782054775e+01
-8.384043188420400838e+01	9.387111171256209730e+01	1.028555544054272275e+02	-6.186845353407415615e+01	-6.579822289372178545e+01
-8.433162103299423507e+01	1.737370438813322266e+02	-8.694020344125702593e+01	-1.405578843114630274e+02	7.379165746650903657e+01
6.410272019726261306e+01	1.314858888708479867e+02	9.545790438988370852e+01	-6.227892695334603701e+01	-6.599207462458332429e+01
6.235997575719382979e+01	1.353901777624105591e+02	9.853349700324558569e+01	-6.455944785591016455e+01	-5.455255079498618898e+01
-7.283527860855588187e+01	-1.769151931344528350e+02	8.160172361780955441e+01	4.982550638476624982e+01	1.765180662863062651e+02
-6.775932226987187335e+01	-8.317393496183491663e+01	-7.897708303775992533e+01	-5.885387118774574589e+01	-5.844483428005699466e+01
-6.676130623019018628e+01	-6.153296165601854284e+01	-8.734527121480799394e+01	-6.426339799255067931e+01	-6.548332721935607026e+01
-5.375903854240552704e+01	-1.772385067892082873e+02	8.520003941342464771e+01	4.754220843359500037e+01	-1.581004537944519086e+02
-1.728404342017317106e+02	1.772938941855854580e+02	-7.579274514514217742e+01	-6.287673331983118885e+01	-6.716712046583188567e+01
4.664728566727106340e+01	-7.957292622876650512e+01	-8.558614202854265329e+01	-6.470626427310271822e+01	-7.242016865384212565e+01
-5.559379000880083765e+01	-1.210409349648045065e+02	1.047181800732339241e+02	-6.817358751513351933e+01	-7.505040964502123302e+01
6.741315125027598754e+01	7.887919908679833725e+01	9.324955802824301543e+01	-6.457749064945396356e+01	-5.330820022952169523e+01
-7.551481254537029031e+01	-1.107199594224957337e+02	-8.842114090915023894e+01	-9.319228260848601053e+01	1.788057850457558402e+02
-7.047258872706174770e+01	-5.342032377906683394e+01	-8.296832695420314963e+01	-5.485278828870036705e+01	-6.704198576272105470e+01
-7.196045662023371392e+01	-5.446255560208628310e+01	-8.043456763173682589e+01	-8.875696454237714761e+01	-1.604162710697096372e+02
-1.790322079527367976e+02	6.000025870019405971e+01	1.012037242742909768e+02	-6.248606510674726877e+01	-6.446621580848680821e+01
-6.272760435714459248e+01	-6.402679060119614007e+01	-8.416923065868593312e+01	-1.266016137412157292e+02	-4.674220522332633720e+01
-6.955600284209809558e+01	-1.117943891335145565e+02	-9.118982775705509880e+01	1.542717384164156158e+02	-6.103817854488642070e+01
-6.729412127739779237e+01	-8.370053413245940988e+01	1.045146944053538931e+02	-1.001447390949062424e+02	-6.146488884552198328e+01
-5.939998997692934068e+01	1.581778010105754788e+02	8.971680552363571337e+01	-5.587513238481454181e+01	-6.936561210024642321e+01
-6.701508827748870090e+01	-8.410173156002424832e+01	-8.962855183438600193e+01	-8.838168996805600841e+01	-7.121165811301855797e+01
3.069217049381426676e+01	9.246551370505625300e+01	9.797995268761442844e+01	1.089387283899980190e+02	-1.366065775131128248e+02
-6.645676246910615248e+01	-6.551234787708668250e+01	-7.646972595974874309e+01	-9.253677921785487115e+01	6.559605703903820029e+01
-6.933833776646557112e+01	-5.682726871056701867e+01	-8.260155454758834992e+01	-3.900326428436586923e+01	-5.393071427815893060e+01
7.872382516332254454e+01	-1.544833951977840627e+02	1.064300256530363527e+02	-8.067072942393868118e+01	-6.204795129553868804e+01
-6.909095383777918187e+01	-5.589906246931072786e+01	-8.891204312420775580e+01	-7.771732375479393795e+01	-1.654651776614942662e+02
-8.208181861281215674e+01	1.672343924286188610e+02	9.799686778638594831e+01	-6.666246057011312587e+01	-5.757115911122234309e+01
-1.678222635145988022e+02	-8.975785941745360219e+01	-8.312474169120054057e+01	-5.742724543325785191e+01	-7.017550669714468370e+01
-5.568151983911221947e+01	-8.985130584747032856e+01	9.866427111686940066e+01	9.974585097689241309e+01	-7.873117845353962707e+01
-1.643619643942076891e+02	1.695440121148295134e+02	-8.576671024365870721e+01	-1.785949012741143065e+02	1.739986258547639295e+02
-1.702988165503481071e+02	1.755903519754811271e+02	-9.179975213901190045e+01	1.685090623630432276e+02	-1.667872914023217277e+02
-4.537383935474278474e+01	-6.375047862369999052e+01	-8.455648875843930057e+01	-6.191937771187497219e+01	-6.172607082013050928e+01
1.785482662997652312e+02	-8.854099211991501761e+01	-6.968298828121169208e+01	-5.558024806956190389e+01	-7.468652426001787603e+01
-6.080440850425301136e+01	-1.479314991065465108e+02	1.109394963041892197e+02	-6.232984273748843407e+01	-5.902516668452337711e+01
-8.495754062114433225e+01	8.684222963182722310e+01	1.108658417005844825e+02	-6.025977504967275422e+01	-5.545141060942340516e+01
7.040833985053792787e+01	7.469708680413963009e+01	9.898722038839665061e+01	-5.890728093430598733e+01	-5.744615471288609143e+01
-1.741235770272351147e+02	-8.695742624765610174e+01	-7.697701346814950796e+01	-8.143684565615417625e+01	5.789721169555257774e+01
-8.309182516580112576e+01	-6.177790464323712882e+01	-6.986448107042799904e+01	-5.316517502783601401e+01	-8.162420843518071933e+01
6.848383239893883001e+01	-1.729661063916645958e+02	8.822961709102352756e+01	-1.040018138201544247e+02	-5.539312706104239226e+01
-6.671294850073608984e+01	-6.308221075896366870e+01	1.087948450847099053e+02	6.223188658894561343e+01	-8.392730218219980998e+01
-4.949385523118593966e+01	-5.926567315204452768e+01	-8.048735408001385849e+01	-5.810083891302124215e+01	-4.374890126770591081e+01
-6.495084542905240710e+01	-7.885035396194248847e+01	-8.466049594287615321e+01	-8.828780002600502996e+01	-1.761257840913805239e+02
-1.771243690815600473e+02	-9.760300226009992741e+01	-9.456993864182901177e+01	-7.514893747689411896e+01	-4.939138742216181299e+01
-5.556984883065309333e+01	-8.793446383329477101e+01	1.016136954988186858e+02	-9.073890644557600638e+01	-5.886483670311883998e+01
-8.088295292903288214e+01	1.096990001253865046e+02	-8.709912977668668077e+01	-1.058096416874728476e+02	5.076632758778551846e+01
-1.749387670723090196e+02	1.632354508256043459e+02	-7.164532383247991731e+01	-1.519522395376656902e+02	-1.726966260843785790e+02
-6.144636804352435178e+01	-7.358556313421210859e+01	-8.846817780497509887e+01	1.676862170029231152e+02	-6.446273047199306916e+01
1.783941555503341476e+02	-8.795323793377650645e+01	-8.116390282436915982e+01	-4.981327218801840218e+01	-5.821121486551759716e+01
-7.893878610658994432e+01	1.767330596260138975e+02	-9.494233400438265846e+01	-1.402953169557715114e+02	7.865735358939252819e+01
-4.679503201890285879e+01	-9.628734868557592108e+01	9.256875871552398394e+01	7.012158062240770562e+01	-1.754018158445020674e+02
-5.817739566176903310e+01	-6.873772930039477558e+01	1.144681234813024133e+02	-1.437065490464229924e+02	-5.957560041784889648e+01
-1.745162551904021768e+02	-8.091331556855315910e+01	-1.046379820854351266e+02	-5.327370511295274014e+01	-1.535158358048296634e+02
-5.544144377736893858e+01	-6.547190531013028192e+01	-8.881544376960643206e+01	-5.674685588718323004e+01	-6.879284619296863923e+01
-8.058322669839424179e+01	8.631959928933383708e+01	1.071677631767601895e+02	-6.034656413985209156e+01	-5.558365162722783737e+01
-6.186225406966123330e+01	-6.711860622960992373e+01	-8.500316709613028365e+01	-8.310403372416728018e+01	8.937032003084750897e+01
-5.685313279538665654e+01	-6.082579945762758200e+01	-7.663661416953137007e+01	-6.302796392266714065e+01	-5.049361001749355182e+01
-6.730968555772852824e+01	-1.042601411911731333e+02	-9.442274190890084640e+01	7.262041919198080109e+01	-1.750901355421708558e+02
7.747113253937069999e+01	-8.533835973432725552e+01	-8.519690217254702702e+01	-7.656118258155603939e+01	-6.318893790443330261e+01
-6.212672281662230489e+01	1.590372310218866971e+02	-7.878993785695853092e+01	-1.665530875791928054e+02	-6.371292394623031186e+01
-1.694862339242477560e+02	7.444077673206486168e+01	8.109572893150726713e+01	6.887770689757449816e+01	1.730606868519354293e+02
5.759670057005843091e+01	1.385816006730373431e+02	9.805863913355663897e+01	-6.818419234913218929e+01	-6.254207067316404789e+01
-7.371595385660785382e+01	-7.701988866216414920e+01	-8.988778174745185368e+01	-1.381908645317869571e+02	-8.709541691370002070e+01
-5.186567510095090228e+01	-6.040837924953206794e+01	-7.312336911542017504e+01	-1.312093765305368436e+02	-5.300731141514643241e+01
-7.029129205609019948e+01	-7.528981261633846600e+01	-6.584826539578413929e+01	-5.998081584949625977e+01	-7.160148732468024946e+01
1.607003081908056288e+02	6.184888382149812003e+01	9.311288146704072233e+01	-6.766177082225064510e+01	-5.586609557087187028e+01
-5.271386236341850662e+01	-6.671606678121720790e+01	-8.248391734487765348e+01	-6.004726016302470981e+01	-5.004647694238942535e+01
-7.870799465297817221e+01	-8.030159541132545087e+01	-9.139452924403967415e+01	-1.438751236024570517e+02	-9.507782202928466120e+01
-7.077241462713926978e+01	-6.420686466273821225e+01	-8.459919380842143255e+01	-5.029112537215633694e+01	-5.401887191110377984e+01
-4.566632042185658946e+01	-8.467268142927993324e+01	-7.707097353540576989e+01	-5.898669828591928876e+01	7.161885102841516471e+01
-6.189727433071760032e+01	-6.752445738581538137e+01	-8.797155602089991078e+01	-5.115098482377013767e+01	-6.411566447814917069e+01
-6.082327163980716733e+01	-1.540031807367697070e+02	1.035432486631516298e+02	-7.214499787547886456e+01	-6.068109002637669391e+01
8.199166559040840241e+01	-6.707734590697967292e+01	-8.891300206614832291e+01	-7.804856608199942514e+01	7.070660917584331173e+01
-6.181561611959916291e+01	-7.514972380712194422e+01	-9.170450375066546655e+01	-3.987048427744450407e+01	-6.831165884008282774e+01
-5.562505430949476448e+01	-1.141599659160295346e+02	1.033489039513527388e+02	-7.426619850158064651e+01	-6.707247795732656925e+01
-6.059167232339398623e+01	-6.323995136565265085e+01	1.006122656455779065e+02	5.098398247051363086e+01	1.747737674921425821e+02
-6.205781883228452500e+01	-6.706446955285781542e+01	-9.378086474751044932e+01	-6.468660630278540680e+01	-6.775548593587588186e+01
-5.935645686320941650e+01	-4.554049922659259408e+01	-8.272951390544810124e+01	-5.854643926971874635e+01	-6.254063166013227004e+01
-1.712889812849147120e+02	1.705601210956944840e+02	8.231705336736489187e+01	6.366715085063896851e+01	3.593134268031633383e+01
5.162797809311288688e+01	8.384025184009547615e+01	9.806849056405455656e+01	-5.300429722263354648e+01	-6.177168702172099302e+01
-6.724830755418579997e+01	1.692938116388853018e+02	-9.184675046908233753e+01	-6.187827663807505019e+01	-5.747448461029153322e+01
-6.432429785447169479e+01	-7.702423200842650886e+01	1.031197215615275837e+02	-1.570090575168783857e+02	7.711365816357995584e+01
-6.423247233288395819e+01	-6.210105043698177241e+01	9.596406967887456574e+01	8.487902197966607787e+01	6.212842706749169253e+01
-1.730932269958868233e+02	-1.051601377132694211e+02	-7.728240892480644675e+01	-7.231345862893401488e+01	-6.910916408168468195e+01
-5.850774735161299134e+01	-5.931941797606626210e+01	-8.654467075448420132e+01	-4.890421163623658884e+01	-4.489598616882825155e+01
-6.022538230852578067e+01	-1.015092396912762780e+02	1.046109381855351756e+02	-8.353177928755735593e+01	-6.640390934833958170e+01
-6.124250070858968797e+01	1.480525553519535435e+02	9.991308370183851650e+01	7.982899629043379264e+01	1.775557045159630718e+02
1.784662614023786489e+02	-1.727638639096647069e+02	-8.447961432333065090e+01	1.647413762758149289e+02	-1.747471192472129644e+02
-5.758822442666235730e+01	-6.268287240314673170e+01	-8.507442324764231500e+01	1.697132294085036222e+02	-6.838362976264072302e+01
-1.760131773188172701e+02	6.978008005439302508e+01	7.311360224796204932e+01	8.911434126824980240e+01	-5.955782545506546910e+01
-5.597012521926620110e+01	-5.974731292387564707e+01	-8.873142074833648962e+01	-6.285833528460402420e+01	-6.743127009802995531e+01
-7.275049898822608441e+01	-8.128651200960364065e+01	-7.986378568223014440e+01	-5.804875488820932361e+01	-6.182115346996194205e+01
-6.959602793162368073e+01	-1.310532814730617588e+02	-8.559625710371285834e+01	-6.430789365582455730e+01	-5.327815684168554355e+01
-5.680470868858486710e+01	-5.394444191145316125e+01	-8.263623208008782228e+01	1.403035768784266111e+02	6.240479478317912054e+01
-5.443659060208479872e+01	-5.519852953970433163e+01	-8.322483373242494054e+01	-6.301000651925928508e+01	-5.699326334477454026e+01
-6.607839780023270748e+01	-6.383252822813684446e+01	-8.831318817847549951e+01	-5.966363304825669189e+01	-6.843182641773884711e+01
6.559240720912518441e+01	-1.618554185104636360e+02	1.059388348600217853e+02	-7.056084009443927130e+01	-6.994431824137109288e+01
-1.709571353635791979e+02	5.522818170918066727e+01	6.973652818724475821e+01	8.152960257602352101e+01	-7.155777243195085191e+01
-6.082457830560851164e+01	-5.859772524157104812e+01	-7.812594671980839678e+01	-8.147226936957966359e+01	-7.213383095108333976e+01
-8.334232569383182465e+01	6.697871936318583153e+01	1.110392964141130392e+02	-8.274185671351827409e+01	-5.145732018515830930e+01
-5.894096103815068233e+01	-7.867358134023989180e+01	-9.453768689293055161e+01	-8.836578793664165232e+01	1.799662209502433257e+02
-1.747042412804221954e+02	-9.673842163388938786e+01	-9.765103571350766742e+01	-6.938536834826230404e+01	-5.516417451107709979e+01
-5.006559005268771045e+01	-6.934330841577342142e+01	-9.410825077308778930e+01	-1.014206361388532969e+02	1.741440188484160103e+02
-5.440260817412347194e+01	-9.322707752745994014e+01	1.080195474092246002e+02	-9.238205626374229951e+01	-5.901148125103648567e+01
-1.799197965048603294e+02	-8.230794669976432942e+01	-9.358224877193894997e+01	-9.231444666906843111e+01	7.291808823682498542e+01
-7.752603530177039204e+01	6.832152923363949526e+01	9.646067868406576906e+01	-7.871846931964405769e+01	7.630518938940301155e+01
-5.436058253995192047e+01	-7.432017329096096603e+01	-8.972213929963191958e+01	-7.443372340367278639e+01	-6.707066551592707526e+01
1.792258684179033708e+02	7.767464206104652646e+01	9.074279889958353351e+01	8.287276632102627616e+01	1.756885527432150127e+02
-1.757229603086615839e+02	5.097694295062410674e+01	7.795080444376370110e+01	1.761744457683639382e+02	-6.843765174702282650e+01
-7.939780719866614334e+01	-6.657994955809016346e+01	-8.351540684960373540e+01	1.523895547898738982e+02	-7.582090636403681572e+01
-7.098936614230015607e+01	-1.451573150613997143e+02	-8.715245881496532832e+01	-7.106514559477508897e+01	-7.212123080428749233e+01
-7.078875428114838542e+01	-4.430909620719540243e+01	-8.834276958890248466e+01	-4.416153137712155541e+01	-6.425603486257007546e+01
-1.663191101234203586e+02	5.545827546892200388e+01	7.080546577883613679e+01	7.457732024860668218e+01	-6.628688321256717586e+01
-4.652540051263486021e+01	-1.186240696124027068e+02	-9.946388401941979396e+01	8.362006813353025336e+01	1.676263588693807378e+02
-5.857682544182092244e+01	-5.877182285876811818e+01	9.858270332467513697e+01	7.374686876998300988e+01	7.125078719917901537e+01
1.762953012054809960e+02	1.737513092920148665e+02	-9.472532049847531255e+01	-6.716055041097770584e+01	-6.802066297346827639e+01
-1.769737003237850104e+02	6.985882832676446696e+01	8.195576620722708583e+01	8.972538452714096024e+01	-1.641631245105412802e+02
-5.376030348816750859e+01	-4.738077639209431169e+01	-1.010109612039566258e+02	9.434752042152727824e+01	5.174826366029005698e+01
-5.900393184869515295e+01	-2.626099177400175932e+01	-9.141142689834462942e+01	-6.291708577745592379e+01	-6.375689585692160932e+01
-6.156505787566123900e+01	-6.907565185110938444e+01	1.006161277526875324e+02	5.617101631500167969e+01	1.723045919359924198e+02
5.448973581591300075e+01	-9.173431321519099413e+01	-9.284504849261526260e+01	-8.542933621607585337e+01	-1.743440157937166077e+02
-4.840613190376124209e+01	-8.431642620829236989e+01	-8.494105385823495169e+01	-6.865280766401032508e+01	-6.713441427386055693e+01
-6.395698939729066268e+01	-5.089711517157132192e+01	-7.536849080823576230e+01	-9.832809343485520515e+01	7.099957370775574361e+01
-8.115660862131765896e+01	-1.532552969307799060e+02	-8.819253987422365526e+01	-8.620688938890414477e+01	-7.088205588199485874e+01
-1.705141893105496536e+02	6.871762198946231592e+01	8.185560023880520930e+01	8.356707035162206409e+01	-1.724314332363237554e+02
4.924793347231610596e+01	9.366288076083941405e+01	9.354817950025856987e+01	-5.630541885678329095e+01	-5.980177646985946893e+01
-6.905057066009975131e+01	-6.760607257584599949e+01	9.907502345856170223e+01	-1.243179460431053229e+02	-3.521540311306127791e+01
4.285460130128774381e+01	1.052899061135806420e+02	-8.874009737056968561e+01	-6.043496769683574144e+01	-5.177730967180323063e+01
-8.393603790022355327e+01	5.997489069343096446e+01	1.114415829562151004e+02	-6.562157569746182162e+01	-6.586645033651821279e+01
-5.853852529908520808e+01	-7.637091307620217151e+01	-9.389781525466517564e+01	-8.871536875183130633e+01	-1.754155707637679313e+02
1.779253829033141869e+02	1.743239084170433841e+02	-9.906370188062878412e+01	-6.539922962860167388e+01	-6.576580321177866040e+01
-1.723895892190877817e+02	-9.983368923674801465e+01	-9.655564179533834590e+01	-7.777264190935115096e+01	-4.909665964122356030e+01
-6.823956188932277200e+01	-6.239787574880557486e+01	-7.388511132991521890e+01	-4.202484629520249371e+01	-5.905448462683857258e+01
-6.577676388626656490e+01	-7.126989693718060437e+01	-7.876703716586976611e+01	-8.211177038470283662e+01	-6.491220313009998222e+01
-6.131257612067582841e+01	-6.011974215654071685e+01	-8.140210566763875022e+01	-5.581464832431206702e+01	-6.000399921254026481e+01
-5.835523221768208657e+01	-6.612170160898340043e+01	1.010344710575090517e+02	6.406612496678120294e+01	1.723630459720884573e+02
7.478917721346664393e+01	-1.386602804840435397e+02	-8.742183932712535466e+01	-1.725315995549532886e+02	-9.272161618239205438e+01
-1.709869488392655512e+02	6.537132010885957811e+01	8.687098078916494615e+01	7.552065509945640542e+01	1.783954036875135500e+02
-6.693434746893520071e+01	-5.996651799944703498e+01	-8.308087412239305536e+01	-1.256476941852190521e+02	-6.041793072892553340e+01
-1.717907568698814771e+02	1.784330256051885328e+02	-8.341375345008444242e+01	-1.755485496206757716e+02	1.764818148345721625e+02
-7.755473952024074435e+01	-8.104346596387574664e+01	-9.838163058787705495e+01	-1.609839260879248855e+02	-8.271605414845031135e+01
-6.867447292118345104e+01	1.700914595449804381e+02	7.912854033097865170e+01	5.718170221663032038e+01	-1.769299651812257537e+02
-6.034478466399038155e+01	-8.355665445254150825e+01	9.624029598215979320e+01	6.122833916942099108e+01	1.758814246897859448e+02
6.118261787629308657e+01	1.369103919268868594e+02	-9.086065597321194787e+01	-8.215823501169984411e+01	-1.620657237469230836e+02
-6.578980724160760474e+01	-5.896536458674174241e+01	-7.975717797475984128e+01	-7.039478645956731384e+01	-6.113072193955060385e+01
-7.093810237995683110e+01	-1.458312241472098663e+02	-9.756686966176197018e+01	-8.351492927109062236e+01	-6.016283505640423357e+01
-3.540939995868430401e+01	-1.235142139685130189e+02	1.005189036523694028e+02	-6.930746358424759990e+01	-6.847339574885209856e+01
-1.754150824295230109e+02	1.708294558549498845e+02	-8.330684398652240930e+01	1.610426447339724803e+02	-1.780229108097556718e+02
-5.848085446668221010e+01	-8.596623142682450691e+01	1.040941556102656733e+02	-1.025722533445955662e+02	-5.523814568706010419e+01
-6.130250089951816506e+01	-7.385079120239363704e+01	-8.717927981797771508e+01	-8.360293652094776462e+01	-5.712186543363860380e+01
-8.019176420350146373e+01	-7.169437676232072931e+01	-7.873950849698063337e+01	-5.798229621718118665e+01	-6.753492736516196260e+01
-6.311212792866490418e+01	-7.104828315364251523e+01	-8.608228424167116088e+01	-6.870171823409056344e+01	-5.959126455851844639e+01
-5.298203296336807000e+01	-1.053520282107101025e+02	1.017677800721490797e+02	-7.551790614468227147e+01	-6.180545744649674589e+01
-1.759169785990444836e+02	1.650286545622828385e+02	-8.325506534513698398e+01	-1.761011759945336905e+02	1.797315873234963988e+02
-5.716667574580083766e+01	-6.390880879370043743e+01	9.589527661357263355e+01	9.059999889358704195e+01	5.851611039040892592e+01
-5.464854944615066756e+01	-9.724149546494325591e+01	9.711277289776398902e+01	-8.507773807474453065e+01	-5.596077751821901103e+01
-6.506019215813797985e+01	-5.712415679823932635e+01	-8.563138007218448422e+01	-9.247673560630128975e+01	1.779540128436458417e+02
7.884562539625889599e+01	-8.432907335688162220e+01	-8.815452300720995993e+01	-5.453244448816013801e+01	-5.733945436195760692e+01
-7.370779726868551052e+01	-9.664361545073727200e+01	-7.890930877714187375e+01	-8.504001744161614340e+01	-6.877718430744705813e+01
-1.554577301679793209e+02	4.915203110183262680e+01	8.486820317057903651e+01	-1.767482424643048375e+02	-5.623603472620009569e+01
1.789616749173984829e+02	1.783221498492453350e+02	-8.573340733091998800e+01	1.581029972555089387e+02	-1.742890167526337279e+02
-1.710896045021418956e+02	8.220030103920443310e+01	8.093679065500830916e+01	6.638390063226640336e+01	-1.691307141682769668e+02
5.115361181652836819e+01	9.828501185611111168e+01	8.975589373289194839e+01	-5.361048932021999036e+01	-5.829013286599344923e+01
5.111381004462877087e+01	9.343209339831322779e+01	8.634561668012433699e+01	5.801423947687727889e+01	-1.766698210253221646e+02
-7.163608773056382972e+01	-1.441367380480340614e+02	-9.235805040413207223e+01	-8.688431804886423038e+01	-5.688984417494449985e+01
-6.716235599779686538e+01	-7.277926340868853572e+01	-7.526928665174750677e+01	-9.584016238619571482e+01	-1.700951388207726609e+02
-6.525493694423666113e+01	-8.079521483625953238e+01	-8.563189940758493890e+01	-8.345252794213561742e+01	-7.196447790116799581e+01
-6.196906241267850390e+01	-1.205239138978376019e+02	-7.738162179943161334e+01	-6.646950933548227169e+01	-5.881048413666056973e+01
-5.819333232411578649e+01	-8.432056542186531090e+01	1.036741679174262742e+02	8.559273597535322153e+01	-7.260731623203645313e+01
-5.535798818456243708e+01	-7.727954548693736569e+01	-7.865080170416339911e+01	-6.404723455693411438e+01	-6.634254889133433153e+01
-6.187016616177732686e+01	-5.641755919001721509e+01	-8.289142770636803448e+01	-4.944914533244189414e+01	-6.206177775486295189e+01
-4.671536951977141428e+01	-1.656639668940397598e+02	-7.352701510312631683e+01	-7.279912666981205405e+01	-6.751249949188809296e+01
-6.590877974836935493e+01	1.718739833253407028e+02	7.665787668839608671e+01	6.110842447886611239e+01	-1.747125864870805003e+02
-1.737030600898035857e+02	4.631064851554482686e+01	7.433110378580910549e+01	6.908937306600884654e+01	1.731966295080988516e+02
5.260183107973109173e+01	-9.177829176667056288e+01	-8.938798109213607290e+01	-8.652267216732822419e+01	-1.762184359454688547e+02
1.714875702652867915e+02	8.815760693581060536e+01	-1.017480950351431801e+02	-6.973288346186220110e+01	-4.875092126449130348e+01
-1.644148651982002605e+02	1.786059842546464722e+02	-8.626806365979130931e+01	-1.568457374446154802e+02	1.760099910116523745e+02
-1.734095574297770668e+02	1.606700639909646497e+02	-7.542147035290197721e+01	-1.482396078469985241e+02	-1.732649089174171593e+02
1.733889151263912538e+02	1.715606064702030267e+02	-8.456299467572434025e+01	-1.709213300579347106e+02	-1.775509683287652365e+02
-6.813026483969636615e+01	-6.264197984651028861e+01	-9.415523900655728085e+01	1.738820271367700627e+02	7.215750106771848493e+01
-5.972056479031169829e+01	-5.856353388537107918e+01	-8.833419539329936754e+01	1.409167720310834682e+02	6.795527001572557424e+01
-6.920599270124832003e+01	-8.265126936448960748e+01	-8.778755245468597934e+01	-7.762831920414382125e+01	-5.359152120726369617e+01
1.730584082074848311e+02	1.726827108066769938e+02	-9.014278652225567612e+01	-6.252839957701131368e+01	-6.305360862864002769e+01
-1.265658776157985415e+02	-1.740719559808445069e+02	1.086606306694637283e+02	-6.245449655706948278e+01	-5.757092500494486131e+01
-6.575560861303556237e+01	-6.435866758083719219e+01	1.100944801669378705e+02	6.174285921851222270e+01	-8.489508177332000116e+01
-6.795744295105346566e+01	7.746461254025170717e+01	8.598860976031639325e+01	5.744911255540099404e+01	3.783663504355772744e+01
-1.734909488287307795e+02	1.023714810375533091e+02	-9.403491592280460054e+01	8.345284334069872045e+01	-1.666433910433745496e+02
-1.745697985910897785e+02	6.058570891237675227e+01	-9.690848677593197635e+01	-1.164809459082722753e+02	-1.787887159161921318e+02
-1.613761473104237325e+02	-9.515297988478539537e+01	1.132397260803605263e+02	7.282944570952147956e+01	1.625807268879084404e+02
-5.830888253053856118e+01	-8.592011534025714070e+01	1.035481125935875468e+02	-1.025424437356257528e+02	-4.103393560180979449e+01
-8.014299665282297269e+01	1.032174485625808842e+02	9.961479898809255928e+01	-5.832155700110438801e+01	-6.839441795762068921e+01
-1.766484326362873674e+02	7.003624977461660706e+01	7.052626886662312700e+01	6.335931339731020273e+01	-1.584220221946271181e+02
-7.071956885633390755e+01	-7.073541967770533745e+01	-9.132939329621098068e+01	-7.852018197079941331e+01	-6.821549657142280410e+01
-4.779989751341919657e+01	-4.181710602436145052e+01	-7.281456038201825720e+01	-6.949243367103861146e+01	-6.190883040346162858e+01
-5.638763167824740918e+01	-7.594826131076857223e+01	9.490810181691330172e+01	-1.282775895700050341e+02	-5.077203700087932958e+01
-7.903685909660173081e+01	1.702412856957970746e+02	9.552356038937489302e+01	-7.938200806850956326e+01	-6.154968829468287339e+01
6.524310655278499382e+01	1.364099557607931672e+02	9.377281596614865578e+01	-6.982331220486722145e+01	-6.038591533942744860e+01
-1.692997112472272363e+02	-8.609930540656876019e+01	-7.982232934418742332e+01	-6.463327116416304818e+01	-6.725990968624010691e+01
-6.360176829090739403e+01	1.689365570597761348e+02	7.905389493198104844e+01	5.267393899235532473e+01	-1.735335293212938552e+02
6.302811341588433436e+01	8.749213732906827090e+01	9.262608823631522625e+01	-6.223843866495326438e+01	-6.132755836956383177e+01
-1.625941872677954052e+02	5.178580381851023162e+01	7.943748651189019938e+01	-1.781050248852564266e+02	-5.341798946391362790e+01
-1.780344239927528918e+02	-8.466237412465008561e+01	-8.553297963753689714e+01	-6.595238466938397437e+01	-6.960558593364807223e+01
-4.351524141683690061e+01	-1.027141319238706245e+02	1.057999446346628787e+02	-8.221587154023683297e+01	-6.200565373956033000e+01
-6.931144733427461802e+01	-5.293014558350679266e+01	-8.726646992373298417e+01	-7.868870083813514782e+01	-7.460417960692728911e+01
1.668512492616119403e+02	-1.758055931143240969e+02	-9.603175160247194242e+01	-8.405461345635934833e+01	-6.244904908659415099e+01
-8.562579849217958383e+01	6.967278480272648267e+01	1.091539508939690961e+02	-8.124911190630581359e+01	-5.439972933399936039e+01
-5.914416633322797168e+01	-7.153262609528566429e+01	-8.924610190763675632e+01	-6.409118510526637635e+01	-5.979897040587965762e+01
-5.700595118072311607e+01	-4.665698901474296889e+01	-9.856172099824361510e+01	-1.002764144436645779e+02	5.872841516077618707e+01
5.512377330804526565e+01	8.439747407948749469e+01	8.993726230338816663e+01	-1.324786162580341227e+02	6.958368499903991733e+01
-6.162892864306377305e+01	-8.989776327305497716e+01	1.022201590356781225e+02	-9.389718004463763634e+01	-6.588204107067201676e+01
4.797980174486819749e+01	9.152999665121959083e+01	9.718419338914945627e+01	7.400820317331168496e+01	-1.663614661848615697e+02
-6.520340423078279457e+01	-6.091639470248664878e+01	-8.400960451108491611e+01	-7.286365312125602145e+01	-6.583194058916247116e+01
6.664008828817291885e+01	1.397799117430514571e+02	-8.925569530357680037e+01	-5.632640263457267338e+01	-5.683186131870085234e+01
-3.964454655351332946e+01	-7.067127706252172459e+01	-7.849162936976752292e+01	-5.819892881396900464e+01	-7.009145021642311235e+01
6.010023499322015539e+01	1.391969533453515169e+02	9.787140749466630041e+01	-6.973947203141185014e+01	-5.742938649225155245e+01
-7.058680698779672014e+01	-6.811152552910054681e+01	-8.334814087159365670e+01	-7.619797691537183937e+01	-7.073546138837183150e+01
9.141560898057034024e+01	-7.618083263697509722e+01	-9.236523660221867260e+01	-6.721165365151730953e+01	-6.324760834268708720e+01
5.933320454050864612e+01	1.077665316883382189e+02	1.000584546398003170e+02	-5.750900270722495122e+01	-6.033210702842121975e+01
-7.606988512281402848e+01	-8.205051183630867229e+01	-7.955775328239788280e+01	-5.933392544785906608e+01	-6.013616172215809286e+01
-5.900351136187715895e+01	-6.026219272196225774e+01	-7.431768095385025674e+01	-8.998858835755977736e+01	-6.454276125049045731e+01
-5.732916185146486754e+01	-7.190403114013564334e+01	9.609455667646764709e+01	1.399854897721565408e+02	6.493501001174865905e+01
-4.128102299712349321e+01	-9.238108598678864780e+01	9.480444170868534570e+01	-1.249144959828351205e+02	-5.463162356356546923e+01
-6.416506514821521989e+01	-5.702272572091260372e+01	-7.940472364846527853e+01	-7.103416047798599209e+01	-6.193787102572711945e+01
-7.142639474853395143e+01	-7.118227560293912859e+01	-7.997770491294240003e+01	-8.536932807103801224e+01	1.785515850040981434e+02
-1.780191110510016301e+02	6.118426605654155992e+01	9.958439941515700866e+01	-9.289361301013956052e+01	-5.393179286649337456e+01
-1.703226728198616797e+02	6.820243987277251563e+01	8.096667831841978114e+01	8.164274869527801570e+01	-1.710542965137137514e+02
-4.998586188492492965e+01	-1.114392245204736298e+02	1.055246419727892686e+02	-6.795235715365619455e+01	-7.773910618487363422e+01
-9.137929129207583401e+01	-4.736663691567346746e+01	-7.615814273930489264e+01	-7.797249815371490911e+01	-1.768370526479794194e+02
-5.207688548962573094e+01	-9.950024232161183591e+01	1.013383199920584303e+02	-8.675672037103475986e+01	-5.640966742559267288e+01
-1.639680625934112754e+02	1.668803313402162587e+02	9.627023534021927276e+01	-7.054064369785230326e+01	-6.023849556716623965e+01
-7.102826159476978773e+01	-6.401737582802510929e+01	-7.121512593063809504e+01	-6.724680220825732135e+01	-8.081672855761341623e+01
-5.179104727595121460e+01	-7.336497728532732765e+01	-7.920601578973537471e+01	-1.757150177390778083e+02	1.791030763714488785e+02
-5.760722008589525700e+01	-4.516093408333330927e+01	-8.320681201924961101e+01	-5.803596033121515774e+01	-6.468565357098442803e+01
-1.591351700379295266e+02	6.223582048068762873e+01	8.466592074746027663e+01	-9.116602058170531109e+01	-4.557953133560724268e+01
-4.069856421990419904e+01	-1.068286969631917600e+02	1.181150923810462956e+02	-6.037374776424780265e+01	-7.601770847733520498e+01
-5.504865293176988672e+01	-7.987923628027022005e+01	1.089666019539788095e+02	6.742590416347840687e+01	-8.399422319059254960e+01
1.794232661160791622e+02	-8.470319920152688553e+01	-7.756254398271555317e+01	-5.992576403365951165e+01	-5.413659284429741803e+01
5.517145687989520297e+01	9.009148052936102147e+01	7.905273779245609944e+01	7.073598860549412848e+01	-1.748840612121221056e+02
-6.734028819325392590e+01	-6.498361820523656718e+01	1.091394283494206690e+02	6.260658113682990944e+01	-8.556677137191319105e+01
-6.623793560132359914e+01	-4.582653762603315073e+01	-8.886130123429410332e+01	-5.611820638881530954e+01	-5.880902052381052414e+01
-5.451486265786129337e+01	-5.133054303246518657e+01	-7.290058265285271943e+01	-6.012003354556765089e+01	-6.491885996215111732e+01
1.780658564914594990e+02	6.197682066730834549e+01	8.200646868883895024e+01	7.203168553879153535e+01	-1.755011487338151994e+02
-1.652923692556697119e+02	-7.160998490901458524e+01	-7.711174756806492780e+01	-5.280786509429485420e+01	-5.200878478452494136e+01
-7.266025313935732299e+01	7.795575379779162972e+01	7.139019088907934929e+01	5.817045266372586099e+01	-1.681354565098648379e+02
-7.424170679873137146e+01	-6.022027652546265131e+01	-8.589920662841012700e+01	9.002865591384831134e+01	1.639385606838324065e+02
-5.056327923230443844e+01	-9.671180136994829013e+01	9.271593407152391819e+01	-9.160475224774093306e+01	-5.158717030174717877e+01
5.428709844588414768e+01	8.659025030573131687e+01	8.520510119869129539e+01	-4.491418251067166523e+01	-6.951781792190399756e+01
-6.479957478507365920e+01	-7.734449224439335069e+01	9.442071732963125896e+01	-1.502269266570398827e+02	6.509529174212204339e+01
-7.627670861509329825e+01	1.592020416592430934e+02	-8.462074045652406085e+01	-5.474450472434389781e+01	-5.551176391633582341e+01
-5.769874014868099721e+01	-6.521222298961077968e+01	-7.635333996993627181e+01	-6.201532089304429007e+01	-4.933029203451464184e+01
-5.900513778476460658e+01	-6.109579299260077789e+01	-8.532362422881497821e+01	-3.892706860127992030e+01	-6.036157298740026533e+01
-6.060718343160408494e+01	-4.868496815985122339e+01	-8.258479047998280009e+01	-7.808105497081348290e+01	-7.360614881428605827e+01
1.652122002059432475e+02	1.058064739773323595e+02	-1.007190499471017517e+02	-7.250368877422025093e+01	-6.760233346678269584e+01
-5.884590488194618985e+01	-1.114581211284594957e+02	1.101193283605655182e+02	-7.670945090419114365e+01	-7.417354158202684289e+01
1.744932166054325080e+02	6.131637289481507480e+01	9.105187658963812680e+01	5.651371483185206301e+01	1.706848884485577571e+02
-6.085903667981722265e+01	9.808551967557849594e+01	8.615484423192073393e+01	7.866667063428759832e+01	-9.039795128784172107e+01
-5.349930884978996204e+01	1.782429695780371048e+02	9.499615308778447798e+01	8.949007271885423620e+01	1.762776124377585063e+02
-1.764092588465171048e+02	6.460053150278709211e+01	8.521092042040179138e+01	-7.118109220861340702e+01	-5.111909354768381064e+01
-5.742052974158492162e+01	-6.000883836787819803e+01	9.350091251917075397e+01	8.469048931602716834e+01	6.058412757455633368e+01
-7.342179831791351319e+01	-7.321402978822094099e+01	-7.237642910138475827e+01	-8.470521564152514316e+01	-1.705199201530677442e+02
-6.030759114792095943e+01	-4.109834891471678020e+01	1.023513907854455027e+02	9.159002139557729549e+01	-6.367779909587073917e+01
-5.164456855398757540e+01	8.048834543142933740e+01	6.692990133029290689e+01	-1.536735057219586906e+02	-1.771814304377324163e+02
-4.505256387513595939e+01	-6.443295597761527915e+01	-8.585614406330020643e+01	-6.351170778804445405e+01	-5.733582935329322083e+01
-5.518250209927298755e+01	-6.296644190225639193e+01	-8.011842005546441214e+01	-6.236930600059941554e+01	-8.508980093337225981e+01
6.254170857472217193e+01	8.520098114512674670e+01	9.631750586892850663e+01	-6.440901694964729529e+01	-5.856906286398275796e+01
-8.490084861685751605e+01	6.152819963951799309e+01	1.107052615293392535e+02	-6.534245331430922477e+01	-6.517230931547612727e+01
-7.582348368239705394e+01	-5.286674863746576847e+01	-9.021531781853391863e+01	-8.143801337592202572e+01	-6.239601683174438307e+01
-5.920213122654681115e+01	-6.375983048613997539e+01	9.564556189535454678e+01	1.331410901321254698e+02	6.264735258951876062e+01
-5.148100857999017421e+01	-6.294433839834348987e+01	1.088844089284846888e+02	8.954012779026649582e+01	-8.003776161059448668e+01
-5.681565868010826392e+01	-7.379048061734333430e+01	-8.925952127816954373e+01	-7.640069843244104675e+01	-6.931593335915235343e+01
-8.403397665554079765e+01	7.011439484252795751e+01	1.081988983802523876e+02	-8.204842949984254119e+01	-5.357455836578338193e+01
-7.347038526452715246e+01	-4.019759851281945373e+01	-8.921508622421353607e+01	-7.093893409129341876e+01	-3.650826594242084866e+01
7.995302875309407398e+01	-1.405103059301772817e+02	-8.843671343376128391e+01	-1.757427092381075227e+02	-8.973430856954374235e+01
1.777011306481966812e+02	-1.723608927730595894e+02	-7.995453583159954292e+01	1.690741037114706273e+02	1.797768871546367677e+02
-8.514030647206610070e+01	6.648091126083379265e+01	1.062252899437540208e+02	-7.394962835985376159e+01	-6.901620301558685355e+01
6.456339529306762870e+01	-9.756541487186714789e+01	-7.612944559541135447e+01	-5.774606007738905333e+01	-5.538849579305700388e+01
-6.496324824940857923e+01	-5.682551223781393190e+01	-8.252456788820525446e+01	-4.635961563310235078e+01	-6.269476664110927544e+01
-5.579248624387928857e+01	-7.812876021132495907e+01	1.233181302329419680e+02	-8.903611225394858764e+01	-7.087003822859951185e+01
-6.499753130874444196e+01	-6.392238650348931372e+01	-6.999797579477447584e+01	-6.097979594515479107e+01	-5.420099171494828738e+01
-4.559784459314523275e+01	-6.502814959577146681e+01	-8.091985789139930318e+01	-5.929079878057410724e+01	-7.002932476351791991e+01
-1.500445060255681540e+02	1.709330695356877357e+02	-8.960485961264927823e+01	-1.752497592333199350e+02	-6.145824692366411313e+01
-5.004982318609597769e+01	-1.765707706509055583e+02	7.663064658651316563e+01	5.293303458350853674e+01	-1.649991053599999589e+02
-6.398624083105620741e+01	-7.256015549196992254e+01	1.062667647813319007e+02	8.657954942745163862e+01	4.905808264685337861e+01
-7.054612309907216172e+01	9.449764245256075412e+01	9.747635371667389848e+01	-1.180778868970750040e+02	6.912386049891406969e+01
-8.283744627298385410e+01	7.783709883230197590e+01	9.983209210415081714e+01	-6.237932615818156279e+01	-6.603540843138904393e+01
1.675475645830474605e+02	9.080473206073867232e+01	-9.171784798393109384e+01	-5.252588649221906536e+01	-7.385445221401856486e+01
-6.723041252848287286e+01	-7.312071773137935793e+01	-8.522821279500105618e+01	-7.812337012726743524e+01	-4.516937267805015921e+01
-6.020089862198775421e+01	-7.619200001977024783e+01	1.221525939648501549e+02	-9.042013703497624988e+01	-6.759937289923226444e+01
9.197452562057692660e+01	-7.784049366543061410e+01	-8.922110477743329682e+01	-6.537118999967348998e+01	-6.312721903852604299e+01
-6.955984996789943864e+01	-9.247956230879408679e+01	-8.403539355958277213e+01	-1.422566774063021455e+02	-8.222181451137223007e+01
-1.779035907071872771e+02	-8.970841850233144044e+01	-7.917899634243453022e+01	-6.375324478826183139e+01	-4.558108337321893089e+01
-1.660652588615946570e+02	-1.761387628998997457e+02	-8.650411872489598863e+01	-1.714336085954826103e+02	-5.495200975601562021e+01
-4.701632209185189737e+01	-9.283704083031159371e+01	1.053986290453613606e+02	-9.914971810196180968e+01	-5.393874308559799147e+01
-5.761076423766493804e+01	-1.777187006512485539e+02	7.856823858112790049e+01	5.311294677708695389e+01	-1.611506817032658034e+02
-6.536398554244580339e+01	-6.670792484371324349e+01	-9.179089519708001887e+01	-8.171651943413125707e+01	9.122620458934818544e+01
-6.204864739436215615e+01	-9.222336607889981508e+01	1.100430831389399060e+02	-9.207664790633762664e+01	-6.202984276864901858e+01
6.132693334808916319e+01	-1.739210876678964439e+02	8.788235653940155601e+01	-9.427079382790799400e+01	-6.039328538816992875e+01
-5.285113853538289419e+01	-6.054850592442034696e+01	-8.377149302028891498e+01	-5.078086984694409978e+01	-6.235069949260553557e+01
-5.934948818317177910e+01	-5.332982110261151121e+01	-9.405646608939161979e+01	-9.484979004438440597e+01	5.963179185844529684e+01
-8.081332822878970035e+01	1.777582202855008404e+02	-8.398631372446490673e+01	-1.435699037198878898e+02	6.607966096164855685e+01
-6.167426673518450997e+01	-5.861097707329041384e+01	-7.834834001639102041e+01	-8.435927510203489987e+01	-7.191571137733679109e+01
-4.231217190439879516e+01	-5.876351104390948876e+01	-8.678199330583892390e+01	-6.349784694272026542e+01	-6.810177213917765471e+01
-7.358055610937151414e+01	1.536701183308002214e+02	9.269861610216325687e+01	-7.738351672651741353e+01	-6.312349996487863990e+01
-1.756657167426867261e+02	-1.136560788238191009e+02	-1.015007777729503715e+02	6.983050529708690135e+01	-1.732989533173539485e+02
-6.414753015396590285e+01	-5.859003258007222570e+01	-7.414584014172123716e+01	-8.550253581590705210e+01	-1.729294998887627060e+02
-4.868378326291193758e+01	-1.030704763888072932e+02	1.110034275370886263e+02	-8.157578467866355254e+01	-6.629168885629721331e+01
-5.219413258693899849e+01	-6.435076910089279068e+01	8.983178882756807582e+01	9.993010400452413933e+01	-5.854301452898903335e+01
-7.046750007074017219e+01	-5.532298422844301200e+01	-8.234234852426889972e+01	-9.212462001896534503e+01	-1.635878096113285665e+02
-7.022714464311131621e+01	-9.132282597656480050e+01	-9.034341654594196314e+01	-1.529293214795019082e+02	-7.790293329031896974e+01
-6.625483117828248680e+01	-5.459330236328706576e+01	-7.991565847126108224e+01	-4.853804347970232413e+01	-7.455985528051266442e+01
-1.703460894769979461e+02	6.903500843190093406e+01	-9.216321243940657837e+01	-1.735822916413203814e+02	-1.723021190267487839e+02
-6.162522135222100417e+01	-8.679417969285042034e+01	-9.270313360219175536e+01	-7.428114505380567323e+01	-6.366650408720073528e+01
-6.080860490311370370e+01	-5.586956600845072529e+01	-7.419370601818006605e+01	-8.528427917509785061e+01	-7.037057821458482465e+01
-6.762084508920167991e+01	-5.814702952649474099e+01	-9.221311783244864557e+01	8.295508442097103341e+01	1.694573064746639659e+02
-6.842350235273458736e+01	-4.701211455531130667e+01	-8.323486731183463405e+01	-6.306688647617829702e+01	-5.606124338967482856e+01
-5.920048470054226897e+01	-8.731988968159372178e+01	9.109034621095661066e+01	9.478814714020585086e+01	5.450377940293177659e+01
7.184371708034682058e+01	1.360525921718380857e+02	1.019796885370965782e+02	-5.718420584799473971e+01	-7.314612477679263236e+01
-6.493384908240045661e+01	-6.204419321547128163e+01	-9.245079675278995524e+01	-7.895034368024437299e+01	9.725523914379230916e+01
1.723651291986156764e+02	8.535348928366495613e+01	8.541202918056271187e+01	6.724497652814135051e+01	-1.572966233607963886e+02
-7.444753438254905120e+01	-5.700070435013692816e+01	-8.778214869134838239e+01	-9.249007371872578176e+01	-1.548681685441236198e+02
-8.473324471550374426e+01	-1.768047302262607730e+02	-9.032056631380960710e+01	-1.418045866819730918e+02	6.957259291328003314e+01
-6.622068506185691206e+01	-6.533799199744370867e+01	1.093992116277320719e+02	6.310994677909136641e+01	-8.612041796621902279e+01
[truncated: 27,237 more rows]
