# Supplementary material for: De novo design of immunoglobulin-like domains
Source: Nat Commun. 2022 Oct 3;13:5661. doi: 10.1038/s41467-022-33004-6 (PMC9530121; doi:10.1038/s41467-022-33004-6)
Supplement: Supplementary file 6 — Source data [file 41467_2022_33004_MOESM6_ESM.zip › FigS15a.txt]

#Tb(uM)	Prot(5uM) Prot(10uM) Prot(20uM)
0	0	0	0
0.1	6	0	0
0.5	31	41	0
1	36	38	63
5	275	308	295
10	626	627	571
50	555	1104	1756
100	726	1309	2101
200	1073	2295	5631
300	1246	2545	8180
400	1448	3314	10017
500	1732	3603	9227
1000	1894	5659	14827
2000	2607	6084	17239
