# Supplementary material for: De novo design of immunoglobulin-like domains
Source: Nat Commun. 2022 Oct 3;13:5661. doi: 10.1038/s41467-022-33004-6 (PMC9530121; doi:10.1038/s41467-022-33004-6)
Supplement: Supplementary file 6 — Source data [file 41467_2022_33004_MOESM6_ESM.zip › FigS15b.txt]

#Ca(uM)		RFU 
0		2064
1000		2025
2000		2109
5000		2083
10000		1870
20000		1573
40000		1374
50000		1022
100000		790	
200000		664	
300000		690	
