# Supplementary material for: De novo design of immunoglobulin-like domains
Source: Nat Commun. 2022 Oct 3;13:5661. doi: 10.1038/s41467-022-33004-6 (PMC9530121; doi:10.1038/s41467-022-33004-6)
Supplement: Supplementary file 6 — Source data [file 41467_2022_33004_MOESM6_ESM.zip › FigS1c.txt]

#pdbname,loop_abego,pos1,pos2,arch_twist,angle,dist,arch_lat_dist,arch_lat_angle,arch_cbca_dist,patt
/data/non_redundant_PDB_database/1a/1a4i_B.pdb ABB 234 238 27.49 71.04 11.08 0.18 89.09 4.97 11
/data/non_redundant_PDB_database/1a/1a8d_A.pdb AAGAGB 35 42 -18.67 159.80 6.96 -6.05 150.36 4.53 10
/data/non_redundant_PDB_database/1a/1a8d_A.pdb BAAB 45 50 19.32 95.44 9.25 2.82 72.24 5.11 10
/data/non_redundant_PDB_database/1a/1a8d_A.pdb BBBAABB 62 70 73.57 118.75 8.78 3.69 65.14 3.98 11
/data/non_redundant_PDB_database/1a/1a8d_A.pdb GBABAABB 212 221 -36.78 136.15 11.88 4.67 66.84 5.11 01
/data/non_redundant_PDB_database/1a/1a8d_A.pdb AABAA 269 275 -39.31 136.75 7.09 -6.15 150.18 1.61 11
/data/non_redundant_PDB_database/1a/1a8d_A.pdb BB 290 293 142.20 19.91 9.09 3.78 65.43 1.67 11
/data/non_redundant_PDB_database/1a/1a8d_A.pdb BBGBEB 304 311 -79.79 59.92 17.19 1.36 85.46 7.29 10
/data/non_redundant_PDB_database/1a/1ajk_A.pdb ABGBBABB 85 94 -5.80 163.57 18.59 -14.97 143.65 13.92 11
/data/non_redundant_PDB_database/1a/1ajk_B.pdb ABGBBABB 85 94 -6.35 162.78 18.54 -15.06 144.28 12.72 11
/data/non_redundant_PDB_database/1a/1ako_A.pdb ABBBA 69 75 8.64 160.86 12.10 -2.85 103.64 11.68 10
/data/non_redundant_PDB_database/1a/1ako_A.pdb AAAAAA 234 241 0.28 146.93 10.72 0.09 89.53 7.37 01
/data/non_redundant_PDB_database/1a/1aoc_A.pdb BBBBA 70 76 29.78 131.50 16.51 -9.15 123.65 7.32 10
/data/non_redundant_PDB_database/1a/1aoc_B.pdb BBBBA 70 76 22.37 131.36 16.70 -9.90 126.37 7.46 10
/data/non_redundant_PDB_database/1a/1aoz_A.pdb GGBOBBBB 27 36 -135.73 41.86 12.31 -4.78 112.87 10.97 11
/data/non_redundant_PDB_database/1a/1aoz_A.pdb BGB 39 43 -7.90 153.80 9.12 7.88 30.23 2.28 00
/data/non_redundant_PDB_database/1a/1aoz_A.pdb ABAABBBB 50 59 -14.11 149.04 10.72 3.19 72.70 2.83 11
/data/non_redundant_PDB_database/1a/1aoz_A.pdb BABB 94 99 -19.78 152.20 13.79 -2.20 99.20 4.93 01
/data/non_redundant_PDB_database/1a/1aoz_A.pdb BGB 209 213 -15.45 148.50 9.11 7.80 31.12 0.39 00
/data/non_redundant_PDB_database/1a/1aoz_A.pdb ABAAB 220 226 -10.89 156.76 8.72 0.71 85.31 8.04 10
/data/non_redundant_PDB_database/1a/1aoz_A.pdb BGBB 231 236 -25.95 137.28 8.36 -7.62 155.73 3.98 11
/data/non_redundant_PDB_database/1a/1aoz_A.pdb BABBAABB 267 276 -1.46 168.50 12.93 7.58 54.11 9.43 01
/data/non_redundant_PDB_database/1a/1aoz_A.pdb BGBB 449 454 -3.36 147.63 8.17 -6.84 146.84 7.01 11
/data/non_redundant_PDB_database/1a/1aoz_A.pdb BBG 485 489 17.18 158.39 6.13 2.53 65.60 1.77 11
/data/non_redundant_PDB_database/1a/1aoz_A.pdb BABB 496 501 -9.14 161.72 13.28 0.58 87.48 4.88 01
/data/non_redundant_PDB_database/1a/1aoz_B.pdb GGBOBBBB 27 36 -143.76 36.76 12.39 -6.37 120.96 11.03 11
/data/non_redundant_PDB_database/1a/1aoz_B.pdb BGB 39 43 -5.43 149.52 9.08 6.80 41.57 3.23 00
/data/non_redundant_PDB_database/1a/1aoz_B.pdb ABAABBBB 50 59 -15.34 149.21 10.55 1.44 82.14 1.97 11
/data/non_redundant_PDB_database/1a/1aoz_B.pdb BABB 94 99 -21.87 151.60 13.62 -1.74 97.33 5.18 01
/data/non_redundant_PDB_database/1a/1aoz_B.pdb ABAAB 220 226 -9.83 159.05 8.73 1.19 82.16 8.07 10
/data/non_redundant_PDB_database/1a/1aoz_B.pdb BGBB 231 236 -23.53 138.17 8.40 -7.52 153.53 4.57 11
/data/non_redundant_PDB_database/1a/1aoz_B.pdb BABBAABB 267 276 -0.28 169.67 12.91 4.40 70.10 9.83 01
/data/non_redundant_PDB_database/1a/1aoz_B.pdb BGBB 449 454 -1.92 148.12 8.03 -5.93 137.63 7.03 11
/data/non_redundant_PDB_database/1a/1aoz_B.pdb BBG 485 489 17.76 159.00 6.39 2.71 64.87 2.13 11
/data/non_redundant_PDB_database/1a/1aoz_B.pdb BABB 496 501 -8.78 159.79 12.95 3.96 72.17 4.82 01
/data/non_redundant_PDB_database/1a/1at0_A.pdb XXX 40 44 -1.99 75.67 11.58 -5.64 119.16 3.37 00
/data/non_redundant_PDB_database/1a/1at0_A.pdb AAB 69 73 15.95 136.89 8.99 2.75 72.22 0.36 00
/data/non_redundant_PDB_database/1a/1at0_A.pdb XXX 112 116 -33.88 76.74 11.09 -6.54 126.14 2.56 01
/data/non_redundant_PDB_database/1a/1at0_A.pdb AAG 129 133 -65.82 113.63 6.42 -6.31 169.34 3.96 10
/data/non_redundant_PDB_database/1a/1atg_A.pdb BB 79 82 -72.12 40.48 9.97 0.12 89.31 2.25 00
/data/non_redundant_PDB_database/1a/1ayo_A.pdb ABBBABB 81 89 -17.62 161.46 9.85 1.77 79.64 8.30 11
/data/non_redundant_PDB_database/1a/1ayo_B.pdb ABBBABB 81 89 -17.78 162.49 9.32 0.75 85.41 6.72 11
/data/non_redundant_PDB_database/1a/1azo_A.pdb OB 176 179 37.24 133.95 13.54 1.52 83.55 8.62 01
/data/non_redundant_PDB_database/1a/1azo_A.pdb BBB 191 195 -116.16 46.82 12.33 -6.99 124.54 4.59 10
/data/non_redundant_PDB_database/1b/1b0u_A.pdb BBGB 25 30 7.53 152.50 7.84 4.98 50.60 3.84 10
/data/non_redundant_PDB_database/1b/1b25_A.pdb EBBABB 112 119 -17.63 155.40 13.10 5.47 65.34 11.14 01
/data/non_redundant_PDB_database/1b/1b25_B.pdb EBBABB 112 119 -17.66 153.83 13.26 6.10 62.60 11.07 01
/data/non_redundant_PDB_database/1b/1b25_C.pdb EBBABB 112 119 -17.61 154.62 13.23 6.03 62.89 11.15 01
/data/non_redundant_PDB_database/1b/1b25_D.pdb EBBABB 112 119 -18.69 155.21 13.06 6.27 61.29 10.99 01
/data/non_redundant_PDB_database/1b/1b6a_A.pdb BBBBAAB 198 206 105.95 43.89 19.74 0.64 88.15 1.40 00
/data/non_redundant_PDB_database/1b/1b9w_A.pdb BBG 30 34 29.36 131.66 5.85 -0.38 93.77 4.81 11
/data/non_redundant_PDB_database/1b/1bf2_A.pdb BAA 23 27 -0.27 138.76 8.84 -4.73 122.38 5.64 01
/data/non_redundant_PDB_database/1b/1bf2_A.pdb BBBAEGG 48 56 -71.21 129.57 13.26 -9.21 134.00 5.59 00
/data/non_redundant_PDB_database/1b/1bf2_A.pdb ABABB 686 692 -11.47 164.84 6.80 1.74 75.17 5.31 11
/data/non_redundant_PDB_database/1b/1bf2_A.pdb BBGB 731 736 3.70 118.18 8.21 3.57 64.25 6.73 10
/data/non_redundant_PDB_database/1b/1bf2_A.pdb BBG 739 743 -4.18 155.01 7.38 2.01 74.24 3.08 11
/data/non_redundant_PDB_database/1b/1bhe_A.pdb BBABA 45 51 -32.39 118.71 8.86 -0.90 95.84 8.04 00
/data/non_redundant_PDB_database/1b/1bhe_A.pdb GB 157 160 -1.99 161.02 9.08 0.78 85.08 7.81 00
/data/non_redundant_PDB_database/1b/1bhe_A.pdb GBABBA 170 177 -23.27 110.78 11.16 -0.64 93.27 10.46 01
/data/non_redundant_PDB_database/1b/1bhe_A.pdb GB 180 183 -2.53 165.34 8.73 -2.15 104.24 8.14 00
/data/non_redundant_PDB_database/1b/1bhe_A.pdb XXX 266 270 14.82 64.90 11.12 -0.52 92.69 4.00 01
/data/non_redundant_PDB_database/1b/1bhe_A.pdb GBA 273 277 6.15 169.34 10.23 1.55 81.31 10.11 00
/data/non_redundant_PDB_database/1b/1bhe_A.pdb ABGBABB 344 352 -0.65 144.04 8.58 -0.10 90.68 7.77 01
/data/non_redundant_PDB_database/1b/1bhe_A.pdb BBAAB 360 366 -27.09 113.32 12.25 -7.11 125.49 9.62 00
/data/non_redundant_PDB_database/1b/1bhe_A.pdb G 370 372 29.53 120.73 5.66 3.59 50.60 4.45 01
/data/non_redundant_PDB_database/1b/1bqu_A.pdb BGBBBG 162 169 -51.30 142.67 13.46 -7.70 124.90 8.07 11
/data/non_redundant_PDB_database/1b/1bqu_B.pdb BGBBBGB 168 176 -53.52 133.63 13.02 -9.90 139.49 10.07 10
/data/non_redundant_PDB_database/1b/1bu8_A.pdb EABB 349 354 -45.71 127.62 11.11 5.35 61.23 9.88 01
/data/non_redundant_PDB_database/1b/1bu8_A.pdb BBGB 379 384 33.96 135.55 9.54 -9.12 163.01 3.05 00
/data/non_redundant_PDB_database/1b/1bu8_A.pdb ABBAEB 391 398 -74.92 103.08 12.96 -8.58 131.45 12.93 11
/data/non_redundant_PDB_database/1b/1bu8_A.pdb OBBB 406 411 -33.85 145.73 9.58 0.71 85.77 7.74 01
/data/non_redundant_PDB_database/1b/1byi_A.pdb BABBBG 36 43 54.47 97.36 15.94 -4.18 105.21 12.43 01
/data/non_redundant_PDB_database/1c/1c5e_A.pdb A 61 63 168.37 51.58 5.66 2.09 68.27 1.28 10
/data/non_redundant_PDB_database/1c/1c5e_B.pdb A 61 63 166.86 51.96 5.67 2.02 69.16 1.40 10
/data/non_redundant_PDB_database/1c/1c5e_C.pdb A 61 63 168.13 52.80 5.65 2.03 68.93 1.34 10
/data/non_redundant_PDB_database/1c/1c7s_A.pdb ABB 64 68 -63.16 99.87 8.55 -1.16 97.80 7.44 11
/data/non_redundant_PDB_database/1c/1c7s_A.pdb ABAA 71 76 -13.85 163.12 7.12 -1.66 103.44 6.29 11
/data/non_redundant_PDB_database/1c/1c7s_A.pdb BBABA 307 313 -12.94 87.16 15.76 0.21 89.22 0.91 10
/data/non_redundant_PDB_database/1c/1c7s_A.pdb BABBGB 807 814 -42.40 138.37 9.59 -1.55 99.31 8.69 00
/data/non_redundant_PDB_database/1c/1c96_A.pdb BBA 63 67 29.84 89.21 11.74 -3.40 106.82 4.03 10
/data/non_redundant_PDB_database/1c/1c96_A.pdb BB 197 200 -62.68 60.80 9.21 2.87 71.81 0.68 10
/data/non_redundant_PDB_database/1c/1cb8_A.pdb BBG 489 493 27.24 114.82 6.07 1.20 78.58 3.55 11
/data/non_redundant_PDB_database/1c/1cb8_A.pdb GBBG 546 551 15.65 148.81 10.61 -4.77 116.72 10.34 01
/data/non_redundant_PDB_database/1c/1cb8_A.pdb ABB 599 603 -13.92 157.27 6.63 2.37 69.04 4.44 11
/data/non_redundant_PDB_database/1c/1cb8_A.pdb ABB 614 618 -24.45 151.53 7.92 -0.61 94.41 7.67 11
/data/non_redundant_PDB_database/1c/1cb8_A.pdb BAAGABA 634 642 -47.53 132.02 10.28 -0.10 90.57 9.74 00
/data/non_redundant_PDB_database/1c/1ccz_A.pdb BBBBBB 93 100 -34.56 59.07 20.39 5.53 74.27 7.29 10
/data/non_redundant_PDB_database/1c/1ccz_A.pdb BABEBGB 113 121 -41.10 141.03 10.01 -4.17 114.65 7.48 00
/data/non_redundant_PDB_database/1c/1ccz_A.pdb BBA 134 138 -31.75 148.95 8.16 -3.62 116.34 6.14 10
/data/non_redundant_PDB_database/1c/1ccz_A.pdb BABAABB 142 150 -17.68 159.02 11.98 -5.55 117.62 11.76 01
/data/non_redundant_PDB_database/1c/1cfb_A.pdb AABA 59 64 -55.45 121.40 9.89 -3.41 110.17 0.81 10
/data/non_redundant_PDB_database/1c/1cfb_A.pdb ABAABA 158 165 -41.08 138.38 9.06 1.32 81.61 8.61 10
/data/non_redundant_PDB_database/1c/1cfb_A.pdb BGBBBGB 168 176 -46.03 135.83 13.46 -9.89 137.29 10.70 10
/data/non_redundant_PDB_database/1c/1chd_A.pdb BBBGB 76 82 1.86 149.61 10.67 -3.97 111.85 6.00 00
/data/non_redundant_PDB_database/1n/1n7z_C.pdb BAAA 75 80 114.71 33.24 8.46 2.67 71.60 3.93 11
/data/non_redundant_PDB_database/1n/1n7z_C.pdb BBBBGB 312 319 -13.50 144.30 11.67 -2.34 101.58 6.50 10
/data/non_redundant_PDB_database/1n/1n7z_D.pdb BBAAA 74 80 84.83 61.47 12.25 -8.35 132.99 4.79 01
/data/non_redundant_PDB_database/1n/1n7z_D.pdb BBBBGB 312 319 -10.78 145.20 11.51 -2.16 100.79 7.09 10
/data/non_redundant_PDB_database/1n/1n9p_A.pdb BBBAABB 42 50 39.88 109.23 11.45 -0.42 92.11 5.02 11
/data/non_redundant_PDB_database/1n/1nep_A.pdb ABBBABB 44 52 -42.19 137.30 13.88 1.41 84.19 7.57 10
/data/non_redundant_PDB_database/1n/1njh_A.pdb B 44 46 -19.10 52.67 6.40 -1.17 100.55 2.28 10
/data/non_redundant_PDB_database/1n/1njh_A.pdb A 73 75 -9.48 62.76 6.16 3.87 51.02 0.12 10
/data/non_redundant_PDB_database/1n/1nkg_A.pdb ABBBAAGB 97 106 -19.78 160.23 9.26 -0.54 93.37 8.70 11
/data/non_redundant_PDB_database/1n/1nkg_A.pdb GBBAABB 265 273 -48.98 129.97 9.22 -1.55 99.67 7.98 01
/data/non_redundant_PDB_database/1n/1nkg_A.pdb GGB 425 429 -127.13 91.07 8.77 6.99 37.21 5.00 00
/data/non_redundant_PDB_database/1n/1nkg_A.pdb BBGABBB 469 477 -37.10 149.91 16.47 -2.52 98.78 13.95 10
/data/non_redundant_PDB_database/1n/1nko_A.pdb BA 9 12 -139.50 32.11 8.68 -2.86 109.21 1.63 10
/data/non_redundant_PDB_database/1n/1nko_A.pdb BGBBBBBB 16 25 68.84 142.76 20.23 7.28 68.92 9.74 01
/data/non_redundant_PDB_database/1n/1nlq_A.pdb BAABA 9 15 10.65 150.00 6.32 5.02 37.37 2.77 10
/data/non_redundant_PDB_database/1n/1nlq_A.pdb BAABBBGB 37 46 -27.95 152.97 10.05 -0.99 95.63 8.27 10
/data/non_redundant_PDB_database/1n/1nlq_A.pdb GBB 80 84 3.60 145.40 9.36 -0.33 92.00 8.39 01
/data/non_redundant_PDB_database/1n/1nlq_A.pdb EAOB 90 95 -43.22 142.48 10.97 10.72 12.30 4.80 01
/data/non_redundant_PDB_database/1n/1nlq_B.pdb BAABA 8 14 7.38 151.39 6.38 4.54 44.57 3.03 10
/data/non_redundant_PDB_database/1n/1nlq_B.pdb BOGGB 17 23 -8.72 133.27 9.98 -2.58 105.00 7.45 10
/data/non_redundant_PDB_database/1n/1nlq_B.pdb BAABBBGB 31 40 -25.84 154.87 10.13 -0.69 93.89 8.10 10
/data/non_redundant_PDB_database/1n/1nlq_B.pdb GEB 74 78 2.21 145.27 9.41 -0.10 90.64 8.55 01
/data/non_redundant_PDB_database/1n/1nlq_B.pdb EAOB 84 89 -42.62 142.10 10.94 10.36 18.77 4.40 01
/data/non_redundant_PDB_database/1n/1nlq_C.pdb BAABA 8 14 8.91 149.45 6.31 4.79 40.56 3.06 10
/data/non_redundant_PDB_database/1n/1nlq_C.pdb BOBB 17 22 -10.95 135.37 10.34 -2.94 106.53 8.08 10
/data/non_redundant_PDB_database/1n/1nlq_C.pdb BAABBBGB 30 39 -26.18 154.52 10.05 -0.97 95.52 8.02 10
/data/non_redundant_PDB_database/1n/1nlq_C.pdb EAOB 83 88 -43.46 141.67 10.87 10.17 20.67 4.14 01
/data/non_redundant_PDB_database/1n/1nlq_D.pdb BAABA 8 14 9.25 151.31 6.38 5.04 37.88 2.66 10
/data/non_redundant_PDB_database/1n/1nlq_D.pdb OGB 17 21 -10.43 132.61 9.86 -2.07 102.14 7.80 10
/data/non_redundant_PDB_database/1n/1nlq_D.pdb BAABBBGB 29 38 -27.14 153.61 10.12 -0.76 94.28 8.09 10
/data/non_redundant_PDB_database/1n/1nlq_D.pdb GBB 72 76 -0.54 146.85 9.65 -0.99 95.86 8.22 01
/data/non_redundant_PDB_database/1n/1nlq_D.pdb EAOB 82 87 -42.28 142.68 10.95 10.26 20.48 4.57 01
/data/non_redundant_PDB_database/1n/1nlq_E.pdb BAABA 8 14 7.61 150.18 6.37 4.62 43.50 3.23 10
/data/non_redundant_PDB_database/1n/1nlq_E.pdb BOABGB 17 24 -11.10 134.29 10.19 -2.43 103.78 8.05 10
/data/non_redundant_PDB_database/1n/1nlq_E.pdb BAABBBGB 32 41 -26.52 154.10 10.07 -0.76 94.36 8.16 10
/data/non_redundant_PDB_database/1n/1nlq_E.pdb GBB 75 79 4.32 151.01 9.80 -1.60 99.40 8.85 01
/data/non_redundant_PDB_database/1n/1nlq_E.pdb EAOB 85 90 -41.76 142.47 10.91 10.36 18.26 4.59 01
/data/non_redundant_PDB_database/1n/1nnx_A.pdb XXX 28 32 -53.27 76.04 11.23 -6.31 124.15 6.33 10
/data/non_redundant_PDB_database/1n/1nqj_A.pdb BEABA 15 21 -10.26 152.39 6.92 5.35 39.38 3.80 10
/data/non_redundant_PDB_database/1n/1nqj_A.pdb ABB 28 32 -6.53 154.72 8.42 2.00 76.27 6.14 11
/data/non_redundant_PDB_database/1n/1nqj_A.pdb ABBB 40 45 -5.13 167.22 9.12 -2.39 105.17 7.39 10
/data/non_redundant_PDB_database/1n/1nqj_A.pdb EB 85 88 -42.06 141.88 9.61 8.42 28.78 4.30 01
/data/non_redundant_PDB_database/1n/1nqj_B.pdb BEABA 29 35 -2.56 152.78 6.72 5.48 35.44 3.43 10
/data/non_redundant_PDB_database/1n/1nqj_B.pdb ABB 42 46 -9.37 153.72 8.52 1.60 79.20 6.29 11
/data/non_redundant_PDB_database/1n/1nqj_B.pdb ABBB 54 59 -3.32 169.19 9.14 -2.13 103.45 7.74 10
/data/non_redundant_PDB_database/1n/1nqj_B.pdb EB 103 106 -38.52 144.86 9.62 8.21 31.38 4.34 01
/data/non_redundant_PDB_database/1n/1nsz_B.pdb B 189 191 -15.59 69.79 5.69 -1.92 109.69 1.04 11
/data/non_redundant_PDB_database/1n/1nsz_B.pdb ABA 270 274 -47.46 129.15 9.01 -1.46 99.35 7.28 10
/data/non_redundant_PDB_database/1n/1nty_A.pdb AAA 249 253 43.15 91.67 6.69 1.42 77.75 1.86 01
/data/non_redundant_PDB_database/1n/1nxm_A.pdb BB 22 25 124.41 27.37 9.24 -4.44 118.72 0.88 01
/data/non_redundant_PDB_database/1n/1nxm_A.pdb BG 65 68 9.34 125.60 5.92 3.05 58.92 1.42 01
/data/non_redundant_PDB_database/1n/1nxm_A.pdb BBBB 74 79 3.69 141.71 10.01 -9.38 159.61 5.10 01
/data/non_redundant_PDB_database/1n/1nxm_A.pdb ABABB 83 89 13.56 164.38 8.39 2.08 75.67 6.75 11
/data/non_redundant_PDB_database/1n/1nxm_A.pdb BAA 110 114 71.27 110.31 5.48 -5.24 162.68 1.00 01
/data/non_redundant_PDB_database/1n/1nxm_A.pdb BBG 118 122 48.15 129.55 6.51 2.47 67.66 2.35 11
/data/non_redundant_PDB_database/1n/1nxm_A.pdb ABA 128 132 -17.17 130.51 7.02 -0.46 93.76 5.52 10
/data/non_redundant_PDB_database/1n/1nxm_B.pdb BG 65 68 8.38 124.97 5.90 3.09 58.48 1.43 01
/data/non_redundant_PDB_database/1n/1nxm_B.pdb BABB 74 79 2.52 140.84 10.09 -9.56 161.46 5.06 01
/data/non_redundant_PDB_database/1n/1nxm_B.pdb ABABB 83 89 12.20 164.83 8.45 2.54 72.52 6.70 11
/data/non_redundant_PDB_database/1n/1nxm_B.pdb BAA 110 114 69.28 112.44 5.48 -5.11 158.97 0.62 01
/data/non_redundant_PDB_database/1n/1nxm_B.pdb BBG 118 122 49.07 128.61 6.48 2.56 66.73 2.16 11
/data/non_redundant_PDB_database/1n/1nxm_B.pdb ABA 128 132 -17.60 132.32 7.12 -0.29 92.35 5.58 10
/data/non_redundant_PDB_database/1n/1nyk_A.pdb EABABBBB 123 132 -111.68 142.57 18.26 15.64 31.04 6.49 00
/data/non_redundant_PDB_database/1n/1nyk_B.pdb ABBABAGB 84 93 -12.95 139.97 9.11 -5.54 127.44 1.07 00
/data/non_redundant_PDB_database/1n/1nzj_A.pdb BBABBBA 130 138 -83.90 71.47 18.73 -12.19 130.58 16.15 10
/data/non_redundant_PDB_database/1o/1o20_A.pdb AEB 112 116 55.39 55.04 10.23 4.02 66.85 4.01 11
/data/non_redundant_PDB_database/1o/1o22_A.pdb BBGBBBBA 49 58 -70.20 111.79 14.72 -4.02 105.87 11.09 10
/data/non_redundant_PDB_database/1o/1o22_A.pdb BBBBEA 90 97 -65.79 139.05 13.14 -7.02 122.31 4.08 00
/data/non_redundant_PDB_database/1o/1o2d_A.pdb BBBBA 161 167 16.13 128.55 17.39 -13.82 142.63 5.76 00
/data/non_redundant_PDB_database/1o/1o2d_B.pdb BBBBA 163 169 16.52 127.75 17.39 -13.85 142.81 5.33 00
/data/non_redundant_PDB_database/1o/1o4y_A.pdb ABBBBOB 93 101 -22.53 160.94 15.06 -10.69 135.20 15.00 11
/data/non_redundant_PDB_database/1o/1o4y_A.pdb BBBBAB 108 115 -4.61 171.97 12.34 2.06 80.37 8.74 00
/data/non_redundant_PDB_database/1o/1o6v_B.pdb BBBA 387 392 -31.93 150.30 12.18 -5.96 119.30 8.08 10
/data/non_redundant_PDB_database/1o/1o6v_B.pdb BABBBA 426 433 -36.91 135.06 12.65 1.76 82.02 12.04 00
/data/non_redundant_PDB_database/1o/1o75_A.pdb BBBBBEGB 316 325 38.81 90.55 24.17 -11.72 118.99 9.77 00
/data/non_redundant_PDB_database/1o/1o75_A.pdb BB 364 367 -36.46 154.07 8.74 2.71 71.94 2.62 10
/data/non_redundant_PDB_database/1o/1o75_B.pdb BBBBABBB 320 329 29.04 90.83 23.47 -13.10 123.93 3.24 00
/data/non_redundant_PDB_database/1o/1o75_B.pdb BBB 367 371 -71.99 128.13 12.70 -8.71 133.34 3.44 00
/data/non_redundant_PDB_database/1o/1oac_A.pdb B 518 520 -45.94 53.50 6.40 2.87 63.37 0.46 11
/data/non_redundant_PDB_database/1o/1oac_B.pdb B 518 520 -45.03 54.47 6.43 2.64 65.80 0.30 11
/data/non_redundant_PDB_database/1o/1oao_D.pdb EAABB 342 348 86.59 72.62 4.45 -1.96 116.10 1.69 11
/data/non_redundant_PDB_database/1o/1ob8_A.pdb ABA 46 50 -41.21 138.55 7.95 -0.18 91.30 7.40 10
/data/non_redundant_PDB_database/1o/1ob8_A.pdb BBABBBB 89 97 -20.64 159.52 9.41 -2.34 104.41 8.57 11
/data/non_redundant_PDB_database/1o/1ob8_B.pdb ABA 48 52 -39.52 139.62 8.24 -1.39 99.70 7.21 10
/data/non_redundant_PDB_database/1o/1ob8_B.pdb BBABBBB 91 99 -18.03 161.70 9.32 -1.97 102.23 8.66 11
/data/non_redundant_PDB_database/1o/1oc2_A.pdb EAGAB 216 222 -46.79 103.20 11.80 -9.32 142.11 5.97 10
/data/non_redundant_PDB_database/1o/1od3_A.pdb BE 107 110 7.81 118.22 8.99 0.92 84.10 1.67 10
/data/non_redundant_PDB_database/1o/1odm_A.pdb BBBBA 212 218 5.68 130.51 14.03 -6.78 118.93 2.66 10
/data/non_redundant_PDB_database/1o/1odm_A.pdb BBBBA 223 229 25.93 133.57 9.94 0.65 86.26 9.94 11
/data/non_redundant_PDB_database/1o/1odm_A.pdb BBBBAAB 239 247 -14.54 163.40 16.12 -11.41 135.03 6.13 00
/data/non_redundant_PDB_database/1o/1odm_A.pdb BBBBB 271 277 0.72 175.35 12.61 3.59 73.46 0.96 01
/data/non_redundant_PDB_database/1o/1oe4_A.pdb ABA 139 143 -110.93 49.07 9.57 -4.63 118.96 7.83 10
/data/non_redundant_PDB_database/1o/1oe4_B.pdb ABA 139 143 -112.29 48.72 9.56 -4.67 119.25 7.76 10
/data/non_redundant_PDB_database/1o/1oew_A.pdb BBAAAGBB 185 194 -85.87 104.47 8.34 -3.81 117.22 2.69 00
/data/non_redundant_PDB_database/1o/1oew_A.pdb AABBBBB 252 260 12.85 137.29 17.90 4.32 76.04 7.13 01
/data/non_redundant_PDB_database/1o/1of8_A.pdb BAEBAA 215 222 44.62 80.42 18.00 -3.01 99.63 11.23 01
/data/non_redundant_PDB_database/1o/1of8_B.pdb BAEBAA 215 222 43.51 80.54 17.96 -2.92 99.35 11.03 01
/data/non_redundant_PDB_database/1o/1ofd_A.pdb AA 169 172 13.39 166.89 5.63 -2.15 112.49 4.61 10
/data/non_redundant_PDB_database/1o/1ofd_A.pdb BAAGABBB 344 353 31.40 149.35 11.23 -0.64 93.26 6.81 10
/data/non_redundant_PDB_database/1o/1ofd_A.pdb BBBGB 383 389 25.09 129.90 9.50 4.07 64.63 6.29 00
/data/non_redundant_PDB_database/1o/1ofd_B.pdb AA 169 172 14.51 165.81 5.62 -1.85 109.18 4.64 10
/data/non_redundant_PDB_database/1o/1ofd_B.pdb BAAGABBB 344 353 34.71 147.32 11.23 -0.41 92.10 7.04 10
/data/non_redundant_PDB_database/1o/1ofd_B.pdb BBBGB 383 389 23.69 130.80 9.57 4.00 65.26 6.41 00
/data/non_redundant_PDB_database/1o/1ofl_A.pdb BB 24 27 25.71 107.16 8.18 0.76 84.68 2.45 11
/data/non_redundant_PDB_database/1o/1ofl_A.pdb GB 30 33 3.99 90.79 8.98 -4.89 122.98 7.64 00
/data/non_redundant_PDB_database/1o/1ofl_A.pdb ABBGA 50 56 10.21 117.81 5.87 -0.29 92.85 4.47 11
/data/non_redundant_PDB_database/1o/1ofl_A.pdb BB 60 63 -26.59 130.58 9.18 -6.14 131.99 1.63 00
/data/non_redundant_PDB_database/1o/1oh4_A.pdb AGABAB 52 59 -4.89 167.04 6.20 4.51 43.24 2.00 11
/data/non_redundant_PDB_database/1o/1oh4_A.pdb BBBBBGBA 135 144 -41.30 132.45 16.17 -9.47 125.83 15.53 00
/data/non_redundant_PDB_database/1o/1oi2_A.pdb BBBBBGB 249 257 74.98 103.95 15.57 10.85 45.84 0.70 10
/data/non_redundant_PDB_database/1o/1oi2_B.pdb BBBBBGB 249 257 74.94 103.62 15.49 10.75 46.04 1.19 10
/data/non_redundant_PDB_database/1o/1oi6_A.pdb BBG 54 58 -0.72 141.99 6.24 1.57 75.45 4.22 11
/data/non_redundant_PDB_database/1o/1oi6_A.pdb BAABBB 104 111 37.75 137.90 7.60 4.18 56.63 4.33 10
/data/non_redundant_PDB_database/1o/1oi6_A.pdb BBGB 114 119 19.03 141.35 8.21 1.83 77.10 5.65 10
/data/non_redundant_PDB_database/1o/1oi6_A.pdb ABBG 124 129 -0.15 151.57 6.08 1.64 74.33 3.63 11
/data/non_redundant_PDB_database/1o/1oi6_B.pdb BBG 54 58 1.40 143.06 6.22 1.82 72.99 4.29 11
/data/non_redundant_PDB_database/1o/1oi6_B.pdb BAABBB 104 111 36.88 138.26 7.61 4.07 57.66 4.36 10
/data/non_redundant_PDB_database/1o/1oi6_B.pdb BBGB 114 119 18.15 141.87 8.13 1.62 78.50 5.67 10
/data/non_redundant_PDB_database/1o/1oi6_B.pdb ABBG 124 129 0.95 152.11 6.08 1.66 74.15 3.60 11
/data/non_redundant_PDB_database/1o/1ok0_A.pdb ABABB 25 31 -13.43 166.20 7.30 -0.19 91.47 6.03 11
/data/non_redundant_PDB_database/1o/1ok0_A.pdb BAABAAEB 58 67 -7.61 146.09 8.30 3.74 63.20 0.63 01
/data/non_redundant_PDB_database/1o/1oq1_A.pdb B 29 31 22.92 140.75 5.82 1.18 78.27 0.72 11
/data/non_redundant_PDB_database/1o/1oq1_A.pdb ABAABB 44 51 -26.11 153.90 8.37 7.02 33.02 3.11 11
/data/non_redundant_PDB_database/1o/1oq1_A.pdb BABBBBBG 54 63 -64.97 125.65 17.32 -14.90 149.33 2.14 01
/data/non_redundant_PDB_database/1o/1oq1_A.pdb OAB 205 209 -13.69 151.41 9.35 4.43 61.71 5.34 00
/data/non_redundant_PDB_database/1o/1oq1_B.pdb A 26 28 17.37 142.29 5.78 1.26 77.45 0.89 11
/data/non_redundant_PDB_database/1o/1oq1_B.pdb ABBGBB 41 48 -26.32 153.52 8.29 6.44 39.03 3.23 11
/data/non_redundant_PDB_database/1o/1oq1_B.pdb BABBBBBG 51 60 -64.87 125.36 17.33 -15.11 150.70 2.51 01
/data/non_redundant_PDB_database/1o/1oq1_B.pdb OAB 202 206 -14.36 151.79 9.33 4.28 62.66 5.45 00
/data/non_redundant_PDB_database/1o/1oq1_C.pdb A 27 29 16.73 141.57 5.72 1.02 79.73 0.90 11
/data/non_redundant_PDB_database/1o/1oq1_C.pdb ABBGBB 42 49 -26.68 153.38 8.29 6.49 38.53 3.29 11
/data/non_redundant_PDB_database/1o/1oq1_C.pdb BABBBBBG 52 61 -65.12 125.45 17.31 -14.97 149.88 2.24 01
/data/non_redundant_PDB_database/1o/1oq1_C.pdb OAB 203 207 -15.13 150.30 9.33 4.23 63.07 5.48 00
/data/non_redundant_PDB_database/1o/1oq1_D.pdb B 29 31 19.10 141.95 5.83 1.17 78.43 0.85 11
/data/non_redundant_PDB_database/1o/1oq1_D.pdb ABAABB 44 51 -26.85 153.15 8.32 6.83 34.81 3.28 11
/data/non_redundant_PDB_database/1o/1oq1_D.pdb BABBBBBG 54 63 -65.79 124.92 17.29 -14.78 148.73 1.97 01
/data/non_redundant_PDB_database/1o/1oru_A.pdb B 166 168 -51.81 117.14 6.68 3.19 61.50 0.23 01
/data/non_redundant_PDB_database/1o/1oru_A.pdb BGB 171 175 26.43 128.21 9.28 -8.93 164.24 0.22 10
/data/non_redundant_PDB_database/1o/1oru_B.pdb B 166 168 -54.48 114.84 6.65 3.22 61.04 0.25 01
/data/non_redundant_PDB_database/1o/1oru_B.pdb BGB 171 175 28.08 127.81 9.23 8.89 15.66 0.19 00
/data/non_redundant_PDB_database/1o/1ou8_A.pdb ABAAAB 49 56 74.35 112.19 11.28 -2.69 103.81 0.06 10
/data/non_redundant_PDB_database/1o/1ou8_A.pdb AAA 81 85 75.79 80.50 7.06 -1.33 100.83 3.03 01
/data/non_redundant_PDB_database/1o/1ou8_B.pdb ABAAAB 49 56 73.52 113.15 11.27 -2.76 104.18 0.25 10
/data/non_redundant_PDB_database/1o/1ou8_B.pdb AAA 81 85 74.95 79.12 7.18 -1.35 100.87 2.89 01
/data/non_redundant_PDB_database/1o/1ouw_A.pdb BABE 12 17 -34.46 140.40 12.44 9.00 43.64 8.68 10
/data/non_redundant_PDB_database/1o/1ouw_A.pdb BBABBBA 21 29 -6.14 151.23 13.15 -1.50 96.54 10.45 10
/data/non_redundant_PDB_database/1o/1ouw_A.pdb BBAABB 75 82 -30.29 118.07 10.87 -1.64 98.67 10.00 01
/data/non_redundant_PDB_database/1o/1ouw_B.pdb BABE 12 17 -32.83 141.16 12.59 8.86 45.30 9.27 10
/data/non_redundant_PDB_database/1o/1ouw_B.pdb BBABBBA 21 29 -3.20 152.95 13.23 -1.44 96.25 10.51 10
/data/non_redundant_PDB_database/1o/1ouw_B.pdb BBAABB 73 80 -29.34 121.38 11.08 -2.65 103.84 10.29 01
/data/non_redundant_PDB_database/1o/1ouw_C.pdb BABE 12 17 -32.29 141.77 12.59 9.21 42.98 9.10 10
/data/non_redundant_PDB_database/1o/1ouw_C.pdb BBABBBA 21 29 -6.32 151.04 13.14 -1.64 97.17 10.28 10
/data/non_redundant_PDB_database/1o/1ouw_C.pdb BBAABB 75 82 -28.93 115.61 10.78 -1.50 98.00 9.84 01
/data/non_redundant_PDB_database/1o/1ouw_D.pdb BABE 12 17 -32.70 139.91 12.82 9.96 39.00 8.99 10
/data/non_redundant_PDB_database/1o/1ouw_D.pdb BBABBBA 21 29 -3.79 151.88 13.14 -1.38 96.04 10.46 10
/data/non_redundant_PDB_database/1o/1ouw_D.pdb BBAABB 75 82 -28.17 118.12 10.94 -1.68 98.81 10.16 01
/data/non_redundant_PDB_database/1o/1oyw_A.pdb BBABBAA 205 213 116.79 71.48 19.51 -7.70 113.26 2.45 01
/data/non_redundant_PDB_database/1p/1p1j_A.pdb ABBBAB 51 58 -14.50 85.54 15.19 -7.68 120.37 9.14 11
/data/non_redundant_PDB_database/1p/1p1j_B.pdb ABBBAB 50 57 -17.28 85.54 15.29 -7.27 118.39 8.80 11
/data/non_redundant_PDB_database/1p/1p57_A.pdb AGAAG 89 95 7.94 152.56 12.26 -7.65 128.62 5.80 10
/data/non_redundant_PDB_database/1p/1pby_A.pdb AABBB 271 277 12.43 153.54 10.37 1.00 84.48 2.72 01
/data/non_redundant_PDB_database/1p/1pby_A.pdb BEBB 329 334 -41.59 145.15 10.43 -1.04 95.73 9.01 10
/data/non_redundant_PDB_database/1p/1pby_A.pdb ABBA 350 355 32.49 126.65 12.14 6.50 57.62 10.44 10
/data/non_redundant_PDB_database/1p/1pby_A.pdb BA 359 362 -144.68 34.20 8.02 -5.69 135.18 6.24 00
/data/non_redundant_PDB_database/1p/1pby_A.pdb BB 405 408 3.93 79.53 10.01 -5.15 120.94 0.74 10
/data/non_redundant_PDB_database/1p/1pby_B.pdb ABBAA 73 79 114.88 126.81 11.38 -0.39 91.98 1.41 11
/data/non_redundant_PDB_database/1p/1pby_B.pdb BABB 238 243 19.34 154.38 13.01 -4.58 110.62 10.13 01
/data/non_redundant_PDB_database/1p/1pby_B.pdb BABBBA 277 284 -47.21 132.95 15.28 -13.66 153.42 12.06 00
/data/non_redundant_PDB_database/1p/1pg4_A.pdb A 182 184 -102.23 60.28 5.26 -3.12 126.47 1.97 10
/data/non_redundant_PDB_database/1p/1pg4_A.pdb ABB 511 515 -20.06 130.53 6.17 -3.72 127.04 6.04 11
/data/non_redundant_PDB_database/1p/1pg4_B.pdb A 182 184 -100.58 61.94 5.34 -3.22 127.14 1.93 10
/data/non_redundant_PDB_database/1p/1pg4_B.pdb ABB 511 515 -22.44 129.23 6.14 -3.81 128.37 6.00 11
/data/non_redundant_PDB_database/1p/1pg6_A.pdb BBGB 19 24 -1.67 137.54 6.79 2.35 69.77 5.29 10
/data/non_redundant_PDB_database/1p/1pg6_A.pdb BGA 28 32 -32.70 102.38 8.21 1.86 76.89 0.14 00
/data/non_redundant_PDB_database/1p/1pg6_A.pdb BAA 35 39 14.87 130.03 6.29 0.98 81.07 4.39 11
/data/non_redundant_PDB_database/1p/1pg6_A.pdb BEB 72 76 -3.33 153.79 5.67 2.04 68.88 4.30 11
/data/non_redundant_PDB_database/1p/1pg6_A.pdb BABBEB 81 88 -34.40 125.55 9.45 -5.56 126.03 6.82 01
/data/non_redundant_PDB_database/1p/1pg6_A.pdb EABB 93 98 57.88 125.99 8.04 5.27 48.98 2.28 11
/data/non_redundant_PDB_database/1p/1pg6_A.pdb BGA 101 105 10.93 117.84 7.65 1.04 82.21 4.06 01
/data/non_redundant_PDB_database/1p/1pg6_A.pdb AAB 109 113 -1.00 131.73 8.16 0.29 87.93 0.91 00
/data/non_redundant_PDB_database/1p/1pg6_A.pdb EB 131 134 2.60 164.72 8.94 6.40 44.31 7.18 01
/data/non_redundant_PDB_database/1p/1pg6_A.pdb BBEB 139 144 -35.90 120.32 8.75 -3.85 116.14 6.71 01
/data/non_redundant_PDB_database/1p/1pg6_A.pdb XXX 148 152 2.30 145.00 9.80 -0.00 90.02 4.50 01
/data/non_redundant_PDB_database/1p/1pg6_A.pdb XXX 193 197 3.45 156.29 10.69 3.34 71.77 10.46 00
/data/non_redundant_PDB_database/1p/1pkh_A.pdb BAA 60 64 -15.23 126.46 9.61 -0.54 93.22 6.07 00
/data/non_redundant_PDB_database/1p/1pkh_A.pdb EB 93 96 30.35 117.62 7.86 2.30 73.02 7.17 01
/data/non_redundant_PDB_database/1p/1pkh_A.pdb AABB 148 153 -7.44 150.03 6.83 0.30 87.46 6.01 11
/data/non_redundant_PDB_database/1p/1pkh_A.pdb BGB 156 160 48.46 111.22 8.93 -8.34 159.06 1.44 10
/data/non_redundant_PDB_database/1p/1pkh_B.pdb BAA 60 64 -16.97 123.47 9.79 -1.82 100.72 5.92 00
/data/non_redundant_PDB_database/1p/1pkh_B.pdb EB 93 96 34.38 119.85 8.04 2.26 73.64 7.35 01
/data/non_redundant_PDB_database/1p/1pkh_B.pdb AABB 148 153 -6.65 150.41 6.83 0.37 86.92 6.00 11
/data/non_redundant_PDB_database/1p/1pkh_B.pdb BGB 156 160 48.53 110.91 8.86 -8.09 155.85 2.08 10
/data/non_redundant_PDB_database/1p/1pko_A.pdb BGBB 15 20 18.75 159.94 8.54 4.64 57.13 4.27 01
/data/non_redundant_PDB_database/1p/1pko_A.pdb BBBBAAAB 27 36 -36.70 124.32 15.69 5.73 68.59 10.14 00
/data/non_redundant_PDB_database/1p/1pl3_A.pdb AABA 51 56 -33.77 146.09 10.56 0.47 87.44 3.90 00
/data/non_redundant_PDB_database/1p/1pl3_B.pdb AABA 51 56 -33.35 146.40 10.47 0.49 87.31 4.04 00
/data/non_redundant_PDB_database/1p/1pm4_A.pdb BBGB 11 16 -1.86 140.64 7.21 3.64 59.70 4.68 10
/data/non_redundant_PDB_database/1p/1pm4_A.pdb GAAGBBBB 21 30 -6.21 173.57 13.88 -3.65 105.26 10.71 11
/data/non_redundant_PDB_database/1p/1pm4_A.pdb BABAABB 37 45 -15.94 161.76 8.75 -1.12 97.33 8.68 01
/data/non_redundant_PDB_database/1p/1pm4_A.pdb BGBB 65 70 -14.09 158.93 9.15 1.57 80.09 6.00 01
/data/non_redundant_PDB_database/1p/1pm4_A.pdb ABABBBB 74 82 5.74 168.52 11.05 -2.41 102.61 10.72 11
/data/non_redundant_PDB_database/1p/1pm4_A.pdb ABABB 88 94 -15.64 163.87 8.13 0.74 84.77 6.35 11
/data/non_redundant_PDB_database/1p/1pm4_B.pdb BBGB 11 16 -0.24 141.08 7.30 4.08 55.97 4.42 10
/data/non_redundant_PDB_database/1p/1pm4_B.pdb GAAGBBBB 21 30 -10.73 172.00 13.75 -3.85 106.27 10.89 10
/data/non_redundant_PDB_database/1p/1pm4_B.pdb BABAABB 37 45 -15.93 161.80 8.76 -1.72 101.29 8.69 01
/data/non_redundant_PDB_database/1p/1pm4_B.pdb BGBB 65 70 -13.23 160.38 9.13 0.84 84.70 6.42 01
/data/non_redundant_PDB_database/1p/1pm4_B.pdb ABBGBEB 74 82 -2.30 168.13 10.86 -3.15 106.87 10.80 11
/data/non_redundant_PDB_database/1p/1pm4_B.pdb ABABB 88 94 -16.64 163.44 8.36 0.91 83.75 6.42 11
/data/non_redundant_PDB_database/1p/1pm4_C.pdb BBGB 11 16 -0.41 139.06 7.10 3.36 61.77 4.03 10
/data/non_redundant_PDB_database/1p/1pm4_C.pdb GAAGBBB 21 29 -39.94 124.23 12.47 -4.57 111.49 7.21 10
/data/non_redundant_PDB_database/1p/1pm4_C.pdb BABAABB 37 45 -16.17 161.90 8.67 -1.56 100.37 8.60 01
/data/non_redundant_PDB_database/1p/1pm4_C.pdb BGBB 65 70 -17.86 160.73 8.81 2.16 75.81 5.15 01
/data/non_redundant_PDB_database/1p/1pm4_C.pdb BABBBB 75 82 3.04 157.58 12.61 -1.66 97.55 11.90 01
/data/non_redundant_PDB_database/1p/1pm4_C.pdb ABABB 88 94 -16.80 163.07 8.22 0.84 84.15 6.30 11
/data/non_redundant_PDB_database/1p/1pn2_A.pdb ABBBBBGB 224 233 -38.37 140.83 16.43 -14.32 150.62 0.42 00
/data/non_redundant_PDB_database/1p/1pn2_B.pdb ABBBBBGB 226 235 -39.78 138.78 16.59 -14.47 150.75 1.46 00
/data/non_redundant_PDB_database/1p/1pn2_C.pdb AEBBBBGB 222 231 -40.32 138.67 16.53 -14.24 149.44 2.02 00
/data/non_redundant_PDB_database/1p/1pn2_D.pdb ABBBBBGB 226 235 -38.73 139.91 16.52 -13.78 146.56 0.89 00
/data/non_redundant_PDB_database/1p/1poc_A.pdb B 99 101 -89.25 70.83 6.32 -4.25 132.26 0.41 10
/data/non_redundant_PDB_database/1p/1pxz_A.pdb ABGBB 93 99 21.53 119.13 9.36 -0.41 92.50 7.19 01
/data/non_redundant_PDB_database/1p/1pxz_A.pdb BBBBBBA 145 153 -71.37 116.87 15.97 3.16 78.59 12.68 10
/data/non_redundant_PDB_database/1p/1pxz_A.pdb GGB 179 183 -4.42 151.35 8.89 1.98 77.14 8.79 00
/data/non_redundant_PDB_database/1p/1pxz_A.pdb GGB 256 260 1.74 163.04 9.93 3.93 66.66 9.51 00
/data/non_redundant_PDB_database/1p/1pxz_B.pdb ABGBB 93 99 22.07 118.90 9.38 -0.00 90.02 7.42 01
/data/non_redundant_PDB_database/1p/1pxz_B.pdb BBBBBBA 145 153 -71.95 116.40 16.13 3.27 78.30 12.54 10
/data/non_redundant_PDB_database/1p/1pxz_B.pdb XXX 157 161 14.20 167.83 10.82 -2.15 101.45 8.47 01
/data/non_redundant_PDB_database/1p/1pxz_B.pdb GGB 179 183 -3.37 149.89 8.64 1.51 79.93 8.50 00
/data/non_redundant_PDB_database/1p/1pxz_B.pdb GGB 256 260 2.26 164.20 9.96 3.45 69.76 9.50 00
/data/non_redundant_PDB_database/1p/1pz7_A.pdb GABB 12 17 51.05 122.91 12.03 8.79 43.02 2.33 01
/data/non_redundant_PDB_database/1p/1pz7_A.pdb AAAGBB 92 99 33.60 143.83 9.82 -3.50 110.88 4.91 01
/data/non_redundant_PDB_database/1p/1pz7_B.pdb GABB 8 13 49.79 122.30 11.82 8.57 43.55 2.52 01
/data/non_redundant_PDB_database/1p/1pz7_B.pdb AAAGBB 88 95 32.09 144.72 9.88 -3.34 109.77 5.09 01
/data/non_redundant_PDB_database/1q/1q74_A.pdb BBA 254 258 -21.97 102.02 10.74 -2.66 104.34 4.65 10
/data/non_redundant_PDB_database/1q/1q74_C.pdb BBA 247 251 -17.29 99.70 10.99 -3.37 107.87 4.59 10
/data/non_redundant_PDB_database/1q/1qcs_A.pdb BGB 132 136 26.58 129.56 8.98 -8.77 167.53 0.16 10
/data/non_redundant_PDB_database/1q/1qcx_A.pdb GGB 129 133 0.40 156.49 8.29 0.01 89.95 8.25 00
/data/non_redundant_PDB_database/1q/1qcx_A.pdb GB 159 162 2.01 165.57 9.21 3.48 67.78 9.08 00
/data/non_redundant_PDB_database/1q/1qcx_A.pdb GB 167 170 23.60 79.03 9.03 1.21 82.27 7.97 00
/data/non_redundant_PDB_database/1q/1qcx_A.pdb GB 249 252 34.06 76.44 9.28 -0.25 91.55 7.60 00
/data/non_redundant_PDB_database/1q/1qcx_A.pdb BBG 263 267 46.28 128.68 5.67 4.08 43.98 0.80 11
/data/non_redundant_PDB_database/1q/1qfo_B.pdb BA 6 9 -144.95 37.99 8.63 -3.14 111.32 0.69 10
/data/non_redundant_PDB_database/1q/1qfo_B.pdb BGBBBBBB 13 22 77.48 141.52 19.99 8.04 66.27 9.85 01
/data/non_redundant_PDB_database/1q/1qfo_C.pdb BA 6 9 -144.72 36.65 8.71 -3.45 113.30 1.01 10
/data/non_redundant_PDB_database/1q/1qfo_C.pdb BGBBBBBB 13 22 68.16 142.71 20.10 8.66 64.49 9.50 01
/data/non_redundant_PDB_database/1q/1qfo_C.pdb BBAABBBB 25 34 -44.99 133.41 13.68 2.03 81.47 13.60 00
/data/non_redundant_PDB_database/1q/1qhd_A.pdb GBBA 153 158 -142.52 41.73 13.72 -0.02 90.08 10.84 01
/data/non_redundant_PDB_database/1q/1qhd_A.pdb BBBBBBB 249 257 71.48 91.45 20.98 11.22 57.68 8.33 11
/data/non_redundant_PDB_database/1q/1qhd_A.pdb GBB 274 278 -13.62 155.35 11.93 1.72 81.71 9.85 01
/data/non_redundant_PDB_database/1q/1qks_A.pdb AGBB 186 191 -45.01 116.81 9.81 -8.75 153.16 7.27 01
/data/non_redundant_PDB_database/1q/1qks_A.pdb BBAABBG 537 545 -37.24 107.08 10.57 -7.64 136.27 5.52 11
/data/non_redundant_PDB_database/1q/1qks_B.pdb AGBB 186 191 -45.55 115.04 9.49 -8.12 148.82 6.80 01
/data/non_redundant_PDB_database/1q/1qks_B.pdb BBAABBG 537 545 -39.46 106.16 10.55 -7.63 136.32 5.69 11
/data/non_redundant_PDB_database/1q/1qlw_A.pdb EE 19 22 -28.51 82.78 10.45 1.14 83.74 6.24 00
/data/non_redundant_PDB_database/1q/1qlw_A.pdb GB 43 46 16.72 73.93 8.95 -2.60 106.91 6.44 00
/data/non_redundant_PDB_database/1q/1qlw_B.pdb EE 19 22 -20.33 80.65 10.42 1.32 82.69 6.13 00
/data/non_redundant_PDB_database/1q/1qlw_B.pdb GB 43 46 18.37 73.86 8.99 -2.51 106.24 6.51 00
/data/non_redundant_PDB_database/1q/1qnr_A.pdb GGBBEB 14 21 -120.04 71.99 8.85 -5.09 125.09 7.73 11
/data/non_redundant_PDB_database/1q/1qr0_A.pdb ABBB 100 105 -12.02 169.77 9.80 -2.57 105.19 6.69 10
/data/non_redundant_PDB_database/1q/1qr0_A.pdb OBBAABBB 181 190 -13.45 88.97 15.29 -11.36 137.98 3.82 00
/data/non_redundant_PDB_database/1q/1qw9_A.pdb OBABGBG 345 353 -52.15 67.95 8.12 0.82 84.20 3.77 10
/data/non_redundant_PDB_database/1q/1qw9_B.pdb BBAAB 5 11 35.27 71.76 11.91 -5.62 118.15 2.65 10
/data/non_redundant_PDB_database/1q/1qw9_B.pdb OBABGBG 345 353 -49.35 68.90 8.10 0.68 85.15 3.86 10
/data/non_redundant_PDB_database/1q/1qw9_B.pdb ABAABB 423 430 -13.77 152.76 6.70 1.64 75.88 5.51 11
/data/non_redundant_PDB_database/1q/1qw9_B.pdb AAABBGB 435 443 -48.68 125.73 12.80 -10.34 143.85 11.74 00
/data/non_redundant_PDB_database/1q/1qwr_A.pdb B 8 10 89.31 39.70 6.78 -0.35 92.94 0.58 00
/data/non_redundant_PDB_database/1q/1qwr_A.pdb BBBGB 157 163 -6.41 157.67 11.92 -2.94 104.31 7.97 00
/data/non_redundant_PDB_database/1q/1qwr_A.pdb BBABB 185 191 -27.77 114.29 15.52 -12.62 144.43 5.73 10
/data/non_redundant_PDB_database/1q/1qwr_A.pdb BGB 288 292 31.12 131.39 9.29 9.02 13.89 4.12 00
/data/non_redundant_PDB_database/1q/1qwr_A.pdb BAABBB 295 302 21.93 144.20 10.45 2.49 76.19 8.32 11
/data/non_redundant_PDB_database/1q/1qwr_B.pdb B 7 9 92.28 37.37 6.77 -0.58 94.91 0.23 00
/data/non_redundant_PDB_database/1q/1qwr_B.pdb BBBGB 156 162 -6.20 156.54 12.07 -4.10 109.87 8.34 00
/data/non_redundant_PDB_database/1q/1qwr_B.pdb BBABB 184 190 -25.95 115.35 15.43 -11.85 140.21 6.27 10
/data/non_redundant_PDB_database/1q/1qwr_B.pdb BGB 287 291 30.51 131.85 9.33 8.86 18.09 4.23 00
/data/non_redundant_PDB_database/1q/1qwr_B.pdb BAABBB 294 301 21.97 145.40 10.57 2.31 77.39 8.45 11
/data/non_redundant_PDB_database/1r/1r17_A.pdb BAABBBGB 42 51 -14.21 163.28 10.92 6.29 54.81 5.71 10
/data/non_redundant_PDB_database/1r/1r17_A.pdb BAAAAA 98 105 35.98 117.87 11.88 2.17 79.49 7.18 11
/data/non_redundant_PDB_database/1r/1r17_A.pdb ABB 258 262 13.76 125.85 9.21 1.61 79.95 8.38 11
/data/non_redundant_PDB_database/1r/1r17_B.pdb BAABBBGB 42 51 -14.35 163.58 11.05 6.79 52.11 5.91 10
/data/non_redundant_PDB_database/1r/1r17_B.pdb ABB 258 262 13.36 127.59 9.33 1.36 81.59 8.57 11
/data/non_redundant_PDB_database/1r/1r45_A.pdb BBGBB 173 179 22.69 102.79 10.99 -3.31 107.55 10.01 11
/data/non_redundant_PDB_database/1r/1r45_B.pdb BBGBB 173 179 22.18 102.55 10.98 -3.06 106.18 9.92 11
/data/non_redundant_PDB_database/1r/1r45_C.pdb ABB 125 129 -25.57 97.21 7.69 -5.05 131.00 6.90 11
/data/non_redundant_PDB_database/1r/1r45_C.pdb BBG 172 176 -12.79 101.72 7.46 -1.35 100.39 4.02 11
/data/non_redundant_PDB_database/1r/1r45_D.pdb ABB 125 129 -25.69 89.97 7.55 -3.98 121.86 7.11 11
/data/non_redundant_PDB_database/1r/1r45_D.pdb BBG 172 176 -18.21 97.33 7.55 -1.69 102.91 4.08 11
/data/non_redundant_PDB_database/1r/1r4x_A.pdb BBGBB 99 105 49.90 132.21 6.05 5.27 29.50 1.07 11
/data/non_redundant_PDB_database/1r/1r5m_A.pdb BBBBA 11 17 -39.69 138.08 14.48 -11.57 143.02 10.40 00
/data/non_redundant_PDB_database/1r/1r6j_A.pdb BBAAGBAG 11 20 56.91 120.88 12.18 5.73 61.94 9.86 01
/data/non_redundant_PDB_database/1r/1r6x_A.pdb BBB 326 330 -101.05 34.14 12.38 4.00 71.13 0.22 10
/data/non_redundant_PDB_database/1r/1r75_A.pdb ABAA 38 43 -10.34 162.19 8.09 -0.02 90.14 6.09 11
/data/non_redundant_PDB_database/1r/1r75_A.pdb BAAB 51 56 21.69 141.70 9.18 -3.26 110.79 7.51 10
/data/non_redundant_PDB_database/1r/1r75_A.pdb BEAB 59 64 18.14 133.47 6.65 -3.22 118.97 6.57 10
/data/non_redundant_PDB_database/1r/1r75_A.pdb BBGB 77 82 -1.36 163.21 6.95 4.64 48.16 3.16 10
/data/non_redundant_PDB_database/1r/1r75_A.pdb BBB 89 93 10.73 130.24 11.04 -3.09 106.25 5.74 01
/data/non_redundant_PDB_database/1r/1r77_A.pdb BBGB 47 52 37.04 106.55 8.70 2.43 73.75 5.10 10
/data/non_redundant_PDB_database/1r/1r77_B.pdb BBGB 51 56 38.16 105.66 8.71 2.61 72.54 4.97 10
/data/non_redundant_PDB_database/1r/1ra0_A.pdb BBBBB 403 409 177.97 0.89 18.94 2.98 80.96 2.29 00
/data/non_redundant_PDB_database/1r/1rfe_A.pdb BBBBBGG 40 48 -90.49 115.60 14.67 -8.54 125.57 9.94 10
/data/non_redundant_PDB_database/1r/1rgx_A.pdb BGGBAB 53 60 -40.34 144.42 7.79 0.54 86.04 5.96 11
/data/non_redundant_PDB_database/1r/1rgx_A.pdb ABABBA 70 77 -28.55 146.76 8.25 -6.37 140.56 7.81 10
/data/non_redundant_PDB_database/1r/1rgx_B.pdb BGGBAB 53 60 -40.72 144.42 7.72 0.29 87.82 5.77 11
/data/non_redundant_PDB_database/1r/1rgx_B.pdb ABBGBA 70 77 -29.49 145.54 8.23 -6.38 140.83 7.61 10
/data/non_redundant_PDB_database/1r/1rgx_C.pdb BGGBAB 58 65 -40.26 144.81 7.63 0.39 87.07 5.64 11
/data/non_redundant_PDB_database/1r/1rgx_C.pdb ABABBA 75 82 -28.58 146.80 8.28 -6.68 143.86 7.81 10
/data/non_redundant_PDB_database/1r/1ri6_A.pdb BAE 34 38 -33.97 124.61 9.65 -8.07 146.70 5.07 00
/data/non_redundant_PDB_database/1r/1ri6_A.pdb BABBBA 80 87 -54.70 125.16 14.69 -13.78 159.69 12.07 00
/data/non_redundant_PDB_database/1r/1ri6_A.pdb BBBG 319 324 -54.38 109.86 9.87 -9.20 158.85 6.04 01
/data/non_redundant_PDB_database/1r/1rkd_A.pdb EBB 7 11 -57.75 72.17 13.45 -2.33 99.96 9.60 00
/data/non_redundant_PDB_database/1r/1rkd_A.pdb BGBBB 87 93 69.71 91.30 11.34 -11.15 169.56 8.11 10
/data/non_redundant_PDB_database/1r/1rl6_A.pdb BBAA 29 34 18.82 149.84 10.52 -5.69 122.71 3.89 01
/data/non_redundant_PDB_database/1r/1rl6_A.pdb EBGB 83 88 -1.46 142.97 8.61 0.17 88.87 8.26 00
/data/non_redundant_PDB_database/1r/1rl6_A.pdb BBBG 109 114 30.49 145.91 9.26 -2.65 106.61 4.51 01
/data/non_redundant_PDB_database/1r/1rm6_B.pdb BBAEAB 212 219 5.19 133.82 13.47 2.65 78.67 7.73 10
/data/non_redundant_PDB_database/1r/1rm6_E.pdb BBAEAB 212 219 5.60 133.66 13.51 2.85 77.80 7.50 10
/data/non_redundant_PDB_database/1r/1rmg_A.pdb BBE 55 59 -4.63 111.26 10.10 2.11 77.97 3.98 10
/data/non_redundant_PDB_database/1r/1rmg_A.pdb ABB 62 66 16.99 87.60 8.97 4.39 60.70 4.74 11
/data/non_redundant_PDB_database/1r/1rmg_A.pdb GB 69 72 -5.32 125.34 9.31 -2.05 102.72 6.79 00
/data/non_redundant_PDB_database/1r/1rmg_A.pdb AB 78 81 9.65 84.38 7.67 2.49 71.10 2.77 10
/data/non_redundant_PDB_database/1r/1rmg_A.pdb ABABBE 84 91 -15.26 161.37 11.34 0.29 88.56 7.11 10
/data/non_redundant_PDB_database/1r/1rmg_A.pdb ABEAB 340 346 -27.36 140.92 6.71 -4.35 130.41 5.56 11
/data/non_redundant_PDB_database/1r/1rmg_A.pdb G 351 353 33.70 99.19 5.52 3.76 47.10 4.12 01
/data/non_redundant_PDB_database/1r/1ro2_A.pdb BGBGG 62 68 59.29 125.03 8.95 -3.22 111.10 2.88 01
/data/non_redundant_PDB_database/1r/1roc_A.pdb ABBBABB 31 39 -11.20 162.12 10.17 5.18 59.35 7.72 11
/data/non_redundant_PDB_database/1r/1roc_A.pdb OBBBB 63 69 -40.90 154.36 13.80 -1.50 96.25 6.70 10
/data/non_redundant_PDB_database/1r/1ru4_A.pdb BB 53 56 -24.16 119.47 8.23 0.61 85.75 3.30 11
/data/non_redundant_PDB_database/1r/1rwh_A.pdb BAAGABA 698 706 -44.30 137.10 10.78 -1.41 97.53 8.36 00
/data/non_redundant_PDB_database/1r/1rwh_A.pdb BBGEBBA 710 718 -73.34 106.51 14.63 -11.59 142.40 12.16 00
/data/non_redundant_PDB_database/1r/1rwh_A.pdb EBE 721 725 -31.17 150.53 12.07 6.27 58.70 9.57 00
/data/non_redundant_PDB_database/1r/1rwh_A.pdb ABGAGGB 739 747 -51.17 129.02 12.12 3.82 71.63 6.50 00
/data/non_redundant_PDB_database/1r/1rwr_A.pdb BB 96 99 -22.41 160.96 8.93 3.02 70.27 0.77 11
/data/non_redundant_PDB_database/1r/1rwr_A.pdb BAAE 104 109 -7.75 128.43 8.34 -4.44 122.15 7.74 01
/data/non_redundant_PDB_database/1r/1rwr_A.pdb G 117 119 35.11 120.14 5.54 2.93 58.08 4.77 01
/data/non_redundant_PDB_database/1r/1rwr_A.pdb AB 125 128 -14.88 119.33 8.24 -2.77 109.65 4.81 10
/data/non_redundant_PDB_database/1r/1rwr_A.pdb ABE 140 144 32.44 96.92 10.18 4.08 66.35 4.91 10
/data/non_redundant_PDB_database/1r/1rwr_A.pdb A 164 166 -25.25 132.99 5.35 -2.76 121.11 2.34 10
/data/non_redundant_PDB_database/1r/1rwr_A.pdb EB 188 191 11.86 144.67 7.70 -2.17 106.39 6.81 01
/data/non_redundant_PDB_database/1r/1rwr_A.pdb ABBGB 234 240 -18.82 151.12 7.23 -1.25 99.95 7.11 10
/data/non_redundant_PDB_database/1r/1rwr_A.pdb ABBBBBAA 243 252 6.06 137.58 15.86 -3.55 102.94 14.81 10
/data/non_redundant_PDB_database/1r/1rwz_A.pdb AAABA 52 58 84.94 96.96 11.41 -6.54 124.98 4.64 00
/data/non_redundant_PDB_database/1r/1rwz_A.pdb BBB 61 65 -56.88 98.08 8.29 2.85 69.87 6.28 11
/data/non_redundant_PDB_database/1r/1ryi_A.pdb BAABBBAB 230 239 -46.20 137.72 15.09 -11.00 136.82 14.20 00
/data/non_redundant_PDB_database/1r/1ryi_A.pdb BAAGBB 304 311 -35.63 79.18 10.83 -9.19 148.05 9.95 01
/data/non_redundant_PDB_database/1r/1ryi_B.pdb BAABBBAB 230 239 -46.31 137.38 15.11 -10.96 136.53 14.20 00
/data/non_redundant_PDB_database/1r/1ryi_B.pdb BAAGBB 304 311 -39.62 78.74 10.84 -8.71 143.44 10.03 01
/data/non_redundant_PDB_database/1r/1ryi_C.pdb BAABBBAB 230 239 -46.18 137.50 15.15 -11.31 138.30 14.27 00
/data/non_redundant_PDB_database/1r/1ryi_C.pdb BAAGBB 304 311 -35.03 78.42 10.83 -8.67 143.14 9.86 01
/data/non_redundant_PDB_database/1r/1ryi_D.pdb BAABBBAB 230 239 -47.02 136.80 15.14 -10.76 135.28 14.31 00
/data/non_redundant_PDB_database/1r/1ryi_D.pdb BAAGBB 304 311 -36.31 78.50 10.76 -8.84 145.29 9.81 01
/data/non_redundant_PDB_database/1r/1ryo_A.pdb BAABBBA 83 91 -143.92 49.95 9.42 0.40 87.58 4.27 10
/data/non_redundant_PDB_database/1r/1ryo_A.pdb BB 244 247 -131.65 32.21 8.87 1.23 82.04 3.21 11
/data/non_redundant_PDB_database/1r/1ryp_1.pdb ABBBBEA 26 34 77.13 126.16 15.78 -4.44 106.36 10.58 10
/data/non_redundant_PDB_database/1r/1ryp_1.pdb A 134 136 -4.63 103.86 5.65 -1.94 110.11 2.76 10
/data/non_redundant_PDB_database/1r/1ryp_2.pdb ABBBBEA 25 33 122.99 109.25 15.42 -6.05 113.11 11.03 10
/data/non_redundant_PDB_database/1r/1ryp_F.pdb A 155 157 -7.45 118.11 5.40 -1.87 110.31 3.04 10
/data/non_redundant_PDB_database/1r/1ryp_H.pdb BABBBBEA 25 34 39.85 135.92 19.07 1.12 86.62 3.88 10
/data/non_redundant_PDB_database/1r/1ryp_H.pdb A 131 133 -22.11 119.09 5.32 -2.79 121.53 2.20 10
/data/non_redundant_PDB_database/1r/1ryp_I.pdb BABBBBEA 16 25 77.40 122.62 18.99 1.21 86.33 4.46 10
/data/non_redundant_PDB_database/1r/1ryp_I.pdb ABBBA 28 34 -146.11 28.44 14.90 -6.20 114.60 11.66 10
/data/non_redundant_PDB_database/1r/1ryp_J.pdb ABBBBEA 25 33 93.14 122.65 15.96 -5.57 110.43 10.38 10
/data/non_redundant_PDB_database/1r/1ryp_J.pdb AABBA 36 42 -160.59 22.10 15.49 -7.42 118.63 9.06 10
/data/non_redundant_PDB_database/1r/1ryp_K.pdb ABBBBEA 18 26 -13.68 127.66 16.09 1.25 85.53 9.50 10
/data/non_redundant_PDB_database/1r/1ryp_K.pdb AABBB 29 35 -167.99 21.32 15.39 -5.65 111.55 11.17 10
/data/non_redundant_PDB_database/1r/1ryp_L.pdb BABBBBEA 16 25 66.85 132.00 19.75 1.92 84.42 2.34 10
/data/non_redundant_PDB_database/1r/1ryp_L.pdb AABBA 28 34 -157.59 17.85 15.07 -3.95 105.18 10.54 10
/data/non_redundant_PDB_database/1r/1ryp_M.pdb ABBBBEA 26 34 69.71 127.59 15.83 -3.81 103.93 10.49 10
/data/non_redundant_PDB_database/1r/1ryp_M.pdb ABBBA 37 43 -169.55 13.69 15.01 -6.47 115.54 10.26 10
/data/non_redundant_PDB_database/1r/1ryp_M.pdb A 134 136 -4.61 102.97 5.56 -1.97 110.74 2.68 10
/data/non_redundant_PDB_database/1r/1ryp_N.pdb ABBBBEA 25 33 121.81 109.67 15.43 -5.87 112.35 11.26 10
/data/non_redundant_PDB_database/1r/1ryp_V.pdb BABBBBEA 25 34 44.35 135.38 19.11 1.64 85.08 3.94 10
/data/non_redundant_PDB_database/1r/1ryp_V.pdb A 131 133 -23.50 118.71 5.30 -2.60 119.34 2.13 10
/data/non_redundant_PDB_database/1r/1ryp_W.pdb BABBBBEA 16 25 78.60 123.01 19.02 2.36 82.87 4.92 10
/data/non_redundant_PDB_database/1r/1ryp_W.pdb ABBBA 28 34 -146.01 28.86 14.97 -5.28 110.64 11.49 10
/data/non_redundant_PDB_database/1r/1ryp_X.pdb ABBBBEA 25 33 92.00 122.51 15.92 -5.34 109.59 10.58 10
/data/non_redundant_PDB_database/1r/1ryp_X.pdb AABBA 36 42 -159.31 23.00 15.52 -7.15 117.45 8.80 10
/data/non_redundant_PDB_database/1r/1ryp_Y.pdb ABBBBEA 18 26 16.25 126.39 15.94 0.93 86.65 9.61 10
/data/non_redundant_PDB_database/1r/1ryp_Y.pdb AABBB 29 35 -167.33 21.19 15.29 -5.55 111.28 11.53 10
/data/non_redundant_PDB_database/1r/1ryp_Z.pdb BABBBBEA 16 25 64.63 133.43 19.84 1.48 85.72 2.67 10
/data/non_redundant_PDB_database/1r/1ryp_Z.pdb A 124 126 3.09 118.21 5.86 -0.56 95.49 2.77 10
/data/non_redundant_PDB_database/1s/1s1d_A.pdb BBBEAGA 116 124 -174.87 115.25 12.31 -3.06 104.41 2.49 10
/data/non_redundant_PDB_database/1s/1s1d_A.pdb BBBA 127 132 69.25 76.46 14.43 5.95 65.65 2.96 10
/data/non_redundant_PDB_database/1s/1s1d_A.pdb BEBBBAA 250 258 -49.98 137.49 14.89 -11.51 140.63 0.52 01
/data/non_redundant_PDB_database/1s/1s1d_A.pdb AB 307 310 -70.48 99.04 7.67 -1.15 98.66 4.17 10
/data/non_redundant_PDB_database/1s/1s1d_B.pdb BBBEAGA 114 122 -171.18 114.17 12.38 -2.88 103.47 2.59 10
/data/non_redundant_PDB_database/1s/1s1d_B.pdb BBBA 125 130 67.79 76.12 14.40 5.99 65.43 2.76 10
/data/non_redundant_PDB_database/1s/1s1d_B.pdb BEBBBAA 248 256 -46.69 140.48 14.72 11.13 40.86 0.58 11
/data/non_redundant_PDB_database/1s/1s1d_B.pdb ABB 305 309 -42.41 99.19 7.22 1.03 81.80 5.97 11
/data/non_redundant_PDB_database/1s/1s5d_D.pdb BA 23 26 85.87 64.21 9.26 1.80 78.78 0.26 10
/data/non_redundant_PDB_database/1s/1s5d_E.pdb BA 23 26 86.28 63.09 9.25 1.77 78.98 0.24 10
/data/non_redundant_PDB_database/1s/1s5d_F.pdb BA 23 26 88.30 62.11 9.20 1.81 78.64 0.44 10
/data/non_redundant_PDB_database/1s/1s5d_G.pdb BA 22 25 87.30 63.39 9.34 1.61 80.08 0.14 10
/data/non_redundant_PDB_database/1s/1s5d_H.pdb BA 23 26 86.49 62.16 9.15 1.77 78.85 0.38 10
/data/non_redundant_PDB_database/1s/1s68_A.pdb BBBB 34 39 -50.15 115.44 13.96 5.60 66.36 0.03 10
/data/non_redundant_PDB_database/1s/1s7i_A.pdb EBABBBAB 74 83 88.96 85.82 15.01 -9.34 128.48 5.55 01
/data/non_redundant_PDB_database/1s/1sbp_A.pdb BB 219 222 73.81 22.31 9.68 -3.85 113.40 1.56 00
/data/non_redundant_PDB_database/1s/1sfp_A.pdb BBAAA 48 54 13.40 156.27 10.35 2.25 77.47 7.73 01
/data/non_redundant_PDB_database/1s/1sfp_A.pdb A 71 73 40.69 105.47 6.03 2.31 67.46 1.15 10
/data/non_redundant_PDB_database/1s/1sfp_A.pdb BABA 80 85 -29.68 136.75 9.96 -4.32 115.68 5.80 00
/data/non_redundant_PDB_database/1s/1sg6_A.pdb BBBA 164 169 53.67 102.81 14.94 -9.85 131.27 5.20 00
/data/non_redundant_PDB_database/1s/1sg6_B.pdb BBBA 165 170 52.10 102.37 14.89 -9.66 130.46 5.04 00
/data/non_redundant_PDB_database/1s/1slu_A.pdb AAB 109 113 -24.74 138.07 8.38 1.54 79.38 1.80 00
/data/non_redundant_PDB_database/1s/1sr4_B.pdb ABBBA 102 108 -19.78 158.60 12.69 -2.76 102.58 12.37 10
/data/non_redundant_PDB_database/1s/1stm_A.pdb BBBAAB 13 20 -23.04 158.30 11.01 1.35 82.95 9.98 10
/data/non_redundant_PDB_database/1s/1stm_A.pdb ABB 50 54 -17.19 155.10 6.72 0.47 86.01 6.69 11
/data/non_redundant_PDB_database/1s/1stm_B.pdb BBBAAB 13 20 -23.04 158.30 11.01 1.35 82.95 9.98 10
/data/non_redundant_PDB_database/1s/1stm_B.pdb ABB 50 54 -17.19 155.10 6.72 0.47 85.98 6.69 11
/data/non_redundant_PDB_database/1s/1stm_C.pdb BBBAAB 13 20 -23.04 158.30 11.01 1.36 82.91 9.98 10
/data/non_redundant_PDB_database/1s/1stm_C.pdb ABB 50 54 -17.19 155.10 6.72 0.46 86.05 6.69 11
/data/non_redundant_PDB_database/1s/1stm_D.pdb BBBAAB 13 20 -23.04 158.30 11.01 1.35 82.95 9.98 10
/data/non_redundant_PDB_database/1s/1stm_D.pdb ABB 50 54 -17.18 155.10 6.72 0.47 85.99 6.69 11
/data/non_redundant_PDB_database/1s/1stm_E.pdb BBBAAB 13 20 -23.05 158.29 11.01 1.35 82.93 9.98 10
/data/non_redundant_PDB_database/1s/1stm_E.pdb ABB 50 54 -17.19 155.10 6.72 0.46 86.04 6.69 11
/data/non_redundant_PDB_database/1s/1suu_A.pdb AAB 49 53 1.95 138.48 8.93 -7.02 141.79 0.15 10
/data/non_redundant_PDB_database/1s/1suu_A.pdb ABBBAA 94 101 16.97 164.31 8.97 5.24 54.22 6.35 11
/data/non_redundant_PDB_database/1s/1suu_A.pdb BGB 142 146 2.34 152.29 9.48 7.93 33.21 1.81 00
/data/non_redundant_PDB_database/1s/1suu_A.pdb AEABA 190 196 -36.52 143.51 11.73 -4.19 110.91 6.02 00
/data/non_redundant_PDB_database/1s/1suu_A.pdb BAAB 243 248 7.60 164.41 8.84 5.31 53.08 5.91 10
/data/non_redundant_PDB_database/1s/1svm_B.pdb BBB 254 258 28.86 86.66 11.92 -4.63 112.88 3.33 10
/data/non_redundant_PDB_database/1s/1svm_C.pdb BBB 255 259 31.50 85.17 11.91 -4.25 110.90 3.38 10
/data/non_redundant_PDB_database/1s/1svm_D.pdb BBB 254 258 32.89 85.64 11.96 -4.30 111.08 3.46 10
/data/non_redundant_PDB_database/1s/1svm_E.pdb BBB 254 258 30.13 85.77 11.94 -4.55 112.42 3.24 10
/data/non_redundant_PDB_database/1s/1sw5_A.pdb BB 103 106 -17.48 75.25 9.37 -2.08 102.81 3.26 10
/data/non_redundant_PDB_database/1s/1sw5_B.pdb BB 103 106 -21.32 77.15 9.34 -2.08 102.86 3.28 10
/data/non_redundant_PDB_database/1s/1sw5_C.pdb BB 103 106 -35.82 73.72 9.32 -1.66 100.29 3.25 10
/data/non_redundant_PDB_database/1s/1sw5_D.pdb BB 103 106 -13.29 76.74 9.29 -2.14 103.29 3.90 10
/data/non_redundant_PDB_database/1s/1szw_A.pdb ABBBB 293 299 144.15 28.89 14.89 -9.34 128.83 14.10 11
/data/non_redundant_PDB_database/1s/1szw_B.pdb ABBBB 290 296 147.62 27.25 14.82 -9.02 127.48 14.13 11
/data/non_redundant_PDB_database/1t/1t0b_A.pdb XXX 122 126 30.15 117.28 11.17 -10.82 165.68 0.78 11
/data/non_redundant_PDB_database/1t/1t0b_B.pdb XXX 122 126 27.17 118.55 11.21 -11.00 168.77 1.29 11
/data/non_redundant_PDB_database/1t/1t0b_C.pdb XXX 122 126 27.45 118.05 11.18 -10.94 168.31 0.62 11
/data/non_redundant_PDB_database/1t/1t0b_D.pdb XXX 122 126 27.72 117.37 11.21 -10.93 167.21 0.63 11
/data/non_redundant_PDB_database/1t/1t0b_E.pdb XXX 122 126 27.14 117.68 11.22 -10.76 163.60 0.95 11
/data/non_redundant_PDB_database/1t/1t0b_F.pdb XXX 122 126 26.77 117.84 11.29 -11.01 167.21 1.04 11
/data/non_redundant_PDB_database/1t/1t0b_G.pdb XXX 122 126 26.81 117.92 11.19 -10.89 166.55 0.60 11
/data/non_redundant_PDB_database/1t/1t0b_H.pdb XXX 122 126 24.00 118.09 11.19 -10.98 168.71 0.81 11
/data/non_redundant_PDB_database/1t/1t1u_A.pdb BBBABB 532 539 -29.49 147.56 13.28 -10.42 141.73 6.61 00
/data/non_redundant_PDB_database/1t/1t1u_A.pdb BBBABAAB 542 551 -28.98 161.04 11.46 -7.31 129.59 0.02 00
/data/non_redundant_PDB_database/1t/1t61_A.pdb GABBB 69 75 109.76 55.63 11.94 -9.04 139.20 6.14 00
/data/non_redundant_PDB_database/1t/1t61_A.pdb ABB 109 113 -36.82 102.75 7.64 -3.94 121.02 7.48 11
/data/non_redundant_PDB_database/1t/1t61_B.pdb BABB 107 112 -18.45 125.04 10.46 -8.12 140.91 8.60 01
/data/non_redundant_PDB_database/1t/1t61_C.pdb GABAB 68 74 104.35 57.42 11.48 -8.38 136.86 5.94 00
/data/non_redundant_PDB_database/1t/1t61_C.pdb BABB 105 110 -12.63 126.74 11.10 -8.97 143.89 9.74 01
/data/non_redundant_PDB_database/1t/1t61_D.pdb ABB 109 113 -39.74 104.06 7.70 -4.14 122.49 7.47 11
/data/non_redundant_PDB_database/1t/1t61_E.pdb ABB 109 113 -31.40 101.07 7.97 -3.45 115.68 7.82 11
/data/non_redundant_PDB_database/1t/1t61_F.pdb GABAB 68 74 105.06 57.00 11.53 -8.40 136.77 6.12 00
/data/non_redundant_PDB_database/1t/1t61_F.pdb BABB 105 110 -13.16 128.75 11.20 -9.38 146.94 9.75 01
/data/non_redundant_PDB_database/1t/1tc1_A.pdb BBBB 146 151 -12.81 157.12 13.02 -7.92 127.46 9.00 00
/data/non_redundant_PDB_database/1t/1tc5_A.pdb A 11 13 28.98 95.36 5.68 1.79 71.59 1.57 10
/data/non_redundant_PDB_database/1t/1tc5_A.pdb BB 27 30 22.06 129.27 8.03 -0.13 90.91 4.82 11
/data/non_redundant_PDB_database/1t/1tc5_A.pdb BAEAGB 176 183 -32.51 114.23 16.45 3.18 78.87 14.59 00
/data/non_redundant_PDB_database/1t/1tc5_B.pdb A 11 13 28.95 95.13 5.64 1.96 69.66 1.57 10
/data/non_redundant_PDB_database/1t/1tc5_B.pdb BB 27 30 22.67 128.90 8.00 -0.07 90.51 4.82 11
/data/non_redundant_PDB_database/1t/1tc5_B.pdb BAGAGB 176 183 -33.25 113.51 16.45 2.89 79.89 14.57 00
/data/non_redundant_PDB_database/1t/1tc5_C.pdb A 10 12 27.02 94.62 5.65 1.71 72.37 1.63 10
/data/non_redundant_PDB_database/1t/1tc5_C.pdb BB 26 29 20.81 129.39 8.05 -0.37 92.63 4.95 11
/data/non_redundant_PDB_database/1t/1tc5_C.pdb BAEAGB 175 182 -32.67 114.00 16.43 3.14 78.97 14.59 00
/data/non_redundant_PDB_database/1t/1tc5_D.pdb A 10 12 27.12 94.93 5.64 1.65 72.98 1.64 10
/data/non_redundant_PDB_database/1t/1tc5_D.pdb BB 26 29 20.76 129.33 8.02 -0.47 93.34 4.85 11
/data/non_redundant_PDB_database/1t/1tc5_D.pdb BAGAGB 175 182 -31.66 113.71 16.38 3.25 78.57 14.58 00
/data/non_redundant_PDB_database/1t/1te5_A.pdb BABB 182 187 30.41 135.33 8.05 4.82 53.19 6.47 01
/data/non_redundant_PDB_database/1t/1te5_A.pdb OBBBB 193 199 8.59 168.10 12.59 1.93 81.18 10.68 01
/data/non_redundant_PDB_database/1t/1te5_A.pdb BBBABAAB 210 219 12.97 164.53 12.46 1.96 80.97 9.63 10
/data/non_redundant_PDB_database/1t/1te5_B.pdb XXX 7 11 -35.77 137.33 9.50 -2.91 107.80 7.74 00
/data/non_redundant_PDB_database/1t/1te5_B.pdb BAAB 182 187 30.13 135.56 7.94 5.13 49.80 6.40 01
/data/non_redundant_PDB_database/1t/1tl2_A.pdb AEGAAABA 35 44 -55.66 129.74 16.05 4.71 72.92 15.82 10
/data/non_redundant_PDB_database/1t/1tl2_A.pdb ABGAAA 129 136 -57.30 99.99 13.09 1.70 82.56 12.08 11
/data/non_redundant_PDB_database/1t/1tl2_A.pdb EGAAA 224 230 18.47 135.23 13.32 -0.05 90.21 13.01 01
/data/non_redundant_PDB_database/1t/1tq5_A.pdb BAAAB 5 11 161.11 9.75 10.96 4.29 66.98 4.12 10
/data/non_redundant_PDB_database/1t/1tq5_A.pdb BGB 86 90 18.11 140.37 8.52 1.24 81.60 5.01 00
/data/non_redundant_PDB_database/1t/1tq5_A.pdb AEAE 94 99 11.44 147.84 8.53 1.79 77.90 4.58 01
/data/non_redundant_PDB_database/1t/1tq5_A.pdb BABAABB 104 112 -6.19 127.03 8.61 -1.06 97.06 6.07 01
/data/non_redundant_PDB_database/1t/1tq5_A.pdb BBGB 167 172 -3.12 149.55 7.48 3.79 59.54 5.60 10
/data/non_redundant_PDB_database/1t/1tq5_A.pdb BEBEAB 175 182 -33.81 136.63 11.96 -6.83 124.84 7.05 10
/data/non_redundant_PDB_database/1t/1tq5_A.pdb E 189 191 -21.48 147.63 6.99 2.92 65.26 4.47 00
/data/non_redundant_PDB_database/1t/1tq5_A.pdb BGB 200 204 11.00 141.77 8.59 5.18 52.89 6.11 00
/data/non_redundant_PDB_database/1t/1tq5_A.pdb GBAB 208 213 -18.87 138.41 9.74 0.15 89.12 8.88 01
/data/non_redundant_PDB_database/1t/1tq5_A.pdb ABB 217 221 -10.14 148.43 6.40 1.65 75.07 4.45 11
/data/non_redundant_PDB_database/1t/1tu1_A.pdb AABBBABB 16 25 -41.68 122.61 20.56 2.44 83.17 9.41 01
/data/non_redundant_PDB_database/1t/1tu1_B.pdb AABBBABB 16 25 -43.82 123.76 20.63 1.96 84.54 10.81 00
/data/non_redundant_PDB_database/1t/1tuo_A.pdb BEBBEABB 379 388 97.71 84.71 20.38 -16.82 145.60 10.93 11
/data/non_redundant_PDB_database/1t/1tvf_A.pdb BB 307 310 155.15 66.11 9.10 0.44 87.22 0.70 11
/data/non_redundant_PDB_database/1t/1tvf_A.pdb ABB 321 325 -20.58 69.34 8.74 0.38 87.53 6.28 11
/data/non_redundant_PDB_database/1t/1tvf_B.pdb BB 307 310 159.24 66.80 9.30 0.23 88.59 1.03 10
/data/non_redundant_PDB_database/1t/1tvf_B.pdb ABB 321 325 -16.95 69.68 8.77 0.66 85.67 5.99 11
/data/non_redundant_PDB_database/1t/1tvg_A.pdb BBBBBGBB 89 98 -46.16 138.89 11.38 -2.98 105.15 8.05 01
/data/non_redundant_PDB_database/1t/1twd_A.pdb AB 196 199 -175.18 22.26 8.81 -0.74 94.84 1.75 11
/data/non_redundant_PDB_database/1t/1twd_B.pdb AG 196 199 -159.56 6.79 8.06 0.00 89.97 0.66 11
/data/non_redundant_PDB_database/1t/1txg_A.pdb ABBE 102 107 -24.93 108.72 12.51 0.24 88.88 9.18 10
/data/non_redundant_PDB_database/1t/1txg_B.pdb ABBE 102 107 -28.59 108.35 12.64 0.20 89.11 8.80 10
/data/non_redundant_PDB_database/1u/1u2h_A.pdb BBBB 8 13 -117.92 48.02 14.93 2.18 81.62 3.14 11
/data/non_redundant_PDB_database/1u/1u2h_A.pdb BGBB 16 21 4.13 157.78 9.55 4.41 62.47 5.19 01
/data/non_redundant_PDB_database/1u/1u2h_A.pdb BBB 30 34 -18.96 139.18 10.46 -2.54 104.03 9.89 00
/data/non_redundant_PDB_database/1u/1u58_A.pdb BABB 151 156 -3.29 132.34 12.44 2.33 79.18 12.30 00
/data/non_redundant_PDB_database/1u/1u58_B.pdb BABB 31 36 -7.80 134.92 12.71 4.17 70.84 12.52 00
/data/non_redundant_PDB_database/1u/1u5d_A.pdb ABGB 51 56 35.18 109.70 12.10 -3.49 106.77 4.74 00
/data/non_redundant_PDB_database/1u/1u5d_B.pdb ABG 51 55 54.05 101.13 8.75 -1.89 102.49 2.40 01
/data/non_redundant_PDB_database/1u/1u5d_C.pdb ABG 51 55 57.71 101.97 8.70 -1.68 101.11 2.55 01
/data/non_redundant_PDB_database/1u/1u5d_D.pdb ABGB 51 56 36.13 111.66 12.15 -3.83 108.39 4.97 00
/data/non_redundant_PDB_database/1u/1u5x_A.pdb EAA 27 31 22.38 153.03 9.37 7.28 39.00 6.31 01
/data/non_redundant_PDB_database/1u/1u5x_A.pdb BBGB 99 104 4.44 135.48 9.21 4.49 60.82 4.83 10
/data/non_redundant_PDB_database/1u/1u7b_A.pdb AAABA 53 59 85.40 104.53 11.54 -5.79 120.13 4.28 00
/data/non_redundant_PDB_database/1u/1u7b_A.pdb ABB 62 66 -38.57 97.93 8.22 4.50 56.77 4.56 11
/data/non_redundant_PDB_database/1u/1u7b_A.pdb ABB 195 199 -33.21 105.34 8.55 5.82 47.15 3.88 11
/data/non_redundant_PDB_database/1u/1u8v_A.pdb GAAABA 190 197 -52.73 129.73 13.31 -3.77 106.46 8.09 00
/data/non_redundant_PDB_database/1u/1u8v_A.pdb AABBG 220 226 101.28 76.90 9.07 -0.76 94.78 1.87 01
/data/non_redundant_PDB_database/1u/1u8v_A.pdb AAA 268 272 58.54 95.02 7.12 -1.13 99.12 3.80 01
/data/non_redundant_PDB_database/1u/1u8v_B.pdb GAAABA 190 197 -52.00 130.43 13.24 -2.87 102.50 8.20 00
/data/non_redundant_PDB_database/1u/1u8v_B.pdb AABBG 220 226 102.03 76.46 9.11 -0.67 94.19 2.08 01
/data/non_redundant_PDB_database/1u/1u8v_B.pdb AAA 268 272 54.73 95.16 7.11 -1.49 102.13 3.87 01
/data/non_redundant_PDB_database/1u/1u8v_C.pdb GAAABA 190 197 -53.31 129.29 13.19 -3.09 103.56 8.02 00
/data/non_redundant_PDB_database/1u/1u8v_C.pdb AABBG 220 226 101.55 76.67 8.96 -0.09 90.57 2.40 01
/data/non_redundant_PDB_database/1u/1u8v_C.pdb AAA 268 272 57.95 93.97 7.13 -1.74 104.13 3.97 01
/data/non_redundant_PDB_database/1u/1u8v_D.pdb AABBG 220 226 102.31 76.31 9.08 -0.71 94.51 2.09 01
/data/non_redundant_PDB_database/1u/1u8v_D.pdb AAA 268 272 60.62 93.24 7.07 -1.62 103.22 3.70 01
/data/non_redundant_PDB_database/1u/1u9k_A.pdb BBGBB 7 13 -17.65 159.00 7.62 1.05 82.08 7.50 11
/data/non_redundant_PDB_database/1u/1u9k_A.pdb BBOBAABB 45 54 -35.02 154.91 10.64 2.74 75.09 6.28 01
/data/non_redundant_PDB_database/1u/1u9k_B.pdb BBGBB 7 13 -18.16 158.33 7.56 -0.63 94.74 7.44 11
/data/non_redundant_PDB_database/1u/1u9k_B.pdb BBOBAABB 45 54 -33.26 155.81 10.69 2.91 74.23 5.96 01
/data/non_redundant_PDB_database/1u/1ua4_A.pdb ABB 27 31 -80.66 68.29 11.53 -4.76 114.39 7.05 00
/data/non_redundant_PDB_database/1u/1uc8_A.pdb BBBBABBB 144 153 -43.46 120.37 18.57 5.41 73.06 1.22 00
/data/non_redundant_PDB_database/1u/1uc8_B.pdb BBBBABBB 143 152 -43.18 120.30 18.56 5.39 73.11 1.22 00
/data/non_redundant_PDB_database/1u/1ud9_A.pdb AAAGA 174 180 135.46 40.28 4.46 0.91 78.18 4.34 01
/data/non_redundant_PDB_database/1u/1ud9_A.pdb ABB 185 189 -43.00 105.13 9.67 8.51 28.34 0.04 11
/data/non_redundant_PDB_database/1u/1ud9_B.pdb AAAGABA 170 178 78.80 89.99 9.37 -4.20 116.59 8.49 00
/data/non_redundant_PDB_database/1u/1ud9_B.pdb ABB 181 185 -40.88 105.91 9.68 -8.71 154.10 0.05 01
/data/non_redundant_PDB_database/1u/1ud9_C.pdb AAAGA 171 177 135.26 42.01 4.65 0.67 81.75 4.59 01
/data/non_redundant_PDB_database/1u/1ud9_C.pdb ABB 182 186 -45.78 104.57 9.60 8.58 26.74 0.35 11
/data/non_redundant_PDB_database/1u/1ud9_D.pdb AAAGA 173 179 134.09 42.71 4.69 0.58 82.94 4.65 01
/data/non_redundant_PDB_database/1u/1ud9_D.pdb ABB 184 188 -41.52 106.29 9.64 -8.47 151.50 0.05 01
/data/non_redundant_PDB_database/1u/1uf5_A.pdb BABABB 260 267 -4.20 173.78 9.98 2.32 76.59 7.68 01
/data/non_redundant_PDB_database/1u/1uf5_B.pdb BABABB 260 267 -4.74 173.38 9.99 2.49 75.55 7.77 01
/data/non_redundant_PDB_database/1u/1uj2_A.pdb BBBA 108 113 27.04 142.07 11.83 4.07 69.88 6.35 10
/data/non_redundant_PDB_database/1u/1uj2_B.pdb BBBA 108 113 26.82 138.51 11.92 4.74 66.55 4.79 10
/data/non_redundant_PDB_database/1u/1unq_A.pdb ABGB 57 62 23.13 112.00 11.56 6.03 58.56 4.76 00
/data/non_redundant_PDB_database/1u/1upq_A.pdb AAAB 54 59 33.45 112.57 11.36 0.02 89.88 5.17 00
/data/non_redundant_PDB_database/1u/1ups_A.pdb BBAAEEBE 120 129 -11.21 169.52 12.57 2.73 77.45 8.51 00
/data/non_redundant_PDB_database/1u/1ups_A.pdb EBBABB 223 230 -15.96 155.70 17.64 -12.07 133.21 16.63 01
/data/non_redundant_PDB_database/1u/1ups_B.pdb BBAAEEBE 118 127 -12.17 168.62 12.60 2.27 79.60 8.46 00
/data/non_redundant_PDB_database/1u/1ups_B.pdb EBBABB 221 228 -18.81 153.55 17.64 -11.49 130.62 16.62 01
/data/non_redundant_PDB_database/1u/1ups_B.pdb AAEBOEB 261 269 -18.07 118.00 28.53 -14.05 119.50 26.95 11
/data/non_redundant_PDB_database/1u/1urs_A.pdb B 113 115 22.22 72.79 6.42 3.61 55.76 0.28 01
/data/non_redundant_PDB_database/1u/1urs_B.pdb B 112 114 23.46 71.82 6.44 3.61 55.84 0.30 01
/data/non_redundant_PDB_database/1u/1us5_A.pdb XXX 93 97 -151.94 34.76 13.09 -7.27 123.75 0.18 10
/data/non_redundant_PDB_database/1u/1usc_A.pdb AB 37 40 33.88 59.93 6.38 -2.72 115.27 2.96 11
/data/non_redundant_PDB_database/1u/1usc_B.pdb AB 37 40 35.24 59.29 6.33 -2.62 114.47 2.93 11
/data/non_redundant_PDB_database/1u/1ute_A.pdb ABAABAE 262 270 6.88 153.42 9.30 -4.87 121.56 6.05 11
/data/non_redundant_PDB_database/1u/1uvj_A.pdb ABBB 206 211 94.99 34.26 13.22 -8.10 127.79 4.13 11
/data/non_redundant_PDB_database/1u/1uvj_B.pdb ABBB 206 211 94.53 34.09 13.32 -8.80 131.34 4.72 11
/data/non_redundant_PDB_database/1u/1uvj_C.pdb ABBB 206 211 92.17 34.62 13.29 -8.18 127.96 4.68 11
/data/non_redundant_PDB_database/1u/1uwv_A.pdb EBBB 229 234 -158.83 66.87 14.86 7.42 60.03 4.95 00
/data/non_redundant_PDB_database/1u/1uxy_A.pdb ABBE 63 68 90.15 31.11 14.82 3.34 76.95 3.72 10
/data/non_redundant_PDB_database/1u/1uxz_A.pdb AAEG 63 68 -14.35 151.34 8.10 5.41 48.05 7.31 11
/data/non_redundant_PDB_database/1u/1uxz_A.pdb BBAG 86 91 5.77 101.38 12.75 0.57 87.42 4.31 10
/data/non_redundant_PDB_database/1u/1uxz_A.pdb BBEBBB 104 111 -17.47 152.54 10.94 7.97 43.27 7.06 11
/data/non_redundant_PDB_database/1u/1uxz_A.pdb BGB 117 121 -32.49 147.41 11.71 9.66 34.45 4.50 00
/data/non_redundant_PDB_database/1u/1uxz_B.pdb AAEG 63 68 -15.84 150.56 7.90 5.33 47.57 7.15 11
/data/non_redundant_PDB_database/1u/1uxz_B.pdb BBAG 86 91 1.89 102.31 12.77 0.54 87.59 4.53 10
/data/non_redundant_PDB_database/1u/1uxz_B.pdb BBEBBB 104 111 -18.24 152.40 11.01 7.91 44.09 7.27 11
/data/non_redundant_PDB_database/1u/1uxz_B.pdb BGB 117 121 -34.68 146.26 11.64 9.79 32.74 3.84 00
/data/non_redundant_PDB_database/1v/1v05_A.pdb AAAAEBBB 30 39 -24.06 153.52 9.76 -3.99 114.15 9.62 01
/data/non_redundant_PDB_database/1v/1v05_A.pdb BAABBBA 44 52 -18.04 155.02 12.25 -5.94 118.99 11.39 00
/data/non_redundant_PDB_database/1v/1v05_A.pdb BABB 68 73 -38.48 146.00 12.92 -2.02 99.02 8.34 01
/data/non_redundant_PDB_database/1v/1v0a_A.pdb AGABBBAB 9 18 76.55 58.67 13.31 8.07 52.69 12.90 10
/data/non_redundant_PDB_database/1v/1v0a_A.pdb GGB 22 26 8.82 165.62 7.16 3.78 58.18 6.48 00
/data/non_redundant_PDB_database/1v/1v0a_A.pdb BBAAB 45 51 1.68 175.44 9.38 6.90 42.59 5.13 00
/data/non_redundant_PDB_database/1v/1v33_A.pdb B 90 92 177.44 19.94 6.27 -3.52 124.10 0.15 10
/data/non_redundant_PDB_database/1v/1v5v_A.pdb AAAB 49 54 73.46 68.84 12.79 -5.33 114.64 4.00 00
/data/non_redundant_PDB_database/1v/1v5v_A.pdb AAAA 144 149 93.52 64.49 9.85 -5.55 124.26 4.10 01
/data/non_redundant_PDB_database/1v/1v5v_B.pdb AAAB 48 53 73.74 68.21 12.74 -5.27 114.41 4.11 00
/data/non_redundant_PDB_database/1v/1v5v_B.pdb AAAA 142 147 97.78 63.60 9.91 -5.15 121.36 4.34 01
/data/non_redundant_PDB_database/1v/1v7w_A.pdb ABABB 139 145 -12.77 160.48 6.84 -0.24 91.99 5.60 11
/data/non_redundant_PDB_database/1v/1v7w_A.pdb BBGB 254 259 -8.79 147.32 6.90 3.60 58.53 4.67 10
/data/non_redundant_PDB_database/1v/1v8h_A.pdb BABB 79 84 -8.47 171.66 12.33 4.80 67.09 7.23 01
/data/non_redundant_PDB_database/1v/1v8h_B.pdb BBBB 79 84 -8.50 171.33 12.34 4.78 67.23 8.17 01
/data/non_redundant_PDB_database/1v/1v9f_A.pdb EBBABB 100 107 -100.71 77.25 15.95 2.20 82.07 9.57 01
/data/non_redundant_PDB_database/1v/1vaj_A.pdb B 184 186 32.10 38.29 6.99 -2.19 108.23 1.03 10
/data/non_redundant_PDB_database/1v/1vbk_A.pdb EBBBGAAE 172 181 -73.99 94.41 18.99 -5.42 106.57 8.90 00
/data/non_redundant_PDB_database/1v/1vbk_B.pdb EBBBGAAE 167 176 -73.39 95.23 19.07 -6.14 108.80 9.31 00
/data/non_redundant_PDB_database/1v/1vca_A.pdb BAA 6 10 -168.65 11.36 8.78 -1.11 97.28 6.87 00
/data/non_redundant_PDB_database/1v/1vca_A.pdb BGBB 14 19 22.22 148.16 8.52 5.71 47.96 1.54 01
/data/non_redundant_PDB_database/1v/1vca_A.pdb GBABB 26 32 -33.06 147.76 12.41 1.42 83.45 11.55 00
/data/non_redundant_PDB_database/1v/1vca_A.pdb AAGBBAGB 37 46 -12.81 150.90 13.56 -1.04 94.41 3.46 10
/data/non_redundant_PDB_database/1v/1vca_A.pdb BAAA 119 124 -4.10 126.38 8.41 3.22 67.50 8.37 01
/data/non_redundant_PDB_database/1v/1vca_B.pdb BAA 6 10 -170.75 8.68 8.57 -1.74 101.74 6.42 00
/data/non_redundant_PDB_database/1v/1vca_B.pdb BGBB 14 19 22.74 149.99 8.92 5.87 48.84 2.39 01
/data/non_redundant_PDB_database/1v/1vca_B.pdb GBABB 26 32 -33.56 146.52 12.46 0.48 87.78 11.62 00
/data/non_redundant_PDB_database/1v/1vca_B.pdb AAGBBAGB 37 46 -14.86 150.95 13.50 -0.78 93.33 3.23 10
/data/non_redundant_PDB_database/1v/1vca_B.pdb BAAA 119 124 -4.51 127.71 8.47 3.41 66.30 8.47 01
/data/non_redundant_PDB_database/1v/1vch_A.pdb B 14 16 -71.57 39.90 6.75 -0.83 97.10 0.70 10
/data/non_redundant_PDB_database/1v/1vcl_A.pdb AABBB 299 305 -20.04 161.29 8.80 -0.19 91.27 6.64 10
/data/non_redundant_PDB_database/1v/1vcl_B.pdb ABEB 299 304 -28.87 155.65 6.06 0.31 87.03 4.62 11
/data/non_redundant_PDB_database/1v/1ve4_A.pdb AGBGB 83 89 31.81 106.90 13.24 7.78 53.98 4.22 10
/data/non_redundant_PDB_database/1v/1ve4_A.pdb B 170 172 -22.76 71.91 6.97 1.47 77.83 0.20 10
/data/non_redundant_PDB_database/1v/1vgj_A.pdb BBAAAB 33 40 -40.80 102.15 13.22 -9.99 139.10 2.93 00
/data/non_redundant_PDB_database/1v/1vgj_A.pdb A 157 159 76.54 72.86 6.12 -3.93 129.93 1.15 00
/data/non_redundant_PDB_database/1v/1vh4_A.pdb BBGBBBAB 131 140 0.43 178.16 11.58 4.33 68.02 8.59 10
/data/non_redundant_PDB_database/1v/1vh4_A.pdb BBBBEAB 147 155 -35.82 154.65 11.43 2.14 79.20 5.23 10
/data/non_redundant_PDB_database/1v/1vh4_A.pdb BBGB 166 171 8.20 147.69 7.12 2.58 68.75 5.07 10
/data/non_redundant_PDB_database/1v/1vh4_A.pdb ABABB 180 186 -8.27 170.52 8.20 4.74 54.68 4.29 11
/data/non_redundant_PDB_database/1v/1vh4_A.pdb BBGB 196 201 12.51 145.85 7.12 3.33 62.10 4.55 10
/data/non_redundant_PDB_database/1v/1vh4_A.pdb BBAAB 209 215 -2.79 158.91 11.35 -1.41 97.14 11.01 00
/data/non_redundant_PDB_database/1v/1vh4_A.pdb BBGB 224 229 10.55 158.41 7.70 2.74 69.12 6.00 10
/data/non_redundant_PDB_database/1v/1vh4_A.pdb BBEA 236 241 7.23 159.05 10.45 1.85 79.81 5.40 10
/data/non_redundant_PDB_database/1v/1vh4_A.pdb ABBGB 250 256 14.60 159.91 8.81 3.67 65.37 6.10 10
/data/non_redundant_PDB_database/1v/1vh4_A.pdb BBBEAB 263 270 11.10 167.99 9.35 2.61 73.78 6.08 10
/data/non_redundant_PDB_database/1v/1vh4_A.pdb ABBGB 279 285 15.73 160.08 9.03 2.64 72.99 5.71 10
/data/non_redundant_PDB_database/1v/1vh4_A.pdb BBGB 294 299 10.29 156.70 6.38 2.18 70.01 4.59 10
/data/non_redundant_PDB_database/1v/1vh4_A.pdb BBGBBG 308 315 9.59 168.77 7.57 3.20 65.00 5.49 11
/data/non_redundant_PDB_database/1v/1vh4_A.pdb ABAAB 325 331 10.58 159.64 7.35 2.40 70.95 4.70 10
/data/non_redundant_PDB_database/1v/1vh4_A.pdb ABAB 340 345 5.45 174.51 8.83 2.96 70.40 5.89 11
/data/non_redundant_PDB_database/1v/1vh4_B.pdb BBGBBBAB 135 144 -0.91 178.70 11.64 3.78 71.07 8.80 10
/data/non_redundant_PDB_database/1v/1vh4_B.pdb BBBBEAB 151 159 -35.70 154.20 11.39 1.60 81.92 5.37 10
/data/non_redundant_PDB_database/1v/1vh4_B.pdb BBGB 170 175 8.24 147.05 7.22 2.34 71.07 5.16 10
/data/non_redundant_PDB_database/1v/1vh4_B.pdb ABABB 184 190 -8.26 170.56 8.22 4.50 56.80 4.41 11
/data/non_redundant_PDB_database/1v/1vh4_B.pdb BBGB 200 205 13.49 146.36 7.25 3.40 61.99 4.60 10
/data/non_redundant_PDB_database/1v/1vh4_B.pdb BBAAB 213 219 -2.61 158.90 11.36 -1.21 96.09 11.02 00
/data/non_redundant_PDB_database/1v/1vh4_B.pdb BBGB 228 233 10.61 159.12 7.71 2.40 71.84 5.88 10
/data/non_redundant_PDB_database/1v/1vh4_B.pdb BBEA 240 245 7.99 158.96 10.45 1.87 79.71 5.23 10
/data/non_redundant_PDB_database/1v/1vh4_B.pdb ABBGB 254 260 14.92 159.88 8.79 3.37 67.47 5.90 10
/data/non_redundant_PDB_database/1v/1vh4_B.pdb BBBEAB 267 274 11.25 167.48 9.33 2.74 72.92 6.04 10
/data/non_redundant_PDB_database/1v/1vh4_B.pdb ABBGB 283 289 15.63 160.24 9.06 3.01 70.58 5.77 10
/data/non_redundant_PDB_database/1v/1vh4_B.pdb BEAB 298 303 8.57 156.68 6.30 1.97 71.77 4.83 10
/data/non_redundant_PDB_database/1v/1vh4_B.pdb BBGBBG 312 319 9.61 169.68 7.64 3.62 61.72 5.49 11
/data/non_redundant_PDB_database/1v/1vh4_B.pdb BEAAB 329 335 10.48 158.80 7.19 2.68 68.09 4.58 10
/data/non_redundant_PDB_database/1v/1vh4_B.pdb ABAB 344 349 5.65 173.51 8.85 3.48 66.84 5.86 11
/data/non_redundant_PDB_database/1c/1cl8_A.pdb EAAABABB 154 163 160.61 45.90 14.01 -7.10 120.44 3.48 01
/data/non_redundant_PDB_database/1c/1cq3_A.pdb GBBBBA 77 84 -22.99 158.31 16.80 -0.64 92.20 14.42 00
/data/non_redundant_PDB_database/1c/1cq3_A.pdb BAAA 167 172 25.15 119.60 6.48 1.59 75.77 4.47 11
/data/non_redundant_PDB_database/1c/1cq3_B.pdb GBBBBA 77 84 -23.61 157.69 16.89 -0.94 93.18 14.69 00
/data/non_redundant_PDB_database/1c/1cq3_B.pdb BAAA 167 172 26.50 118.97 6.49 1.83 73.61 4.31 11
/data/non_redundant_PDB_database/1c/1cru_A.pdb GBBBBB 398 405 -71.71 101.60 11.08 10.56 17.54 1.11 01
/data/non_redundant_PDB_database/1c/1ct9_A.pdb BAAGABBB 137 146 29.79 146.54 10.11 4.24 65.19 8.52 10
/data/non_redundant_PDB_database/1c/1ct9_A.pdb BBBG 173 178 18.76 141.70 11.09 2.19 78.59 0.59 11
/data/non_redundant_PDB_database/1c/1ct9_B.pdb BAAGABBB 137 146 27.13 147.79 10.08 5.75 55.23 7.83 10
/data/non_redundant_PDB_database/1c/1ct9_B.pdb BBBG 173 178 22.49 139.17 11.28 -1.80 99.20 0.31 01
/data/non_redundant_PDB_database/1c/1ct9_C.pdb BAAGABBB 137 146 30.41 144.93 9.89 3.81 67.33 7.78 10
/data/non_redundant_PDB_database/1c/1ct9_C.pdb BBBG 173 178 18.58 140.01 11.11 3.19 73.31 0.65 11
/data/non_redundant_PDB_database/1c/1ct9_D.pdb BAAGABBB 137 146 33.30 143.77 10.02 4.00 66.45 7.73 10
/data/non_redundant_PDB_database/1c/1ct9_D.pdb BBBG 173 178 17.32 142.28 11.33 2.85 75.44 0.13 11
/data/non_redundant_PDB_database/1c/1cvr_A.pdb ABBGB 373 379 -27.49 152.63 9.80 0.42 87.55 9.75 10
/data/non_redundant_PDB_database/1c/1cvr_A.pdb BBGG 393 398 -35.92 145.38 8.06 -0.74 95.26 4.95 00
/data/non_redundant_PDB_database/1d/1d2o_A.pdb AAAGG 42 48 -21.14 148.89 7.51 4.37 54.44 5.70 00
/data/non_redundant_PDB_database/1d/1d2o_A.pdb BBBBG 69 75 15.71 169.30 11.11 -5.87 121.88 7.92 11
/data/non_redundant_PDB_database/1d/1d2o_A.pdb AAAGG 133 139 -26.33 143.95 7.79 5.89 40.85 6.02 00
/data/non_redundant_PDB_database/1d/1d2o_A.pdb ABBBBG 160 167 24.06 162.11 11.55 -7.28 129.06 11.11 11
/data/non_redundant_PDB_database/1d/1d2o_B.pdb BAAAGG 41 48 -12.84 161.07 6.88 2.48 68.83 4.66 10
/data/non_redundant_PDB_database/1d/1d2o_B.pdb BBBBG 69 75 20.04 166.77 11.02 -6.10 123.62 8.46 11
/data/non_redundant_PDB_database/1d/1d2o_B.pdb AAAGG 133 139 -27.97 146.10 7.97 6.15 39.54 5.84 00
/data/non_redundant_PDB_database/1d/1d2o_B.pdb ABBBBG 160 167 20.23 164.56 11.97 -7.01 125.83 10.99 11
/data/non_redundant_PDB_database/1d/1d2s_A.pdb AAAGBB 82 89 31.22 148.90 10.14 -4.69 117.55 6.02 01
/data/non_redundant_PDB_database/1d/1d2s_A.pdb BGABAGA 112 120 -36.15 147.65 22.52 -17.45 140.80 16.34 10
/data/non_redundant_PDB_database/1d/1d2s_A.pdb BEBAAA 151 158 -36.73 97.05 11.28 -5.69 120.26 5.00 01
/data/non_redundant_PDB_database/1d/1dcs_A.pdb BOBA 147 152 40.65 116.31 12.57 2.84 76.93 11.12 11
/data/non_redundant_PDB_database/1d/1dcs_A.pdb ABA 157 161 -49.40 103.81 8.00 -4.60 125.08 6.84 10
/data/non_redundant_PDB_database/1d/1dcs_A.pdb BBAAGBBA 167 176 32.34 138.58 11.32 6.06 57.66 8.99 01
/data/non_redundant_PDB_database/1d/1dcs_A.pdb BBBBAAB 186 194 0.57 157.13 14.23 -9.52 132.00 4.33 00
/data/non_redundant_PDB_database/1d/1dfm_A.pdb BBBGBB 171 178 52.77 113.52 11.99 2.88 76.11 6.68 01
/data/non_redundant_PDB_database/1d/1dfm_B.pdb BBBGBB 171 178 55.74 108.63 11.36 3.22 73.56 6.41 01
/data/non_redundant_PDB_database/1d/1dg6_A.pdb BBABAABA 96 105 -24.06 159.75 13.08 -1.31 95.76 6.76 00
/data/non_redundant_PDB_database/1d/1dg6_A.pdb BBGB 118 123 6.17 138.87 8.87 4.26 61.27 6.00 10
/data/non_redundant_PDB_database/1d/1dgw_A.pdb BGB 88 92 20.21 131.25 8.75 6.74 39.59 3.52 00
/data/non_redundant_PDB_database/1d/1dgw_A.pdb BBGB 95 100 26.53 132.63 8.98 2.84 71.57 5.33 10
/data/non_redundant_PDB_database/1d/1dgw_A.pdb ABABBB 105 112 -14.95 147.15 6.63 2.16 71.02 5.01 11
/data/non_redundant_PDB_database/1d/1dqp_A.pdb BB 92 95 -59.89 32.61 10.23 -3.07 107.46 1.26 10
/data/non_redundant_PDB_database/1d/1dqp_B.pdb BB 92 95 -53.14 29.06 9.51 -1.72 100.43 1.75 10
/data/non_redundant_PDB_database/1d/1ds1_A.pdb AAA 272 276 31.15 127.93 5.81 -3.06 121.79 0.81 11
/data/non_redundant_PDB_database/1v/1vj2_A.pdb BGB 79 83 18.41 130.44 9.04 5.43 53.03 7.29 00
/data/non_redundant_PDB_database/1v/1vj2_A.pdb BBGBB 86 92 23.44 140.27 7.58 1.56 78.10 6.37 11
/data/non_redundant_PDB_database/1v/1vj2_A.pdb BABABB 95 102 -4.98 149.41 9.07 3.54 67.03 7.64 01
/data/non_redundant_PDB_database/1v/1vj2_B.pdb BGB 79 83 15.38 131.18 8.93 4.11 62.60 5.66 00
/data/non_redundant_PDB_database/1v/1vj2_B.pdb BBGBB 86 92 25.09 140.16 7.55 1.47 78.77 6.35 11
/data/non_redundant_PDB_database/1v/1vjn_A.pdb ABBBABB 179 187 4.23 147.84 12.16 8.64 44.71 6.20 11
/data/non_redundant_PDB_database/1v/1vjn_B.pdb ABBBABB 175 183 2.92 146.81 12.32 9.40 40.26 6.52 11
/data/non_redundant_PDB_database/1v/1vjv_A.pdb BA 198 201 94.09 49.89 8.62 0.53 86.50 0.18 00
/data/non_redundant_PDB_database/1v/1vk4_A.pdb EBB 12 16 -81.84 63.66 12.89 -3.85 107.39 9.15 01
/data/non_redundant_PDB_database/1v/1vk4_A.pdb BABBB 76 82 -106.31 99.81 15.80 -15.02 161.91 12.79 00
/data/non_redundant_PDB_database/1v/1vk4_A.pdb AAAAA 141 147 -58.86 57.15 10.80 -3.07 106.53 1.31 11
/data/non_redundant_PDB_database/1v/1vky_A.pdb BAB 60 64 47.29 39.05 10.36 4.37 65.02 0.10 11
/data/non_redundant_PDB_database/1v/1vky_B.pdb BAB 60 64 34.93 41.42 10.65 -5.23 119.41 0.41 01
/data/non_redundant_PDB_database/1v/1vly_A.pdb BAA 21 25 98.25 73.13 9.30 -2.94 108.44 2.68 01
/data/non_redundant_PDB_database/1v/1vly_A.pdb AAB 110 114 17.27 58.27 9.05 -3.75 114.48 2.79 10
/data/non_redundant_PDB_database/1v/1vly_A.pdb E 274 276 -85.54 42.57 7.04 3.13 63.61 4.10 00
/data/non_redundant_PDB_database/1v/1vmh_A.pdb BABAB 6 12 -43.02 142.00 10.81 0.20 88.93 6.90 01
/data/non_redundant_PDB_database/1v/1vmh_A.pdb BABAA 37 43 2.53 170.91 10.29 -4.26 114.45 6.33 01
/data/non_redundant_PDB_database/1v/1vmh_A.pdb ABOBB 114 120 -31.08 146.13 10.67 0.38 87.97 7.60 10
/data/non_redundant_PDB_database/1v/1vpk_A.pdb BBBA 57 62 38.15 117.48 13.73 -8.56 128.59 1.00 00
/data/non_redundant_PDB_database/1v/1vpk_A.pdb B 65 67 -45.48 90.63 6.87 5.36 38.83 2.32 11
/data/non_redundant_PDB_database/1v/1vpk_A.pdb B 306 308 20.72 83.86 7.12 -4.39 128.07 1.16 00
/data/non_redundant_PDB_database/1v/1vpk_A.pdb BB 311 314 -76.04 105.90 9.23 6.81 42.46 2.38 11
/data/non_redundant_PDB_database/1v/1vpr_A.pdb BG 231 234 10.27 155.82 5.50 -5.33 165.59 0.36 11
/data/non_redundant_PDB_database/1v/1vpt_A.pdb BBEABBB 207 215 -23.31 140.05 12.76 7.40 54.56 9.22 00
/data/non_redundant_PDB_database/1v/1vqq_B.pdb B 82 84 -90.33 13.09 6.62 0.44 86.16 0.20 00
/data/non_redundant_PDB_database/1v/1vyb_A.pdb BAABBB 76 83 0.92 142.78 10.36 -2.44 103.62 10.29 10
/data/non_redundant_PDB_database/1v/1vyb_A.pdb AAAAAA 208 215 5.81 145.33 10.66 1.15 83.84 1.81 01
/data/non_redundant_PDB_database/1v/1vyb_B.pdb BAABB 73 79 37.42 128.05 7.22 0.96 82.38 6.59 11
/data/non_redundant_PDB_database/1v/1vyb_B.pdb AAAAAA 205 212 7.06 144.67 10.83 1.45 82.28 1.19 01
/data/non_redundant_PDB_database/1w/1w2w_B.pdb BAAABA 162 169 24.00 112.61 12.41 -5.53 116.44 8.83 10
/data/non_redundant_PDB_database/1w/1w2w_F.pdb BAAABA 162 169 21.83 112.96 12.39 -6.11 119.57 8.65 10
/data/non_redundant_PDB_database/1w/1w2w_N.pdb BAAABA 162 169 22.50 113.38 12.44 -5.92 118.44 8.82 10
/data/non_redundant_PDB_database/1w/1w66_A.pdb BBB 50 54 10.66 119.11 10.79 -2.43 103.01 2.26 01
/data/non_redundant_PDB_database/1w/1w66_A.pdb BBG 85 89 88.00 99.46 6.51 -5.11 141.60 0.82 01
/data/non_redundant_PDB_database/1w/1w6s_A.pdb ABAABAA 350 358 48.42 123.52 9.66 -1.29 97.69 4.26 11
/data/non_redundant_PDB_database/1w/1w6s_A.pdb B 412 414 -147.46 26.50 6.13 -0.19 91.76 2.00 11
/data/non_redundant_PDB_database/1w/1w6s_C.pdb ABAABAA 350 358 48.25 123.90 9.51 -1.28 97.73 4.49 11
/data/non_redundant_PDB_database/1w/1w6s_C.pdb B 412 414 -158.39 27.09 6.04 -0.21 91.99 1.94 11
/data/non_redundant_PDB_database/1w/1w7c_A.pdb BABBA 403 409 141.69 32.02 13.58 -9.07 131.91 2.35 00
/data/non_redundant_PDB_database/1w/1w7c_A.pdb BB 420 423 174.83 21.66 9.51 0.72 85.63 0.14 10
/data/non_redundant_PDB_database/1w/1w7c_A.pdb BBGEAB 496 503 -48.30 124.11 8.84 -1.19 97.76 2.39 11
/data/non_redundant_PDB_database/1w/1w99_A.pdb BBAGABBB 428 437 18.44 138.95 6.43 3.38 58.33 3.65 10
/data/non_redundant_PDB_database/1w/1w99_A.pdb BBBABAB 444 452 -34.14 142.15 9.80 -0.51 92.99 8.28 11
/data/non_redundant_PDB_database/1w/1w99_A.pdb ABBB 462 467 -34.44 138.01 10.88 5.03 62.49 10.26 10
/data/non_redundant_PDB_database/1w/1w99_A.pdb BGBBAABB 531 540 -1.64 167.86 7.91 -5.66 135.72 5.66 11
/data/non_redundant_PDB_database/1w/1waa_A.pdb BGBB 17 22 6.30 158.37 8.98 3.24 68.89 5.44 01
/data/non_redundant_PDB_database/1w/1waa_A.pdb ABBGBBB 28 36 -33.92 149.20 12.96 -3.36 105.04 9.59 10
/data/non_redundant_PDB_database/1w/1waa_B.pdb BGBB 14 19 9.01 158.47 9.03 3.35 68.25 4.79 01
/data/non_redundant_PDB_database/1w/1waa_B.pdb ABBGBB 25 32 -25.74 155.38 9.94 -4.56 117.32 8.57 11
/data/non_redundant_PDB_database/1w/1waa_C.pdb BGBB 18 23 5.26 159.17 9.03 3.25 68.89 5.22 01
/data/non_redundant_PDB_database/1w/1waa_C.pdb ABBGBBB 29 37 -32.98 150.03 12.86 -2.78 102.51 9.68 10
/data/non_redundant_PDB_database/1w/1waa_D.pdb BGBB 18 23 9.21 158.26 8.98 3.51 66.98 5.03 01
/data/non_redundant_PDB_database/1w/1waa_D.pdb ABBGBB 29 36 -24.15 156.59 9.99 -5.26 121.76 8.68 11
/data/non_redundant_PDB_database/1w/1waa_E.pdb BGBB 18 23 7.29 161.77 9.17 3.01 70.87 5.65 01
/data/non_redundant_PDB_database/1w/1waa_E.pdb ABBGBB 29 36 -22.24 158.33 9.93 -4.06 114.16 8.53 11
/data/non_redundant_PDB_database/1w/1waa_F.pdb BGBB 18 23 4.08 159.55 9.30 2.75 72.79 5.60 01
/data/non_redundant_PDB_database/1w/1waa_F.pdb ABBGBBB 29 37 -33.55 149.51 12.85 -3.29 104.85 9.78 10
/data/non_redundant_PDB_database/1w/1wcw_A.pdb BBA 28 32 99.62 58.73 11.87 5.64 61.64 0.46 10
/data/non_redundant_PDB_database/1w/1wcw_A.pdb A 154 156 27.60 77.06 5.56 1.54 73.93 0.01 10
/data/non_redundant_PDB_database/1w/1wko_A.pdb EEBAAB 54 61 -46.66 132.89 11.81 -1.12 95.45 11.58 00
/data/non_redundant_PDB_database/1w/1wko_B.pdb EEBAAB 54 61 -48.19 131.43 11.72 -1.61 97.90 11.63 00
/data/non_redundant_PDB_database/1w/1wl8_A.pdb BABABB 95 102 -51.21 127.22 16.38 -14.44 151.86 4.38 01
/data/non_redundant_PDB_database/1w/1wl8_A.pdb BAA 124 128 -12.81 121.66 10.58 3.23 72.23 3.01 10
/data/non_redundant_PDB_database/1w/1wl8_A.pdb BBBG 132 137 68.22 110.83 10.37 1.49 81.75 4.09 01
/data/non_redundant_PDB_database/1w/1wlg_A.pdb ABA 24 28 11.26 119.01 10.28 -2.23 102.53 6.92 10
/data/non_redundant_PDB_database/1w/1wlg_A.pdb GA 169 172 -147.12 51.38 8.27 -0.44 93.03 4.72 00
/data/non_redundant_PDB_database/1w/1wlg_A.pdb ABBBBBB 210 218 51.35 107.54 22.68 -17.54 140.67 0.52 10
/data/non_redundant_PDB_database/1w/1wlg_B.pdb ABA 24 28 12.61 115.64 10.09 -1.92 100.95 7.11 10
/data/non_redundant_PDB_database/1w/1wlg_B.pdb GA 169 172 -148.02 50.57 8.34 -0.03 90.23 4.80 00
/data/non_redundant_PDB_database/1w/1wlg_B.pdb ABBBBBB 210 218 49.10 106.89 22.63 -17.50 140.65 0.51 10
/data/non_redundant_PDB_database/1w/1wmx_A.pdb AABBBB 7 14 142.64 37.06 11.85 8.42 44.70 3.11 11
/data/non_redundant_PDB_database/1w/1wmx_A.pdb ABBBAAGB 48 57 -10.29 168.77 7.84 1.15 81.53 4.87 11
/data/non_redundant_PDB_database/1w/1wmx_A.pdb AAEGBBB 86 94 -14.29 166.38 15.07 5.50 68.59 8.58 10
/data/non_redundant_PDB_database/1w/1wmx_A.pdb BABABB 154 161 -9.39 155.41 12.29 3.01 75.81 11.49 01
/data/non_redundant_PDB_database/1w/1wmx_B.pdb AABBBB 11 18 139.51 39.47 11.58 9.06 38.57 3.23 11
/data/non_redundant_PDB_database/1w/1wmx_B.pdb ABBBAAGB 52 61 -8.60 171.37 8.47 3.13 68.28 4.43 11
/data/non_redundant_PDB_database/1w/1wmx_B.pdb AAEGBBB 90 98 -9.51 169.60 14.92 3.35 77.01 7.34 10
/data/non_redundant_PDB_database/1w/1wmx_B.pdb BABABB 158 165 -11.94 155.27 12.29 4.83 66.87 11.55 01
/data/non_redundant_PDB_database/1w/1wny_A.pdb BAAB 41 46 -6.95 125.02 9.73 2.91 72.57 5.90 10
/data/non_redundant_PDB_database/1w/1wny_B.pdb BAAB 41 46 -5.57 126.29 9.75 2.74 73.70 5.95 10
/data/non_redundant_PDB_database/1w/1woc_A.pdb XXX 8 12 59.58 111.99 11.77 1.39 83.21 6.66 10
/data/non_redundant_PDB_database/1w/1woc_C.pdb XXX 8 12 63.79 106.49 11.75 0.91 85.58 6.43 10
/data/non_redundant_PDB_database/1w/1ws8_A.pdb BBAAABB 39 47 -12.99 145.07 9.98 -1.93 101.17 9.62 01
/data/non_redundant_PDB_database/1w/1ws8_A.pdb BABB 75 80 -27.69 154.45 12.87 -5.20 113.81 4.45 01
/data/non_redundant_PDB_database/1w/1ws8_B.pdb BBAAABB 39 47 -11.53 145.64 9.87 -1.81 100.54 9.56 01
/data/non_redundant_PDB_database/1w/1ws8_B.pdb ABB 76 80 1.26 163.47 9.50 4.58 61.19 4.19 11
/data/non_redundant_PDB_database/1w/1ws8_C.pdb BBAAABB 39 47 -11.71 145.47 9.85 -1.93 101.32 9.57 01
/data/non_redundant_PDB_database/1w/1ws8_C.pdb BABB 75 80 -23.78 156.73 13.05 -7.63 125.81 5.55 01
/data/non_redundant_PDB_database/1w/1ws8_D.pdb BBAAABB 39 47 -12.96 144.94 9.97 -1.73 99.98 9.61 01
/data/non_redundant_PDB_database/1w/1ws8_D.pdb BABB 75 80 -27.50 154.79 12.92 -5.30 114.23 4.39 01
/data/non_redundant_PDB_database/1w/1wv3_A.pdb BBBGBB 16 23 8.84 171.11 10.34 3.28 71.54 7.13 01
/data/non_redundant_PDB_database/1w/1wv3_A.pdb AAA 78 82 101.22 59.98 7.13 4.05 55.39 4.40 01
/data/non_redundant_PDB_database/1w/1wv3_A.pdb BGB 152 156 17.22 135.41 8.69 3.29 67.78 2.98 00
/data/non_redundant_PDB_database/1w/1wvf_A.pdb AAABAB 103 110 -27.22 53.10 17.38 -7.37 115.08 5.76 00
/data/non_redundant_PDB_database/1w/1wvf_A.pdb BBBBBA 231 238 -87.28 84.05 19.89 4.68 76.40 2.37 10
/data/non_redundant_PDB_database/1w/1wvq_A.pdb BBBBGB 9 16 -17.59 135.43 10.77 -1.83 99.80 6.63 10
/data/non_redundant_PDB_database/1w/1wvq_A.pdb ABB 112 116 15.79 162.35 8.03 -1.74 102.51 6.35 11
/data/non_redundant_PDB_database/1w/1wvq_B.pdb BBBBBGB 8 16 -28.25 143.60 14.29 -9.97 134.22 5.06 00
/data/non_redundant_PDB_database/1w/1wvq_B.pdb ABB 112 116 16.15 162.40 8.02 -2.00 104.47 6.10 11
/data/non_redundant_PDB_database/1w/1wvq_C.pdb BBBBG 8 14 13.31 146.60 11.92 -0.30 91.43 3.98 11
/data/non_redundant_PDB_database/1w/1wvq_C.pdb ABB 111 115 16.40 161.54 7.93 -1.75 102.75 6.23 11
/data/non_redundant_PDB_database/1w/1wza_A.pdb ABABB 438 444 -9.33 164.51 6.89 0.92 82.34 4.57 11
/data/non_redundant_PDB_database/1w/1wza_A.pdb BEB 449 453 -6.19 144.27 9.29 0.80 85.04 2.90 01
/data/non_redundant_PDB_database/1w/1wza_A.pdb BBGB 477 482 -7.79 146.27 7.40 1.15 81.06 5.42 10
/data/non_redundant_PDB_database/1x/1x1n_A.pdb GAAAAA 320 327 -172.37 40.71 13.65 -7.50 123.30 7.67 00
/data/non_redundant_PDB_database/1x/1x54_A.pdb XXX 22 26 49.94 112.28 12.35 3.02 75.82 10.45 01
/data/non_redundant_PDB_database/1x/1x6o_A.pdb AAB 55 59 4.02 142.03 8.58 -2.89 109.73 0.08 10
/data/non_redundant_PDB_database/1x/1x6o_A.pdb BB 63 66 -155.98 9.67 9.47 1.45 81.17 2.83 10
/data/non_redundant_PDB_database/1x/1x7d_A.pdb BBBBBB 199 206 -33.08 153.82 13.91 -2.19 99.06 11.43 10
/data/non_redundant_PDB_database/1x/1x7d_A.pdb AABABBG 223 231 -36.16 159.08 11.80 2.62 77.17 5.25 10
/data/non_redundant_PDB_database/1x/1x7d_B.pdb BBBBBB 199 206 -32.34 154.85 13.90 -2.16 98.95 11.23 10
/data/non_redundant_PDB_database/1x/1x7d_B.pdb AABABBG 223 231 -37.44 158.69 11.85 2.74 76.61 5.23 11
/data/non_redundant_PDB_database/1x/1x9i_A.pdb BBBBA 32 38 78.68 103.75 15.30 9.48 51.72 3.01 00
/data/non_redundant_PDB_database/1x/1x9i_B.pdb BBBBA 32 38 78.64 103.40 15.27 8.05 58.18 1.89 00
/data/non_redundant_PDB_database/1x/1xak_A.pdb BGB 10 14 -27.23 140.28 8.46 -5.74 132.74 0.58 10
/data/non_redundant_PDB_database/1x/1xak_A.pdb BABBGB 18 25 -35.48 139.54 13.69 -5.61 114.20 8.36 00
/data/non_redundant_PDB_database/1x/1xak_A.pdb BBB 43 47 -18.42 154.23 10.09 2.81 73.85 2.09 01
/data/non_redundant_PDB_database/1x/1xau_A.pdb BBGBB 15 21 14.95 159.99 7.08 3.89 56.64 5.91 11
/data/non_redundant_PDB_database/1x/1xau_A.pdb BABBBBB 28 36 -29.39 153.65 11.61 3.18 74.07 8.47 01
/data/non_redundant_PDB_database/1x/1xcr_A.pdb AGBBE 161 167 -1.63 164.00 12.97 6.67 59.02 11.64 10
/data/non_redundant_PDB_database/1x/1xcr_A.pdb E 209 211 -14.62 131.99 7.13 1.67 76.44 4.20 00
/data/non_redundant_PDB_database/1x/1xcr_A.pdb OB 242 245 25.69 103.87 7.19 0.33 87.41 4.87 01
/data/non_redundant_PDB_database/1x/1xcr_A.pdb BA 294 297 39.74 87.72 9.17 -4.25 117.60 0.23 00
/data/non_redundant_PDB_database/1x/1xcr_B.pdb AGBBE 161 167 -3.12 163.59 13.02 6.48 60.15 11.63 10
/data/non_redundant_PDB_database/1x/1xcr_B.pdb E 209 211 -15.74 131.22 7.11 1.42 78.50 4.47 00
/data/non_redundant_PDB_database/1x/1xcr_B.pdb OB 242 245 24.85 102.34 7.11 1.20 80.29 4.85 01
/data/non_redundant_PDB_database/1x/1xcr_B.pdb A 295 297 106.42 58.08 5.67 -0.35 93.54 2.25 10
/data/non_redundant_PDB_database/1x/1xdn_A.pdb BBB 36 40 14.63 119.80 11.28 -6.54 125.48 1.52 00
/data/non_redundant_PDB_database/1x/1xe0_A.pdb AABA 13 18 -10.89 147.17 8.31 6.44 39.13 5.00 00
/data/non_redundant_PDB_database/1x/1xe0_A.pdb BBBBBBEB 21 30 10.20 151.35 10.96 0.20 88.97 5.17 11
/data/non_redundant_PDB_database/1x/1xe0_A.pdb BAABBBBB 39 48 -24.88 154.47 8.44 1.39 80.52 4.47 11
/data/non_redundant_PDB_database/1x/1xe0_A.pdb AAABA 70 76 -17.11 146.56 8.44 6.15 43.21 6.37 00
/data/non_redundant_PDB_database/1x/1xe0_A.pdb BOB 84 88 2.51 130.23 7.47 -1.14 98.81 5.51 11
/data/non_redundant_PDB_database/1x/1xe0_A.pdb EAOB 94 99 -43.66 140.51 10.67 9.25 29.93 7.34 01
/data/non_redundant_PDB_database/1x/1xe0_B.pdb AABA 11 16 -10.85 145.34 8.05 6.14 40.31 5.48 00
/data/non_redundant_PDB_database/1x/1xe0_B.pdb BBBBAGB 19 27 3.24 156.56 13.84 0.63 87.39 5.57 10
/data/non_redundant_PDB_database/1x/1xe0_B.pdb BAABBBBB 37 46 -24.55 155.22 8.23 1.22 81.45 4.61 11
/data/non_redundant_PDB_database/1x/1xe0_B.pdb AAABA 68 74 -17.37 146.74 8.39 6.52 39.09 6.26 00
/data/non_redundant_PDB_database/1x/1xe0_B.pdb BOB 82 86 1.88 129.66 7.42 -1.81 104.14 5.58 11
/data/non_redundant_PDB_database/1x/1xe0_B.pdb EAOB 92 97 -39.64 145.02 10.40 10.17 12.22 7.93 01
/data/non_redundant_PDB_database/1x/1xe0_C.pdb AABA 10 15 -16.34 144.77 8.12 6.25 39.67 4.93 00
/data/non_redundant_PDB_database/1x/1xe0_C.pdb BEOE 18 23 -1.54 131.88 9.67 -0.96 95.67 7.47 10
/data/non_redundant_PDB_database/1x/1xe0_C.pdb BAABBBBB 31 40 -26.43 153.19 8.25 1.12 82.22 4.98 11
/data/non_redundant_PDB_database/1x/1xe0_C.pdb AAABA 62 68 -20.39 145.79 8.41 6.60 38.29 5.96 00
/data/non_redundant_PDB_database/1x/1xe0_C.pdb BOB 76 80 6.43 131.18 7.60 -0.61 94.63 5.90 11
/data/non_redundant_PDB_database/1x/1xe0_C.pdb EAOB 86 91 -41.89 143.71 10.41 8.79 32.39 7.93 01
/data/non_redundant_PDB_database/1x/1xe0_D.pdb AABA 11 16 -19.07 143.70 8.10 6.35 38.35 4.54 00
/data/non_redundant_PDB_database/1x/1xe0_D.pdb BAABBBBB 37 46 -26.33 152.86 8.46 1.42 80.34 4.83 11
/data/non_redundant_PDB_database/1x/1xe0_D.pdb AAABA 68 74 -19.35 147.19 8.37 6.50 39.07 5.93 00
/data/non_redundant_PDB_database/1x/1xe0_D.pdb OB 83 86 8.61 126.13 7.19 0.89 82.88 4.07 01
/data/non_redundant_PDB_database/1x/1xe0_D.pdb EABB 92 97 -43.16 142.53 10.43 8.87 31.69 8.03 01
/data/non_redundant_PDB_database/1x/1xe0_E.pdb AABA 11 16 -10.50 146.20 8.25 6.73 35.35 5.54 00
/data/non_redundant_PDB_database/1x/1xe0_E.pdb BBBOEB 19 26 16.53 147.78 10.83 0.73 86.13 5.21 11
/data/non_redundant_PDB_database/1x/1xe0_E.pdb BAABBBBB 35 44 -24.75 154.91 8.40 1.64 78.72 5.03 11
/data/non_redundant_PDB_database/1x/1xe0_E.pdb AAABA 66 72 -14.96 146.35 8.41 6.51 39.27 6.18 00
/data/non_redundant_PDB_database/1x/1xe0_E.pdb BOB 80 84 4.44 130.32 7.64 -0.80 96.04 5.63 11
/data/non_redundant_PDB_database/1x/1xe0_E.pdb EAOB 90 95 -40.56 143.01 10.50 8.13 39.29 7.59 01
/data/non_redundant_PDB_database/1x/1xe0_F.pdb AABA 12 17 -13.84 145.56 8.11 6.08 41.52 5.47 00
/data/non_redundant_PDB_database/1x/1xe0_F.pdb BBBGBB 20 27 8.37 155.20 14.00 0.70 87.13 5.67 10
/data/non_redundant_PDB_database/1x/1xe0_F.pdb BAABBBBB 37 46 -27.40 152.09 8.26 1.43 80.05 4.97 11
/data/non_redundant_PDB_database/1x/1xe0_F.pdb AAABA 68 74 -21.67 144.70 8.34 6.42 39.70 6.08 00
/data/non_redundant_PDB_database/1x/1xe0_F.pdb BOB 82 86 2.20 130.25 7.43 -1.25 99.67 5.50 11
/data/non_redundant_PDB_database/1x/1xe0_F.pdb EAOB 92 97 -42.46 143.46 10.33 8.27 36.83 8.07 01
/data/non_redundant_PDB_database/1x/1xe0_G.pdb AABA 11 16 -17.50 143.51 8.11 6.49 36.86 5.16 00
/data/non_redundant_PDB_database/1x/1xe0_G.pdb BBBABEBB 19 28 0.51 130.53 9.51 -0.60 93.61 7.25 10
/data/non_redundant_PDB_database/1x/1xe0_G.pdb BAABBBBB 36 45 -26.63 152.74 8.34 1.33 80.85 4.92 11
/data/non_redundant_PDB_database/1x/1xe0_G.pdb AAABA 67 73 -18.06 146.89 8.36 6.57 38.20 6.00 00
/data/non_redundant_PDB_database/1x/1xe0_G.pdb BOB 81 85 5.87 131.25 7.55 -0.28 92.15 5.59 11
/data/non_redundant_PDB_database/1x/1xe0_G.pdb EAOB 91 96 -43.25 142.85 10.36 8.33 36.45 8.49 01
/data/non_redundant_PDB_database/1x/1xe0_H.pdb AABA 11 16 -9.41 146.21 8.18 6.56 36.65 4.98 00
/data/non_redundant_PDB_database/1x/1xe0_H.pdb BOOOEB 19 26 17.87 146.98 10.82 0.80 85.78 5.26 11
/data/non_redundant_PDB_database/1x/1xe0_H.pdb BAABBBBB 35 44 -26.40 153.07 8.41 0.83 84.36 5.06 11
/data/non_redundant_PDB_database/1x/1xe0_H.pdb AAABA 66 72 -18.24 144.69 8.39 6.12 43.20 6.49 00
/data/non_redundant_PDB_database/1x/1xe0_H.pdb BOB 80 84 4.32 130.99 7.69 -0.52 93.85 5.76 11
/data/non_redundant_PDB_database/1x/1xe0_H.pdb EAOB 90 95 -40.96 143.79 10.49 8.60 34.93 7.20 01
/data/non_redundant_PDB_database/1x/1xe0_I.pdb AABA 11 16 -12.64 145.77 8.17 6.59 36.17 4.95 00
/data/non_redundant_PDB_database/1x/1xe0_I.pdb BBBAOAB 19 27 13.61 150.23 10.82 0.70 86.30 5.23 11
/data/non_redundant_PDB_database/1x/1xe0_I.pdb BAABBBBB 36 45 -24.57 154.75 8.41 1.03 82.97 4.43 11
/data/non_redundant_PDB_database/1x/1xe0_I.pdb AAABA 67 73 -18.77 146.29 8.42 6.41 40.44 6.04 00
/data/non_redundant_PDB_database/1x/1xe0_I.pdb BOB 81 85 2.23 130.77 7.46 -1.23 99.50 5.68 11
/data/non_redundant_PDB_database/1x/1xe0_I.pdb EAOB 91 96 -40.56 143.46 10.52 9.00 31.21 8.06 01
/data/non_redundant_PDB_database/1x/1xe0_J.pdb AABA 11 16 -6.70 144.78 8.07 6.40 37.45 5.97 00
/data/non_redundant_PDB_database/1x/1xe0_J.pdb BBBBEB 19 26 16.93 150.32 10.70 0.11 89.42 5.02 11
/data/non_redundant_PDB_database/1x/1xe0_J.pdb BAABBBBB 35 44 -24.60 155.07 8.23 1.33 80.70 4.50 11
/data/non_redundant_PDB_database/1x/1xe0_J.pdb AAABA 66 72 -17.69 145.39 8.38 6.12 43.10 6.01 00
/data/non_redundant_PDB_database/1x/1xe0_J.pdb BOB 80 84 3.36 129.78 7.43 -1.21 99.34 5.69 11
/data/non_redundant_PDB_database/1x/1xe0_J.pdb EAOB 90 95 -40.75 143.79 10.35 6.09 53.95 7.95 01
/data/non_redundant_PDB_database/1x/1xe7_A.pdb BAB 45 49 99.97 47.30 9.78 0.17 88.99 0.11 00
/data/non_redundant_PDB_database/1x/1xe7_A.pdb AB 61 64 -73.89 46.23 7.36 -4.25 125.31 5.04 11
/data/non_redundant_PDB_database/1x/1xe7_A.pdb BBGB 125 130 19.39 133.02 8.64 1.08 82.83 6.27 10
/data/non_redundant_PDB_database/1x/1xe7_B.pdb BAB 44 48 104.32 45.82 9.88 -0.39 92.24 0.37 00
/data/non_redundant_PDB_database/1x/1xe7_B.pdb AB 63 66 -82.25 42.32 7.40 -4.08 123.47 5.06 11
/data/non_redundant_PDB_database/1x/1xe7_B.pdb BBGB 127 132 14.88 136.70 8.74 0.42 87.28 6.54 10
/data/non_redundant_PDB_database/1x/1xe7_C.pdb BAB 45 49 106.66 46.34 9.96 -0.46 92.65 0.38 00
/data/non_redundant_PDB_database/1x/1xe7_C.pdb AB 60 63 -80.95 40.30 7.38 -4.02 123.03 5.09 11
/data/non_redundant_PDB_database/1x/1xe7_C.pdb BBGB 124 129 17.09 135.55 8.71 1.19 82.12 6.42 10
/data/non_redundant_PDB_database/1x/1xff_A.pdb BBB 175 179 -26.89 148.83 12.86 10.22 37.38 11.94 00
/data/non_redundant_PDB_database/1x/1xff_A.pdb BBBGB 205 211 -2.05 148.40 11.56 -6.57 124.60 7.35 00
/data/non_redundant_PDB_database/1x/1xff_B.pdb BBB 175 179 -35.72 149.60 12.95 9.95 39.78 11.74 00
/data/non_redundant_PDB_database/1x/1xff_B.pdb BBBGB 205 211 -2.11 148.70 11.58 -6.91 126.64 7.93 00
/data/non_redundant_PDB_database/1x/1xgk_A.pdb ABBAABB 177 185 -53.47 124.14 12.47 -1.18 95.45 10.87 11
/data/non_redundant_PDB_database/1x/1xiw_A.pdb BABGBGBB 16 25 -54.56 127.58 10.02 -7.05 134.73 5.43 01
/data/non_redundant_PDB_database/1x/1xiw_B.pdb BABB 15 20 -35.42 128.46 8.02 -3.88 118.94 7.84 01
/data/non_redundant_PDB_database/1x/1xiw_B.pdb AAAGB 41 47 15.72 165.71 11.43 -2.75 103.93 6.86 00
/data/non_redundant_PDB_database/1x/1xiw_C.pdb ABBAGGB 26 34 -31.37 150.58 9.26 -1.02 96.34 6.95 11
/data/non_redundant_PDB_database/1x/1xiw_D.pdb GBBAAA 25 32 -20.06 155.29 12.16 3.43 73.61 11.82 01
/data/non_redundant_PDB_database/1x/1xiw_D.pdb BAAAAAA 60 68 -17.15 154.44 8.61 1.56 79.57 6.78 11
/data/non_redundant_PDB_database/1x/1xiw_E.pdb BAABBGBB 16 25 -55.33 126.75 10.03 -7.20 135.85 5.69 01
/data/non_redundant_PDB_database/1x/1xiw_F.pdb BAAB 14 19 -31.39 129.22 7.86 -3.77 118.65 7.52 01
/data/non_redundant_PDB_database/1x/1xiw_F.pdb AAAGB 40 46 17.52 164.33 11.47 -3.24 106.41 6.83 00
/data/non_redundant_PDB_database/1x/1xiw_G.pdb ABBAGGB 26 34 -32.30 149.75 9.31 -1.47 99.09 7.09 11
/data/non_redundant_PDB_database/1x/1xiw_H.pdb GBBAAA 25 32 -19.94 156.27 12.19 3.22 74.66 11.77 01
/data/non_redundant_PDB_database/1x/1xkw_A.pdb GGBBBA 68 75 -80.01 112.03 11.45 -6.38 123.86 8.05 11
/data/non_redundant_PDB_database/1x/1xkw_A.pdb BBBBABB 125 133 49.18 124.45 15.83 -9.93 128.83 3.61 01
/data/non_redundant_PDB_database/1x/1xkw_A.pdb BB 582 585 -17.95 66.85 8.82 -0.85 95.54 4.52 11
/data/non_redundant_PDB_database/1x/1xkw_A.pdb BB 596 599 -137.25 48.36 8.77 -0.92 96.04 1.55 11
/data/non_redundant_PDB_database/1x/1xoc_A.pdb BB 246 249 82.54 79.96 8.35 4.94 53.74 0.36 11
/data/non_redundant_PDB_database/1x/1xoc_A.pdb B 472 474 42.63 58.88 6.88 0.20 88.32 0.93 00
/data/non_redundant_PDB_database/1x/1xod_A.pdb BBAAB 54 60 35.28 127.16 13.32 -1.00 94.30 7.91 00
/data/non_redundant_PDB_database/1x/1xru_A.pdb ABBB 85 90 2.60 167.33 8.08 -1.82 102.99 7.52 11
/data/non_redundant_PDB_database/1x/1xru_A.pdb BBGB 101 106 18.42 137.81 6.45 3.92 52.59 3.59 10
/data/non_redundant_PDB_database/1x/1xru_A.pdb BBGBAB 109 116 11.60 155.01 8.68 -0.56 93.73 8.47 11
/data/non_redundant_PDB_database/1x/1xru_A.pdb GBBAABB 211 219 -6.54 169.57 9.85 1.96 78.52 9.06 01
/data/non_redundant_PDB_database/1x/1xru_A.pdb BBG 234 238 17.36 156.15 6.59 2.28 69.80 4.36 11
/data/non_redundant_PDB_database/1x/1xru_A.pdb BAAB 242 247 18.50 144.45 7.16 2.16 72.45 5.41 10
/data/non_redundant_PDB_database/1x/1xru_A.pdb ABBB 252 257 -21.81 154.21 10.07 -5.37 122.21 9.12 10
/data/non_redundant_PDB_database/1x/1xru_B.pdb ABBB 85 90 3.14 167.06 8.11 -1.85 103.20 7.59 11
/data/non_redundant_PDB_database/1x/1xru_B.pdb BBGB 101 106 17.14 138.10 6.47 3.86 53.43 3.70 10
/data/non_redundant_PDB_database/1x/1xru_B.pdb BBGBAB 109 116 11.29 155.54 8.72 -0.44 92.90 8.43 11
/data/non_redundant_PDB_database/1x/1xru_B.pdb GBBAABB 211 219 -6.46 169.71 9.87 1.72 79.94 9.09 01
/data/non_redundant_PDB_database/1x/1xru_B.pdb BBG 234 238 17.13 155.88 6.55 1.97 72.49 4.43 11
/data/non_redundant_PDB_database/1x/1xru_B.pdb BAAB 242 247 18.74 144.64 7.14 2.15 72.51 5.40 10
/data/non_redundant_PDB_database/1x/1xru_B.pdb ABBB 252 257 -21.46 154.56 10.00 -5.56 123.78 9.04 10
/data/non_redundant_PDB_database/1x/1xs1_C.pdb BBGBB 83 89 42.42 136.15 7.54 3.87 59.13 2.92 11
/data/non_redundant_PDB_database/1x/1xs1_C.pdb ABABB 141 147 -3.89 156.86 7.86 -0.17 91.21 6.33 11
/data/non_redundant_PDB_database/1x/1xs1_C.pdb BGB 150 154 67.81 100.16 9.50 7.50 37.84 0.69 00
/data/non_redundant_PDB_database/1x/1xs1_D.pdb BBGBB 83 89 42.75 136.72 7.73 4.33 55.90 2.90 11
/data/non_redundant_PDB_database/1x/1xs1_D.pdb ABABB 141 147 -2.69 158.27 7.89 -0.58 94.20 6.72 11
/data/non_redundant_PDB_database/1x/1xs1_D.pdb BGB 150 154 66.03 102.36 9.57 8.95 20.61 0.98 00
/data/non_redundant_PDB_database/1x/1xt5_A.pdb BABA 8 13 -121.00 35.77 13.11 -0.77 93.37 6.20 00
/data/non_redundant_PDB_database/1x/1xt5_A.pdb GBABBB 31 38 -41.92 143.77 14.84 0.89 86.55 10.32 00
/data/non_redundant_PDB_database/1x/1xt8_A.pdb XXX 189 193 -56.13 103.03 10.44 5.30 59.52 6.03 01
/data/non_redundant_PDB_database/1x/1xt8_B.pdb XXX 192 196 -54.38 104.27 10.56 7.71 43.10 5.75 01
/data/non_redundant_PDB_database/1x/1xtt_A.pdb BAAAAB 65 72 4.58 51.53 14.90 -0.79 93.04 3.20 01
/data/non_redundant_PDB_database/1x/1xtt_B.pdb BAAAAB 65 72 2.74 53.74 15.14 -0.90 93.41 3.46 01
/data/non_redundant_PDB_database/1x/1xtt_C.pdb BAAAAB 65 72 7.28 51.28 14.81 -0.49 91.91 2.94 01
/data/non_redundant_PDB_database/1x/1xtt_D.pdb BAAAAB 65 72 2.41 52.66 15.09 -1.42 95.39 2.79 01
/data/non_redundant_PDB_database/1x/1xub_A.pdb BBBB 118 123 19.65 73.95 15.31 -7.50 119.36 2.69 00
/data/non_redundant_PDB_database/1x/1xv2_A.pdb XXX 146 150 32.66 122.87 9.98 -3.30 109.32 7.68 10
/data/non_redundant_PDB_database/1x/1xv2_A.pdb BA 199 202 26.10 88.85 9.32 -3.02 108.89 3.04 00
/data/non_redundant_PDB_database/1x/1xv2_B.pdb XXX 146 150 32.35 123.70 10.22 -2.46 103.93 7.66 10
/data/non_redundant_PDB_database/1x/1xv2_B.pdb BA 199 202 20.52 89.30 9.29 -3.17 109.94 3.36 00
/data/non_redundant_PDB_database/1x/1xv2_C.pdb XXX 147 151 28.80 122.25 10.06 -4.14 114.31 7.15 10
/data/non_redundant_PDB_database/1x/1xv2_C.pdb BA 200 203 23.23 88.28 9.34 -2.19 103.54 3.07 00
/data/non_redundant_PDB_database/1x/1xv2_D.pdb XXX 146 150 31.26 122.74 10.21 -3.99 113.01 7.50 10
/data/non_redundant_PDB_database/1x/1xv2_D.pdb BA 199 202 24.06 87.08 9.29 -2.55 105.96 2.96 00
/data/non_redundant_PDB_database/1x/1xwv_A.pdb BGBBEABB 18 27 -137.19 50.20 8.41 -3.23 112.58 7.18 11
/data/non_redundant_PDB_database/1x/1xwv_A.pdb BGB 30 34 5.84 145.74 8.13 -6.21 139.73 1.61 10
/data/non_redundant_PDB_database/1x/1xwv_A.pdb BABBBAB 42 50 -44.73 135.25 12.82 -4.30 109.62 11.26 01
/data/non_redundant_PDB_database/1x/1xwv_A.pdb AA 122 125 61.92 49.44 7.05 -1.36 101.16 3.49 11
/data/non_redundant_PDB_database/1x/1xwv_B.pdb BGBBEABB 18 27 -132.02 54.03 8.31 -3.46 114.62 7.24 11
/data/non_redundant_PDB_database/1x/1xwv_B.pdb BGB 30 34 6.30 144.40 7.84 -6.01 140.05 1.25 10
/data/non_redundant_PDB_database/1x/1xwv_B.pdb BABBBABB 42 51 -71.65 109.46 15.92 -3.45 102.53 13.71 00
/data/non_redundant_PDB_database/1x/1xwv_B.pdb AA 122 125 59.74 52.98 7.01 -1.59 103.13 3.57 11
/data/non_redundant_PDB_database/1y/1y0k_A.pdb AGBB 73 78 -32.24 139.83 14.75 -9.95 132.41 9.65 01
/data/non_redundant_PDB_database/1y/1y0k_A.pdb BAA 117 121 41.99 122.77 8.42 -0.73 94.98 6.43 01
/data/non_redundant_PDB_database/1y/1y9l_A.pdb B 41 43 92.12 54.60 6.84 2.15 71.70 0.97 00
/data/non_redundant_PDB_database/1y/1yar_H.pdb BABBBBEA 16 25 93.22 118.77 19.42 2.43 82.83 5.92 10
/data/non_redundant_PDB_database/1y/1yar_H.pdb AABBA 28 34 -163.44 22.38 15.57 -7.21 117.59 9.94 10
/data/non_redundant_PDB_database/1y/1yar_H.pdb A 122 124 -12.79 117.61 5.22 -2.32 116.41 2.36 10
/data/non_redundant_PDB_database/1y/1yar_I.pdb BABBBBEA 16 25 94.50 118.79 19.46 2.41 82.88 6.25 10
/data/non_redundant_PDB_database/1y/1yar_I.pdb AABBA 28 34 -164.20 21.10 15.54 -7.14 117.35 10.15 10
/data/non_redundant_PDB_database/1y/1yar_I.pdb A 122 124 -13.82 116.88 5.16 -2.22 115.49 2.55 10
/data/non_redundant_PDB_database/1y/1yar_J.pdb BABBBBEA 16 25 90.84 118.82 19.40 2.41 82.86 6.10 10
/data/non_redundant_PDB_database/1y/1yar_J.pdb ABBBA 28 34 -164.91 21.25 15.59 -7.05 116.87 9.92 10
/data/non_redundant_PDB_database/1y/1yar_J.pdb A 122 124 -13.27 116.40 5.19 -2.22 115.28 2.53 10
/data/non_redundant_PDB_database/1y/1yar_K.pdb BABBBBEA 16 25 90.42 119.17 19.39 1.93 84.29 6.13 10
/data/non_redundant_PDB_database/1y/1yar_K.pdb ABBBA 28 34 -164.33 21.14 15.52 -6.79 115.94 10.06 10
/data/non_redundant_PDB_database/1y/1yar_K.pdb A 122 124 -13.01 117.24 5.21 -2.19 114.84 2.39 10
/data/non_redundant_PDB_database/1y/1yar_L.pdb BABBBBEA 16 25 97.55 117.01 19.37 2.39 82.92 5.81 10
/data/non_redundant_PDB_database/1y/1yar_L.pdb ABBBA 28 34 -165.14 21.39 15.48 -6.51 114.87 10.19 10
/data/non_redundant_PDB_database/1y/1yar_L.pdb A 122 124 -13.45 116.85 5.21 -2.26 115.69 2.42 10
/data/non_redundant_PDB_database/1y/1yar_M.pdb BABBBBEA 16 25 91.08 118.14 19.32 1.66 85.08 5.95 10
/data/non_redundant_PDB_database/1y/1yar_M.pdb AABBA 28 34 -162.83 22.58 15.43 -6.50 114.91 10.05 10
/data/non_redundant_PDB_database/1y/1yar_M.pdb A 122 124 -14.51 117.07 5.19 -2.31 116.36 2.45 10
/data/non_redundant_PDB_database/1y/1yar_N.pdb BABBBBEA 16 25 93.05 118.09 19.38 2.18 83.54 5.94 10
/data/non_redundant_PDB_database/1y/1yar_N.pdb AABBA 28 34 -162.31 23.18 15.49 -7.18 117.63 9.91 10
/data/non_redundant_PDB_database/1y/1yar_N.pdb A 122 124 -11.73 118.22 5.16 -2.20 115.22 2.44 10
/data/non_redundant_PDB_database/1y/1yb3_A.pdb GB 39 42 44.77 80.88 9.17 -4.25 117.60 6.96 00
/data/non_redundant_PDB_database/1y/1yb3_A.pdb BAB 51 55 13.46 106.08 10.62 -7.64 136.02 1.87 00
/data/non_redundant_PDB_database/1y/1yfq_A.pdb BABBBABB 5 14 -49.18 119.95 15.06 -13.14 150.81 1.42 01
/data/non_redundant_PDB_database/1y/1yg9_A.pdb BAAG 15 20 -41.57 135.68 4.86 4.03 34.09 1.30 10
/data/non_redundant_PDB_database/1y/1yg9_A.pdb BBGB 210 215 -73.03 75.48 9.91 1.41 81.83 7.55 10
/data/non_redundant_PDB_database/1y/1yg9_A.pdb BAAAA 276 282 -108.38 38.17 9.99 -1.86 100.71 4.66 10
/data/non_redundant_PDB_database/1y/1yg9_A.pdb A 291 293 -113.11 52.72 5.35 0.80 81.39 2.58 10
/data/non_redundant_PDB_database/1y/1yga_A.pdb ABA 191 195 -79.34 81.70 9.66 -5.82 127.04 7.13 10
/data/non_redundant_PDB_database/1y/1yga_B.pdb ABA 191 195 -79.85 80.85 9.68 -5.75 126.43 7.17 10
/data/non_redundant_PDB_database/1y/1yhf_A.pdb BGB 82 86 21.70 135.46 8.27 2.77 70.46 4.51 00
/data/non_redundant_PDB_database/1y/1yhf_A.pdb BBGBB 89 95 25.50 134.13 7.09 -0.11 90.89 5.86 11
/data/non_redundant_PDB_database/1y/1yi9_A.pdb EEAABBA 112 120 -3.98 122.32 8.59 3.35 67.05 5.74 10
/data/non_redundant_PDB_database/1y/1yi9_A.pdb BAABBBBB 220 229 -17.41 151.88 8.91 4.81 57.30 7.66 11
/data/non_redundant_PDB_database/1y/1yi9_A.pdb BBGB 237 242 34.64 125.29 8.20 5.17 50.94 3.75 10
/data/non_redundant_PDB_database/1y/1yi9_A.pdb BBAEB 249 255 -34.77 150.52 9.22 0.82 84.87 4.61 11
/data/non_redundant_PDB_database/1y/1yle_A.pdb AAABGB 116 123 53.54 110.18 17.16 -9.92 125.32 2.19 10
/data/non_redundant_PDB_database/1y/1yll_A.pdb AABB 86 91 22.16 136.08 9.15 3.73 65.95 2.50 01
/data/non_redundant_PDB_database/1y/1yll_A.pdb ABEB 95 100 -28.92 135.05 7.70 2.00 74.93 4.29 11
/data/non_redundant_PDB_database/1y/1yll_A.pdb BAAA 107 112 25.92 149.18 6.99 1.70 75.88 4.92 11
/data/non_redundant_PDB_database/1y/1yll_A.pdb BG 121 124 14.26 137.10 5.89 3.41 54.57 1.36 10
/data/non_redundant_PDB_database/1y/1yll_A.pdb ABA 129 133 -15.08 143.82 10.23 -3.27 108.67 5.79 10
/data/non_redundant_PDB_database/1y/1yll_A.pdb ABBG 138 143 8.96 158.23 6.95 0.08 89.36 6.00 11
/data/non_redundant_PDB_database/1y/1yll_A.pdb BBGB 155 160 6.97 136.64 6.82 1.76 75.01 5.16 10
/data/non_redundant_PDB_database/1y/1yll_A.pdb GBBEB 164 170 -0.71 173.50 11.94 -0.24 91.17 11.90 01
/data/non_redundant_PDB_database/1y/1yll_A.pdb BABB 175 180 -19.85 146.63 9.10 1.01 83.66 7.97 01
/data/non_redundant_PDB_database/1y/1yll_B.pdb BAAAB 5 11 103.51 44.23 11.84 3.00 75.35 6.48 10
/data/non_redundant_PDB_database/1y/1yll_B.pdb AABB 84 89 23.64 136.67 9.11 3.47 67.63 2.25 01
/data/non_redundant_PDB_database/1y/1yll_B.pdb ABEB 93 98 -25.36 137.59 7.68 2.00 74.88 4.17 11
/data/non_redundant_PDB_database/1y/1yll_B.pdb XXX 120 124 -16.22 119.70 11.05 8.48 39.84 4.46 00
/data/non_redundant_PDB_database/1y/1yll_B.pdb ABA 127 131 -16.03 141.83 10.20 -3.47 109.86 6.07 10
/data/non_redundant_PDB_database/1y/1yll_B.pdb ABBG 136 141 9.48 158.92 7.04 0.81 83.41 5.95 11
/data/non_redundant_PDB_database/1y/1yll_B.pdb BBGB 153 158 4.98 135.65 6.83 2.82 65.59 5.34 10
/data/non_redundant_PDB_database/1y/1yll_B.pdb BGBBEB 161 168 -3.87 172.78 11.06 -3.53 108.60 10.08 11
/data/non_redundant_PDB_database/1y/1yll_B.pdb XXX 175 179 -19.85 158.70 12.29 0.52 87.57 7.77 00
/data/non_redundant_PDB_database/1y/1yll_C.pdb AABB 91 96 22.84 135.64 9.09 3.48 67.49 1.87 01
/data/non_redundant_PDB_database/1y/1yll_C.pdb ABEB 100 105 -29.65 135.83 7.73 1.83 76.32 4.31 11
/data/non_redundant_PDB_database/1y/1yll_C.pdb BAAAB 112 118 6.23 167.08 8.88 -0.27 91.73 7.71 10
/data/non_redundant_PDB_database/1y/1yll_C.pdb XXX 125 129 -18.41 144.57 9.76 0.67 86.09 4.67 00
/data/non_redundant_PDB_database/1y/1yll_C.pdb ABA 134 138 -14.70 143.04 10.25 -3.12 107.71 5.98 10
/data/non_redundant_PDB_database/1y/1yll_C.pdb ABBG 143 148 10.92 159.10 7.11 0.91 82.65 5.95 11
/data/non_redundant_PDB_database/1y/1yll_C.pdb BBGB 160 165 9.62 138.19 6.73 2.29 70.11 4.92 10
/data/non_redundant_PDB_database/1y/1yll_C.pdb GBBEB 169 175 -1.31 172.76 12.09 -2.13 100.16 12.05 01
/data/non_redundant_PDB_database/1y/1yll_C.pdb XXX 182 186 -12.51 157.18 11.74 1.14 84.45 8.57 00
/data/non_redundant_PDB_database/1y/1yll_D.pdb AABB 90 95 23.48 135.73 9.21 3.96 64.54 2.37 01
/data/non_redundant_PDB_database/1y/1yll_D.pdb ABEB 99 104 -27.99 135.42 7.59 1.88 75.66 4.33 11
/data/non_redundant_PDB_database/1y/1yll_D.pdb XXX 126 130 -16.76 121.06 11.13 8.39 41.10 4.28 00
/data/non_redundant_PDB_database/1y/1yll_D.pdb ABA 133 137 -14.67 142.23 10.18 -3.14 107.98 6.13 10
/data/non_redundant_PDB_database/1y/1yll_D.pdb ABBG 142 147 9.92 158.43 7.07 0.60 85.12 5.96 11
/data/non_redundant_PDB_database/1y/1yll_D.pdb BBGB 159 164 6.99 137.28 6.89 2.12 72.09 5.20 10
/data/non_redundant_PDB_database/1y/1yll_D.pdb BGBBEB 167 174 -2.67 174.29 11.21 -3.45 107.93 10.23 11
/data/non_redundant_PDB_database/1y/1yll_D.pdb XXX 181 185 -22.15 154.79 11.97 1.89 80.90 7.49 00
/data/non_redundant_PDB_database/1y/1yoa_A.pdb AB 33 36 46.30 62.30 7.43 -2.47 109.37 3.98 11
/data/non_redundant_PDB_database/1y/1ypy_A.pdb G 44 46 38.01 106.36 6.08 1.92 71.63 4.79 01
/data/non_redundant_PDB_database/1y/1ypy_A.pdb BBAABB 134 141 -9.19 128.76 6.95 3.07 63.77 4.61 01
/data/non_redundant_PDB_database/1y/1ypy_B.pdb G 43 45 32.61 108.99 6.08 2.09 69.93 4.55 01
/data/non_redundant_PDB_database/1y/1ypy_B.pdb BBBGBB 133 140 -6.44 133.09 6.81 2.71 66.54 4.46 01
/data/non_redundant_PDB_database/1y/1yq5_A.pdb BAABABE 68 76 -31.77 142.56 12.26 -7.10 125.39 9.96 00
/data/non_redundant_PDB_database/1y/1yq5_A.pdb BBAABB 93 100 -39.80 139.75 7.93 -4.99 128.96 6.60 00
/data/non_redundant_PDB_database/1y/1yq5_A.pdb AABBBABB 126 135 -28.80 146.62 13.48 0.99 85.78 5.03 10
/data/non_redundant_PDB_database/1y/1yq5_B.pdb BAABABE 68 76 -32.10 142.24 12.24 -7.03 125.06 9.92 00
/data/non_redundant_PDB_database/1y/1yq5_B.pdb BBAABB 93 100 -39.78 139.72 7.92 -4.97 128.84 6.58 00
/data/non_redundant_PDB_database/1y/1yq5_B.pdb AABBBABB 126 135 -28.82 146.45 13.50 1.15 85.11 5.08 10
/data/non_redundant_PDB_database/1y/1yqd_A.pdb BBBBAA 29 36 44.52 132.94 11.78 -0.31 91.52 6.22 11
/data/non_redundant_PDB_database/1y/1yqd_B.pdb BBBBAA 29 36 43.83 133.21 11.77 -0.33 91.62 6.21 11
/data/non_redundant_PDB_database/1y/1yrr_A.pdb B 53 55 -170.52 37.18 6.27 0.47 85.67 0.40 10
/data/non_redundant_PDB_database/1y/1yrr_B.pdb B 52 54 -168.18 38.49 6.33 0.89 81.95 0.21 10
/data/non_redundant_PDB_database/1y/1ysr_A.pdb BBBBBB 30 37 -14.75 92.77 15.74 0.95 86.54 12.97 10
/data/non_redundant_PDB_database/1y/1ysr_B.pdb BBBBBB 31 38 -17.39 95.15 15.92 0.97 86.51 12.93 10
/data/non_redundant_PDB_database/1y/1ysr_C.pdb BBBBBB 30 37 -18.75 93.59 15.91 0.53 88.10 12.91 10
/data/non_redundant_PDB_database/1y/1yu0_A.pdb BBG 73 77 116.85 71.24 7.53 0.39 87.05 3.60 11
/data/non_redundant_PDB_database/1y/1yu0_A.pdb BABABG 171 178 -58.52 107.84 10.67 2.41 76.98 7.49 01
/data/non_redundant_PDB_database/1y/1yx1_A.pdb B 186 188 -62.97 47.40 6.99 -4.42 129.22 1.78 00
/data/non_redundant_PDB_database/1y/1yx1_B.pdb B 186 188 -60.01 46.61 6.97 -4.30 128.06 1.61 00
/data/non_redundant_PDB_database/1y/1yx1_C.pdb B 186 188 -67.20 44.98 6.99 -4.04 125.35 1.57 00
/data/non_redundant_PDB_database/1y/1yz1_A.pdb AAB 17 21 59.68 113.73 9.86 7.01 44.68 4.79 00
/data/non_redundant_PDB_database/1y/1yz1_A.pdb AAA 137 141 60.31 86.49 6.88 2.87 65.29 0.89 01
/data/non_redundant_PDB_database/1y/1yz1_B.pdb AAB 17 21 63.33 111.25 9.89 6.64 47.80 4.61 00
/data/non_redundant_PDB_database/1y/1yz1_B.pdb AAA 136 140 56.06 89.40 6.93 2.94 64.91 0.63 01
/data/non_redundant_PDB_database/1y/1yz1_C.pdb AABB 17 22 56.76 109.71 9.18 4.12 63.38 7.08 01
/data/non_redundant_PDB_database/1y/1yz1_C.pdb AAA 136 140 56.44 89.69 6.89 2.26 70.84 0.94 01
/data/non_redundant_PDB_database/1y/1yz1_D.pdb AAB 17 21 57.67 113.85 9.65 7.13 42.35 4.13 00
/data/non_redundant_PDB_database/1y/1yz1_D.pdb AAA 135 139 58.30 88.93 7.07 2.07 72.99 0.57 01
/data/non_redundant_PDB_database/1z/1z0n_A.pdb AAEEAB 8 15 -30.52 149.91 8.15 -5.39 131.43 7.91 11
/data/non_redundant_PDB_database/1z/1z0n_B.pdb AAEEAB 8 15 -29.35 151.28 8.16 -4.70 125.22 8.04 11
/data/non_redundant_PDB_database/1z/1z0n_C.pdb AAEEAB 8 15 -28.00 152.60 7.98 -4.23 122.01 7.80 11
/data/non_redundant_PDB_database/1z/1z1y_A.pdb BBG 24 28 9.27 147.38 5.76 -1.20 102.07 4.53 11
/data/non_redundant_PDB_database/1z/1z1y_A.pdb BBG 73 77 26.32 126.82 5.62 -0.43 94.42 4.03 11
/data/non_redundant_PDB_database/1z/1z1y_A.pdb BB 115 118 -0.78 169.37 7.86 -3.59 117.18 4.36 10
/data/non_redundant_PDB_database/1z/1z1y_B.pdb BBG 24 28 6.57 146.24 5.65 -1.50 105.40 4.74 11
/data/non_redundant_PDB_database/1z/1z1y_B.pdb BBG 73 77 34.77 125.02 5.65 -0.38 93.88 4.07 11
/data/non_redundant_PDB_database/1z/1z1y_B.pdb BB 115 118 1.94 168.36 7.89 -3.32 114.91 4.58 10
/data/non_redundant_PDB_database/1z/1z9l_A.pdb BAA 12 16 -160.03 25.64 9.04 -2.08 103.32 7.72 00
/data/non_redundant_PDB_database/1z/1z9l_A.pdb OBAABB 20 27 -30.91 147.69 7.27 4.09 55.72 2.52 01
/data/non_redundant_PDB_database/1z/1z9l_A.pdb ABABB 35 41 -8.03 160.48 7.24 1.18 80.61 6.18 11
/data/non_redundant_PDB_database/1z/1z9l_A.pdb ABAAA 47 53 0.51 175.50 7.95 -0.49 93.52 7.85 11
/data/non_redundant_PDB_database/1z/1z9l_A.pdb BA 56 59 -166.48 13.98 7.91 -4.10 121.24 5.84 00
/data/non_redundant_PDB_database/1z/1z9l_A.pdb BBGB 62 67 3.46 142.87 6.84 3.35 60.65 4.35 10
/data/non_redundant_PDB_database/1z/1zgk_A.pdb EE 56 59 -11.95 67.90 9.95 -0.19 91.10 7.15 00
/data/non_redundant_PDB_database/1z/1zgk_A.pdb BAB 68 72 30.31 80.33 12.43 -7.66 128.02 3.37 00
/data/non_redundant_PDB_database/1z/1zgk_A.pdb BABBBBGB 275 284 -35.35 145.00 16.37 -5.65 110.17 11.63 00
/data/non_redundant_PDB_database/1z/1zk5_A.pdb EBBG 12 17 -178.62 25.37 10.47 1.75 80.37 4.56 01
/data/non_redundant_PDB_database/1z/1zk5_A.pdb BBBB 107 112 -1.22 170.76 10.97 -2.80 104.79 6.10 00
/data/non_redundant_PDB_database/1z/1zk5_A.pdb ABBBAAG 125 133 -50.87 128.66 9.84 2.52 75.17 6.39 10
/data/non_redundant_PDB_database/1z/1zk5_A.pdb BB 136 139 12.51 78.64 7.87 -0.08 90.62 3.45 11
/data/non_redundant_PDB_database/1z/1zk5_A.pdb BB 165 168 115.41 45.66 8.38 1.85 77.23 2.64 11
/data/non_redundant_PDB_database/1z/1zl0_A.pdb EBABB 176 182 -102.10 98.05 13.32 12.14 24.31 7.40 01
/data/non_redundant_PDB_database/1z/1zl0_B.pdb EBABB 172 178 -100.55 98.65 13.57 12.07 27.24 7.75 01
/data/non_redundant_PDB_database/1z/1zld_A.pdb ABBB 47 52 -20.98 157.54 8.62 2.78 71.22 7.63 11
/data/non_redundant_PDB_database/1z/1zld_A.pdb BB 77 80 15.81 140.92 8.56 -3.03 110.71 1.07 00
/data/non_redundant_PDB_database/1z/1zn6_A.pdb XXX 100 104 -19.85 91.90 10.14 -7.35 136.40 8.08 01
/data/non_redundant_PDB_database/1z/1zps_A.pdb BGAAAGBB 61 70 49.91 97.43 8.97 -6.41 135.59 1.28 01
/data/non_redundant_PDB_database/1z/1zps_B.pdb BGAAAGBB 65 74 60.84 96.46 8.95 -5.93 131.48 0.35 01
/data/non_redundant_PDB_database/1z/1zvt_A.pdb AAB 42 46 -3.39 150.21 8.31 6.71 36.16 1.87 00
/data/non_redundant_PDB_database/1z/1zvt_A.pdb BAB 196 200 -14.05 140.79 9.16 1.03 83.53 7.97 10
/data/non_redundant_PDB_database/1z/1zvt_B.pdb AAB 42 46 -1.72 148.56 8.44 5.99 44.78 1.64 00
/data/non_redundant_PDB_database/1z/1zvt_B.pdb BAAB 196 201 -17.11 141.90 9.81 0.58 86.60 8.45 10
/data/non_redundant_PDB_database/2a/2a14_A.pdb BGBA 194 199 -69.25 95.90 10.71 -7.31 133.01 8.17 10
/data/non_redundant_PDB_database/2a/2a2c_A.pdb BBBAA 212 218 -11.89 123.25 14.47 -5.35 111.71 1.80 11
/data/non_redundant_PDB_database/2a/2a2c_A.pdb BBBBBB 434 441 -52.75 104.72 19.55 12.26 51.15 6.68 11
/data/non_redundant_PDB_database/2a/2a6z_A.pdb GBBEBBAB 72 81 -19.49 161.90 12.37 5.11 65.60 9.46 00
/data/non_redundant_PDB_database/2a/2a6z_A.pdb AABBBBB 183 191 -6.02 172.80 20.99 -15.97 139.54 5.78 11
/data/non_redundant_PDB_database/2a/2abs_A.pdb BBB 9 13 -28.67 89.70 12.56 -4.49 110.93 6.71 00
/data/non_redundant_PDB_database/2a/2abs_A.pdb BBGBBBB 109 117 93.93 103.41 14.92 -14.78 172.27 6.96 01
/data/non_redundant_PDB_database/2a/2ag4_A.pdb ABAAABA 9 17 28.43 157.64 9.25 1.08 83.27 7.02 10
/data/non_redundant_PDB_database/2a/2ag4_A.pdb ABBBBOBB 43 52 -50.57 127.42 15.60 9.09 54.37 13.64 10
/data/non_redundant_PDB_database/2a/2ag4_B.pdb ABBBBOBB 43 52 -50.91 127.10 15.67 8.55 56.96 13.93 10
/data/non_redundant_PDB_database/2a/2ahu_A.pdb BBBBA 174 180 -22.51 94.15 18.74 4.79 75.20 2.14 10
/data/non_redundant_PDB_database/2a/2ahu_A.pdb EBABBGGB 401 410 32.68 108.86 17.06 -4.02 103.64 1.02 00
/data/non_redundant_PDB_database/2a/2ahu_B.pdb BBBBA 174 180 -24.34 93.95 18.60 5.38 73.19 2.19 10
/data/non_redundant_PDB_database/2a/2ahu_B.pdb EBABBGGB 401 410 35.57 111.13 17.01 -4.24 104.43 0.93 00
/data/non_redundant_PDB_database/2a/2ahu_C.pdb BBBBA 174 180 -23.74 94.60 18.72 5.21 73.84 1.45 10
/data/non_redundant_PDB_database/2a/2ahu_C.pdb BBABBGGB 401 410 32.76 102.80 16.37 -3.69 103.02 1.51 00
/data/non_redundant_PDB_database/2a/2ahu_D.pdb BBBBA 174 180 -23.32 94.39 18.75 5.43 73.17 1.96 10
/data/non_redundant_PDB_database/2a/2ahu_D.pdb BBABBGGB 401 410 38.72 109.26 16.98 -3.73 102.70 1.28 00
/data/non_redundant_PDB_database/2a/2aot_A.pdb AB 278 281 118.55 41.44 9.22 -5.96 130.31 0.97 00
/data/non_redundant_PDB_database/2a/2aot_B.pdb AB 278 281 119.17 36.84 9.08 -5.30 125.72 0.23 00
/data/non_redundant_PDB_database/2a/2aq2_A.pdb BA 7 10 -159.64 17.99 8.02 -3.27 114.02 5.37 00
/data/non_redundant_PDB_database/2a/2aq2_A.pdb BBGBB 13 19 13.37 159.44 7.42 1.28 80.09 6.71 11
/data/non_redundant_PDB_database/2a/2aq2_A.pdb AAGBA 25 31 -27.98 149.00 10.31 -5.73 123.72 10.03 10
/data/non_redundant_PDB_database/2a/2aq6_A.pdb BBBBAAAG 33 42 -108.17 98.66 13.53 -3.07 103.12 7.89 00
/data/non_redundant_PDB_database/2a/2arc_A.pdb XXX 46 50 -23.62 148.90 12.88 10.91 32.12 8.12 00
/data/non_redundant_PDB_database/2a/2arc_A.pdb BG 61 64 40.19 123.35 5.73 4.61 36.41 2.32 01
/data/non_redundant_PDB_database/2a/2arc_A.pdb BBGBB 68 74 3.58 145.50 7.45 0.76 84.14 6.59 11
/data/non_redundant_PDB_database/2a/2arc_B.pdb XXX 46 50 -23.43 148.66 12.94 10.61 34.87 8.91 00
/data/non_redundant_PDB_database/2a/2arc_B.pdb BG 61 64 39.72 123.98 5.69 4.92 30.19 1.95 01
/data/non_redundant_PDB_database/2a/2arc_B.pdb BBGBB 68 74 2.20 146.87 7.47 1.25 80.40 6.58 11
/data/non_redundant_PDB_database/2a/2arz_A.pdb BBBBAAGB 37 46 -93.68 101.46 9.52 -5.00 121.65 5.45 01
/data/non_redundant_PDB_database/2a/2arz_B.pdb BBBBAAGB 41 50 -90.08 103.78 9.44 -4.22 116.56 5.65 01
/data/non_redundant_PDB_database/2a/2atz_A.pdb BBOEE 17 23 49.28 122.33 11.65 -11.45 169.45 4.87 01
/data/non_redundant_PDB_database/2a/2atz_A.pdb A 34 36 96.74 63.01 5.63 2.36 65.21 0.60 10
/data/non_redundant_PDB_database/2a/2atz_A.pdb ABBBGG 61 68 -25.61 129.09 10.99 0.44 87.73 2.50 10
/data/non_redundant_PDB_database/2a/2axc_A.pdb BBGG 18 23 -38.37 144.14 7.99 -0.38 92.76 4.91 00
/data/non_redundant_PDB_database/2a/2axc_A.pdb AB 98 101 32.53 84.68 7.15 -1.93 105.64 6.12 11
/data/non_redundant_PDB_database/2a/2axc_A.pdb GBB 117 121 16.81 131.05 8.22 -4.67 124.65 3.48 01
/data/non_redundant_PDB_database/2a/2axc_A.pdb BBBBABBG 127 136 -86.75 122.21 12.97 -4.98 112.60 4.68 00
/data/non_redundant_PDB_database/2a/2axo_A.pdb BBBBEB 128 135 -4.10 160.23 11.09 0.13 89.32 10.29 11
/data/non_redundant_PDB_database/2a/2axo_A.pdb AGBB 168 173 13.40 166.61 7.37 5.83 37.69 1.27 11
/data/non_redundant_PDB_database/2a/2axw_A.pdb BABBBA 27 34 -51.41 128.89 10.51 -4.99 118.33 10.16 00
/data/non_redundant_PDB_database/2a/2axw_A.pdb EABA 85 90 -45.90 133.66 11.16 -6.85 127.87 9.37 00
/data/non_redundant_PDB_database/2a/2axw_B.pdb BABBBA 27 34 -52.14 128.12 10.59 -5.09 118.72 10.29 00
/data/non_redundant_PDB_database/2a/2axw_B.pdb EABA 85 90 -46.30 133.09 11.25 -7.21 129.83 9.64 00
/data/non_redundant_PDB_database/2a/2azw_A.pdb XXX 73 77 86.18 75.74 11.30 6.80 53.03 2.07 11
/data/non_redundant_PDB_database/2b/2b0t_A.pdb BABB 186 191 -1.62 154.86 11.39 -2.80 104.23 8.34 01
/data/non_redundant_PDB_database/2b/2b0t_A.pdb BBGB 213 218 14.21 141.85 8.82 4.80 56.98 5.14 10
/data/non_redundant_PDB_database/2b/2b0t_A.pdb BBGB 445 450 17.96 155.76 8.46 5.66 48.01 4.93 10
/data/non_redundant_PDB_database/2b/2b3f_A.pdb BBGABG 265 272 -79.10 101.37 8.06 -2.03 104.62 6.98 10
/data/non_redundant_PDB_database/2b/2b3f_B.pdb BBGABG 265 272 -80.34 101.36 8.09 -2.18 105.66 7.07 10
/data/non_redundant_PDB_database/2b/2b3f_C.pdb BBGABG 265 272 -80.81 100.73 8.04 -2.06 104.84 7.16 10
/data/non_redundant_PDB_database/2b/2b3f_D.pdb BBGABG 265 272 -78.07 102.18 8.11 -1.86 103.23 7.07 10
/data/non_redundant_PDB_database/2b/2b3f_E.pdb BBGABG 265 272 -78.15 102.16 8.08 -1.79 102.79 7.03 10
/data/non_redundant_PDB_database/2b/2b3f_F.pdb BBGABG 265 272 -79.10 101.72 8.03 -2.03 104.62 7.10 10
/data/non_redundant_PDB_database/2b/2b3y_A.pdb BBA 77 81 -11.59 70.36 11.72 -2.73 103.49 1.21 10
/data/non_redundant_PDB_database/2b/2b3y_A.pdb B 197 199 -34.82 50.54 6.15 1.10 79.70 1.56 11
/data/non_redundant_PDB_database/2b/2b3y_A.pdb BBB 237 241 -65.52 57.75 12.17 -1.07 95.02 0.61 10
/data/non_redundant_PDB_database/2b/2b3y_A.pdb BG 424 427 65.11 105.93 5.43 5.42 2.04 0.72 01
/data/non_redundant_PDB_database/2b/2b3y_B.pdb BBA 77 81 -9.93 69.76 11.76 -2.65 103.00 1.27 10
/data/non_redundant_PDB_database/2b/2b3y_B.pdb B 197 199 -31.75 49.98 6.18 1.04 80.31 1.47 11
/data/non_redundant_PDB_database/2b/2b3y_B.pdb BBB 237 241 -67.91 58.48 12.12 -0.92 94.36 0.82 10
/data/non_redundant_PDB_database/2b/2b3y_B.pdb BG 424 427 63.86 106.90 5.51 5.51 2.43 0.72 01
/data/non_redundant_PDB_database/2b/2b4h_A.pdb BB 26 29 -11.70 22.12 10.19 0.45 87.49 0.23 10
/data/non_redundant_PDB_database/2b/2b4h_A.pdb B 48 50 2.49 40.83 6.33 4.28 47.39 0.02 01
/data/non_redundant_PDB_database/2b/2b4h_A.pdb GB 72 75 30.94 85.30 9.17 1.50 80.57 7.26 00
/data/non_redundant_PDB_database/2b/2b4h_A.pdb BAAB 96 101 66.95 88.12 7.51 2.87 67.56 4.98 10
/data/non_redundant_PDB_database/2b/2b4h_B.pdb BB 17 20 -10.65 20.71 10.18 0.46 87.39 0.04 10
/data/non_redundant_PDB_database/2b/2b4h_B.pdb B 39 41 8.20 40.85 6.45 4.40 46.99 0.32 01
/data/non_redundant_PDB_database/2b/2b4h_B.pdb GB 63 66 31.25 84.37 9.15 1.02 83.60 7.43 00
/data/non_redundant_PDB_database/2b/2b4h_B.pdb BAAB 87 92 67.20 88.26 7.55 2.87 67.64 4.92 10
/data/non_redundant_PDB_database/2b/2b4w_A.pdb BBBGBBGB 121 130 -31.23 131.41 11.21 -3.76 109.59 7.89 00
/data/non_redundant_PDB_database/2b/2b8m_A.pdb E 55 57 -43.42 129.19 6.84 4.06 53.65 4.26 00
/data/non_redundant_PDB_database/2b/2b8m_A.pdb BGB 71 75 10.10 141.34 9.14 2.59 73.57 6.25 00
/data/non_redundant_PDB_database/2b/2b8m_A.pdb BBGB 78 83 17.83 142.14 9.31 2.53 74.24 6.47 10
/data/non_redundant_PDB_database/2b/2b8m_A.pdb BAABA 87 93 -7.59 135.78 10.91 -1.12 95.88 6.31 00
/data/non_redundant_PDB_database/2b/2bb6_A.pdb GGBBBBAA 371 380 -80.96 61.47 12.66 -7.23 124.85 4.54 11
/data/non_redundant_PDB_database/2b/2bb6_B.pdb GGBBBBAA 371 380 -81.11 61.37 12.67 -7.55 126.61 4.47 11
/data/non_redundant_PDB_database/2b/2bb6_C.pdb GGBBBBAA 371 380 -80.83 61.39 12.68 -7.69 127.34 4.31 11
/data/non_redundant_PDB_database/2b/2bb6_D.pdb GGBBBBAA 371 380 -80.68 61.49 12.67 -7.66 127.19 4.32 11
/data/non_redundant_PDB_database/2b/2bba_A.pdb BAAABAAB 50 59 -4.22 175.72 11.20 3.80 70.18 11.18 00
/data/non_redundant_PDB_database/2b/2bba_A.pdb OBBABA 155 162 -50.53 135.56 12.05 -5.75 118.50 9.34 10
/data/non_redundant_PDB_database/2b/2bba_A.pdb GB 170 173 7.55 148.50 8.99 5.79 49.88 8.29 00
/data/non_redundant_PDB_database/2b/2bcm_A.pdb AAGBB 86 92 -6.25 173.64 7.55 -7.33 165.85 4.80 11
/data/non_redundant_PDB_database/2b/2bcm_A.pdb ABBEB 101 107 -46.05 124.70 9.31 -5.83 128.76 9.22 11
/data/non_redundant_PDB_database/2b/2bcm_B.pdb AAGBB 86 92 -6.32 173.63 7.51 -7.27 165.69 4.64 11
/data/non_redundant_PDB_database/2b/2bcm_B.pdb ABBEB 101 107 -46.36 125.13 9.46 -5.76 127.51 9.41 11
/data/non_redundant_PDB_database/2b/2bcm_C.pdb AAGBB 86 92 -5.83 174.02 7.59 -7.34 165.36 5.01 11
/data/non_redundant_PDB_database/2b/2bcm_C.pdb ABBEB 101 107 -48.12 124.53 9.34 -5.91 129.21 9.30 11
/data/non_redundant_PDB_database/2b/2bdr_A.pdb BAABB 75 81 0.79 122.89 9.44 -4.47 118.24 5.29 01
/data/non_redundant_PDB_database/2b/2bdr_A.pdb AAGBB 85 91 12.50 161.00 8.21 -4.25 121.20 5.64 11
/data/non_redundant_PDB_database/2b/2bdr_A.pdb AGAB 112 117 -3.01 129.34 7.21 -1.26 100.07 6.34 10
/data/non_redundant_PDB_database/2b/2bdr_A.pdb BBEBAB 144 151 32.13 125.70 15.34 -11.12 136.45 12.35 00
/data/non_redundant_PDB_database/2b/2bdr_B.pdb BAABB 75 81 0.88 122.20 9.29 -4.21 116.93 5.42 01
/data/non_redundant_PDB_database/2b/2bdr_B.pdb AAGBB 85 91 11.35 161.52 8.30 -4.32 121.38 6.00 11
/data/non_redundant_PDB_database/2b/2bdr_B.pdb AGAB 112 117 -2.99 128.90 7.22 -1.18 99.44 6.33 10
/data/non_redundant_PDB_database/2b/2bdr_B.pdb BBEBAB 144 151 36.68 121.90 15.06 -10.60 134.71 11.41 00
/data/non_redundant_PDB_database/2b/2bf6_A.pdb BAGBBB 342 349 1.17 140.09 13.33 -1.30 95.61 5.77 00
/data/non_redundant_PDB_database/2b/2bf6_A.pdb BBB 410 414 -10.25 125.84 11.79 -7.98 132.58 1.52 01
/data/non_redundant_PDB_database/2b/2bhu_A.pdb BAABAB 28 35 -29.78 147.94 10.05 -2.16 102.44 9.96 01
/data/non_redundant_PDB_database/2b/2bhu_A.pdb B 45 47 93.51 36.03 6.77 2.72 66.31 0.28 10
/data/non_redundant_PDB_database/2b/2bhu_A.pdb BBBBGB 58 65 -14.67 165.39 12.53 -7.20 125.05 9.75 10
/data/non_redundant_PDB_database/2b/2bjf_A.pdb ABBAGB 21 28 -51.19 137.25 15.50 -7.19 117.61 12.37 10
/data/non_redundant_PDB_database/2b/2bk8_A.pdb GBBAAB 26 33 -38.45 142.60 13.18 1.70 82.59 10.49 00
/data/non_redundant_PDB_database/2b/2bnm_A.pdb E 144 146 -51.58 130.97 6.71 3.23 61.23 4.28 00
/data/non_redundant_PDB_database/2b/2bnm_A.pdb BGB 163 167 17.05 132.61 9.21 1.35 81.59 4.22 00
/data/non_redundant_PDB_database/2b/2bnm_A.pdb BBGBB 170 176 22.05 145.09 8.46 2.60 72.07 7.31 11
/data/non_redundant_PDB_database/2b/2bnm_A.pdb BBGAGB 180 187 -18.91 141.35 5.39 0.27 87.16 3.15 11
/data/non_redundant_PDB_database/2b/2bnm_B.pdb EB 144 147 -25.17 148.53 8.80 7.07 36.61 5.08 01
/data/non_redundant_PDB_database/2b/2bnm_B.pdb BBGB 162 167 22.88 133.73 7.89 2.66 70.31 5.75 10
/data/non_redundant_PDB_database/2b/2bnm_B.pdb BBGBB 170 176 18.04 143.82 8.45 2.37 73.71 7.44 11
/data/non_redundant_PDB_database/2b/2bnm_B.pdb BBGAGB 180 187 -19.28 135.84 5.48 0.18 88.15 3.34 11
/data/non_redundant_PDB_database/2b/2bon_A.pdb GGBBBBAA 125 134 -160.48 32.74 11.34 -0.43 92.19 6.76 10
/data/non_redundant_PDB_database/2b/2bon_A.pdb B 162 164 64.12 62.80 6.50 -3.78 125.52 0.84 11
/data/non_redundant_PDB_database/2b/2bon_A.pdb A 179 181 1.31 82.61 5.75 0.43 85.74 1.68 10
/data/non_redundant_PDB_database/2b/2bon_A.pdb A 239 241 -25.81 116.02 5.20 -1.80 110.25 2.66 10
/data/non_redundant_PDB_database/2b/2bon_B.pdb GGBBBBAB 125 134 -160.61 36.42 11.58 -1.31 96.52 7.07 10
/data/non_redundant_PDB_database/2b/2bon_B.pdb A 175 177 -9.07 82.74 5.86 0.15 88.58 2.01 10
/data/non_redundant_PDB_database/2b/2bon_B.pdb A 217 219 -21.16 115.66 5.15 -1.48 106.75 2.69 10
/data/non_redundant_PDB_database/2b/2brf_A.pdb BGB 80 84 18.45 141.27 8.44 5.63 48.17 4.74 00
/data/non_redundant_PDB_database/2b/2bsy_A.pdb BBAA 8 13 53.22 136.75 9.53 3.03 71.45 4.82 11
/data/non_redundant_PDB_database/2b/2bw4_A.pdb GGBOBBB 58 66 -147.79 24.35 10.61 -7.55 135.41 7.68 10
/data/non_redundant_PDB_database/2b/2bw4_A.pdb BGB 70 74 -8.80 148.82 8.68 7.08 35.33 2.77 00
/data/non_redundant_PDB_database/2b/2bw4_A.pdb BABB 119 124 -30.25 145.70 13.48 -5.03 111.93 5.98 00
/data/non_redundant_PDB_database/2b/2bw4_A.pdb BGB 230 234 6.01 153.00 8.90 8.18 23.22 1.70 00
/data/non_redundant_PDB_database/2b/2bw4_A.pdb AABBBB 241 248 -37.23 152.21 10.72 3.17 72.80 7.54 11
/data/non_redundant_PDB_database/2b/2bw4_A.pdb GBB 251 255 -154.60 127.60 10.49 -3.74 110.92 9.34 00
/data/non_redundant_PDB_database/2b/2bw4_A.pdb BABB 288 293 -19.43 160.75 14.03 -3.34 103.78 9.03 00
/data/non_redundant_PDB_database/2c/2c0n_A.pdb BAA 60 64 22.07 122.73 6.35 2.61 65.67 0.91 11
/data/non_redundant_PDB_database/2c/2c1l_A.pdb BABBBAB 99 107 -22.85 159.61 15.68 -8.03 120.79 13.49 00
/data/non_redundant_PDB_database/2c/2c1l_B.pdb BABBBAB 99 107 -24.06 158.57 15.88 -7.06 116.41 14.21 00
/data/non_redundant_PDB_database/2c/2c3g_A.pdb GBA 55 59 -56.39 123.02 10.71 -6.98 130.72 10.32 00
/data/non_redundant_PDB_database/2c/2c3v_A.pdb BABABB 10 17 -67.75 116.85 12.04 -3.60 107.37 10.92 00
/data/non_redundant_PDB_database/2c/2c3v_A.pdb B 78 80 -12.50 141.49 6.00 2.10 69.54 0.43 01
/data/non_redundant_PDB_database/2c/2c3v_B.pdb BBABABB 13 21 -53.61 125.94 9.82 -3.74 112.41 9.44 10
/data/non_redundant_PDB_database/2c/2c3v_B.pdb B 78 80 -5.04 147.44 6.46 4.16 49.85 0.82 01
/data/non_redundant_PDB_database/2c/2c5q_A.pdb BBABAB 37 44 -103.22 91.52 11.60 8.31 44.22 0.27 01
/data/non_redundant_PDB_database/2c/2c5q_A.pdb BABBAAAA 138 147 68.42 112.23 15.59 -6.56 114.87 13.38 01
/data/non_redundant_PDB_database/2c/2c5q_A.pdb GBB 152 156 66.25 105.35 9.70 -4.75 119.30 8.57 01
/data/non_redundant_PDB_database/2c/2c5q_A.pdb BBGB 168 173 57.90 109.14 9.21 7.16 38.96 2.15 10
/data/non_redundant_PDB_database/2c/2c5q_B.pdb BBABAB 37 44 -101.42 92.91 11.53 8.18 44.82 0.26 01
/data/non_redundant_PDB_database/2c/2c5q_B.pdb BABBAAAA 138 147 66.78 113.79 15.63 -6.94 116.34 13.35 01
/data/non_redundant_PDB_database/2c/2c5q_B.pdb GBB 152 156 63.62 104.86 9.72 -4.73 119.15 8.53 01
/data/non_redundant_PDB_database/2c/2c5q_B.pdb BBGB 168 173 56.67 109.35 9.18 7.18 38.51 2.22 10
/data/non_redundant_PDB_database/2c/2c5q_C.pdb BBABAB 37 44 -102.17 91.98 11.56 7.77 47.77 0.28 01
/data/non_redundant_PDB_database/2c/2c5q_C.pdb BABBAAAA 138 147 66.63 113.92 15.68 -7.24 117.48 13.55 01
/data/non_redundant_PDB_database/2c/2c5q_C.pdb GBB 152 156 64.78 105.28 9.74 -4.94 120.49 8.44 01
/data/non_redundant_PDB_database/2c/2c5q_C.pdb BBGB 168 173 55.58 110.53 9.23 7.22 38.51 2.58 10
/data/non_redundant_PDB_database/2c/2c5q_D.pdb BBABAB 37 44 -102.26 92.25 11.58 7.78 47.81 0.31 01
/data/non_redundant_PDB_database/2c/2c5q_D.pdb BABBAAAA 138 147 67.80 112.79 15.65 -7.17 117.28 13.47 01
/data/non_redundant_PDB_database/2c/2c5q_D.pdb GBB 152 156 68.11 104.44 9.65 -4.90 120.51 8.33 01
/data/non_redundant_PDB_database/2c/2c5q_D.pdb BBGB 168 173 57.22 109.55 9.21 7.07 39.92 2.17 10
/data/non_redundant_PDB_database/2c/2c5q_E.pdb BBABAB 37 44 -102.50 92.74 11.47 8.16 44.65 0.20 01
/data/non_redundant_PDB_database/2c/2c5q_E.pdb BABBAAAA 138 147 66.01 114.58 15.62 -7.57 118.98 13.19 01
/data/non_redundant_PDB_database/2c/2c5q_E.pdb GBB 152 156 65.73 105.37 9.70 -4.61 118.39 8.66 01
/data/non_redundant_PDB_database/2c/2c5q_E.pdb BBGB 168 173 56.19 110.53 9.21 6.95 40.98 2.18 10
/data/non_redundant_PDB_database/2c/2c5q_F.pdb BBABAB 37 44 -101.33 92.63 11.61 8.06 46.04 0.59 01
/data/non_redundant_PDB_database/2c/2c5q_F.pdb BABBAAAA 138 147 66.68 113.88 15.73 -6.75 115.41 13.73 01
/data/non_redundant_PDB_database/2c/2c5q_F.pdb GBB 152 156 66.16 104.44 9.71 -5.11 121.77 8.38 01
/data/non_redundant_PDB_database/2c/2c5q_F.pdb BBGB 168 173 55.42 110.49 9.20 7.28 37.75 2.33 10
/data/non_redundant_PDB_database/2c/2c61_A.pdb B 50 52 -54.66 55.96 6.15 1.31 77.71 1.05 11
/data/non_redundant_PDB_database/2c/2c61_A.pdb BAAABG 55 62 -1.16 172.09 12.21 -11.56 161.26 9.75 01
/data/non_redundant_PDB_database/2c/2c61_B.pdb B 51 53 -59.09 51.57 6.17 0.70 83.52 0.72 11
/data/non_redundant_PDB_database/2c/2c61_B.pdb BAAABG 56 63 -4.15 171.79 12.01 -11.64 165.86 8.75 01
/data/non_redundant_PDB_database/2c/2c8m_A.pdb BBBB 39 44 9.50 138.37 13.24 -3.76 106.52 3.43 11
/data/non_redundant_PDB_database/2c/2c8m_B.pdb BBBB 39 44 8.84 138.19 13.33 -4.73 110.79 4.43 11
/data/non_redundant_PDB_database/2c/2c8m_C.pdb BBBB 39 44 9.67 137.10 13.06 -4.42 109.76 3.43 11
/data/non_redundant_PDB_database/2c/2c8m_D.pdb BBBB 39 44 11.00 136.87 13.19 -4.22 108.68 3.25 11
/data/non_redundant_PDB_database/2c/2cbz_A.pdb BBGB 27 32 11.55 144.08 8.70 4.55 58.43 4.55 10
/data/non_redundant_PDB_database/2c/2cbz_A.pdb BEB 63 67 -32.64 93.68 8.77 0.19 88.75 6.61 11
/data/non_redundant_PDB_database/2c/2ccv_A.pdb BEABB 82 88 -2.98 159.88 7.96 1.78 77.11 7.80 11
/data/non_redundant_PDB_database/2c/2cdu_A.pdb BA 105 108 -5.67 115.86 9.24 -4.15 116.68 2.08 00
/data/non_redundant_PDB_database/2c/2cdu_A.pdb GBB 210 214 -54.83 88.29 10.26 -7.86 140.06 9.22 00
/data/non_redundant_PDB_database/2c/2cdu_B.pdb BA 105 108 -7.91 117.37 9.24 -5.00 122.75 2.50 00
/data/non_redundant_PDB_database/2c/2cdu_B.pdb GBB 210 214 -51.89 90.29 10.32 -8.26 143.21 9.15 00
/data/non_redundant_PDB_database/2c/2cg7_A.pdb BGB 15 19 -2.06 150.04 9.01 5.53 52.12 3.07 00
/data/non_redundant_PDB_database/2c/2cg7_A.pdb AAA 44 48 112.66 63.41 8.43 -3.17 112.10 0.09 11
/data/non_redundant_PDB_database/2c/2cg7_A.pdb BGB 57 61 3.66 137.43 8.79 5.07 54.81 2.07 00
/data/non_redundant_PDB_database/2c/2cho_A.pdb BBABA 111 117 -21.12 99.76 15.53 0.38 88.59 0.69 10
/data/non_redundant_PDB_database/2c/2cho_A.pdb BOA 596 600 -31.86 147.20 10.33 -1.03 95.73 7.55 10
/data/non_redundant_PDB_database/2c/2cho_B.pdb BBABA 111 117 -20.09 99.25 15.50 0.19 89.31 0.64 10
/data/non_redundant_PDB_database/2c/2cho_B.pdb BBA 596 600 -31.75 147.46 10.34 1.02 84.34 7.83 10
/data/non_redundant_PDB_database/2c/2cir_A.pdb BABAAA 162 169 -42.88 134.16 11.04 -5.86 122.06 8.52 01
/data/non_redundant_PDB_database/2c/2cir_A.pdb GABGB 172 178 -32.54 130.56 14.46 -9.79 132.61 12.08 00
/data/non_redundant_PDB_database/2c/2cir_A.pdb BGBBAABB 205 214 -11.22 140.05 11.74 -8.81 138.61 11.22 11
/data/non_redundant_PDB_database/2c/2cir_A.pdb GBA 229 233 -40.53 136.97 10.79 2.51 76.53 10.49 00
/data/non_redundant_PDB_database/2c/2cir_A.pdb BBGB 273 278 -0.85 143.93 6.85 2.40 69.50 5.34 10
/data/non_redundant_PDB_database/2c/2cjt_A.pdb ABABE 56 62 -16.57 156.77 10.85 3.46 71.39 7.70 10
/data/non_redundant_PDB_database/2c/2cjt_B.pdb ABABE 56 62 -17.33 156.06 10.79 3.65 70.25 7.64 10
/data/non_redundant_PDB_database/2c/2cjt_C.pdb BABAAB 51 58 -42.64 137.43 12.77 -3.64 106.57 10.67 00
/data/non_redundant_PDB_database/2c/2cjt_D.pdb BABAAB 51 58 -40.08 139.95 13.03 -3.92 107.51 10.51 00
/data/non_redundant_PDB_database/2c/2co3_A.pdb BAABA 43 49 -37.83 138.52 9.74 -4.19 115.47 9.42 00
/data/non_redundant_PDB_database/2c/2co3_A.pdb BG 105 108 -12.06 135.04 6.78 -3.12 117.39 0.63 11
/data/non_redundant_PDB_database/2c/2co3_B.pdb BAABA 43 49 -46.68 133.13 10.80 -3.78 110.50 10.80 00
/data/non_redundant_PDB_database/2c/2co3_B.pdb BGBB 105 110 9.42 127.33 10.28 4.95 61.21 2.00 01
/data/non_redundant_PDB_database/2c/2cov_D.pdb BAGBAGAB 24 33 -13.57 131.74 12.17 -7.18 126.14 11.67 01
/data/non_redundant_PDB_database/2c/2cov_D.pdb BBBBGG 43 50 -54.96 126.17 12.64 -10.69 147.74 4.81 00
/data/non_redundant_PDB_database/2c/2cov_D.pdb BBBGB 56 62 -47.73 133.30 12.72 -3.58 106.35 4.48 00
/data/non_redundant_PDB_database/2c/2cov_E.pdb BAGBAGAB 24 33 -13.53 131.39 12.19 -7.24 126.44 11.64 01
/data/non_redundant_PDB_database/2c/2cov_E.pdb BBBBGG 43 50 -54.81 125.89 12.64 -10.87 149.30 5.35 00
/data/non_redundant_PDB_database/2c/2cov_E.pdb BBBGB 56 62 -48.89 132.22 12.72 -4.16 109.09 5.13 00
/data/non_redundant_PDB_database/2c/2cov_F.pdb BAGBAGAB 19 28 -14.93 130.25 12.45 -7.59 127.58 11.82 01
/data/non_redundant_PDB_database/2c/2cov_F.pdb BBBBGG 38 45 -56.71 125.44 12.54 -10.74 148.95 4.59 00
/data/non_redundant_PDB_database/2c/2cov_F.pdb BBBGB 51 57 -50.50 130.51 12.99 -4.44 110.00 5.80 00
/data/non_redundant_PDB_database/2c/2cov_G.pdb BAGBAGAB 21 30 -13.26 131.49 12.26 -7.19 125.91 11.38 01
/data/non_redundant_PDB_database/2c/2cov_G.pdb BBBBGG 40 47 -55.18 127.11 12.46 -10.11 144.25 4.53 00
/data/non_redundant_PDB_database/2c/2cov_G.pdb BBBGB 53 59 -48.72 132.26 12.85 -4.53 110.63 5.41 00
/data/non_redundant_PDB_database/2c/2cov_H.pdb BAGBAGAB 20 29 -13.58 131.89 12.33 -7.42 126.99 11.50 01
/data/non_redundant_PDB_database/2c/2cov_H.pdb BBBBGG 39 46 -56.44 126.45 12.54 -10.41 146.12 4.72 00
/data/non_redundant_PDB_database/2c/2cov_H.pdb BBBGB 52 58 -49.60 131.34 12.82 -5.14 113.66 5.58 00
/data/non_redundant_PDB_database/2c/2cov_I.pdb BAGBAGAB 20 29 -13.50 131.47 12.38 -7.27 125.98 11.66 01
/data/non_redundant_PDB_database/2c/2cov_I.pdb BBBBGG 39 46 -56.65 126.35 12.54 -10.61 147.84 4.46 00
/data/non_redundant_PDB_database/2c/2cov_I.pdb BBBGB 52 58 -49.44 131.60 12.86 -4.16 108.87 5.83 00
/data/non_redundant_PDB_database/2c/2cw9_A.pdb BAABB 142 148 -132.55 54.67 9.99 0.61 86.50 1.97 11
/data/non_redundant_PDB_database/2c/2cwr_A.pdb AEBBBB 25 32 -47.92 138.58 11.98 0.04 89.83 8.94 10
/data/non_redundant_PDB_database/2c/2cwr_A.pdb BBGB 37 42 -42.15 108.94 7.06 -2.38 109.71 6.61 10
/data/non_redundant_PDB_database/2c/2cwr_A.pdb G 47 49 4.77 144.02 5.36 1.77 70.79 4.65 00
/data/non_redundant_PDB_database/2c/2cwr_A.pdb BAAAAOA 62 70 -57.63 127.08 11.71 -3.52 107.47 9.58 10
/data/non_redundant_PDB_database/2c/2cwr_A.pdb EBBEBA 78 85 -54.29 117.46 9.73 -0.32 91.89 9.16 00
/data/non_redundant_PDB_database/2c/2cws_A.pdb BBGBB 153 159 39.66 109.36 7.45 1.69 76.87 3.37 11
/data/non_redundant_PDB_database/2c/2cxi_A.pdb BBABB 274 280 33.02 94.05 15.42 -15.35 174.59 3.75 01
/data/non_redundant_PDB_database/2c/2cxi_B.pdb BBABB 274 280 30.90 95.53 15.42 -15.20 170.41 4.09 01
/data/non_redundant_PDB_database/2c/2cxi_C.pdb BBABB 274 280 32.31 96.25 15.26 -15.10 171.77 3.82 01
/data/non_redundant_PDB_database/1d/1dy5_A.pdb B 104 106 -36.94 66.10 6.10 -3.92 129.95 1.38 10
/data/non_redundant_PDB_database/1d/1dy5_B.pdb B 104 106 -36.04 64.50 6.14 -3.71 127.20 1.77 10
/data/non_redundant_PDB_database/1d/1dyp_A.pdb BAABABB 217 225 7.07 161.93 17.29 -7.73 116.57 11.99 01
/data/non_redundant_PDB_database/1d/1dyp_A.pdb BOAA 233 238 -2.72 82.49 6.95 -1.72 104.30 3.18 11
/data/non_redundant_PDB_database/1e/1e2w_A.pdb AAAAA 119 125 -55.81 118.78 10.72 -3.65 109.93 3.44 00
/data/non_redundant_PDB_database/1e/1e2w_B.pdb AAAAA 119 125 -59.17 115.32 10.64 -3.69 110.29 3.16 00
/data/non_redundant_PDB_database/1e/1eaq_A.pdb ABBBBBGB 44 53 -38.15 135.01 11.75 -5.25 116.56 8.31 10
/data/non_redundant_PDB_database/1e/1eaq_B.pdb ABBBBBGB 45 54 -35.97 135.14 12.01 -5.59 117.77 8.48 10
/data/non_redundant_PDB_database/1e/1eb0_A.pdb BB 73 76 -139.21 42.05 8.92 -0.21 91.33 2.32 11
/data/non_redundant_PDB_database/1e/1eer_B.pdb BBGBA 167 173 -43.05 136.49 7.89 0.42 86.92 6.75 10
/data/non_redundant_PDB_database/1e/1eer_B.pdb BGBBBGB 176 184 -40.76 145.59 14.04 -7.94 124.42 12.13 10
/data/non_redundant_PDB_database/1e/1eer_C.pdb BBGBA 167 173 -40.56 139.35 7.93 1.50 79.12 6.45 10
/data/non_redundant_PDB_database/1e/1eer_C.pdb AABBBGB 176 184 -33.97 149.12 13.69 -8.06 126.08 11.85 10
/data/non_redundant_PDB_database/1e/1ej8_A.pdb ABB 46 50 -72.61 109.88 9.80 -5.12 121.45 7.21 11
/data/non_redundant_PDB_database/1e/1ej8_A.pdb BABBBBBA 75 84 -3.04 112.25 24.20 -17.28 135.55 6.14 01
/data/non_redundant_PDB_database/1e/1ejd_A.pdb BBBB 8 13 -4.28 129.83 14.08 13.37 18.36 3.56 10
/data/non_redundant_PDB_database/1e/1ejd_A.pdb BBABBBB 216 224 2.34 167.68 19.97 17.23 30.38 1.07 01
/data/non_redundant_PDB_database/1e/1ejd_B.pdb BBBB 8 13 -7.22 126.78 14.02 13.37 17.56 2.23 10
/data/non_redundant_PDB_database/1e/1ejd_B.pdb BBABBBB 216 224 0.08 169.33 20.21 17.77 28.43 1.63 01
/data/non_redundant_PDB_database/1e/1epf_A.pdb BAB 6 10 -132.15 38.21 8.93 -3.41 112.41 7.12 01
/data/non_redundant_PDB_database/1e/1epf_A.pdb BGBB 13 18 18.90 154.78 8.98 5.34 53.50 2.24 01
/data/non_redundant_PDB_database/1e/1epf_A.pdb ABBBBBB 24 32 -19.56 157.84 10.13 -4.29 115.07 9.67 10
/data/non_redundant_PDB_database/1e/1epf_B.pdb BA 8 11 -154.28 33.14 7.41 -4.45 126.89 6.32 00
/data/non_redundant_PDB_database/1e/1epf_B.pdb BGBB 15 20 16.44 158.33 9.20 5.42 53.92 2.56 01
/data/non_redundant_PDB_database/1e/1epf_B.pdb BBABBB 27 34 -34.22 144.26 12.57 3.60 73.34 11.33 00
/data/non_redundant_PDB_database/1e/1epf_B.pdb BBB 98 102 -9.74 86.63 11.48 -1.29 96.46 2.75 01
/data/non_redundant_PDB_database/1e/1epf_C.pdb BAB 7 11 -155.44 26.48 9.26 -3.02 109.04 8.33 01
/data/non_redundant_PDB_database/1e/1epf_C.pdb BGBB 14 19 15.12 159.47 9.25 5.04 56.96 2.67 01
/data/non_redundant_PDB_database/1e/1epf_C.pdb BEBBBGB 25 33 -16.41 161.08 10.30 -4.60 116.50 9.74 10
/data/non_redundant_PDB_database/1e/1epf_D.pdb BA 8 11 -155.84 30.83 7.42 -4.90 131.28 6.32 00
/data/non_redundant_PDB_database/1e/1epf_D.pdb BGBB 15 20 14.63 158.45 9.27 5.09 56.68 2.81 01
/data/non_redundant_PDB_database/1e/1epf_D.pdb BEBBBGB 26 34 -20.40 155.43 10.44 -5.51 121.85 9.71 10
/data/non_redundant_PDB_database/1e/1epf_D.pdb BBB 98 102 -35.11 76.23 11.48 -2.38 101.99 1.91 01
/data/non_redundant_PDB_database/1e/1eu1_A.pdb BBBBA 408 414 1.37 104.73 18.12 5.49 72.35 1.65 00
/data/non_redundant_PDB_database/1e/1eu8_A.pdb B 123 125 29.40 62.29 6.35 4.50 44.92 0.04 01
/data/non_redundant_PDB_database/1e/1euw_A.pdb AG 52 55 4.21 86.48 8.03 5.01 51.40 0.90 10
/data/non_redundant_PDB_database/1e/1euw_A.pdb AGBAA 58 64 6.46 165.00 10.72 0.86 85.41 7.32 01
/data/non_redundant_PDB_database/1e/1ewf_A.pdb BABBB 319 325 26.30 48.51 14.85 3.49 76.42 8.23 00
/data/non_redundant_PDB_database/1e/1ewf_A.pdb B 336 338 11.56 26.87 6.56 0.03 89.74 1.01 01
/data/non_redundant_PDB_database/1e/1ewf_A.pdb BB 361 364 41.63 50.66 9.74 -2.41 104.29 2.56 01
/data/non_redundant_PDB_database/1e/1ewf_A.pdb BBB 381 385 24.01 68.17 11.14 1.61 81.67 5.84 10
/data/non_redundant_PDB_database/1e/1ext_A.pdb BBG 127 131 14.88 151.09 5.95 -1.19 101.57 4.63 11
/data/non_redundant_PDB_database/1e/1ext_B.pdb BBG 129 133 29.50 148.68 5.79 -1.31 103.10 4.72 11
/data/non_redundant_PDB_database/1f/1f0l_A.pdb GB 15 18 20.10 90.02 8.87 -3.11 110.55 6.43 00
/data/non_redundant_PDB_database/1f/1f0l_A.pdb ABBBBBBA 407 416 -54.01 129.98 15.13 8.05 57.89 8.29 10
/data/non_redundant_PDB_database/1f/1f0l_A.pdb GGBBBB 437 444 -50.39 153.83 13.11 -5.81 116.30 4.14 11
/data/non_redundant_PDB_database/2d/2d5f_A.pdb BBG 46 50 13.07 138.71 4.92 2.25 62.73 1.87 11
/data/non_redundant_PDB_database/2d/2d5f_A.pdb BG 99 102 40.55 131.17 5.81 5.53 17.87 1.79 01
/data/non_redundant_PDB_database/2d/2d5f_A.pdb BBGB 106 111 20.34 144.20 8.41 4.73 55.79 3.62 10
/data/non_redundant_PDB_database/2d/2d5f_A.pdb ABABB 116 122 -10.11 137.32 6.14 0.71 83.38 3.60 11
/data/non_redundant_PDB_database/2d/2d5f_A.pdb BBG 265 269 8.94 143.25 5.16 2.28 63.83 2.35 11
/data/non_redundant_PDB_database/2d/2d5f_A.pdb AABB 276 281 -21.97 124.09 7.88 -5.19 131.20 7.51 11
/data/non_redundant_PDB_database/2d/2d5f_A.pdb XXX 285 289 1.75 135.85 7.84 -1.44 100.58 6.83 10
/data/non_redundant_PDB_database/2d/2d5f_A.pdb BGB 308 312 33.51 128.05 8.71 5.03 54.73 5.96 00
/data/non_redundant_PDB_database/2d/2d5f_A.pdb BBGB 315 320 29.48 135.18 8.23 3.90 61.69 4.34 10
/data/non_redundant_PDB_database/2d/2d5f_B.pdb BBG 46 50 14.12 137.12 4.80 2.26 61.90 1.73 11
/data/non_redundant_PDB_database/2d/2d5f_B.pdb BG 100 103 39.07 131.65 5.68 5.37 19.03 1.70 01
/data/non_redundant_PDB_database/2d/2d5f_B.pdb BBGB 107 112 20.97 143.46 8.36 4.53 57.22 3.71 10
/data/non_redundant_PDB_database/2d/2d5f_B.pdb ABABB 117 123 -10.41 138.04 6.17 0.73 83.22 3.60 11
/data/non_redundant_PDB_database/2d/2d5f_B.pdb BBG 266 270 11.68 141.70 5.09 2.35 62.52 2.14 11
/data/non_redundant_PDB_database/2d/2d5f_B.pdb AABB 277 282 -21.47 123.66 7.88 -4.98 129.19 7.54 11
/data/non_redundant_PDB_database/2d/2d5f_B.pdb XXX 286 290 2.89 133.67 7.79 -1.31 99.71 6.86 10
/data/non_redundant_PDB_database/2d/2d5f_B.pdb BGB 309 313 34.66 127.03 8.84 5.71 49.81 6.27 00
/data/non_redundant_PDB_database/2d/2d5f_B.pdb BBGB 316 321 28.77 134.93 8.09 3.92 61.05 4.19 10
/data/non_redundant_PDB_database/2d/2d5m_A.pdb AB 33 36 51.58 66.42 6.61 -1.12 99.74 3.23 11
/data/non_redundant_PDB_database/2d/2d7v_A.pdb BB 91 94 -33.53 24.93 9.41 -0.14 90.84 1.67 10
/data/non_redundant_PDB_database/2d/2d7v_A.pdb B 112 114 105.73 11.39 6.06 1.00 80.50 1.03 10
/data/non_redundant_PDB_database/2d/2d7v_B.pdb BB 90 93 -52.65 23.49 9.48 -0.66 93.99 1.71 10
/data/non_redundant_PDB_database/2d/2d7v_B.pdb B 111 113 95.40 12.81 6.11 0.84 82.14 1.01 10
/data/non_redundant_PDB_database/2d/2d81_A.pdb BBBBB 260 266 -46.86 29.24 18.90 -2.89 98.79 1.69 01
/data/non_redundant_PDB_database/2d/2ddf_A.pdb AB 158 161 2.90 60.37 7.52 -4.31 124.94 0.49 11
/data/non_redundant_PDB_database/2d/2ddf_B.pdb AB 160 163 14.38 58.01 7.50 -4.44 126.33 1.27 11
/data/non_redundant_PDB_database/2d/2ddr_A.pdb AB 101 104 -21.21 129.07 7.37 -3.50 118.35 4.69 10
/data/non_redundant_PDB_database/2d/2ddr_A.pdb AABBBBA 241 249 -0.16 142.39 13.07 -0.99 94.32 10.06 00
/data/non_redundant_PDB_database/2d/2ddr_A.pdb BBBBBBB 254 262 88.12 66.58 22.65 -14.32 129.21 1.53 01
/data/non_redundant_PDB_database/2d/2ddr_A.pdb ABABABBB 273 282 143.69 17.67 20.48 1.73 85.16 10.27 10
/data/non_redundant_PDB_database/2d/2ddr_B.pdb ABB 101 105 -16.07 134.48 7.63 -2.90 112.32 6.10 11
/data/non_redundant_PDB_database/2d/2ddr_B.pdb AABBBBA 242 250 -0.32 142.82 13.00 -1.17 95.15 10.13 00
/data/non_redundant_PDB_database/2d/2ddr_B.pdb BBBBBBB 255 263 85.62 67.86 22.63 -14.06 128.41 1.08 01
/data/non_redundant_PDB_database/2d/2ddr_B.pdb ABABABBB 274 283 147.58 16.93 20.51 3.72 79.55 9.61 10
/data/non_redundant_PDB_database/2d/2ddr_C.pdb ABB 100 104 -17.06 135.38 7.59 -2.82 111.76 6.21 11
/data/non_redundant_PDB_database/2d/2ddr_C.pdb AABBBBA 251 259 -0.46 142.46 13.06 -0.80 93.50 10.14 00
/data/non_redundant_PDB_database/2d/2ddr_C.pdb BBBBBBB 264 272 88.08 66.43 22.67 -14.36 129.30 1.79 01
/data/non_redundant_PDB_database/2d/2ddr_C.pdb ABABABBB 283 292 143.84 17.56 20.47 1.73 85.15 10.41 10
/data/non_redundant_PDB_database/2d/2ddr_D.pdb ABB 100 104 -16.09 134.49 7.63 -3.03 113.37 6.11 11
/data/non_redundant_PDB_database/2d/2ddr_D.pdb AABBBBA 251 259 -0.64 142.62 13.02 -0.98 94.31 10.06 00
/data/non_redundant_PDB_database/2d/2ddr_D.pdb BBBBBBB 264 272 85.33 67.90 22.67 -13.87 127.72 1.07 01
/data/non_redundant_PDB_database/2d/2ddr_D.pdb ABABABBB 283 292 147.59 17.04 20.53 3.79 79.36 9.61 10
/data/non_redundant_PDB_database/2d/2de2_A.pdb BBB 79 83 43.71 30.74 10.72 -2.47 103.34 1.13 11
/data/non_redundant_PDB_database/2d/2deb_A.pdb BAABA 205 211 1.03 138.90 13.35 -6.94 121.34 5.24 00
/data/non_redundant_PDB_database/2d/2deb_A.pdb BBBAA 560 566 27.25 149.78 10.64 -4.44 114.68 4.55 01
/data/non_redundant_PDB_database/2d/2deb_A.pdb BBBABAAB 570 579 -35.43 153.83 11.00 -5.57 120.39 1.05 00
/data/non_redundant_PDB_database/2d/2deb_B.pdb BAABA 205 211 3.30 138.21 13.27 -6.66 120.11 5.32 00
/data/non_redundant_PDB_database/2d/2deb_B.pdb BBBAA 560 566 28.96 149.35 10.65 -3.69 110.26 4.68 01
/data/non_redundant_PDB_database/2d/2deb_B.pdb BBBABAAB 570 579 -36.15 153.62 11.09 -5.76 121.27 0.75 00
/data/non_redundant_PDB_database/2d/2dej_A.pdb BBBG 175 180 6.37 124.26 11.49 -7.37 129.89 0.63 01
/data/non_redundant_PDB_database/2d/2dko_A.pdb BBBBBG 91 98 -128.87 64.18 11.73 -2.29 101.24 11.69 00
/data/non_redundant_PDB_database/2d/2dp9_A.pdb ABBBABB 31 39 -76.05 81.35 17.31 -3.46 101.52 15.22 10
/data/non_redundant_PDB_database/2d/2dre_B.pdb ABBBBEBB 22 31 -130.96 119.95 7.51 -5.96 142.52 1.44 11
/data/non_redundant_PDB_database/2d/2dre_C.pdb AABABEBB 23 32 -121.39 118.65 7.42 -5.37 136.31 1.76 11
/data/non_redundant_PDB_database/2d/2dtj_A.pdb AA 89 92 40.53 68.64 6.53 -2.29 110.58 3.35 11
/data/non_redundant_PDB_database/2d/2dtj_B.pdb AA 91 94 49.09 66.79 6.47 -1.40 102.51 3.15 11
/data/non_redundant_PDB_database/2d/2dvk_A.pdb AE 23 26 5.28 68.14 7.57 1.06 81.95 3.68 11
/data/non_redundant_PDB_database/2d/2dvk_A.pdb BB 68 71 -15.54 50.94 8.39 -1.29 98.82 3.84 11
/data/non_redundant_PDB_database/2d/2dvk_A.pdb BAB 113 117 4.29 73.75 10.37 2.40 76.60 1.92 11
/data/non_redundant_PDB_database/2e/2e11_A.pdb GBB 231 235 -1.87 171.68 7.95 3.09 67.17 7.40 01
/data/non_redundant_PDB_database/2e/2e11_B.pdb BGBB 230 235 2.26 172.16 7.12 0.41 86.73 6.45 11
/data/non_redundant_PDB_database/2e/2e11_C.pdb BGBB 230 235 2.25 172.90 7.18 0.34 87.29 6.48 11
/data/non_redundant_PDB_database/2e/2e11_D.pdb GBB 231 235 -1.78 172.45 7.96 2.87 68.87 7.39 01
/data/non_redundant_PDB_database/2e/2e1v_A.pdb BBGBB 92 98 71.75 77.65 11.10 9.52 30.89 3.13 10
/data/non_redundant_PDB_database/2e/2e1v_A.pdb A 143 145 166.42 35.88 6.03 2.39 66.64 1.79 10
/data/non_redundant_PDB_database/2e/2e1v_B.pdb BBGBB 92 98 67.51 77.57 11.08 9.52 30.78 3.28 10
/data/non_redundant_PDB_database/2e/2e1v_B.pdb A 143 145 167.10 34.50 6.03 2.34 67.11 1.68 10
/data/non_redundant_PDB_database/2e/2e4t_A.pdb ABBBGG 486 493 -22.30 141.16 10.92 -1.64 98.65 7.75 10
/data/non_redundant_PDB_database/2e/2e4t_A.pdb BBG 498 502 -14.11 137.62 6.88 0.30 87.49 3.85 11
/data/non_redundant_PDB_database/2e/2e56_A.pdb BEBBBBBB 20 29 -17.12 164.30 11.77 1.17 84.29 3.34 10
/data/non_redundant_PDB_database/2e/2e56_A.pdb BABBABGB 50 59 -77.23 104.23 16.70 -2.87 99.88 15.55 00
/data/non_redundant_PDB_database/2e/2e56_A.pdb AEBBGBBE 105 114 -50.73 135.33 16.99 -0.62 92.08 14.26 10
/data/non_redundant_PDB_database/2e/2e5y_A.pdb A 20 22 -33.19 90.54 5.47 -2.31 114.99 2.52 10
/data/non_redundant_PDB_database/2e/2e5y_B.pdb A 20 22 -21.92 94.96 5.65 -2.28 113.83 2.37 10
/data/non_redundant_PDB_database/2e/2e6f_B.pdb BBB 193 197 -3.31 65.65 10.92 -7.31 132.01 3.26 00
/data/non_redundant_PDB_database/2e/2eab_A.pdb AGBABABB 136 145 -13.82 167.40 18.94 -17.93 161.21 13.91 00
/data/non_redundant_PDB_database/2e/2eab_A.pdb BGGBE 241 247 8.33 158.32 8.09 -4.45 123.37 7.68 10
/data/non_redundant_PDB_database/2e/2eab_A.pdb A 262 264 -39.77 99.85 5.99 -0.03 90.28 2.92 10
/data/non_redundant_PDB_database/2e/2eab_A.pdb AAGBB 832 838 -21.03 157.82 8.10 0.35 87.51 5.01 11
/data/non_redundant_PDB_database/2e/2eab_A.pdb EABBBBB 854 862 -50.77 147.96 15.21 -1.45 95.47 2.76 10
/data/non_redundant_PDB_database/2e/2eab_A.pdb BBBBG 875 881 -25.26 156.24 12.56 -5.37 115.32 6.69 11
/data/non_redundant_PDB_database/2e/2eab_B.pdb AGBABABB 136 145 -12.73 168.33 18.88 -17.78 160.33 13.82 00
/data/non_redundant_PDB_database/2e/2eab_B.pdb OE 241 244 16.93 153.46 7.75 -3.17 114.15 6.87 10
/data/non_redundant_PDB_database/2e/2eab_B.pdb A 259 261 -39.07 101.35 6.09 -0.44 94.15 2.93 10
/data/non_redundant_PDB_database/2e/2eab_B.pdb AAGBB 829 835 -21.38 157.54 8.07 0.15 88.94 5.01 11
/data/non_redundant_PDB_database/2e/2eab_B.pdb OEBB 850 855 -49.18 144.35 12.83 -3.99 108.12 9.17 00
/data/non_redundant_PDB_database/2e/2eab_B.pdb BBBBG 868 874 -25.29 155.89 12.51 -5.20 114.53 6.61 11
/data/non_redundant_PDB_database/2e/2ece_A.pdb BABBGAG 58 66 -46.81 118.46 11.48 -11.19 167.13 8.43 01
/data/non_redundant_PDB_database/2e/2ece_A.pdb BEAA 238 243 -0.70 123.38 8.92 4.15 62.29 1.26 11
/data/non_redundant_PDB_database/2e/2ece_A.pdb AEAB 431 436 -16.67 127.95 9.24 -5.91 129.78 5.48 00
/data/non_redundant_PDB_database/2e/2ecu_A.pdb AB 32 35 55.47 62.16 6.89 -1.83 105.37 3.58 11
/data/non_redundant_PDB_database/2e/2ecu_B.pdb AB 32 35 55.24 61.74 6.95 -1.87 105.59 3.54 11
/data/non_redundant_PDB_database/2e/2ed6_A.pdb BB 36 39 -2.40 64.46 8.77 0.55 86.37 2.41 11
/data/non_redundant_PDB_database/2e/2ed6_A.pdb ABABB 95 101 -6.93 158.85 7.04 -0.44 93.56 5.94 11
/data/non_redundant_PDB_database/2e/2ed6_A.pdb B 140 142 -121.94 12.82 6.28 0.22 87.99 0.16 01
/data/non_redundant_PDB_database/2e/2ed6_B.pdb BB 36 39 -1.98 64.72 8.77 0.52 86.57 2.48 11
/data/non_redundant_PDB_database/2e/2ed6_B.pdb ABABB 95 101 -6.94 158.80 7.06 -0.42 93.43 5.94 11
/data/non_redundant_PDB_database/2e/2ed6_B.pdb B 140 142 -121.05 13.06 6.27 0.25 87.74 0.18 01
/data/non_redundant_PDB_database/2e/2ed6_C.pdb BB 36 39 -3.08 64.57 8.77 0.55 86.42 2.46 11
/data/non_redundant_PDB_database/2e/2ed6_C.pdb ABABB 95 101 -6.52 158.80 7.04 -0.46 93.77 5.95 11
/data/non_redundant_PDB_database/2e/2ed6_C.pdb B 140 142 -121.57 12.78 6.28 0.28 87.48 0.19 01
/data/non_redundant_PDB_database/2e/2ed6_D.pdb BB 36 39 -2.79 64.38 8.78 0.60 86.08 2.41 11
/data/non_redundant_PDB_database/2e/2ed6_D.pdb ABABB 95 101 -6.82 158.96 7.04 -0.42 93.43 5.91 11
/data/non_redundant_PDB_database/2e/2ed6_D.pdb B 140 142 -120.88 13.11 6.28 0.21 88.12 0.14 01
/data/non_redundant_PDB_database/2e/2ed6_E.pdb BB 36 39 -2.02 64.50 8.76 0.50 86.75 2.32 11
/data/non_redundant_PDB_database/2e/2ed6_E.pdb ABABB 95 101 -6.85 158.97 7.05 -0.37 93.01 5.97 11
/data/non_redundant_PDB_database/2e/2ed6_E.pdb B 140 142 -120.99 12.81 6.26 0.25 87.68 0.12 01
/data/non_redundant_PDB_database/2e/2ed6_F.pdb BB 36 39 -0.68 64.42 8.75 0.67 85.61 2.25 11
/data/non_redundant_PDB_database/2e/2ed6_F.pdb ABABB 95 101 -7.20 158.96 7.03 -0.37 93.02 5.92 11
/data/non_redundant_PDB_database/2e/2ed6_F.pdb B 140 142 -121.64 12.62 6.27 0.25 87.72 0.19 01
/data/non_redundant_PDB_database/2e/2ed6_G.pdb BB 36 39 -2.51 64.55 8.78 0.56 86.36 2.41 11
/data/non_redundant_PDB_database/2e/2ed6_G.pdb ABABB 95 101 -6.71 159.11 7.05 -0.38 93.07 5.94 11
/data/non_redundant_PDB_database/2e/2ed6_G.pdb B 140 142 -121.26 12.75 6.26 0.17 88.42 0.15 01
/data/non_redundant_PDB_database/2e/2ed6_H.pdb BB 36 39 -3.29 64.30 8.77 0.41 87.29 2.34 11
/data/non_redundant_PDB_database/2e/2ed6_H.pdb ABABB 95 101 -6.73 158.80 7.04 -0.47 93.87 5.93 11
/data/non_redundant_PDB_database/2e/2ed6_H.pdb B 140 142 -122.10 12.81 6.27 0.24 87.76 0.17 01
/data/non_redundant_PDB_database/2e/2ed6_I.pdb BB 36 39 -3.18 63.78 8.77 0.56 86.32 2.51 11
/data/non_redundant_PDB_database/2e/2ed6_I.pdb ABABB 95 101 -6.90 158.82 7.06 -0.42 93.42 5.95 11
/data/non_redundant_PDB_database/2e/2ed6_I.pdb B 140 142 -122.22 12.93 6.27 0.18 88.32 0.18 01
/data/non_redundant_PDB_database/2e/2ed6_J.pdb BB 36 39 -10.67 63.58 8.82 0.31 87.99 2.59 11
/data/non_redundant_PDB_database/2e/2ed6_J.pdb ABABB 95 101 -7.65 160.68 7.02 -0.37 93.06 5.97 11
/data/non_redundant_PDB_database/2e/2ed6_K.pdb ABABB 95 101 -7.54 157.56 7.00 -0.68 95.59 5.86 11
/data/non_redundant_PDB_database/2e/2ed6_K.pdb B 140 142 -135.78 11.16 6.17 0.06 89.44 0.09 01
/data/non_redundant_PDB_database/2e/2ed6_L.pdb ABABB 95 101 -8.85 157.29 7.03 -0.49 94.00 5.85 11
/data/non_redundant_PDB_database/2e/2egv_A.pdb ABBBEA 6 13 -95.82 96.78 10.22 -0.04 90.24 9.98 10
/data/non_redundant_PDB_database/2e/2egv_A.pdb BBBBBBAB 63 72 -13.74 80.97 24.31 6.89 73.54 8.83 10
/data/non_redundant_PDB_database/2e/2egv_B.pdb BBBBBBAB 63 72 41.18 81.62 24.08 11.05 62.67 2.97 11
/data/non_redundant_PDB_database/2e/2ei9_A.pdb BBGBB 186 192 5.40 144.72 8.47 2.12 75.49 8.03 11
/data/non_redundant_PDB_database/2e/2ej8_A.pdb AAA 76 80 82.95 74.08 6.77 -1.50 102.80 2.93 01
/data/non_redundant_PDB_database/2e/2es4_B.pdb AA 211 214 17.50 73.67 8.33 -0.74 95.07 1.36 10
/data/non_redundant_PDB_database/2e/2et1_A.pdb BBGB 79 84 -13.93 128.40 6.97 4.77 46.81 3.90 10
/data/non_redundant_PDB_database/2e/2et1_A.pdb BBGB 123 128 35.00 130.63 7.22 1.64 76.88 5.37 10
/data/non_redundant_PDB_database/2e/2et1_A.pdb BBGBB 131 137 23.25 144.49 7.42 3.59 61.05 5.41 11
/data/non_redundant_PDB_database/2e/2et1_A.pdb ABABB 141 147 -9.93 150.82 6.72 0.21 88.20 4.48 11
/data/non_redundant_PDB_database/2e/2etv_A.pdb ABBAB 18 24 17.11 134.33 12.40 -7.82 129.09 3.13 11
/data/non_redundant_PDB_database/2e/2ex2_A.pdb BAABBB 171 178 -1.35 166.03 9.18 -2.21 103.96 8.74 10
/data/non_redundant_PDB_database/2e/2ex2_A.pdb BBABB 215 221 -22.92 138.11 10.59 3.78 69.09 2.38 01
/data/non_redundant_PDB_database/2f/2f02_A.pdb ABB 7 11 -43.87 89.46 9.54 -0.03 90.20 6.71 10
/data/non_redundant_PDB_database/2f/2f02_B.pdb ABB 7 11 -40.74 87.44 9.60 0.52 86.89 6.57 10
/data/non_redundant_PDB_database/2f/2f1f_A.pdb AAABB 75 81 83.71 92.83 9.95 -2.47 104.34 5.50 01
/data/non_redundant_PDB_database/2f/2f1f_B.pdb AAAOG 75 81 86.08 95.65 10.35 -0.11 90.62 3.12 01
/data/non_redundant_PDB_database/2f/2f1n_A.pdb ABBBA 104 110 -11.30 164.25 12.48 -2.51 101.59 12.08 10
/data/non_redundant_PDB_database/2f/2f1n_A.pdb AABBBBBB 219 228 -0.43 146.68 14.61 2.87 78.67 4.46 11
/data/non_redundant_PDB_database/2f/2f2h_A.pdb BBA 17 21 126.39 56.22 11.84 2.78 76.44 0.71 10
/data/non_redundant_PDB_database/2f/2f2h_A.pdb BGA 133 137 157.35 64.95 7.98 1.91 76.14 4.52 01
/data/non_redundant_PDB_database/2f/2f2h_A.pdb BBBGBB 155 162 -39.56 121.43 11.26 -8.87 141.96 8.67 01
/data/non_redundant_PDB_database/2f/2f2h_A.pdb BBABBB 210 217 -20.15 141.78 10.29 -5.67 123.40 10.06 10
/data/non_redundant_PDB_database/2f/2f2h_A.pdb BA 233 236 -45.83 135.08 8.58 -5.10 126.49 7.68 00
/data/non_redundant_PDB_database/2f/2f2h_A.pdb BBABAAG 617 625 -68.45 134.61 11.10 -4.30 112.81 5.81 10
/data/non_redundant_PDB_database/2f/2f2h_A.pdb BBE 630 634 -41.10 124.72 8.99 -0.90 95.76 7.23 10
/data/non_redundant_PDB_database/2f/2f2h_A.pdb BBAABB 653 660 -63.91 120.16 9.32 0.57 86.50 9.10 01
/data/non_redundant_PDB_database/2f/2f2h_A.pdb BBG 663 667 17.39 116.62 7.50 1.09 81.63 3.33 11
/data/non_redundant_PDB_database/2f/2f2h_A.pdb GBBBGB 691 698 -37.14 142.71 11.16 7.39 48.54 4.45 00
/data/non_redundant_PDB_database/2f/2f2h_A.pdb BBBGB 729 735 -47.35 141.95 15.34 4.34 73.58 1.61 10
/data/non_redundant_PDB_database/2f/2f2h_A.pdb BGBAB 738 744 -29.14 124.13 9.69 -6.42 131.46 9.38 11
/data/non_redundant_PDB_database/2f/2f2h_A.pdb BG 747 750 -3.78 133.72 6.36 -0.72 96.47 4.05 11
/data/non_redundant_PDB_database/2f/2f2h_B.pdb BBA 17 21 122.63 57.63 12.04 2.91 76.00 0.40 10
/data/non_redundant_PDB_database/2f/2f2h_B.pdb BGA 133 137 161.18 64.77 8.02 2.18 74.21 4.01 01
/data/non_redundant_PDB_database/2f/2f2h_B.pdb BBBGBB 155 162 -40.99 122.03 11.34 -9.30 145.10 8.99 01
/data/non_redundant_PDB_database/2f/2f2h_B.pdb BBABBB 210 217 -20.38 139.58 10.09 -5.92 125.92 9.95 10
/data/non_redundant_PDB_database/2f/2f2h_B.pdb BA 233 236 -46.74 134.13 8.59 -5.08 126.26 7.53 00
/data/non_redundant_PDB_database/2f/2f2h_B.pdb BBABAAG 617 625 -66.87 135.64 11.08 -4.80 115.68 6.21 10
/data/non_redundant_PDB_database/2f/2f2h_B.pdb BBE 630 634 -41.71 124.46 8.97 -1.34 98.62 7.10 10
/data/non_redundant_PDB_database/2f/2f2h_B.pdb BBAABB 653 660 -63.83 119.87 9.33 1.32 81.87 9.09 01
/data/non_redundant_PDB_database/2f/2f2h_B.pdb BBG 663 667 16.92 117.22 7.41 0.85 83.41 3.43 11
/data/non_redundant_PDB_database/2f/2f2h_B.pdb GBBBGB 691 698 -38.61 141.37 11.18 7.96 44.63 4.12 00
/data/non_redundant_PDB_database/2f/2f2h_B.pdb BBBGB 729 735 -48.97 141.73 15.25 3.06 78.41 1.32 10
/data/non_redundant_PDB_database/2f/2f2h_C.pdb BBA 17 21 127.20 54.74 11.89 3.24 74.19 0.59 10
/data/non_redundant_PDB_database/2f/2f2h_C.pdb BGA 133 137 159.70 63.87 8.00 1.94 75.99 4.32 01
/data/non_redundant_PDB_database/2f/2f2h_C.pdb BBBGBB 155 162 -39.32 122.14 11.39 -9.50 146.49 8.77 01
/data/non_redundant_PDB_database/2f/2f2h_C.pdb BBABBB 210 217 -20.43 141.40 10.24 -5.84 124.79 10.06 10
/data/non_redundant_PDB_database/2f/2f2h_C.pdb BA 233 236 -46.80 134.00 8.55 -5.64 131.22 7.51 00
/data/non_redundant_PDB_database/2f/2f2h_C.pdb BBABAAG 617 625 -68.96 134.11 11.28 -4.59 114.00 5.95 10
/data/non_redundant_PDB_database/2f/2f2h_C.pdb BBE 630 634 -41.40 124.55 8.96 -0.82 95.23 7.23 10
/data/non_redundant_PDB_database/2f/2f2h_C.pdb BBAABB 653 660 -66.08 118.24 9.21 1.49 80.71 9.10 01
/data/non_redundant_PDB_database/2f/2f2h_C.pdb BBG 663 667 12.86 117.56 7.49 0.78 84.02 3.66 11
/data/non_redundant_PDB_database/2f/2f2h_C.pdb GBBBGB 691 698 -36.73 143.23 11.20 7.84 45.59 4.25 00
/data/non_redundant_PDB_database/2f/2f2h_C.pdb BBBGB 729 735 -50.11 140.25 15.30 4.21 74.02 2.28 10
/data/non_redundant_PDB_database/2f/2f2h_D.pdb BBA 17 21 122.46 57.63 12.00 3.48 73.15 0.25 10
/data/non_redundant_PDB_database/2f/2f2h_D.pdb BGA 133 137 160.23 63.05 8.03 2.43 72.39 4.33 01
/data/non_redundant_PDB_database/2f/2f2h_D.pdb BBBGBB 155 162 -39.47 121.28 11.30 -9.88 151.02 8.79 01
/data/non_redundant_PDB_database/2f/2f2h_D.pdb BBABBB 210 217 -18.80 141.09 10.19 -5.34 121.59 10.00 10
/data/non_redundant_PDB_database/2f/2f2h_D.pdb BA 233 236 -44.94 135.66 8.59 -5.13 126.72 7.64 00
/data/non_redundant_PDB_database/2f/2f2h_D.pdb BBABAAG 617 625 -67.78 134.24 11.05 -4.96 116.69 6.18 10
/data/non_redundant_PDB_database/2f/2f2h_D.pdb BBE 630 634 -44.29 124.22 9.01 -1.18 97.53 7.30 10
/data/non_redundant_PDB_database/2f/2f2h_D.pdb BBAABB 653 660 -65.22 118.56 9.25 1.70 79.42 9.14 01
/data/non_redundant_PDB_database/2f/2f2h_D.pdb BBG 663 667 19.35 118.82 7.46 1.09 81.62 3.50 11
/data/non_redundant_PDB_database/2f/2f2h_D.pdb GBBBG 691 697 -29.68 151.44 11.75 6.49 56.50 4.84 01
/data/non_redundant_PDB_database/2f/2f2h_D.pdb BBBGB 729 735 -48.98 141.41 15.19 4.80 71.58 2.52 10
/data/non_redundant_PDB_database/2f/2f2h_E.pdb BBA 17 21 132.27 54.94 11.92 -2.98 104.47 1.06 00
/data/non_redundant_PDB_database/2f/2f2h_E.pdb BGA 133 137 161.34 61.60 7.92 2.18 74.02 4.15 01
/data/non_redundant_PDB_database/2f/2f2h_E.pdb BBBGBB 155 162 -39.16 122.15 11.30 -9.63 148.43 8.78 01
/data/non_redundant_PDB_database/2f/2f2h_E.pdb BBABB 210 216 -23.27 136.86 7.94 -4.54 124.93 6.76 11
/data/non_redundant_PDB_database/2f/2f2h_E.pdb BA 233 236 -46.07 134.78 8.68 -5.19 126.76 7.57 00
/data/non_redundant_PDB_database/2f/2f2h_E.pdb BBABAAG 617 625 -68.42 134.89 11.05 -4.44 113.71 6.19 10
/data/non_redundant_PDB_database/2f/2f2h_E.pdb BBE 630 634 -42.45 123.65 8.93 -0.49 93.12 6.87 10
/data/non_redundant_PDB_database/2f/2f2h_E.pdb BBAABB 653 660 -64.22 119.16 9.19 1.83 78.48 9.14 01
/data/non_redundant_PDB_database/2f/2f2h_E.pdb BBG 663 667 15.27 120.46 7.60 0.74 84.39 3.50 11
/data/non_redundant_PDB_database/2f/2f2h_E.pdb GBBBGB 691 698 -38.04 141.96 11.20 8.35 41.82 4.04 00
/data/non_redundant_PDB_database/2f/2f2h_E.pdb BBBGB 729 735 -47.52 141.55 15.58 5.34 69.95 1.41 10
/data/non_redundant_PDB_database/2f/2f2h_F.pdb BBA 17 21 126.75 55.76 11.91 2.92 75.81 0.84 10
/data/non_redundant_PDB_database/2f/2f2h_F.pdb BGA 133 137 158.53 63.81 7.91 2.05 75.01 4.43 01
/data/non_redundant_PDB_database/2f/2f2h_F.pdb BBBGBB 155 162 -39.31 122.07 11.27 -9.54 147.85 8.83 01
/data/non_redundant_PDB_database/2f/2f2h_F.pdb BBABB 210 216 -22.73 136.85 7.77 -4.38 124.37 6.74 11
/data/non_redundant_PDB_database/2f/2f2h_F.pdb BA 233 236 -46.18 134.72 8.58 -5.47 129.63 7.49 00
/data/non_redundant_PDB_database/2f/2f2h_F.pdb BBABAAG 617 625 -67.74 134.92 11.15 -4.56 114.17 5.97 10
/data/non_redundant_PDB_database/2f/2f2h_F.pdb BBE 630 634 -42.61 124.13 8.93 -1.05 96.73 6.85 10
/data/non_redundant_PDB_database/2f/2f2h_F.pdb BBAABB 653 660 -61.96 121.43 9.38 1.44 81.19 9.27 01
/data/non_redundant_PDB_database/2f/2f2h_F.pdb BBG 663 667 16.05 118.19 7.41 0.96 82.58 3.51 11
/data/non_redundant_PDB_database/2f/2f2h_F.pdb GBBBGB 691 698 -38.15 142.19 11.09 7.99 43.96 4.15 00
/data/non_redundant_PDB_database/2f/2f2h_F.pdb BBBGB 729 735 -50.38 139.01 15.45 4.34 73.69 2.42 10
/data/non_redundant_PDB_database/2f/2f5x_A.pdb XXX 96 100 -119.26 43.27 13.04 -4.45 109.93 4.79 10
/data/non_redundant_PDB_database/2f/2f5x_B.pdb XXX 97 101 -123.79 43.58 12.96 -4.48 110.20 4.74 10
/data/non_redundant_PDB_database/2f/2f5x_C.pdb XXX 96 100 -121.82 43.97 13.00 -4.76 111.49 4.54 10
/data/non_redundant_PDB_database/2f/2f69_A.pdb ABBBBBGB 117 126 -31.71 138.83 11.09 3.35 72.44 3.28 10
/data/non_redundant_PDB_database/2f/2fa1_A.pdb AAA 149 153 35.16 123.42 6.37 0.16 88.59 0.92 01
/data/non_redundant_PDB_database/2f/2fa1_B.pdb AAA 149 153 28.97 124.43 6.37 1.25 78.72 0.61 01
/data/non_redundant_PDB_database/2f/2fao_A.pdb AABAABBA 114 123 -20.20 153.27 9.52 -3.47 111.36 1.55 11
/data/non_redundant_PDB_database/2f/2fao_B.pdb AABAABBA 114 123 -22.07 151.68 9.56 -3.67 112.56 1.28 11
/data/non_redundant_PDB_database/2f/2fct_A.pdb BBBBG 213 219 40.78 142.50 10.97 0.58 86.99 3.58 11
/data/non_redundant_PDB_database/2f/2fct_A.pdb AAABB 271 277 -139.15 53.50 14.35 -3.28 103.22 7.00 00
/data/non_redundant_PDB_database/2f/2fct_B.pdb BBBBG 208 214 43.23 141.70 10.90 0.98 84.82 3.23 11
/data/non_redundant_PDB_database/2f/2fct_B.pdb AAABB 266 272 -135.54 55.57 14.43 -4.72 109.10 7.00 00
/data/non_redundant_PDB_database/2f/2fhq_A.pdb BABBBEAA 35 44 -118.63 87.37 14.09 -5.73 114.00 7.99 00
/data/non_redundant_PDB_database/2f/2fhq_B.pdb BABBBEAA 34 43 -119.84 86.59 14.20 -6.35 116.57 8.05 00
/data/non_redundant_PDB_database/2f/2fi9_A.pdb E 24 26 -34.57 115.39 7.16 -3.40 118.35 5.37 00
/data/non_redundant_PDB_database/2f/2fsu_A.pdb BAAB 161 166 56.65 101.42 8.88 5.40 52.58 3.50 10
/data/non_redundant_PDB_database/2f/2fur_A.pdb BBBBEA 35 42 -104.31 102.32 13.60 -4.44 109.05 4.18 00
/data/non_redundant_PDB_database/2f/2fur_A.pdb B 139 141 124.66 32.02 6.45 -0.41 93.61 0.17 10
/data/non_redundant_PDB_database/2f/2fur_B.pdb BBBBEA 32 39 -104.95 101.39 13.55 -5.45 113.73 3.46 00
/data/non_redundant_PDB_database/2f/2fur_B.pdb B 136 138 -14.26 36.03 6.48 -0.48 94.21 0.24 10
/data/non_redundant_PDB_database/2f/2fzs_A.pdb AAB 107 111 -13.81 123.30 8.63 5.27 52.36 0.68 00
/data/non_redundant_PDB_database/2f/2fzs_B.pdb AAB 113 117 -16.28 124.91 8.78 5.47 51.46 0.66 00
/data/non_redundant_PDB_database/2f/2fzs_C.pdb AAB 104 108 -16.86 126.34 8.80 5.66 49.95 0.54 00
/data/non_redundant_PDB_database/2f/2fzs_D.pdb AAB 106 110 -15.19 124.04 8.68 5.93 46.97 0.18 00
/data/non_redundant_PDB_database/2f/2fzs_E.pdb AAB 109 113 -16.41 125.10 8.70 5.68 49.27 0.42 00
/data/non_redundant_PDB_database/2f/2fzs_F.pdb AAB 106 110 -15.88 124.70 8.72 5.96 46.92 1.19 00
/data/non_redundant_PDB_database/2f/2fzs_G.pdb AAB 104 108 -15.67 125.30 8.93 5.22 54.26 0.57 00
/data/non_redundant_PDB_database/2f/2fzs_H.pdb AAB 104 108 -15.06 125.36 8.78 5.06 54.81 0.90 00
/data/non_redundant_PDB_database/2f/2fzs_I.pdb AAB 104 108 -15.26 124.87 8.78 5.76 48.96 0.32 00
/data/non_redundant_PDB_database/2f/2fzs_J.pdb AAB 106 110 -14.91 124.42 8.74 5.03 54.82 0.47 00
/data/non_redundant_PDB_database/2f/2fzs_K.pdb AAB 107 111 -14.91 125.56 8.79 5.66 49.92 0.96 00
/data/non_redundant_PDB_database/2f/2fzs_L.pdb AAB 104 108 -15.04 124.00 8.75 5.14 54.04 0.31 00
/data/non_redundant_PDB_database/2f/2fzs_N.pdb AAB 104 108 -11.71 126.53 8.79 5.25 53.35 0.67 00
/data/non_redundant_PDB_database/2g/2g3w_A.pdb B 169 171 115.45 25.57 6.31 1.85 72.94 0.15 00
/data/non_redundant_PDB_database/2g/2g3w_B.pdb B 169 171 121.79 23.34 6.36 -2.39 112.09 0.04 10
/data/non_redundant_PDB_database/2g/2gau_A.pdb ABB 88 92 10.52 134.68 6.67 -0.28 92.42 5.02 11
/data/non_redundant_PDB_database/2g/2gax_B.pdb ABB 54 58 -50.37 56.70 8.66 -4.41 120.62 7.93 11
/data/non_redundant_PDB_database/2g/2gf6_A.pdb ABBBBBGB 66 75 -42.46 139.74 16.27 13.72 32.54 1.12 10
/data/non_redundant_PDB_database/2g/2ght_A.pdb BABGAA 19 26 169.14 27.25 11.56 0.89 85.58 3.93 10
/data/non_redundant_PDB_database/2g/2ght_B.pdb BABGAA 19 26 167.70 30.93 11.68 0.91 85.52 4.17 10
/data/non_redundant_PDB_database/2g/2gig_A.pdb AABBBBBB 124 133 13.43 168.85 14.31 10.68 41.73 0.66 00
/data/non_redundant_PDB_database/2g/2gig_B.pdb AAAEBBBB 115 124 17.06 164.51 15.66 12.18 38.92 0.17 00
/data/non_redundant_PDB_database/2g/2giy_A.pdb ABABB 33 39 -4.49 172.09 9.12 1.63 79.72 6.07 11
/data/non_redundant_PDB_database/2g/2giy_A.pdb BBBAABAB 48 57 -31.09 144.87 9.28 -4.16 116.64 7.36 11
/data/non_redundant_PDB_database/2g/2giy_A.pdb BAAABBB 159 167 -16.28 171.61 11.98 -0.79 93.79 8.32 11
/data/non_redundant_PDB_database/2g/2giy_B.pdb ABABB 32 38 -6.19 171.28 8.86 2.11 76.24 5.41 11
/data/non_redundant_PDB_database/2g/2giy_B.pdb BBBAABA 47 55 -51.01 137.94 12.55 -6.28 120.01 8.22 10
/data/non_redundant_PDB_database/2g/2giy_B.pdb BAAABB 158 165 -22.99 162.28 10.60 -2.52 103.76 9.02 10
/data/non_redundant_PDB_database/2g/2gj4_A.pdb BAB 74 78 -3.68 97.66 9.82 -7.36 138.55 8.58 01
/data/non_redundant_PDB_database/2g/2gj4_A.pdb BBABBBB 148 156 -96.80 50.33 19.05 -13.76 136.24 5.73 10
/data/non_redundant_PDB_database/2g/2gj4_A.pdb EE 191 194 6.36 97.11 9.52 1.21 82.67 7.40 00
/data/non_redundant_PDB_database/2g/2gj4_A.pdb GB 205 208 35.00 85.45 9.26 -3.03 109.07 7.25 00
/data/non_redundant_PDB_database/2g/2gke_A.pdb BB 262 265 -80.38 49.96 10.38 4.42 64.80 0.21 00
/data/non_redundant_PDB_database/2g/2gkp_A.pdb B 123 125 88.29 24.88 6.67 0.22 88.10 0.50 10
/data/non_redundant_PDB_database/2g/2gkp_A.pdb BBGAB 135 141 87.80 74.12 13.13 7.16 56.97 2.56 10
/data/non_redundant_PDB_database/2g/2gmq_A.pdb AAA 8 12 84.86 83.72 7.41 -0.98 97.60 2.70 01
/data/non_redundant_PDB_database/2g/2gmq_B.pdb AAA 7 11 87.15 82.18 7.42 -1.39 100.77 2.79 01
/data/non_redundant_PDB_database/2g/2gu9_A.pdb EB 50 53 -11.63 168.30 9.94 5.28 57.90 6.43 01
/data/non_redundant_PDB_database/2g/2gu9_A.pdb BBGB 64 69 32.70 142.17 8.11 7.15 28.17 2.29 10
/data/non_redundant_PDB_database/2g/2gu9_A.pdb BBGBB 72 78 19.28 153.14 8.39 -1.21 98.29 7.78 11
/data/non_redundant_PDB_database/2g/2gu9_A.pdb BABABB 81 88 -9.96 134.75 8.46 -0.15 91.04 7.30 01
/data/non_redundant_PDB_database/2g/2gu9_B.pdb EB 51 54 -9.50 168.51 9.75 5.50 55.69 6.91 01
/data/non_redundant_PDB_database/2g/2gu9_B.pdb BBGB 65 70 33.08 142.57 8.19 7.33 26.50 1.73 10
/data/non_redundant_PDB_database/2g/2gu9_B.pdb BBGBB 73 79 18.77 153.98 8.44 -1.03 97.03 7.83 11
/data/non_redundant_PDB_database/2g/2gu9_B.pdb ABABB 83 89 -2.50 142.14 6.03 1.09 79.61 3.93 11
/data/non_redundant_PDB_database/2g/2guf_A.pdb ABBBBB 124 131 63.23 108.45 18.86 -2.64 98.04 2.81 10
/data/non_redundant_PDB_database/2g/2guf_A.pdb BB 488 491 -25.62 43.53 8.75 -0.88 95.75 1.18 11
/data/non_redundant_PDB_database/2g/2guf_A.pdb BB 506 509 -127.97 15.25 9.36 -0.26 91.60 2.14 11
/data/non_redundant_PDB_database/2g/2gwm_A.pdb ABB 106 110 -14.48 92.70 7.08 -3.02 115.26 6.31 11
/data/non_redundant_PDB_database/2g/2gzb_A.pdb ABBEBE 24 31 -71.50 121.56 8.94 -8.38 159.63 3.43 10
/data/non_redundant_PDB_database/2g/2gzb_A.pdb AABOAEBB 49 58 38.41 148.38 15.26 -12.44 144.60 1.93 11
/data/non_redundant_PDB_database/2g/2gzb_A.pdb OBBABAAB 79 88 -65.86 127.81 7.33 4.48 52.36 0.95 00
/data/non_redundant_PDB_database/2g/2gzb_A.pdb ABBBABBA 104 113 62.56 126.27 14.40 -9.83 133.07 6.55 11
/data/non_redundant_PDB_database/2g/2gzb_B.pdb AABEBE 23 30 -70.96 121.02 9.21 -8.56 158.29 3.48 10
/data/non_redundant_PDB_database/2g/2gzb_B.pdb AABOAEBB 48 57 34.01 151.13 15.32 -12.01 141.65 1.55 11
/data/non_redundant_PDB_database/2g/2gzb_B.pdb OBBABAAB 78 87 -66.39 127.88 7.40 4.64 51.15 1.05 00
/data/non_redundant_PDB_database/2g/2gzb_B.pdb ABBBABBA 103 112 62.05 127.21 14.42 -10.09 134.39 5.77 11
/data/non_redundant_PDB_database/2g/2gzq_A.pdb ABBBBBG 60 68 -36.67 140.35 14.48 -6.09 114.86 14.19 11
/data/non_redundant_PDB_database/2g/2gzv_A.pdb BBAAGBAG 10 19 57.53 121.07 12.54 -0.40 91.82 8.98 01
/data/non_redundant_PDB_database/2h/2h5c_A.pdb BB 18 21 4.63 75.81 9.61 1.58 80.56 0.33 00
/data/non_redundant_PDB_database/2h/2h5c_A.pdb BAAB 69 74 23.33 125.29 9.31 -4.38 118.08 8.36 10
/data/non_redundant_PDB_database/2h/2h7z_A.pdb ABE 27 31 -26.29 124.25 6.77 -1.81 105.46 6.00 10
/data/non_redundant_PDB_database/2h/2h88_A.pdb G 165 167 56.19 93.47 5.43 -3.38 128.47 4.98 01
/data/non_redundant_PDB_database/2h/2h88_A.pdb AB 357 360 135.98 25.16 7.25 -2.29 108.46 4.54 11
/data/non_redundant_PDB_database/2h/2h88_N.pdb G 165 167 57.32 93.34 5.46 -3.40 128.50 5.04 01
/data/non_redundant_PDB_database/2h/2h88_N.pdb AB 357 360 134.82 25.38 7.25 -2.39 109.21 4.58 11
/data/non_redundant_PDB_database/2h/2h9a_A.pdb BA 69 72 -156.29 16.47 9.56 -3.93 114.26 1.75 10
/data/non_redundant_PDB_database/2h/2hal_A.pdb BBB 132 136 -33.77 82.25 10.62 -0.68 93.67 5.89 10
/data/non_redundant_PDB_database/2h/2haz_A.pdb BGBBBGB 69 77 -57.19 132.30 13.56 -9.07 131.98 11.12 10
/data/non_redundant_PDB_database/2h/2hfs_A.pdb BBABB 179 185 -25.40 94.91 13.34 -10.22 140.00 7.15 11
/data/non_redundant_PDB_database/2h/2hfs_B.pdb BBABB 179 185 -26.82 94.01 13.28 -10.24 140.48 6.71 11
/data/non_redundant_PDB_database/2h/2hft_A.pdb ABA 164 168 -42.95 136.96 7.11 0.97 82.18 6.95 10
/data/non_redundant_PDB_database/2h/2hke_A.pdb BB 7 10 19.34 33.24 9.67 0.52 86.93 1.64 11
/data/non_redundant_PDB_database/2h/2hke_A.pdb BAOABB 38 45 68.86 75.34 12.14 -9.50 141.51 4.81 10
/data/non_redundant_PDB_database/2h/2hke_B.pdb BB 7 10 5.56 32.31 9.56 -0.08 90.47 1.53 11
/data/non_redundant_PDB_database/2h/2hke_B.pdb BAOABB 38 45 72.39 72.36 11.97 -9.50 142.54 4.22 11
/data/non_redundant_PDB_database/2h/2hl0_A.pdb XXX 36 40 16.69 127.19 9.82 -4.17 115.12 9.68 01
/data/non_redundant_PDB_database/2h/2hl0_A.pdb BBBG 114 119 -63.03 110.03 12.77 0.55 87.52 0.39 01
/data/non_redundant_PDB_database/2h/2hlz_A.pdb EBB 7 11 -43.06 86.88 13.05 -7.71 126.21 10.22 00
/data/non_redundant_PDB_database/2h/2hlz_B.pdb EBB 7 11 -46.53 84.97 13.14 -7.19 123.15 10.36 00
/data/non_redundant_PDB_database/2h/2hlz_C.pdb EBB 13 17 -47.85 84.11 13.13 -6.64 120.36 10.51 00
/data/non_redundant_PDB_database/2h/2hlz_D.pdb EBB 12 16 -47.05 83.36 13.16 -7.37 124.07 10.51 00
/data/non_redundant_PDB_database/2h/2hq9_A.pdb BBBBEA 38 45 -121.73 92.95 13.35 -4.71 110.64 8.28 00
/data/non_redundant_PDB_database/2h/2hq9_B.pdb BBBBGG 37 44 -121.29 91.53 13.06 -4.87 111.91 7.75 00
/data/non_redundant_PDB_database/2h/2hqs_A.pdb GAAAB 7 13 35.40 136.37 14.56 3.94 74.28 7.50 00
/data/non_redundant_PDB_database/2h/2hqs_A.pdb ABB 176 180 -5.09 126.87 7.36 -2.24 107.72 6.86 11
/data/non_redundant_PDB_database/2h/2hqs_A.pdb BABE 393 398 -38.11 137.72 9.30 -8.54 156.72 3.97 00
/data/non_redundant_PDB_database/2h/2hqs_B.pdb GAAOE 7 13 36.81 136.03 14.53 3.74 75.08 7.85 00
/data/non_redundant_PDB_database/2h/2hqs_B.pdb ABB 176 180 -5.63 125.78 7.36 -2.19 107.28 6.82 11
/data/non_redundant_PDB_database/2h/2hqs_B.pdb BABE 393 398 -36.36 138.91 9.19 -8.26 153.93 4.01 00
/data/non_redundant_PDB_database/2h/2hqs_D.pdb GAAAB 7 13 41.21 133.57 14.55 3.20 77.29 8.22 00
/data/non_redundant_PDB_database/2h/2hqs_D.pdb ABB 176 180 -4.47 125.21 7.32 -2.03 106.13 6.77 11
/data/non_redundant_PDB_database/2h/2hqs_D.pdb BABE 393 398 -36.03 139.46 9.24 -8.39 155.19 4.54 00
/data/non_redundant_PDB_database/2h/2hqs_F.pdb GAAAB 7 13 39.96 134.40 14.50 3.39 76.49 8.16 00
/data/non_redundant_PDB_database/2h/2hqs_F.pdb ABB 176 180 -4.21 126.47 7.35 -1.96 105.47 6.86 11
/data/non_redundant_PDB_database/2h/2hqs_F.pdb BABE 393 398 -36.96 138.84 9.25 -8.50 156.79 4.13 00
/data/non_redundant_PDB_database/2h/2hqy_A.pdb BAAAB 116 122 70.55 70.96 12.39 7.75 51.32 3.54 10
/data/non_redundant_PDB_database/2h/2hqy_B.pdb BAAAB 116 122 71.98 69.11 12.28 7.99 49.38 3.44 10
/data/non_redundant_PDB_database/2h/2huh_A.pdb BBAB 36 41 -23.99 149.14 8.35 -1.41 99.73 7.70 10
/data/non_redundant_PDB_database/2h/2huh_A.pdb BBG 62 66 6.63 152.56 7.18 2.71 67.78 2.57 11
/data/non_redundant_PDB_database/2h/2hx0_A.pdb XXX 63 67 -26.81 124.52 12.40 -7.24 125.74 1.17 10
/data/non_redundant_PDB_database/2h/2hx0_A.pdb BAA 113 117 35.91 118.12 8.79 -2.42 106.00 1.90 01
/data/non_redundant_PDB_database/2h/2hyx_A.pdb XXX 268 272 -34.13 150.06 12.36 -6.80 123.39 8.62 00
/data/non_redundant_PDB_database/2h/2hyx_A.pdb EB 279 282 -10.11 157.07 9.08 -0.09 90.59 7.14 01
/data/non_redundant_PDB_database/2h/2hyx_A.pdb BEBB 297 302 -1.32 170.26 9.62 7.53 38.48 2.73 10
/data/non_redundant_PDB_database/2h/2hyx_A.pdb XXX 309 313 -37.96 141.77 8.65 -4.12 118.45 8.29 11
/data/non_redundant_PDB_database/2h/2hyx_A.pdb BBGB 321 326 -8.86 135.62 8.37 -3.68 116.06 7.98 10
/data/non_redundant_PDB_database/2h/2hyx_B.pdb XXX 268 272 -33.92 150.39 12.39 -7.08 124.83 8.67 00
/data/non_redundant_PDB_database/2h/2hyx_B.pdb EB 279 282 -11.19 157.24 9.12 0.22 88.61 6.96 01
/data/non_redundant_PDB_database/2h/2hyx_B.pdb BEBB 292 297 1.12 171.68 9.58 7.40 39.39 2.73 11
/data/non_redundant_PDB_database/2h/2hyx_B.pdb XXX 304 308 -39.31 141.11 8.73 -4.11 118.12 8.32 11
/data/non_redundant_PDB_database/2h/2hyx_B.pdb BBGB 316 321 -5.49 131.64 7.99 -2.75 110.15 7.45 10
/data/non_redundant_PDB_database/2h/2hyx_C.pdb XXX 268 272 -31.96 152.25 12.41 -6.71 122.75 8.51 00
/data/non_redundant_PDB_database/2h/2hyx_C.pdb EB 279 282 -11.47 156.41 9.04 0.32 87.94 7.24 01
/data/non_redundant_PDB_database/2h/2hyx_C.pdb BEBB 297 302 -1.24 170.87 9.65 7.56 38.47 2.79 10
/data/non_redundant_PDB_database/2h/2hyx_C.pdb XXX 309 313 -37.67 141.40 8.56 -3.85 116.71 8.13 11
/data/non_redundant_PDB_database/2h/2hyx_C.pdb BBGB 321 326 -8.40 134.67 8.11 -3.93 118.96 7.72 10
/data/non_redundant_PDB_database/2h/2hyx_D.pdb XXX 268 272 -33.81 150.42 12.34 -6.89 123.93 8.51 00
/data/non_redundant_PDB_database/2h/2hyx_D.pdb EB 279 282 -10.11 157.31 9.05 0.94 84.05 7.21 01
/data/non_redundant_PDB_database/2h/2hyx_D.pdb BEBB 293 298 -0.25 171.43 9.57 7.36 39.71 2.95 11
/data/non_redundant_PDB_database/2h/2hyx_D.pdb XXX 305 309 -36.55 143.36 8.77 -4.08 117.76 8.41 11
/data/non_redundant_PDB_database/2h/2hyx_D.pdb BBGB 317 322 -6.80 132.78 8.26 -3.12 112.15 7.75 10
/data/non_redundant_PDB_database/2h/2hzl_A.pdb BBAABABB 204 213 -17.80 102.99 19.14 15.09 37.92 0.30 10
/data/non_redundant_PDB_database/2h/2hzl_B.pdb BBAABABB 207 216 -20.05 101.74 19.09 15.16 37.43 1.06 10
/data/non_redundant_PDB_database/2i/2i02_A.pdb BBEAEB 37 44 -108.52 96.80 14.34 -4.97 110.26 9.24 00
/data/non_redundant_PDB_database/2i/2i0o_A.pdb AABBBA 32 39 33.02 153.84 11.54 8.11 45.34 1.07 01
/data/non_redundant_PDB_database/2i/2i0o_A.pdb EAB 144 148 20.88 148.29 9.39 4.06 64.37 8.01 00
/data/non_redundant_PDB_database/2i/2i0o_A.pdb BBAA 226 231 55.98 109.73 9.07 3.11 69.97 5.39 01
/data/non_redundant_PDB_database/2i/2i2c_A.pdb AA 120 123 -12.45 122.52 5.53 -0.52 95.45 4.87 10
/data/non_redundant_PDB_database/2i/2i2c_A.pdb AOEB 128 133 -50.22 123.78 5.00 -2.86 124.91 3.57 11
/data/non_redundant_PDB_database/2i/2i2c_A.pdb A 149 151 -66.53 109.41 5.83 -1.57 105.66 1.65 10
/data/non_redundant_PDB_database/2i/2i2c_A.pdb BGBB 202 207 32.16 122.72 10.73 2.22 78.06 6.41 01
/data/non_redundant_PDB_database/2i/2i2c_A.pdb AOGAB 211 217 5.39 152.25 9.15 -3.44 112.05 4.99 11
/data/non_redundant_PDB_database/2i/2i2c_A.pdb BG 228 231 -9.40 86.54 6.71 -1.77 105.29 3.54 11
/data/non_redundant_PDB_database/2i/2i49_A.pdb ABBEG 92 98 67.20 51.27 14.76 6.55 63.63 4.65 11
/data/non_redundant_PDB_database/2i/2i5f_A.pdb ABGB 51 56 24.84 111.47 11.24 -0.92 94.70 3.96 00
/data/non_redundant_PDB_database/2i/2i74_A.pdb BBGBA 68 74 -34.57 140.52 7.27 -0.95 97.48 6.33 10
/data/non_redundant_PDB_database/2i/2i74_A.pdb AAAAG 82 88 30.68 135.87 9.09 -0.95 96.00 4.59 01
/data/non_redundant_PDB_database/2i/2i74_A.pdb BEAB 101 106 13.80 150.76 6.20 1.44 76.59 5.26 10
/data/non_redundant_PDB_database/2i/2i74_B.pdb BBGBA 68 74 -35.88 139.50 7.24 -0.79 96.22 6.28 10
/data/non_redundant_PDB_database/2i/2i74_B.pdb AAAAG 82 88 31.83 136.45 9.05 -0.98 96.20 4.50 01
/data/non_redundant_PDB_database/2i/2i74_B.pdb BEAB 101 106 15.20 150.17 6.16 1.72 73.76 5.14 10
/data/non_redundant_PDB_database/2i/2i74_B.pdb BB 120 123 41.19 104.82 9.00 0.98 83.77 1.37 11
/data/non_redundant_PDB_database/2i/2i74_B.pdb AAABGBA 129 137 -45.86 138.42 13.95 -10.19 136.92 8.49 10
/data/non_redundant_PDB_database/2i/2iab_A.pdb BBBAGA 43 50 -109.77 99.38 13.71 -7.13 121.35 6.34 00
/data/non_redundant_PDB_database/2i/2iab_B.pdb BBBAGA 44 51 -108.26 99.38 13.51 -6.64 119.44 7.14 00
/data/non_redundant_PDB_database/2i/2ic2_A.pdb BBABBB 23 30 -1.07 164.53 11.71 0.56 87.24 7.03 01
/data/non_redundant_PDB_database/2i/2ic2_A.pdb BGBBBG 69 76 -49.32 142.80 14.55 -9.36 130.05 10.04 11
/data/non_redundant_PDB_database/2i/2ic2_B.pdb BGBBBG 74 81 -56.10 140.44 14.35 -8.69 127.26 9.01 11
/data/non_redundant_PDB_database/2i/2icu_A.pdb BGB 37 41 50.22 122.16 8.97 5.97 48.23 2.80 00
/data/non_redundant_PDB_database/2i/2icu_A.pdb A 94 96 -63.20 88.18 5.44 -1.34 104.23 2.78 10
/data/non_redundant_PDB_database/2i/2icu_A.pdb AAGBB 108 114 -55.00 114.29 6.95 -5.67 144.74 4.35 11
/data/non_redundant_PDB_database/2i/2icu_B.pdb BGB 37 41 49.06 123.15 8.97 6.25 45.78 2.61 00
/data/non_redundant_PDB_database/2i/2icu_B.pdb A 97 99 -64.66 87.02 5.44 -1.60 107.10 2.73 10
/data/non_redundant_PDB_database/2i/2icu_B.pdb AAGBB 111 117 -56.24 113.26 6.87 -5.49 143.02 4.29 11
/data/non_redundant_PDB_database/2i/2icy_A.pdb E 415 417 0.25 120.51 6.85 2.05 72.54 4.64 00
/data/non_redundant_PDB_database/2i/2icy_B.pdb BBGB 424 429 11.13 116.07 10.77 3.88 68.87 7.16 10
/data/non_redundant_PDB_database/2i/2icy_B.pdb BBBGB 437 443 -4.01 144.15 10.02 1.06 83.91 8.48 00
/data/non_redundant_PDB_database/2i/2icy_B.pdb BBGB 446 451 22.33 104.45 9.60 2.10 77.37 5.46 10
/data/non_redundant_PDB_database/2i/2id4_A.pdb BBEGGBB 239 247 -82.45 61.71 8.06 0.59 85.82 2.90 11
/data/non_redundant_PDB_database/2i/2id4_A.pdb ABAAA 395 401 -0.21 158.00 7.45 4.36 54.18 6.09 11
/data/non_redundant_PDB_database/2i/2id4_A.pdb ABBGBB 453 460 3.67 171.52 6.63 1.22 79.37 4.73 11
/data/non_redundant_PDB_database/2i/2id4_B.pdb BBEGGBB 239 247 -73.26 63.21 7.97 0.21 88.50 3.19 11
/data/non_redundant_PDB_database/2i/2id4_B.pdb ABAABB 358 365 2.24 158.96 7.61 1.04 82.17 5.73 11
/data/non_redundant_PDB_database/2i/2id4_B.pdb ABAAA 395 401 0.55 158.87 7.49 4.37 54.36 5.97 11
/data/non_redundant_PDB_database/2i/2id4_B.pdb ABBGBB 453 460 4.28 170.63 6.67 1.28 78.93 4.78 11
/data/non_redundant_PDB_database/2i/2ii1_A.pdb BA 84 87 -50.08 86.60 8.34 -0.75 95.14 3.58 10
/data/non_redundant_PDB_database/2i/2ii1_B.pdb BA 82 85 -44.03 87.45 8.42 -0.00 90.01 3.33 10
/data/non_redundant_PDB_database/2i/2iia_A.pdb BBG 49 53 28.19 143.75 6.92 2.53 68.53 1.36 11
/data/non_redundant_PDB_database/2i/2ikk_A.pdb BOE 6 10 107.41 83.24 21.05 14.82 45.25 3.80 00
/data/non_redundant_PDB_database/2i/2ikk_A.pdb AAA 137 141 44.01 118.45 7.11 0.08 89.34 1.61 01
/data/non_redundant_PDB_database/2i/2ikk_B.pdb B 6 8 123.08 79.44 22.71 -16.79 137.66 8.35 00
/data/non_redundant_PDB_database/2i/2ikk_B.pdb AAAB 135 140 2.90 122.01 10.23 -2.36 103.33 4.26 00
/data/non_redundant_PDB_database/2i/2iks_A.pdb BB 263 266 -6.05 20.69 9.70 0.19 88.88 0.46 10
/data/non_redundant_PDB_database/2i/2iks_B.pdb BB 259 262 -49.99 20.40 9.77 -0.32 91.88 0.24 10
/data/non_redundant_PDB_database/2i/2in0_A.pdb XXX 44 48 12.11 70.73 11.41 -5.79 120.54 1.99 00
/data/non_redundant_PDB_database/2i/2in0_A.pdb BAAB 69 74 -1.52 147.36 8.97 -0.38 92.43 8.16 10
/data/non_redundant_PDB_database/2i/2inu_A.pdb BB 51 54 38.36 110.40 8.01 1.80 76.99 1.10 11
/data/non_redundant_PDB_database/2i/2inu_A.pdb BAAB 216 221 -6.00 161.31 6.13 -2.37 112.78 6.08 10
/data/non_redundant_PDB_database/2i/2inu_A.pdb BBA 240 244 -0.04 177.49 9.14 -6.51 135.46 7.37 00
/data/non_redundant_PDB_database/2i/2inu_A.pdb ABBGA 263 269 -154.78 99.56 9.53 -1.51 99.10 8.69 10
/data/non_redundant_PDB_database/2i/2inu_B.pdb BB 51 54 41.51 110.58 8.05 1.83 76.88 1.05 11
/data/non_redundant_PDB_database/2i/2inu_B.pdb BAABBA 216 223 -158.63 84.95 8.80 -3.18 111.17 7.24 10
/data/non_redundant_PDB_database/2i/2inu_B.pdb BBABA 240 246 -152.76 110.86 11.83 -7.15 127.21 11.46 00
/data/non_redundant_PDB_database/2i/2inu_B.pdb ABBGA 263 269 -152.81 100.19 9.50 -1.59 99.64 8.68 10
/data/non_redundant_PDB_database/2i/2inu_C.pdb BB 51 54 40.90 110.38 8.03 1.84 76.74 1.05 11
/data/non_redundant_PDB_database/2i/2inu_C.pdb BAABBA 216 223 -160.48 84.61 8.76 -3.15 111.05 7.21 10
/data/non_redundant_PDB_database/2i/2inu_C.pdb BBABA 240 246 -152.29 110.88 11.85 -7.20 127.41 11.46 00
/data/non_redundant_PDB_database/2i/2inu_C.pdb ABBGA 263 269 -152.99 100.11 9.54 -1.68 100.14 8.72 10
/data/non_redundant_PDB_database/2i/2iqy_A.pdb BGBBAAB 58 66 -61.79 113.23 13.79 -9.66 134.48 7.52 10
/data/non_redundant_PDB_database/2i/2iru_A.pdb BA 110 113 -53.64 93.22 8.42 0.41 87.24 2.12 10
/data/non_redundant_PDB_database/2i/2iru_B.pdb BA 106 109 -57.65 92.71 8.41 0.35 87.58 2.10 10
/data/non_redundant_PDB_database/2i/2isb_A.pdb BBBB 66 71 4.97 95.52 13.68 -7.86 125.08 8.87 10
/data/non_redundant_PDB_database/2i/2it2_A.pdb BB 97 100 -28.45 42.77 8.53 -0.32 92.12 2.92 11
/data/non_redundant_PDB_database/2i/2it2_A.pdb BAAB 137 142 -10.27 61.15 13.72 4.97 68.77 5.34 10
/data/non_redundant_PDB_database/2i/2it2_B.pdb AE 53 56 -22.45 70.25 8.26 0.41 87.12 5.19 11
/data/non_redundant_PDB_database/2i/2it2_B.pdb BB 101 104 -45.06 36.64 8.87 -1.07 96.92 2.73 11
/data/non_redundant_PDB_database/2i/2it2_B.pdb BABB 145 150 -16.11 60.95 14.56 5.01 69.87 4.89 10
/data/non_redundant_PDB_database/2i/2iuw_A.pdb BB 144 147 -3.16 161.60 9.05 5.02 56.25 0.94 11
/data/non_redundant_PDB_database/2i/2iuw_A.pdb BBGB 165 170 32.23 137.66 8.10 6.32 38.77 2.70 10
/data/non_redundant_PDB_database/2i/2iuw_A.pdb AAAAA 175 181 14.82 166.11 10.77 8.29 39.67 0.57 11
/data/non_redundant_PDB_database/2i/2ivf_A.pdb BBBG 588 593 115.65 71.57 9.36 -1.66 100.20 2.31 01
/data/non_redundant_PDB_database/2j/2j1a_A.pdb BBBBABB 95 103 -18.17 156.40 10.41 1.26 83.08 7.01 01
/data/non_redundant_PDB_database/2j/2j1v_A.pdb ABBABA 100 107 -28.27 153.75 11.10 0.79 85.92 9.99 10
/data/non_redundant_PDB_database/2j/2j1v_B.pdb BABA 97 102 -28.59 151.26 9.92 0.96 84.45 5.06 00
/data/non_redundant_PDB_database/2j/2j3x_A.pdb BBGB 186 191 -31.13 104.45 11.48 -6.90 126.94 8.29 10
/data/non_redundant_PDB_database/2j/2j3x_A.pdb BBGB 391 396 -11.22 99.74 10.13 -2.86 106.42 8.56 10
/data/non_redundant_PDB_database/2j/2j43_A.pdb BABAABA 86 94 -51.10 129.45 11.58 0.80 86.06 7.17 00
/data/non_redundant_PDB_database/2j/2j43_A.pdb BAAGBABG 119 128 -27.93 148.91 11.17 -4.54 113.97 11.08 01
/data/non_redundant_PDB_database/2j/2j43_B.pdb BABAABA 85 93 -51.45 129.38 11.41 0.98 85.09 7.18 00
/data/non_redundant_PDB_database/2j/2j43_B.pdb BAAGBABG 118 127 -27.86 148.71 11.15 -3.87 110.30 11.01 01
/data/non_redundant_PDB_database/2j/2j66_A.pdb BBBBBGB 331 339 -57.47 124.61 12.53 0.60 87.26 10.53 10
/data/non_redundant_PDB_database/2j/2j6l_A.pdb AE 154 157 51.52 68.35 8.48 2.10 75.63 4.28 10
/data/non_redundant_PDB_database/2j/2j6l_A.pdb BBBB 266 271 66.22 50.21 14.16 -7.43 121.64 2.74 01
/data/non_redundant_PDB_database/2j/2j6l_B.pdb AE 155 158 50.55 69.20 8.43 2.16 75.18 4.38 10
/data/non_redundant_PDB_database/2j/2j6l_B.pdb BBBB 267 272 65.62 49.98 14.14 -7.18 120.53 3.03 01
/data/non_redundant_PDB_database/2j/2j6l_C.pdb AE 154 157 54.63 68.67 8.50 2.05 76.03 4.23 10
/data/non_redundant_PDB_database/2j/2j6l_C.pdb BBBB 266 271 65.09 50.32 14.19 -7.32 121.05 3.01 01
/data/non_redundant_PDB_database/2j/2j6l_D.pdb AE 154 157 52.78 68.98 8.46 2.12 75.50 4.14 10
/data/non_redundant_PDB_database/2j/2j6l_D.pdb BBBB 266 271 65.29 50.30 14.20 -7.20 120.49 2.95 01
/data/non_redundant_PDB_database/2j/2j6l_E.pdb AE 155 158 50.36 69.10 8.55 2.23 74.84 4.43 10
/data/non_redundant_PDB_database/2j/2j6l_E.pdb BBBB 267 272 65.31 50.55 14.16 -7.23 120.70 2.92 01
/data/non_redundant_PDB_database/2j/2j6l_F.pdb AE 155 158 50.43 68.62 8.52 1.96 76.71 4.31 10
/data/non_redundant_PDB_database/2j/2j6l_F.pdb BBBB 267 272 64.62 50.00 14.15 -7.17 120.42 3.18 01
/data/non_redundant_PDB_database/2j/2j6l_G.pdb AE 154 157 53.25 68.22 8.44 2.29 74.24 4.26 10
/data/non_redundant_PDB_database/2j/2j6l_G.pdb BBBB 266 271 64.00 50.17 14.17 -7.18 120.46 2.78 01
/data/non_redundant_PDB_database/2j/2j6l_H.pdb AE 154 157 50.00 69.26 8.55 2.31 74.30 4.30 10
/data/non_redundant_PDB_database/2j/2j6l_H.pdb BBBB 266 271 65.68 49.59 14.21 -7.66 122.63 2.85 01
/data/non_redundant_PDB_database/2j/2j73_A.pdb BAAGBABG 11 20 -32.16 147.03 10.84 -2.41 102.82 10.81 01
/data/non_redundant_PDB_database/2j/2j73_A.pdb BBGG 81 86 -59.89 125.29 9.43 -1.23 97.51 5.93 00
/data/non_redundant_PDB_database/2j/2j73_B.pdb BAAGBABG 10 19 -31.85 147.68 10.82 -2.20 101.73 10.81 01
/data/non_redundant_PDB_database/2j/2j73_B.pdb BBGG 80 85 -60.88 122.96 8.78 -1.62 100.64 3.51 00
/data/non_redundant_PDB_database/2j/2ja2_A.pdb BBBABB 158 165 -74.37 59.33 14.17 -5.99 115.00 9.70 11
/data/non_redundant_PDB_database/2j/2jbv_A.pdb BGB 227 231 -24.61 80.64 9.85 -3.91 113.40 4.26 10
/data/non_redundant_PDB_database/2j/2jbv_A.pdb ABBABB 379 386 60.61 84.48 15.21 -12.64 146.18 10.72 11
/data/non_redundant_PDB_database/2j/2jbv_B.pdb BGB 226 230 -23.03 80.70 9.78 -3.80 112.89 4.22 10
/data/non_redundant_PDB_database/2j/2jcb_A.pdb BABAAA 94 101 -1.00 127.43 10.31 -6.17 126.77 7.95 00
/data/non_redundant_PDB_database/2j/2jcb_B.pdb ABAAA 92 98 47.57 105.04 7.88 4.46 55.50 6.10 11
/data/non_redundant_PDB_database/2j/2jd4_A.pdb AAAGBB 99 106 32.23 144.21 10.22 0.49 87.27 6.60 01
/data/non_redundant_PDB_database/2j/2jd4_B.pdb AAAGBB 92 99 32.29 144.23 10.09 0.53 87.01 6.26 01
/data/non_redundant_PDB_database/2j/2jda_A.pdb EB 35 38 -8.71 154.62 6.77 -0.37 93.09 6.05 01
/data/non_redundant_PDB_database/2j/2jda_A.pdb BBAABAAE 86 95 -16.26 152.85 11.06 5.01 63.05 6.51 01
/data/non_redundant_PDB_database/2j/2jda_B.pdb EB 38 41 -8.19 154.71 6.75 -0.31 92.60 6.14 01
/data/non_redundant_PDB_database/2j/2jda_B.pdb BAGABAAE 89 98 -15.06 152.96 10.95 4.52 65.63 6.33 01
/data/non_redundant_PDB_database/2j/2jdi_C.pdb B 71 73 -9.19 69.27 6.56 0.59 84.81 0.29 01
/data/non_redundant_PDB_database/2j/2jdi_E.pdb B 73 75 -143.52 71.27 6.13 -0.55 95.17 1.09 01
/data/non_redundant_PDB_database/2j/2jdi_F.pdb B 73 75 -136.91 68.93 6.10 0.25 87.65 0.60 01
/data/non_redundant_PDB_database/2j/2je8_A.pdb BABGB 8 14 84.17 46.90 15.75 -3.50 102.83 2.86 00
/data/non_redundant_PDB_database/2j/2je8_A.pdb ABBOA 84 90 -17.36 162.21 13.28 -4.61 110.29 12.31 10
/data/non_redundant_PDB_database/2j/2je8_A.pdb AABB 105 110 -17.06 157.42 9.87 -8.28 147.03 2.67 11
/data/non_redundant_PDB_database/2j/2je8_A.pdb BG 191 194 -41.69 124.95 7.18 -1.57 102.60 4.75 10
/data/non_redundant_PDB_database/2j/2je8_A.pdb ABABB 221 227 -24.80 147.23 8.69 -0.83 95.48 7.54 11
/data/non_redundant_PDB_database/2j/2je8_A.pdb BB 251 254 9.92 159.04 8.44 4.07 61.20 1.67 10
/data/non_redundant_PDB_database/2j/2je8_A.pdb BBBB 301 306 -10.31 72.56 13.81 -8.34 127.15 2.28 01
/data/non_redundant_PDB_database/2j/2je8_A.pdb GGBBBB 323 330 -123.21 99.71 10.57 -4.12 112.93 7.02 10
/data/non_redundant_PDB_database/2j/2je8_A.pdb ABABB 669 675 -1.04 143.87 9.05 0.33 87.94 8.93 11
/data/non_redundant_PDB_database/2j/2je8_A.pdb BABB 778 783 11.12 118.46 9.37 1.63 80.01 8.09 01
/data/non_redundant_PDB_database/2j/2je8_B.pdb BABGB 9 15 80.74 48.67 15.75 -4.54 106.76 2.63 00
/data/non_redundant_PDB_database/2j/2je8_B.pdb ABBOA 85 91 -16.55 163.27 13.24 -4.07 107.90 12.19 10
/data/non_redundant_PDB_database/2j/2je8_B.pdb AABB 106 111 -17.32 158.27 9.86 -8.23 146.56 2.63 11
/data/non_redundant_PDB_database/2j/2je8_B.pdb AAAABBB 114 122 -55.65 132.25 18.42 -15.72 148.58 9.46 00
/data/non_redundant_PDB_database/2j/2je8_B.pdb BG 192 195 -41.16 125.64 7.17 -1.69 103.60 4.81 10
/data/non_redundant_PDB_database/2j/2je8_B.pdb ABABB 222 228 -25.67 148.49 8.90 -0.92 95.91 8.01 11
/data/non_redundant_PDB_database/2j/2je8_B.pdb BB 252 255 -1.18 162.03 8.65 4.31 60.16 1.72 10
/data/non_redundant_PDB_database/2j/2je8_B.pdb BBBB 302 307 -8.85 72.93 13.69 -8.07 126.14 1.94 01
/data/non_redundant_PDB_database/2j/2je8_B.pdb GGBBBB 324 331 -122.42 100.47 10.62 -4.95 117.81 7.17 11
/data/non_redundant_PDB_database/2j/2je8_B.pdb ABABB 670 676 -2.07 142.25 9.03 0.51 86.79 8.91 11
/data/non_redundant_PDB_database/2j/2je8_B.pdb BBG 704 708 18.09 146.17 7.25 -3.57 119.47 1.28 01
/data/non_redundant_PDB_database/2j/2je8_B.pdb ABB 780 784 15.58 125.20 7.13 0.40 86.79 7.00 11
/data/non_redundant_PDB_database/2j/2jen_A.pdb ABBBA 176 182 -48.06 129.85 11.62 -8.03 133.71 11.45 10
/data/non_redundant_PDB_database/2j/2jfr_A.pdb EABB 110 115 55.26 130.77 11.16 5.04 63.14 9.39 01
/data/non_redundant_PDB_database/2j/2jfr_A.pdb BBBBBGB 172 180 -5.32 166.81 15.20 -12.11 142.79 4.95 00
/data/non_redundant_PDB_database/2j/2jgp_A.pdb BABBBBBB 165 174 39.85 81.12 23.90 -23.58 170.63 13.96 01
/data/non_redundant_PDB_database/2j/2jgp_A.pdb AOGBBABA 451 460 39.40 139.42 24.79 -7.81 108.37 22.21 10
/data/non_redundant_PDB_database/2j/2jhf_A.pdb BBBBBG 28 35 86.13 133.12 12.72 3.61 73.50 3.07 11
/data/non_redundant_PDB_database/2j/2jhf_B.pdb BBBBBG 28 35 85.24 133.77 12.77 3.34 74.85 3.07 11
/data/non_redundant_PDB_database/2j/2jk9_A.pdb BBBBG 48 54 -2.55 173.30 10.36 1.98 79.01 6.62 11
/data/non_redundant_PDB_database/2j/2jk9_A.pdb ABE 64 68 34.90 135.58 8.82 -1.81 101.87 7.55 10
/data/non_redundant_PDB_database/2j/2jk9_A.pdb BGABGBB 172 180 -64.57 113.82 12.53 -7.65 127.59 10.47 11
/data/non_redundant_PDB_database/2j/2jk9_A.pdb ABBGB 186 192 -9.46 168.61 9.51 0.28 88.33 9.39 10
/data/non_redundant_PDB_database/2j/2jks_A.pdb GBABBBBB 15 24 -9.54 169.63 10.70 8.06 41.08 0.71 11
/data/non_redundant_PDB_database/2j/2jks_A.pdb BGBA 31 36 4.82 155.06 8.76 6.89 38.18 6.56 00
/data/non_redundant_PDB_database/2j/2jks_A.pdb BAAB 43 48 -12.77 163.58 7.66 -1.56 101.75 7.19 10
/data/non_redundant_PDB_database/2j/2jks_A.pdb BAABA 175 181 14.47 147.34 6.83 5.38 37.97 3.73 10
/data/non_redundant_PDB_database/2j/2jks_A.pdb AEAA 185 190 14.99 151.18 8.68 -1.83 102.14 4.56 01
/data/non_redundant_PDB_database/2j/2jlq_A.pdb AG 257 260 -18.43 62.11 7.70 -3.38 116.00 1.11 00
/data/non_redundant_PDB_database/2m/2mcm_A.pdb GBBBGB 23 30 -41.03 137.31 13.51 -2.58 101.00 13.06 00
/data/non_redundant_PDB_database/2m/2mcm_A.pdb BBAAGB 55 62 -28.55 148.72 7.28 -0.50 93.97 5.68 01
/data/non_redundant_PDB_database/2m/2mcm_A.pdb BA 68 71 -10.85 109.15 8.80 -4.07 117.57 1.19 00
/data/non_redundant_PDB_database/2n/2nlr_A.pdb BBBEE 92 98 -2.19 177.99 14.35 5.57 67.15 5.63 00
/data/non_redundant_PDB_database/2n/2nlr_A.pdb ABBBA 165 171 -41.73 133.30 12.22 -7.32 126.82 11.82 10
/data/non_redundant_PDB_database/2n/2nlr_A.pdb EGBGB 206 212 -47.98 143.73 15.39 11.39 42.27 9.34 00
/data/non_redundant_PDB_database/2n/2nnu_A.pdb BBBBBAA 149 157 -39.05 154.03 16.10 -5.54 110.12 8.01 11
/data/non_redundant_PDB_database/2n/2noo_A.pdb BBBBBABA 153 162 106.96 117.37 17.86 -5.76 108.83 15.37 10
/data/non_redundant_PDB_database/2n/2nql_A.pdb AB 47 50 -60.79 93.95 7.07 -4.53 129.85 5.77 10
/data/non_redundant_PDB_database/2n/2nt0_B.pdb BBG 484 488 39.32 138.45 6.67 -4.21 129.14 0.18 01
/data/non_redundant_PDB_database/2n/2nt0_D.pdb BBG 484 488 40.19 137.46 6.63 3.80 55.02 0.13 11
/data/non_redundant_PDB_database/2n/2nv0_A.pdb GBB 130 134 15.45 87.07 11.46 6.28 56.74 9.42 00
/data/non_redundant_PDB_database/2n/2nv0_A.pdb BAAB 138 143 -1.22 119.64 8.45 -0.83 95.65 7.24 10
/data/non_redundant_PDB_database/2n/2nv0_B.pdb GBB 127 131 38.75 85.76 11.43 5.92 58.80 9.16 00
/data/non_redundant_PDB_database/2n/2nw2_A.pdb BGBB 12 17 21.47 155.90 9.08 4.99 56.65 4.48 01
/data/non_redundant_PDB_database/2n/2nw2_A.pdb BBBBGBAE 22 31 -29.21 150.77 10.32 -3.44 109.47 9.99 01
/data/non_redundant_PDB_database/2n/2nw2_A.pdb ABB 48 52 -25.54 157.30 8.52 4.23 60.26 6.15 10
/data/non_redundant_PDB_database/2n/2nw2_A.pdb BBBABBBB 106 115 -42.31 105.34 18.54 11.09 53.27 5.44 10
/data/non_redundant_PDB_database/2n/2nw2_B.pdb BGBB 14 19 15.46 153.64 10.02 3.23 71.17 4.97 01
/data/non_redundant_PDB_database/2n/2nw2_B.pdb BAAGBA 24 31 -35.51 144.51 12.03 -5.79 118.76 11.27 00
/data/non_redundant_PDB_database/2n/2nw2_B.pdb BBB 150 154 8.25 130.80 9.10 1.67 79.41 8.86 01
/data/non_redundant_PDB_database/2n/2nwf_A.pdb AAABBBGB 7 16 -40.93 141.52 12.74 -0.93 94.20 6.72 00
/data/non_redundant_PDB_database/2n/2nwh_A.pdb EBB 7 11 -62.70 75.79 12.95 -4.82 111.87 10.13 00
/data/non_redundant_PDB_database/2n/2nxv_A.pdb BAA 153 157 16.00 119.65 8.46 -0.40 92.68 5.17 10
/data/non_redundant_PDB_database/2n/2nxv_B.pdb BAA 153 157 17.10 119.27 8.45 -0.35 92.38 5.16 10
/data/non_redundant_PDB_database/2n/2nyi_A.pdb BBAOBBAA 77 86 34.12 141.10 24.78 -10.62 115.37 5.59 01
/data/non_redundant_PDB_database/2n/2nyi_B.pdb BOEBBAA 77 85 25.46 147.64 24.82 -15.87 129.76 6.86 01
/data/non_redundant_PDB_database/2o/2o0a_A.pdb AABBOGB 141 149 -117.86 93.24 9.58 1.76 79.39 2.61 10
/data/non_redundant_PDB_database/2o/2o1q_A.pdb OB 88 91 15.01 138.48 5.46 4.35 37.21 3.13 01
/data/non_redundant_PDB_database/2o/2o1q_A.pdb EB 117 120 -110.19 85.82 9.17 2.78 72.34 6.22 00
/data/non_redundant_PDB_database/2o/2o1q_B.pdb OB 88 91 15.12 139.91 5.60 4.37 38.82 3.20 01
/data/non_redundant_PDB_database/2o/2o1q_B.pdb EB 117 120 -107.88 85.83 9.11 2.65 73.12 6.18 00
/data/non_redundant_PDB_database/2o/2o30_A.pdb BOOAAA 17 24 -22.62 154.19 10.61 -4.39 114.44 8.19 01
/data/non_redundant_PDB_database/2o/2o30_B.pdb BOOGA 17 23 -23.39 153.67 10.64 -4.40 114.45 8.19 01
/data/non_redundant_PDB_database/2o/2o34_A.pdb BABB 135 140 -1.86 175.28 9.71 2.42 75.57 8.95 01
/data/non_redundant_PDB_database/2o/2o34_A.pdb BBGAOB 158 165 5.88 172.95 8.39 2.48 72.82 6.79 11
/data/non_redundant_PDB_database/2o/2o34_B.pdb BABB 116 121 -6.44 173.52 9.76 1.70 79.99 8.89 01
/data/non_redundant_PDB_database/2o/2o34_B.pdb BBGAOB 139 146 7.03 171.54 8.35 3.47 65.43 6.54 11
/data/non_redundant_PDB_database/1f/1f0l_B.pdb GB 15 18 12.84 89.59 8.83 -3.00 109.84 6.39 00
/data/non_redundant_PDB_database/1f/1f0l_B.pdb ABBBBBBA 409 418 -53.88 130.09 15.14 7.67 59.56 8.21 10
/data/non_redundant_PDB_database/1f/1f0l_B.pdb GGBBBB 439 446 -51.56 153.95 13.14 -4.79 111.38 4.31 11
/data/non_redundant_PDB_database/1f/1f0l_B.pdb ABB 460 464 -32.88 78.43 6.89 -4.96 135.98 6.73 11
/data/non_redundant_PDB_database/1f/1f0l_B.pdb BGBB 467 472 68.03 126.40 9.41 6.20 48.76 6.07 01
/data/non_redundant_PDB_database/1f/1f0x_A.pdb AAABAB 92 99 23.47 49.05 17.26 -8.07 117.88 5.04 00
/data/non_redundant_PDB_database/1f/1f0x_A.pdb BBBBBBBB 260 269 -78.09 73.97 24.49 0.48 88.88 3.34 10
/data/non_redundant_PDB_database/1f/1f0x_B.pdb AAABAB 92 99 25.01 49.16 17.40 -7.52 115.62 6.22 00
/data/non_redundant_PDB_database/1f/1f0x_B.pdb BBBBBBBB 260 269 -76.76 72.89 24.67 0.19 89.55 2.89 10
/data/non_redundant_PDB_database/1f/1f32_A.pdb OBBB 7 12 58.94 83.63 13.61 -0.72 93.05 9.97 01
/data/non_redundant_PDB_database/1f/1f3u_A.pdb BAAAEBB 85 93 -23.88 96.38 16.25 -13.31 144.97 5.44 10
/data/non_redundant_PDB_database/1f/1f3u_B.pdb OEABBB 100 107 -2.43 124.12 16.85 10.42 51.80 0.63 10
/data/non_redundant_PDB_database/1f/1f3u_C.pdb BAAABBB 85 93 -22.33 95.70 16.06 -13.68 148.43 3.35 10
/data/non_redundant_PDB_database/1f/1f3u_D.pdb BAABA 43 49 82.30 35.28 14.54 1.06 85.81 6.73 10
/data/non_redundant_PDB_database/1f/1f3u_D.pdb BBOEABBB 99 108 6.77 124.39 16.84 10.97 49.34 0.00 10
/data/non_redundant_PDB_database/1f/1f3u_E.pdb BAAABBB 85 93 -16.19 96.37 16.22 -13.06 143.59 5.51 10
/data/non_redundant_PDB_database/1f/1f3u_F.pdb BAABA 45 51 71.70 37.48 14.76 3.32 77.01 5.37 10
/data/non_redundant_PDB_database/1f/1f3u_G.pdb BAEBBBB 85 93 -23.39 99.19 16.30 -13.59 146.53 5.60 10
/data/non_redundant_PDB_database/1f/1f3u_H.pdb BGABBB 98 105 -2.97 123.87 17.05 -10.88 129.68 1.09 00
/data/non_redundant_PDB_database/1f/1f86_A.pdb GAAEBB 88 95 11.13 151.08 9.13 5.54 52.66 4.18 10
/data/non_redundant_PDB_database/1f/1f86_B.pdb BAABBA 88 95 10.28 159.16 9.81 5.88 53.20 3.25 10
/data/non_redundant_PDB_database/1f/1f8e_A.pdb EA 96 99 -20.08 159.07 9.12 -4.00 116.01 6.98 00
/data/non_redundant_PDB_database/1f/1f8e_A.pdb BBEABABB 187 196 -49.17 129.93 13.77 -13.18 163.16 5.76 00
/data/non_redundant_PDB_database/1f/1f8e_A.pdb BEB 321 325 -61.73 66.84 12.36 -7.31 126.25 3.76 01
/data/non_redundant_PDB_database/1f/1f94_A.pdb BBAABA 16 23 -31.13 147.68 11.29 -9.94 151.71 8.93 00
/data/non_redundant_PDB_database/1f/1f9v_A.pdb AAOBBB 145 152 -132.88 100.34 12.77 0.61 87.26 2.89 10
/data/non_redundant_PDB_database/1f/1fc6_A.pdb BBBBBBBA 169 178 -65.44 93.38 25.61 14.46 55.62 0.86 00
/data/non_redundant_PDB_database/1f/1fcq_A.pdb ABBAA 244 250 -146.55 69.98 11.69 -5.50 118.06 8.19 10
/data/non_redundant_PDB_database/1f/1fj2_A.pdb BBBB 53 58 147.92 39.97 15.54 -0.73 92.68 1.12 00
/data/non_redundant_PDB_database/1f/1fo8_A.pdb ABBAEGG 159 167 105.47 74.59 12.92 -9.60 138.02 7.31 11
/data/non_redundant_PDB_database/1f/1fvi_A.pdb BBB 26 30 26.47 132.19 11.87 -9.81 145.70 4.50 00
/data/non_redundant_PDB_database/1f/1fx2_A.pdb BB 141 144 61.44 89.28 10.02 -5.31 122.01 1.01 10
/data/non_redundant_PDB_database/1f/1fye_A.pdb BBBGB 180 186 -17.34 125.27 10.64 -4.05 112.35 8.25 00
/data/non_redundant_PDB_database/1g/1g3k_A.pdb BABBBBEA 16 25 92.65 117.72 18.73 2.13 83.46 3.46 10
/data/non_redundant_PDB_database/1g/1g3k_A.pdb AABBA 28 34 -163.74 20.31 15.36 -4.32 106.35 9.76 10
/data/non_redundant_PDB_database/1g/1g3k_A.pdb BBAAG 114 120 -16.39 142.89 9.53 -6.01 129.07 5.14 00
/data/non_redundant_PDB_database/1g/1g3k_B.pdb BABBBBEA 16 25 89.57 118.47 18.79 2.18 83.34 3.43 10
/data/non_redundant_PDB_database/1g/1g3k_B.pdb AABBA 28 34 -164.83 20.85 15.43 -4.99 108.87 9.45 10
/data/non_redundant_PDB_database/1g/1g3k_C.pdb BABBBBEA 16 25 95.85 117.88 18.76 1.76 84.62 3.41 10
/data/non_redundant_PDB_database/1g/1g3k_C.pdb AABBA 28 34 -164.37 20.90 15.63 -6.73 115.51 9.30 10
/data/non_redundant_PDB_database/1g/1g5h_B.pdb B 253 255 108.77 49.37 6.79 -0.83 96.99 0.59 00
/data/non_redundant_PDB_database/1g/1g6h_A.pdb BBBBBBGB 23 32 -19.19 166.06 18.76 3.47 79.33 9.50 10
/data/non_redundant_PDB_database/1g/1g8k_A.pdb BBBGABB 526 534 74.54 71.11 13.19 4.22 71.35 3.95 11
/data/non_redundant_PDB_database/1g/1g8k_B.pdb ABBAAAGB 57 66 -11.83 144.48 9.10 -3.81 114.78 1.08 00
/data/non_redundant_PDB_database/1g/1g8k_B.pdb EABABBBB 95 104 -64.63 163.67 17.88 12.61 45.16 14.22 00
/data/non_redundant_PDB_database/1g/1g8k_C.pdb BBBGABB 526 534 74.48 70.68 13.14 4.36 70.61 4.21 11
/data/non_redundant_PDB_database/1g/1g8k_D.pdb ABBAAAGB 57 66 -12.07 144.21 9.08 -3.84 115.01 0.87 00
/data/non_redundant_PDB_database/1g/1g8k_D.pdb EABABBBB 95 104 -63.01 163.57 17.89 13.05 43.17 14.33 01
/data/non_redundant_PDB_database/1g/1g8k_E.pdb BBBGABB 526 534 73.51 71.11 13.15 4.40 70.43 4.27 11
/data/non_redundant_PDB_database/1g/1g8k_F.pdb ABBAAAGB 57 66 -12.49 144.35 9.09 -3.77 114.48 1.06 00
/data/non_redundant_PDB_database/1g/1g8k_F.pdb EABABBBB 95 104 -65.59 163.15 17.94 12.55 45.59 14.28 00
/data/non_redundant_PDB_database/1g/1g8k_G.pdb BBBGABB 526 534 74.39 70.77 13.18 4.25 71.20 3.85 11
/data/non_redundant_PDB_database/1g/1g8k_H.pdb ABBAAAGB 57 66 -11.36 144.50 9.08 -3.61 113.41 1.01 00
/data/non_redundant_PDB_database/1g/1g8k_H.pdb EABABBBB 95 104 -65.17 163.63 17.87 12.77 44.39 14.57 00
/data/non_redundant_PDB_database/2o/2o6p_B.pdb B 7 9 -8.11 34.78 6.37 -1.26 101.44 0.18 11
/data/non_redundant_PDB_database/2o/2o6p_B.pdb BABA 78 83 -93.14 89.02 13.26 -10.60 143.06 8.85 00
/data/non_redundant_PDB_database/2o/2o8q_A.pdb E 65 67 -27.61 136.58 6.65 4.18 51.00 4.42 00
/data/non_redundant_PDB_database/2o/2o8q_A.pdb BAAB 99 104 -12.72 110.63 9.81 3.96 66.19 7.40 10
/data/non_redundant_PDB_database/2o/2o8q_B.pdb E 66 68 -26.76 137.13 6.72 3.96 53.85 4.46 00
/data/non_redundant_PDB_database/2o/2o8q_B.pdb BAAB 100 105 -10.23 109.80 9.79 4.10 65.21 6.96 10
/data/non_redundant_PDB_database/2o/2oa2_A.pdb E 62 64 -22.39 141.44 7.05 2.74 67.10 4.61 00
/data/non_redundant_PDB_database/2o/2oa2_A.pdb BGB 83 87 21.14 135.44 8.76 6.88 38.28 5.18 00
/data/non_redundant_PDB_database/2o/2oa2_A.pdb BBGB 90 95 26.62 147.75 8.45 4.57 57.24 3.83 10
/data/non_redundant_PDB_database/2o/2oa2_A.pdb ABABB 100 106 -5.63 138.57 5.96 0.48 85.41 3.63 11
/data/non_redundant_PDB_database/2o/2oaa_A.pdb AAAGBB 61 68 -10.44 159.97 9.84 4.84 60.53 3.78 01
/data/non_redundant_PDB_database/2o/2oaa_B.pdb AAAGBB 62 69 -12.69 160.25 9.89 4.77 61.16 3.93 01
/data/non_redundant_PDB_database/2o/2odi_A.pdb BBABBBB 65 73 -19.49 161.81 10.63 5.49 58.91 3.43 00
/data/non_redundant_PDB_database/2o/2odi_B.pdb BBABBBB 65 73 -18.27 162.95 10.68 5.07 61.66 3.30 01
/data/non_redundant_PDB_database/2o/2oez_A.pdb BGG 181 185 -22.03 127.53 4.63 1.87 66.15 2.36 10
/data/non_redundant_PDB_database/2o/2oez_A.pdb BBGBA 189 195 -40.87 138.66 12.39 -3.05 104.23 9.94 00
/data/non_redundant_PDB_database/2o/2oez_A.pdb AAAG 201 206 -11.99 162.20 8.58 -1.35 99.05 3.20 01
/data/non_redundant_PDB_database/2o/2oez_B.pdb BGG 183 187 -22.58 127.70 4.62 2.04 63.84 2.18 10
/data/non_redundant_PDB_database/2o/2oez_B.pdb BBGBA 191 197 -38.71 140.01 12.26 0.94 85.62 10.28 00
/data/non_redundant_PDB_database/2o/2oez_B.pdb AAAG 203 208 -6.98 165.51 8.72 -0.39 92.55 2.86 01
/data/non_redundant_PDB_database/2o/2ofc_A.pdb ABAABB 10 17 4.84 160.94 7.85 2.08 74.66 6.48 11
/data/non_redundant_PDB_database/2o/2ofc_A.pdb BABGGE 24 31 -6.42 170.80 6.20 1.37 77.24 5.59 11
/data/non_redundant_PDB_database/2o/2ofc_A.pdb ABBGB 44 50 -28.27 151.37 7.36 2.13 73.17 6.14 10
/data/non_redundant_PDB_database/2o/2ofc_B.pdb ABAABB 10 17 4.59 160.79 7.86 1.69 77.58 6.42 11
/data/non_redundant_PDB_database/2o/2ofc_B.pdb BABGGE 24 31 -6.08 171.22 6.20 1.49 76.10 5.57 11
/data/non_redundant_PDB_database/2o/2ofc_B.pdb AEBGB 44 50 -28.22 151.00 7.33 2.35 71.27 6.23 10
/data/non_redundant_PDB_database/2o/2oit_A.pdb AA 14 17 85.16 67.01 6.25 -1.31 102.06 3.26 11
/data/non_redundant_PDB_database/2o/2oiz_A.pdb XXX 49 53 -25.59 144.23 9.78 -5.39 123.46 0.74 00
/data/non_redundant_PDB_database/2o/2oiz_A.pdb AAABG 146 152 -21.36 122.20 10.62 -3.81 111.02 4.47 11
/data/non_redundant_PDB_database/2o/2oiz_A.pdb AGGBA 302 308 -57.34 121.38 14.24 -10.10 135.20 6.58 00
/data/non_redundant_PDB_database/2o/2oiz_A.pdb BGABAB 342 349 -42.20 123.50 13.03 -9.82 138.92 5.22 11
/data/non_redundant_PDB_database/2o/2oiz_B.pdb XXX 50 54 -26.74 142.66 9.82 -5.54 124.34 0.86 00
/data/non_redundant_PDB_database/2o/2oiz_B.pdb AGGBA 303 309 -57.39 121.28 14.22 -9.73 133.18 6.70 00
/data/non_redundant_PDB_database/2o/2oiz_B.pdb BGABAB 343 350 -43.46 122.95 13.09 -9.85 138.84 5.18 11
/data/non_redundant_PDB_database/2o/2oj5_A.pdb BAAAAB 16 23 57.94 37.76 13.47 -1.59 96.78 3.38 11
/data/non_redundant_PDB_database/2o/2oj5_A.pdb BB 59 62 16.52 68.29 8.52 2.74 71.23 2.82 11
/data/non_redundant_PDB_database/2o/2oj5_A.pdb BBBA 65 70 -66.87 117.10 14.15 7.06 60.10 4.23 00
/data/non_redundant_PDB_database/2o/2oj5_A.pdb BB 150 153 15.43 60.69 8.34 1.57 79.12 2.70 11
/data/non_redundant_PDB_database/2o/2oj5_B.pdb BAAAAB 17 24 63.37 39.47 13.38 -2.34 100.09 2.78 11
/data/non_redundant_PDB_database/2o/2oj5_B.pdb BB 60 63 17.93 67.73 8.49 2.64 71.91 3.03 11
/data/non_redundant_PDB_database/2o/2oj5_B.pdb BBBA 66 71 -64.85 119.15 14.15 6.77 61.42 5.04 00
/data/non_redundant_PDB_database/2o/2oj5_B.pdb BB 151 154 16.37 60.75 8.33 1.81 77.46 2.59 11
/data/non_redundant_PDB_database/2o/2oj5_C.pdb BAAAAB 17 24 56.24 36.01 13.27 -1.76 97.61 3.00 11
/data/non_redundant_PDB_database/2o/2oj5_C.pdb BB 151 154 22.46 60.39 8.34 1.62 78.80 2.57 11
/data/non_redundant_PDB_database/2o/2oj5_D.pdb BB 58 61 24.09 67.90 8.53 3.15 68.34 2.79 11
/data/non_redundant_PDB_database/2o/2oj5_D.pdb BBBA 64 69 -64.13 119.79 14.20 7.56 57.84 4.52 00
/data/non_redundant_PDB_database/2o/2oj5_D.pdb BB 149 152 19.43 62.05 8.38 1.89 76.99 2.50 11
/data/non_redundant_PDB_database/2o/2oj5_E.pdb BAAAAB 16 23 60.44 37.34 13.27 -1.69 97.32 2.78 11
/data/non_redundant_PDB_database/2o/2oj5_E.pdb BB 150 153 22.03 60.15 8.40 1.85 77.25 2.62 11
/data/non_redundant_PDB_database/2o/2oj5_F.pdb BAAAAB 17 24 60.85 35.21 13.45 -1.86 97.93 3.00 11
/data/non_redundant_PDB_database/2o/2oj5_F.pdb BB 151 154 15.73 60.88 8.38 1.69 78.37 2.68 11
/data/non_redundant_PDB_database/2o/2ojh_A.pdb ABBB 23 28 -10.30 168.32 11.34 -7.24 129.64 7.26 10
/data/non_redundant_PDB_database/2o/2okt_A.pdb B 121 123 -19.73 54.80 6.39 1.58 75.70 1.31 10
/data/non_redundant_PDB_database/2o/2okx_A.pdb A 45 47 -56.28 125.48 5.41 -1.43 105.35 5.28 00
/data/non_redundant_PDB_database/2o/2okx_A.pdb BBAAB 122 128 131.08 40.49 12.37 9.77 37.80 8.34 00
/data/non_redundant_PDB_database/2o/2okx_A.pdb BGBOABA 179 187 109.22 65.90 10.87 -2.37 102.60 1.58 00
/data/non_redundant_PDB_database/2o/2okx_A.pdb BABBBBBB 190 199 -51.41 75.16 24.67 -20.43 145.89 5.04 00
/data/non_redundant_PDB_database/2o/2okx_A.pdb BA 202 205 50.38 53.99 9.19 1.43 81.04 1.10 10
/data/non_redundant_PDB_database/2o/2okx_A.pdb BA 214 217 -167.59 64.02 8.09 -1.06 97.52 2.26 10
/data/non_redundant_PDB_database/2o/2okx_A.pdb BE 240 243 -53.23 57.65 9.53 -4.00 114.81 3.67 10
/data/non_redundant_PDB_database/2o/2okx_A.pdb ABB 250 254 -24.22 152.67 7.68 -0.52 93.88 6.89 11
/data/non_redundant_PDB_database/2o/2okx_A.pdb ABB 318 322 -6.26 160.72 8.04 -1.67 101.99 6.25 11
/data/non_redundant_PDB_database/2o/2okx_A.pdb BBB 487 491 -38.92 142.05 11.93 -2.93 104.21 6.14 00
/data/non_redundant_PDB_database/2o/2okx_A.pdb BBBAEABA 889 898 1.98 163.10 15.15 6.99 62.54 4.96 10
/data/non_redundant_PDB_database/2o/2okx_A.pdb AAB 930 934 -12.89 147.59 8.93 0.55 86.46 1.35 00
/data/non_redundant_PDB_database/2o/2okx_A.pdb BBBBGB 937 944 -9.44 138.23 12.02 -1.16 95.55 5.26 10
/data/non_redundant_PDB_database/2o/2okx_B.pdb A 45 47 -55.46 126.23 5.45 -1.66 107.71 5.32 00
/data/non_redundant_PDB_database/2o/2okx_B.pdb BBAAB 122 128 131.46 40.62 12.34 9.69 38.24 8.40 00
/data/non_redundant_PDB_database/2o/2okx_B.pdb BGBOABA 179 187 110.03 65.29 10.94 -2.04 100.74 1.97 00
/data/non_redundant_PDB_database/2o/2okx_B.pdb BABBBBBB 190 199 -41.33 75.35 24.57 -20.05 144.68 4.82 00
/data/non_redundant_PDB_database/2o/2okx_B.pdb BA 202 205 54.83 53.84 9.17 1.86 78.31 1.18 10
/data/non_redundant_PDB_database/2o/2okx_B.pdb BA 214 217 -169.17 64.19 8.07 -0.97 96.92 2.28 10
/data/non_redundant_PDB_database/2o/2okx_B.pdb ABB 250 254 -24.86 152.53 7.88 -0.51 93.72 7.12 11
/data/non_redundant_PDB_database/2o/2okx_B.pdb ABB 318 322 -7.66 159.64 7.81 -1.77 103.13 6.01 11
/data/non_redundant_PDB_database/2o/2okx_B.pdb BBB 487 491 -41.44 140.33 11.91 -3.85 108.86 6.08 00
/data/non_redundant_PDB_database/2o/2okx_B.pdb BBBAEABA 889 898 1.32 163.76 15.14 6.84 63.16 4.99 10
/data/non_redundant_PDB_database/2o/2okx_B.pdb AAB 930 934 -12.69 147.26 8.87 0.29 88.10 0.99 00
/data/non_redundant_PDB_database/2o/2okx_B.pdb BBBBGB 937 944 -12.99 137.83 11.98 -1.66 97.97 5.21 10
/data/non_redundant_PDB_database/2o/2olo_A.pdb AAB 143 147 -30.53 57.19 9.60 -6.05 129.09 2.52 10
/data/non_redundant_PDB_database/2o/2olo_A.pdb GBB 171 175 -57.47 87.83 10.81 -8.79 144.40 9.05 00
/data/non_redundant_PDB_database/2o/2olo_A.pdb ABBBABBB 232 241 -57.29 124.46 14.25 0.80 86.77 6.02 10
/data/non_redundant_PDB_database/2o/2olo_A.pdb ABAABAB 325 333 -125.95 79.92 7.17 -3.71 121.15 3.58 11
/data/non_redundant_PDB_database/2o/2olr_A.pdb ABA 275 279 -78.43 78.22 9.67 -2.03 102.12 7.80 10
/data/non_redundant_PDB_database/2o/2omd_A.pdb B 88 90 -165.16 95.36 6.74 1.35 78.42 1.45 11
/data/non_redundant_PDB_database/2o/2omd_A.pdb BGB 93 97 34.10 130.14 8.42 2.39 73.52 1.96 00
/data/non_redundant_PDB_database/2o/2omd_B.pdb B 88 90 -152.01 95.04 6.73 0.95 81.92 1.49 11
/data/non_redundant_PDB_database/2o/2omd_B.pdb BGB 93 97 32.29 132.66 8.57 0.89 84.01 3.14 00
/data/non_redundant_PDB_database/2o/2opc_A.pdb BBAAB 7 13 7.21 165.19 8.31 -5.78 134.11 0.47 10
/data/non_redundant_PDB_database/2o/2opw_A.pdb AAB 236 240 30.37 128.14 8.75 -4.42 120.33 1.60 10
/data/non_redundant_PDB_database/2o/2oqb_A.pdb AAB 63 67 93.97 85.53 8.91 7.34 34.48 3.34 00
/data/non_redundant_PDB_database/2o/2oqb_B.pdb AAB 63 67 96.21 83.94 8.99 8.48 19.29 3.09 00
/data/non_redundant_PDB_database/2o/2os0_A.pdb BAB 92 96 -31.39 77.10 9.33 1.42 81.26 4.41 10
/data/non_redundant_PDB_database/2o/2osx_A.pdb BAABABB 392 400 -2.90 163.70 11.08 -6.54 126.18 4.15 01
/data/non_redundant_PDB_database/2o/2osx_A.pdb BBAAAEB 433 441 -34.01 149.49 10.52 -0.46 92.50 7.54 01
/data/non_redundant_PDB_database/2o/2ou5_A.pdb BB 46 49 -22.25 71.95 9.44 -6.93 137.24 1.76 00
/data/non_redundant_PDB_database/2o/2ou5_B.pdb BB 46 49 -24.20 72.99 9.38 -6.81 136.55 1.44 00
/data/non_redundant_PDB_database/2o/2ov0_A.pdb GGBBABA 26 34 -4.79 171.01 15.24 12.27 36.35 3.48 00
/data/non_redundant_PDB_database/2o/2ov0_A.pdb BBGB 37 42 -13.14 154.10 8.61 1.08 82.81 7.96 10
/data/non_redundant_PDB_database/2o/2ov0_A.pdb ABB 82 86 -4.01 158.19 9.42 0.45 87.24 6.75 11
/data/non_redundant_PDB_database/2o/2ovs_A.pdb AAABBB 6 13 44.59 135.18 16.49 -3.67 102.85 4.01 01
/data/non_redundant_PDB_database/2o/2ovs_B.pdb AAABBB 6 13 46.05 133.53 16.38 0.41 88.56 1.88 01
/data/non_redundant_PDB_database/2o/2own_A.pdb ABBBBBGB 206 215 -41.99 141.10 16.92 -14.25 147.41 0.45 00
/data/non_redundant_PDB_database/2o/2own_B.pdb ABBBBBGB 205 214 -44.58 138.66 16.81 -14.56 150.05 0.10 00
/data/non_redundant_PDB_database/2o/2ox7_A.pdb AB 34 37 41.70 63.71 7.09 1.12 80.90 4.42 11
/data/non_redundant_PDB_database/2o/2oxg_A.pdb ABB 81 85 5.22 172.03 9.24 5.85 50.74 2.76 11
/data/non_redundant_PDB_database/2o/2oxg_B.pdb BGBA 41 46 -38.03 141.78 8.74 -4.22 118.84 6.48 10
/data/non_redundant_PDB_database/2o/2oxg_B.pdb BBAABABB 63 72 -37.87 142.07 10.53 -2.80 105.45 10.43 00
/data/non_redundant_PDB_database/2o/2oxg_B.pdb BBABB 77 83 -30.63 155.50 12.73 -7.41 125.61 7.83 11
/data/non_redundant_PDB_database/2o/2oxg_C.pdb ABB 75 79 5.01 171.73 9.11 5.89 49.71 2.71 11
/data/non_redundant_PDB_database/2o/2oxg_D.pdb BA 27 30 -148.59 46.70 8.36 -3.33 113.45 1.46 10
/data/non_redundant_PDB_database/2o/2oxg_D.pdb AAB 33 37 -23.05 134.72 6.66 4.66 45.64 0.09 00
/data/non_redundant_PDB_database/2o/2oxg_D.pdb BBG 42 46 -3.64 129.87 8.66 -0.23 91.49 6.14 01
/data/non_redundant_PDB_database/2o/2oxg_D.pdb BBAABABA 65 74 -39.49 140.51 10.61 -2.52 103.76 10.39 00
/data/non_redundant_PDB_database/2o/2oxg_D.pdb BBABB 79 85 -34.93 151.97 12.51 -7.81 128.59 7.50 11
/data/non_redundant_PDB_database/2o/2oxg_E.pdb ABB 72 76 8.23 165.64 8.42 6.29 41.74 2.19 11
/data/non_redundant_PDB_database/2o/2oxg_F.pdb BA 28 31 -155.96 43.77 8.48 -2.68 108.42 1.01 10
/data/non_redundant_PDB_database/2o/2oxg_F.pdb AAB 34 38 -20.60 136.01 6.72 5.24 38.79 0.07 01
/data/non_redundant_PDB_database/2o/2oxg_F.pdb BBGBA 43 49 -39.79 141.10 10.28 -1.92 100.75 8.84 00
/data/non_redundant_PDB_database/2o/2oxg_F.pdb BBAABABB 66 75 -37.79 142.18 10.55 -3.22 107.77 10.36 00
/data/non_redundant_PDB_database/2o/2oxg_F.pdb BBABB 80 86 -32.72 153.67 12.64 -7.67 127.37 7.47 11
/data/non_redundant_PDB_database/2o/2oxg_Y.pdb BA 27 30 -155.60 45.75 8.59 -2.56 107.37 0.53 10
/data/non_redundant_PDB_database/2o/2oxg_Y.pdb AAB 33 37 -13.69 135.53 6.79 5.69 33.04 0.54 01
/data/non_redundant_PDB_database/2o/2oxg_Y.pdb BBG 42 46 -1.79 131.58 8.58 -0.78 95.20 5.40 01
/data/non_redundant_PDB_database/2o/2oxg_Y.pdb BBAABABB 65 74 -38.12 141.87 10.63 -2.75 105.01 10.53 00
/data/non_redundant_PDB_database/2o/2oxg_Y.pdb BBABB 79 85 -30.05 156.18 12.76 -7.27 124.74 8.18 11
/data/non_redundant_PDB_database/2o/2oxg_Z.pdb ABB 81 85 5.28 172.70 9.26 6.24 47.60 2.60 11
/data/non_redundant_PDB_database/2o/2oya_A.pdb B 17 19 -83.41 58.90 6.35 0.63 84.28 0.83 11
/data/non_redundant_PDB_database/2o/2oya_B.pdb B 17 19 -85.39 59.16 6.33 0.87 82.13 0.73 11
/data/non_redundant_PDB_database/2o/2ozj_A.pdb BBGB 79 84 22.40 142.89 8.08 4.95 52.21 5.23 10
/data/non_redundant_PDB_database/2o/2ozj_A.pdb BBGBB 87 93 28.01 142.69 8.12 1.01 82.86 7.16 11
/data/non_redundant_PDB_database/2o/2ozj_B.pdb BBAB 43 48 -25.57 108.46 6.95 0.90 82.54 5.86 10
/data/non_redundant_PDB_database/2o/2ozj_B.pdb BBABB 52 58 4.97 143.80 11.07 -6.27 124.48 6.65 11
/data/non_redundant_PDB_database/2o/2ozj_B.pdb XXX 62 66 7.53 144.25 7.55 -0.79 96.02 6.42 10
/data/non_redundant_PDB_database/2o/2ozj_B.pdb BBGB 78 83 26.16 138.96 8.27 4.97 53.05 4.51 10
/data/non_redundant_PDB_database/2o/2ozj_B.pdb BBGBB 86 92 25.84 141.34 8.10 1.05 82.54 7.09 11
/data/non_redundant_PDB_database/2o/2ozl_D.pdb BAAAAAB 172 180 -28.37 113.23 15.12 7.89 58.57 4.64 10
/data/non_redundant_PDB_database/2p/2p0a_A.pdb BAAA 35 40 23.90 114.72 7.07 0.29 87.64 6.28 11
/data/non_redundant_PDB_database/2p/2p0a_A.pdb BEBBBBA 54 62 -137.67 46.68 15.45 1.43 84.68 10.34 10
/data/non_redundant_PDB_database/2p/2p0a_A.pdb BBB 186 190 -31.19 90.01 11.42 3.01 74.70 1.78 11
/data/non_redundant_PDB_database/2p/2p0a_B.pdb BAAA 35 40 26.39 113.76 7.01 0.72 84.14 6.09 11
/data/non_redundant_PDB_database/2p/2p0a_B.pdb BEBBBBA 54 62 -137.16 47.33 15.41 1.86 83.08 10.49 10
/data/non_redundant_PDB_database/2p/2p0a_B.pdb BBB 186 190 -30.74 89.99 11.52 2.99 74.93 1.32 11
/data/non_redundant_PDB_database/2p/2p17_A.pdb EB 68 71 -4.19 153.29 8.92 4.95 56.29 6.84 01
/data/non_redundant_PDB_database/2p/2p17_A.pdb BBGB 83 88 17.60 137.11 7.04 4.23 53.09 5.50 10
/data/non_redundant_PDB_database/2p/2p17_A.pdb AEAE 92 97 15.13 145.38 8.48 0.37 87.49 4.40 01
/data/non_redundant_PDB_database/2p/2p17_A.pdb BBGB 103 108 -28.38 129.57 6.31 -2.69 115.21 6.06 10
/data/non_redundant_PDB_database/2p/2p17_A.pdb BAAABB 132 139 162.52 20.61 13.32 4.89 68.48 4.73 11
/data/non_redundant_PDB_database/2p/2p17_A.pdb BBGB 174 179 -10.02 156.78 7.82 2.56 70.93 5.84 10
/data/non_redundant_PDB_database/2p/2p17_A.pdb AA 185 188 8.55 124.71 5.60 -2.17 112.80 1.09 11
/data/non_redundant_PDB_database/2p/2p17_A.pdb E 196 198 -36.50 134.41 6.87 3.36 60.77 4.21 00
/data/non_redundant_PDB_database/2p/2p17_A.pdb BG 209 212 33.80 140.28 5.91 5.27 26.85 2.51 01
/data/non_redundant_PDB_database/2p/2p17_A.pdb BBBBBGB 216 224 -26.84 161.54 14.14 -2.12 98.62 11.03 10
/data/non_redundant_PDB_database/2p/2p17_A.pdb ABB 231 235 -10.70 139.08 5.70 0.45 85.48 3.70 11
/data/non_redundant_PDB_database/2p/2p26_A.pdb BBGBB 85 91 3.82 159.32 6.68 5.45 35.31 0.11 11
/data/non_redundant_PDB_database/2p/2p26_A.pdb BBAAOBAB 97 106 -22.53 158.39 8.68 -2.32 105.50 8.49 11
/data/non_redundant_PDB_database/2p/2p26_A.pdb BBBBAA 110 117 1.67 173.45 11.64 -5.92 120.58 10.26 11
/data/non_redundant_PDB_database/2p/2p26_A.pdb ABBBBB 156 163 -29.38 149.58 11.97 2.65 77.20 8.13 11
/data/non_redundant_PDB_database/2p/2p3y_A.pdb AAAAEB 94 101 8.60 162.16 9.98 0.40 87.69 7.89 01
/data/non_redundant_PDB_database/2p/2p3y_A.pdb BBBB 105 110 16.29 149.39 9.59 3.25 70.19 6.29 11
/data/non_redundant_PDB_database/2p/2p3y_B.pdb AAAAEB 94 101 7.88 162.14 9.95 0.18 88.99 7.85 01
/data/non_redundant_PDB_database/2p/2p3y_B.pdb BBBB 105 110 17.89 149.01 9.62 3.06 71.48 6.25 11
/data/non_redundant_PDB_database/2p/2p3y_B.pdb BABA 159 164 -49.66 127.52 11.77 -6.04 120.88 9.15 00
/data/non_redundant_PDB_database/2p/2p4o_A.pdb BGBBBBB 205 213 -89.53 91.32 13.64 -8.51 128.64 10.23 11
/data/non_redundant_PDB_database/2p/2pa4_A.pdb BAA 128 132 46.37 109.52 8.16 -3.20 113.12 0.49 01
/data/non_redundant_PDB_database/2p/2pa4_A.pdb BAB 248 252 32.03 111.35 11.60 -5.78 119.91 4.17 00
/data/non_redundant_PDB_database/2p/2pa4_C.pdb BAA 130 134 49.22 107.37 8.13 -3.49 115.43 0.79 01
/data/non_redundant_PDB_database/2p/2pa4_C.pdb BAB 250 254 29.96 111.50 11.63 -6.89 126.34 3.93 00
/data/non_redundant_PDB_database/2p/2pa4_D.pdb BAA 126 130 43.43 109.89 8.07 -3.49 115.63 0.40 01
/data/non_redundant_PDB_database/2p/2pa4_D.pdb BAB 246 250 32.27 111.19 11.38 -6.99 127.92 4.15 00
/data/non_redundant_PDB_database/2p/2pa7_A.pdb BGBBEABB 36 45 11.71 117.00 10.37 -1.69 99.37 9.96 11
/data/non_redundant_PDB_database/2p/2pa7_A.pdb ABAA 79 84 50.44 131.88 7.06 4.70 48.28 1.94 11
/data/non_redundant_PDB_database/2p/2pa7_A.pdb BBGB 88 93 33.13 136.34 8.54 4.31 59.68 4.10 10
/data/non_redundant_PDB_database/2p/2pa7_A.pdb GBBAAB 97 104 -11.05 162.98 12.77 1.99 81.04 11.99 00
/data/non_redundant_PDB_database/2p/2pa7_B.pdb BGBBEABB 36 45 8.62 120.14 10.71 -1.91 100.26 10.48 11
/data/non_redundant_PDB_database/2p/2pa7_B.pdb ABAA 79 84 48.35 133.43 7.29 5.40 42.21 2.33 11
/data/non_redundant_PDB_database/2p/2pa7_B.pdb BBGB 88 93 33.68 134.22 8.03 4.28 57.76 3.87 10
/data/non_redundant_PDB_database/2p/2pa7_B.pdb GBBAAB 97 104 -10.37 163.61 12.57 2.33 79.29 11.99 00
/data/non_redundant_PDB_database/2p/2pfr_A.pdb BB 164 167 -47.06 61.51 9.82 -1.96 101.53 2.09 00
/data/non_redundant_PDB_database/2p/2pfr_B.pdb BB 161 164 -42.38 63.78 9.78 -1.61 99.46 2.01 00
/data/non_redundant_PDB_database/2p/2pfz_A.pdb BBBB 118 123 -61.26 64.39 14.21 5.55 67.00 3.89 10
/data/non_redundant_PDB_database/2p/2ph0_A.pdb BBBB 75 80 4.23 105.82 14.34 -3.24 103.05 6.94 11
/data/non_redundant_PDB_database/2p/2ph0_A.pdb BAAABA 99 106 8.83 111.62 14.44 2.82 78.72 7.91 10
/data/non_redundant_PDB_database/2p/2ph0_B.pdb BBB 76 80 45.20 72.00 12.60 1.49 83.18 0.35 11
/data/non_redundant_PDB_database/2p/2ph0_B.pdb AAABA 100 106 -0.78 118.77 13.74 -2.53 100.61 0.08 10
/data/non_redundant_PDB_database/2p/2pia_A.pdb BAEBOBBB 223 232 61.85 114.13 31.54 -9.04 106.65 8.63 01
/data/non_redundant_PDB_database/2p/2pjz_A.pdb AAAAAA 209 216 14.62 133.24 10.33 -3.77 111.44 0.96 11
/data/non_redundant_PDB_database/2p/2pk3_A.pdb BBAAB 202 208 -69.84 88.70 14.74 4.01 74.23 7.72 10
/data/non_redundant_PDB_database/2p/2pk3_B.pdb BBAAB 202 208 -67.99 89.97 14.69 4.03 74.06 7.70 10
/data/non_redundant_PDB_database/2p/2pkf_A.pdb EBB 14 18 -85.46 62.20 12.70 -8.29 130.77 8.55 00
/data/non_redundant_PDB_database/2p/2pkf_B.pdb EBB 15 19 -81.11 63.07 12.83 -8.38 130.74 8.85 00
/data/non_redundant_PDB_database/2p/2pn1_A.pdb BBBE 165 170 -46.42 116.64 15.25 4.90 71.27 2.34 10
/data/non_redundant_PDB_database/2p/2ppq_A.pdb BGAAAB 199 206 -55.87 81.28 15.33 -3.18 101.97 10.90 10
/data/non_redundant_PDB_database/2p/2pqc_A.pdb BBAEB 8 14 5.03 111.71 16.08 11.83 42.64 3.10 00
/data/non_redundant_PDB_database/2p/2pqv_B.pdb BBBBGG 22 29 -110.95 130.77 13.19 -0.71 93.07 0.46 00
/data/non_redundant_PDB_database/2p/2pqv_B.pdb GGBBBB 35 42 -172.89 72.47 12.32 -2.47 101.58 7.74 10
/data/non_redundant_PDB_database/2p/2pqv_B.pdb ABBBBA 99 106 -56.90 121.09 14.93 -3.27 102.66 13.28 10
/data/non_redundant_PDB_database/2p/2pw0_A.pdb B 369 371 -110.98 24.26 7.10 -2.77 112.95 2.30 10
/data/non_redundant_PDB_database/2p/2pw0_B.pdb B 324 326 -110.20 24.98 7.10 -2.54 110.96 2.14 10
/data/non_redundant_PDB_database/2p/2pyx_A.pdb BB 195 198 -65.60 79.67 10.04 -4.74 118.18 8.50 00
/data/non_redundant_PDB_database/2p/2pyx_B.pdb BB 195 198 -33.58 79.24 9.74 -3.88 113.47 7.62 00
/data/non_redundant_PDB_database/2q/2q3g_A.pdb OBOBAG 10 17 51.38 130.75 13.99 3.94 73.63 9.93 01
/data/non_redundant_PDB_database/2q/2q3g_B.pdb OBOBAG 9 16 50.38 131.73 13.84 3.87 73.74 9.77 01
/data/non_redundant_PDB_database/2q/2q3x_A.pdb ABBAE 9 15 -6.59 168.74 16.22 -11.98 137.59 1.02 10
/data/non_redundant_PDB_database/2q/2q3z_A.pdb BBAABBB 105 113 -50.91 136.33 15.18 -2.60 99.85 11.20 00
/data/non_redundant_PDB_database/2q/2q3z_A.pdb ABABB 468 474 -14.64 153.77 8.49 2.28 74.45 7.60 11
/data/non_redundant_PDB_database/2q/2q3z_A.pdb BBG 505 509 10.87 148.26 6.99 4.28 52.23 0.42 11
/data/non_redundant_PDB_database/2q/2q3z_A.pdb BBBBBB 554 561 -45.96 32.89 20.25 -4.09 101.65 8.19 10
/data/non_redundant_PDB_database/2q/2q3z_A.pdb ABBBBBGB 609 618 -30.31 145.69 11.80 0.71 86.56 11.01 10
/data/non_redundant_PDB_database/2q/2q3z_A.pdb BABABB 626 633 -15.61 164.84 11.35 8.83 38.92 9.48 01
/data/non_redundant_PDB_database/2q/2q7x_A.pdb ABABB 118 124 -57.02 81.63 10.46 1.20 83.43 6.75 11
/data/non_redundant_PDB_database/2q/2q7x_A.pdb BA 288 291 170.93 30.48 8.83 6.21 45.27 1.56 01
/data/non_redundant_PDB_database/2q/2q7x_B.pdb ABABB 108 114 -60.72 73.90 10.43 2.18 77.92 6.46 11
/data/non_redundant_PDB_database/2q/2q9k_A.pdb AB 37 40 62.42 66.77 7.32 -2.90 113.39 3.79 11
/data/non_redundant_PDB_database/2q/2qck_A.pdb AAB 32 36 -32.46 76.16 10.43 -3.80 111.36 5.71 10
/data/non_redundant_PDB_database/2q/2qcu_A.pdb A 196 198 -20.77 100.39 5.47 -1.44 105.25 2.50 10
/data/non_redundant_PDB_database/2q/2qcu_A.pdb BABABAB 234 242 -52.20 131.39 14.42 -10.97 139.51 11.13 00
/data/non_redundant_PDB_database/2q/2qcu_B.pdb A 199 201 -19.06 100.72 5.53 -1.35 104.19 2.48 10
/data/non_redundant_PDB_database/2q/2qcu_B.pdb BABABAB 237 245 -51.98 131.56 14.46 -11.00 139.53 11.29 00
/data/non_redundant_PDB_database/2q/2qe8_A.pdb BAAAAB 279 286 -13.49 134.95 11.23 -9.88 151.68 7.53 01
/data/non_redundant_PDB_database/2q/2qe8_B.pdb BAAAAB 279 286 -23.13 130.95 11.24 -10.13 154.43 7.18 01
/data/non_redundant_PDB_database/2q/2qf4_A.pdb ABBABGBA 149 158 -43.50 129.28 18.60 0.83 87.43 11.94 10
/data/non_redundant_PDB_database/2q/2qf4_B.pdb ABBABGBA 151 160 -44.36 128.04 18.35 0.74 87.67 11.58 10
/data/non_redundant_PDB_database/2q/2qfe_A.pdb ABB 47 51 -6.69 151.02 8.33 2.26 74.25 5.47 11
/data/non_redundant_PDB_database/2q/2qfe_A.pdb BB 103 106 -99.01 96.01 8.69 3.77 64.29 2.29 11
/data/non_redundant_PDB_database/2q/2qfe_A.pdb ABBGBB 114 121 -34.79 142.07 9.57 -2.57 105.56 7.47 11
/data/non_redundant_PDB_database/2q/2qfe_A.pdb ABBB 129 134 -8.87 170.13 11.49 -0.79 93.92 10.94 10
/data/non_redundant_PDB_database/2q/2qgm_A.pdb AAAABA 372 379 31.03 117.46 12.66 0.08 89.64 1.47 00
/data/non_redundant_PDB_database/2q/2qhp_A.pdb EBB 7 11 -83.56 67.85 12.69 -5.94 117.91 10.56 01
/data/non_redundant_PDB_database/2q/2qik_A.pdb E 34 36 -29.56 104.14 7.21 -6.74 159.24 4.52 00
/data/non_redundant_PDB_database/2q/2qik_A.pdb BAGB 172 177 17.39 155.58 9.91 7.07 44.49 2.10 00
/data/non_redundant_PDB_database/2q/2qjv_A.pdb BBGB 34 39 -4.42 144.69 7.53 0.57 85.64 6.75 10
/data/non_redundant_PDB_database/2q/2qjv_A.pdb BBBA 42 47 53.08 130.47 10.47 1.66 80.86 5.04 11
/data/non_redundant_PDB_database/2q/2qjv_A.pdb BBGBB 87 93 18.01 154.28 8.17 2.19 74.44 7.28 11
/data/non_redundant_PDB_database/2q/2qjv_A.pdb BAAB 191 196 -74.13 120.99 9.36 4.04 64.41 7.59 00
/data/non_redundant_PDB_database/2q/2qjv_A.pdb BGB 215 219 11.25 137.35 8.81 5.77 49.04 4.06 00
/data/non_redundant_PDB_database/2q/2qjv_B.pdb BBGB 34 39 -1.39 144.55 7.50 0.64 85.14 6.70 10
/data/non_redundant_PDB_database/2q/2qjv_B.pdb BBBA 42 47 57.88 128.90 10.32 1.99 78.91 4.79 11
/data/non_redundant_PDB_database/2q/2qjv_B.pdb BBGBB 87 93 18.80 153.20 8.28 1.79 77.52 7.35 11
/data/non_redundant_PDB_database/2q/2qjv_B.pdb BAAB 191 196 -73.80 121.08 9.35 4.26 62.90 7.74 00
/data/non_redundant_PDB_database/2q/2qjv_B.pdb BGB 215 219 11.52 137.58 8.85 5.56 51.05 4.00 00
/data/non_redundant_PDB_database/2q/2qkd_A.pdb ABBAB 48 54 45.70 75.90 13.42 -7.90 126.06 8.51 10
/data/non_redundant_PDB_database/2q/2qkd_A.pdb BAAB 73 78 20.40 129.79 8.80 4.74 57.38 4.54 10
/data/non_redundant_PDB_database/2q/2qkd_A.pdb ABABBBB 244 252 -60.31 117.70 12.57 -8.06 129.86 10.18 10
/data/non_redundant_PDB_database/2q/2qkd_A.pdb BAA 271 275 55.01 114.20 6.03 3.85 50.36 0.88 11
/data/non_redundant_PDB_database/2q/2qkv_A.pdb BBBGBBAG 15 24 65.79 119.52 14.97 1.41 84.61 13.71 01
/data/non_redundant_PDB_database/2q/2qkv_B.pdb BBGBBAG 16 24 100.04 91.77 13.15 4.47 70.13 2.86 11
/data/non_redundant_PDB_database/2q/2qlt_A.pdb A 13 15 -30.28 87.33 5.66 -1.21 102.36 2.78 10
/data/non_redundant_PDB_database/2q/2qnk_A.pdb EB 59 62 -18.33 158.42 9.44 6.46 46.85 5.12 01
/data/non_redundant_PDB_database/2q/2qnk_A.pdb BBG 77 81 41.84 136.00 5.96 3.66 52.07 0.74 11
/data/non_redundant_PDB_database/2q/2qnk_A.pdb BBGBB 85 91 25.59 139.51 8.76 -0.96 96.32 7.93 11
/data/non_redundant_PDB_database/2q/2qnk_A.pdb BBGB 95 100 -1.56 149.26 8.75 4.02 62.63 5.82 10
/data/non_redundant_PDB_database/2q/2qnk_A.pdb BBBAABB 106 114 15.66 125.37 12.24 10.15 34.01 3.28 01
/data/non_redundant_PDB_database/2q/2qnk_A.pdb BB 214 217 22.58 134.20 7.93 2.52 71.52 3.49 11
/data/non_redundant_PDB_database/2q/2qnk_A.pdb BBBABB 221 228 26.29 144.35 9.42 1.86 78.62 7.77 11
/data/non_redundant_PDB_database/2q/2qnk_A.pdb EB 234 237 3.64 168.53 9.55 5.63 53.86 6.75 01
/data/non_redundant_PDB_database/2q/2qnk_A.pdb BBG 248 252 50.07 125.77 5.22 3.47 48.43 1.33 11
/data/non_redundant_PDB_database/2q/2qnk_A.pdb BBGBB 256 262 28.22 142.07 8.24 0.86 83.97 6.68 11
/data/non_redundant_PDB_database/2q/2qnk_A.pdb BBGB 266 271 0.84 145.53 8.19 0.85 84.02 6.47 10
/data/non_redundant_PDB_database/2q/2qp2_A.pdb AAB 83 87 -25.91 138.12 8.82 -0.20 91.31 2.22 00
/data/non_redundant_PDB_database/2q/2qts_A.pdb BBBGBBBB 40 49 84.50 86.09 21.51 18.91 28.50 7.24 00
/data/non_redundant_PDB_database/2q/2qts_B.pdb BBBGBBBB 40 49 82.65 87.08 21.33 19.52 23.77 6.53 00
/data/non_redundant_PDB_database/2q/2qts_C.pdb BBBGBBBB 42 51 83.79 86.42 21.43 19.50 24.47 6.08 00
/data/non_redundant_PDB_database/2q/2qts_D.pdb BBBGBBBB 40 49 83.16 87.34 21.61 19.27 26.89 7.13 00
/data/non_redundant_PDB_database/2q/2qts_E.pdb BBBGBBBB 41 50 84.82 85.36 21.32 18.93 27.43 6.67 00
/data/non_redundant_PDB_database/2q/2qts_F.pdb BBBGBBBB 40 49 82.92 87.36 21.56 18.32 31.82 6.47 00
/data/non_redundant_PDB_database/2q/2qub_A.pdb BBABBB 375 382 -4.43 175.74 10.87 -2.60 103.83 9.62 00
/data/non_redundant_PDB_database/2q/2qub_A.pdb BABB 385 390 7.50 166.18 5.86 0.25 87.55 4.71 11
/data/non_redundant_PDB_database/2q/2qub_A.pdb AEBEBB 393 400 -9.12 167.07 10.56 -1.24 96.75 9.92 00
/data/non_redundant_PDB_database/2q/2qub_A.pdb AEEB 403 408 -0.90 178.71 8.33 4.03 61.05 8.07 11
/data/non_redundant_PDB_database/2q/2qub_A.pdb GBA 450 454 -28.39 135.52 11.28 -5.47 119.01 10.45 00
/data/non_redundant_PDB_database/2q/2qub_C.pdb BBABBB 375 382 -3.67 176.48 10.86 -2.12 101.27 9.67 00
/data/non_redundant_PDB_database/2q/2qub_C.pdb BABB 385 390 7.23 166.43 5.87 0.06 89.44 4.77 11
/data/non_redundant_PDB_database/2q/2qub_C.pdb AEBEBB 393 400 -9.12 166.47 10.52 -1.08 95.88 9.90 00
/data/non_redundant_PDB_database/2q/2qub_C.pdb AEEB 403 408 -0.72 178.40 8.35 3.89 62.21 8.07 11
/data/non_redundant_PDB_database/2q/2qub_C.pdb GBA 450 454 -30.54 134.37 11.25 -5.23 117.69 10.44 00
/data/non_redundant_PDB_database/2q/2qub_E.pdb BBABBB 375 382 -3.24 176.81 10.93 -2.76 104.63 9.74 00
/data/non_redundant_PDB_database/2q/2qub_E.pdb BABB 385 390 7.42 166.14 5.90 0.08 89.19 4.77 11
/data/non_redundant_PDB_database/2q/2qub_E.pdb AEBEBB 393 400 -8.83 167.48 10.63 -1.64 98.87 9.98 00
/data/non_redundant_PDB_database/2q/2qub_E.pdb AEEB 403 408 -0.58 178.94 8.31 4.00 61.20 8.02 11
/data/non_redundant_PDB_database/2q/2qub_E.pdb GBA 450 454 -29.14 134.88 11.26 -5.22 117.65 10.48 00
/data/non_redundant_PDB_database/2q/2qub_G.pdb BBABBB 375 382 -3.32 176.80 10.90 -2.04 100.79 9.60 00
/data/non_redundant_PDB_database/2q/2qub_G.pdb BABB 385 390 6.85 166.26 5.88 0.04 89.62 4.88 11
/data/non_redundant_PDB_database/2q/2qub_G.pdb AEBEBB 393 400 -9.24 166.85 10.61 -1.22 96.62 9.99 00
/data/non_redundant_PDB_database/2q/2qub_G.pdb AEEB 403 408 -0.94 178.82 8.30 3.82 62.63 8.00 11
/data/non_redundant_PDB_database/2q/2qub_G.pdb GBA 450 454 -28.73 134.98 11.30 -5.78 120.76 10.38 00
/data/non_redundant_PDB_database/2q/2qub_I.pdb BBABBB 375 382 -3.00 177.15 10.89 -2.65 104.09 9.67 00
/data/non_redundant_PDB_database/2q/2qub_I.pdb BABB 385 390 6.92 166.71 5.93 -0.02 90.15 4.91 11
/data/non_redundant_PDB_database/2q/2qub_I.pdb AEBEBB 393 400 -8.63 167.26 10.64 -1.30 97.00 9.97 00
/data/non_redundant_PDB_database/2q/2qub_I.pdb AEEB 403 408 -0.77 178.92 8.36 4.01 61.37 8.09 11
/data/non_redundant_PDB_database/2q/2qub_I.pdb GBA 450 454 -28.23 135.03 11.25 -5.68 120.29 10.31 00
/data/non_redundant_PDB_database/2q/2qub_K.pdb BBABBB 375 382 -3.15 176.93 10.96 -2.37 102.47 9.73 00
/data/non_redundant_PDB_database/2q/2qub_K.pdb BABB 385 390 7.22 166.00 5.90 0.28 87.32 4.71 11
/data/non_redundant_PDB_database/2q/2qub_K.pdb AEBEBB 393 400 -8.56 167.54 10.64 -1.21 96.53 9.97 00
/data/non_redundant_PDB_database/2q/2qub_K.pdb AEEB 403 408 -0.81 178.73 8.36 4.16 60.12 8.03 11
/data/non_redundant_PDB_database/2q/2qub_K.pdb GBA 450 454 -28.83 134.62 11.22 -5.77 120.94 10.33 00
/data/non_redundant_PDB_database/2q/2quo_A.pdb ABBG 48 53 -14.43 148.72 9.62 2.12 77.25 7.43 11
/data/non_redundant_PDB_database/2q/2quo_A.pdb BAA 59 63 3.75 144.95 5.85 -0.26 92.57 4.30 11
/data/non_redundant_PDB_database/2q/2quo_A.pdb BBAGABB 81 89 -2.35 169.61 6.87 2.15 71.72 4.84 11
/data/non_redundant_PDB_database/2q/2quo_A.pdb BB 95 98 -5.28 132.74 8.21 1.29 80.94 2.67 11
/data/non_redundant_PDB_database/2q/2qvk_A.pdb AAAG 15 20 -19.53 155.40 10.26 5.08 60.34 0.03 00
/data/non_redundant_PDB_database/2q/2qvk_A.pdb GEABEB 28 35 -41.27 129.61 12.70 5.39 64.90 8.73 01
/data/non_redundant_PDB_database/2q/2qvk_A.pdb BBGBA 62 68 -22.31 157.70 7.73 4.35 55.77 3.90 10
/data/non_redundant_PDB_database/2q/2qx2_A.pdb BA 120 123 46.67 77.25 8.90 -1.35 98.74 0.90 00
/data/non_redundant_PDB_database/2q/2qzq_A.pdb AAABBB 109 116 -38.81 122.74 15.63 3.55 76.88 7.08 00
/data/non_redundant_PDB_database/2r/2r01_A.pdb BBABB 149 155 51.58 115.69 14.97 -9.74 130.58 0.66 11
/data/non_redundant_PDB_database/2r/2r0x_A.pdb AB 33 36 61.86 58.47 6.98 -1.73 104.36 4.38 11
/data/non_redundant_PDB_database/2r/2r16_A.pdb BBEABAB 110 118 -42.27 96.41 14.67 -7.83 122.27 9.66 01
/data/non_redundant_PDB_database/2r/2r2c_A.pdb BBGBBBBB 35 44 -10.53 155.16 11.35 -1.94 99.85 5.60 11
/data/non_redundant_PDB_database/2r/2r2c_B.pdb BBGBBBBB 25 34 -7.91 150.06 11.72 -1.64 98.05 5.07 11
/data/non_redundant_PDB_database/2r/2r2d_A.pdb BAABA 169 175 -1.08 138.37 9.27 1.16 82.79 6.21 10
/data/non_redundant_PDB_database/2r/2r2d_B.pdb BAABA 169 175 -1.70 137.97 9.26 1.29 82.02 6.01 10
/data/non_redundant_PDB_database/2r/2r2d_C.pdb BAABA 169 175 -1.69 139.06 9.32 0.97 84.01 6.22 10
/data/non_redundant_PDB_database/2r/2r2d_D.pdb BAABA 169 175 -1.13 140.19 9.40 1.65 79.87 7.04 10
/data/non_redundant_PDB_database/2r/2r2d_E.pdb BAABA 169 175 -2.59 136.27 9.14 0.80 84.96 6.22 10
/data/non_redundant_PDB_database/2r/2r2d_F.pdb BAABA 169 175 -3.68 137.46 9.06 0.98 83.79 6.93 10
/data/non_redundant_PDB_database/2r/2r2y_A.pdb BBBGA 53 59 34.70 128.49 10.74 -4.29 113.56 7.51 01
/data/non_redundant_PDB_database/2r/2r5o_A.pdb ABBBAB 60 67 -17.32 161.70 9.68 1.40 81.69 7.17 11
/data/non_redundant_PDB_database/2r/2r6j_A.pdb EAGAB 171 177 -66.99 99.23 12.10 -9.10 138.77 3.10 10
/data/non_redundant_PDB_database/2r/2r6j_B.pdb EAGAB 171 177 -66.23 99.36 12.04 -8.87 137.44 3.42 10
/data/non_redundant_PDB_database/2r/2r85_A.pdb BBBB 170 175 -77.85 93.00 15.85 3.86 75.92 1.14 10
/data/non_redundant_PDB_database/2r/2r85_B.pdb BBBB 169 174 -74.83 94.17 15.85 3.76 76.28 0.96 10
/data/non_redundant_PDB_database/2r/2r9f_A.pdb A 133 135 -18.52 76.62 5.69 -1.93 109.85 1.78 11
/data/non_redundant_PDB_database/2r/2ra9_A.pdb ABBA 53 58 -174.46 44.25 9.42 5.42 54.84 5.73 10
/data/non_redundant_PDB_database/2r/2rbc_A.pdb EBB 8 12 -58.50 77.73 12.88 -3.35 105.08 10.27 00
/data/non_redundant_PDB_database/2r/2rdg_A.pdb XXX 21 25 48.76 101.00 10.95 -2.41 102.69 10.85 01
/data/non_redundant_PDB_database/2r/2rdq_A.pdb AABB 220 225 34.59 134.96 10.24 1.78 79.98 1.91 01
/data/non_redundant_PDB_database/2r/2rfq_A.pdb AAA 166 170 96.10 78.15 7.25 -0.69 95.47 3.95 01
/data/non_redundant_PDB_database/2r/2rg4_A.pdb BBBBG 170 176 28.01 152.53 11.05 0.90 85.31 6.30 11
/data/non_redundant_PDB_database/2r/2rg4_B.pdb BBBBG 170 176 16.23 153.56 11.11 -1.26 96.50 7.22 11
/data/non_redundant_PDB_database/2r/2rj2_A.pdb BEAEB 33 39 -66.61 92.37 9.42 6.45 46.83 2.68 10
/data/non_redundant_PDB_database/2r/2rj2_A.pdb BBABB 62 68 -9.03 138.35 8.61 -1.26 98.44 6.24 01
/data/non_redundant_PDB_database/2r/2rj2_A.pdb BGAEBG 146 153 14.01 129.97 11.05 -4.78 115.62 9.47 11
/data/non_redundant_PDB_database/2r/2rkv_A.pdb BBBABB 75 82 -41.76 76.24 15.10 10.79 44.41 7.89 01
/data/non_redundant_PDB_database/2t/2tnf_A.pdb BBGB 117 122 -3.10 138.56 9.35 3.25 69.63 6.96 10
/data/non_redundant_PDB_database/2t/2tnf_B.pdb BBGB 117 122 -0.81 139.07 9.31 3.33 69.02 6.97 10
/data/non_redundant_PDB_database/2t/2tnf_C.pdb BBGB 117 122 -6.11 138.66 9.35 3.14 70.37 7.26 10
/data/non_redundant_PDB_database/2u/2uu8_A.pdb BBBBBGB 39 47 -42.41 140.63 17.86 -13.28 138.02 7.49 00
/data/non_redundant_PDB_database/2u/2uu8_A.pdb BBABBBBB 96 105 -12.41 148.20 11.10 3.29 72.78 10.36 00
/data/non_redundant_PDB_database/2u/2uu8_A.pdb AB 144 147 9.03 136.93 8.80 -5.03 124.80 2.34 00
/data/non_redundant_PDB_database/2u/2uvk_A.pdb BABBBBGB 296 305 -36.46 143.01 17.96 -0.40 91.29 14.52 00
/data/non_redundant_PDB_database/2u/2uvk_B.pdb BABBBBGB 302 311 -36.42 142.40 17.58 -1.53 95.00 13.18 00
/data/non_redundant_PDB_database/2u/2uwa_A.pdb GAAA 30 35 2.70 173.29 9.09 6.60 43.44 6.58 01
/data/non_redundant_PDB_database/2u/2uwa_A.pdb AABB 47 52 11.91 154.40 9.55 5.82 52.46 2.96 01
/data/non_redundant_PDB_database/2u/2uwa_B.pdb GAAA 30 35 -4.30 168.50 8.89 6.75 40.57 6.07 01
/data/non_redundant_PDB_database/2u/2uwa_B.pdb AAEB 47 52 18.32 153.66 9.35 5.64 52.87 3.09 01
/data/non_redundant_PDB_database/2u/2uwa_C.pdb GAAA 30 35 2.27 174.75 9.13 5.95 49.32 6.18 01
/data/non_redundant_PDB_database/2u/2uwa_C.pdb BAABB 46 52 40.29 146.02 6.58 -4.65 135.00 0.68 01
/data/non_redundant_PDB_database/2u/2uyt_A.pdb BBGB 80 85 -30.96 105.46 10.69 -4.16 112.88 8.69 10
/data/non_redundant_PDB_database/2v/2v05_A.pdb BAAGBBBB 120 129 -77.72 98.69 11.10 -3.70 109.49 11.02 01
/data/non_redundant_PDB_database/2v/2v05_A.pdb BAAGBBBB 232 241 -101.69 69.09 12.05 -8.12 132.35 10.02 00
/data/non_redundant_PDB_database/2v/2v25_A.pdb BAABBGA 16 24 97.00 77.88 6.65 0.81 83.00 4.14 11
/data/non_redundant_PDB_database/2v/2v25_B.pdb BAABBGA 16 24 97.00 77.00 6.63 0.78 83.21 4.16 11
/data/non_redundant_PDB_database/2v/2v33_A.pdb ABB 31 35 -43.26 134.00 9.44 1.58 80.34 8.42 11
/data/non_redundant_PDB_database/2v/2v33_A.pdb BAAG 55 60 -10.72 167.09 7.56 -6.70 152.40 1.96 00
/data/non_redundant_PDB_database/2v/2v33_A.pdb ABABB 67 73 -41.04 137.77 9.73 6.29 49.73 8.49 10
/data/non_redundant_PDB_database/2v/2v33_B.pdb ABB 31 35 -44.29 132.69 9.27 1.68 79.53 8.36 11
/data/non_redundant_PDB_database/2v/2v33_B.pdb BAAG 55 60 -10.44 167.38 7.45 -6.97 159.22 2.07 00
/data/non_redundant_PDB_database/2v/2v33_B.pdb ABABB 67 73 -42.11 137.06 9.85 6.80 46.30 9.00 10
/data/non_redundant_PDB_database/2v/2v3i_A.pdb BB 209 212 13.86 75.68 9.22 -7.30 142.32 3.41 01
/data/non_redundant_PDB_database/2v/2v3i_A.pdb BBABABB 228 236 -103.03 79.82 15.02 -7.95 121.95 5.99 11
/data/non_redundant_PDB_database/2v/2v3z_A.pdb BB 382 385 -2.73 50.79 9.96 1.45 81.63 4.02 00
/data/non_redundant_PDB_database/2v/2v3z_A.pdb B 404 406 -76.06 17.69 6.48 -0.56 94.97 1.00 11
/data/non_redundant_PDB_database/2v/2v76_A.pdb AAA 49 53 89.75 75.46 6.86 -0.67 95.57 2.28 01
/data/non_redundant_PDB_database/2v/2v76_B.pdb AAA 50 54 88.93 76.59 6.90 -0.61 95.08 2.09 01
/data/non_redundant_PDB_database/2v/2v76_C.pdb AAA 50 54 92.01 75.81 6.92 -0.26 92.19 2.26 01
/data/non_redundant_PDB_database/2v/2v76_D.pdb AAA 50 54 90.24 75.52 6.92 -0.69 95.68 2.27 01
/data/non_redundant_PDB_database/2v/2v84_A.pdb BB 106 109 -60.01 62.19 9.60 -0.49 92.95 1.93 11
/data/non_redundant_PDB_database/2v/2v84_A.pdb BBAABBB 222 230 86.44 83.35 12.78 5.63 63.88 4.82 00
/data/non_redundant_PDB_database/2v/2v9k_A.pdb BB 224 227 -55.12 26.25 8.59 -2.26 105.23 3.54 11
/data/non_redundant_PDB_database/2v/2vbk_A.pdb BAEAAB 110 117 -2.69 108.19 11.10 1.06 84.54 9.27 00
/data/non_redundant_PDB_database/2v/2vbk_A.pdb GB 176 179 36.94 71.71 9.12 1.11 83.01 7.71 00
/data/non_redundant_PDB_database/2v/2vbk_A.pdb XXX 183 187 -167.43 61.43 9.50 -2.73 106.74 8.43 10
/data/non_redundant_PDB_database/2v/2vbk_A.pdb G 190 192 101.38 68.32 5.42 2.59 61.47 4.50 01
/data/non_redundant_PDB_database/2v/2vbk_A.pdb BBGBBG 359 366 22.71 155.25 8.26 3.72 63.19 6.36 11
/data/non_redundant_PDB_database/2v/2vbk_A.pdb GBABG 383 389 17.02 161.52 11.04 3.95 69.05 8.30 01
/data/non_redundant_PDB_database/2v/2vbk_A.pdb GBBBABB 392 400 17.02 163.22 12.94 -0.77 93.41 11.23 01
/data/non_redundant_PDB_database/2v/2vbk_A.pdb GBBG 403 408 15.35 164.87 11.57 6.56 55.46 8.13 01
/data/non_redundant_PDB_database/2v/2vbk_A.pdb GBBBBE 411 418 14.39 166.69 13.89 -1.41 95.81 11.64 01
/data/non_redundant_PDB_database/2v/2vbk_A.pdb BBBBGBA 446 454 -82.43 139.36 9.49 -1.91 101.63 5.48 10
/data/non_redundant_PDB_database/2v/2vbk_A.pdb BBGBBBBB 458 467 -37.82 143.19 11.74 -11.13 161.41 6.57 01
/data/non_redundant_PDB_database/2v/2vfk_A.pdb BA 174 177 32.33 80.07 9.29 0.68 85.77 2.06 00
/data/non_redundant_PDB_database/2v/2vfo_A.pdb BB 52 55 -10.69 90.30 9.57 0.67 86.00 2.48 10
/data/non_redundant_PDB_database/2v/2vfo_A.pdb ABBBBEB 58 66 -16.99 131.82 19.05 -0.37 91.12 16.89 10
/data/non_redundant_PDB_database/2v/2vfo_A.pdb EE 211 214 0.20 93.82 9.41 1.99 77.78 7.87 00
/data/non_redundant_PDB_database/2v/2vfo_A.pdb GB 335 338 22.35 125.97 9.25 -1.55 99.62 8.03 00
/data/non_redundant_PDB_database/2v/2vfr_A.pdb AAABBBB 63 71 -15.24 48.10 17.78 -3.60 101.67 1.50 00
/data/non_redundant_PDB_database/2v/2vga_A.pdb GAGBBBA 51 59 -45.90 132.33 18.36 -0.47 91.46 11.62 00
/data/non_redundant_PDB_database/2v/2vga_A.pdb BBAA 143 148 22.64 140.06 10.58 0.73 86.06 5.65 01
/data/non_redundant_PDB_database/2v/2vhj_A.pdb B 122 124 -54.47 106.10 6.38 -0.59 95.33 1.75 11
/data/non_redundant_PDB_database/2v/2vhj_B.pdb B 122 124 -61.92 105.24 6.44 -0.35 93.07 1.82 11
/data/non_redundant_PDB_database/2v/2vhj_C.pdb B 122 124 -61.57 105.26 6.43 -0.27 92.38 1.76 11
/data/non_redundant_PDB_database/2v/2vhk_A.pdb ABABB 7 13 -3.58 175.38 7.10 0.35 87.21 6.11 11
/data/non_redundant_PDB_database/2v/2vhk_A.pdb BBGB 31 36 9.28 148.55 6.87 4.92 44.27 3.73 10
/data/non_redundant_PDB_database/2v/2vhk_A.pdb BBBGBBG 40 48 -10.39 170.00 12.02 -0.74 93.55 9.47 01
/data/non_redundant_PDB_database/2v/2vhk_A.pdb AAAEBABB 103 112 -7.99 155.85 10.15 5.48 57.32 7.30 01
/data/non_redundant_PDB_database/2v/2vhk_A.pdb BGBB 194 199 1.22 133.19 11.50 5.06 63.90 0.01 01
/data/non_redundant_PDB_database/2v/2vk2_A.pdb BB 274 277 -143.98 19.01 10.14 -1.75 99.96 0.21 10
/data/non_redundant_PDB_database/2v/2vmh_A.pdb AB 45 48 58.91 100.68 6.89 -2.51 111.41 5.29 11
/data/non_redundant_PDB_database/2v/2vmh_A.pdb AABBB 105 111 53.36 131.69 12.08 5.16 64.74 8.24 01
/data/non_redundant_PDB_database/2v/2vmh_A.pdb ABGBA 116 122 -23.79 152.73 12.10 -5.47 116.87 7.02 00
/data/non_redundant_PDB_database/2v/2vn6_A.pdb B 16 18 158.39 11.29 6.94 -1.47 102.24 0.45 00
/data/non_redundant_PDB_database/2v/2vn6_A.pdb BBGB 21 26 -11.23 164.70 7.84 4.36 56.23 7.75 10
/data/non_redundant_PDB_database/2v/2vn6_A.pdb BBAAA 50 56 14.47 150.63 11.06 -5.26 118.41 5.83 01
/data/non_redundant_PDB_database/2v/2vn6_A.pdb BBBABB 110 117 -22.21 157.76 10.90 3.46 71.49 5.56 11
/data/non_redundant_PDB_database/2v/2vn6_A.pdb B 143 145 -174.08 13.65 6.78 0.88 82.52 0.09 00
/data/non_redundant_PDB_database/2v/2vng_A.pdb AB 54 57 60.22 96.69 7.30 -3.05 114.71 5.40 11
/data/non_redundant_PDB_database/2v/2vng_A.pdb BBBGBA 135 142 -25.11 155.04 14.16 -9.29 131.03 7.85 00
/data/non_redundant_PDB_database/2v/2vng_B.pdb AB 55 58 57.57 96.09 7.33 -3.40 117.65 5.51 11
/data/non_redundant_PDB_database/2v/2vng_B.pdb BBBGBA 136 143 -26.25 153.77 13.87 -8.28 126.63 7.60 00
/data/non_redundant_PDB_database/2v/2vok_A.pdb BGBBAGEB 154 163 -11.58 158.46 14.47 -11.89 145.25 11.77 11
/data/non_redundant_PDB_database/2v/2vok_B.pdb BGBBAGEB 153 162 -10.72 160.05 14.48 -11.63 143.45 11.57 11
/data/non_redundant_PDB_database/2v/2vov_A.pdb BBGB 95 100 -6.21 151.37 9.89 4.76 61.25 7.72 10
/data/non_redundant_PDB_database/2v/2vov_A.pdb BABB 239 244 -32.67 146.03 13.04 -4.00 107.88 7.35 00
/data/non_redundant_PDB_database/2v/2vov_A.pdb BBBBA 252 258 -61.05 104.48 16.75 -1.58 95.40 2.91 10
/data/non_redundant_PDB_database/2v/2vpa_A.pdb BBBBAAAG 67 76 -108.16 95.65 14.02 -5.58 113.44 5.73 00
/data/non_redundant_PDB_database/2v/2vpn_A.pdb XXX 116 120 -77.81 48.11 10.47 5.79 56.41 3.26 10
/data/non_redundant_PDB_database/2v/2vpn_A.pdb AGAE 199 204 10.31 94.66 11.19 -9.74 150.54 1.25 00
/data/non_redundant_PDB_database/2v/2vpn_B.pdb XXX 120 124 -79.75 48.38 10.46 6.13 54.14 3.12 10
/data/non_redundant_PDB_database/2v/2vpn_B.pdb AGAB 203 208 11.65 95.22 11.20 -9.78 150.77 1.10 00
/data/non_redundant_PDB_database/2v/2vq8_A.pdb ABB 79 83 14.07 93.99 8.14 -5.11 128.84 7.93 11
/data/non_redundant_PDB_database/2v/2vq8_A.pdb BB 108 111 51.71 61.39 9.35 -2.83 107.64 3.08 10
/data/non_redundant_PDB_database/2v/2vr3_A.pdb BAABBBGB 36 45 -17.48 158.86 10.64 6.47 52.55 5.68 10
/data/non_redundant_PDB_database/2v/2vr3_A.pdb BAAABABB 107 116 -44.43 145.24 11.69 -2.60 102.85 9.85 10
/data/non_redundant_PDB_database/2v/2vr3_A.pdb BBBBBBB 288 296 -52.70 26.15 27.25 -7.74 106.49 4.48 00
/data/non_redundant_PDB_database/2v/2vr3_B.pdb BAABBBGB 36 45 -17.67 159.65 10.45 4.84 62.42 5.21 10
/data/non_redundant_PDB_database/2v/2vr3_B.pdb BAAABABB 110 119 -44.20 146.10 11.83 -2.46 102.02 9.75 10
/data/non_redundant_PDB_database/2v/2vr3_B.pdb BAABABBB 263 272 -32.20 138.97 10.10 7.91 38.46 4.19 10
/data/non_redundant_PDB_database/2v/2vr3_B.pdb BBBBBB 294 301 -102.45 16.35 24.05 -4.72 101.31 0.28 11
/data/non_redundant_PDB_database/2v/2vrw_B.pdb AAA 259 263 66.97 82.18 6.34 -0.09 90.78 1.59 01
/data/non_redundant_PDB_database/2v/2vtc_A.pdb BGB 73 77 -4.58 139.71 9.11 4.69 59.00 1.04 00
/data/non_redundant_PDB_database/2v/2vtc_A.pdb ABBBABAB 83 92 -22.85 137.26 17.51 5.80 70.65 14.56 01
/data/non_redundant_PDB_database/2v/2vtc_B.pdb BGB 73 77 0.43 139.60 9.13 4.21 62.52 0.45 00
/data/non_redundant_PDB_database/2v/2vtc_B.pdb BBAABBB 145 153 -34.96 150.15 16.19 -9.09 124.15 8.39 01
/data/non_redundant_PDB_database/2v/2vtw_A.pdb B 135 137 108.72 34.39 6.94 0.90 82.57 0.34 00
/data/non_redundant_PDB_database/2v/2vtw_B.pdb BB 134 137 72.99 37.80 9.77 -0.79 94.63 3.19 10
/data/non_redundant_PDB_database/2v/2vtw_C.pdb B 135 137 109.01 32.12 6.81 1.23 79.63 0.30 00
/data/non_redundant_PDB_database/2v/2vtw_D.pdb BB 134 137 73.83 37.61 9.87 -1.15 96.70 2.97 10
/data/non_redundant_PDB_database/2v/2vtw_E.pdb BB 134 137 72.67 38.23 9.77 -1.21 97.11 3.23 10
/data/non_redundant_PDB_database/2v/2vtw_F.pdb BB 134 137 69.77 38.48 9.96 -0.99 95.69 3.20 10
/data/non_redundant_PDB_database/2v/2vve_A.pdb BBEB 17 22 31.67 146.93 8.49 -8.21 165.41 2.89 01
/data/non_redundant_PDB_database/2v/2vve_A.pdb BBGB 62 67 7.26 133.99 8.44 1.62 78.91 6.20 10
/data/non_redundant_PDB_database/2v/2vve_A.pdb ABABB 70 76 -1.25 140.62 8.61 1.16 82.25 8.16 11
/data/non_redundant_PDB_database/2v/2vve_A.pdb BBBB 193 198 -47.86 143.65 13.92 -4.13 107.23 7.00 10
/data/non_redundant_PDB_database/2v/2vve_B.pdb BBEB 16 21 31.24 144.58 8.56 -8.42 169.56 3.25 01
/data/non_redundant_PDB_database/2v/2vve_B.pdb ABABB 69 75 -6.72 139.54 8.37 0.33 87.75 8.01 11
/data/non_redundant_PDB_database/2v/2vve_B.pdb BBBB 192 197 -61.66 134.22 13.65 -4.64 109.87 7.48 10
/data/non_redundant_PDB_database/2v/2vw8_A.pdb BBGB 139 144 16.93 129.94 9.02 4.89 57.15 4.71 10
/data/non_redundant_PDB_database/2v/2vy8_A.pdb ABEBBAA 108 116 -165.48 36.02 8.09 6.08 41.22 0.15 01
/data/non_redundant_PDB_database/2v/2vzp_A.pdb BBBBGB 32 39 2.16 140.06 6.90 0.80 83.35 3.66 10
/data/non_redundant_PDB_database/2v/2vzp_A.pdb ABB 46 50 -61.02 124.83 9.36 -3.36 111.02 7.99 10
/data/non_redundant_PDB_database/2v/2vzp_A.pdb BABABBBB 59 68 -8.91 164.50 13.15 8.32 50.78 11.09 01
/data/non_redundant_PDB_database/2v/2vzp_A.pdb BB 101 104 -63.58 135.63 8.43 -0.28 91.91 4.15 10
/data/non_redundant_PDB_database/2v/2vzp_A.pdb ABAAEBB 112 120 3.35 165.39 11.07 -4.01 111.26 6.38 10
/data/non_redundant_PDB_database/2v/2vzp_B.pdb BBBBGB 33 40 0.84 140.54 6.96 0.81 83.35 3.53 10
/data/non_redundant_PDB_database/2v/2vzp_B.pdb ABB 47 51 -63.10 123.05 9.32 -3.13 109.61 7.98 11
/data/non_redundant_PDB_database/2v/2vzp_B.pdb BABABB 60 67 -18.34 151.16 10.24 5.51 57.47 7.98 01
/data/non_redundant_PDB_database/2v/2vzp_B.pdb BB 102 105 -68.23 132.61 8.39 -0.42 92.89 4.00 10
/data/non_redundant_PDB_database/2v/2vzp_B.pdb ABAAEBB 113 121 2.62 166.22 11.21 -3.71 109.34 6.89 10
/data/non_redundant_PDB_database/2w/2w1r_A.pdb A 74 76 -23.24 91.74 5.58 -0.39 94.00 1.83 10
/data/non_redundant_PDB_database/2w/2w1v_A.pdb BABBB 111 117 4.27 37.76 15.62 -6.19 113.36 1.36 01
/data/non_redundant_PDB_database/2w/2w1v_A.pdb BBABB 234 240 13.65 167.48 10.72 2.31 77.58 8.18 01
/data/non_redundant_PDB_database/2w/2w1v_B.pdb BABBB 111 117 3.80 39.28 15.65 -6.28 113.68 1.43 01
/data/non_redundant_PDB_database/2w/2w1v_B.pdb BBABB 234 240 13.80 167.48 10.72 2.13 78.52 8.14 01
/data/non_redundant_PDB_database/2w/2w40_A.pdb BBGB 81 86 -22.78 106.66 11.44 -0.01 90.06 8.18 10
/data/non_redundant_PDB_database/2w/2w40_B.pdb BBGB 83 88 -22.49 107.05 11.44 0.00 90.00 8.38 10
/data/non_redundant_PDB_database/2w/2w40_C.pdb BBGB 82 87 -23.79 107.36 11.44 -0.26 91.31 8.29 10
/data/non_redundant_PDB_database/2w/2w40_D.pdb BBGB 83 88 -23.05 107.32 11.45 -0.43 92.17 8.40 10
/data/non_redundant_PDB_database/2w/2w42_A.pdb OBBG 291 296 -75.47 106.59 16.56 2.38 81.74 10.76 01
/data/non_redundant_PDB_database/2w/2w61_A.pdb AAAGBBBB 19 28 -140.06 92.33 11.72 -2.17 100.68 0.32 10
/data/non_redundant_PDB_database/2w/2w91_A.pdb ABBBB 399 405 -28.60 156.75 11.95 4.51 67.80 10.01 10
/data/non_redundant_PDB_database/2w/2w91_A.pdb ABA 585 589 -32.42 147.65 8.30 -0.81 95.60 7.47 10
/data/non_redundant_PDB_database/2w/2w91_A.pdb BBAABBEA 596 605 -73.72 113.19 11.14 0.83 85.71 10.78 00
/data/non_redundant_PDB_database/2w/2waa_A.pdb BABB 73 78 21.13 158.34 8.01 6.11 40.29 1.06 11
/data/non_redundant_PDB_database/2w/2waa_A.pdb XXX 88 92 49.14 102.66 12.65 -11.24 152.70 4.48 00
/data/non_redundant_PDB_database/2w/2wcw_A.pdb BABOB 51 57 -37.81 140.79 8.55 0.77 84.82 8.17 01
/data/non_redundant_PDB_database/2w/2wcw_B.pdb ABOB 48 53 -39.47 140.90 6.88 1.19 80.03 6.50 11
/data/non_redundant_PDB_database/2w/2wdc_A.pdb AEBGGA 284 291 21.39 160.08 10.29 1.77 80.10 0.24 01
/data/non_redundant_PDB_database/2w/2we5_A.pdb BBB 161 165 -103.40 40.71 11.92 0.41 88.03 4.26 10
/data/non_redundant_PDB_database/2w/2we5_B.pdb BBB 161 165 -91.58 43.55 12.08 -0.07 90.34 4.21 10
/data/non_redundant_PDB_database/2w/2we5_C.pdb BBB 161 165 -115.45 36.82 11.92 3.04 75.21 3.64 10
/data/non_redundant_PDB_database/2w/2wfp_A.pdb ABB 136 140 15.80 138.99 5.81 -0.28 92.72 3.94 11
/data/non_redundant_PDB_database/2w/2wfp_A.pdb BBGB 239 244 14.73 129.05 7.06 -0.91 97.45 5.84 10
/data/non_redundant_PDB_database/2w/2wfp_A.pdb BBGBB 247 253 51.37 124.93 7.57 1.60 77.80 4.25 11
/data/non_redundant_PDB_database/2w/2wfp_A.pdb XXX 257 261 5.29 168.75 12.97 8.55 48.74 10.70 00
/data/non_redundant_PDB_database/2w/2wfp_A.pdb BABBBB 264 271 -23.42 137.30 16.25 9.18 55.61 12.47 10
/data/non_redundant_PDB_database/2w/2wfp_A.pdb BGB 360 364 6.02 139.02 8.37 3.48 65.44 4.49 00
/data/non_redundant_PDB_database/2w/2wfp_A.pdb BAAAOB 367 374 19.93 143.10 8.31 2.02 75.95 7.32 11
/data/non_redundant_PDB_database/2w/2wj9_A.pdb BEB 70 74 -38.77 122.98 11.55 -8.84 139.98 6.16 11
/data/non_redundant_PDB_database/2w/2wj9_B.pdb BOEB 76 81 -8.44 131.16 11.53 -10.48 155.32 10.00 11
/data/non_redundant_PDB_database/1g/1g8m_A.pdb BABABBA 218 226 38.29 134.25 10.12 -0.79 94.49 9.34 01
/data/non_redundant_PDB_database/1g/1g8m_A.pdb BAABBBBA 365 374 -5.45 146.21 20.42 10.21 59.99 10.90 10
/data/non_redundant_PDB_database/1g/1g8m_B.pdb BABABBA 218 226 38.96 133.65 10.03 -0.87 94.97 9.28 01
/data/non_redundant_PDB_database/1g/1g8m_B.pdb BAABBBBA 365 374 -5.79 145.23 20.46 10.83 58.04 10.91 10
/data/non_redundant_PDB_database/1g/1ga6_A.pdb B 218 220 -100.43 49.80 6.08 0.70 83.42 1.55 11
/data/non_redundant_PDB_database/1g/1ga6_A.pdb BA 258 261 158.29 19.38 8.29 -4.88 126.05 2.78 00
/data/non_redundant_PDB_database/1g/1gci_A.pdb ABG 195 199 -66.95 67.98 7.45 1.01 82.20 3.89 11
/data/non_redundant_PDB_database/1g/1gk9_B.pdb AGBBA 69 75 160.81 18.51 14.67 7.96 57.17 4.90 11
/data/non_redundant_PDB_database/1g/1gk9_B.pdb BBAABBG 81 89 -107.06 101.77 8.64 0.93 83.80 3.02 00
/data/non_redundant_PDB_database/1g/1gk9_B.pdb B 98 100 132.64 28.95 6.44 1.00 81.08 0.84 10
/data/non_redundant_PDB_database/1g/1gkp_A.pdb GB 5 8 5.09 107.13 9.01 -4.15 117.45 7.38 00
/data/non_redundant_PDB_database/1g/1gkp_A.pdb B 17 19 -6.22 85.11 7.15 -4.18 125.76 3.27 00
/data/non_redundant_PDB_database/1g/1gkp_A.pdb ABGB 44 49 -7.31 126.07 10.90 -4.74 115.76 7.00 00
/data/non_redundant_PDB_database/1g/1gkp_A.pdb B 52 54 -173.17 34.30 6.11 0.39 86.38 0.52 10
/data/non_redundant_PDB_database/1g/1gkp_C.pdb GB 5 8 6.16 107.06 9.10 -4.50 119.61 7.66 00
/data/non_redundant_PDB_database/1g/1gkp_C.pdb B 17 19 -5.42 85.76 7.14 -4.36 127.64 3.27 00
/data/non_redundant_PDB_database/1g/1gkp_C.pdb ABGB 44 49 -5.70 126.16 10.96 -5.20 118.35 6.98 00
/data/non_redundant_PDB_database/1g/1gkp_C.pdb B 52 54 -171.55 34.63 6.18 0.47 85.60 0.01 10
/data/non_redundant_PDB_database/1g/1gkp_F.pdb GB 5 8 5.06 107.64 9.03 -4.39 119.08 7.58 00
/data/non_redundant_PDB_database/1g/1gkp_F.pdb B 17 19 -5.70 86.71 7.17 -4.23 126.16 3.39 00
/data/non_redundant_PDB_database/1g/1gkp_F.pdb ABGB 44 49 -6.40 127.58 10.94 -4.66 115.21 6.96 00
/data/non_redundant_PDB_database/1g/1gkp_F.pdb B 52 54 -170.57 35.45 6.11 0.30 87.19 0.27 10
/data/non_redundant_PDB_database/1g/1gmi_A.pdb A 75 77 -9.86 71.11 6.05 2.75 62.96 1.10 10
/data/non_redundant_PDB_database/1g/1gmu_A.pdb B 69 71 137.70 31.73 6.68 -2.26 109.79 0.13 00
/data/non_redundant_PDB_database/1g/1gmu_B.pdb B 69 71 137.80 31.94 6.71 -1.95 106.85 0.16 00
/data/non_redundant_PDB_database/1g/1gmu_C.pdb B 69 71 128.54 36.42 6.68 -1.99 107.34 0.03 00
/data/non_redundant_PDB_database/1g/1gmu_D.pdb B 69 71 140.35 30.29 6.65 -1.59 103.87 0.24 00
/data/non_redundant_PDB_database/1g/1gnl_A.pdb ABBBABB 226 234 69.58 116.43 14.58 -7.44 120.67 7.84 11
/data/non_redundant_PDB_database/1g/1gnl_B.pdb ABBBABB 226 234 69.29 117.18 14.64 -7.64 121.44 7.78 11
/data/non_redundant_PDB_database/1g/1gny_A.pdb BBAABGB 6 14 41.98 99.16 17.22 -5.50 108.63 9.75 00
/data/non_redundant_PDB_database/1g/1gny_A.pdb BABBG 36 42 -11.36 168.92 8.16 1.62 78.56 2.91 01
/data/non_redundant_PDB_database/1g/1gny_A.pdb EBBBE 133 139 -34.95 141.12 12.90 5.20 66.24 9.13 00
/data/non_redundant_PDB_database/1g/1gp6_A.pdb BBBBBGB 258 266 -7.01 160.08 15.60 -8.93 124.91 8.01 00
/data/non_redundant_PDB_database/1g/1gpp_A.pdb BGB 5 9 -4.56 135.08 9.65 3.04 71.64 0.73 00
/data/non_redundant_PDB_database/1g/1gpp_A.pdb AAB 66 70 0.21 133.56 8.84 5.05 55.20 1.20 00
/data/non_redundant_PDB_database/1g/1gpp_A.pdb BB 76 79 -106.10 31.58 8.95 0.80 84.89 3.30 10
/data/non_redundant_PDB_database/1g/1gq8_A.pdb BB 41 44 9.46 115.73 8.65 1.35 81.04 1.62 11
/data/non_redundant_PDB_database/1g/1gq8_A.pdb GB 168 171 24.97 105.24 9.12 -1.95 102.32 8.27 00
/data/non_redundant_PDB_database/1g/1gq8_A.pdb GB 202 205 24.80 104.94 8.93 0.26 88.31 8.16 00
/data/non_redundant_PDB_database/1g/1gq8_A.pdb BABAAB 225 232 6.61 172.48 10.13 3.80 67.96 9.44 00
/data/non_redundant_PDB_database/1g/1gqi_A.pdb BBABA 144 150 -17.54 87.67 16.24 -2.16 97.64 2.73 10
/data/non_redundant_PDB_database/1g/1gqi_B.pdb BBABA 144 150 -20.38 86.33 16.12 -2.51 98.97 2.39 10
/data/non_redundant_PDB_database/1g/1gu7_A.pdb BAAABBAA 26 35 86.85 125.32 11.69 5.16 63.80 5.85 11
/data/non_redundant_PDB_database/1g/1gu7_B.pdb BAAABBAA 26 35 88.88 122.70 11.52 5.66 60.59 5.42 11
/data/non_redundant_PDB_database/1g/1gui_A.pdb BBBGB 68 74 -38.48 137.40 13.06 -1.61 97.09 6.42 00
/data/non_redundant_PDB_database/1g/1gui_A.pdb ABB 83 87 -38.78 140.59 7.40 -1.01 97.83 6.92 11
/data/non_redundant_PDB_database/1g/1gui_A.pdb BABB 110 115 9.35 170.60 7.93 -7.35 157.97 1.01 01
/data/non_redundant_PDB_database/1g/1gui_A.pdb BBAABBA 122 130 -34.13 146.04 14.52 -4.32 107.32 11.16 00
/data/non_redundant_PDB_database/1g/1gui_A.pdb ABGBBBB 136 144 -31.91 149.89 13.38 -4.94 111.66 10.62 00
/data/non_redundant_PDB_database/1g/1gv9_A.pdb ABBBBAAB 30 39 -131.21 33.39 12.09 8.60 44.67 1.47 11
/data/non_redundant_PDB_database/1g/1gv9_A.pdb BBBBGB 42 49 26.10 137.41 5.69 4.93 30.06 3.63 10
/data/non_redundant_PDB_database/1g/1gv9_A.pdb ABBBBBAB 54 63 -26.17 155.81 14.77 -11.99 144.32 13.91 11
/data/non_redundant_PDB_database/1g/1gv9_A.pdb BGBBBBAB 187 196 -0.89 173.66 18.63 -13.74 137.54 13.10 11
/data/non_redundant_PDB_database/1g/1gv9_A.pdb BBABBB 203 210 -0.52 172.88 9.06 3.62 66.44 8.82 00
/data/non_redundant_PDB_database/1g/1gwm_A.pdb BBGAGB 41 48 -41.55 129.00 6.84 -0.20 91.67 3.49 10
/data/non_redundant_PDB_database/1g/1gwm_A.pdb ABEBBBEE 53 62 -48.00 127.61 15.96 -11.79 137.63 12.57 10
/data/non_redundant_PDB_database/1g/1gwm_A.pdb ABB 69 73 -13.72 140.53 7.30 2.63 68.90 6.91 11
/data/non_redundant_PDB_database/1g/1gwm_A.pdb BABABBBA 103 112 -55.62 123.46 15.56 -12.17 141.45 12.66 00
/data/non_redundant_PDB_database/1g/1gwm_A.pdb AAGAGBB 117 125 -5.69 167.04 8.08 1.02 82.76 1.43 11
/data/non_redundant_PDB_database/1g/1gxr_A.pdb BAGBBBA 48 56 -52.22 131.29 12.82 -10.28 143.32 9.77 10
/data/non_redundant_PDB_database/1g/1gxr_A.pdb ABBAAB 92 99 -74.81 101.23 11.21 -11.11 172.51 5.22 00
/data/non_redundant_PDB_database/1g/1gxr_B.pdb BAGBBBA 43 51 -51.17 131.28 12.88 -9.75 139.18 10.03 10
/data/non_redundant_PDB_database/1g/1gxr_B.pdb BABAAB 84 91 -52.72 118.11 11.45 -11.12 166.22 6.10 00
/data/non_redundant_PDB_database/1h/1h16_A.pdb BGA 424 428 6.82 150.59 5.53 -3.69 131.86 0.28 11
/data/non_redundant_PDB_database/1h/1h4r_A.pdb AAA 238 242 92.08 75.48 6.76 -1.19 100.13 2.85 01
/data/non_redundant_PDB_database/1h/1h4r_B.pdb AAA 238 242 85.83 78.49 6.78 -1.21 100.24 2.52 01
/data/non_redundant_PDB_database/1h/1h4x_B.pdb ABG 47 51 16.06 65.80 8.79 -0.03 90.19 2.00 01
/data/non_redundant_PDB_database/1h/1h6f_A.pdb GBBAAB 40 47 -35.07 145.19 14.05 -0.22 90.88 13.82 00
/data/non_redundant_PDB_database/1h/1h6f_B.pdb GBBAAB 42 49 -34.56 145.45 14.27 -0.86 93.47 13.90 00
/data/non_redundant_PDB_database/2w/2wlg_A.pdb EBGB 5 10 2.86 159.90 10.97 2.43 77.22 10.36 00
/data/non_redundant_PDB_database/2w/2wlg_A.pdb EBGB 27 32 0.33 157.75 11.38 3.17 73.83 9.87 00
/data/non_redundant_PDB_database/2w/2wlg_A.pdb EBGB 49 54 2.31 156.54 11.03 3.13 73.50 8.96 00
/data/non_redundant_PDB_database/2w/2wlg_A.pdb BBGBBBBG 57 66 -10.22 154.17 12.99 4.46 69.92 10.70 11
/data/non_redundant_PDB_database/2w/2wlg_A.pdb BBGB 70 75 7.28 137.25 7.44 3.05 65.81 5.52 10
/data/non_redundant_PDB_database/2w/2wlg_A.pdb BBGBBBBB 78 87 -12.62 132.02 14.27 4.68 70.83 11.76 11
/data/non_redundant_PDB_database/2w/2wlg_A.pdb BGGB 91 96 -0.28 142.17 6.59 3.27 60.24 5.11 10
/data/non_redundant_PDB_database/2w/2wlg_B.pdb GB 28 31 37.27 106.83 8.88 -2.02 103.14 7.47 00
/data/non_redundant_PDB_database/2w/2wlg_B.pdb GB 50 53 49.94 107.15 9.05 -1.61 100.24 7.11 00
/data/non_redundant_PDB_database/2w/2wlg_B.pdb BBGBBBBG 56 65 -8.84 153.76 12.90 4.49 69.64 10.67 11
/data/non_redundant_PDB_database/2w/2wlg_B.pdb BBGB 69 74 5.81 136.94 7.50 3.19 64.85 5.58 10
/data/non_redundant_PDB_database/2w/2wlg_B.pdb BBGBBBBB 77 86 -12.79 132.55 14.06 4.29 72.25 11.16 11
/data/non_redundant_PDB_database/2w/2wlg_B.pdb BGGB 90 95 2.02 142.63 6.63 3.42 58.97 5.20 10
/data/non_redundant_PDB_database/2w/2wlg_C.pdb EBGB 26 31 4.17 157.56 11.03 4.01 68.66 9.71 00
/data/non_redundant_PDB_database/2w/2wlg_C.pdb EBGB 48 53 5.04 154.99 10.80 4.53 65.22 8.75 00
/data/non_redundant_PDB_database/2w/2wlg_C.pdb BBGBBBBG 56 65 -10.00 153.05 12.86 4.80 68.08 10.76 11
/data/non_redundant_PDB_database/2w/2wlg_C.pdb BBGB 69 74 7.47 136.39 7.32 3.10 64.94 5.75 10
/data/non_redundant_PDB_database/2w/2wlg_C.pdb BBGBBBBB 77 86 -12.40 131.55 14.28 5.46 67.54 12.01 11
/data/non_redundant_PDB_database/2w/2wlg_C.pdb BGGB 90 95 2.05 144.63 6.76 3.32 60.62 5.15 10
/data/non_redundant_PDB_database/2w/2wn3_A.pdb BBGGBBBB 209 218 -49.20 130.47 13.52 6.48 61.35 7.74 00
/data/non_redundant_PDB_database/2w/2wn3_A.pdb BEAB 235 240 -13.93 146.87 7.58 0.31 87.64 7.42 10
/data/non_redundant_PDB_database/2w/2wn3_B.pdb BBGGBBBB 208 217 -49.53 130.18 13.53 6.57 60.96 7.97 00
/data/non_redundant_PDB_database/2w/2wn3_B.pdb BEAB 234 239 -13.29 146.87 7.50 0.47 86.37 7.38 10
/data/non_redundant_PDB_database/2w/2wn3_C.pdb BBGGBBBB 207 216 -49.43 131.05 13.68 6.43 61.98 7.86 00
/data/non_redundant_PDB_database/2w/2wn3_C.pdb BEAB 233 238 -13.02 148.37 7.74 0.53 86.04 7.56 10
/data/non_redundant_PDB_database/2w/2wnk_A.pdb ABBG 14 19 21.25 160.72 6.50 4.61 44.84 2.03 11
/data/non_redundant_PDB_database/2w/2wnk_A.pdb ABBBABB 80 88 -15.84 158.23 12.28 2.97 76.02 10.71 11
/data/non_redundant_PDB_database/2w/2wnk_A.pdb ABBG 132 137 8.20 173.15 7.15 5.25 42.72 3.15 11
/data/non_redundant_PDB_database/2w/2wnk_A.pdb BBBBABB 192 200 -13.33 154.76 11.93 4.16 69.60 9.99 11
/data/non_redundant_PDB_database/2w/2wnv_A.pdb ABB 54 58 -7.96 158.20 6.47 0.98 81.26 6.32 11
/data/non_redundant_PDB_database/2w/2wnv_A.pdb BBGB 96 101 7.26 149.52 8.37 3.39 66.11 6.08 10
/data/non_redundant_PDB_database/2w/2wnv_B.pdb ABB 57 61 -20.67 151.46 7.11 3.51 60.42 6.59 11
/data/non_redundant_PDB_database/2w/2wnv_B.pdb BBBGBB 80 87 -24.11 161.80 8.50 -1.64 101.10 5.69 11
/data/non_redundant_PDB_database/2w/2wnv_B.pdb BBGB 97 102 8.89 145.17 8.20 4.66 55.38 5.62 10
/data/non_redundant_PDB_database/2w/2wnv_C.pdb ABB 58 62 -8.85 162.31 6.71 1.99 72.75 6.64 11
/data/non_redundant_PDB_database/2w/2wnv_C.pdb BBBGBB 78 85 4.28 169.95 7.88 -0.55 93.98 6.99 11
/data/non_redundant_PDB_database/2w/2wnv_C.pdb BBGB 95 100 12.59 144.84 8.81 1.32 81.41 6.81 10
/data/non_redundant_PDB_database/2w/2wnv_D.pdb ABB 56 60 -8.64 157.55 6.45 0.91 81.92 6.31 11
/data/non_redundant_PDB_database/2w/2wnv_D.pdb BBGB 98 103 6.66 149.37 8.40 3.52 65.21 6.16 10
/data/non_redundant_PDB_database/2w/2wnv_E.pdb ABB 55 59 -21.04 150.53 7.16 3.68 59.06 6.63 11
/data/non_redundant_PDB_database/2w/2wnv_E.pdb BBBGBB 78 85 -23.86 162.13 8.52 -1.35 99.14 5.79 11
/data/non_redundant_PDB_database/2w/2wnv_E.pdb BBGB 95 100 10.79 149.19 8.92 1.11 82.86 5.94 10
/data/non_redundant_PDB_database/2w/2wnv_F.pdb ABB 58 62 -8.76 162.41 6.71 2.01 72.54 6.65 11
/data/non_redundant_PDB_database/2w/2wnv_F.pdb BBBGBB 78 85 4.69 169.41 7.87 -0.40 92.93 7.02 11
/data/non_redundant_PDB_database/2w/2wnv_F.pdb BBGB 95 100 12.99 145.12 8.80 1.43 80.68 6.73 10
/data/non_redundant_PDB_database/2w/2woy_A.pdb BBBBB 172 178 5.64 28.78 18.85 2.41 82.66 0.04 10
/data/non_redundant_PDB_database/2w/2woy_A.pdb BBAAA 228 234 40.94 140.34 10.60 -6.48 127.71 7.56 01
/data/non_redundant_PDB_database/2w/2woy_A.pdb ABBE 305 310 -11.10 155.51 10.40 3.56 69.98 5.67 10
/data/non_redundant_PDB_database/2w/2woy_A.pdb BB 313 316 133.07 11.80 10.45 -0.51 92.78 0.71 00
/data/non_redundant_PDB_database/2w/2woy_A.pdb BBB 325 329 42.97 41.91 11.95 4.99 65.31 2.15 10
/data/non_redundant_PDB_database/2w/2wq4_A.pdb AAAGBA 95 102 -21.30 155.92 11.62 -0.07 90.33 8.83 00
/data/non_redundant_PDB_database/2w/2wq4_B.pdb BBAABA 95 102 -24.35 154.34 11.82 -1.58 97.66 8.67 00
/data/non_redundant_PDB_database/2w/2wq4_C.pdb GAGBA 96 102 15.73 154.83 9.74 9.14 20.23 1.40 10
/data/non_redundant_PDB_database/2w/2wqk_A.pdb BBBBBB 178 185 124.64 39.01 19.78 -12.16 127.95 2.62 10
/data/non_redundant_PDB_database/2w/2wqk_B.pdb BBBBBB 178 185 125.13 38.70 19.77 -12.46 129.08 2.19 10
/data/non_redundant_PDB_database/2w/2wsd_A.pdb AGBBBB 135 142 -5.64 164.85 14.03 2.93 77.95 9.02 11
/data/non_redundant_PDB_database/2w/2wsd_A.pdb GGBBGB 229 236 -162.83 28.47 9.39 -6.64 135.07 6.78 10
/data/non_redundant_PDB_database/2w/2wsd_A.pdb ABAABB 250 257 -3.63 158.34 8.07 0.69 85.11 5.85 11
/data/non_redundant_PDB_database/2w/2wsd_A.pdb AAGBB 261 267 -12.72 136.19 8.36 -4.13 119.60 5.50 11
/data/non_redundant_PDB_database/2w/2wsd_A.pdb A 283 285 -12.40 97.78 5.46 -0.15 91.59 2.28 10
/data/non_redundant_PDB_database/2w/2wsd_A.pdb BBGB 288 293 17.17 139.50 7.24 5.85 36.03 3.43 10
/data/non_redundant_PDB_database/2w/2wsd_A.pdb AAAABGB 299 307 -31.94 145.97 13.54 0.34 88.56 9.89 00
/data/non_redundant_PDB_database/2w/2wsd_A.pdb ABABB 407 413 -8.44 168.62 8.29 2.39 73.21 6.90 11
/data/non_redundant_PDB_database/2w/2wsd_A.pdb BGBB 417 422 -15.12 148.29 8.73 -7.41 148.17 6.56 11
/data/non_redundant_PDB_database/2w/2wsd_A.pdb BBG 463 467 32.95 150.96 7.20 -4.59 129.63 0.28 01
/data/non_redundant_PDB_database/2w/2wsd_A.pdb BOABB 474 480 -30.52 144.46 14.25 -2.03 98.19 6.79 00
/data/non_redundant_PDB_database/2w/2wsh_A.pdb BB 98 101 -139.87 26.81 10.61 -7.49 134.95 1.06 00
/data/non_redundant_PDB_database/2w/2wsh_B.pdb BB 96 99 -144.88 28.59 10.62 -7.43 134.38 1.32 00
/data/non_redundant_PDB_database/2w/2wsh_C.pdb BB 94 97 -160.33 25.79 10.68 -7.36 133.56 1.87 00
/data/non_redundant_PDB_database/2w/2wsh_D.pdb BB 98 101 -132.92 28.02 10.64 -6.62 128.45 1.00 00
/data/non_redundant_PDB_database/2w/2wtp_A.pdb BBBGBA 30 37 -15.56 162.17 11.64 1.12 84.46 5.76 00
/data/non_redundant_PDB_database/2w/2wtp_A.pdb BGB 41 45 -1.83 144.72 8.70 -7.36 147.78 0.66 10
/data/non_redundant_PDB_database/2w/2wtp_A.pdb BBBABB 59 66 -17.84 157.77 11.00 1.51 82.12 7.28 11
/data/non_redundant_PDB_database/2w/2wtp_B.pdb BBBGAG 27 34 -11.32 164.99 11.67 0.63 86.91 6.45 00
/data/non_redundant_PDB_database/2w/2wtp_B.pdb BGB 38 42 0.43 144.86 8.67 7.11 34.95 0.01 00
/data/non_redundant_PDB_database/2w/2wtp_B.pdb BBBABB 56 63 -15.37 157.49 11.27 1.73 81.16 7.74 11
/data/non_redundant_PDB_database/2w/2wux_A.pdb ABABB 180 186 -40.16 140.00 7.70 -2.17 106.37 6.78 11
/data/non_redundant_PDB_database/2w/2wv3_A.pdb BABB 27 32 -16.59 163.76 11.01 6.76 52.15 9.07 01
/data/non_redundant_PDB_database/2w/2wv3_A.pdb BA 96 99 158.06 21.17 8.88 -2.98 109.63 1.15 10
/data/non_redundant_PDB_database/2w/2wv3_A.pdb BGBB 103 108 0.51 156.13 8.90 3.27 68.46 5.46 01
/data/non_redundant_PDB_database/2w/2wv3_A.pdb EOBBB 115 121 -35.82 146.34 12.08 2.58 77.69 11.97 00
/data/non_redundant_PDB_database/2w/2wv3_A.pdb BBAAAGA 134 142 89.54 94.31 11.88 -9.23 140.99 2.74 01
/data/non_redundant_PDB_database/2w/2wvx_A.pdb BB 134 137 -16.75 108.56 7.97 0.06 89.60 4.32 11
/data/non_redundant_PDB_database/2w/2wvx_A.pdb AEBGE 145 151 -18.07 150.21 9.39 -4.61 119.44 5.29 01
/data/non_redundant_PDB_database/2w/2wvx_A.pdb ABBBA 185 191 -0.28 164.13 13.35 -9.09 132.91 13.02 10
/data/non_redundant_PDB_database/2w/2wvx_A.pdb GBA 202 206 -19.11 147.36 10.56 -8.29 141.67 10.43 00
/data/non_redundant_PDB_database/2w/2wvx_A.pdb AB 209 212 -20.06 149.33 5.70 -4.44 141.19 2.60 11
/data/non_redundant_PDB_database/2w/2wvx_A.pdb BBG 220 224 8.82 139.25 6.04 3.13 58.77 2.72 11
/data/non_redundant_PDB_database/2w/2wvx_A.pdb BBBABA 652 659 7.57 171.57 15.99 9.61 53.04 0.79 10
/data/non_redundant_PDB_database/2w/2wvx_B.pdb BB 134 137 -15.33 112.21 7.91 -0.01 90.08 4.22 11
/data/non_redundant_PDB_database/2w/2wvx_B.pdb AEBEB 145 151 -18.19 150.94 9.50 -4.64 119.24 5.33 01
/data/non_redundant_PDB_database/2w/2wvx_B.pdb ABBBA 185 191 -0.91 163.46 13.20 -9.30 134.76 12.64 10
/data/non_redundant_PDB_database/2w/2wvx_B.pdb GBA 202 206 -19.35 148.41 10.62 -8.28 141.19 10.46 00
/data/non_redundant_PDB_database/2w/2wvx_B.pdb AB 209 212 -15.75 150.88 5.78 -4.52 141.38 2.93 11
/data/non_redundant_PDB_database/2w/2wvx_B.pdb BBG 220 224 6.62 140.54 5.98 2.95 60.45 2.83 11
/data/non_redundant_PDB_database/2w/2wvx_B.pdb BBBABA 652 659 6.55 172.15 15.93 9.73 52.33 1.33 10
/data/non_redundant_PDB_database/2w/2wvx_C.pdb BB 134 137 -16.04 109.78 7.88 0.17 88.78 4.22 11
/data/non_redundant_PDB_database/2w/2wvx_C.pdb AEBGG 145 151 -20.18 149.43 9.40 -4.39 117.85 5.44 01
/data/non_redundant_PDB_database/2w/2wvx_C.pdb ABBBA 185 191 -1.11 163.68 13.18 -9.00 133.08 12.65 10
/data/non_redundant_PDB_database/2w/2wvx_C.pdb GBA 202 206 -18.15 149.34 10.66 -8.42 142.13 10.51 00
/data/non_redundant_PDB_database/2w/2wvx_C.pdb AB 209 212 -19.29 150.22 5.75 -4.67 144.29 2.67 11
/data/non_redundant_PDB_database/2w/2wvx_C.pdb BBG 220 224 4.60 140.54 5.93 2.94 60.33 3.00 11
/data/non_redundant_PDB_database/2w/2wvx_C.pdb BBBABA 652 659 7.41 171.41 15.95 10.17 50.35 1.70 10
/data/non_redundant_PDB_database/2w/2wvx_D.pdb BB 134 137 -17.51 109.00 7.88 0.15 88.93 4.14 11
/data/non_redundant_PDB_database/2w/2wvx_D.pdb AEBGG 145 151 -19.16 148.86 9.35 -4.11 116.09 5.45 01
/data/non_redundant_PDB_database/2w/2wvx_D.pdb ABBBA 185 191 1.02 164.21 13.24 -9.46 135.58 12.79 10
/data/non_redundant_PDB_database/2w/2wvx_D.pdb GBA 202 206 -18.46 147.80 10.50 -8.04 139.93 10.32 00
/data/non_redundant_PDB_database/2w/2wvx_D.pdb ABB 209 213 -39.29 143.97 9.34 -7.13 139.76 5.02 10
/data/non_redundant_PDB_database/2w/2wvx_D.pdb BBG 220 224 7.80 141.06 6.04 3.08 59.29 2.84 11
/data/non_redundant_PDB_database/2w/2wvx_D.pdb BBBABA 652 659 6.80 172.57 16.02 9.98 51.49 1.96 10
/data/non_redundant_PDB_database/2w/2ww5_A.pdb BBB 204 208 169.72 37.84 12.47 -10.06 143.78 2.44 01
/data/non_redundant_PDB_database/2w/2ww8_A.pdb BBAAAG 36 43 -25.39 156.42 8.22 0.13 89.09 5.47 00
/data/non_redundant_PDB_database/2w/2ww8_A.pdb BB 49 52 -48.32 118.12 8.60 2.23 75.00 2.15 11
/data/non_redundant_PDB_database/2w/2ww8_A.pdb BA 133 136 -144.20 38.95 7.66 -3.39 116.23 6.28 00
/data/non_redundant_PDB_database/2w/2ww8_A.pdb B 167 169 -177.95 19.51 6.92 -0.96 97.97 2.31 10
/data/non_redundant_PDB_database/2w/2ww8_A.pdb ABAAB 173 179 -85.66 89.46 7.28 -5.84 143.40 6.70 10
/data/non_redundant_PDB_database/2w/2ww8_A.pdb BABBBAGB 230 239 153.77 33.30 14.08 -12.93 156.65 5.58 00
/data/non_redundant_PDB_database/2w/2ww8_A.pdb BBBAB 270 276 73.45 70.54 15.89 7.46 62.01 3.67 10
/data/non_redundant_PDB_database/2w/2ww8_A.pdb A 546 548 -69.98 71.66 5.60 -0.53 95.48 2.01 10
/data/non_redundant_PDB_database/2w/2ww8_A.pdb BBGB 623 628 3.84 142.28 6.87 3.66 57.82 5.60 10
/data/non_redundant_PDB_database/2w/2ww8_A.pdb ABBBGBA 788 796 39.94 151.63 9.86 3.27 70.61 5.36 11
/data/non_redundant_PDB_database/2w/2wxf_A.pdb BBBBE 182 188 -51.46 119.91 13.78 0.20 89.17 13.14 00
/data/non_redundant_PDB_database/2w/2wxu_A.pdb BABABBBB 320 329 -19.89 159.55 10.74 4.37 65.98 9.25 01
/data/non_redundant_PDB_database/2w/2wya_A.pdb BBA 14 18 -88.59 61.76 12.13 -2.56 102.19 2.76 00
/data/non_redundant_PDB_database/2w/2wya_B.pdb BBA 14 18 -88.96 61.63 12.13 -2.57 102.22 2.77 00
/data/non_redundant_PDB_database/2w/2wya_C.pdb BBA 14 18 -88.24 61.75 12.12 -2.48 101.83 2.89 00
/data/non_redundant_PDB_database/2w/2wya_D.pdb BBA 14 18 -88.65 61.83 12.14 -2.67 102.69 2.98 00
/data/non_redundant_PDB_database/2w/2wyh_A.pdb ABABB 418 424 -38.04 126.66 6.57 1.70 74.97 5.63 11
/data/non_redundant_PDB_database/2w/2wyh_A.pdb BBG 510 514 -34.08 139.50 6.49 1.47 76.88 3.17 11
/data/non_redundant_PDB_database/2w/2wyh_A.pdb G 565 567 103.44 47.76 5.84 -4.22 136.26 4.65 01
/data/non_redundant_PDB_database/2w/2wyh_A.pdb ABBG 673 678 11.81 165.08 10.02 1.87 79.26 6.10 11
/data/non_redundant_PDB_database/2w/2wyh_A.pdb AGBBBA 685 692 -49.53 130.49 14.83 -14.76 174.54 9.15 00
/data/non_redundant_PDB_database/2w/2wyh_A.pdb BGBA 739 744 -11.40 160.18 9.75 1.19 82.97 9.74 10
/data/non_redundant_PDB_database/2w/2wyh_B.pdb ABABB 406 412 -35.96 127.48 6.58 2.00 72.27 5.61 11
/data/non_redundant_PDB_database/2w/2wyh_B.pdb BBG 498 502 -32.83 139.76 6.38 1.61 75.33 3.04 11
/data/non_redundant_PDB_database/2w/2wyh_B.pdb G 551 553 103.32 47.91 5.87 -4.25 136.41 4.61 01
/data/non_redundant_PDB_database/2w/2wyh_B.pdb ABBG 659 664 10.64 165.70 10.05 2.37 76.39 6.15 11
/data/non_redundant_PDB_database/2w/2wyh_B.pdb AGBBBA 671 678 -50.65 129.52 14.74 -14.61 172.41 9.24 00
/data/non_redundant_PDB_database/2w/2wyh_B.pdb BGBA 725 730 -11.25 159.97 9.70 0.94 84.44 9.69 10
/data/non_redundant_PDB_database/2w/2wz1_B.pdb XXX 8 12 64.67 86.63 13.52 -2.11 98.99 9.40 00
/data/non_redundant_PDB_database/2w/2wz1_B.pdb XXX 114 118 1.80 88.84 13.08 8.39 50.11 0.43 01
/data/non_redundant_PDB_database/2w/2wzb_A.pdb BA 270 273 143.90 42.57 9.54 1.41 81.51 0.69 00
/data/non_redundant_PDB_database/2x/2x0q_A.pdb AAA 191 195 72.27 99.85 5.99 -1.12 100.81 3.05 01
/data/non_redundant_PDB_database/2x/2x1d_A.pdb AAAAAA 122 129 -26.21 128.15 11.99 0.90 85.68 2.34 01
/data/non_redundant_PDB_database/2x/2x1d_A.pdb BBBAAG 233 240 0.78 124.21 10.43 -0.14 90.80 4.15 10
/data/non_redundant_PDB_database/2x/2x1d_B.pdb AAAAAA 119 126 -25.13 126.45 11.92 0.97 85.31 2.33 01
/data/non_redundant_PDB_database/2x/2x1d_B.pdb BBBAAG 230 237 20.10 125.36 10.53 0.25 88.64 4.27 10
/data/non_redundant_PDB_database/2x/2x1d_C.pdb BBBAAG 229 236 12.35 125.66 10.51 0.13 89.29 4.10 10
/data/non_redundant_PDB_database/2x/2x1d_D.pdb BBBAAG 230 237 19.14 125.06 10.35 0.52 87.15 4.17 10
/data/non_redundant_PDB_database/2x/2x1q_A.pdb AAB 21 25 -39.64 132.96 13.94 -6.65 118.49 13.67 00
/data/non_redundant_PDB_database/2x/2x1q_B.pdb OGAAB 21 27 -39.32 133.16 13.98 -6.86 119.38 13.73 00
/data/non_redundant_PDB_database/2x/2x2s_A.pdb AABAA 12 18 -41.51 127.70 6.81 -6.01 151.83 1.90 11
/data/non_redundant_PDB_database/2x/2x2s_B.pdb AABAA 12 18 -42.98 125.63 6.85 -6.00 151.17 1.82 11
/data/non_redundant_PDB_database/2x/2x2s_C.pdb AABAA 12 18 -42.26 126.17 6.84 -6.05 152.18 2.07 11
/data/non_redundant_PDB_database/2x/2x2s_D.pdb AABAA 12 18 -42.95 125.79 6.80 -6.01 152.11 1.90 11
/data/non_redundant_PDB_database/2x/2x2u_A.pdb BGBBBGB 13 21 7.73 155.91 12.96 -10.53 144.30 1.94 10
/data/non_redundant_PDB_database/2x/2x2u_A.pdb GBBBE 143 149 16.49 138.19 14.96 -9.62 130.00 13.80 00
/data/non_redundant_PDB_database/2x/2x32_A.pdb AB 29 32 -55.49 42.85 7.17 -3.42 118.51 4.13 11
/data/non_redundant_PDB_database/2x/2x32_B.pdb AB 31 34 -46.55 46.41 7.04 -3.69 121.66 4.28 11
/data/non_redundant_PDB_database/2x/2x3j_A.pdb AAA 204 208 68.16 92.62 7.51 -0.66 95.06 3.11 01
/data/non_redundant_PDB_database/2x/2x3j_B.pdb AAA 202 206 66.25 94.00 7.47 -0.60 94.63 3.02 01
/data/non_redundant_PDB_database/2x/2x4l_A.pdb ABBBAB 14 21 -3.51 154.01 12.59 -2.63 102.08 12.35 10
/data/non_redundant_PDB_database/2x/2x5p_A.pdb BAGBB 44 50 -2.09 162.10 9.63 3.53 68.51 7.50 01
/data/non_redundant_PDB_database/2x/2x5p_A.pdb B 55 57 -23.52 125.25 6.30 0.95 81.36 0.22 01
/data/non_redundant_PDB_database/2x/2x5p_A.pdb EG 94 97 3.77 136.87 6.46 -1.13 100.07 6.24 01
/data/non_redundant_PDB_database/2x/2x6w_A.pdb BBGB 80 85 11.41 103.56 9.23 1.38 81.40 3.64 10
/data/non_redundant_PDB_database/2x/2x6w_A.pdb AB 113 116 23.76 95.05 7.30 2.81 67.37 3.03 10
/data/non_redundant_PDB_database/2x/2x6w_A.pdb AEB 174 178 0.57 93.94 8.93 -1.58 100.19 3.66 01
/data/non_redundant_PDB_database/2x/2x6w_A.pdb GB 301 304 37.64 81.72 9.29 0.44 87.31 7.59 00
/data/non_redundant_PDB_database/2x/2x6w_A.pdb GB 373 376 36.41 74.75 9.10 0.74 85.37 8.02 00
/data/non_redundant_PDB_database/2x/2x6w_A.pdb BAABAB 379 386 13.88 164.70 6.54 -0.06 90.53 6.51 11
/data/non_redundant_PDB_database/2x/2x6w_A.pdb ABBBAE 391 398 20.80 158.37 10.25 3.84 68.00 5.70 11
/data/non_redundant_PDB_database/2x/2x6w_A.pdb GBBBBBA 401 409 17.23 130.98 16.74 -0.95 93.26 16.12 00
/data/non_redundant_PDB_database/2x/2x6w_A.pdb BAABBBBG 476 485 19.26 138.72 12.59 0.47 87.84 11.25 11
/data/non_redundant_PDB_database/2x/2x8s_A.pdb EEGGBB 189 196 -49.14 118.41 9.15 -2.70 107.15 4.64 11
/data/non_redundant_PDB_database/2x/2x8s_B.pdb EEGGBB 189 196 -49.82 117.96 9.05 -2.71 107.40 4.73 11
/data/non_redundant_PDB_database/2x/2x9z_A.pdb BBGBBBA 42 50 2.36 168.35 12.07 3.48 73.22 8.94 10
/data/non_redundant_PDB_database/2x/2x9z_A.pdb BAABA 197 203 -15.92 161.39 7.02 3.73 57.91 4.17 10
/data/non_redundant_PDB_database/2x/2x9z_A.pdb BGBBAAB 206 214 -41.07 143.78 13.28 -10.79 144.36 9.82 10
/data/non_redundant_PDB_database/2x/2x9z_A.pdb BBBBGB 219 226 -6.97 153.47 9.16 -6.02 131.03 8.15 10
/data/non_redundant_PDB_database/2x/2xau_A.pdb BBBABBB 264 272 9.45 84.79 22.03 8.64 66.92 5.91 11
/data/non_redundant_PDB_database/2x/2xau_A.pdb AG 391 394 -10.48 74.94 7.93 -4.21 122.04 0.86 00
/data/non_redundant_PDB_database/2x/2xau_B.pdb BBBABBB 264 272 15.84 82.71 22.08 8.82 66.46 4.97 11
/data/non_redundant_PDB_database/2x/2xau_B.pdb AG 391 394 -10.23 74.50 8.03 -4.80 126.70 0.54 00
/data/non_redundant_PDB_database/2x/2xbg_A.pdb BBBABB 14 21 -53.99 113.65 10.85 -9.52 151.32 7.34 01
/data/non_redundant_PDB_database/2x/2xbg_A.pdb ABBAEBBA 141 150 -83.43 106.59 17.42 -7.07 113.95 15.68 10
/data/non_redundant_PDB_database/2x/2xbg_A.pdb BABABB 183 190 -40.70 127.57 10.87 -9.73 153.51 7.54 01
/data/non_redundant_PDB_database/2x/2xd3_A.pdb BB 106 109 15.39 76.76 8.94 -3.14 110.58 0.21 01
/data/non_redundant_PDB_database/2x/2xdw_A.pdb BBAABAAB 226 235 -86.85 103.29 9.70 -3.19 109.18 5.75 10
/data/non_redundant_PDB_database/2x/2xe4_A.pdb BABAAB 237 244 -3.38 161.16 9.53 -3.47 111.32 6.51 00
/data/non_redundant_PDB_database/2x/2xet_A.pdb BA 45 48 -73.89 101.70 7.78 1.77 76.83 2.93 10
/data/non_redundant_PDB_database/2x/2xet_B.pdb BGBBA 41 47 -49.72 134.33 13.15 -6.24 118.34 10.88 10
/data/non_redundant_PDB_database/2x/2xg5_A.pdb AABA 12 17 -32.87 144.20 8.47 -5.26 128.37 0.05 10
/data/non_redundant_PDB_database/2x/2xg5_A.pdb ABAABB 24 31 -6.48 163.49 6.91 2.04 72.84 5.19 11
/data/non_redundant_PDB_database/2x/2xg5_A.pdb BA 53 56 -158.51 18.23 7.74 -4.82 128.54 4.75 00
/data/non_redundant_PDB_database/2x/2xg5_A.pdb BBGB 59 64 9.27 157.80 7.37 4.44 52.90 4.05 10
/data/non_redundant_PDB_database/2x/2xg5_A.pdb ABABB 145 151 -12.38 156.99 7.42 1.65 77.13 6.63 11
/data/non_redundant_PDB_database/2x/2xg5_A.pdb BBBBABB 182 190 -75.08 104.36 14.90 -4.53 107.70 10.43 00
/data/non_redundant_PDB_database/2x/2xhg_A.pdb BBBGBBAB 77 86 118.41 69.04 17.28 -17.02 170.14 8.74 00
/data/non_redundant_PDB_database/2x/2xi9_A.pdb BBGB 16 21 123.46 59.89 13.57 3.03 77.11 4.57 10
/data/non_redundant_PDB_database/2x/2xi9_A.pdb BBB 38 42 -17.62 154.63 12.28 -6.09 119.73 7.37 01
/data/non_redundant_PDB_database/2x/2xi9_B.pdb BBAAE 33 39 -7.54 147.76 8.61 2.59 72.47 5.30 01
/data/non_redundant_PDB_database/2x/2xi9_B.pdb BBB 42 46 -17.94 153.63 12.10 -4.83 113.54 6.99 01
/data/non_redundant_PDB_database/2x/2xig_A.pdb ABBBBB 89 96 -42.78 139.71 14.07 -0.54 92.21 6.66 00
/data/non_redundant_PDB_database/2x/2xig_B.pdb ABBBBB 91 98 -42.00 139.90 14.18 0.81 86.72 6.21 00
/data/non_redundant_PDB_database/2x/2xig_C.pdb ABBBBB 91 98 -44.42 137.70 14.16 -0.19 90.78 7.36 00
/data/non_redundant_PDB_database/2x/2xig_D.pdb ABBBBB 91 98 -40.06 141.96 14.23 0.64 87.43 6.85 00
/data/non_redundant_PDB_database/2x/2xjp_A.pdb BBGB 197 202 -10.82 154.46 9.32 5.07 57.09 5.40 10
/data/non_redundant_PDB_database/2x/2xlg_A.pdb AAEGB 65 71 11.46 162.24 9.65 -1.22 97.24 9.06 10
/data/non_redundant_PDB_database/2x/2xlg_A.pdb BBBG 100 105 8.21 160.34 9.81 -1.43 98.37 6.17 01
/data/non_redundant_PDB_database/2x/2xlg_A.pdb BBG 109 113 44.43 130.85 6.73 3.31 60.55 2.33 11
/data/non_redundant_PDB_database/2x/2xlg_A.pdb BABABB 118 125 -0.02 160.46 10.08 2.12 77.84 7.23 01
/data/non_redundant_PDB_database/2x/2xn6_A.pdb XXX 203 207 80.13 94.46 12.60 -9.09 136.19 7.95 00
/data/non_redundant_PDB_database/2x/2xom_A.pdb BAAA 22 27 5.97 168.42 10.08 6.72 48.16 1.77 11
/data/non_redundant_PDB_database/2x/2xom_A.pdb BABB 48 53 -7.94 146.89 8.40 4.55 57.24 7.81 01
/data/non_redundant_PDB_database/2x/2xom_A.pdb BBB 62 66 -24.73 150.28 11.58 -7.81 132.42 6.86 01
/data/non_redundant_PDB_database/2x/2xom_A.pdb BBGB 76 81 -10.27 167.39 9.83 0.18 88.92 7.17 10
/data/non_redundant_PDB_database/2x/2xom_A.pdb BA 99 102 -6.54 94.98 9.49 1.91 78.41 0.30 00
/data/non_redundant_PDB_database/2x/2xom_A.pdb AAG 116 120 -18.70 133.82 6.85 1.32 78.84 4.48 10
/data/non_redundant_PDB_database/2x/2xom_A.pdb BBGB 129 134 -7.05 152.08 7.39 2.07 73.71 5.83 10
/data/non_redundant_PDB_database/2x/2xrw_A.pdb AA 23 26 33.36 122.08 5.94 -0.82 97.90 0.11 11
/data/non_redundant_PDB_database/2x/2xsg_A.pdb BBBABA 683 690 3.59 166.78 15.32 9.49 51.70 2.02 10
/data/non_redundant_PDB_database/2x/2xsg_B.pdb BBBABA 682 689 3.03 167.48 15.32 9.88 49.83 2.72 10
/data/non_redundant_PDB_database/2x/2xsk_A.pdb BABB 22 27 -27.19 147.19 11.17 -3.80 109.89 9.77 01
/data/non_redundant_PDB_database/2x/2xsk_A.pdb BBBGB 68 74 6.21 165.53 10.81 2.33 77.55 4.81 00
/data/non_redundant_PDB_database/2x/2xve_A.pdb A 153 155 -19.37 94.57 5.71 -1.06 100.75 2.34 10
/data/non_redundant_PDB_database/2x/2xve_A.pdb BB 242 245 -80.74 69.95 8.21 -4.70 124.93 4.71 10
/data/non_redundant_PDB_database/2x/2xve_B.pdb A 154 156 -20.86 93.72 5.64 -1.12 101.42 2.22 10
/data/non_redundant_PDB_database/2x/2xve_B.pdb BB 243 246 -68.66 73.33 8.00 -3.12 112.96 5.09 10
/data/non_redundant_PDB_database/2x/2xve_C.pdb A 154 156 -19.06 93.56 5.63 -0.97 99.91 2.19 10
/data/non_redundant_PDB_database/2x/2xve_C.pdb BB 243 246 -77.71 70.68 8.28 -4.76 125.12 4.50 10
/data/non_redundant_PDB_database/2x/2xvs_A.pdb GB 129 132 21.28 95.91 8.99 -2.78 108.04 5.73 00
/data/non_redundant_PDB_database/2x/2xwt_A.pdb GBBAAAB 25 33 -44.02 134.14 13.68 3.56 74.92 12.59 00
/data/non_redundant_PDB_database/2x/2xwt_A.pdb BAAABGAB 60 69 -24.22 152.09 8.74 2.45 73.71 5.75 10
/data/non_redundant_PDB_database/2x/2xwt_A.pdb BABBBBBB 117 126 -67.82 94.64 22.91 -5.92 104.98 22.26 00
/data/non_redundant_PDB_database/2x/2xwt_A.pdb BOBB 146 151 -20.57 125.49 12.92 3.30 75.18 12.67 00
/data/non_redundant_PDB_database/2x/2xwt_B.pdb BGBB 12 17 16.07 165.10 9.40 3.02 71.26 5.38 01
/data/non_redundant_PDB_database/2x/2xwt_B.pdb GBBBBBB 109 117 -15.81 117.11 22.31 -21.04 160.53 11.17 00
/data/non_redundant_PDB_database/2x/2xwt_B.pdb BBBB 143 148 -32.63 124.60 12.95 2.40 79.33 12.75 00
/data/non_redundant_PDB_database/2x/2xxn_A.pdb AABA 97 102 -10.78 145.79 8.40 7.02 33.36 6.34 00
/data/non_redundant_PDB_database/2x/2xxp_A.pdb BBAA 154 159 17.94 84.58 10.43 -2.69 104.97 1.97 01
/data/non_redundant_PDB_database/2x/2xxp_A.pdb BB 328 331 -118.89 46.22 9.74 -3.72 112.49 1.72 11
/data/non_redundant_PDB_database/2x/2xyi_A.pdb BEBBA 88 94 -39.39 136.57 11.82 2.19 79.32 10.64 10
/data/non_redundant_PDB_database/2x/2xzi_A.pdb BBGBBAB 221 229 -67.74 112.43 12.81 -12.55 168.34 9.84 01
/data/non_redundant_PDB_database/2x/2xzi_B.pdb BBGBBAB 220 228 -67.52 112.71 12.69 -12.53 170.88 9.52 01
/data/non_redundant_PDB_database/2y/2y0o_A.pdb BBGB 122 127 28.94 140.25 6.67 3.31 60.24 4.65 10
/data/non_redundant_PDB_database/2y/2y0o_A.pdb BBGBB 130 136 24.70 137.40 7.84 0.28 87.93 6.23 11
/data/non_redundant_PDB_database/2y/2y24_A.pdb BBAAG 361 367 -34.74 148.72 8.25 -2.16 105.15 2.15 00
/data/non_redundant_PDB_database/2y/2y24_A.pdb BBG 372 376 0.91 146.55 6.93 2.38 69.97 2.55 11
/data/non_redundant_PDB_database/2y/2y2m_A.pdb AAAGBBB 410 418 148.98 34.37 9.60 -7.56 141.96 6.86 10
/data/non_redundant_PDB_database/2y/2y2m_A.pdb BEB 429 433 -80.13 46.77 11.30 2.99 74.63 1.37 11
/data/non_redundant_PDB_database/2y/2y3c_A.pdb BB 19 22 -24.38 84.09 8.61 -0.55 93.66 1.33 11
/data/non_redundant_PDB_database/2y/2y3c_A.pdb BB 41 44 7.79 93.35 8.20 0.40 87.20 3.73 11
/data/non_redundant_PDB_database/2y/2y53_A.pdb BBB 148 152 45.02 77.44 10.28 5.07 60.42 3.44 10
/data/non_redundant_PDB_database/2y/2y53_A.pdb BBBB 258 263 63.34 49.50 13.40 7.10 57.97 1.41 11
/data/non_redundant_PDB_database/2y/2y53_B.pdb BBB 148 152 43.68 78.75 10.28 5.21 59.57 3.33 10
/data/non_redundant_PDB_database/2y/2y53_B.pdb BBBB 258 263 64.45 48.32 13.29 7.17 57.35 1.72 11
/data/non_redundant_PDB_database/2y/2y8n_A.pdb ABBBABB 498 506 59.55 81.45 19.03 1.07 86.78 13.18 11
/data/non_redundant_PDB_database/2y/2y8n_C.pdb ABBBABB 498 506 59.05 81.52 18.99 0.54 88.36 13.31 11
/data/non_redundant_PDB_database/2y/2ya0_A.pdb BAABA 31 37 -34.90 142.45 11.95 -6.10 120.66 11.01 00
/data/non_redundant_PDB_database/2y/2ya0_A.pdb ABABB 645 651 -18.06 158.91 6.48 2.51 67.18 5.30 11
/data/non_redundant_PDB_database/2y/2yeq_A.pdb BAAAGG 67 74 -17.94 153.96 5.82 2.18 67.99 2.59 10
/data/non_redundant_PDB_database/2y/2yeq_A.pdb BGBBBGB 79 87 -54.80 133.36 13.20 -8.00 127.30 9.90 10
/data/non_redundant_PDB_database/2y/2yeq_A.pdb B 438 440 9.20 120.47 6.69 -2.08 108.09 4.55 00
/data/non_redundant_PDB_database/2y/2yeq_B.pdb BAAAGG 67 74 -17.99 154.11 5.81 2.15 68.32 2.50 10
/data/non_redundant_PDB_database/2y/2yeq_B.pdb BGBBBGB 79 87 -54.39 133.76 13.18 -8.20 128.47 9.84 10
/data/non_redundant_PDB_database/2y/2yfo_A.pdb BB 208 211 12.76 137.34 9.63 2.25 76.50 2.05 10
/data/non_redundant_PDB_database/2y/2yfo_A.pdb BBABB 250 256 1.15 169.23 8.18 -4.44 122.85 8.17 11
/data/non_redundant_PDB_database/2y/2yfu_A.pdb AEBGBB 48 55 4.31 157.49 10.46 -5.83 123.85 8.18 01
/data/non_redundant_PDB_database/2y/2yfu_A.pdb BBBABBBA 107 116 -44.77 130.46 17.57 -14.47 145.41 13.89 00
/data/non_redundant_PDB_database/2y/2ygn_A.pdb ABABB 61 67 3.11 147.20 6.88 0.33 87.25 6.45 11
/data/non_redundant_PDB_database/2y/2yhg_A.pdb BBGB 325 330 -20.33 147.81 8.36 2.59 71.91 6.92 10
/data/non_redundant_PDB_database/2y/2yhg_A.pdb BBAAABGB 376 385 -38.00 144.41 12.88 -1.39 96.21 8.56 00
/data/non_redundant_PDB_database/2y/2yjg_A.pdb BBAAA 15 21 31.70 115.81 11.29 -7.31 130.31 7.10 01
/data/non_redundant_PDB_database/2y/2yjg_A.pdb BB 266 269 5.61 91.42 8.33 2.10 75.41 3.26 11
/data/non_redundant_PDB_database/2y/2yjg_A.pdb ABAAAB 407 414 -10.72 157.71 10.61 4.09 67.34 8.21 10
/data/non_redundant_PDB_database/2y/2yjg_B.pdb BBAAA 15 21 32.84 115.61 11.05 -6.05 123.21 7.55 01
/data/non_redundant_PDB_database/2y/2yvs_A.pdb BBBBA 110 116 -68.37 101.23 18.08 -4.74 105.19 1.99 00
/data/non_redundant_PDB_database/2y/2yvs_B.pdb BBBBA 110 116 -69.80 100.56 17.97 -5.66 108.35 1.86 00
/data/non_redundant_PDB_database/2y/2yxx_A.pdb BBBBBGB 325 333 -50.30 132.07 12.15 4.54 68.08 9.27 10
/data/non_redundant_PDB_database/2y/2yyk_A.pdb AABBG 209 215 99.11 80.75 9.25 0.15 89.07 3.13 01
/data/non_redundant_PDB_database/2y/2yyk_A.pdb AAA 253 257 51.69 87.73 7.05 -1.93 105.92 2.97 01
/data/non_redundant_PDB_database/2y/2yyo_A.pdb BBBGGBB 15 23 -2.97 162.36 6.41 2.88 63.36 0.62 11
/data/non_redundant_PDB_database/2y/2yyo_A.pdb ABBBGAB 132 140 -47.44 128.09 13.75 -9.47 133.49 13.33 10
/data/non_redundant_PDB_database/2y/2yyo_A.pdb ABBG 145 150 1.96 160.34 6.76 4.01 53.65 4.85 11
/data/non_redundant_PDB_database/2y/2yzj_A.pdb BBA 57 61 -35.46 141.13 9.49 -2.77 106.96 2.20 00
/data/non_redundant_PDB_database/2y/2yzj_A.pdb BBG 64 68 9.86 157.07 7.28 4.12 55.56 1.98 11
/data/non_redundant_PDB_database/2y/2yzj_A.pdb ABB 120 124 -8.58 151.30 7.13 0.27 87.81 5.80 11
/data/non_redundant_PDB_database/2y/2yzj_A.pdb BGB 127 131 29.02 116.49 8.98 -5.38 126.79 1.10 10
/data/non_redundant_PDB_database/2y/2yzj_B.pdb BBA 57 61 -34.11 142.29 9.55 -2.15 103.00 2.36 00
/data/non_redundant_PDB_database/2y/2yzj_B.pdb BBG 64 68 10.56 157.15 7.31 4.23 54.63 1.88 11
/data/non_redundant_PDB_database/2y/2yzj_B.pdb ABB 120 124 -7.64 151.26 7.11 0.26 87.89 5.73 11
/data/non_redundant_PDB_database/2y/2yzj_B.pdb BGB 127 131 28.95 116.85 9.01 -5.56 128.11 1.02 10
/data/non_redundant_PDB_database/2y/2yzj_C.pdb BBA 57 61 -34.44 141.89 9.58 -2.53 105.30 2.30 00
/data/non_redundant_PDB_database/2y/2yzj_C.pdb BBG 64 68 10.40 157.04 7.30 4.12 55.61 1.95 11
/data/non_redundant_PDB_database/2y/2yzj_C.pdb ABB 120 124 -7.84 151.28 7.09 0.26 87.88 5.76 11
/data/non_redundant_PDB_database/2y/2yzj_C.pdb BGB 127 131 29.70 116.85 9.04 -5.48 127.29 1.03 10
/data/non_redundant_PDB_database/2y/2yzs_A.pdb ABB 6 10 22.22 146.83 9.07 1.84 78.29 6.17 11
/data/non_redundant_PDB_database/2y/2yzs_A.pdb BAAABA 30 37 -3.93 139.14 12.57 -2.99 103.75 9.76 10
/data/non_redundant_PDB_database/2y/2yzs_B.pdb ABB 5 9 23.42 145.50 9.14 2.34 75.18 5.70 11
/data/non_redundant_PDB_database/2y/2yzs_B.pdb BAAABA 28 35 -3.25 142.47 12.58 -1.86 98.50 9.51 10
/data/non_redundant_PDB_database/2y/2yzy_A.pdb OGB 78 82 58.50 91.58 28.04 -13.78 119.44 18.83 10
/data/non_redundant_PDB_database/2z/2z0b_A.pdb EBBBBGB 11 19 -36.78 140.33 10.93 -6.73 127.99 9.61 00
/data/non_redundant_PDB_database/2z/2z0b_A.pdb BABA 96 101 -21.42 158.83 12.49 4.68 67.99 8.88 00
/data/non_redundant_PDB_database/2z/2z0b_B.pdb EBBBBGB 11 19 -37.86 140.02 10.62 -7.16 132.42 8.95 00
/data/non_redundant_PDB_database/2z/2z0b_B.pdb BABA 93 98 -23.36 156.21 12.32 2.68 77.44 8.98 00
/data/non_redundant_PDB_database/2z/2z0b_C.pdb EBBBBGB 15 23 -35.91 141.19 10.84 -6.14 124.51 9.60 00
/data/non_redundant_PDB_database/2z/2z0b_C.pdb BABA 100 105 -28.88 151.82 12.04 3.05 75.31 7.71 00
/data/non_redundant_PDB_database/2z/2z0b_D.pdb EBBBBGB 13 21 -36.19 141.13 10.81 -6.09 124.28 9.65 00
/data/non_redundant_PDB_database/2z/2z0b_D.pdb BABA 101 106 -28.11 152.44 12.03 2.74 76.86 7.63 00
/data/non_redundant_PDB_database/2z/2z0b_E.pdb EBBBBGB 9 17 -37.08 140.76 10.58 -6.47 127.68 9.20 00
/data/non_redundant_PDB_database/2z/2z0b_E.pdb BABA 92 97 -23.16 156.27 12.27 3.48 73.52 9.01 00
/data/non_redundant_PDB_database/2z/2z0b_F.pdb EBBBBGB 9 17 -36.53 140.89 10.94 -6.26 124.92 9.71 00
/data/non_redundant_PDB_database/2z/2z0b_F.pdb BABA 94 99 -21.47 158.99 12.54 4.44 69.26 9.03 00
/data/non_redundant_PDB_database/2z/2z26_A.pdb BBB 8 12 -108.39 60.49 12.95 1.13 84.97 0.74 10
/data/non_redundant_PDB_database/2z/2z26_B.pdb BBB 7 11 -109.24 56.02 12.97 1.17 84.81 1.24 10
/data/non_redundant_PDB_database/2z/2z2n_A.pdb ABABBAG 8 16 -51.98 117.63 10.91 -10.25 160.00 8.50 01
/data/non_redundant_PDB_database/2z/2z3z_A.pdb AAABBB 156 163 39.75 112.65 16.32 -9.10 123.90 10.92 00
/data/non_redundant_PDB_database/2z/2z3z_A.pdb ABBEBBB 304 312 -5.57 97.53 12.54 7.33 54.23 2.04 11
/data/non_redundant_PDB_database/2z/2z3z_A.pdb BBBBBB 397 404 49.96 97.98 21.56 -7.59 110.62 3.09 01
/data/non_redundant_PDB_database/2z/2z4u_A.pdb BBAABOBA 40 49 34.38 105.51 11.54 3.83 70.64 5.37 10
/data/non_redundant_PDB_database/2z/2z5w_A.pdb EAA 35 39 33.87 142.30 8.32 6.82 34.91 5.85 01
/data/non_redundant_PDB_database/2z/2z5w_A.pdb ABOB 103 108 9.66 145.89 7.22 2.72 67.88 4.32 11
/data/non_redundant_PDB_database/2z/2z98_A.pdb ABBGB 121 127 -57.20 87.15 13.90 -6.75 119.04 12.43 10
/data/non_redundant_PDB_database/2z/2zb4_A.pdb BBABBBBG 30 39 64.09 128.87 17.00 -1.15 93.87 6.28 01
/data/non_redundant_PDB_database/2z/2zex_A.pdb ABABB 101 107 -9.98 164.82 7.94 5.09 50.10 4.71 11
/data/non_redundant_PDB_database/2z/2zex_B.pdb ABABB 100 106 -9.15 165.61 8.10 5.24 49.73 4.99 11
/data/non_redundant_PDB_database/2z/2zf9_A.pdb B 28 30 168.24 14.88 6.50 2.90 63.54 0.82 00
/data/non_redundant_PDB_database/2z/2zf9_A.pdb GABGABA 50 58 -38.42 136.80 15.45 6.14 66.56 14.04 00
/data/non_redundant_PDB_database/2z/2zf9_A.pdb BABBABBB 107 116 -20.30 111.08 16.55 5.96 68.91 15.83 01
/data/non_redundant_PDB_database/2z/2zf9_B.pdb B 27 29 171.96 14.89 6.46 2.87 63.63 0.76 00
/data/non_redundant_PDB_database/2z/2zf9_B.pdb GABGABA 49 57 -39.67 136.01 15.36 5.80 67.83 14.37 00
/data/non_redundant_PDB_database/2z/2zf9_B.pdb BABBABBB 106 115 -19.64 111.75 16.46 6.74 65.81 15.47 01
/data/non_redundant_PDB_database/2z/2zf9_C.pdb B 27 29 165.03 15.70 6.49 2.90 63.44 0.87 00
/data/non_redundant_PDB_database/2z/2zf9_C.pdb GABGABA 49 57 -39.03 136.61 15.38 4.90 71.41 14.35 00
/data/non_redundant_PDB_database/2z/2zf9_C.pdb BABBABBB 106 115 -19.21 110.31 16.64 6.56 66.78 15.69 01
/data/non_redundant_PDB_database/2z/2zf9_D.pdb B 27 29 170.40 16.28 6.58 3.03 62.63 1.02 00
/data/non_redundant_PDB_database/2z/2zf9_D.pdb GABGABA 49 57 -38.45 136.59 15.42 5.69 68.35 14.23 00
/data/non_redundant_PDB_database/2z/2zf9_D.pdb BABBABBB 106 115 -18.22 110.25 16.54 5.93 68.98 15.53 01
/data/non_redundant_PDB_database/2z/2zfg_A.pdb GAB 234 238 105.87 73.53 10.48 1.72 80.56 9.89 00
/data/non_redundant_PDB_database/2z/2zfg_A.pdb BA 249 252 86.44 68.68 8.58 -1.18 97.91 0.65 10
/data/non_redundant_PDB_database/2z/2zgi_A.pdb AAB 160 164 -68.74 113.72 5.70 -4.79 147.16 2.64 10
/data/non_redundant_PDB_database/2z/2zgi_B.pdb AAB 160 164 -67.42 114.73 5.61 -4.76 148.16 2.67 10
/data/non_redundant_PDB_database/2z/2zgi_C.pdb AAB 160 164 -67.61 115.33 5.66 -4.69 145.99 2.50 10
/data/non_redundant_PDB_database/2z/2zgi_D.pdb AAB 160 164 -66.65 115.56 5.55 -4.47 143.64 2.88 10
/data/non_redundant_PDB_database/2z/2znr_A.pdb BB 55 58 67.85 75.24 8.31 -3.69 116.37 0.80 01
/data/non_redundant_PDB_database/2z/2zou_A.pdb BOABBBA 35 43 -30.64 143.49 11.86 -1.36 96.58 8.08 10
/data/non_redundant_PDB_database/2z/2zou_A.pdb BBBBGAEB 99 108 -8.85 171.36 11.73 -0.48 92.33 9.00 01
/data/non_redundant_PDB_database/2z/2zou_B.pdb A 46 48 142.01 60.89 6.01 -0.26 92.49 1.88 10
/data/non_redundant_PDB_database/2z/2zou_B.pdb ABAAA 72 78 49.51 133.81 6.75 0.99 81.55 3.74 11
/data/non_redundant_PDB_database/2z/2zou_B.pdb ABBBB 90 96 -18.59 140.43 9.58 -0.53 93.18 6.66 11
/data/non_redundant_PDB_database/2z/2zou_B.pdb BBBBGAEB 104 113 -9.99 170.24 11.65 -0.36 91.77 8.83 01
/data/non_redundant_PDB_database/2z/2zq0_A.pdb GBBGBBB 212 220 -12.15 166.20 10.11 2.31 76.79 8.50 01
/data/non_redundant_PDB_database/2z/2zq0_A.pdb BAAE 622 627 -13.51 152.97 6.01 1.50 75.53 5.65 11
/data/non_redundant_PDB_database/2z/2zq0_A.pdb BAAB 669 674 30.69 125.92 8.56 7.46 29.30 2.55 10
/data/non_redundant_PDB_database/2z/2zq0_A.pdb BBGB 679 684 -9.67 128.21 4.21 1.47 69.55 2.62 10
/data/non_redundant_PDB_database/2z/2zq0_B.pdb GBBGBBB 213 221 -12.25 165.94 10.12 2.49 75.75 8.47 01
/data/non_redundant_PDB_database/2z/2zq0_B.pdb BAAE 623 628 -12.58 153.31 6.03 1.48 75.83 5.63 11
/data/non_redundant_PDB_database/2z/2zq0_B.pdb BAAB 670 675 29.69 121.90 8.40 7.09 32.42 2.89 10
/data/non_redundant_PDB_database/2z/2zq0_B.pdb BBGB 680 685 -10.31 127.37 4.14 1.41 70.09 2.57 10
/data/non_redundant_PDB_database/2z/2zuv_A.pdb OBBABBB 203 211 50.13 68.53 18.64 7.83 65.16 1.59 10
/data/non_redundant_PDB_database/2z/2zuv_A.pdb BBG 535 539 171.15 53.83 9.43 -6.13 130.58 0.33 01
/data/non_redundant_PDB_database/2z/2zuv_A.pdb ABABB 711 717 -27.02 150.11 6.62 1.52 76.73 4.52 11
/data/non_redundant_PDB_database/2z/2zuv_B.pdb GBBBGB 131 138 -37.02 136.27 13.21 -2.78 102.15 12.63 00
/data/non_redundant_PDB_database/2z/2zuv_B.pdb OBBABBB 201 209 52.29 66.52 18.66 7.30 66.95 1.60 10
/data/non_redundant_PDB_database/2z/2zuv_B.pdb BBG 533 537 171.38 52.93 9.40 5.96 50.63 0.18 11
/data/non_redundant_PDB_database/2z/2zuv_B.pdb ABABB 709 715 -24.48 151.32 6.72 2.01 72.57 4.49 11
/data/non_redundant_PDB_database/2z/2zuv_B.pdb BBGB 731 736 -19.89 144.30 6.68 2.18 70.98 3.71 10
/data/non_redundant_PDB_database/2z/2zux_A.pdb AABBAAB 57 65 -33.55 146.82 11.41 -7.51 131.17 11.13 10
/data/non_redundant_PDB_database/2z/2zux_A.pdb ABA 86 90 -66.30 103.89 7.21 -1.38 101.05 6.14 10
/data/non_redundant_PDB_database/2z/2zux_A.pdb AGAEBBAB 356 365 -33.55 146.61 14.69 -10.64 136.40 5.77 01
/data/non_redundant_PDB_database/2z/2zux_A.pdb BAGBBBAB 406 415 -28.66 148.49 12.38 -10.73 150.08 6.54 11
/data/non_redundant_PDB_database/2z/2zux_B.pdb AABBAAB 57 65 -33.92 146.39 11.30 -7.59 132.22 11.06 10
/data/non_redundant_PDB_database/2z/2zux_B.pdb ABA 86 90 -74.67 99.84 7.36 -1.95 105.35 6.40 10
/data/non_redundant_PDB_database/2z/2zux_B.pdb AGAEBBAB 356 365 -33.55 146.62 14.68 -10.58 136.12 5.83 01
/data/non_redundant_PDB_database/2z/2zux_B.pdb BAGBBBAB 406 415 -29.90 146.88 12.24 -10.10 145.56 7.23 11
/data/non_redundant_PDB_database/2z/2zws_A.pdb ABBBA 13 19 -80.34 92.16 16.86 4.03 76.18 7.14 10
/data/non_redundant_PDB_database/2z/2zws_A.pdb ABBB 36 41 -136.78 37.37 12.99 8.23 50.65 7.73 10
/data/non_redundant_PDB_database/2z/2zws_A.pdb AABAA 563 569 148.68 32.30 7.19 2.43 70.21 5.79 01
/data/non_redundant_PDB_database/2z/2zws_A.pdb BBBGBBB 588 596 -14.64 152.94 15.46 -7.60 119.43 13.76 00
/data/non_redundant_PDB_database/2z/2zx2_A.pdb BGB 6 10 -7.19 165.17 7.92 2.33 72.92 3.73 00
/data/non_redundant_PDB_database/2z/2zx2_A.pdb BBGB 14 19 -50.77 120.09 8.52 -2.06 103.99 6.82 00
/data/non_redundant_PDB_database/2z/2zx2_A.pdb BABB 95 100 -3.84 70.19 11.70 -8.98 140.16 3.71 01
/data/non_redundant_PDB_database/2z/2zx2_A.pdb BGB 106 110 -7.48 159.17 8.24 0.75 84.81 3.45 00
/data/non_redundant_PDB_database/2z/2zx2_A.pdb BABEB 114 120 -44.86 119.30 7.43 -0.37 92.83 7.27 01
/data/non_redundant_PDB_database/2z/2zx2_B.pdb BGB 6 10 -9.39 163.09 7.85 2.35 72.59 3.75 00
/data/non_redundant_PDB_database/2z/2zx2_B.pdb BBGB 14 19 -48.24 119.76 8.30 -1.96 103.70 6.44 00
/data/non_redundant_PDB_database/2z/2zx2_B.pdb GBBBB 95 101 28.35 69.75 17.19 -11.17 130.54 9.12 00
/data/non_redundant_PDB_database/2z/2zx2_B.pdb BGB 106 110 -5.94 161.99 8.36 1.17 81.94 3.74 00
/data/non_redundant_PDB_database/2z/2zx2_B.pdb BABEB 114 120 -41.51 120.01 7.24 -0.44 93.50 7.07 01
/data/non_redundant_PDB_database/2z/2zyn_A.pdb BB 115 118 16.70 87.42 9.49 -4.01 114.97 0.90 01
/data/non_redundant_PDB_database/2z/2zyr_A.pdb BGAGBBB 233 241 -45.66 141.57 9.85 -3.62 111.57 0.59 10
/data/non_redundant_PDB_database/2z/2zyr_A.pdb BBBABB 297 304 -53.65 125.61 13.03 -0.01 90.04 11.09 11
/data/non_redundant_PDB_database/2z/2zyr_A.pdb BBBBBBE 411 419 -62.14 118.92 18.46 -14.45 141.53 15.39 00
/data/non_redundant_PDB_database/2z/2zyr_A.pdb BBBAAA 437 444 -6.38 169.05 10.70 -2.82 105.28 4.06 11
/data/non_redundant_PDB_database/2z/2zyr_B.pdb BGAGBBB 233 241 -47.19 140.81 9.93 -3.40 110.03 0.98 10
/data/non_redundant_PDB_database/2z/2zyr_B.pdb BBBABB 297 304 -53.45 125.80 12.88 -0.08 90.37 10.86 11
/data/non_redundant_PDB_database/2z/2zyr_B.pdb BBBBABE 411 419 -63.22 117.20 18.36 -14.98 144.68 15.09 00
/data/non_redundant_PDB_database/2z/2zyr_B.pdb BBBAAA 437 444 -5.86 168.83 10.60 -1.51 98.20 4.54 11
/data/non_redundant_PDB_database/2z/2zzj_A.pdb AGBABGBA 6 15 133.59 52.06 13.39 5.56 65.46 12.40 10
/data/non_redundant_PDB_database/2z/2zzj_A.pdb BEAB 18 23 5.31 141.00 5.40 3.34 51.78 3.70 10
/data/non_redundant_PDB_database/2z/2zzj_A.pdb BBBGB 145 151 -17.08 163.55 12.92 -2.05 99.11 4.86 00
/data/non_redundant_PDB_database/2z/2zzj_A.pdb BABBBBAB 183 192 -64.95 110.92 19.66 12.93 48.87 1.11 00
/data/non_redundant_PDB_database/3a/3a09_A.pdb BBEABB 130 137 -153.40 54.40 17.20 -8.89 121.11 13.53 00
/data/non_redundant_PDB_database/3a/3a0y_A.pdb ABABB 34 40 -59.29 88.74 12.14 5.15 64.93 9.60 10
/data/non_redundant_PDB_database/3a/3a0y_B.pdb ABABB 34 40 -68.67 83.73 12.37 6.87 56.28 9.42 10
/data/non_redundant_PDB_database/3a/3a27_A.pdb EABA 25 30 -131.70 69.88 13.56 12.63 21.43 3.87 00
/data/non_redundant_PDB_database/3a/3a35_A.pdb BABBBEA 146 154 -104.42 91.77 14.22 -10.45 137.29 7.05 00
/data/non_redundant_PDB_database/3a/3a35_B.pdb BABBBEA 146 154 -107.76 90.60 13.97 -10.18 136.75 7.77 00
/data/non_redundant_PDB_database/3a/3a57_A.pdb OB 52 55 -21.00 147.81 6.15 -1.76 106.66 3.44 01
/data/non_redundant_PDB_database/3a/3a5p_A.pdb AGAEAA 9 16 -8.15 171.61 10.87 3.21 72.83 8.20 01
/data/non_redundant_PDB_database/3a/3a5p_A.pdb BEB 69 73 -26.66 149.00 5.48 1.78 71.02 5.27 11
/data/non_redundant_PDB_database/3a/3a5p_B.pdb BEB 69 73 -27.14 149.25 5.50 1.55 73.59 5.30 11
/data/non_redundant_PDB_database/3a/3a5p_C.pdb AGAEAA 9 16 -6.94 169.49 10.92 3.30 72.42 8.18 01
/data/non_redundant_PDB_database/3a/3a5p_C.pdb BEB 69 73 -23.87 150.89 5.50 1.91 69.72 5.27 11
/data/non_redundant_PDB_database/3a/3a5p_D.pdb AGAEAA 9 16 -5.88 173.00 10.88 3.00 74.01 8.18 01
/data/non_redundant_PDB_database/3a/3a5p_D.pdb BEB 69 73 -23.40 150.52 5.54 1.98 69.07 5.34 11
/data/non_redundant_PDB_database/3a/3a74_A.pdb XXX 59 63 45.80 112.50 12.30 0.32 88.52 7.50 01
/data/non_redundant_PDB_database/3a/3a74_A.pdb ABOBB 301 307 32.36 85.17 10.95 -8.13 137.99 3.56 11
/data/non_redundant_PDB_database/3a/3a74_B.pdb XXX 59 63 45.80 111.88 12.26 0.86 85.99 7.60 01
/data/non_redundant_PDB_database/3a/3a74_B.pdb ABOBB 301 307 31.47 88.20 11.18 -8.50 139.48 3.60 11
/data/non_redundant_PDB_database/3a/3a74_C.pdb XXX 59 63 45.79 112.47 12.30 0.27 88.74 7.49 01
/data/non_redundant_PDB_database/3a/3a74_C.pdb ABOBB 301 307 32.31 85.22 10.95 -8.14 137.99 3.56 11
/data/non_redundant_PDB_database/3a/3a74_D.pdb XXX 59 63 45.80 111.90 12.26 0.88 85.91 7.58 01
/data/non_redundant_PDB_database/3a/3a74_D.pdb ABOBB 301 307 31.62 88.11 11.18 -8.45 139.11 3.58 11
/data/non_redundant_PDB_database/3a/3a77_A.pdb BAAE 33 38 -13.91 139.47 8.28 -1.42 99.85 8.22 01
/data/non_redundant_PDB_database/3a/3a77_A.pdb ABABB 90 96 4.95 160.30 6.92 -0.98 98.16 5.75 11
/data/non_redundant_PDB_database/3a/3a77_B.pdb BAAE 33 38 -12.52 139.01 8.23 -1.27 98.87 8.18 01
/data/non_redundant_PDB_database/3a/3a77_B.pdb ABABB 93 99 4.91 159.94 6.93 -1.22 100.13 5.82 11
/data/non_redundant_PDB_database/3a/3a77_C.pdb BAAE 33 38 -13.27 138.93 8.14 -0.41 92.91 8.13 01
/data/non_redundant_PDB_database/3a/3a77_C.pdb ABABB 92 98 5.55 159.83 6.91 -0.93 97.73 5.69 11
/data/non_redundant_PDB_database/3a/3a77_D.pdb BAAE 32 37 -13.25 139.00 8.14 -0.64 94.50 8.11 01
/data/non_redundant_PDB_database/3a/3a77_D.pdb ABABB 89 95 4.59 159.85 6.90 -1.41 101.79 5.82 11
/data/non_redundant_PDB_database/3a/3a8g_A.pdb BBAA 90 95 24.85 153.91 8.09 -0.53 93.73 2.16 01
/data/non_redundant_PDB_database/3a/3a8g_A.pdb BABA 153 158 41.32 142.39 9.79 0.01 89.94 6.39 01
/data/non_redundant_PDB_database/3a/3a9s_A.pdb BBBBBGB 452 460 21.17 147.36 21.17 -11.69 123.53 16.97 00
/data/non_redundant_PDB_database/3a/3a9s_B.pdb BBBBBGB 452 460 20.96 147.14 21.12 -11.34 122.48 16.88 00
/data/non_redundant_PDB_database/3a/3a9s_C.pdb BBBBBGB 452 460 21.19 147.19 21.12 -11.40 122.66 16.80 00
/data/non_redundant_PDB_database/3a/3ady_A.pdb EBBBABBB 50 59 -44.77 131.19 17.24 12.15 45.19 8.36 00
/data/non_redundant_PDB_database/3a/3afo_A.pdb BABBBA 32 39 -2.57 128.94 15.16 -2.48 99.42 13.48 00
/data/non_redundant_PDB_database/3a/3afo_A.pdb BB 174 177 -75.66 21.63 10.20 1.08 83.94 0.10 00
/data/non_redundant_PDB_database/3a/3afo_A.pdb AA 194 197 -5.30 120.53 5.58 0.25 87.48 4.62 10
/data/non_redundant_PDB_database/3a/3afo_A.pdb AEABABB 201 209 -2.70 137.47 7.05 -0.41 93.36 6.33 01
/data/non_redundant_PDB_database/3a/3afo_A.pdb BBGB 307 312 24.14 117.45 8.62 1.37 80.83 7.07 10
/data/non_redundant_PDB_database/3a/3afo_B.pdb ABBBA 30 36 -0.62 133.39 12.03 0.70 86.68 8.27 10
/data/non_redundant_PDB_database/3a/3afo_B.pdb BB 171 174 -104.87 21.65 10.23 -0.58 93.27 0.13 00
/data/non_redundant_PDB_database/3a/3afo_B.pdb AA 191 194 -8.56 118.08 5.52 -0.12 91.27 4.70 10
/data/non_redundant_PDB_database/3a/3afo_B.pdb AEABABB 198 206 -3.24 135.93 6.91 -0.83 96.90 6.17 01
/data/non_redundant_PDB_database/3a/3afo_B.pdb BBAA 279 284 25.80 141.59 7.81 -0.60 94.38 6.13 11
/data/non_redundant_PDB_database/3a/3afo_B.pdb BBGB 296 301 34.05 115.99 8.11 1.58 78.74 6.35 10
/data/non_redundant_PDB_database/3a/3afo_B.pdb BOEBBE 306 313 101.96 52.34 12.47 8.38 47.79 1.65 11
/data/non_redundant_PDB_database/3a/3ag3_B.pdb BGBB 145 150 0.96 143.88 8.47 -6.51 140.20 1.31 11
/data/non_redundant_PDB_database/3a/3ag3_B.pdb ABBB 156 161 -22.04 158.07 6.97 3.71 57.81 5.60 11
/data/non_redundant_PDB_database/3a/3ag3_B.pdb BBGBB 174 180 29.49 151.17 7.19 -6.79 160.64 3.94 01
/data/non_redundant_PDB_database/3a/3ag3_B.pdb BBABB 184 190 -28.65 150.18 14.15 1.22 85.04 7.57 11
/data/non_redundant_PDB_database/3a/3ag3_F.pdb ABA 51 55 -61.28 118.65 7.06 1.89 74.49 7.03 10
/data/non_redundant_PDB_database/3a/3ag3_O.pdb BGBB 145 150 3.41 142.04 8.35 -6.45 140.58 1.83 11
/data/non_redundant_PDB_database/3a/3ag3_O.pdb ABBB 156 161 -21.59 158.48 6.88 3.88 55.66 5.83 11
/data/non_redundant_PDB_database/3a/3ag3_O.pdb BBGBB 174 180 29.88 151.29 7.16 -6.75 160.50 4.08 01
/data/non_redundant_PDB_database/3a/3ag3_O.pdb BBABB 184 190 -27.30 150.81 14.23 1.52 83.86 7.09 11
/data/non_redundant_PDB_database/3a/3ag3_S.pdb ABA 51 55 -60.88 119.08 6.96 2.74 66.86 6.90 10
/data/non_redundant_PDB_database/3a/3agy_A.pdb BBGBBBGB 44 53 -18.25 157.68 10.84 -9.58 152.02 0.86 00
/data/non_redundant_PDB_database/3a/3agy_A.pdb BBBAA 77 83 62.95 143.13 11.39 1.17 84.10 7.27 11
/data/non_redundant_PDB_database/3a/3agy_A.pdb ABBBBBGB 121 130 -35.46 139.29 11.69 4.69 66.33 8.90 10
/data/non_redundant_PDB_database/3a/3agy_B.pdb BBGBBBGB 44 53 -17.45 157.99 10.87 -7.46 133.37 1.55 00
/data/non_redundant_PDB_database/3a/3agy_B.pdb BBBAA 77 83 61.56 144.05 11.52 0.58 87.11 7.44 11
/data/non_redundant_PDB_database/3a/3agy_B.pdb ABBBBBGB 121 130 -37.27 137.84 11.75 4.44 67.78 9.26 10
/data/non_redundant_PDB_database/3a/3ahc_A.pdb BBAB 598 603 -123.51 84.12 14.96 -7.93 122.01 3.54 00
/data/non_redundant_PDB_database/3a/3aj3_A.pdb BEB 166 170 18.98 142.15 7.78 1.17 81.34 5.97 11
/data/non_redundant_PDB_database/3a/3aj4_A.pdb AAAA 50 55 80.35 74.92 7.01 2.76 66.78 2.22 01
/data/non_redundant_PDB_database/3a/3akj_A.pdb BABBBG 68 75 -37.71 130.41 13.92 -6.12 116.10 0.49 01
/data/non_redundant_PDB_database/3a/3akj_B.pdb BAAABB 68 75 -36.95 133.01 13.81 -7.20 121.42 0.50 01
/data/non_redundant_PDB_database/3a/3aks_A.pdb AGBBG 19 25 3.00 170.72 8.44 5.03 53.44 7.98 11
/data/non_redundant_PDB_database/3a/3aks_A.pdb BGBB 39 44 1.06 175.80 10.38 3.10 72.61 9.62 10
/data/non_redundant_PDB_database/3a/3aks_A.pdb OBBBAAB 51 59 -19.35 159.71 11.94 -5.13 115.46 9.68 10
/data/non_redundant_PDB_database/3a/3aks_A.pdb EB 69 72 8.24 159.98 7.83 3.72 61.65 6.00 01
/data/non_redundant_PDB_database/3a/3aks_A.pdb ABBBA 141 147 -47.42 135.30 12.69 -8.61 132.71 12.64 10
/data/non_redundant_PDB_database/3a/3aks_A.pdb GB 179 182 -1.68 161.59 8.46 5.76 47.04 6.76 00
/data/non_redundant_PDB_database/3a/3aml_A.pdb BAABA 66 72 -31.64 142.48 12.33 -9.53 140.65 11.34 00
/data/non_redundant_PDB_database/3a/3amr_A.pdb BABB 176 181 -25.65 118.02 10.02 -7.77 140.79 5.45 01
/data/non_redundant_PDB_database/3a/3axg_A.pdb BBBBGB 47 54 3.06 169.45 10.80 -10.32 162.85 5.27 00
/data/non_redundant_PDB_database/3a/3axg_B.pdb BBBBGB 47 54 1.46 171.14 10.91 -10.38 162.12 5.10 00
/data/non_redundant_PDB_database/3a/3axg_C.pdb BBBBGB 47 54 3.34 169.22 10.65 -10.18 162.89 4.30 00
/data/non_redundant_PDB_database/3a/3axg_D.pdb BBBBGB 47 54 3.38 169.76 10.67 -9.80 156.70 4.61 00
/data/non_redundant_PDB_database/3a/3axg_E.pdb BBBBGB 47 54 2.66 171.11 10.92 -10.09 157.45 5.48 00
/data/non_redundant_PDB_database/3a/3axg_F.pdb BBBBGB 47 54 2.98 170.23 10.67 -10.09 161.00 4.14 00
/data/non_redundant_PDB_database/3a/3axg_G.pdb BBBBGB 47 54 2.90 171.13 10.86 -10.41 163.41 5.65 00
/data/non_redundant_PDB_database/3a/3axg_H.pdb BBBBGB 47 54 3.17 169.09 10.71 -9.55 153.07 4.24 00
/data/non_redundant_PDB_database/3a/3axg_I.pdb BBBBGB 47 54 1.80 171.71 11.08 -10.49 161.12 6.09 00
/data/non_redundant_PDB_database/3a/3axg_J.pdb BBBBGB 47 54 3.41 166.15 10.44 -9.87 161.06 3.94 00
/data/non_redundant_PDB_database/3a/3axg_K.pdb BBBBGB 47 54 3.30 169.02 10.59 -10.42 169.87 4.14 00
/data/non_redundant_PDB_database/3a/3axg_L.pdb BBBBGB 47 54 3.75 170.92 10.88 -10.49 164.51 5.43 00
/data/non_redundant_PDB_database/3a/3axg_M.pdb BBBBGB 47 54 3.74 166.34 10.43 -10.17 167.27 3.20 00
/data/non_redundant_PDB_database/3a/3axg_N.pdb BBBBGB 47 54 3.55 166.50 10.56 -10.34 168.25 4.37 00
/data/non_redundant_PDB_database/3a/3axg_O.pdb BBBBGB 47 54 4.14 167.33 10.58 -10.16 163.81 4.44 00
/data/non_redundant_PDB_database/3b/3b34_A.pdb ABBAABB 40 48 -46.48 132.30 8.60 3.61 65.18 2.26 11
/data/non_redundant_PDB_database/3b/3b34_A.pdb BBGB 51 56 -38.31 129.04 13.10 -7.19 123.28 8.38 00
/data/non_redundant_PDB_database/3b/3b34_A.pdb GGBBBAB 62 70 -37.88 150.06 11.01 -0.97 95.05 7.11 11
/data/non_redundant_PDB_database/3b/3b34_A.pdb BGBBA 79 85 -56.86 129.64 13.67 -7.55 123.51 9.30 10
/data/non_redundant_PDB_database/3b/3b34_A.pdb AAABA 144 150 -23.79 156.84 10.09 -1.38 97.86 4.79 00
/data/non_redundant_PDB_database/3b/3b34_A.pdb BE 153 156 -60.28 115.99 8.17 7.85 16.25 0.63 00
/data/non_redundant_PDB_database/3b/3b34_A.pdb BAAABB 178 185 -5.05 98.14 14.55 -4.79 109.20 12.67 10
/data/non_redundant_PDB_database/3b/3b34_A.pdb BB 188 191 16.12 125.01 10.10 -2.64 105.14 2.68 10
/data/non_redundant_PDB_database/3b/3b34_A.pdb ABA 508 512 -14.72 152.86 8.28 5.74 46.09 1.33 10
/data/non_redundant_PDB_database/3b/3b34_A.pdb BGBABBB 517 525 -53.07 127.19 13.68 -9.24 132.49 11.89 10
/data/non_redundant_PDB_database/3b/3b34_A.pdb GBGGABB 528 536 16.47 154.59 11.59 -1.97 99.77 2.98 11
/data/non_redundant_PDB_database/3b/3b4n_A.pdb ABAB 20 25 -22.59 135.43 9.23 -2.40 105.08 7.58 11
/data/non_redundant_PDB_database/3b/3b4n_A.pdb BAABA 47 53 -30.88 149.15 9.56 -1.76 100.58 9.41 10
/data/non_redundant_PDB_database/3b/3b4n_A.pdb GB 98 101 -13.05 132.18 8.24 1.45 79.89 7.79 00
/data/non_redundant_PDB_database/3b/3b4n_A.pdb GB 127 130 -4.33 137.37 8.46 4.62 56.91 6.61 00
/data/non_redundant_PDB_database/3b/3b4n_A.pdb BAAAAEAE 136 145 15.16 120.58 9.62 -0.08 90.48 8.11 11
/data/non_redundant_PDB_database/3b/3b4n_A.pdb E 149 151 -18.65 159.97 6.65 5.24 38.01 3.90 00
/data/non_redundant_PDB_database/3b/3b4n_A.pdb AB 238 241 46.91 84.42 7.13 3.13 63.99 3.38 11
/data/non_redundant_PDB_database/3b/3b4n_A.pdb XXX 245 249 -26.06 157.33 12.15 7.90 49.45 0.19 00
/data/non_redundant_PDB_database/3b/3b4n_A.pdb AAAGB 254 260 8.39 146.49 8.32 4.47 57.50 4.09 00
/data/non_redundant_PDB_database/3b/3b4n_B.pdb ABAB 20 25 -23.12 134.19 8.99 -2.43 105.66 7.41 11
/data/non_redundant_PDB_database/3b/3b4n_B.pdb BAABA 47 53 -31.89 148.14 9.60 -2.13 102.82 9.45 10
/data/non_redundant_PDB_database/3b/3b4n_B.pdb GB 98 101 -9.65 131.37 8.27 1.34 80.70 8.05 00
/data/non_redundant_PDB_database/3b/3b4n_B.pdb GB 127 130 -2.45 135.62 8.42 4.68 56.23 6.82 00
/data/non_redundant_PDB_database/3b/3b4n_B.pdb BAAAAEAE 136 145 10.33 121.17 9.70 -0.35 92.10 8.42 11
/data/non_redundant_PDB_database/3b/3b4n_B.pdb E 149 151 -20.65 158.42 6.68 5.23 38.51 4.09 00
/data/non_redundant_PDB_database/3b/3b4n_B.pdb AAAGB 254 260 8.22 146.15 8.30 4.42 57.82 3.99 00
/data/non_redundant_PDB_database/3b/3b5m_C.pdb BB 22 25 5.94 56.37 9.62 -2.06 102.35 1.80 10
/data/non_redundant_PDB_database/3b/3b6h_A.pdb ABB 329 333 19.02 135.34 7.99 2.46 72.05 4.35 11
/data/non_redundant_PDB_database/3b/3b6h_B.pdb ABB 330 334 18.53 137.17 7.97 2.53 71.48 4.37 11
/data/non_redundant_PDB_database/3b/3b7y_A.pdb GBOEB 28 34 -51.84 122.08 11.21 -0.98 95.03 9.78 01
/data/non_redundant_PDB_database/3b/3b7y_A.pdb BAAA 72 77 11.10 146.94 6.38 2.88 63.13 3.32 11
/data/non_redundant_PDB_database/3b/3b7y_B.pdb AAA 80 84 31.07 124.13 5.59 -5.22 159.00 1.01 11
/data/non_redundant_PDB_database/3b/3b9c_A.pdb BABBA 22 28 3.95 156.04 9.40 4.47 61.58 2.95 10
/data/non_redundant_PDB_database/3b/3b9c_A.pdb B 126 128 20.30 152.14 5.92 -1.27 102.35 0.81 01
/data/non_redundant_PDB_database/3b/3b9c_B.pdb BABBA 22 28 4.35 155.05 9.42 4.35 62.51 3.29 10
/data/non_redundant_PDB_database/3b/3b9c_B.pdb B 126 128 20.38 151.55 5.89 -1.85 108.31 0.30 01
/data/non_redundant_PDB_database/3b/3b9c_C.pdb BABBA 22 28 4.70 154.41 9.45 4.32 62.79 2.94 10
/data/non_redundant_PDB_database/3b/3b9c_C.pdb B 126 128 20.88 151.54 5.96 -1.76 107.13 0.63 01
/data/non_redundant_PDB_database/3b/3b9c_D.pdb BABBA 22 28 4.52 155.01 9.44 4.50 61.51 2.84 10
/data/non_redundant_PDB_database/3b/3b9c_D.pdb B 126 128 20.28 151.61 5.95 -1.70 106.56 0.59 01
/data/non_redundant_PDB_database/3b/3ba3_A.pdb BGB 81 85 22.83 90.97 10.40 -1.28 97.07 7.17 10
/data/non_redundant_PDB_database/3b/3ba3_A.pdb BB 124 127 8.93 95.26 9.72 -2.34 103.93 4.22 00
/data/non_redundant_PDB_database/3b/3bc9_A.pdb GBBBBBGB 62 71 -46.76 134.08 16.68 -8.11 119.08 12.35 00
/data/non_redundant_PDB_database/3b/3bc9_A.pdb ABAAGB 526 533 -46.42 127.22 10.67 -1.02 95.50 10.33 10
/data/non_redundant_PDB_database/3b/3bc9_A.pdb AGBBGB 539 546 -64.46 115.60 13.05 -12.35 161.24 10.66 00
/data/non_redundant_PDB_database/3b/3bc9_A.pdb BBAAAA 571 578 -28.98 148.83 7.10 -5.94 146.85 0.14 10
/data/non_redundant_PDB_database/3b/3bcw_A.pdb BGB 88 92 42.78 128.40 9.03 7.20 37.16 6.24 00
/data/non_redundant_PDB_database/3b/3bcw_A.pdb BBGBAB 95 102 20.47 135.98 10.90 2.81 75.06 7.45 10
/data/non_redundant_PDB_database/3b/3bcw_B.pdb BGB 89 93 41.58 129.20 8.99 7.20 36.74 6.18 00
/data/non_redundant_PDB_database/3b/3bcw_B.pdb BBGBAB 96 103 20.28 135.44 10.80 3.05 73.60 7.44 10
/data/non_redundant_PDB_database/3b/3be6_B.pdb BBBBGG 165 172 -126.31 110.18 13.83 2.27 80.57 6.57 00
/data/non_redundant_PDB_database/3b/3bh7_B.pdb GBBGB 29 35 3.67 175.24 12.93 5.65 64.09 12.35 00
/data/non_redundant_PDB_database/3b/3bh7_B.pdb BBBBAB 38 45 1.07 173.25 10.48 -6.87 130.98 10.30 11
/data/non_redundant_PDB_database/3b/3bh7_B.pdb GBBGB 48 54 -3.65 171.78 13.81 2.36 80.17 12.01 00
/data/non_redundant_PDB_database/3b/3bho_A.pdb BBAAA 20 26 43.83 66.30 11.59 -7.01 127.23 3.13 01
/data/non_redundant_PDB_database/3b/3bho_A.pdb BBAB 154 159 -18.36 121.98 11.20 -6.09 122.94 5.55 01
/data/non_redundant_PDB_database/3b/3bho_A.pdb AAB 164 168 -36.58 125.45 8.03 0.19 88.63 1.54 00
/data/non_redundant_PDB_database/3b/3bmv_A.pdb BAA 137 141 17.59 94.87 10.34 1.15 83.60 4.05 00
/data/non_redundant_PDB_database/3b/3bmv_A.pdb GAEABBB 520 528 -55.11 124.56 14.74 6.66 63.12 13.30 00
/data/non_redundant_PDB_database/3b/3bmv_A.pdb EABBB 531 537 -61.20 129.27 10.72 -6.02 124.15 4.92 10
/data/non_redundant_PDB_database/3b/3bmv_A.pdb BABB 578 583 -58.86 83.17 11.71 -6.80 125.52 8.45 01
/data/non_redundant_PDB_database/3b/3bmv_A.pdb GBBBBBGB 591 600 -38.50 131.28 13.28 -8.81 131.57 13.10 00
/data/non_redundant_PDB_database/3b/3bmv_A.pdb BBAABB 668 675 -11.81 168.12 9.70 2.95 72.32 4.52 01
/data/non_redundant_PDB_database/3b/3bo5_A.pdb ABBBBBG 126 134 -29.34 144.92 12.47 -1.86 98.58 11.24 11
/data/non_redundant_PDB_database/3b/3bo5_A.pdb ABBBBBGB 214 223 -44.29 126.68 11.61 4.16 69.02 2.44 10
/data/non_redundant_PDB_database/3b/3bo6_B.pdb ABBABABB 65 74 -27.00 138.10 14.64 -12.18 146.30 5.61 11
/data/non_redundant_PDB_database/3b/3boe_A.pdb BEBBABAB 142 151 -11.43 148.01 18.36 -4.59 104.49 16.82 10
/data/non_redundant_PDB_database/3b/3bon_A.pdb BBAA 180 185 -99.59 76.91 12.73 -5.07 113.46 1.36 01
/data/non_redundant_PDB_database/3b/3bpk_A.pdb AB 45 48 13.42 62.00 6.61 -3.72 124.29 2.31 11
/data/non_redundant_PDB_database/3b/3bpk_B.pdb AB 47 50 10.35 63.01 6.57 -3.78 125.15 2.30 11
/data/non_redundant_PDB_database/3b/3bs6_A.pdb BABABB 123 130 -8.15 164.48 9.36 -1.96 102.10 8.67 01
/data/non_redundant_PDB_database/3b/3bs6_A.pdb ABBAABB 141 149 7.24 157.24 10.44 -3.78 111.24 6.71 00
/data/non_redundant_PDB_database/3b/3bs6_A.pdb EE 178 181 -6.67 121.34 9.83 -6.00 127.60 7.56 00
/data/non_redundant_PDB_database/3b/3bs6_A.pdb BAB 196 200 -27.36 152.14 10.74 -1.27 96.78 10.57 00
/data/non_redundant_PDB_database/3b/3bs6_B.pdb BABABB 126 133 -6.77 163.34 9.41 -1.59 99.73 8.69 01
/data/non_redundant_PDB_database/3b/3bs6_B.pdb ABOGB 144 150 10.28 159.38 10.76 -4.01 111.90 6.47 00
/data/non_redundant_PDB_database/3b/3bs6_B.pdb EE 179 182 -4.94 119.37 9.83 -6.19 129.02 7.70 00
/data/non_redundant_PDB_database/3b/3bs6_B.pdb BBAB 196 201 -23.60 151.63 10.31 -6.60 129.77 9.08 10
/data/non_redundant_PDB_database/3b/3bvx_A.pdb ABAB 544 549 -27.75 142.89 7.96 -1.26 99.12 7.68 11
/data/non_redundant_PDB_database/3b/3bvx_A.pdb AAGBBBB 553 561 -35.55 154.67 12.00 0.22 88.94 1.56 01
/data/non_redundant_PDB_database/3b/3bvx_A.pdb BBG 595 599 -49.91 145.87 6.28 1.87 72.70 2.13 11
/data/non_redundant_PDB_database/3b/3bvx_A.pdb BAEABBG 751 759 2.90 168.70 12.84 3.71 73.21 6.13 11
/data/non_redundant_PDB_database/3b/3bvx_A.pdb ABBAEA 767 774 -46.95 132.86 14.01 -12.78 155.79 6.29 10
/data/non_redundant_PDB_database/3b/3bvx_A.pdb ABB 819 823 5.27 158.06 8.27 -1.50 100.44 8.16 11
/data/non_redundant_PDB_database/3b/3bws_A.pdb BABGB 10 16 -54.79 120.48 11.33 3.60 71.46 10.96 00
/data/non_redundant_PDB_database/3b/3bws_A.pdb GGBBBB 19 26 -31.69 158.78 12.32 -1.52 97.08 6.11 11
/data/non_redundant_PDB_database/3b/3bws_A.pdb BBBGGBB 43 51 -32.60 139.42 8.75 -4.46 120.62 0.81 11
/data/non_redundant_PDB_database/3b/3bws_B.pdb BABGB 10 16 -54.98 121.40 11.42 3.17 73.87 11.13 00
/data/non_redundant_PDB_database/3b/3bws_B.pdb GGBBBB 19 26 -30.87 159.54 12.21 -2.57 102.14 5.30 11
/data/non_redundant_PDB_database/3b/3bws_B.pdb BBBGGBB 43 51 -34.19 136.75 8.48 -3.49 114.30 2.72 11
/data/non_redundant_PDB_database/3b/3bwz_A.pdb GBBG 27 32 -12.64 154.82 9.93 1.82 79.47 9.74 01
/data/non_redundant_PDB_database/3b/3bwz_A.pdb BBAAA 40 46 11.82 146.98 10.54 -0.80 94.36 6.43 01
/data/non_redundant_PDB_database/3b/3bwz_A.pdb ABBBB 118 124 -0.94 177.09 10.10 5.89 54.31 2.00 11
/data/non_redundant_PDB_database/3b/3bzw_E.pdb BBBBBBB 147 155 0.58 92.63 21.82 -10.54 118.88 8.24 11
/data/non_redundant_PDB_database/3c/3c26_A.pdb ABABA 159 165 -35.95 123.39 12.41 -5.14 114.44 11.56 10
/data/non_redundant_PDB_database/3c/3c2q_A.pdb BBGBBBGB 42 51 -74.45 111.75 14.05 -9.62 133.20 10.56 00
/data/non_redundant_PDB_database/3c/3c2q_A.pdb EABG 77 82 76.14 93.37 9.78 2.58 74.68 8.84 01
/data/non_redundant_PDB_database/3c/3c2q_B.pdb EABG 72 77 82.15 91.20 10.14 3.31 70.96 7.75 01
/data/non_redundant_PDB_database/3c/3c2u_A.pdb AAEBGB 122 129 -85.04 94.03 11.80 -5.91 120.08 5.37 10
/data/non_redundant_PDB_database/3c/3c2u_B.pdb AABBGB 122 129 -84.86 94.22 11.79 -6.27 122.10 5.52 10
/data/non_redundant_PDB_database/3c/3c2u_B.pdb BABA 386 391 -21.06 155.90 12.57 -7.31 125.57 3.26 00
/data/non_redundant_PDB_database/3c/3c2u_B.pdb BBBABAA 399 407 -12.83 149.19 12.74 1.27 84.28 8.60 01
/data/non_redundant_PDB_database/3c/3c2u_B.pdb AAGAGB 519 526 -21.93 161.82 9.04 2.98 70.78 7.42 10
/data/non_redundant_PDB_database/3c/3c2u_C.pdb AAEBGB 122 129 -85.38 93.84 11.80 -5.91 120.05 5.54 10
/data/non_redundant_PDB_database/3c/3c2u_C.pdb BABA 386 391 -20.75 156.77 12.62 -6.98 123.55 3.10 00
/data/non_redundant_PDB_database/3c/3c2u_C.pdb BBBABAA 399 407 -12.55 149.54 12.78 1.00 85.52 8.71 01
/data/non_redundant_PDB_database/3c/3c2u_C.pdb AAGAGB 519 526 -21.78 162.17 9.08 3.04 70.46 7.44 10
/data/non_redundant_PDB_database/3c/3c2u_D.pdb AABBGB 122 129 -84.22 94.94 11.85 -6.14 121.19 5.53 10
/data/non_redundant_PDB_database/3c/3c2u_D.pdb BABA 386 391 -20.28 156.64 12.56 -6.83 122.97 2.90 00
/data/non_redundant_PDB_database/3c/3c2u_D.pdb BBBABAA 399 407 -12.57 149.32 12.76 0.98 85.60 9.05 01
/data/non_redundant_PDB_database/3c/3c2u_D.pdb AAGAGB 519 526 -22.06 162.03 9.09 2.81 72.01 7.50 10
/data/non_redundant_PDB_database/3c/3c8w_A.pdb BB 192 195 118.86 42.48 9.48 0.82 85.02 0.34 11
/data/non_redundant_PDB_database/3c/3c8w_A.pdb EB 204 207 36.58 77.94 8.65 -3.97 117.31 1.66 01
/data/non_redundant_PDB_database/3c/3c8w_A.pdb BBB 239 243 67.88 66.73 12.87 -7.31 124.61 3.03 00
/data/non_redundant_PDB_database/3c/3c8w_B.pdb BB 191 194 131.90 44.20 9.58 1.17 82.96 0.26 11
/data/non_redundant_PDB_database/3c/3c8w_B.pdb EB 203 206 38.32 78.50 8.66 -4.15 118.60 1.63 01
/data/non_redundant_PDB_database/3c/3c8w_B.pdb BBB 238 242 65.04 69.06 12.81 -7.05 123.40 2.15 00
/data/non_redundant_PDB_database/3c/3c8w_C.pdb BB 191 194 129.85 42.54 9.56 -0.80 94.82 0.02 01
/data/non_redundant_PDB_database/3c/3c8w_C.pdb EB 203 206 38.41 78.53 8.67 -4.12 118.40 1.68 01
/data/non_redundant_PDB_database/3c/3c8w_C.pdb BBB 238 242 67.59 67.73 12.82 -7.22 124.26 2.42 00
/data/non_redundant_PDB_database/3c/3c8w_D.pdb BB 192 195 121.86 41.96 9.48 1.06 83.58 0.04 11
/data/non_redundant_PDB_database/3c/3c8w_D.pdb EB 204 207 35.96 79.06 8.70 -3.96 117.10 1.66 01
/data/non_redundant_PDB_database/3c/3c8w_D.pdb BBB 239 243 66.39 68.15 12.80 -7.57 126.26 2.67 00
/data/non_redundant_PDB_database/3c/3c8z_A.pdb BBBBA 31 37 -21.87 154.06 16.03 9.41 54.03 0.23 10
/data/non_redundant_PDB_database/3c/3c8z_B.pdb AGBBAB 33 40 -8.20 141.11 12.84 -8.83 133.43 0.37 01
/data/non_redundant_PDB_database/1h/1hdk_A.pdb BBBBBGB 10 18 -24.33 154.78 14.24 -8.15 124.93 10.09 00
/data/non_redundant_PDB_database/1h/1hdk_A.pdb B 127 129 23.17 150.76 6.01 -2.00 109.49 0.87 01
/data/non_redundant_PDB_database/1h/1hn0_A.pdb BGB 56 60 -18.66 130.35 8.69 7.57 29.39 3.15 00
/data/non_redundant_PDB_database/1h/1hn0_A.pdb ABBB 122 127 -37.83 150.67 13.26 -2.96 102.88 2.29 00
/data/non_redundant_PDB_database/1h/1hn0_A.pdb GGBB 958 963 -18.82 154.04 9.42 7.84 33.68 0.56 01
/data/non_redundant_PDB_database/1h/1hnj_A.pdb BBA 11 15 -61.19 76.21 12.10 0.01 89.96 1.97 00
/data/non_redundant_PDB_database/1h/1hp1_A.pdb BAGBGGA 261 269 19.70 167.44 11.87 2.00 80.29 4.96 11
/data/non_redundant_PDB_database/1h/1hp1_A.pdb G 430 432 41.65 107.39 5.48 2.12 67.22 4.89 01
/data/non_redundant_PDB_database/1h/1hq0_A.pdb BBBA 114 119 102.23 138.49 14.29 -5.10 110.93 2.10 00
/data/non_redundant_PDB_database/1h/1hq0_A.pdb AEBBAGB 140 148 -10.59 153.26 12.67 -5.49 115.70 7.89 00
/data/non_redundant_PDB_database/1h/1hq0_A.pdb GGOBAB 245 252 12.68 129.09 11.18 8.47 40.75 3.77 01
/data/non_redundant_PDB_database/1h/1hx6_A.pdb BAAABA 33 40 -19.16 160.23 10.52 -0.40 92.15 9.96 10
/data/non_redundant_PDB_database/1h/1hx6_A.pdb GBBBGB 252 259 -35.98 147.07 12.31 -1.71 97.98 10.80 00
/data/non_redundant_PDB_database/1h/1hx6_A.pdb BBBGB 263 269 -25.88 126.71 13.34 -9.95 138.23 5.00 00
/data/non_redundant_PDB_database/1h/1hx6_A.pdb ABBBBG 350 357 -13.80 162.06 10.27 -5.87 124.86 10.06 11
/data/non_redundant_PDB_database/1h/1hx6_B.pdb BAAABA 37 44 -18.16 160.78 10.47 -0.83 94.53 9.99 10
/data/non_redundant_PDB_database/1h/1hx6_B.pdb GBBBGB 256 263 -36.25 146.77 12.34 -2.79 103.09 10.58 00
/data/non_redundant_PDB_database/1h/1hx6_B.pdb BBBGB 267 273 -22.72 125.17 13.09 -10.08 140.39 4.38 00
/data/non_redundant_PDB_database/1h/1hx6_B.pdb ABBBBG 354 361 -12.68 162.44 10.27 -6.27 127.65 10.10 11
/data/non_redundant_PDB_database/1h/1hx6_C.pdb BAAABA 34 41 -17.90 161.96 10.63 -1.37 97.42 9.79 10
/data/non_redundant_PDB_database/1h/1hx6_C.pdb GBBBGB 253 260 -39.29 145.30 12.37 -2.45 101.44 10.79 00
/data/non_redundant_PDB_database/1h/1hx6_C.pdb BABAB 264 270 -22.89 126.48 13.31 -10.50 142.08 4.77 00
/data/non_redundant_PDB_database/1h/1hx6_C.pdb ABBBBG 351 358 -13.35 162.63 10.28 -6.03 125.95 10.10 11
/data/non_redundant_PDB_database/1h/1hxr_A.pdb AB 49 52 86.52 54.53 7.85 -2.22 106.41 4.59 11
/data/non_redundant_PDB_database/1h/1hxr_B.pdb AB 57 60 91.78 53.67 7.96 -1.90 103.84 4.30 11
/data/non_redundant_PDB_database/1h/1hyo_A.pdb BABBBB 192 199 79.10 68.45 19.32 -13.68 135.10 1.74 01
/data/non_redundant_PDB_database/1h/1hyo_B.pdb BABBBAB 118 126 -9.88 82.37 17.18 0.01 89.96 4.17 01
/data/non_redundant_PDB_database/1h/1hyo_B.pdb BABBBB 194 201 77.87 69.00 19.30 -13.86 135.90 2.33 01
/data/non_redundant_PDB_database/1i/1i0r_A.pdb AB 29 32 48.43 58.59 6.98 -1.68 103.97 4.25 11
/data/non_redundant_PDB_database/1i/1i0r_B.pdb AB 29 32 50.37 59.52 7.29 -2.28 108.20 4.36 11
/data/non_redundant_PDB_database/1i/1i1q_A.pdb ABBA 303 308 84.84 72.34 12.23 -3.76 107.93 11.08 10
/data/non_redundant_PDB_database/1i/1i24_A.pdb EAGAB 255 261 -50.97 108.05 11.99 -9.70 143.98 3.47 10
/data/non_redundant_PDB_database/1i/1i24_A.pdb BA 292 295 -105.84 58.47 9.73 -4.82 119.70 7.47 00
/data/non_redundant_PDB_database/1i/1i2k_A.pdb BAAB 173 178 -16.05 127.27 4.97 4.17 32.96 1.74 10
/data/non_redundant_PDB_database/1i/1i88_A.pdb BBGABGA 246 254 61.52 100.49 12.09 10.19 32.57 1.30 11
/data/non_redundant_PDB_database/1i/1i8a_A.pdb EBAAABB 33 41 -28.86 150.17 11.56 11.38 10.12 3.24 01
/data/non_redundant_PDB_database/1i/1i9z_A.pdb AB 280 283 5.37 152.55 9.20 -0.92 95.74 1.46 00
/data/non_redundant_PDB_database/1i/1ifr_A.pdb BEA 5 9 -5.93 169.95 6.84 4.74 46.12 3.52 10
/data/non_redundant_PDB_database/1i/1ig0_A.pdb BBGG 228 233 13.42 133.94 6.92 3.03 64.04 2.95 11
/data/non_redundant_PDB_database/1i/1ig0_A.pdb AAAGBB 276 283 -170.31 66.93 9.53 6.56 46.49 8.10 00
/data/non_redundant_PDB_database/1i/1ig0_A.pdb ABAA 288 293 -21.63 129.17 8.03 0.47 86.65 5.57 10
/data/non_redundant_PDB_database/1i/1ig0_B.pdb BBGE 230 235 19.58 131.48 6.74 3.69 56.79 2.12 11
/data/non_redundant_PDB_database/1i/1ig0_B.pdb AAAGBB 278 285 -172.25 67.50 9.54 6.39 47.95 8.11 00
/data/non_redundant_PDB_database/1i/1ig0_B.pdb ABAA 290 295 -18.04 129.60 7.90 0.98 82.89 5.28 10
/data/non_redundant_PDB_database/1i/1inl_A.pdb BA 32 35 -30.12 97.80 9.04 -4.58 120.40 2.02 00
/data/non_redundant_PDB_database/1i/1inl_B.pdb BA 32 35 -30.77 97.54 9.05 -4.51 119.92 1.88 00
/data/non_redundant_PDB_database/1i/1inl_C.pdb BA 30 33 -31.88 97.50 9.04 -4.76 121.76 1.96 00
/data/non_redundant_PDB_database/1i/1inl_D.pdb BA 30 33 -25.26 98.39 9.05 -3.99 116.18 1.39 00
/data/non_redundant_PDB_database/3c/3c9f_A.pdb EBGGA 252 258 25.62 160.25 5.97 2.33 66.97 1.37 11
/data/non_redundant_PDB_database/3c/3c9f_B.pdb EBGGA 252 258 23.77 161.49 6.04 2.33 67.35 1.47 11
/data/non_redundant_PDB_database/3c/3c9h_A.pdb BB 241 244 1.31 20.07 9.21 2.31 75.50 1.74 11
/data/non_redundant_PDB_database/3c/3c9h_B.pdb BB 247 250 10.44 18.73 9.20 2.04 77.17 1.59 11
/data/non_redundant_PDB_database/3c/3cc1_A.pdb ABABB 374 380 -13.60 167.24 6.42 1.75 74.23 5.04 11
/data/non_redundant_PDB_database/3c/3cc1_A.pdb BAABB 409 415 9.09 138.35 6.91 5.46 37.71 5.16 11
/data/non_redundant_PDB_database/3c/3cc1_A.pdb BBGB 419 424 -22.70 133.22 6.61 1.82 73.99 5.65 10
/data/non_redundant_PDB_database/3c/3cc1_B.pdb ABABB 359 365 -14.73 166.07 6.46 1.81 73.74 5.30 11
/data/non_redundant_PDB_database/3c/3cc1_B.pdb BAABB 394 400 13.73 136.39 7.23 5.90 35.27 5.22 11
/data/non_redundant_PDB_database/3c/3cc1_B.pdb BBGB 404 409 -22.94 133.75 6.60 1.68 75.22 5.52 10
/data/non_redundant_PDB_database/3c/3chb_D.pdb BA 23 26 85.87 63.88 9.20 1.74 79.09 0.61 10
/data/non_redundant_PDB_database/3c/3chb_E.pdb BA 23 26 85.42 63.23 9.23 1.69 79.46 0.47 10
/data/non_redundant_PDB_database/3c/3chb_F.pdb BA 23 26 85.71 63.22 9.17 1.59 80.01 0.41 10
/data/non_redundant_PDB_database/3c/3chb_G.pdb BBA 22 26 55.76 101.94 11.86 -4.36 111.55 4.44 10
/data/non_redundant_PDB_database/3c/3chb_H.pdb BA 23 26 89.16 62.08 9.23 2.01 77.42 0.41 10
/data/non_redundant_PDB_database/3c/3cij_A.pdb BB 80 83 -109.22 34.60 10.61 -1.52 98.21 0.42 00
/data/non_redundant_PDB_database/3c/3cij_B.pdb BB 80 83 -106.78 34.22 10.62 -1.56 98.44 0.46 00
/data/non_redundant_PDB_database/3c/3cjj_A.pdb BAE 129 133 -39.86 117.51 10.82 2.34 77.52 10.59 00
/data/non_redundant_PDB_database/3c/3ckm_A.pdb B 297 299 83.17 46.64 6.96 -1.21 100.01 1.32 00
/data/non_redundant_PDB_database/3c/3cl5_A.pdb B 129 131 120.37 24.24 6.23 0.72 83.39 1.37 10
/data/non_redundant_PDB_database/3c/3cl5_A.pdb BBBBB 262 268 11.67 121.44 14.26 -13.59 162.32 9.24 01
/data/non_redundant_PDB_database/3c/3cl5_A.pdb BBABBBB 297 305 -32.10 67.10 18.05 -6.99 112.79 3.80 11
/data/non_redundant_PDB_database/3c/3cla_A.pdb ABB 80 84 5.85 87.29 10.14 -4.37 115.57 9.08 10
/data/non_redundant_PDB_database/3c/3cmg_A.pdb AABG 7 12 90.50 46.25 12.53 -6.32 120.31 1.66 01
/data/non_redundant_PDB_database/3c/3cmg_A.pdb AEBOA 71 77 -16.02 164.10 11.84 -6.33 122.32 10.98 10
/data/non_redundant_PDB_database/3c/3cmg_A.pdb EAABB 91 97 -9.91 169.76 9.52 3.18 70.47 7.16 01
/data/non_redundant_PDB_database/3c/3cmg_A.pdb ABBB 184 189 -34.38 146.21 9.03 0.91 84.22 8.41 11
/data/non_redundant_PDB_database/3c/3cmg_A.pdb BBGB 213 218 -11.33 158.60 8.31 7.01 32.48 2.33 10
/data/non_redundant_PDB_database/3c/3cmg_A.pdb BBBB 262 267 -11.37 68.72 15.84 -5.21 109.20 5.25 01
/data/non_redundant_PDB_database/3c/3cmg_A.pdb GGBBBBB 277 285 -96.39 102.83 13.54 -5.40 113.51 9.71 10
/data/non_redundant_PDB_database/3c/3cmg_A.pdb ABA 597 601 -45.38 134.79 8.03 -2.85 110.77 6.53 10
/data/non_redundant_PDB_database/3c/3cmg_A.pdb BBAAG 615 621 -47.71 136.91 8.16 -2.61 108.67 4.06 00
/data/non_redundant_PDB_database/3c/3cmg_A.pdb BBBB 627 632 -94.73 120.99 14.71 0.03 89.87 2.81 10
/data/non_redundant_PDB_database/3c/3ctz_A.pdb ABBB 377 382 28.26 41.08 11.65 -0.62 93.04 9.32 10
/data/non_redundant_PDB_database/3c/3ctz_A.pdb BB 520 523 -7.06 53.93 9.97 0.91 84.77 4.28 00
/data/non_redundant_PDB_database/3c/3ctz_A.pdb B 533 535 -76.39 22.21 6.23 -0.85 97.86 1.35 11
/data/non_redundant_PDB_database/3c/3cu2_A.pdb B 125 127 156.30 31.83 6.21 -0.18 91.68 0.72 10
/data/non_redundant_PDB_database/3c/3cu2_B.pdb B 125 127 156.43 30.77 6.17 0.06 89.47 0.80 10
/data/non_redundant_PDB_database/3c/3cu9_A.pdb BAGBOBBB 190 199 -76.95 99.63 7.95 -2.49 108.28 3.78 11
/data/non_redundant_PDB_database/3c/3cuz_A.pdb BBBAAB 162 169 -53.29 79.89 15.41 -2.79 100.44 2.82 00
/data/non_redundant_PDB_database/3c/3cw9_A.pdb BBAAB 356 362 67.83 107.49 11.34 -7.92 134.30 6.60 00
/data/non_redundant_PDB_database/3c/3cx5_J.pdb GBBAAAEE 25 34 -30.12 141.25 14.74 4.39 72.67 13.17 00
/data/non_redundant_PDB_database/3c/3cx5_K.pdb ABBAGGB 25 33 -32.20 149.45 9.72 -5.18 122.22 7.49 11
/data/non_redundant_PDB_database/3c/3cx5_U.pdb GBBAABBB 25 34 -30.20 141.05 14.71 3.46 76.42 13.35 00
/data/non_redundant_PDB_database/3c/3cx5_V.pdb ABBBBAB 25 33 -29.00 152.21 9.94 -3.44 110.27 7.52 11
/data/non_redundant_PDB_database/3c/3cx5_V.pdb ABAABBAB 75 84 -2.67 144.65 13.12 1.81 82.09 12.51 11
/data/non_redundant_PDB_database/3d/3d06_A.pdb GBAAB 89 95 -1.01 176.93 11.60 -5.05 115.81 10.23 00
/data/non_redundant_PDB_database/3d/3d0j_A.pdb AABB 45 50 -3.78 127.24 8.41 -5.09 127.20 7.83 11
/data/non_redundant_PDB_database/3d/3d0j_A.pdb EB 56 59 -14.79 162.63 8.85 5.67 50.11 5.63 01
/data/non_redundant_PDB_database/3d/3d0j_A.pdb BBBGB 77 83 5.00 164.70 12.01 -4.79 113.53 7.82 00
/data/non_redundant_PDB_database/3d/3d0j_A.pdb BBGB 86 91 33.44 135.76 8.23 1.74 77.79 5.76 10
/data/non_redundant_PDB_database/3d/3d0j_A.pdb BAAB 96 101 -5.04 149.77 8.29 3.53 64.78 6.75 10
/data/non_redundant_PDB_database/3d/3d2y_A.pdb BBAE 101 106 131.60 45.26 13.70 -11.15 144.49 4.18 10
/data/non_redundant_PDB_database/3d/3d33_A.pdb ABBAB 30 36 -23.22 157.02 11.64 -0.83 94.07 11.58 10
/data/non_redundant_PDB_database/3d/3d33_A.pdb BAAAAA 55 62 -16.00 160.94 10.05 -1.09 96.25 9.05 10
/data/non_redundant_PDB_database/3d/3d33_B.pdb ABBABB 29 36 -14.18 164.24 10.42 1.14 83.71 9.86 11
/data/non_redundant_PDB_database/3d/3d33_B.pdb BAAAAA 54 61 -15.96 160.45 10.02 -1.06 96.09 9.01 10
/data/non_redundant_PDB_database/3d/3d34_A.pdb BBBABAAB 93 102 -46.11 153.57 9.70 -0.78 94.64 7.43 10
/data/non_redundant_PDB_database/3d/3d34_A.pdb AABA 110 115 -23.77 143.29 8.80 7.10 36.19 5.45 00
/data/non_redundant_PDB_database/3d/3d34_B.pdb BBBABA 93 100 -97.43 133.37 15.02 -6.17 114.26 9.36 10
/data/non_redundant_PDB_database/3d/3d34_B.pdb AABA 110 115 -21.33 144.48 8.75 7.20 34.64 5.27 00
/data/non_redundant_PDB_database/3d/3d40_A.pdb B 130 132 64.24 68.80 6.46 -4.34 132.22 0.68 11
/data/non_redundant_PDB_database/3d/3d59_A.pdb BBAAGABA 124 133 89.92 105.54 12.82 -7.01 123.13 4.46 00
/data/non_redundant_PDB_database/3d/3d59_B.pdb BBAAGABA 124 133 91.00 104.86 12.91 -7.10 123.36 4.30 00
/data/non_redundant_PDB_database/3d/3d6r_A.pdb AABBGB 32 39 -24.37 155.62 14.23 -12.17 148.78 4.93 10
/data/non_redundant_PDB_database/3d/3d6r_B.pdb AABBGB 38 45 -25.22 154.70 13.98 -12.28 151.41 5.09 10
/data/non_redundant_PDB_database/3d/3d9x_A.pdb BABBBBA 45 53 88.76 88.24 16.02 4.65 73.13 9.77 10
/data/non_redundant_PDB_database/3d/3d9x_B.pdb BABBBBA 45 53 91.69 87.50 15.84 3.67 76.62 9.81 10
/data/non_redundant_PDB_database/3d/3d9x_C.pdb BABBBBA 45 53 97.85 82.16 16.14 4.43 74.08 9.49 10
/data/non_redundant_PDB_database/3d/3del_B.pdb A 88 90 52.11 93.15 5.72 -3.46 127.24 1.09 00
/data/non_redundant_PDB_database/3d/3del_B.pdb BBAAAB 175 182 32.79 105.89 12.68 -11.66 156.91 6.30 00
/data/non_redundant_PDB_database/3d/3del_C.pdb BBAAAB 174 181 32.61 104.84 12.64 -11.63 156.91 6.62 00
/data/non_redundant_PDB_database/3d/3del_D.pdb BBAAAB 175 182 33.72 105.67 12.68 -11.72 157.50 6.70 00
/data/non_redundant_PDB_database/3d/3del_F.pdb BBAAAB 175 182 33.59 105.26 12.66 -11.65 156.94 6.32 00
/data/non_redundant_PDB_database/3d/3df7_A.pdb BBBE 159 164 -40.35 122.36 15.18 6.64 64.07 0.33 10
/data/non_redundant_PDB_database/3d/3dfr_A.pdb BAAG 7 12 -51.36 119.04 5.18 3.89 41.32 1.36 10
/data/non_redundant_PDB_database/3d/3dha_A.pdb BEB 155 159 2.85 149.08 7.45 0.90 83.09 6.50 11
/data/non_redundant_PDB_database/3d/3dhu_A.pdb BAAGB 376 382 -29.77 140.75 10.79 -4.39 114.00 9.87 00
/data/non_redundant_PDB_database/3d/3dhu_A.pdb BABBB 386 392 -82.58 96.44 13.89 -13.72 171.17 10.11 00
/data/non_redundant_PDB_database/3d/3dhu_A.pdb GBB 413 417 -25.92 137.66 8.71 6.52 41.50 1.16 01
/data/non_redundant_PDB_database/3d/3dhu_B.pdb BAAGB 372 378 -29.89 141.18 10.73 -2.68 104.45 9.78 00
/data/non_redundant_PDB_database/3d/3dhu_B.pdb BABBB 382 388 -81.32 97.61 14.02 -13.73 168.34 10.46 00
/data/non_redundant_PDB_database/3d/3dhu_B.pdb GBB 409 413 -25.46 137.55 8.66 6.25 43.81 1.12 01
/data/non_redundant_PDB_database/3d/3dhu_C.pdb BAAGB 376 382 -29.78 141.32 10.80 -3.34 108.03 9.87 00
/data/non_redundant_PDB_database/3d/3dhu_C.pdb BABBB 386 392 -79.52 99.53 13.97 -13.85 172.57 10.52 00
/data/non_redundant_PDB_database/3d/3dhu_C.pdb GBB 413 417 -24.28 138.56 8.63 6.39 42.17 1.44 01
/data/non_redundant_PDB_database/3d/3dhu_D.pdb BAAGB 372 378 -30.40 141.11 10.74 -3.55 109.31 9.77 00
/data/non_redundant_PDB_database/3d/3dhu_D.pdb BABBB 382 388 -80.67 98.22 14.09 -13.95 171.77 10.37 00
/data/non_redundant_PDB_database/3d/3dhu_D.pdb GBB 409 413 -24.86 137.97 8.60 6.32 42.71 1.47 01
/data/non_redundant_PDB_database/3d/3di4_A.pdb BBGB 53 58 7.87 161.41 6.16 2.82 62.73 3.07 10
/data/non_redundant_PDB_database/3d/3di4_A.pdb BBG 63 67 24.87 146.42 6.33 2.74 64.37 2.39 11
/data/non_redundant_PDB_database/3d/3di4_A.pdb BGBBBB 73 80 0.83 172.71 9.44 -4.22 116.52 0.78 01
/data/non_redundant_PDB_database/3d/3di4_B.pdb BBGB 45 50 7.57 160.45 6.15 2.78 63.12 3.34 10
/data/non_redundant_PDB_database/3d/3di4_B.pdb BBG 55 59 24.14 145.91 6.35 2.69 64.94 2.27 11
/data/non_redundant_PDB_database/3d/3di4_B.pdb BGBBBB 65 72 1.54 172.80 9.42 -4.31 117.22 1.01 01
/data/non_redundant_PDB_database/3d/3dje_A.pdb EOAAAB 179 186 -28.93 85.51 10.38 -9.06 150.78 7.35 00
/data/non_redundant_PDB_database/3d/3dje_A.pdb BA 208 211 -11.76 112.34 8.78 -6.55 138.30 4.14 00
/data/non_redundant_PDB_database/3d/3dje_A.pdb BAAGBB 338 345 -72.83 84.79 9.65 -7.94 145.35 8.39 01
/data/non_redundant_PDB_database/3d/3dje_B.pdb EOAAAB 179 186 -30.51 87.59 10.52 -9.17 150.70 7.74 00
/data/non_redundant_PDB_database/3d/3dje_B.pdb BAAGBB 338 345 -72.24 84.82 9.59 -7.64 142.78 8.36 01
/data/non_redundant_PDB_database/3d/3dk9_A.pdb A 5 7 -26.64 98.12 5.45 -2.69 119.57 2.99 10
/data/non_redundant_PDB_database/3d/3dk9_A.pdb A 266 268 -23.52 74.54 5.78 2.17 67.92 1.19 10
/data/non_redundant_PDB_database/3d/3dn7_A.pdb ABB 97 101 3.49 127.08 6.72 -0.23 91.93 5.06 11
/data/non_redundant_PDB_database/3d/3dn7_B.pdb ABB 100 104 2.93 127.90 6.77 -0.07 90.63 5.27 11
/data/non_redundant_PDB_database/3d/3dnh_A.pdb BBBBAAGB 44 53 -88.15 108.38 9.92 -1.70 99.89 4.71 01
/data/non_redundant_PDB_database/3d/3do6_A.pdb A 497 499 104.73 52.03 5.85 1.35 76.66 0.54 10
/data/non_redundant_PDB_database/3d/3do6_B.pdb A 497 499 102.38 52.76 5.88 1.03 79.90 0.42 10
/data/non_redundant_PDB_database/3d/3dr2_A.pdb BG 184 187 -56.26 95.52 5.63 -3.13 123.76 4.34 11
/data/non_redundant_PDB_database/3d/3dr2_A.pdb BABBBA 268 275 -67.62 112.55 13.35 -11.85 152.57 12.51 00
/data/non_redundant_PDB_database/3d/3dr2_B.pdb BG 183 186 -52.47 96.19 5.61 -2.86 120.61 4.51 11
/data/non_redundant_PDB_database/3d/3dr2_B.pdb BABBBA 266 273 -67.84 112.33 13.35 -12.01 154.15 12.36 00
/data/non_redundant_PDB_database/3d/3drf_A.pdb GGBBB 373 379 -136.95 104.47 11.24 -7.32 130.65 1.77 10
/data/non_redundant_PDB_database/3d/3drw_A.pdb ABB 21 25 -66.74 72.75 11.81 -3.34 106.44 7.69 00
/data/non_redundant_PDB_database/3d/3drw_B.pdb ABB 11 15 -63.98 71.05 11.84 -3.60 107.67 7.19 00
/data/non_redundant_PDB_database/3d/3drw_B.pdb BBGB 165 170 20.26 109.67 10.71 5.96 56.15 4.72 10
/data/non_redundant_PDB_database/3d/3drw_B.pdb BABB 179 184 -7.50 117.40 13.41 -2.09 98.99 6.75 01
/data/non_redundant_PDB_database/3d/3dsh_A.pdb ABAAE 35 41 -3.27 143.17 7.74 -2.37 107.80 7.55 11
/data/non_redundant_PDB_database/3d/3dsk_A.pdb ABB 345 349 19.12 122.64 7.24 -0.42 93.31 5.33 11
/data/non_redundant_PDB_database/3d/3dsk_B.pdb ABB 344 348 19.56 123.70 7.43 -0.39 93.00 5.27 11
/data/non_redundant_PDB_database/3d/3dsm_A.pdb BBBGBBB 220 228 -31.65 148.13 13.30 -12.90 165.94 10.09 00
/data/non_redundant_PDB_database/3d/3dsm_A.pdb G 312 314 -111.41 102.50 5.84 -2.13 111.43 4.83 00
/data/non_redundant_PDB_database/3e/3e05_D.pdb BB 162 165 102.93 25.58 10.17 -2.49 104.18 1.23 00
/data/non_redundant_PDB_database/3e/3e05_D.pdb BBB 178 182 -0.59 62.60 11.51 5.07 63.85 1.97 11
/data/non_redundant_PDB_database/3e/3e3u_A.pdb BBBBA 114 120 -34.29 119.49 17.18 -15.21 152.28 3.96 00
/data/non_redundant_PDB_database/3e/3e48_A.pdb BB 197 200 -81.24 60.23 10.19 -4.15 114.06 4.87 00
/data/non_redundant_PDB_database/3e/3e48_B.pdb BB 197 200 -79.84 60.53 10.26 -3.59 110.51 4.64 00
/data/non_redundant_PDB_database/3e/3e4v_A.pdb AB 34 37 66.29 60.29 7.28 -0.43 93.35 3.65 11
/data/non_redundant_PDB_database/3e/3e4v_B.pdb AB 34 37 65.01 59.24 7.23 -0.41 93.25 3.55 11
/data/non_redundant_PDB_database/3e/3e57_A.pdb ABAAAB 142 149 -26.81 141.67 7.85 -4.74 127.14 7.68 10
/data/non_redundant_PDB_database/3e/3e57_B.pdb XXX 111 115 -7.33 84.05 10.39 0.75 85.84 6.16 10
/data/non_redundant_PDB_database/3e/3e57_B.pdb XXX 138 142 -25.37 84.53 10.22 -5.09 119.85 4.54 11
/data/non_redundant_PDB_database/3e/3e57_B.pdb ABAAAB 145 152 -30.76 141.83 7.64 -5.64 137.55 7.09 10
/data/non_redundant_PDB_database/3e/3e97_A.pdb ABE 53 57 21.28 126.94 7.84 -0.51 93.73 6.28 10
/data/non_redundant_PDB_database/3e/3e97_A.pdb ABB 96 100 11.18 126.85 6.28 -0.12 91.12 4.68 11
/data/non_redundant_PDB_database/3e/3e9t_A.pdb OBA 7 11 -172.00 21.40 8.30 -2.76 109.44 6.34 10
/data/non_redundant_PDB_database/3e/3e9t_A.pdb AAAG 15 20 -20.14 157.81 9.66 5.21 57.33 2.06 00
/data/non_redundant_PDB_database/3e/3e9t_A.pdb BAABB 29 35 -42.91 135.30 11.37 5.65 60.24 3.57 11
/data/non_redundant_PDB_database/3e/3e9t_A.pdb BBGBA 61 67 -31.38 148.67 6.97 4.31 51.76 3.48 10
/data/non_redundant_PDB_database/3e/3e9t_B.pdb OBA 7 11 -168.43 22.70 8.37 -3.08 111.57 6.42 10
/data/non_redundant_PDB_database/3e/3e9t_B.pdb AAAG 15 20 -20.08 157.54 9.44 5.40 55.13 1.81 00
/data/non_redundant_PDB_database/3e/3e9t_B.pdb BAABB 29 35 -40.65 139.82 10.73 4.70 64.00 4.63 11
/data/non_redundant_PDB_database/3e/3e9t_B.pdb BBGBA 61 67 -26.41 153.45 7.26 5.60 39.60 3.61 10
/data/non_redundant_PDB_database/3e/3e9t_C.pdb OBA 7 11 -176.80 25.47 8.48 -2.82 109.40 6.35 10
/data/non_redundant_PDB_database/3e/3e9t_C.pdb BAAAG 14 20 -22.45 158.13 8.72 2.03 76.52 7.13 10
/data/non_redundant_PDB_database/3e/3e9t_C.pdb BOABB 29 35 -43.12 133.61 11.36 7.18 50.78 4.39 11
/data/non_redundant_PDB_database/3e/3e9t_C.pdb BBGBA 61 67 -31.09 149.08 7.13 4.78 47.88 3.91 10
/data/non_redundant_PDB_database/3e/3e9t_C.pdb BOB 74 78 -18.59 162.71 11.45 6.86 53.20 5.02 11
/data/non_redundant_PDB_database/3e/3e9t_D.pdb OBA 5 9 -174.62 24.54 8.50 -2.90 109.93 6.52 10
/data/non_redundant_PDB_database/3e/3e9t_D.pdb BAAAG 12 18 -22.79 157.67 8.81 2.01 76.79 7.39 10
/data/non_redundant_PDB_database/3e/3e9t_D.pdb EBOGBB 26 33 -41.98 136.55 10.81 3.96 68.48 9.18 01
/data/non_redundant_PDB_database/3e/3e9t_D.pdb BBGBA 59 65 -31.03 148.94 7.05 4.16 53.87 3.80 10
/data/non_redundant_PDB_database/3e/3e9t_D.pdb BOB 72 76 -23.34 157.91 11.88 6.77 55.23 5.55 11
/data/non_redundant_PDB_database/3e/3ea6_A.pdb BAGBABAA 23 32 -101.86 109.43 13.38 -7.34 123.29 7.94 00
/data/non_redundant_PDB_database/3e/3ea6_A.pdb BBBBBBEA 64 73 -109.73 67.39 15.68 -4.27 105.80 2.84 10
/data/non_redundant_PDB_database/3e/3ea6_A.pdb EGBBBAAB 77 86 -87.24 76.17 22.35 1.59 85.93 11.14 01
/data/non_redundant_PDB_database/3e/3ea6_A.pdb BB 92 95 127.25 18.57 9.07 2.91 71.31 0.75 11
/data/non_redundant_PDB_database/3e/3ea6_A.pdb BBAAB 106 112 109.89 36.90 12.03 5.84 60.96 0.27 01
/data/non_redundant_PDB_database/3e/3ec6_A.pdb BBBBEA 33 40 -97.49 106.73 13.76 -3.70 105.60 6.14 00
/data/non_redundant_PDB_database/3e/3edf_A.pdb BAABBB 62 69 -23.61 157.09 12.30 5.41 63.88 7.36 11
/data/non_redundant_PDB_database/3e/3edf_A.pdb BBABB 543 549 -25.28 147.09 6.92 2.49 68.96 5.50 11
/data/non_redundant_PDB_database/3e/3edf_A.pdb BBGB 583 588 -26.15 134.10 7.77 3.67 61.83 4.38 10
/data/non_redundant_PDB_database/3e/3edf_B.pdb BBABB 543 549 -27.31 144.87 6.98 2.55 68.54 5.77 11
/data/non_redundant_PDB_database/3e/3edf_B.pdb BBGB 583 588 -27.56 131.98 7.91 4.32 56.89 4.24 10
/data/non_redundant_PDB_database/3e/3edn_A.pdb BBBB 122 127 -26.68 64.44 14.81 -8.20 123.61 1.27 00
/data/non_redundant_PDB_database/3e/3edn_A.pdb B 287 289 24.41 28.21 6.66 -1.67 104.54 1.90 10
/data/non_redundant_PDB_database/3e/3edn_B.pdb BBBB 122 127 -22.97 66.78 14.91 -8.08 122.78 2.58 00
/data/non_redundant_PDB_database/3e/3edn_B.pdb B 287 289 24.19 30.99 6.83 -2.20 108.82 1.64 10
/data/non_redundant_PDB_database/3e/3edy_A.pdb BBAAB 21 27 71.23 101.80 13.32 -8.53 129.85 4.64 00
/data/non_redundant_PDB_database/3e/3edy_A.pdb BA 430 433 161.34 19.17 8.23 -5.27 129.81 0.28 00
/data/non_redundant_PDB_database/3e/3edy_A.pdb A 436 438 -132.23 56.97 5.97 3.91 49.09 0.58 10
/data/non_redundant_PDB_database/3e/3ef4_A.pdb BA 20 23 -156.18 28.75 7.98 -4.86 127.51 7.01 00
/data/non_redundant_PDB_database/3e/3ef4_A.pdb BBGB 26 31 -7.27 151.21 8.19 1.64 78.46 7.52 10
/data/non_redundant_PDB_database/3e/3ef4_A.pdb BABB 68 73 -16.21 165.92 12.72 -0.09 90.42 7.28 00
/data/non_redundant_PDB_database/3e/3ef4_B.pdb BA 20 23 -155.99 29.45 8.02 -4.90 127.64 7.07 00
/data/non_redundant_PDB_database/3e/3ef4_B.pdb BBGB 26 31 -8.34 151.44 8.06 1.75 77.45 7.50 10
/data/non_redundant_PDB_database/3e/3ef4_B.pdb BABB 68 73 -16.95 165.08 12.56 -0.24 91.11 6.66 00
/data/non_redundant_PDB_database/3e/3ef4_C.pdb BA 20 23 -156.22 28.64 7.92 -4.72 126.55 6.76 00
/data/non_redundant_PDB_database/3e/3ef4_C.pdb BBGB 26 31 -8.63 149.11 8.02 1.24 81.08 7.56 10
/data/non_redundant_PDB_database/3e/3ef4_C.pdb BABB 68 73 -16.20 165.57 12.51 -0.27 91.24 6.88 01
/data/non_redundant_PDB_database/3e/3ega_A.pdb AA 72 75 19.34 115.02 5.96 -3.36 124.30 3.24 11
/data/non_redundant_PDB_database/3e/3ega_A.pdb EBBBAAG 123 131 -168.85 53.10 12.97 -3.25 104.50 4.79 00
/data/non_redundant_PDB_database/3e/3ego_A.pdb AB 121 124 -26.88 68.29 8.39 -1.01 96.88 2.91 10
/data/non_redundant_PDB_database/3e/3ego_A.pdb BB 137 140 -105.48 76.07 9.25 -4.79 121.22 1.09 10
/data/non_redundant_PDB_database/3e/3ego_B.pdb AB 120 123 10.81 66.94 8.33 -0.74 95.11 3.21 10
/data/non_redundant_PDB_database/3e/3ego_B.pdb BB 136 139 -104.18 76.66 9.35 -4.25 117.05 0.86 10
/data/non_redundant_PDB_database/3e/3eh1_A.pdb AABB 429 434 39.79 105.00 11.64 10.53 25.26 1.54 01
/data/non_redundant_PDB_database/3e/3eh1_A.pdb ABBBAABA 440 449 -35.05 142.26 14.12 9.10 49.86 7.56 10
/data/non_redundant_PDB_database/3e/3ejk_A.pdb BBGB 46 51 2.70 131.58 7.39 4.73 50.22 4.27 10
/data/non_redundant_PDB_database/3e/3ejk_A.pdb OAAAB 94 100 51.89 129.45 7.37 6.46 28.74 6.84 00
/data/non_redundant_PDB_database/3e/3ejk_A.pdb BBGB 104 109 23.33 138.75 8.67 2.69 71.96 5.64 10
/data/non_redundant_PDB_database/3e/3ejk_A.pdb BEABB 114 120 -6.67 146.70 5.80 0.09 89.12 4.12 11
/data/non_redundant_PDB_database/3e/3ejk_A.pdb ABBBBBGA 126 135 -16.96 137.00 12.77 -1.31 95.88 11.54 11
/data/non_redundant_PDB_database/3e/3eki_A.pdb BBB 303 307 -115.72 30.10 11.32 -2.24 101.43 1.86 11
/data/non_redundant_PDB_database/3e/3en0_A.pdb BAGABAA 158 166 -57.57 117.26 12.10 -11.72 165.57 7.19 00
/data/non_redundant_PDB_database/3e/3en0_A.pdb BBG 196 200 14.88 154.38 6.34 2.83 63.51 1.90 11
/data/non_redundant_PDB_database/3e/3en0_A.pdb AB 214 217 -35.06 146.39 7.97 3.81 61.43 2.06 10
/data/non_redundant_PDB_database/3e/3en0_B.pdb BAGABAA 157 165 -57.29 116.89 12.30 -11.95 166.23 7.83 00
/data/non_redundant_PDB_database/3e/3en0_B.pdb BBG 195 199 14.82 154.75 6.29 2.75 64.08 1.82 11
/data/non_redundant_PDB_database/3e/3en0_B.pdb AB 213 216 -34.70 146.82 8.02 3.93 60.68 1.91 10
/data/non_redundant_PDB_database/3e/3en0_C.pdb BAGABAA 152 160 -58.11 116.83 12.16 -11.95 169.17 7.20 00
/data/non_redundant_PDB_database/3e/3en0_C.pdb BBG 190 194 14.84 154.39 6.28 2.88 62.76 1.86 11
/data/non_redundant_PDB_database/3e/3en0_C.pdb AB 208 211 -34.84 146.55 8.00 4.10 59.22 2.05 10
/data/non_redundant_PDB_database/3e/3enu_A.pdb BAA 66 70 21.07 142.81 6.46 2.05 71.53 2.69 11
/data/non_redundant_PDB_database/3e/3eo6_A.pdb BB 43 46 -18.34 118.40 8.28 0.48 86.70 2.17 11
/data/non_redundant_PDB_database/3e/3eo6_A.pdb BBABB 50 56 3.27 145.09 11.91 -4.29 111.13 7.28 11
/data/non_redundant_PDB_database/3e/3eo6_A.pdb XXX 60 64 16.52 136.68 8.36 -1.32 99.07 7.17 10
/data/non_redundant_PDB_database/3e/3eo6_A.pdb BGB 79 83 33.10 130.20 9.01 5.40 53.13 4.56 00
/data/non_redundant_PDB_database/3e/3eo6_A.pdb BBGBB 86 92 37.06 126.35 8.56 3.32 67.20 4.81 11
/data/non_redundant_PDB_database/3e/3eo6_A.pdb XXX 96 100 -9.22 126.73 6.52 1.75 74.38 4.24 11
/data/non_redundant_PDB_database/3e/3eo6_B.pdb BB 43 46 -17.36 111.58 8.23 0.52 86.35 1.81 11
/data/non_redundant_PDB_database/3e/3eo6_B.pdb BBBB 51 56 2.50 126.35 10.31 2.21 77.65 6.84 01
/data/non_redundant_PDB_database/3e/3eo6_B.pdb XXX 60 64 16.50 137.89 8.54 -0.77 95.18 7.33 10
/data/non_redundant_PDB_database/3e/3eo6_B.pdb BGB 79 83 35.65 134.60 8.72 6.77 39.11 4.22 00
/data/non_redundant_PDB_database/3e/3eo6_B.pdb BBGB 86 91 23.19 129.46 9.23 3.35 68.69 4.67 10
/data/non_redundant_PDB_database/3e/3eo6_B.pdb XXX 95 99 -30.84 116.18 10.24 -0.80 94.46 6.98 00
/data/non_redundant_PDB_database/3e/3eoj_A.pdb BBBGB 307 313 -42.83 112.83 9.76 -6.36 130.68 7.66 00
/data/non_redundant_PDB_database/3e/3es4_A.pdb BB 49 52 -18.34 141.66 8.41 0.66 85.53 4.04 11
/data/non_redundant_PDB_database/3e/3es4_A.pdb BBBB 56 61 36.27 135.25 12.25 1.57 82.65 8.41 11
/data/non_redundant_PDB_database/3e/3es4_A.pdb EB 69 72 -5.91 162.08 10.03 4.75 61.72 5.84 01
/data/non_redundant_PDB_database/3e/3es4_A.pdb BBGBB 92 98 23.39 144.00 8.15 4.70 54.81 5.92 11
/data/non_redundant_PDB_database/3e/3es4_A.pdb ABB 102 106 -10.52 131.82 6.85 0.64 84.60 4.76 11
/data/non_redundant_PDB_database/3e/3es4_B.pdb BB 49 52 -14.96 139.23 8.12 0.95 83.28 3.90 11
/data/non_redundant_PDB_database/3e/3es4_B.pdb BBBB 56 61 34.32 135.77 12.38 -0.18 90.84 8.38 11
/data/non_redundant_PDB_database/3e/3es4_B.pdb EB 69 72 -4.31 163.05 10.04 4.84 61.18 5.74 01
/data/non_redundant_PDB_database/3e/3es4_B.pdb BBGBB 92 98 18.90 146.82 8.31 4.10 60.38 7.31 11
/data/non_redundant_PDB_database/3e/3es4_B.pdb ABB 102 106 -9.51 131.72 6.88 0.94 82.16 4.43 11
/data/non_redundant_PDB_database/3e/3esm_A.pdb BBBAABB 24 32 -29.56 131.74 8.30 -3.76 116.97 6.74 01
/data/non_redundant_PDB_database/3e/3esm_A.pdb A 42 44 14.03 94.93 5.52 -0.96 99.97 2.33 10
/data/non_redundant_PDB_database/3e/3esm_A.pdb BBBBG 47 53 17.82 169.18 10.98 -3.66 109.47 9.40 11
/data/non_redundant_PDB_database/3e/3esm_A.pdb BBBBBA 92 99 -52.78 129.14 14.32 -6.07 115.09 4.09 00
/data/non_redundant_PDB_database/3e/3esm_A.pdb B 102 104 -112.18 21.64 6.16 1.64 74.57 0.23 01
/data/non_redundant_PDB_database/3e/3etv_A.pdb BA 124 127 -2.10 79.59 9.19 -1.50 99.37 1.78 00
/data/non_redundant_PDB_database/3f/3f0p_A.pdb BAAB 137 142 -95.07 69.27 10.53 2.62 75.59 9.72 00
/data/non_redundant_PDB_database/3f/3f0p_B.pdb BAAB 131 136 -91.93 79.06 10.72 1.97 79.42 9.79 00
/data/non_redundant_PDB_database/3f/3f62_A.pdb ABGAAB 26 33 -0.77 172.05 7.62 0.94 82.90 7.61 11
/data/non_redundant_PDB_database/3f/3f62_A.pdb ABAAAAAA 80 89 10.25 162.15 10.77 2.60 76.03 9.25 11
/data/non_redundant_PDB_database/3f/3f6k_A.pdb ABABE 18 24 -32.20 147.97 14.20 -6.51 117.27 12.96 10
/data/non_redundant_PDB_database/3f/3f6k_A.pdb AB 161 164 -71.41 85.45 6.85 -1.77 104.95 3.92 11
/data/non_redundant_PDB_database/3f/3f6k_A.pdb BEB 427 431 -79.15 95.70 7.94 -3.05 112.58 6.43 11
/data/non_redundant_PDB_database/3f/3f6k_A.pdb ABABB 469 475 -25.24 134.35 11.74 -10.24 150.69 2.09 01
/data/non_redundant_PDB_database/3f/3f7e_A.pdb BBBBAGA 33 41 -113.17 100.60 15.17 -7.38 119.13 10.84 10
/data/non_redundant_PDB_database/3f/3f7e_B.pdb BBBBAGA 31 39 -113.20 99.16 15.24 -7.33 118.77 10.90 10
/data/non_redundant_PDB_database/3f/3f8d_A.pdb BB 80 83 -70.92 83.39 9.66 -6.53 132.53 8.15 00
/data/non_redundant_PDB_database/3f/3f8d_A.pdb BG 197 200 -6.08 91.71 6.32 -1.07 99.79 1.39 11
/data/non_redundant_PDB_database/3f/3f8d_B.pdb BB 80 83 -66.67 84.56 9.61 -6.33 131.21 8.28 00
/data/non_redundant_PDB_database/3f/3f8d_B.pdb BG 198 201 -3.05 89.78 6.23 -1.33 102.28 1.22 11
/data/non_redundant_PDB_database/3f/3f8d_C.pdb BB 80 83 -64.84 85.43 9.65 -6.19 129.93 8.24 00
/data/non_redundant_PDB_database/3f/3f8d_C.pdb BG 196 199 -15.13 88.18 6.21 -1.08 100.06 1.17 11
/data/non_redundant_PDB_database/3f/3f8d_D.pdb BB 77 80 -62.81 84.73 9.62 -6.76 134.66 7.90 00
/data/non_redundant_PDB_database/3f/3f8d_D.pdb G 197 199 37.08 95.07 5.09 -3.48 133.15 4.34 01
/data/non_redundant_PDB_database/3f/3f8d_D.pdb AOEA 217 222 -121.99 57.64 20.31 -4.16 101.81 6.87 00
/data/non_redundant_PDB_database/3f/3f8m_A.pdb BBBB 62 67 34.75 80.67 15.37 -11.79 140.08 2.91 00
/data/non_redundant_PDB_database/3f/3f8m_A.pdb AAA 216 220 43.29 116.67 6.46 1.36 77.81 1.29 01
/data/non_redundant_PDB_database/3f/3f8m_B.pdb BBBB 58 63 41.73 76.42 15.13 -11.14 137.39 1.88 00
/data/non_redundant_PDB_database/3f/3f8m_B.pdb AAA 212 216 42.86 116.15 6.39 1.19 79.31 1.11 01
/data/non_redundant_PDB_database/3f/3f8t_A.pdb XXX 105 109 37.64 119.73 12.32 0.98 85.45 9.53 00
/data/non_redundant_PDB_database/3f/3f8t_A.pdb BBB 320 324 -60.74 79.33 12.47 -8.51 133.02 0.98 00
/data/non_redundant_PDB_database/3f/3f95_A.pdb GBBBAABB 8 17 127.01 104.22 13.04 1.67 82.64 9.84 01
/data/non_redundant_PDB_database/3f/3f95_A.pdb ABB 57 61 10.70 157.66 6.94 -2.70 112.92 3.86 11
/data/non_redundant_PDB_database/3f/3f95_A.pdb ABAABBA 129 137 -30.98 127.13 15.86 -10.44 131.16 13.88 00
/data/non_redundant_PDB_database/3f/3f95_B.pdb ABOEBBA 129 137 -29.15 128.03 15.78 -9.86 128.69 13.70 00
/data/non_redundant_PDB_database/3f/3f9x_A.pdb ABBBBBGB 40 49 -22.10 149.58 12.59 2.01 80.81 5.28 10
/data/non_redundant_PDB_database/3f/3f9x_B.pdb ABBBBBGB 40 49 -22.90 149.36 12.52 2.12 80.24 5.76 10
/data/non_redundant_PDB_database/3f/3f9x_B.pdb BBE 52 56 110.04 58.97 12.09 -0.81 93.83 6.64 10
/data/non_redundant_PDB_database/3f/3f9x_C.pdb ABBBBBGB 40 49 -22.49 150.39 12.43 2.63 77.80 5.24 10
/data/non_redundant_PDB_database/3f/3f9x_C.pdb BBB 52 56 124.25 57.08 12.08 -1.14 95.40 6.71 10
/data/non_redundant_PDB_database/3f/3f9x_D.pdb ABBBBBGB 41 50 -22.75 149.05 12.52 2.19 79.93 5.99 10
/data/non_redundant_PDB_database/3f/3f9x_D.pdb BB 54 57 -135.33 45.56 9.88 -0.43 92.50 1.04 00
/data/non_redundant_PDB_database/3f/3fed_A.pdb BBAABBB 64 72 -20.66 52.49 14.39 1.26 84.97 9.03 00
/data/non_redundant_PDB_database/3f/3fed_A.pdb AB 287 290 -42.25 25.74 9.55 -0.95 95.70 1.09 00
/data/non_redundant_PDB_database/3f/3fge_A.pdb AAB 47 51 -21.52 73.55 10.81 -4.00 111.75 5.89 10
/data/non_redundant_PDB_database/3f/3fi9_A.pdb B 269 271 26.46 83.69 5.53 -4.19 139.25 1.37 11
/data/non_redundant_PDB_database/3f/3fi9_B.pdb B 268 270 30.05 83.91 5.47 -4.13 138.94 1.35 11
/data/non_redundant_PDB_database/3f/3fjs_A.pdb BBGB 74 79 18.05 146.25 7.79 2.00 75.09 5.56 10
/data/non_redundant_PDB_database/3f/3fjs_A.pdb BBGBB 82 88 27.98 141.91 8.40 3.67 64.06 6.62 11
/data/non_redundant_PDB_database/3f/3fjs_A.pdb ABB 92 96 -3.23 144.37 6.54 1.43 77.35 3.62 11
/data/non_redundant_PDB_database/3f/3fjs_B.pdb BBGB 74 79 19.02 146.57 7.86 2.19 73.83 5.40 10
/data/non_redundant_PDB_database/3f/3fjs_B.pdb BBGBB 82 88 28.43 140.43 8.35 3.90 62.14 6.57 11
/data/non_redundant_PDB_database/3f/3fjs_B.pdb ABB 92 96 -3.94 142.28 6.53 1.26 78.86 3.70 11
/data/non_redundant_PDB_database/3f/3fjs_C.pdb BBGB 71 76 16.28 148.76 7.82 2.79 69.13 5.48 10
/data/non_redundant_PDB_database/3f/3fjs_C.pdb BBGBB 79 85 25.59 141.93 8.62 4.15 61.20 6.81 11
/data/non_redundant_PDB_database/3f/3fjs_C.pdb ABB 89 93 -5.77 141.50 6.50 1.60 75.74 3.49 11
/data/non_redundant_PDB_database/3f/3fjs_D.pdb BBGB 71 76 13.78 147.68 7.90 2.61 70.70 5.59 10
/data/non_redundant_PDB_database/3f/3fjs_D.pdb BBGBB 79 85 23.60 143.78 8.64 3.49 66.16 7.11 11
/data/non_redundant_PDB_database/3f/3fjs_D.pdb ABB 89 93 -3.55 144.15 6.57 1.68 75.19 3.54 11
/data/non_redundant_PDB_database/3f/3fm2_A.pdb BBGB 34 39 43.03 92.78 13.77 0.96 85.98 1.05 00
/data/non_redundant_PDB_database/3f/3fm2_A.pdb AAABA 61 67 1.78 125.72 13.12 3.25 75.64 2.40 00
/data/non_redundant_PDB_database/3f/3fm2_B.pdb BBGB 34 39 36.30 95.42 14.32 3.76 74.76 3.32 00
/data/non_redundant_PDB_database/3f/3fm2_B.pdb AAABA 61 67 -1.30 126.60 13.00 3.00 76.64 2.62 00
/data/non_redundant_PDB_database/3f/3fmc_A.pdb AAA 283 287 172.31 76.66 7.25 0.26 87.94 3.99 01
/data/non_redundant_PDB_database/3f/3fmc_A.pdb BABB 291 296 -16.43 131.94 12.23 -7.03 125.08 4.27 00
/data/non_redundant_PDB_database/3f/3fmc_B.pdb AAA 283 287 164.69 73.00 7.29 -0.05 90.41 3.52 01
/data/non_redundant_PDB_database/3f/3fmc_B.pdb BABB 291 296 -18.29 131.25 12.18 -6.91 124.54 4.35 00
/data/non_redundant_PDB_database/3f/3fmc_C.pdb AAA 284 288 168.28 76.02 7.27 0.02 89.81 3.79 01
/data/non_redundant_PDB_database/3f/3fmc_C.pdb BABB 292 297 -17.93 130.93 12.19 -6.96 124.82 4.33 00
/data/non_redundant_PDB_database/3f/3fmc_D.pdb AAA 283 287 166.13 72.48 7.24 0.39 86.94 3.60 01
/data/non_redundant_PDB_database/3f/3fmc_D.pdb BABB 291 296 -17.07 132.09 12.13 -6.43 122.02 4.15 00
/data/non_redundant_PDB_database/3f/3fot_A.pdb BBABABB 455 463 -17.98 160.35 8.97 -8.39 159.20 3.77 11
/data/non_redundant_PDB_database/3f/3fsa_A.pdb BAABA 22 28 -20.42 155.07 9.26 4.25 62.68 5.22 10
/data/non_redundant_PDB_database/3f/3fsa_A.pdb AAAOEB 98 105 -10.95 168.81 14.11 0.06 89.77 7.27 01
/data/non_redundant_PDB_database/3f/3fso_A.pdb ABA 7 11 -174.97 44.40 9.13 -3.21 110.56 7.40 10
/data/non_redundant_PDB_database/3f/3fso_A.pdb AAAG 15 20 -24.07 155.30 8.75 5.21 53.51 2.60 00
/data/non_redundant_PDB_database/3f/3fso_A.pdb GBAGBB 28 35 -44.86 135.17 10.92 3.63 70.59 8.16 01
/data/non_redundant_PDB_database/3f/3fso_A.pdb BBGBA 61 67 -30.98 147.61 8.00 2.88 68.89 4.43 10
/data/non_redundant_PDB_database/3f/3fso_A.pdb BBOAB 74 80 -28.80 154.07 13.08 5.35 65.88 8.34 10
/data/non_redundant_PDB_database/3f/3fso_B.pdb ABA 7 11 -179.02 45.33 9.02 -3.16 110.54 7.22 10
/data/non_redundant_PDB_database/3f/3fso_B.pdb AAAG 15 20 -22.28 157.49 9.18 6.70 43.11 2.34 00
/data/non_redundant_PDB_database/3f/3fso_B.pdb GBAGBB 28 35 -44.42 135.70 10.89 3.75 69.88 8.16 01
/data/non_redundant_PDB_database/3f/3fso_B.pdb BBGBA 61 67 -30.47 149.16 8.08 2.25 73.85 4.78 10
/data/non_redundant_PDB_database/3f/3fso_B.pdb BBOGBGAB 74 83 -26.60 155.38 13.35 5.48 65.76 8.25 10
/data/non_redundant_PDB_database/3f/3fss_A.pdb AAA 173 177 42.35 79.24 7.22 2.64 68.56 1.23 01
/data/non_redundant_PDB_database/3f/3ft1_A.pdb BGBB 25 30 -96.08 117.56 8.40 -3.86 117.33 5.20 10
/data/non_redundant_PDB_database/3f/3ft1_B.pdb BGBB 25 30 -89.55 120.62 8.41 -3.66 115.83 5.17 10
/data/non_redundant_PDB_database/3f/3ft1_C.pdb BBGBB 24 30 -61.82 118.74 8.04 -2.06 104.85 7.63 01
/data/non_redundant_PDB_database/3f/3ft1_D.pdb BGBB 25 30 -90.95 119.81 8.23 -3.76 117.18 4.90 10
/data/non_redundant_PDB_database/3f/3fxq_A.pdb BB 164 167 -125.14 39.46 10.18 -3.83 112.10 3.10 00
/data/non_redundant_PDB_database/3f/3fxq_B.pdb BB 165 168 -107.22 40.36 10.05 -3.85 112.53 2.49 00
/data/non_redundant_PDB_database/3g/3g1p_A.pdb BBBGB 121 127 31.17 135.13 12.08 -7.57 128.81 6.88 00
/data/non_redundant_PDB_database/3g/3g1p_B.pdb BBBGB 121 127 31.90 133.74 12.07 -7.62 129.12 7.12 00
/data/non_redundant_PDB_database/3g/3g2m_B.pdb BBBBA 155 161 132.96 41.10 18.57 6.15 70.66 0.26 10
/data/non_redundant_PDB_database/3g/3g5b_A.pdb BAAE 9 14 20.37 159.60 6.60 3.97 52.94 4.64 11
/data/non_redundant_PDB_database/3g/3g5b_A.pdb ABB 134 138 -25.95 154.62 9.24 0.30 88.17 8.28 11
/data/non_redundant_PDB_database/3g/3g5b_A.pdb BABAAB 145 152 24.01 146.55 10.87 -0.79 94.17 10.62 00
/data/non_redundant_PDB_database/3g/3g5b_A.pdb BAGBB 208 214 -29.32 132.82 10.39 6.89 48.49 2.16 00
/data/non_redundant_PDB_database/3g/3g7d_A.pdb BB 132 135 5.58 135.67 9.58 -1.03 96.16 7.30 01
/data/non_redundant_PDB_database/3g/3g7d_A.pdb BBGBBB 168 175 8.38 131.02 10.25 0.85 85.24 6.74 10
/data/non_redundant_PDB_database/3g/3g7d_A.pdb ABABB 178 184 -12.96 156.59 6.99 1.64 76.42 1.94 11
/data/non_redundant_PDB_database/3g/3g7d_A.pdb EB 346 349 -22.26 155.07 8.22 6.51 37.62 4.51 01
/data/non_redundant_PDB_database/3g/3g7d_A.pdb BBGB 364 369 20.72 136.19 6.96 1.62 76.54 6.22 10
/data/non_redundant_PDB_database/3g/3g7d_A.pdb BBGBB 372 378 21.37 149.39 8.30 2.91 69.46 7.38 11
/data/non_redundant_PDB_database/3g/3g7d_A.pdb EOG 381 385 -17.88 148.28 10.24 0.89 85.04 9.85 00
/data/non_redundant_PDB_database/3g/3g91_A.pdb AAAAAA 226 233 16.30 156.25 10.65 1.85 80.00 5.88 01
/data/non_redundant_PDB_database/3g/3ga3_A.pdb BAAA 90 95 100.51 67.73 8.98 2.43 74.28 4.68 11
/data/non_redundant_PDB_database/3g/3gbg_A.pdb BBGB 11 16 -2.02 126.38 8.04 5.57 46.12 3.16 10
/data/non_redundant_PDB_database/3g/3gbg_A.pdb BABB 23 28 -21.91 115.84 11.15 -6.41 125.06 7.24 01
/data/non_redundant_PDB_database/3g/3gbg_A.pdb ABE 32 36 -27.51 126.67 7.70 -5.31 133.63 7.34 10
/data/non_redundant_PDB_database/3g/3gbg_A.pdb AA 51 54 59.72 111.35 5.30 4.81 24.85 1.17 01
/data/non_redundant_PDB_database/3g/3gbg_A.pdb BBGB 58 63 6.14 137.98 9.30 4.62 60.17 3.92 10
/data/non_redundant_PDB_database/3g/3gbg_A.pdb ABABB 70 76 -7.42 156.22 7.62 -0.79 95.96 5.53 11
/data/non_redundant_PDB_database/3g/3gbw_A.pdb A 9 11 77.61 56.47 5.69 0.77 82.22 0.90 10
/data/non_redundant_PDB_database/3g/3gbw_A.pdb BBGB 99 104 15.77 140.60 8.72 3.27 67.96 4.65 10
/data/non_redundant_PDB_database/3g/3gbw_A.pdb BBBBB 113 119 76.79 122.00 16.87 2.61 81.12 8.35 10
/data/non_redundant_PDB_database/3g/3gd0_A.pdb AAGBABB 11 19 -15.45 163.86 8.58 0.64 85.74 6.41 11
/data/non_redundant_PDB_database/3g/3gd0_A.pdb B 74 76 -6.87 98.67 5.56 -2.13 112.51 0.06 11
/data/non_redundant_PDB_database/3g/3gd0_A.pdb ABBA 348 353 -1.08 171.69 9.96 -3.32 109.50 7.59 10
/data/non_redundant_PDB_database/3g/3ge3_E.pdb G 53 55 -37.78 133.28 5.87 -1.82 108.02 4.24 00
/data/non_redundant_PDB_database/3g/3ge3_E.pdb E 84 86 -57.19 109.14 6.91 -1.92 106.16 5.02 00
/data/non_redundant_PDB_database/3g/3gf6_A.pdb BABB 32 37 17.73 96.73 11.76 3.07 74.88 7.63 01
/data/non_redundant_PDB_database/3g/3gf6_B.pdb BABB 32 37 6.56 83.27 11.07 3.34 72.43 7.52 01
/data/non_redundant_PDB_database/3g/3gf6_B.pdb BBA 180 184 -55.72 115.68 11.29 -0.65 93.32 5.32 10
/data/non_redundant_PDB_database/3g/3gf6_B.pdb ABABBBB 195 203 -46.12 146.92 16.20 8.45 58.56 14.50 10
/data/non_redundant_PDB_database/3g/3gfu_A.pdb AABAB 12 18 -30.02 145.10 7.61 -6.28 145.62 0.46 11
/data/non_redundant_PDB_database/3g/3gfu_A.pdb ABAABB 24 31 -15.17 154.29 6.87 1.50 77.34 5.54 11
/data/non_redundant_PDB_database/3g/3gfu_A.pdb BA 52 55 -147.82 31.22 7.87 -5.13 130.63 5.92 00
/data/non_redundant_PDB_database/3g/3gfu_A.pdb BBGB 58 63 -0.51 147.03 6.34 3.48 56.67 4.04 10
/data/non_redundant_PDB_database/3g/3gfu_A.pdb BBBABBBB 140 149 -29.39 141.32 11.91 -2.50 102.14 11.84 01
/data/non_redundant_PDB_database/3g/3gfu_B.pdb BBEB 30 35 23.44 112.51 11.74 -6.04 120.94 7.81 01
/data/non_redundant_PDB_database/3g/3gfu_C.pdb AABAB 12 18 -27.23 146.17 7.58 -6.08 143.34 0.64 11
/data/non_redundant_PDB_database/3g/3gfu_C.pdb ABAABB 24 31 -15.26 154.78 6.85 1.83 74.55 5.37 11
/data/non_redundant_PDB_database/3g/3gfu_C.pdb BA 52 55 -148.74 30.22 8.01 -5.86 137.08 5.71 00
/data/non_redundant_PDB_database/3g/3gfu_C.pdb BBGB 58 63 -1.56 145.82 6.17 4.04 49.03 3.76 10
/data/non_redundant_PDB_database/3g/3gfu_C.pdb BBBABBBB 138 147 -29.90 139.18 12.02 -2.74 103.15 11.95 01
/data/non_redundant_PDB_database/3g/3gfu_D.pdb BBEB 30 35 23.38 111.93 11.71 -6.30 122.56 7.89 01
/data/non_redundant_PDB_database/3g/3gir_A.pdb AAAB 49 54 42.53 75.79 12.39 -7.89 129.54 4.31 00
/data/non_redundant_PDB_database/3g/3gir_A.pdb BBB 138 142 48.24 80.95 12.72 -8.24 130.39 1.64 00
/data/non_redundant_PDB_database/3g/3gk6_A.pdb BB 13 16 0.16 59.64 9.27 -0.69 94.29 2.51 11
/data/non_redundant_PDB_database/3g/3gk6_A.pdb BB 96 99 126.55 73.42 9.02 2.09 76.61 0.12 11
/data/non_redundant_PDB_database/3g/3gkn_A.pdb BB 121 124 107.92 45.77 8.12 3.67 63.13 2.02 11
/data/non_redundant_PDB_database/3g/3gkn_B.pdb BB 116 119 96.63 52.53 8.29 4.00 61.11 1.44 11
/data/non_redundant_PDB_database/3g/3gmg_A.pdb GGBBBBOB 77 86 -152.77 31.90 11.86 -5.53 117.81 10.12 11
/data/non_redundant_PDB_database/3g/3gmg_B.pdb GGBBBBOB 77 86 -149.77 34.10 11.58 -5.78 119.94 10.23 11
/data/non_redundant_PDB_database/3g/3gmo_A.pdb BAB 201 205 -6.39 135.69 8.72 0.80 84.76 8.45 01
/data/non_redundant_PDB_database/3g/3gmo_B.pdb BABB 31 36 -6.78 136.53 12.62 3.22 75.23 12.41 00
/data/non_redundant_PDB_database/3g/3gms_A.pdb BBBBBAA 25 33 55.56 130.58 16.84 -5.64 109.57 6.20 01
/data/non_redundant_PDB_database/3g/3gne_A.pdb AEAB 24 29 -17.05 83.96 10.35 1.24 83.13 6.50 00
/data/non_redundant_PDB_database/3g/3gne_B.pdb AEAB 24 29 -17.23 84.03 10.34 1.19 83.37 6.53 00
/data/non_redundant_PDB_database/3g/3goh_A.pdb BBBBBAA 22 30 47.30 143.15 16.62 6.22 68.01 0.29 11
/data/non_redundant_PDB_database/3g/3gon_A.pdb BBBABBB 193 201 15.49 135.86 18.67 13.21 44.94 0.08 10
/data/non_redundant_PDB_database/3g/3gq8_A.pdb GB 135 138 -0.98 159.96 9.17 1.27 82.03 7.87 00
/data/non_redundant_PDB_database/3g/3gqq_A.pdb BAAAGGA 50 58 -32.46 139.94 15.58 -0.99 93.63 15.34 00
/data/non_redundant_PDB_database/3g/3gqq_A.pdb BBABBBBG 80 89 -46.61 133.94 12.88 -1.62 97.22 11.63 01
/data/non_redundant_PDB_database/3g/3gqq_A.pdb BBBBBBGB 108 117 -75.78 125.84 16.96 -5.05 107.32 10.36 00
/data/non_redundant_PDB_database/3g/3gqq_B.pdb AEBBBBGB 117 126 -74.15 129.39 16.52 -4.05 104.18 8.07 00
/data/non_redundant_PDB_database/3g/3gqq_C.pdb BOOAAGGA 51 60 -31.00 138.51 15.78 -0.13 90.47 15.68 00
/data/non_redundant_PDB_database/3g/3gqq_C.pdb AEBBBBGB 110 119 -74.52 128.78 16.35 -4.09 104.47 7.79 00
/data/non_redundant_PDB_database/3g/3gqq_D.pdb BBABBBBG 92 101 -47.28 133.18 12.74 -1.70 97.68 11.56 01
/data/non_redundant_PDB_database/3g/3gqq_D.pdb BBBBBBGB 120 129 -75.07 126.87 16.89 -3.50 101.95 10.61 00
/data/non_redundant_PDB_database/3g/3gqq_E.pdb OGGA 48 53 -32.00 139.61 15.64 -0.69 92.51 14.85 00
/data/non_redundant_PDB_database/3g/3gqq_E.pdb BBABBBBG 75 84 -46.22 134.48 12.93 -2.46 100.99 11.80 01
/data/non_redundant_PDB_database/3g/3gqq_E.pdb BBBBBBGB 103 112 -75.63 127.14 17.05 -3.51 101.89 10.99 00
/data/non_redundant_PDB_database/3g/3gqq_F.pdb BABA 48 53 -29.82 144.91 15.12 -0.97 93.68 14.97 00
/data/non_redundant_PDB_database/3g/3gqq_F.pdb BBABBBBG 75 84 -46.01 134.69 12.68 -1.99 99.02 11.73 01
/data/non_redundant_PDB_database/3g/3gqq_F.pdb BBBBBBGB 103 112 -71.63 130.26 16.85 -2.88 99.84 10.27 00
/data/non_redundant_PDB_database/3g/3gre_A.pdb BABBB 353 359 13.69 149.62 13.55 5.47 66.17 11.17 00
/data/non_redundant_PDB_database/3g/3gs9_A.pdb BAAGABBB 120 129 -13.59 149.77 17.47 5.34 72.21 14.10 01
/data/non_redundant_PDB_database/3g/3gs9_A.pdb AAABEB 165 172 17.13 81.45 15.41 -1.02 93.78 0.68 00
/data/non_redundant_PDB_database/3g/3gs9_A.pdb AAABBA 191 198 -69.69 76.03 17.97 11.86 48.70 3.71 00
/data/non_redundant_PDB_database/3g/3gve_A.pdb EBGGA 273 279 27.98 158.67 4.86 1.53 71.68 2.44 11
/data/non_redundant_PDB_database/3g/3gve_B.pdb EBGGA 273 279 27.96 158.62 4.83 1.49 72.06 2.56 11
/data/non_redundant_PDB_database/3g/3gza_A.pdb BBAEAB 397 404 -18.40 152.23 9.46 1.81 78.99 9.34 11
/data/non_redundant_PDB_database/3g/3gza_A.pdb XXX 411 415 -27.74 125.80 10.50 -7.17 133.10 5.35 10
/data/non_redundant_PDB_database/3g/3gza_B.pdb BBAEAB 390 397 -17.85 152.95 9.41 2.03 77.53 9.32 11
/data/non_redundant_PDB_database/3g/3gza_B.pdb XXX 404 408 -28.12 124.61 10.49 -7.01 131.97 5.41 10
/data/non_redundant_PDB_database/3h/3h09_A.pdb BBGABB 211 218 -5.20 108.73 10.39 -1.52 98.40 9.44 11
/data/non_redundant_PDB_database/3h/3h09_A.pdb ABBBBBGB 417 426 -4.83 170.62 14.92 -4.35 106.95 13.32 10
/data/non_redundant_PDB_database/3h/3h09_A.pdb EAB 430 434 -5.40 138.57 9.29 2.63 73.53 8.46 00
/data/non_redundant_PDB_database/3h/3h09_A.pdb ABBEBBAB 437 446 19.24 160.91 12.05 -3.81 108.41 11.41 10
/data/non_redundant_PDB_database/3h/3h09_A.pdb ABE 449 453 17.04 141.85 7.92 1.43 79.59 6.08 10
/data/non_redundant_PDB_database/3h/3h09_A.pdb BABAABB 525 533 5.44 142.10 8.72 0.15 89.04 6.75 01
/data/non_redundant_PDB_database/3h/3h09_A.pdb BABAAB 653 660 -9.67 151.86 10.07 1.41 81.98 9.89 00
/data/non_redundant_PDB_database/3h/3h09_A.pdb ABEBBBBE 663 672 16.04 145.34 15.30 -1.80 96.77 15.13 10
/data/non_redundant_PDB_database/3h/3h09_A.pdb E 677 679 -24.28 141.94 6.95 3.35 61.20 5.30 00
/data/non_redundant_PDB_database/3h/3h09_A.pdb BBG 737 741 58.51 90.50 6.95 2.30 70.64 3.03 11
/data/non_redundant_PDB_database/3h/3h09_A.pdb EBBBGBB 758 766 96.75 77.98 13.08 -9.43 136.14 11.63 00
/data/non_redundant_PDB_database/3h/3h09_A.pdb B 810 812 108.40 101.23 6.72 2.88 64.68 0.28 10
/data/non_redundant_PDB_database/3h/3h09_A.pdb B 901 903 128.17 71.00 7.04 -0.98 98.00 1.24 01
/data/non_redundant_PDB_database/3h/3h09_A.pdb AAABBBBG 925 934 9.25 163.51 12.09 -4.47 111.72 11.68 01
/data/non_redundant_PDB_database/3h/3h09_A.pdb BABBBA 940 947 -6.48 167.54 7.39 -1.16 99.05 5.81 11
/data/non_redundant_PDB_database/3h/3h09_B.pdb BBGABB 211 218 -4.13 107.89 10.36 -1.30 97.22 9.37 11
/data/non_redundant_PDB_database/3h/3h09_B.pdb EAB 430 434 -4.91 139.11 9.28 2.52 74.26 8.52 00
/data/non_redundant_PDB_database/3h/3h09_B.pdb ABBEBBAB 437 446 19.00 161.17 11.99 -3.44 106.69 11.18 10
/data/non_redundant_PDB_database/3h/3h09_B.pdb ABE 449 453 17.98 141.25 7.97 1.63 78.19 5.88 10
/data/non_redundant_PDB_database/3h/3h09_B.pdb BABAABB 525 533 4.88 142.58 8.74 0.19 88.78 6.78 01
/data/non_redundant_PDB_database/3h/3h09_B.pdb BABAAB 653 660 -9.23 151.57 10.12 1.49 81.56 9.94 00
/data/non_redundant_PDB_database/3h/3h09_B.pdb BBG 737 741 57.26 91.19 6.95 2.16 71.94 2.99 11
/data/non_redundant_PDB_database/3h/3h09_B.pdb EBBBGBB 758 766 96.28 78.34 13.03 -9.10 134.30 11.58 00
/data/non_redundant_PDB_database/3h/3h09_B.pdb B 810 812 108.52 102.07 6.75 2.93 64.23 0.39 10
/data/non_redundant_PDB_database/3h/3h09_B.pdb B 901 903 125.37 72.34 7.04 -0.90 97.31 1.19 01
/data/non_redundant_PDB_database/3h/3h09_B.pdb AAGBBBAB 911 920 -41.52 136.36 12.92 2.29 79.81 9.25 10
/data/non_redundant_PDB_database/3h/3h09_B.pdb AAABBBBG 925 934 9.05 163.75 12.14 -5.05 114.61 11.67 01
/data/non_redundant_PDB_database/3h/3h0o_A.pdb ABBBBE 11 18 -30.29 154.47 13.72 -10.33 138.84 13.42 11
/data/non_redundant_PDB_database/3h/3h0o_A.pdb BBBBBG 25 32 -4.96 161.51 14.30 2.42 80.27 5.98 01
/data/non_redundant_PDB_database/3h/3h20_A.pdb BBGBBBA 61 69 31.24 145.26 8.12 -7.51 157.68 6.58 11
/data/non_redundant_PDB_database/3h/3h2z_A.pdb G 61 63 45.76 64.75 5.55 -1.21 102.63 4.32 01
/data/non_redundant_PDB_database/3h/3h2z_A.pdb ABB 172 176 -10.84 75.33 11.14 -6.25 124.12 4.20 10
/data/non_redundant_PDB_database/3h/3h5n_A.pdb BAABB 5 11 48.26 53.15 12.17 1.15 84.57 8.26 11
/data/non_redundant_PDB_database/3h/3h5n_B.pdb BAABB 5 11 35.29 52.65 12.09 0.77 86.33 8.47 11
/data/non_redundant_PDB_database/3h/3h5n_C.pdb BAABB 5 11 41.51 55.81 12.13 0.71 86.64 7.96 11
/data/non_redundant_PDB_database/3h/3h5n_D.pdb BAABB 5 11 28.78 54.52 12.06 0.98 85.34 8.42 11
/data/non_redundant_PDB_database/3h/3h63_A.pdb BBBAAB 54 61 4.07 143.23 11.66 -3.38 106.85 7.31 10
/data/non_redundant_PDB_database/3h/3h63_C.pdb BBBAAB 54 61 6.21 141.98 11.38 -2.84 104.47 7.51 10
/data/non_redundant_PDB_database/3h/3h6j_A.pdb BAEABA 120 127 -42.18 126.40 9.75 -4.20 115.49 3.76 10
/data/non_redundant_PDB_database/3h/3h6j_A.pdb BGB 344 348 1.73 146.57 8.90 8.84 6.24 0.47 00
/data/non_redundant_PDB_database/3h/3h6j_A.pdb AGBABBBA 352 361 -50.48 128.72 14.91 -11.82 142.42 13.32 00
/data/non_redundant_PDB_database/3h/3h6j_A.pdb E 391 393 -64.73 70.39 6.64 1.47 77.24 5.05 00
/data/non_redundant_PDB_database/3h/3h7j_A.pdb BBG 40 44 5.50 135.81 6.98 2.61 68.04 2.12 11
/data/non_redundant_PDB_database/3h/3h7j_A.pdb BGAB 76 81 21.87 126.66 8.93 5.00 55.91 2.94 00
/data/non_redundant_PDB_database/3h/3h7j_A.pdb BBGBB 84 90 15.04 134.47 7.09 0.78 83.65 6.39 11
/data/non_redundant_PDB_database/3h/3h7j_A.pdb ABABB 94 100 -4.80 140.17 6.78 1.02 81.34 5.40 11
/data/non_redundant_PDB_database/3h/3h7j_A.pdb ABB 171 175 8.70 122.48 6.91 -1.32 101.02 6.03 10
/data/non_redundant_PDB_database/3h/3h7j_A.pdb BGB 188 192 18.63 127.17 9.07 8.01 27.93 2.69 00
/data/non_redundant_PDB_database/3h/3h7j_A.pdb BBGBB 195 201 23.18 144.27 7.64 1.37 79.71 6.58 11
/data/non_redundant_PDB_database/3h/3h7j_A.pdb ABABB 205 211 -1.22 151.13 7.30 0.58 85.47 6.32 11
/data/non_redundant_PDB_database/3h/3h7j_B.pdb BBG 40 44 9.65 136.25 6.86 2.45 69.08 2.04 11
/data/non_redundant_PDB_database/3h/3h7j_B.pdb BGA 76 80 44.16 128.08 6.95 5.22 41.38 0.34 01
/data/non_redundant_PDB_database/3h/3h7j_B.pdb BBGBB 84 90 18.70 133.41 7.13 1.01 81.87 6.33 11
/data/non_redundant_PDB_database/3h/3h7j_B.pdb ABABB 94 100 -3.56 139.25 6.75 1.57 76.57 5.45 11
/data/non_redundant_PDB_database/3h/3h7j_B.pdb BBGB 187 192 40.21 129.27 8.01 2.05 75.19 3.29 10
/data/non_redundant_PDB_database/3h/3h7j_B.pdb BBGBB 195 201 23.66 143.42 7.67 1.27 80.47 6.66 11
/data/non_redundant_PDB_database/3h/3h7j_B.pdb ABABB 205 211 -5.44 149.11 7.14 0.62 85.05 6.24 11
/data/non_redundant_PDB_database/1i/1itx_A.pdb BBGG 48 53 -64.74 122.12 8.47 2.81 70.66 4.51 00
/data/non_redundant_PDB_database/1i/1itx_A.pdb A 304 306 96.78 70.78 5.36 0.65 83.06 2.06 10
/data/non_redundant_PDB_database/1i/1iye_B.pdb AAB 191 195 -79.40 104.56 5.65 -5.19 156.74 1.42 10
/data/non_redundant_PDB_database/1i/1iz6_A.pdb AAB 60 64 4.79 138.13 8.62 -3.31 112.56 0.04 10
/data/non_redundant_PDB_database/1i/1iz6_A.pdb BB 68 71 166.52 11.17 9.78 1.74 79.75 1.74 10
/data/non_redundant_PDB_database/1i/1iz6_B.pdb AAB 60 64 5.24 134.11 8.54 3.16 68.31 0.11 00
/data/non_redundant_PDB_database/1i/1iz6_B.pdb BB 68 71 -170.07 4.82 9.57 1.80 79.15 1.29 10
/data/non_redundant_PDB_database/1i/1iz6_C.pdb AAB 60 64 0.06 144.99 8.81 -3.64 114.37 0.72 10
/data/non_redundant_PDB_database/1i/1iz6_C.pdb BB 68 71 164.84 6.72 9.72 2.62 74.39 1.59 10
/data/non_redundant_PDB_database/3h/3h8t_A.pdb AABAABB 10 18 -11.14 153.76 7.83 1.41 79.59 3.85 01
/data/non_redundant_PDB_database/3h/3h8t_A.pdb AGB 141 145 32.10 62.43 11.30 6.00 57.94 1.84 10
/data/non_redundant_PDB_database/3h/3h8t_B.pdb AABAABB 10 18 -10.18 154.63 7.88 1.48 79.16 3.80 01
/data/non_redundant_PDB_database/3h/3h8t_B.pdb AGB 141 145 32.44 62.15 11.30 6.16 57.00 1.78 10
/data/non_redundant_PDB_database/3h/3h9c_A.pdb AAAGBBB 172 180 -141.02 69.13 9.80 -3.25 109.39 3.21 10
/data/non_redundant_PDB_database/3h/3h9m_A.pdb EBA 51 55 81.62 89.32 11.41 2.19 78.95 9.63 00
/data/non_redundant_PDB_database/3h/3h9m_A.pdb BA 113 116 64.43 89.24 9.06 -2.25 104.38 3.74 00
/data/non_redundant_PDB_database/3h/3h9m_A.pdb ABAB 218 223 3.04 116.54 12.50 -2.25 100.36 9.77 10
/data/non_redundant_PDB_database/3h/3h9m_A.pdb BBBG 351 356 59.52 85.97 11.46 -5.38 117.97 8.02 11
/data/non_redundant_PDB_database/3h/3hhs_A.pdb BB 484 487 -37.63 58.44 8.53 -2.46 106.74 4.29 11
/data/non_redundant_PDB_database/3h/3hhs_A.pdb ABABA 495 501 -37.99 140.11 10.50 0.24 88.70 9.41 10
/data/non_redundant_PDB_database/3h/3hhs_A.pdb BBB 537 541 -62.74 134.89 12.32 -3.51 106.55 0.48 00
/data/non_redundant_PDB_database/3h/3hhs_B.pdb BBB 477 481 -81.42 45.42 12.45 -4.18 109.64 6.84 10
/data/non_redundant_PDB_database/3h/3hhs_B.pdb AAGBB 488 494 -24.75 146.45 7.80 1.23 80.91 6.40 11
/data/non_redundant_PDB_database/3h/3hhs_B.pdb BOA 532 536 -19.45 151.76 8.51 5.57 49.14 0.79 10
/data/non_redundant_PDB_database/3h/3hi7_A.pdb AGBBA 386 392 149.70 28.09 13.48 -9.87 137.06 0.65 00
/data/non_redundant_PDB_database/3h/3hi7_A.pdb BB 409 412 -149.11 23.74 9.10 -1.76 101.13 1.27 11
/data/non_redundant_PDB_database/3h/3hi7_A.pdb B 472 474 -57.51 48.58 6.35 1.30 78.22 0.78 11
/data/non_redundant_PDB_database/3h/3hi7_B.pdb AGBBA 381 387 148.77 28.98 13.48 -10.17 138.95 0.23 00
/data/non_redundant_PDB_database/3h/3hi7_B.pdb BB 404 407 -148.47 23.41 9.09 -1.55 99.83 1.11 11
/data/non_redundant_PDB_database/3h/3hi7_B.pdb B 467 469 -61.30 47.98 6.34 1.54 75.92 0.68 11
/data/non_redundant_PDB_database/3h/3hid_A.pdb ABEBAAAG 33 42 9.95 151.70 11.77 1.91 80.68 7.04 11
/data/non_redundant_PDB_database/3h/3hid_A.pdb A 260 262 -82.06 95.94 5.33 -0.67 97.25 1.63 10
/data/non_redundant_PDB_database/3h/3hie_A.pdb AAABA 93 99 42.52 114.32 13.41 2.03 81.27 4.57 00
/data/non_redundant_PDB_database/3h/3hie_B.pdb AAABA 95 101 41.86 114.38 13.51 3.33 75.72 4.65 00
/data/non_redundant_PDB_database/3h/3hie_C.pdb AAABA 94 100 49.29 111.52 13.20 3.56 74.33 2.31 00
/data/non_redundant_PDB_database/3h/3hie_D.pdb AAABA 88 94 49.58 110.58 13.65 3.92 73.33 5.21 00
/data/non_redundant_PDB_database/3h/3hjh_A.pdb A 202 204 -32.40 72.75 5.81 -1.80 108.02 2.11 10
/data/non_redundant_PDB_database/3h/3hlz_B.pdb BAA 18 22 -3.75 125.34 7.27 -2.40 109.29 3.75 11
/data/non_redundant_PDB_database/3h/3hms_A.pdb BG 10 13 -25.51 104.53 5.93 -3.21 122.84 2.49 11
/data/non_redundant_PDB_database/3h/3hms_A.pdb ABAABB 17 24 46.12 126.40 8.92 -5.92 131.60 8.36 11
/data/non_redundant_PDB_database/3h/3hms_A.pdb ABBAABBG 64 73 43.66 131.55 10.61 2.00 79.12 8.97 11
/data/non_redundant_PDB_database/3h/3hms_A.pdb BAA 77 81 34.68 145.09 7.87 -6.98 152.48 5.39 01
/data/non_redundant_PDB_database/3h/3hmz_A.pdb AB 39 42 62.71 54.63 6.35 -1.45 103.20 3.87 11
/data/non_redundant_PDB_database/3h/3hn0_A.pdb ABAB 79 84 -153.97 26.68 13.89 0.40 88.35 4.38 11
/data/non_redundant_PDB_database/3h/3hn0_B.pdb ABBB 81 86 -157.48 22.38 14.48 1.12 85.57 3.82 11
/data/non_redundant_PDB_database/3h/3hn3_A.pdb ABBBA 102 108 -24.33 159.09 12.56 -6.67 122.11 11.46 10
/data/non_redundant_PDB_database/3h/3hn3_A.pdb EBGBB 122 128 -16.38 164.65 9.50 3.74 66.81 6.54 01
/data/non_redundant_PDB_database/3h/3hn3_A.pdb AB 200 203 20.02 114.88 5.68 -4.05 135.50 1.32 11
/data/non_redundant_PDB_database/3h/3hn3_A.pdb EBAB 227 232 -31.16 148.32 10.26 0.07 89.62 10.03 01
/data/non_redundant_PDB_database/3h/3hn3_A.pdb EA 250 253 -24.97 154.74 7.52 4.26 55.49 5.03 00
/data/non_redundant_PDB_database/3h/3hn3_B.pdb ABBBA 102 108 -24.57 158.88 12.57 -6.28 119.97 11.35 10
/data/non_redundant_PDB_database/3h/3hn3_B.pdb EBGBB 122 128 -16.92 163.96 9.58 3.43 69.02 6.16 01
/data/non_redundant_PDB_database/3h/3hn3_B.pdb AB 200 203 19.78 115.38 5.77 -4.22 137.04 1.34 11
/data/non_redundant_PDB_database/3h/3hn3_B.pdb EBAB 227 232 -30.35 149.30 10.16 0.00 90.00 9.69 01
/data/non_redundant_PDB_database/3h/3hn3_B.pdb EA 250 253 -22.62 157.03 7.64 4.39 54.86 4.83 00
/data/non_redundant_PDB_database/3h/3hn3_D.pdb ABBBA 101 107 -24.31 159.05 12.62 -6.37 120.31 11.12 10
/data/non_redundant_PDB_database/3h/3hn3_D.pdb EBGBB 121 127 -16.62 164.10 9.51 3.17 70.56 6.65 01
/data/non_redundant_PDB_database/3h/3hn3_D.pdb AB 198 201 19.11 115.52 5.69 -4.19 137.46 1.33 11
/data/non_redundant_PDB_database/3h/3hn3_D.pdb EBAB 225 230 -29.63 149.70 10.34 0.70 86.11 9.82 01
/data/non_redundant_PDB_database/3h/3hn3_D.pdb EA 248 251 -26.67 152.29 7.30 4.62 50.78 5.16 00
/data/non_redundant_PDB_database/3h/3hn3_E.pdb ABBBA 101 107 -24.21 159.00 12.47 -6.38 120.78 11.27 10
/data/non_redundant_PDB_database/3h/3hn3_E.pdb EBGBB 121 127 -16.79 164.10 9.45 3.54 68.03 6.39 01
/data/non_redundant_PDB_database/3h/3hn3_E.pdb AB 198 201 18.47 115.66 5.82 -3.96 132.92 1.28 11
/data/non_redundant_PDB_database/3h/3hn3_E.pdb GBAB 225 230 -31.24 148.31 10.17 -0.51 92.88 9.96 01
/data/non_redundant_PDB_database/3h/3hn3_E.pdb EA 248 251 -25.67 154.00 7.43 4.51 52.67 4.91 00
/data/non_redundant_PDB_database/3h/3hnx_A.pdb AAAA 37 42 138.17 30.43 9.16 -2.72 107.29 2.69 01
/data/non_redundant_PDB_database/3h/3hqx_A.pdb BBBABB 39 46 6.22 145.88 9.28 4.52 60.87 6.74 11
/data/non_redundant_PDB_database/3h/3hqx_A.pdb ABB 50 54 1.75 143.48 7.29 1.28 79.86 6.16 11
/data/non_redundant_PDB_database/3h/3hqx_A.pdb E 60 62 -30.23 138.78 7.06 3.13 63.69 4.59 00
/data/non_redundant_PDB_database/3h/3hqx_A.pdb BGB 77 81 23.44 134.05 8.36 4.51 57.32 6.20 00
/data/non_redundant_PDB_database/3h/3hqx_A.pdb BBG 84 88 17.13 143.45 6.98 1.98 73.55 2.44 11
/data/non_redundant_PDB_database/3h/3hqx_A.pdb BABB 93 98 -11.61 134.97 9.42 1.62 80.09 7.79 01
/data/non_redundant_PDB_database/3h/3hr6_A.pdb BBGG 69 74 -25.14 152.88 7.94 -2.16 105.82 4.66 00
/data/non_redundant_PDB_database/3h/3hr6_A.pdb BB 80 83 -38.64 123.41 8.14 0.06 89.60 3.71 11
/data/non_redundant_PDB_database/3h/3hr6_A.pdb BB 123 126 -8.73 27.48 9.83 1.18 83.13 0.13 00
/data/non_redundant_PDB_database/3h/3hr6_A.pdb BBBB 129 134 49.81 29.15 15.36 3.91 75.28 3.08 10
/data/non_redundant_PDB_database/3h/3hr6_A.pdb BBAA 178 183 51.88 127.60 10.15 -5.28 121.34 5.44 01
/data/non_redundant_PDB_database/3h/3hr6_A.pdb ABBBAAG 246 254 -5.21 170.62 12.05 5.50 62.81 6.33 10
/data/non_redundant_PDB_database/3h/3hr6_A.pdb AABGBEA 369 377 -122.00 39.56 11.18 -1.39 97.12 8.83 10
/data/non_redundant_PDB_database/3h/3hrg_A.pdb BBAB 73 78 44.11 90.34 9.74 -6.71 133.51 5.28 11
/data/non_redundant_PDB_database/3h/3hsu_A.pdb BBBBBBAB 200 209 -31.80 106.95 22.15 -3.21 98.33 15.58 11
/data/non_redundant_PDB_database/3h/3hwu_A.pdb XXX 69 73 -5.01 115.86 10.85 -3.49 108.74 10.64 01
/data/non_redundant_PDB_database/3h/3hxj_C.pdb BBA 63 67 -79.49 99.55 29.87 -20.48 133.30 24.26 00
/data/non_redundant_PDB_database/3h/3hxl_A.pdb ABAEBBB 71 79 71.21 50.21 20.86 -5.78 106.09 18.42 10
/data/non_redundant_PDB_database/3h/3hxl_A.pdb EBEBBBB 144 152 -31.08 148.66 16.34 14.73 25.69 7.48 01
/data/non_redundant_PDB_database/3h/3hxl_A.pdb AB 231 234 -31.93 45.44 7.86 0.59 85.67 4.44 10
/data/non_redundant_PDB_database/3h/3hzb_D.pdb BBG 43 47 12.51 150.66 6.66 2.59 67.14 2.48 11
/data/non_redundant_PDB_database/3i/3i09_A.pdb B 331 333 160.98 47.16 6.49 4.61 44.65 0.31 00
/data/non_redundant_PDB_database/3i/3i09_B.pdb B 331 333 152.33 46.94 6.52 4.73 43.52 0.25 00
/data/non_redundant_PDB_database/3i/3i2k_A.pdb ABOBBBGB 347 356 43.88 105.58 15.78 9.10 54.79 11.93 10
/data/non_redundant_PDB_database/3i/3i2k_A.pdb BBGB 513 518 15.13 122.31 6.97 0.28 87.71 5.12 10
/data/non_redundant_PDB_database/3i/3i57_A.pdb B 75 77 -156.16 27.48 6.31 -0.22 91.97 0.69 11
/data/non_redundant_PDB_database/3i/3i57_A.pdb BB 121 124 44.50 53.98 10.01 -1.69 99.70 0.74 01
/data/non_redundant_PDB_database/3i/3i57_B.pdb B 75 77 -157.66 24.93 6.29 -0.50 94.60 1.13 10
/data/non_redundant_PDB_database/3i/3i57_B.pdb BB 121 124 44.31 53.21 10.05 -1.63 99.35 0.92 01
/data/non_redundant_PDB_database/3i/3i7u_A.pdb XXX 58 62 74.90 87.13 10.30 6.35 51.94 1.92 11
/data/non_redundant_PDB_database/3i/3i7u_D.pdb XXX 59 63 -12.40 107.62 12.86 8.84 46.55 2.49 00
/data/non_redundant_PDB_database/3i/3i84_A.pdb BBOEB 20 26 -10.00 147.22 9.30 -7.32 141.88 8.83 11
/data/non_redundant_PDB_database/3i/3i84_A.pdb ABBEA 41 47 -29.59 147.07 12.07 -7.77 130.09 8.62 10
/data/non_redundant_PDB_database/3i/3i84_B.pdb ABAABB 26 33 -15.94 145.89 9.45 -7.53 142.80 9.03 11
/data/non_redundant_PDB_database/3i/3i84_B.pdb ABBEA 48 54 -27.98 145.60 12.14 -6.61 122.99 8.84 10
/data/non_redundant_PDB_database/3i/3i84_B.pdb AAAABEB 60 68 -12.51 164.89 13.30 4.13 71.89 5.13 01
/data/non_redundant_PDB_database/3i/3iay_A.pdb GBBB 60 65 -105.98 50.36 14.87 -11.55 140.94 11.09 01
/data/non_redundant_PDB_database/3i/3iay_A.pdb BBBGB 360 366 -25.25 143.18 10.72 8.71 35.71 0.52 00
/data/non_redundant_PDB_database/3i/3ib5_A.pdb A 136 138 85.41 78.00 5.35 1.58 72.82 2.41 10
/data/non_redundant_PDB_database/3i/3idu_A.pdb ABABB 40 46 -6.27 134.96 7.79 1.79 76.68 7.04 11
/data/non_redundant_PDB_database/3i/3idu_A.pdb BBGB 67 72 -11.06 148.08 6.89 5.76 33.35 4.01 10
/data/non_redundant_PDB_database/3i/3idu_A.pdb BABB 80 85 -20.45 158.42 13.28 -4.46 109.61 10.32 00
/data/non_redundant_PDB_database/3i/3idu_B.pdb ABABB 32 38 -6.35 135.96 7.58 1.70 77.04 6.94 11
/data/non_redundant_PDB_database/3i/3idu_B.pdb BBG 59 63 -14.88 153.37 5.98 3.35 55.95 2.28 11
/data/non_redundant_PDB_database/3i/3idu_B.pdb BABB 72 77 -24.65 156.25 12.94 -3.59 106.11 9.25 00
/data/non_redundant_PDB_database/3i/3ie4_A.pdb BBBG 21 26 11.46 159.53 9.76 -2.98 107.79 4.08 01
/data/non_redundant_PDB_database/3i/3ie4_A.pdb ABBBGG 51 58 -39.28 154.25 10.30 -4.44 115.57 9.48 10
/data/non_redundant_PDB_database/3i/3ie4_B.pdb BBBG 21 26 14.52 156.46 9.54 -2.69 106.38 4.66 01
/data/non_redundant_PDB_database/3i/3ie4_B.pdb ABBBGG 51 58 -27.07 158.99 10.32 -3.88 112.06 8.70 10
/data/non_redundant_PDB_database/3i/3ie7_A.pdb ABB 7 11 -36.50 87.52 9.24 -0.52 93.26 7.00 10
/data/non_redundant_PDB_database/3i/3ii7_A.pdb BBABAAB 273 281 -4.80 130.05 17.16 -5.68 109.33 2.36 00
/data/non_redundant_PDB_database/3i/3iii_A.pdb ABOBBAAB 345 354 48.86 104.93 14.62 9.77 48.03 12.91 10
/data/non_redundant_PDB_database/3i/3iii_A.pdb AABAAB 380 387 0.54 147.94 7.58 3.72 60.63 2.90 00
/data/non_redundant_PDB_database/3i/3iii_A.pdb BBGB 498 503 18.96 122.10 6.94 3.20 62.51 4.63 10
/data/non_redundant_PDB_database/3i/3ikw_A.pdb BABAAA 38 45 2.85 154.25 9.74 6.90 44.92 5.20 11
/data/non_redundant_PDB_database/3i/3ikw_A.pdb BBEEBBA 217 225 -78.69 59.66 22.69 8.67 67.55 5.45 00
/data/non_redundant_PDB_database/3i/3ilv_A.pdb BB 146 149 24.05 150.23 9.61 0.78 85.34 3.02 00
/data/non_redundant_PDB_database/3i/3ilv_A.pdb BBBGBABA 234 243 -15.37 165.04 14.19 0.92 86.29 8.99 00
/data/non_redundant_PDB_database/3i/3ilw_A.pdb B 218 220 -97.87 39.89 6.62 -1.92 106.90 1.40 10
/data/non_redundant_PDB_database/3i/3ilw_A.pdb B 308 310 37.81 27.34 5.79 2.16 68.12 0.12 01
/data/non_redundant_PDB_database/3i/3ilw_B.pdb B 217 219 -97.18 33.20 6.67 -1.95 106.99 1.31 10
/data/non_redundant_PDB_database/3i/3ilw_B.pdb B 307 309 32.26 27.22 5.67 -1.89 109.53 0.01 11
/data/non_redundant_PDB_database/3i/3im1_A.pdb BBABA 279 285 -24.45 158.94 12.74 -0.66 92.95 9.39 10
/data/non_redundant_PDB_database/3i/3im1_A.pdb BBBB 293 298 -49.16 136.64 14.40 -1.71 96.81 2.38 00
/data/non_redundant_PDB_database/3i/3imh_A.pdb B 190 192 -3.75 71.53 5.64 -2.13 112.20 1.35 11
/data/non_redundant_PDB_database/3i/3imh_A.pdb AGBOBA 247 254 -19.33 117.73 9.19 -0.13 90.80 4.04 10
/data/non_redundant_PDB_database/3i/3imh_A.pdb ABA 267 271 -47.86 126.70 8.83 -2.28 104.98 7.04 10
/data/non_redundant_PDB_database/3i/3imh_B.pdb B 190 192 -5.58 71.51 5.63 -2.21 113.13 1.41 11
/data/non_redundant_PDB_database/3i/3imh_B.pdb AGBOBA 247 254 -18.50 118.00 9.19 0.13 89.19 4.35 11
/data/non_redundant_PDB_database/3i/3imh_B.pdb ABA 267 271 -47.95 126.80 8.84 -2.38 105.59 6.97 10
/data/non_redundant_PDB_database/3i/3iox_A.pdb BBGB 215 220 0.48 143.76 6.65 1.93 73.09 5.67 10
/data/non_redundant_PDB_database/3i/3ipf_A.pdb BG 7 10 10.12 89.55 6.94 -3.97 124.88 2.71 11
/data/non_redundant_PDB_database/3i/3ipf_B.pdb BGBA 7 12 -30.75 127.32 11.99 -8.57 135.59 5.32 10
/data/non_redundant_PDB_database/3i/3iq0_A.pdb EBB 6 10 -66.13 76.82 12.78 0.49 87.82 9.11 00
/data/non_redundant_PDB_database/3i/3iq0_A.pdb AABBB 83 89 104.91 86.31 11.41 -11.15 167.73 6.66 10
/data/non_redundant_PDB_database/3i/3iq0_B.pdb BB 8 11 -77.17 74.43 10.00 -0.89 95.10 0.15 11
/data/non_redundant_PDB_database/3i/3iq0_B.pdb AABBB 84 90 100.79 86.22 11.45 -11.21 168.38 6.30 10
/data/non_redundant_PDB_database/3i/3irb_A.pdb BBAAA 68 74 17.62 80.62 12.93 -7.59 125.95 3.76 01
/data/non_redundant_PDB_database/3i/3irb_B.pdb BAAA 66 71 -2.06 53.26 9.33 -1.09 96.71 5.12 11
/data/non_redundant_PDB_database/3i/3isr_A.pdb ABB 17 21 -0.78 149.38 6.95 2.69 67.19 4.05 11
/data/non_redundant_PDB_database/3i/3isr_A.pdb BBG 67 71 -0.67 143.55 7.27 1.17 80.76 4.20 11
/data/non_redundant_PDB_database/3i/3isr_A.pdb EB 251 254 -4.09 153.38 8.68 1.07 82.90 7.62 01
/data/non_redundant_PDB_database/3i/3isr_B.pdb ABB 20 24 -0.40 149.42 6.99 2.89 65.59 4.08 11
/data/non_redundant_PDB_database/3i/3isr_B.pdb BBG 70 74 0.94 145.20 7.51 1.43 79.03 3.63 11
/data/non_redundant_PDB_database/3i/3isr_B.pdb B 86 88 33.57 22.49 6.90 -0.87 97.22 1.52 10
/data/non_redundant_PDB_database/3i/3isr_B.pdb EB 254 257 -7.87 151.20 8.57 0.61 85.95 7.38 01
/data/non_redundant_PDB_database/3i/3isr_C.pdb ABB 16 20 0.58 149.61 7.01 2.69 67.48 4.10 11
/data/non_redundant_PDB_database/3i/3isr_C.pdb BBG 66 70 -3.90 143.55 7.45 0.96 82.63 4.17 11
/data/non_redundant_PDB_database/3i/3isr_C.pdb EB 250 253 -6.48 152.10 8.57 0.90 84.00 7.63 01
/data/non_redundant_PDB_database/3i/3isr_D.pdb ABB 20 24 0.35 149.42 7.00 2.98 64.80 4.29 11
/data/non_redundant_PDB_database/3i/3isr_D.pdb BBBB 48 53 -28.45 156.66 11.60 -2.04 100.11 9.48 01
/data/non_redundant_PDB_database/3i/3isr_D.pdb BBG 70 74 1.21 140.85 6.90 1.67 75.96 4.22 11
/data/non_redundant_PDB_database/3i/3isr_D.pdb EB 254 257 -4.03 151.30 8.39 1.74 78.02 7.43 01
/data/non_redundant_PDB_database/3i/3isx_A.pdb ABBB 64 69 -105.50 57.10 14.41 -2.19 98.75 8.74 11
/data/non_redundant_PDB_database/3i/3ite_A.pdb BEAB 327 332 -24.46 111.92 6.30 -4.13 130.94 6.28 10
/data/non_redundant_PDB_database/3i/3ite_B.pdb BEAB 329 334 -25.24 111.20 6.30 -4.11 130.70 6.29 10
/data/non_redundant_PDB_database/3i/3itq_A.pdb BGBB 101 106 98.43 106.81 11.57 5.28 62.85 6.13 00
/data/non_redundant_PDB_database/3i/3itq_B.pdb BGBB 99 104 97.17 108.44 11.52 4.99 64.34 6.41 00
/data/non_redundant_PDB_database/3i/3iup_A.pdb BBBBBAA 24 32 57.55 138.16 16.07 -4.04 104.58 0.75 01
/data/non_redundant_PDB_database/3i/3iup_A.pdb BEAB 91 96 85.92 65.69 13.48 2.40 79.75 5.85 11
/data/non_redundant_PDB_database/3i/3iup_A.pdb ABAA 283 288 83.15 87.65 10.71 4.96 62.40 5.13 11
/data/non_redundant_PDB_database/3i/3iup_B.pdb BBBBBAA 24 32 56.87 138.89 16.02 -3.92 104.15 0.97 01
/data/non_redundant_PDB_database/3i/3iup_B.pdb BEAB 91 96 89.41 65.36 13.52 2.17 80.78 5.96 11
/data/non_redundant_PDB_database/3i/3iup_B.pdb ABAA 283 288 81.40 89.15 10.81 4.97 62.61 5.13 11
/data/non_redundant_PDB_database/3i/3ius_A.pdb B 147 149 -34.86 73.28 6.63 1.32 78.50 1.07 10
/data/non_redundant_PDB_database/3i/3ius_B.pdb B 147 149 -36.79 74.62 6.64 1.33 78.48 1.26 10
/data/non_redundant_PDB_database/3i/3iuz_A.pdb BBB 277 281 -86.99 43.16 11.98 -1.18 95.65 4.21 10
/data/non_redundant_PDB_database/3i/3iuz_A.pdb BB 299 302 146.23 23.30 9.10 5.19 55.23 2.03 11
/data/non_redundant_PDB_database/3i/3ive_A.pdb BBAEGGA 244 252 39.65 158.42 12.12 4.05 70.46 1.87 11
/data/non_redundant_PDB_database/3j/3jr7_A.pdb BB 28 31 -15.01 42.85 10.14 1.84 79.56 2.67 00
/data/non_redundant_PDB_database/3j/3jr7_B.pdb BB 28 31 -14.93 45.06 10.15 2.29 76.94 2.85 00
/data/non_redundant_PDB_database/3j/3js6_A.pdb B 27 29 -65.07 70.88 5.50 0.72 82.42 1.38 11
/data/non_redundant_PDB_database/3j/3js8_A.pdb AAAABAB 81 89 37.01 55.81 17.46 -9.61 123.40 6.68 01
/data/non_redundant_PDB_database/3j/3js8_A.pdb BB 214 217 -43.93 83.48 10.04 4.58 62.86 0.24 10
/data/non_redundant_PDB_database/3j/3jsy_A.pdb ABB 152 156 -7.14 97.50 9.63 0.31 88.15 6.52 11
/data/non_redundant_PDB_database/3j/3jsy_B.pdb ABB 152 156 8.38 92.56 9.29 1.01 83.77 5.71 11
/data/non_redundant_PDB_database/3j/3ju4_A.pdb BBGABB 67 74 92.41 85.56 10.76 -5.19 118.84 9.87 11
/data/non_redundant_PDB_database/3j/3ju4_A.pdb BB 182 185 140.80 35.70 8.87 2.89 70.96 3.06 11
/data/non_redundant_PDB_database/3j/3ju4_A.pdb BAAABBB 265 273 84.01 41.10 15.40 4.99 71.10 7.79 11
/data/non_redundant_PDB_database/3j/3ju4_A.pdb BBBGBA 278 285 -28.95 135.24 13.55 -2.98 102.71 7.40 00
/data/non_redundant_PDB_database/3j/3ju8_A.pdb AE 136 139 66.72 67.17 8.78 0.94 83.85 4.50 10
/data/non_redundant_PDB_database/3j/3ju8_A.pdb BBBB 245 250 88.51 43.33 14.45 -7.99 123.57 2.14 01
/data/non_redundant_PDB_database/3j/3ju8_B.pdb AE 135 138 67.02 67.00 8.78 0.71 85.38 4.46 10
/data/non_redundant_PDB_database/3j/3ju8_B.pdb BBBB 244 249 88.98 42.59 14.48 -8.51 125.99 2.16 01
/data/non_redundant_PDB_database/3j/3jud_A.pdb ABBBB 36 42 -9.82 97.33 11.37 -10.56 158.23 9.98 11
/data/non_redundant_PDB_database/3j/3juu_A.pdb B 68 70 49.74 46.06 6.57 -0.38 93.33 0.70 11
/data/non_redundant_PDB_database/3j/3juu_B.pdb B 68 70 67.33 43.82 6.69 -0.58 94.96 1.08 11
/data/non_redundant_PDB_database/3k/3k1t_A.pdb BBBBGG 156 163 -60.18 132.82 13.59 -8.08 126.51 4.40 00
/data/non_redundant_PDB_database/3k/3k1t_A.pdb BGBBBA 166 173 -99.08 82.09 13.01 -5.09 113.03 3.32 10
/data/non_redundant_PDB_database/3k/3k1w_A.pdb BABBGBB 186 194 -89.04 98.50 8.69 -5.12 126.04 5.51 00
/data/non_redundant_PDB_database/3k/3k1w_A.pdb A 197 199 -38.48 48.97 5.83 -0.55 95.39 1.36 10
/data/non_redundant_PDB_database/3k/3k1w_A.pdb GAAE 208 213 -86.92 84.72 9.20 -0.84 95.24 0.67 11
/data/non_redundant_PDB_database/3k/3k2o_A.pdb BBGB 179 184 -42.26 107.14 8.02 1.49 79.27 7.85 10
/data/non_redundant_PDB_database/3k/3k2o_A.pdb BBGB 260 265 18.35 143.37 8.01 2.55 71.47 4.57 10
/data/non_redundant_PDB_database/3k/3k2o_A.pdb BBGB 268 273 23.37 141.75 9.20 3.84 65.36 5.10 10
/data/non_redundant_PDB_database/3k/3k2o_A.pdb ABB 278 282 2.22 129.63 6.88 1.33 78.82 4.65 11
/data/non_redundant_PDB_database/3k/3k2o_B.pdb BBGB 179 184 -50.85 106.13 8.03 1.67 77.99 7.70 10
/data/non_redundant_PDB_database/3k/3k2o_B.pdb BBGB 260 265 18.27 143.81 8.02 2.23 73.83 4.56 10
/data/non_redundant_PDB_database/3k/3k2o_B.pdb BBGB 268 273 23.47 141.60 9.26 3.88 65.22 5.07 10
/data/non_redundant_PDB_database/3k/3k2o_B.pdb ABB 278 282 1.75 129.33 6.92 1.38 78.47 4.56 11
/data/non_redundant_PDB_database/3k/3k4i_B.pdb BABBABGA 122 131 71.84 110.91 16.29 -9.52 125.76 14.83 01
/data/non_redundant_PDB_database/3k/3k59_A.pdb XXX 6 10 36.57 119.50 13.07 -6.67 120.68 5.24 00
/data/non_redundant_PDB_database/3k/3k59_A.pdb BBBBB 37 43 -56.52 62.22 16.36 -11.01 132.32 4.15 00
/data/non_redundant_PDB_database/3k/3k59_A.pdb BBGB 270 275 -26.78 142.41 7.97 -6.15 140.45 3.47 00
/data/non_redundant_PDB_database/3k/3k5i_A.pdb BBB 182 186 -13.73 83.97 12.26 -2.77 103.06 0.77 01
/data/non_redundant_PDB_database/3k/3k5i_B.pdb BBB 177 181 -18.55 85.50 12.21 -2.18 100.30 1.40 01
/data/non_redundant_PDB_database/3k/3k5i_C.pdb BBB 182 186 -13.85 85.21 12.03 -1.79 98.57 0.97 01
/data/non_redundant_PDB_database/3k/3k5i_D.pdb BBB 175 179 -27.81 80.89 12.15 -4.12 109.84 1.41 01
/data/non_redundant_PDB_database/3k/3k6i_A.pdb BGBBOBOB 10 19 -9.99 139.15 11.79 -7.39 128.78 0.54 11
/data/non_redundant_PDB_database/3k/3k6m_A.pdb BBBBB 144 150 -143.30 10.16 18.34 -2.44 97.64 4.52 11
/data/non_redundant_PDB_database/3k/3k6m_A.pdb BBB 162 166 64.38 24.42 13.19 -2.55 101.16 1.79 10
/data/non_redundant_PDB_database/3k/3k6m_B.pdb BBBBB 144 150 172.12 2.42 18.76 -4.22 103.00 3.79 11
/data/non_redundant_PDB_database/3k/3k6m_B.pdb BBB 162 166 62.82 25.79 13.21 -3.19 103.96 1.90 10
/data/non_redundant_PDB_database/3k/3k6m_C.pdb BBBBB 144 150 -159.00 5.74 18.39 -4.86 105.33 3.27 11
/data/non_redundant_PDB_database/3k/3k6m_C.pdb BBB 162 166 54.74 24.73 13.19 -2.08 99.07 1.64 10
/data/non_redundant_PDB_database/3k/3k6m_D.pdb BBB 157 161 63.37 25.08 13.18 -2.45 100.72 1.75 10
/data/non_redundant_PDB_database/3k/3k6o_A.pdb BBOABBB 112 120 -24.61 138.28 9.82 -7.13 136.59 1.09 10
/data/non_redundant_PDB_database/3k/3k6o_A.pdb AGGBABB 144 152 -46.37 129.96 13.36 5.68 64.84 11.66 01
/data/non_redundant_PDB_database/3k/3k6o_B.pdb BBOABBB 112 120 -22.18 138.99 9.85 -7.62 140.66 1.38 10
/data/non_redundant_PDB_database/3k/3k6o_B.pdb AGGBABB 144 152 -46.27 130.10 13.29 5.87 63.79 11.66 01
/data/non_redundant_PDB_database/3k/3k8w_A.pdb ABB 206 210 -38.55 130.98 7.05 0.69 84.38 6.79 11
/data/non_redundant_PDB_database/3k/3k8w_A.pdb E 230 232 -101.84 42.43 7.22 -5.45 138.95 4.27 00
/data/non_redundant_PDB_database/3k/3k9d_A.pdb AE 106 109 20.42 62.64 8.86 1.87 77.82 3.84 10
/data/non_redundant_PDB_database/3k/3k9d_A.pdb BBBA 215 220 55.64 46.14 13.97 5.16 68.31 2.97 11
/data/non_redundant_PDB_database/3k/3k9d_B.pdb AE 106 109 6.24 62.90 8.84 2.13 76.05 3.79 10
/data/non_redundant_PDB_database/3k/3k9d_B.pdb BBBB 215 220 43.86 49.54 14.07 6.00 64.77 2.54 11
/data/non_redundant_PDB_database/3k/3k9d_C.pdb AE 105 108 26.31 60.62 8.80 1.76 78.48 3.93 10
/data/non_redundant_PDB_database/3k/3k9d_C.pdb BBBA 214 219 34.37 48.85 13.94 5.60 66.31 3.36 11
/data/non_redundant_PDB_database/3k/3k9d_D.pdb AE 105 108 28.52 61.68 8.78 2.41 74.07 3.59 10
/data/non_redundant_PDB_database/3k/3k9d_D.pdb BBBAB 214 220 21.41 66.83 17.57 7.62 64.29 3.37 10
/data/non_redundant_PDB_database/3k/3kb5_A.pdb ABBBBOB 164 172 -4.57 160.08 14.25 -11.30 142.50 12.32 11
/data/non_redundant_PDB_database/3k/3kbg_A.pdb BBBBGB 134 141 94.49 80.46 9.08 1.58 80.00 5.93 10
/data/non_redundant_PDB_database/3k/3kd4_A.pdb BAAA 49 54 17.50 156.17 6.44 2.49 67.21 4.18 11
/data/non_redundant_PDB_database/3k/3kd4_A.pdb BBGBBBGB 101 110 -45.25 141.04 13.52 -7.72 124.81 9.62 00
/data/non_redundant_PDB_database/3k/3kd4_A.pdb BBGABABB 119 128 -17.51 148.66 12.91 -8.27 129.83 12.43 11
/data/non_redundant_PDB_database/3k/3kd4_A.pdb ABBAB 132 138 -1.63 100.20 13.10 3.74 73.42 2.34 10
/data/non_redundant_PDB_database/3k/3kd4_A.pdb BGBBB 149 155 11.99 168.19 13.39 1.77 82.42 6.95 00
/data/non_redundant_PDB_database/3k/3kd4_A.pdb GBABBB 159 166 -32.32 157.36 15.33 -2.09 97.85 11.53 00
/data/non_redundant_PDB_database/3k/3kd4_B.pdb AAA 50 54 31.32 141.31 5.44 4.02 42.45 0.93 01
/data/non_redundant_PDB_database/3k/3kd4_B.pdb BBGBBBGB 101 110 -44.74 141.45 13.57 -8.07 126.49 9.51 00
/data/non_redundant_PDB_database/3k/3kd4_B.pdb BBGABABB 119 128 -18.28 148.51 12.99 -8.40 130.27 12.37 11
/data/non_redundant_PDB_database/3k/3kd4_B.pdb ABBAB 132 138 -3.17 99.91 13.06 3.35 75.14 2.41 10
/data/non_redundant_PDB_database/3k/3kd4_B.pdb BGBBB 149 155 12.35 167.92 13.42 1.71 82.66 6.68 00
/data/non_redundant_PDB_database/3k/3kd6_A.pdb BGBBB 75 81 137.02 84.99 11.50 -11.39 172.20 7.52 10
/data/non_redundant_PDB_database/3k/3kd6_B.pdb EBB 5 9 -98.17 53.90 12.53 -4.55 111.30 7.06 01
/data/non_redundant_PDB_database/3k/3kd6_B.pdb AABBB 74 80 136.98 84.64 11.45 -11.35 172.36 7.63 10
/data/non_redundant_PDB_database/3k/3kdf_B.pdb EABBBA 22 29 -148.94 40.77 12.39 -7.09 124.92 7.09 10
/data/non_redundant_PDB_database/3k/3kdf_B.pdb XXX 33 37 45.83 114.53 12.67 -0.25 91.14 8.23 01
/data/non_redundant_PDB_database/3k/3kdf_D.pdb XXX 33 37 41.34 117.90 12.67 -0.23 91.03 8.27 01
/data/non_redundant_PDB_database/3k/3kew_A.pdb B 16 18 -84.32 38.70 6.62 -0.94 98.20 1.73 10
/data/non_redundant_PDB_database/3k/3kew_B.pdb B 16 18 -90.99 38.45 6.68 -1.43 102.37 1.86 10
/data/non_redundant_PDB_database/3k/3kf3_A.pdb BBBBBGBB 474 483 -32.14 107.06 12.89 -11.92 157.70 6.31 01
/data/non_redundant_PDB_database/3k/3kf3_A.pdb ABABBA 490 497 16.07 161.26 8.84 4.33 60.67 8.67 11
/data/non_redundant_PDB_database/3k/3kf3_B.pdb BBBBBGBB 474 483 -34.73 106.01 12.88 -11.89 157.40 6.40 01
/data/non_redundant_PDB_database/3k/3kf3_B.pdb ABABBA 490 497 13.10 164.01 8.82 3.87 64.02 8.63 11
/data/non_redundant_PDB_database/3k/3kf6_A.pdb XXX 35 39 43.75 113.99 12.31 0.40 88.12 9.21 01
/data/non_redundant_PDB_database/3k/3kf6_B.pdb XXX 27 31 43.29 117.03 12.79 -3.73 106.95 5.29 01
/data/non_redundant_PDB_database/3k/3kgz_A.pdb BGB 86 90 39.13 128.87 9.23 8.06 29.21 4.73 00
/data/non_redundant_PDB_database/3k/3kgz_A.pdb BBGBB 93 99 21.39 147.78 7.75 2.71 69.50 6.03 11
/data/non_redundant_PDB_database/3k/3kgz_B.pdb BGB 86 90 39.65 127.69 9.33 7.98 31.17 4.69 00
/data/non_redundant_PDB_database/3k/3kgz_B.pdb BBGBB 93 99 23.66 145.61 7.65 2.90 67.71 5.76 11
/data/non_redundant_PDB_database/3k/3klq_A.pdb EB 41 44 -21.17 157.91 7.56 2.41 71.38 3.30 01
/data/non_redundant_PDB_database/3k/3klq_B.pdb EB 42 45 -22.19 157.35 7.09 2.53 69.06 3.05 01
/data/non_redundant_PDB_database/3k/3km5_A.pdb AAGAGBBB 25 34 -146.51 111.18 11.23 3.83 70.04 2.75 10
/data/non_redundant_PDB_database/3k/3km5_A.pdb BBBABGBA 70 79 -64.43 119.49 15.42 -14.01 155.31 9.28 00
/data/non_redundant_PDB_database/3k/3km5_A.pdb BAABABBB 86 95 -2.16 172.45 11.12 6.28 55.61 7.17 11
/data/non_redundant_PDB_database/3k/3km5_A.pdb BBBGBA 148 155 -48.23 133.11 13.27 -8.74 131.20 9.74 00
/data/non_redundant_PDB_database/3k/3km5_A.pdb GBBGBB 161 168 -12.53 166.79 11.12 2.28 78.16 9.76 00
/data/non_redundant_PDB_database/3k/3km5_B.pdb AAGAGBBB 23 32 -151.59 110.31 11.14 3.67 70.75 3.25 10
/data/non_redundant_PDB_database/3k/3km5_B.pdb ABBGBBB 54 62 1.78 139.09 8.64 2.25 74.92 2.28 00
/data/non_redundant_PDB_database/3k/3km5_B.pdb BBBABGBA 68 77 -66.32 117.48 15.38 -14.20 157.44 9.48 00
/data/non_redundant_PDB_database/3k/3km5_B.pdb BAABAABB 84 93 -0.84 172.41 11.09 6.39 54.81 6.90 11
/data/non_redundant_PDB_database/3k/3km5_B.pdb BBBGBA 143 150 -49.32 132.19 13.38 -8.89 131.67 9.76 00
/data/non_redundant_PDB_database/3k/3km5_B.pdb GBA 159 163 3.72 117.15 9.70 -0.93 95.51 8.62 00
/data/non_redundant_PDB_database/3k/3kma_A.pdb ABBBBBGB 20 29 -32.81 140.46 12.11 3.38 73.78 3.56 10
/data/non_redundant_PDB_database/3k/3kma_B.pdb ABBBBBGB 20 29 -32.75 140.41 12.03 2.79 76.59 3.30 10
/data/non_redundant_PDB_database/3k/3kma_B.pdb ABBBBBGB 91 100 -58.05 113.86 11.27 4.31 67.50 3.57 10
/data/non_redundant_PDB_database/3k/3kmh_A.pdb BBG 149 153 -17.29 133.48 6.46 -0.45 93.98 4.76 11
/data/non_redundant_PDB_database/3k/3kmh_A.pdb BBGB 157 162 14.52 128.66 6.52 2.09 71.31 5.04 10
/data/non_redundant_PDB_database/3k/3kmh_A.pdb BBG 165 169 52.85 122.90 6.34 3.28 58.81 1.76 11
/data/non_redundant_PDB_database/3k/3kmh_A.pdb BBGAEB 175 182 -5.31 140.45 5.89 0.01 89.89 4.01 11
/data/non_redundant_PDB_database/3k/3kmh_B.pdb BBGB 149 154 -20.17 136.98 9.39 0.89 84.53 8.30 10
/data/non_redundant_PDB_database/3k/3kmh_B.pdb BBGB 157 162 15.13 128.43 6.70 1.98 72.80 5.20 10
/data/non_redundant_PDB_database/3k/3kmh_B.pdb BBG 165 169 51.94 123.28 6.35 3.22 59.47 1.79 11
/data/non_redundant_PDB_database/3k/3kmh_B.pdb BBGAEB 175 182 -3.58 140.63 5.88 0.15 88.54 4.12 11
/data/non_redundant_PDB_database/3k/3kog_A.pdb BBBBBG 65 72 4.70 166.27 12.12 6.35 58.42 2.58 11
/data/non_redundant_PDB_database/3k/3kog_A.pdb BAA 82 86 -4.68 173.32 7.92 -3.74 118.21 6.85 00
/data/non_redundant_PDB_database/3k/3koj_A.pdb XXX 12 16 53.66 113.46 11.71 -1.62 97.94 5.56 10
/data/non_redundant_PDB_database/3k/3koj_B.pdb XXX 12 16 54.04 113.56 11.82 -1.54 97.48 5.83 10
/data/non_redundant_PDB_database/3k/3kos_A.pdb BAB 69 73 -154.38 31.84 12.85 -5.73 116.49 0.85 10
/data/non_redundant_PDB_database/3k/3ks3_A.pdb AAABB 47 53 -5.87 63.94 14.17 3.98 73.67 6.17 00
/data/non_redundant_PDB_database/3k/3ks9_A.pdb BAAGBBBB 404 413 110.96 122.91 14.11 -11.43 144.14 8.96 01
/data/non_redundant_PDB_database/3k/3ks9_B.pdb BAAGBBBB 402 411 115.39 120.37 14.27 -11.42 143.10 8.44 01
/data/non_redundant_PDB_database/3k/3ksx_A.pdb BBBAAA 82 89 20.64 52.03 14.20 -8.31 125.80 6.63 11
/data/non_redundant_PDB_database/3k/3ksx_A.pdb ABGAGBAE 179 188 55.92 46.95 16.17 6.67 65.65 0.60 11
/data/non_redundant_PDB_database/3k/3kt7_A.pdb BBB 514 518 -0.19 161.38 11.56 1.55 82.32 4.53 10
/data/non_redundant_PDB_database/3k/3kt7_A.pdb BAAB 526 531 39.59 128.88 8.48 2.22 74.81 5.33 10
/data/non_redundant_PDB_database/3k/3ku3_A.pdb BAAGBB 166 173 4.21 167.51 10.45 -5.40 121.15 8.71 01
/data/non_redundant_PDB_database/3k/3ku3_A.pdb BBGB 234 239 13.21 134.70 7.46 1.47 78.62 4.88 10
/data/non_redundant_PDB_database/3k/3ku3_A.pdb AEG 244 248 24.15 152.29 6.16 1.62 74.77 6.13 11
/data/non_redundant_PDB_database/3k/3kvc_A.pdb BBBAABB 30 38 -73.22 98.15 18.73 13.92 41.98 5.65 10
/data/non_redundant_PDB_database/3k/3kvc_A.pdb ABBBBBBA 483 492 -44.88 127.92 20.14 -9.67 118.69 16.40 10
/data/non_redundant_PDB_database/3k/3kvc_B.pdb BBBAABB 30 38 -76.05 95.66 18.67 16.93 24.94 5.68 10
/data/non_redundant_PDB_database/3k/3kvc_B.pdb ABBBBBBA 482 491 -44.68 127.84 20.14 -11.14 123.58 16.08 10
/data/non_redundant_PDB_database/3k/3kwe_A.pdb ABBO 38 43 1.85 141.95 6.18 -0.09 90.80 5.30 10
/data/non_redundant_PDB_database/3k/3kxt_A.pdb BA 17 20 54.17 88.80 8.93 -3.73 114.68 1.29 00
/data/non_redundant_PDB_database/3k/3kxw_A.pdb BBBGBBBB 332 341 -8.94 90.45 13.54 0.37 88.43 10.04 00
/data/non_redundant_PDB_database/3l/3ll3_A.pdb BBGB 77 82 -24.02 102.18 12.58 0.55 87.48 8.09 10
/data/non_redundant_PDB_database/3l/3ll5_A.pdb B 128 130 48.31 71.46 6.04 4.39 43.40 0.20 01
/data/non_redundant_PDB_database/3l/3ll5_B.pdb B 128 130 46.57 71.77 5.95 4.15 45.68 0.18 01
/data/non_redundant_PDB_database/3l/3ll5_C.pdb B 131 133 45.77 73.20 5.95 4.25 44.32 0.08 01
/data/non_redundant_PDB_database/3l/3ll5_D.pdb B 129 131 49.83 73.29 5.96 4.11 46.34 0.03 01
/data/non_redundant_PDB_database/3l/3llp_A.pdb ABBA 125 130 -50.05 90.79 11.63 -2.94 104.64 9.49 10
/data/non_redundant_PDB_database/3l/3llp_A.pdb BBB 240 244 -15.54 49.26 11.91 -4.69 113.19 0.12 01
/data/non_redundant_PDB_database/3l/3llp_B.pdb ABBA 127 132 -53.20 88.19 11.68 -2.89 104.32 9.52 10
/data/non_redundant_PDB_database/3l/3llp_B.pdb BBB 247 251 57.39 50.88 12.17 -4.24 110.37 0.73 01
/data/non_redundant_PDB_database/3l/3lou_A.pdb AABB 80 85 -29.73 88.25 9.77 -6.64 132.82 0.33 10
/data/non_redundant_PDB_database/3l/3lou_B.pdb AABB 78 83 -47.50 87.39 9.77 5.42 56.31 0.06 00
/data/non_redundant_PDB_database/3l/3lou_C.pdb AABB 80 85 -31.73 87.08 9.84 -6.44 130.88 0.16 10
/data/non_redundant_PDB_database/3l/3lou_D.pdb AABB 78 83 -35.91 87.33 9.76 5.86 53.13 0.14 00
/data/non_redundant_PDB_database/3l/3lrt_A.pdb BABBABGB 40 49 -44.81 142.11 18.28 3.63 78.54 13.55 00
/data/non_redundant_PDB_database/3l/3lrt_B.pdb BABBABGB 40 49 -45.09 142.25 18.26 2.13 83.31 13.47 00
/data/non_redundant_PDB_database/3l/3lul_A.pdb BBBBBABB 110 119 -29.84 117.63 23.22 -6.80 107.02 14.75 11
/data/non_redundant_PDB_database/3l/3lul_B.pdb BBBBBABB 110 119 -28.29 115.04 22.49 -5.30 103.63 14.74 11
/data/non_redundant_PDB_database/3l/3lur_A.pdb BB 9 12 9.38 75.47 7.70 0.02 89.84 4.37 11
/data/non_redundant_PDB_database/3l/3lur_A.pdb BB 92 95 -177.19 58.91 8.68 0.89 84.12 0.98 11
/data/non_redundant_PDB_database/3l/3lur_B.pdb BB 9 12 14.01 73.29 7.60 0.05 89.62 4.09 11
/data/non_redundant_PDB_database/3l/3lur_B.pdb BB 92 95 137.24 62.31 8.60 1.10 82.66 1.13 11
/data/non_redundant_PDB_database/3l/3lur_C.pdb BB 9 12 14.94 74.14 7.93 0.32 87.65 4.10 11
/data/non_redundant_PDB_database/3l/3lur_C.pdb BB 87 90 126.05 61.78 8.54 1.42 80.40 0.97 11
/data/non_redundant_PDB_database/3l/3luy_A.pdb BBB 91 95 14.20 60.95 12.06 -1.30 96.19 3.57 10
/data/non_redundant_PDB_database/3l/3lwc_A.pdb BBGB 38 43 -11.68 125.96 9.14 3.45 67.81 6.11 10
/data/non_redundant_PDB_database/3l/3lwc_A.pdb BAB 47 51 6.93 128.23 10.46 -5.82 123.79 4.74 00
[truncated: 139,269 more chars]
