# Supplementary material for: De novo design of immunoglobulin-like domains
Source: Nat Commun. 2022 Oct 3;13:5661. doi: 10.1038/s41467-022-33004-6 (PMC9530121; doi:10.1038/s41467-022-33004-6)
Supplement: Supplementary file 6 — Source data [file 41467_2022_33004_MOESM6_ESM.zip › FigS2b.txt]

# arch1_slide arch2_slide
3.06 -5.83
6.14 -6.41
-2.76 -8.38
-1.85 -7.79
-0.81 -7.13
0.80 -6.56
1.61 -7.17
-1.54 -6.55
-0.56 -7.04
1.22 -6.23
1.60 -5.73
1.71 -5.74
-2.98 -7.18
1.35 -5.06
-0.08 -6.92
-0.10 -7.68
3.06 -6.95
-1.18 -7.70
-0.46 -6.08
-0.39 -8.40
6.39 -3.64
8.03 -5.05
8.87 -5.10
9.65 -8.52
8.39 -9.87
4.82 -11.18
7.68 -5.91
10.34 -7.14
5.89 -10.63
4.82 -12.24
7.53 -6.23
9.26 -5.67
7.28 -9.96
7.49 -7.57
5.52 -7.04
8.90 -4.96
4.82 -10.45
8.78 -6.35
8.37 -9.39
8.16 -6.02
11.43 -4.03
4.21 -11.38
9.68 -7.09
7.71 -6.23
9.57 -4.44
0.35 -13.39
7.64 -9.19
10.71 -4.14
5.62 -11.82
6.90 -6.23
9.35 -4.58
5.70 -9.21
12.44 -0.63
2.38 -11.13
9.90 -7.43
3.94 -10.43
11.86 -6.31
8.01 -5.62
5.12 -10.37
9.50 -1.97
7.13 -6.04
3.57 -10.86
10.22 -9.57
4.69 -12.27
8.15 -8.18
6.35 -4.26
8.44 -6.45
5.46 -10.76
9.08 -5.99
3.29 -12.25
12.39 -2.07
3.99 -9.32
8.83 -2.34
4.79 -6.62
0.91 -8.32
10.27 -5.65
9.43 -6.55
4.82 -11.25
8.24 -5.38
7.42 -8.23
7.99 -5.16
5.11 -8.02
6.66 -10.69
5.30 -9.62
12.40 -2.00
9.93 -5.64
5.43 -6.37
2.52 -11.61
7.66 -6.61
11.37 -1.91
12.92 1.62
5.50 -10.34
7.88 -7.79
8.41 -9.72
7.05 -9.38
9.57 -4.73
4.60 -11.23
8.48 -9.30
7.23 -9.44
11.48 -2.73
9.96 -5.66
10.07 -4.91
10.06 -5.91
10.92 -4.44
8.92 -5.69
6.67 -9.16
8.13 -5.98
9.06 -3.98
6.58 -6.13
4.82 -11.74
1.06 -11.32
4.77 -10.00
4.11 -9.42
7.96 -5.44
3.62 -10.40
7.05 -10.35
6.87 -9.10
3.55 -11.01
9.60 -6.94
4.91 -10.68
8.73 -8.77
9.73 -7.80
4.11 -10.86
11.86 -2.97
11.03 -6.44
10.34 -3.46
8.40 -8.25
5.99 -9.59
7.13 -5.33
11.53 -5.18
10.47 -2.85
6.71 -8.26
2.11 -9.58
3.75 -10.89
9.05 -6.12
5.52 -7.39
3.98 -10.40
7.49 -10.42
2.77 -11.30
8.51 -8.73
-1.27 -12.16
3.87 -12.76
6.93 -2.82
12.08 -4.59
8.57 -10.06
10.11 -4.07
6.07 -10.29
9.81 -4.99
9.28 -6.71
6.67 -9.20
11.71 -4.44
7.62 -5.85
10.94 -5.84
8.45 -4.65
4.82 -10.30
7.25 -3.16
6.78 -9.18
8.76 -7.64
4.40 -11.73
4.95 -12.00
12.11 -5.41
4.82 -10.48
-0.05 -11.77
8.00 -8.96
7.64 -7.40
8.98 -8.54
7.39 -8.17
10.74 -5.69
6.55 -3.85
12.09 -2.35
8.96 -5.72
8.97 -5.93
3.98 -10.01
10.47 -4.14
3.15 -10.98
8.56 -7.22
10.76 -5.22
11.62 -5.61
12.20 -0.01
9.39 -7.86
9.64 -3.41
8.89 -7.26
6.98 -4.67
5.00 -11.08
10.69 -2.63
11.77 -3.37
11.30 -1.81
9.58 -7.64
3.68 -10.97
12.24 -1.56
7.93 -5.18
8.59 -9.65
4.73 -12.10
8.85 -8.89
4.55 -10.86
3.65 -10.33
7.92 -6.63
8.67 -7.04
3.40 -12.29
4.82 -11.11
9.58 -6.59
8.72 -8.66
3.94 -10.13
1.81 -11.81
4.39 -9.69
2.67 -7.21
6.55 -6.52
8.12 -8.10
11.97 -3.48
8.45 -8.58
7.56 -5.73
7.44 -10.34
1.96 -11.55
6.36 -7.90
11.50 -4.22
10.13 -2.29
11.28 -4.68
10.13 -6.71
6.39 -6.43
4.73 -8.61
6.92 -4.44
1.11 -12.12
2.18 -11.48
9.77 -7.69
8.19 -6.87
10.99 -3.34
4.29 -11.80
8.68 -8.64
4.52 -8.71
7.53 -5.74
10.92 -5.27
10.61 -2.99
4.23 -10.61
5.63 -9.38
8.70 -6.85
9.81 -5.05
10.34 -4.56
2.84 -10.60
4.82 -11.78
1.69 -10.02
13.47 -0.91
5.24 -11.81
9.38 -4.10
1.98 -12.87
8.52 -8.15
0.11 -12.62
6.62 -8.55
11.62 -3.17
11.51 -4.44
13.71 -0.22
8.70 -3.87
6.54 -8.92
6.63 -8.93
4.95 -12.60
7.88 -6.99
1.95 -8.89
2.68 -11.47
5.84 -8.66
10.39 -4.44
4.29 -8.54
0.49 -9.93
5.90 -10.78
7.81 -6.23
11.45 -5.31
11.82 -4.44
5.03 -7.12
9.85 -7.53
4.64 -10.95
12.68 -4.38
12.91 -2.36
7.31 -9.37
4.91 -10.34
4.95 -10.93
5.19 -5.63
11.35 -0.96
6.59 -9.01
10.09 -5.57
7.08 -5.70
11.70 -2.33
5.14 -10.44
12.05 -2.58
7.36 -7.90
7.88 -8.64
6.09 -10.61
3.98 -8.19
10.41 -6.68
7.86 -7.74
6.03 -9.31
5.52 -6.88
7.62 -7.15
4.79 -10.43
4.10 -10.39
5.73 -6.88
5.52 -8.68
9.25 -7.20
4.29 -11.01
-0.19 -12.05
7.40 0.28
-1.57 -8.20
3.09 -5.67
-2.54 -9.24
4.42 -7.25
5.52 -0.95
4.50 -0.82
0.54 -1.02
8.50 3.76
5.75 2.62
7.72 -0.93
1.42 -0.74
8.94 -0.12
5.45 -2.10
5.21 -0.95
11.23 0.69
11.02 2.17
9.25 4.57
5.52 -1.46
5.52 -0.86
5.19 -1.28
5.52 0.55
5.52 -2.43
5.52 -1.36
4.50 -0.09
7.02 2.72
8.50 2.68
7.23 -0.61
8.06 -0.23
5.52 -1.36
5.52 -1.29
5.12 -3.08
6.43 -0.78
5.52 -3.29
5.32 -0.39
10.69 1.26
5.52 -1.08
12.34 1.25
5.52 -2.42
5.52 -2.28
10.24 -0.58
10.80 3.43
4.88 3.23
7.48 -0.85
5.92 -2.34
5.54 0.55
11.09 -1.22
5.52 -2.15
5.52 -0.12
6.69 0.33
6.42 2.00
9.07 1.24
6.77 -1.34
10.84 0.47
2.23 -1.10
5.09 -3.51
6.89 -0.29
6.44 1.11
5.78 -1.68
5.52 -1.67
8.34 -2.26
8.60 -1.44
3.03 -2.19
8.76 1.63
10.31 3.50
6.92 1.50
7.06 -2.93
4.72 0.43
8.97 2.29
7.92 -3.20
5.53 -2.10
5.34 -0.40
5.52 0.95
5.52 -0.66
6.41 -3.31
5.32 -1.55
5.11 3.25
3.21 -1.25
7.32 -2.21
5.47 0.58
10.91 -0.09
5.45 0.60
5.12 -4.35
9.31 0.64
9.53 -2.00
10.88 2.04
7.73 -3.46
8.71 -1.55
11.18 -2.24
5.14 -2.92
5.10 -0.44
5.11 -2.24
3.75 -1.82
1.03 -9.89
-1.32 -9.54
2.20 -7.06
1.73 -9.03
1.34 -8.69
6.93 2.84
6.56 -1.27
4.47 -2.78
1.01 -7.01
2.78 -7.21
5.62 -4.58
5.16 -9.34
1.73 -7.05
2.87 -8.62
1.73 -7.55
4.95 -7.80
5.30 -5.34
4.80 -0.87
5.27 -1.87
2.35 -8.44
2.35 -6.66
6.27 0.83
5.33 1.40
6.00 1.61
4.85 -2.75
5.10 -2.98
-1.33 -12.29
4.61 -5.65
4.60 -7.13
4.24 -7.40
6.78 -1.85
5.15 -5.15
5.37 -1.75
5.48 -2.16
2.74 -6.20
4.12 -10.54
-0.93 -10.57
4.95 -2.54
4.74 -5.12
4.88 -4.26
1.73 -7.21
3.52 -4.27
5.61 -2.80
1.38 -11.47
7.02 -1.08
5.55 -2.17
4.34 -1.96
3.69 -6.97
5.72 -5.48
5.10 -3.45
1.41 -7.04
1.56 -10.25
3.98 -5.67
2.31 -4.34
0.21 -10.87
-2.67 -9.84
6.93 -1.87
5.46 -4.37
5.15 -3.55
0.37 -10.10
4.26 -7.98
3.57 -6.84
4.79 -1.17
2.60 -8.44
2.68 -8.75
5.04 3.38
4.68 -0.42
4.52 -4.55
2.35 -7.24
2.32 -11.61
5.10 -3.59
5.36 -7.01
4.46 -3.46
5.91 1.16
2.48 -11.64
2.35 -7.52
0.21 -8.46
3.35 -8.04
2.06 -8.49
2.35 -5.05
3.39 -6.06
5.06 -2.45
1.96 -9.99
1.48 -9.48
4.13 -4.68
3.10 -7.11
5.66 -5.16
3.30 -5.29
3.98 -5.58
5.10 -2.61
0.58 -9.30
4.49 -0.62
4.92 -6.34
-1.84 -12.24
4.46 -8.46
0.27 -1.50
2.49 -10.78
4.29 -5.75
3.27 -9.10
2.73 -5.62
2.40 -11.03
3.07 -9.62
4.76 -9.83
5.16 -2.05
5.24 -5.95
3.13 -8.94
5.65 5.42
4.95 -4.56
5.04 -7.44
5.19 -4.47
2.86 -10.21
1.73 -8.91
1.35 -8.15
4.98 -3.69
4.05 -5.17
2.40 -8.00
-1.11 -8.66
0.83 -10.63
3.16 -9.46
0.96 -12.14
4.44 -8.19
1.83 -8.32
0.37 -10.10
1.38 -10.53
5.56 -2.74
5.05 -8.02
4.37 -10.02
2.29 -12.56
5.10 -3.30
4.77 -0.14
4.08 -6.89
3.98 -5.53
4.86 -7.88
3.66 4.33
3.46 -6.63
4.82 -2.46
5.10 -2.55
4.38 -2.34
4.23 -3.02
0.48 -9.95
5.10 -2.75
3.44 -6.59
5.48 -4.06
2.57 -8.70
4.55 -4.17
2.35 -7.20
3.92 -7.38
1.34 -4.16
0.31 -8.88
0.46 -12.05
0.41 -10.06
0.95 -10.05
6.83 1.36
6.63 -3.55
3.13 -7.66
5.19 -1.41
1.39 -7.70
3.38 -8.98
5.73 -3.38
0.37 -9.52
4.88 -2.76
1.48 -9.16
3.27 -6.99
2.67 -5.78
4.19 -0.90
-0.77 -9.62
4.40 -7.96
5.66 -3.05
6.00 1.44
0.83 -8.85
4.15 -9.29
2.56 -10.97
2.57 -11.15
4.76 -0.53
4.30 -6.02
5.76 -0.24
5.22 -7.30
2.36 -10.25
3.04 -3.39
4.50 -5.65
-2.69 -12.59
5.94 -4.32
3.30 -5.58
6.38 -1.83
5.41 -0.59
1.36 -12.51
1.68 -4.81
6.55 3.60
6.11 1.50
4.11 -4.50
2.61 -5.80
3.36 -6.84
2.65 -4.86
7.04 1.38
1.37 -6.87
0.43 -7.64
-0.02 -6.36
3.60 -5.98
4.09 -7.24
3.48 -5.34
1.92 -7.23
5.19 -5.95
1.45 -4.97
0.45 -7.16
4.18 -5.17
3.82 -6.22
2.73 -2.71
2.79 -4.58
1.61 -4.52
6.62 -4.67
5.37 -0.01
4.69 -4.85
1.90 -6.38
4.22 -6.07
0.52 -5.65
4.51 -1.84
3.34 -6.02
2.59 -5.78
4.29 -4.98
5.73 -2.98
2.06 -6.41
0.84 -4.73
2.95 -3.69
4.00 -4.97
2.89 -3.76
4.95 -2.28
2.37 -5.71
4.11 -2.39
3.45 -4.95
4.13 -6.68
2.41 -7.08
4.46 -5.71
2.38 -3.93
4.76 -3.96
7.08 -1.64
5.81 -2.63
5.41 -5.65
3.26 -3.25
3.63 -4.94
3.22 -5.29
2.87 -3.58
1.15 -6.21
2.38 -7.14
1.55 -6.59
7.13 -2.28
1.93 -6.45
2.96 -4.97
3.33 -4.94
3.95 -4.77
2.88 -4.26
3.73 -4.71
4.55 -5.57
2.88 -6.32
3.84 -4.36
2.16 -7.62
6.41 -3.54
0.45 -5.96
4.28 -4.69
-0.42 -8.55
3.59 -5.98
5.04 -4.80
3.18 -5.23
4.34 -4.62
4.48 -1.89
5.92 -6.24
1.30 -5.02
3.01 -5.52
3.68 -5.78
1.88 -4.43
3.00 -4.34
5.07 -4.26
3.87 -3.28
3.87 -1.86
2.38 -5.61
2.54 -4.78
3.45 -5.29
4.39 -5.34
4.11 -3.87
3.79 0.51
3.21 -4.79
3.45 -5.44
4.93 -4.30
6.32 -2.55
5.97 4.37
2.17 -7.64
3.68 -3.71
0.91 -8.82
6.21 -3.11
1.62 -4.66
3.16 -5.43
4.42 -0.74
1.94 -4.55
4.70 -2.87
4.41 -5.80
3.90 -1.64
0.54 -7.22
3.07 -5.96
6.98 -2.41
1.76 -4.24
4.12 -1.78
2.92 -4.80
2.54 -5.69
2.93 -6.13
3.03 -6.43
1.78 -4.95
3.80 -4.01
-0.09 -7.74
0.77 -8.21
3.23 -4.78
3.34 -5.92
2.89 -3.78
4.48 -6.51
5.37 -1.78
3.76 -6.26
1.91 -4.18
4.19 -5.15
2.83 -6.54
2.85 -4.27
0.62 -5.27
3.10 -3.07
3.40 -6.48
3.45 -5.46
3.19 -3.74
3.88 -4.10
2.19 -4.22
3.71 -0.84
3.88 -3.70
3.49 -4.53
1.93 -7.84
4.56 -4.28
1.88 -7.58
3.13 -4.94
-0.13 -5.96
3.87 -5.34
3.84 -2.71
4.33 -2.62
4.41 -5.41
1.73 -7.86
7.91 -0.87
2.44 -6.07
4.32 -5.39
4.11 -4.27
5.36 -2.01
-2.19 -7.88
0.62 -6.09
6.24 -3.33
7.19 -2.30
0.85 -6.48
3.67 -5.58
6.85 -2.78
4.33 -4.23
0.88 -7.60
3.10 -4.34
4.80 -1.47
2.61 -5.44
8.10 -2.08
2.48 -5.54
7.24 1.40
6.68 4.22
6.36 -0.60
5.50 -2.45
6.53 4.88
6.76 0.32
6.38 0.66
6.61 3.53
6.41 4.88
1.79 -0.40
0.33 -3.21
-1.32 2.23
4.49 -4.70
-5.42 -6.29
2.61 0.06
-0.09 -0.49
2.20 0.80
-0.35 -1.59
3.22 -1.20
4.77 -0.67
1.27 -0.52
3.23 -0.74
5.84 1.20
1.41 -5.27
5.31 -4.54
1.38 -3.63
2.29 -3.85
1.42 -4.30
-0.41 -5.22
3.18 0.65
-1.15 -4.74
3.72 -1.95
0.15 -3.19
4.16 2.72
-1.03 -0.57
-0.03 0.56
-1.67 -2.31
3.70 3.99
-2.96 -4.87
3.46 -1.86
2.83 0.80
1.38 1.25
0.98 1.11
6.21 -1.53
3.54 -6.10
1.70 -4.44
6.01 2.89
5.59 2.06
5.74 2.36
-1.06 -3.00
-3.35 -3.86
-0.77 -3.86
-0.72 -1.89
5.09 1.52
3.76 1.22
2.91 0.13
2.58 2.26
5.32 4.19
4.24 3.94
6.22 3.85
4.97 3.17
1.10 -0.84
9.01 -5.37
7.30 -3.37
7.74 -4.62
8.17 -3.01
12.42 -6.03
5.39 -6.31
8.94 -4.20
10.53 -4.58
8.24 4.33
8.99 0.82
6.24 -3.25
7.35 -3.64
7.23 1.40
7.60 -3.12
8.09 -2.76
9.54 0.87
5.39 -4.00
6.24 -3.47
5.59 1.68
8.43 -6.58
8.01 -3.45
8.54 -0.92
6.24 -3.99
6.26 -3.64
0.12 -9.53
7.34 -10.21
6.62 -9.63
3.51 -9.78
5.86 -7.32
6.84 -12.16
6.65 -9.89
6.47 -7.73
4.14 -11.60
7.25 -8.06
7.34 -7.25
8.11 -7.59
5.55 -12.06
5.24 -8.04
6.67 -6.91
5.22 -7.84
1.58 -11.75
3.36 -6.59
7.43 -5.88
6.66 -11.60
4.87 -10.67
2.30 0.43
5.50 -8.46
4.68 -6.59
5.28 -6.59
3.34 -7.26
7.11 -8.13
7.90 -2.48
4.05 -6.62
2.15 -7.60
3.34 -3.36
4.98 -8.95
6.07 -10.25
5.14 -9.43
6.50 -8.38
1.28 -12.31
6.54 -9.28
5.88 0.99
5.45 -9.78
2.26 -7.41
5.18 -11.73
4.94 -12.64
6.71 -9.62
7.35 -4.42
6.00 -5.83
7.07 -6.59
8.28 -7.71
6.23 -4.57
3.94 -8.88
7.77 -4.82
7.54 -7.54
7.30 -8.76
7.06 -4.69
6.69 -7.79
6.29 -4.06
6.33 -10.71
5.71 -6.69
5.74 -1.08
-1.74 -11.07
5.97 -8.36
4.78 -7.89
4.00 -4.09
1.69 -10.38
7.24 -6.64
5.34 -7.89
6.90 -5.48
7.77 -7.89
7.19 -6.52
8.12 -6.82
7.13 -7.89
5.28 -13.09
2.48 -3.17
9.02 -4.28
7.78 -9.13
7.17 -9.94
8.39 -4.45
5.57 -2.54
4.59 -8.20
7.11 -6.90
6.59 -8.37
7.11 -6.52
8.46 -4.56
5.96 -11.40
3.86 -9.75
8.27 -5.73
6.66 -1.84
5.10 -14.37
2.37 -9.62
6.66 -10.33
5.27 -4.06
7.11 -7.41
4.68 -9.50
6.80 -8.14
8.51 -5.52
7.38 -7.20
4.93 -9.14
7.87 -8.37
4.78 -7.28
5.83 -9.29
8.33 -4.78
7.33 -7.28
3.34 -9.22
7.00 -6.90
5.14 -5.86
2.85 -11.05
5.67 -12.35
6.64 -9.62
7.56 2.72
1.36 -10.52
7.87 -8.25
7.59 -7.18
3.82 -6.97
4.29 -7.71
7.22 1.51
7.46 -7.20
5.37 -7.69
6.74 -7.38
4.58 -8.27
7.28 -5.58
8.50 -4.27
4.84 -3.99
7.19 -7.19
7.04 -6.57
-0.86 -14.14
6.58 -6.39
4.49 -8.64
5.65 -6.80
6.89 -8.87
5.43 -6.67
5.25 -10.56
2.74 -9.83
6.90 -8.01
1.65 -9.44
5.19 -2.11
9.14 -3.29
6.53 -8.32
4.58 -7.33
7.11 -6.59
3.52 -7.08
3.20 -6.93
7.49 -7.09
6.43 -5.99
7.27 -8.90
2.91 -10.53
4.77 -11.52
5.97 -3.46
5.26 -9.63
1.22 -11.31
7.01 -6.31
5.74 -6.95
7.23 -1.16
8.76 -0.49
8.45 -6.21
4.51 -7.75
6.80 -5.50
5.76 -7.31
3.16 -8.41
4.93 -9.37
3.43 -10.56
6.70 -10.08
2.54 -3.95
7.10 -5.29
6.66 -9.99
4.28 -5.65
5.46 -3.99
7.31 -7.04
8.26 -6.63
7.00 -5.39
2.71 -8.58
6.93 -7.57
6.66 -8.47
5.35 -8.01
6.60 -7.95
7.17 -7.17
7.83 -9.55
6.88 -5.85
3.60 -11.51
3.44 -9.87
6.51 -6.16
3.57 -8.74
6.25 -10.09
5.61 -7.90
5.97 -6.59
7.48 -6.12
2.99 -9.82
8.62 -2.94
7.11 -6.18
6.27 -11.53
7.08 -6.95
2.04 -9.68
5.59 -6.26
0.95 -6.66
-0.79 -10.24
6.90 -6.59
4.86 -8.11
1.55 -12.25
7.11 -8.28
6.51 -4.17
2.27 -12.01
7.09 -8.34
5.26 -7.56
7.25 -6.64
5.44 -8.18
5.64 -10.64
6.37 -7.89
5.26 -2.96
7.24 -1.02
1.49 -9.83
3.61 -8.91
5.88 -5.47
8.25 5.36
4.07 -4.34
5.36 -10.69
7.07 -7.89
4.37 -7.11
6.88 -8.01
5.46 -7.75
2.90 -5.48
5.94 -8.07
7.40 -6.92
6.82 -6.59
2.31 -8.98
7.22 -6.08
6.32 -6.37
5.17 -6.64
2.70 -10.95
6.37 -6.59
6.79 -6.52
6.18 -3.84
6.64 -7.07
7.16 -1.39
2.58 -5.27
4.43 -3.41
6.29 -1.13
8.85 -5.48
6.03 -11.12
2.70 -7.29
4.63 -11.32
4.09 1.09
5.49 0.88
3.60 1.19
7.01 1.80
6.68 3.64
3.85 2.04
6.46 2.90
4.78 1.10
5.25 2.01
4.74 3.63
4.40 1.18
4.74 1.10
4.09 2.71
4.40 -0.88
5.08 3.52
5.40 1.94
4.40 1.42
4.40 0.89
4.40 0.98
4.66 1.21
5.06 0.93
3.30 3.92
4.44 0.76
6.57 3.39
3.29 3.17
-2.07 -6.34
-3.85 -3.91
-5.90 -5.32
-3.15 -5.62
-3.58 -5.78
1.66 -3.84
-4.08 -6.51
5.34 4.72
7.35 -0.72
6.88 -0.74
8.02 2.11
6.21 2.95
3.66 -3.72
7.06 1.05
4.99 -1.69
4.03 -4.87
7.29 3.86
7.85 -1.63
5.41 2.22
6.61 5.78
2.00 -4.56
7.56 0.20
5.18 6.79
5.88 1.34
5.06 -4.55
7.17 3.69
2.79 -2.16
2.18 -0.34
5.53 -2.96
8.02 -0.88
4.06 -2.53
5.12 -1.75
7.80 4.58
6.18 -1.03
3.24 -5.74
1.89 -4.79
2.98 -3.72
-1.75 -6.66
-1.17 -10.17
2.81 -2.87
3.74 -1.07
-1.21 -3.26
1.75 -4.94
-3.73 -4.22
-2.24 -5.41
2.18 -3.08
-0.40 -6.94
1.83 -5.92
1.85 -4.23
0.14 -6.58
2.25 -8.28
-0.66 -5.33
4.06 -2.32
0.36 -6.58
0.85 -6.27
-2.14 -8.40
-1.45 -6.91
-2.80 -6.30
0.57 -4.85
-1.25 -5.39
-0.48 -7.57
1.47 -2.87
-2.56 -4.86
-0.48 -4.48
-3.51 -5.01
-1.36 -5.50
1.69 -5.25
-2.74 -6.56
-3.38 -5.46
-0.21 -3.36
-0.51 -6.04
-2.09 -5.15
-2.71 -5.77
1.56 2.52
-3.67 -6.30
-0.09 -8.62
-3.41 -6.18
0.40 -10.11
-0.25 -3.01
0.70 -6.24
1.19 -8.17
1.44 -4.50
-2.55 -8.88
-1.05 -3.68
3.95 -2.35
0.46 -6.92
2.22 -4.21
6.15 -0.69
-1.45 -7.03
-3.19 -5.07
2.45 -4.23
1.42 -4.04
2.02 -2.96
-2.83 -6.32
-0.09 -8.77
-1.19 -4.73
1.98 -7.38
2.99 -4.85
-0.33 -1.73
1.42 -5.78
-0.46 -8.22
1.08 0.25
-1.77 -10.38
2.42 -2.41
2.50 -4.29
2.75 -5.59
3.82 0.96
-0.38 -2.37
2.57 -3.35
-0.43 -5.60
-4.55 -6.08
0.07 -6.34
4.40 -3.92
-0.37 -5.83
-4.10 -5.50
1.91 -2.77
-2.47 -4.16
1.04 -7.31
2.86 -2.38
3.94 -0.22
-0.94 -2.19
0.86 -5.79
0.56 -8.65
4.87 1.80
0.50 -7.42
-0.90 -6.75
-3.84 -8.56
-2.30 -5.78
-0.98 -7.67
-4.91 -7.50
4.13 1.11
2.71 -5.02
-2.16 -8.52
-1.27 -5.96
0.77 -5.59
0.84 -7.98
4.58 -5.77
2.12 -4.61
-4.18 -8.14
1.07 -3.95
-0.24 -6.42
-1.08 -3.30
3.46 -3.68
-0.10 -7.68
-3.26 -7.24
-0.02 -5.38
4.29 -7.69
4.04 -2.72
0.96 -6.49
1.60 -4.34
0.38 -6.03
-0.89 -6.59
-0.70 -5.03
3.46 -4.16
-0.64 -7.65
0.69 -4.85
-1.24 -9.31
0.79 -2.89
1.06 -4.67
0.58 -5.11
2.13 -5.99
-2.74 -9.47
1.91 -2.10
-0.26 -3.44
-2.05 -6.81
-1.94 -6.57
0.33 -6.92
-2.46 -4.75
2.99 1.59
1.86 -8.66
0.92 -3.77
-2.15 -6.11
-0.99 -3.90
-1.37 -6.80
0.45 -3.62
-4.07 -6.54
-1.00 -6.32
1.51 -6.31
1.66 -5.53
-3.11 -7.76
0.54 -3.26
-1.27 -9.97
1.83 -3.26
1.41 -4.33
5.33 -5.02
3.19 -3.08
-0.73 -9.15
0.72 -4.17
-3.67 -5.91
4.84 -1.42
4.47 -2.02
-4.22 -7.31
-1.12 -5.99
-2.46 -2.28
1.65 -4.50
-4.49 -4.30
3.09 -1.48
1.35 -3.24
1.49 -6.78
-2.53 -8.05
0.42 -4.50
0.07 -3.96
1.91 -5.37
-1.14 -7.80
0.15 -5.67
2.36 -4.96
-0.28 -6.95
1.30 -5.19
2.69 -2.89
-1.68 -4.85
-0.82 -5.81
-2.04 -4.35
1.91 -3.92
2.80 -1.39
-1.85 -4.05
1.42 -4.37
0.09 -7.24
4.29 -1.61
2.64 -3.34
-0.89 -3.54
3.74 -4.62
2.22 -1.75
-3.76 -4.92
-1.07 -5.41
-0.90 -7.71
-2.74 -9.20
2.00 -3.43
-0.59 -4.77
1.14 -6.34
4.29 -1.87
2.74 -6.18
3.17 -2.89
0.47 -6.80
-1.30 -5.81
-1.51 -5.47
-4.92 -7.47
0.15 -6.86
-0.53 -6.08
2.27 -3.43
-3.41 -7.44
4.41 -2.25
-4.02 -6.27
-0.04 -9.29
-1.42 -4.26
1.84 -3.67
-0.70 -7.08
-2.63 -3.36
0.35 -7.24
-3.86 -9.39
-0.84 -6.11
-0.30 -4.21
2.64 -5.04
-1.95 -10.28
-0.56 -1.53
-1.16 -3.43
1.23 -1.84
2.30 -0.71
3.71 0.06
0.87 -0.54
3.64 1.71
0.05 -2.74
2.34 -1.14
2.07 -2.52
1.99 -0.23
2.52 -0.29
2.84 -0.38
-1.20 -5.05
3.07 -0.84
5.21 -0.05
6.07 -0.47
6.13 2.26
5.82 1.53
6.33 4.15
6.89 -2.45
6.16 1.00
6.47 1.46
6.14 -0.20
6.87 2.30
5.11 -1.81
6.28 4.88
5.06 -1.35
6.20 1.28
6.03 1.58
5.58 1.94
6.47 2.69
5.62 -2.65
6.96 0.58
7.97 -0.14
5.27 -1.79
6.71 2.87
5.96 -1.14
6.29 2.85
4.41 -2.65
4.66 -1.93
6.31 1.47
7.36 3.92
5.95 1.16
6.78 2.62
5.93 -0.65
6.45 -0.38
5.50 -0.61
6.42 1.71
5.41 -3.45
6.37 1.82
5.62 0.12
4.76 -1.11
5.34 1.94
5.71 1.60
6.11 1.63
3.27 -4.82
5.37 4.42
6.50 -0.87
5.52 -1.09
6.13 -0.55
7.10 4.73
7.40 2.56
5.54 0.72
5.84 1.02
5.83 -1.36
6.73 0.46
5.53 -1.01
4.04 -2.87
6.13 -0.37
5.81 2.48
5.61 -0.73
5.67 -3.65
5.91 0.76
5.03 -0.11
4.15 -5.14
6.54 -0.54
6.43 3.15
4.74 0.97
4.57 1.96
6.51 1.36
7.01 0.95
4.84 -2.54
6.13 1.41
5.15 -3.14
6.64 0.15
5.64 -0.45
6.55 4.74
5.21 -1.14
6.03 3.49
5.75 0.64
6.14 -1.46
6.57 4.90
5.90 5.32
5.13 -2.05
5.20 0.56
7.07 0.65
6.68 5.02
6.85 0.79
6.13 0.62
4.67 -1.95
6.45 -0.90
5.20 -1.09
4.23 -3.39
5.71 -1.81
5.63 0.29
5.69 0.46
5.82 1.09
4.39 -1.64
4.78 1.44
6.70 3.39
6.38 2.29
4.89 2.80
4.52 1.12
5.56 1.64
5.45 1.91
4.67 2.24
5.24 0.07
0.04 -6.72
-3.38 -6.71
2.95 -0.31
-0.94 -6.18
0.82 -3.85
-2.72 -9.79
0.53 -3.14
-0.58 -8.49
0.60 -1.60
0.25 -7.47
-3.61 -7.57
-3.59 -4.01
3.76 2.34
0.78 0.83
0.28 -8.48
1.75 -3.49
1.32 -2.10
2.19 1.47
3.13 1.33
3.11 0.95
-1.90 -5.85
-5.05 -7.94
-3.92 -4.65
0.79 -7.18
-0.30 -7.62
2.86 -1.00
0.44 0.56
-3.96 -4.64
-3.72 -5.12
-1.10 -4.58
-1.28 -8.07
0.14 -5.97
-3.02 -4.29
0.87 -6.41
-2.18 -5.93
-1.08 -5.66
-1.94 -8.71
-1.95 -7.47
-0.39 -7.75
-2.45 -6.77
6.33 1.43
4.28 -1.79
5.70 0.00
4.79 -0.45
6.30 0.64
2.33 -4.33
3.17 -2.95
3.97 -3.56
3.56 -4.21
2.23 -3.56
4.98 1.35
3.91 -2.32
5.10 -2.19
5.37 0.19
5.17 -1.41
4.72 -1.25
4.84 -1.25
5.70 0.92
1.75 -3.20
4.94 0.23
3.10 -4.61
4.43 -1.36
5.26 -1.25
1.51 -6.17
2.51 -3.95
3.80 -2.01
5.65 1.87
2.91 -3.80
5.48 -2.83
1.76 -7.90
4.83 0.04
4.07 -1.28
2.55 -5.21
3.80 -3.56
4.96 -3.55
0.72 -7.49
5.06 -1.51
4.92 -0.17
4.58 -2.86
5.63 0.92
4.37 -2.59
3.64 -3.30
4.78 -1.08
4.02 -1.73
5.56 0.13
1.98 -5.82
6.12 5.57
4.15 -3.21
5.72 0.42
4.17 -1.21
1.13 -3.56
1.80 -3.56
0.69 -5.79
6.18 -0.27
4.99 -1.05
6.79 2.57
4.21 -4.21
5.70 -0.52
2.48 -6.01
5.27 -0.16
6.25 1.46
3.41 -3.80
5.58 -2.12
3.69 -4.81
3.59 -1.79
6.16 2.01
6.00 0.55
3.27 -3.56
4.80 1.18
5.02 -1.24
-1.60 -4.53
4.35 -1.25
5.70 -1.25
6.51 3.66
4.08 -4.15
5.69 1.90
4.97 -1.23
2.08 -5.69
5.23 -1.43
5.25 -0.29
2.35 -4.44
7.08 5.46
6.41 3.35
4.69 -2.07
7.06 2.10
4.60 -2.39
6.29 1.42
4.33 -1.11
4.54 -3.50
4.11 -3.47
3.88 -1.81
2.23 -2.78
5.57 0.63
5.42 -1.12
5.14 -2.90
4.07 -2.27
2.87 -3.56
5.07 -1.25
6.86 4.38
2.60 -5.39
3.55 -2.50
4.94 -2.11
4.23 -2.22
5.70 -0.81
3.30 -3.56
4.68 -2.64
6.28 2.29
5.47 -1.56
1.99 -3.56
5.70 0.41
0.37 -8.56
4.08 -2.43
4.01 -3.45
5.58 1.91
5.71 3.64
3.98 -2.48
4.95 -1.25
-2.00 -7.93
5.01 -0.54
2.32 -5.08
3.49 -5.06
5.37 -0.80
4.24 -5.24
2.49 -2.56
3.63 -5.28
5.83 2.07
5.70 -0.87
2.83 -3.56
4.14 -4.38
5.91 4.04
5.83 -1.27
6.76 1.06
5.63 -1.06
3.15 -3.79
4.35 -3.50
2.89 -3.92
5.69 4.70
3.91 -0.15
6.34 0.75
6.39 -0.71
2.71 -3.56
4.09 -1.04
0.68 -5.83
5.33 -1.04
2.14 -3.56
5.77 -0.75
1.78 -7.99
5.12 -1.91
5.42 -0.12
3.89 -2.05
3.63 -3.75
5.67 -1.84
3.88 -2.81
3.82 -4.45
2.41 -3.56
5.10 -2.11
6.29 2.26
5.73 0.39
2.52 -3.28
6.47 1.82
4.51 0.06
2.36 -8.30
6.01 1.10
5.00 -0.46
5.59 -0.23
3.70 -3.56
1.83 -4.52
5.12 0.44
2.83 -4.94
4.99 -1.06
6.81 3.47
0.21 -7.16
5.69 -0.52
6.42 0.90
5.93 -1.19
4.07 -3.49
7.79 2.72
3.71 -4.31
4.98 -3.64
6.11 2.03
4.79 -2.79
3.48 -3.64
5.96 0.85
2.91 -3.46
4.81 -3.54
3.84 -3.56
2.63 -5.39
2.66 -3.56
-0.64 -5.92
1.71 -4.87
-0.35 -4.88
-1.10 -5.86
2.92 -3.20
4.75 -0.16
-1.62 -6.33
-3.77 -5.87
-3.44 -6.06
-3.32 -6.27
0.62 -3.71
-0.77 -5.17
2.30 -5.55
-1.24 -5.58
-1.18 -6.15
2.62 -2.85
0.51 -4.94
-1.45 -6.01
-0.27 -5.46
-1.66 -4.69
-1.42 -4.77
-1.42 -5.78
-1.96 -5.14
-0.01 -4.32
1.84 -1.95
-0.34 -6.68
-2.94 -6.43
-0.05 -4.06
-2.16 -6.20
-4.43 -7.21
0.47 -4.12
0.54 -5.93
-4.26 -4.66
0.13 -4.73
-2.75 -6.00
-2.11 -6.73
-1.53 -6.67
2.25 -3.78
0.24 -6.95
0.76 -4.22
0.66 -2.96
-1.01 -5.28
1.34 -4.06
-2.94 -5.92
1.09 -3.22
-3.16 -5.77
-1.77 -4.13
-1.15 -5.08
4.49 -2.97
-1.51 -6.32
-0.02 -5.07
2.00 -4.72
-2.20 -7.12
-4.10 -6.77
4.17 -4.31
-1.31 -6.08
1.11 -7.22
-2.98 -5.20
3.38 -0.92
-1.07 -5.19
-1.95 -5.68
2.24 -2.33
1.64 -4.81
1.08 -3.64
-0.03 -2.93
0.60 -6.08
-4.42 -6.25
-1.18 -3.93
-0.82 -7.41
-2.46 -6.56
-5.77 -5.82
-1.89 -6.96
0.34 -2.95
-3.34 -5.45
-2.89 -6.20
-0.10 -4.30
-1.09 -6.60
0.43 -5.22
-2.73 -5.75
1.36 -4.82
1.24 -4.45
-3.75 -6.04
-1.34 -6.84
4.81 -4.70
0.18 -5.66
0.34 -5.72
-3.11 -3.35
1.21 -4.75
-2.51 -7.00
2.57 -3.05
-0.34 -4.43
-2.14 -5.46
0.71 -6.17
-1.07 -5.71
-2.56 -9.91
-1.99 -7.10
-0.35 -6.36
-1.93 -9.93
0.62 -6.51
0.72 -2.97
0.95 -5.95
-2.49 -6.46
-2.54 -5.98
-0.17 -7.00
-0.75 -4.84
2.95 -1.12
-0.20 -5.55
-2.97 -3.72
-4.11 -6.52
-3.32 -7.15
1.95 -2.45
-2.65 -6.35
0.16 -3.59
-1.49 -6.13
0.50 -4.71
-0.46 -5.33
0.01 -5.09
-3.05 -4.23
0.00 -5.43
-3.67 -6.57
0.01 -4.99
0.23 -5.75
1.79 -3.48
-2.65 -6.28
1.68 -3.97
4.16 -4.30
0.45 -5.33
-0.72 -5.23
3.01 -4.29
-1.35 -5.34
-0.88 -6.28
-2.94 -4.61
-2.05 -4.84
0.46 -4.94
-0.04 -6.36
3.54 -4.25
0.12 -2.32
-0.34 -4.41
1.16 -4.46
-1.05 -5.98
-3.38 -5.63
-1.21 -4.22
-0.73 -5.85
0.17 -5.28
-0.30 -6.31
-3.52 -5.85
-0.40 -6.09
-0.32 -6.61
0.84 -4.08
4.17 -5.31
-1.16 -6.31
-1.95 -4.93
3.08 -4.16
-3.33 -6.14
2.44 -6.05
-2.69 -5.63
-0.01 -3.77
-3.90 -4.64
-3.83 -5.30
-1.17 -5.26
0.07 -6.44
3.18 -6.68
-2.99 -7.22
2.60 -4.12
-2.63 -5.64
0.47 -3.87
0.58 -5.40
-1.74 -6.13
-0.85 -7.46
-3.26 -5.06
-0.27 -4.50
-2.68 -6.33
-2.79 -6.81
0.67 -4.57
-1.47 -5.91
0.13 -5.49
5.06 -0.91
-2.67 -6.50
-3.37 -7.06
0.33 -5.63
-1.84 -5.23
-0.44 -3.89
-3.27 -5.62
0.29 -4.76
1.12 -4.23
-0.74 -4.39
-3.24 -6.59
-3.57 -5.88
1.64 -4.67
-0.60 -4.34
1.06 -4.17
0.11 -5.25
-1.40 -6.74
-2.95 -6.82
5.95 0.51
-2.75 -5.42
2.97 -1.79
3.78 -2.97
1.31 -5.71
3.14 -5.06
0.97 -4.00
-2.32 -6.00
-1.14 -4.64
1.31 -4.22
1.08 -4.48
-0.97 -5.83
1.43 -3.71
-1.60 -6.72
-4.03 -6.54
-0.99 -9.82
4.66 -3.11
-3.32 -7.27
-0.48 -6.18
-3.23 -6.36
0.18 -5.89
1.69 -5.73
-1.97 -5.34
-0.42 -4.00
-1.24 -4.42
2.19 -6.02
2.11 -2.58
-0.31 -6.76
-2.42 -6.27
2.14 -4.51
1.83 -6.31
5.27 -2.51
4.57 -0.39
2.04 -5.32
5.49 -0.13
1.34 -5.56
0.28 -5.49
-1.23 -5.74
3.53 -2.54
0.37 -6.00
1.79 -5.43
2.68 -3.97
5.40 2.04
4.72 -2.04
3.36 -3.14
0.79 -5.04
4.66 -0.88
2.24 -4.43
-1.26 -5.51
2.35 -5.24
2.35 -4.61
6.09 -1.22
6.06 -1.48
4.83 -2.27
3.84 -2.89
2.24 -4.42
4.98 -1.27
2.35 -5.30
4.97 -2.49
-3.73 -6.29
3.97 -3.96
2.32 -3.71
6.28 -0.78
5.10 -2.54
1.71 -6.21
-1.27 -6.91
4.83 -0.32
2.75 -4.77
2.19 -4.74
6.49 2.14
2.74 -4.58
5.97 1.61
5.40 -2.86
5.18 -1.56
4.12 -2.64
5.14 -2.30
5.70 -1.27
0.04 -5.81
4.22 -4.15
0.67 -5.18
2.75 -4.03
3.86 -5.08
5.59 -2.24
4.64 -1.90
3.22 -3.08
4.54 -3.84
4.56 -2.49
6.05 -0.18
3.07 -4.77
-1.07 -6.76
0.16 -4.75
4.51 -3.38
-1.89 -5.44
2.35 -5.30
2.63 -3.57
3.45 -3.15
-0.92 -5.82
2.30 -5.83
-0.38 -5.97
1.40 -4.46
5.56 -0.55
5.44 -2.86
3.68 -3.39
5.99 -0.07
2.56 -4.77
1.96 -4.75
3.86 -4.80
4.61 -3.73
2.40 -4.16
3.16 -3.40
2.74 -3.67
4.34 -2.13
6.53 -0.07
2.77 -4.86
1.66 -4.29
4.00 -2.43
1.37 -4.50
2.68 -4.69
0.98 -5.54
1.52 -5.28
2.34 -5.22
2.81 -4.51
4.81 -2.01
2.43 -5.33
2.89 -4.80
5.96 -2.40
6.24 -0.67
6.20 -0.07
-0.15 -4.78
-0.75 -6.65
5.08 -1.03
6.09 0.99
3.42 -3.41
0.37 -6.65
0.07 -6.44
1.71 -4.93
4.32 -3.17
-0.92 -5.60
1.97 -5.50
-1.58 -5.14
3.14 -3.64
1.11 -5.92
2.99 -4.98
3.79 -3.95
0.36 -7.39
4.82 -2.49
6.25 -1.44
3.89 -2.66
7.22 1.12
3.06 -4.00
-0.09 -5.51
1.27 -5.24
0.44 -5.71
5.72 -2.14
3.85 -2.58
6.98 2.74
5.50 -0.07
2.35 -4.57
-1.27 -5.59
6.31 1.29
-0.96 -6.09
4.57 -4.70
4.94 -1.81
5.67 -2.87
4.18 -2.52
4.67 -2.60
5.15 -3.27
4.71 -2.20
4.95 -2.62
3.91 -2.47
0.32 -6.68
4.74 -2.19
1.84 -4.72
-0.09 -5.48
3.36 -3.61
-0.28 -6.27
2.92 -4.93
-0.76 -7.01
5.19 -2.17
4.51 -1.77
6.25 0.77
0.37 -5.54
3.24 -5.66
4.74 -0.79
5.10 -2.14
4.06 -2.19
4.35 -2.26
5.25 -2.01
4.93 -2.72
2.97 -5.23
5.23 0.98
5.30 0.29
6.45 -1.26
5.48 0.15
6.13 -0.07
5.00 -2.74
2.61 -4.71
2.29 -4.22
4.83 -1.69
2.63 -5.46
3.47 -3.46
2.05 -4.28
0.22 -7.48
0.37 -6.38
4.47 -2.01
7.19 1.21
5.84 1.95
-1.04 -6.37
6.43 1.26
4.15 -4.08
1.97 -5.83
5.09 -2.30
2.94 -5.01
2.31 -4.61
5.08 -2.19
4.06 -1.60
3.75 -3.23
-0.97 -6.15
5.90 0.16
3.37 -4.02
2.46 -4.03
4.92 -1.83
3.34 -3.61
2.31 -4.65
0.96 -5.56
0.37 -6.41
5.07 -2.68
-0.20 -6.60
2.35 -5.48
3.18 -4.85
5.94 0.67
5.67 -0.07
3.11 -4.77
2.35 -4.66
3.62 -4.91
2.60 -4.92
5.33 -1.96
-1.74 -5.90
-1.22 -7.86
5.56 -0.01
2.36 -4.59
4.15 -2.47
4.09 -2.70
2.42 -6.04
2.52 -4.74
-0.29 -4.68
2.35 -4.59
2.52 -5.86
4.93 -1.27
1.85 -3.15
1.90 -5.66
0.24 -5.57
0.37 -5.82
4.27 -2.15
2.96 -3.38
4.10 -2.60
2.55 -5.33
5.72 -1.02
3.93 -3.67
3.24 -4.37
3.13 -4.29
-1.33 -8.02
5.01 -1.13
5.50 -4.49
-3.41 -6.14
0.37 -5.51
2.35 -4.39
-1.32 -6.96
5.54 -0.97
-1.91 -5.73
2.38 -4.96
5.61 -1.26
5.54 -2.13
5.11 -3.86
4.44 -3.26
9.53 -1.09
8.64 -4.54
11.73 -0.98
10.00 -3.91
6.56 6.08
7.70 -3.39
11.19 2.96
11.64 2.67
7.76 0.87
4.38 -0.78
11.69 -2.25
5.57 -2.28
7.16 -2.53
5.89 -0.67
9.78 -1.03
7.14 -3.24
8.43 -5.59
7.80 -3.53
4.36 -2.72
7.14 -2.32
10.77 -0.22
1.59 -1.54
8.59 -2.62
8.77 2.47
7.45 3.44
7.02 -3.43
7.14 -3.82
7.14 -4.90
7.14 -0.77
7.79 1.34
6.33 -4.55
1.45 -2.46
8.60 2.24
7.03 -1.59
7.52 -2.33
9.90 -2.95
11.38 -0.63
7.14 -2.30
7.14 -3.24
8.20 3.67
7.14 -2.92
11.30 -3.43
7.40 -4.79
10.65 -2.45
7.14 -2.74
7.14 -4.35
8.47 -1.58
7.14 -4.21
7.14 -2.99
11.92 -2.17
7.74 -2.48
8.38 -0.50
11.71 1.95
6.25 -3.19
4.68 -2.25
8.64 2.70
2.24 -8.38
0.74 -8.64
2.24 -7.64
5.84 1.08
5.61 0.46
3.15 -1.55
8.86 3.80
6.07 4.52
4.69 -2.59
9.02 0.63
4.46 -0.47
9.08 3.50
3.27 -6.18
5.41 -0.23
8.53 -0.75
5.87 -1.63
7.05 -3.09
6.30 -1.14
4.18 -1.86
4.66 -3.79
7.03 -3.04
6.45 1.21
5.68 -5.43
6.26 -0.64
4.73 1.86
3.48 -2.69
10.13 -2.59
5.10 -0.89
3.02 0.94
6.00 -2.30
6.65 -0.53
4.50 0.84
6.76 1.29
6.48 1.80
2.17 -4.09
2.33 -5.23
5.21 -0.39
4.05 -3.86
4.67 -1.95
6.52 -2.88
7.29 -0.98
8.18 1.32
5.10 -0.52
4.40 -0.31
5.73 0.99
5.17 -1.69
4.32 -3.46
9.22 2.80
6.63 -0.09
5.65 -2.45
9.27 2.92
3.21 -1.19
6.98 -1.51
6.28 -2.12
3.75 -3.95
3.56 -2.66
3.75 -2.81
6.80 -3.08
3.51 -2.41
4.11 -4.06
3.25 -1.88
7.01 -3.67
5.89 -0.50
2.46 -4.89
4.63 -2.20
4.03 -2.02
4.20 -4.40
6.59 -2.08
5.94 0.15
3.55 -4.17
7.23 -1.66
10.54 1.96
3.22 -1.58
2.72 -2.19
1.55 -0.56
1.44 -3.53
7.18 -1.97
3.35 -0.88
0.91 -3.00
6.48 -1.95
6.37 -0.86
5.95 -3.47
2.63 3.62
5.55 4.18
8.24 0.44
4.50 -4.03
6.35 -2.83
6.01 0.51
-0.03 -4.62
4.78 -3.17
2.68 -3.75
3.32 -4.56
4.70 -2.67
7.62 -1.48
3.22 -4.18
8.55 -0.78
0.40 -5.69
2.78 3.94
2.70 -2.36
2.69 -5.91
5.21 -1.79
-0.85 -3.15
2.07 0.35
2.34 -4.22
5.04 -2.46
3.72 3.46
-1.93 -6.35
3.78 1.42
1.56 -0.78
2.86 -0.96
1.08 -1.26
-1.99 -4.11
-3.08 -3.07
0.45 -2.95
4.27 -1.35
6.20 -0.61
0.29 -3.55
3.80 -3.14
5.47 -3.05
4.09 -2.75
0.70 -7.59
8.67 -1.45
4.34 -0.75
4.38 0.98
6.51 0.79
0.74 -4.17
6.11 1.14
4.92 0.96
3.83 -2.26
3.37 -5.92
2.32 -1.41
2.90 -5.92
5.28 1.50
2.65 -0.42
2.44 -9.45
-0.81 -7.27
2.55 -6.99
1.91 -6.96
1.57 -10.05
3.72 -7.12
0.61 -5.16
3.60 3.00
-0.25 -5.15
2.55 -6.38
-1.25 -9.81
3.53 -0.91
1.44 -0.74
-5.79 -8.68
-1.59 -5.67
0.13 -4.14
0.84 -7.52
1.53 -7.88
5.37 2.90
3.87 -5.70
4.05 -0.36
0.04 -7.09
2.38 -7.11
1.94 -7.45
2.55 -5.49
1.00 -2.73
2.55 -5.54
0.34 0.09
2.12 -6.23
2.84 -3.58
1.89 -8.03
1.63 -6.98
1.60 -5.13
3.58 -1.44
1.24 -6.50
3.80 -8.27
1.08 -5.16
1.56 -6.36
2.73 -3.03
3.52 3.92
2.55 -7.54
2.15 -8.38
1.94 -7.02
3.00 -4.37
3.26 -0.78
-0.72 -3.16
3.86 -6.90
0.13 -6.35
2.55 -6.64
-2.70 -2.46
1.36 -1.42
3.58 -8.22
0.07 -11.71
-1.81 -6.70
0.91 -12.02
-0.82 -11.64
1.01 -9.88
0.36 -9.04
-1.56 -5.57
-2.30 -5.16
-4.85 -10.84
2.64 -0.66
-1.67 -5.04
1.78 -12.74
2.83 -5.25
0.61 -7.15
-0.36 -4.79
4.25 -6.00
6.12 -5.82
-3.88 -7.00
-2.31 -8.23
-4.48 -8.40
-3.10 -9.11
3.43 -13.03
5.44 -3.14
1.08 -3.41
1.41 -5.88
2.41 -6.02
4.07 -11.58
1.70 -6.19
3.11 -5.98
1.69 -6.47
2.62 -6.94
1.01 -10.88
-0.20 -8.39
1.70 -6.50
2.71 -7.31
1.49 -9.91
4.16 -7.28
-2.67 -9.75
-1.11 -6.86
0.30 -7.77
3.03 -10.57
1.93 -6.59
2.33 -6.59
-0.43 -4.98
-1.68 -7.82
0.60 -7.65
2.24 -10.09
-2.62 -6.93
3.89 -5.93
2.40 -10.50
1.19 -12.34
2.77 -6.59
0.60 -6.20
-1.80 -7.17
2.64 -7.96
2.95 -5.32
-2.60 -6.36
1.34 -3.61
1.72 -12.20
-0.04 -10.07
3.65 -6.12
4.26 -7.22
0.98 -2.92
0.37 -11.15
-4.32 -6.04
-6.30 -8.38
1.86 -6.59
0.07 -5.64
2.07 -10.32
-0.21 -3.54
-5.83 -10.01
0.03 -4.63
2.80 -11.87
4.06 -7.27
-1.94 -3.53
2.65 -8.79
3.52 -6.59
-0.91 -5.84
-3.93 -10.04
2.03 -6.35
3.75 -9.19
-0.37 -9.70
6.67 -6.92
0.57 -5.54
0.87 -11.25
2.92 -9.75
-3.47 -8.70
3.41 -9.31
-0.77 -9.87
3.72 -7.05
2.90 -3.52
0.39 -5.49
-0.41 -12.29
3.50 -7.08
-1.19 -6.75
-5.87 -9.33
-1.38 -9.83
-2.75 -5.39
1.81 -6.01
-1.06 -8.41
-5.59 -3.74
0.09 -7.58
-0.31 -6.04
2.75 -4.48
3.13 -6.59
0.74 -8.21
1.05 -6.59
0.19 -10.02
-0.88 -6.72
-1.01 -9.59
0.01 -6.32
3.16 -5.25
4.88 -1.51
1.15 -6.59
4.62 -6.59
-0.08 -4.11
-1.70 -12.68
3.83 -11.53
1.67 -2.99
0.93 -7.55
-6.52 -9.32
1.43 -12.27
2.24 -7.71
3.94 -9.16
-2.26 -8.60
5.97 -2.45
1.14 -12.36
0.64 -10.88
-0.76 -6.59
3.23 -6.51
1.55 -6.72
-2.70 -11.18
5.13 -7.62
4.76 -5.99
1.97 -6.84
1.19 -6.59
1.99 -2.23
0.28 -6.12
3.37 -7.33
3.70 -4.63
-1.20 -6.44
2.80 -5.15
-0.03 -6.64
4.50 -7.74
-1.46 -8.77
-0.11 -5.78
-2.32 -9.84
-4.15 -6.90
3.39 -5.68
-3.38 -6.28
-2.46 -9.38
0.81 -6.61
3.17 -9.77
-5.52 -4.06
2.15 -5.76
3.54 -6.59
-2.74 -9.09
2.02 -4.59
3.53 0.26
-0.67 -7.19
0.97 -9.96
2.65 -6.59
4.01 -8.37
0.71 -6.59
0.34 -7.51
-5.97 -3.18
-4.62 -3.98
-1.25 -2.32
-3.75 -0.54
-3.92 -4.79
-5.11 -3.77
-4.55 -3.51
-6.18 -4.58
-4.39 -4.02
-5.31 -5.13
-2.28 -3.33
3.95 3.27
0.63 -0.73
3.06 2.65
4.66 -3.69
6.14 3.50
6.48 0.81
0.77 2.45
0.67 -0.08
5.23 -1.83
-1.25 -1.43
2.24 0.11
7.29 0.33
2.26 -2.34
-0.80 -2.02
4.55 -0.25
8.57 1.72
1.04 -2.93
6.91 -0.43
7.19 2.04
9.68 0.82
4.72 1.36
4.77 3.22
4.18 -4.94
6.46 -1.25
5.28 -1.85
1.09 -3.56
1.83 1.45
1.20 -3.56
1.19 -3.31
2.61 -3.56
-3.28 -4.96
0.89 2.31
-0.63 -2.52
5.50 -1.34
-0.26 -6.52
0.89 -2.57
1.99 -2.74
3.58 -3.51
0.71 -3.56
-3.07 -4.29
1.67 -2.63
0.71 -3.41
5.09 -0.68
2.69 -3.56
-0.03 -3.43
2.02 -3.56
2.07 1.97
-2.54 1.44
3.90 -1.79
4.22 -2.71
0.11 -4.43
3.66 -0.99
-4.83 -3.73
-0.09 -1.53
2.95 -3.99
0.06 -3.56
1.78 -3.56
0.88 -3.75
1.89 -4.98
0.12 -2.63
4.45 -2.48
-0.11 -4.63
-0.41 -5.72
2.66 -4.96
4.18 -2.20
0.57 -3.95
2.20 -4.47
4.02 -0.19
-0.74 -4.63
0.13 -7.94
10.02 0.17
-1.24 -5.70
3.77 -1.97
3.06 -5.02
5.76 -0.03
-0.67 -4.63
0.99 -1.55
-1.87 -4.47
-4.24 -8.88
-1.05 -4.47
0.42 -7.54
2.74 -7.34
-0.58 -6.99
4.18 -2.43
2.39 -0.78
3.42 -3.41
1.68 -7.11
1.86 -4.48
0.53 -1.50
0.07 -7.34
-1.01 -4.46
2.15 -4.47
6.58 0.24
3.48 0.04
-1.90 -4.38
7.65 -3.51
5.39 -3.33
-0.40 -7.07
3.14 -7.42
4.06 -4.29
3.82 -0.58
1.45 -6.56
2.98 -3.51
-2.02 -4.20
0.95 -2.47
0.21 -4.02
3.50 -4.81
2.03 -2.35
0.07 -2.40
2.99 -5.05
1.66 -6.07
1.46 -4.47
0.27 -3.43
-2.08 -4.15
0.00 -4.65
3.01 -1.65
2.62 -7.22
0.23 -10.72
0.82 -3.14
-0.15 -3.06
0.01 -4.47
5.64 1.22
3.29 -6.41
1.37 -4.47
0.78 -3.22
-0.39 -1.49
-0.55 -4.47
7.18 -2.20
2.52 -1.99
3.97 -2.77
1.91 -4.90
-0.36 -4.47
3.57 -0.72
2.23 -4.07
-1.02 -4.47
3.40 -2.24
-0.66 -4.63
-1.02 -7.34
0.99 -4.96
-1.70 -4.48
4.25 -2.85
-3.51 -6.34
3.44 0.62
2.60 -4.47
1.87 -5.65
-0.28 -7.80
1.17 -4.88
0.47 1.01
-0.88 -7.34
1.34 -4.48
-0.73 -4.71
1.42 -4.63
-2.00 -2.88
4.56 -4.82
-5.64 -5.30
0.63 -7.42
0.44 -4.47
0.21 -2.83
2.72 -2.24
3.54 -5.92
0.79 -4.33
3.44 -1.98
2.14 -4.47
0.62 -4.47
4.52 -3.63
3.56 -3.83
5.26 -2.19
0.18 -4.48
2.29 -7.24
2.91 -7.21
0.18 -5.10
1.05 -4.47
3.46 -2.28
0.20 -6.22
3.11 -2.73
-0.47 -4.47
4.79 -1.57
2.69 -7.53
2.26 -4.47
-1.48 -7.31
1.35 -4.47
3.69 -4.97
3.18 -7.73
2.38 0.45
-3.38 -7.12
-1.30 -4.38
-2.39 -5.06
2.10 -7.71
3.93 -6.39
-0.33 -4.47
-2.01 -3.64
1.21 -4.47
4.37 -0.13
1.88 -6.97
2.22 -4.17
1.40 -5.06
0.09 -4.47
2.84 -4.65
1.41 -2.96
0.94 -4.33
0.14 -7.30
0.68 -4.47
2.62 -4.92
3.83 -6.14
1.56 -4.47
-0.80 -4.48
6.44 -4.43
-0.53 -6.91
3.22 -3.84
1.43 -4.61
2.27 -3.56
0.73 -4.65
0.73 -4.47
0.96 -4.47
2.63 -3.81
2.53 -4.16
1.20 -3.54
3.33 -8.68
0.76 -1.97
0.89 -2.79
1.73 -4.83
3.85 -2.45
3.33 -4.62
1.81 -4.47
1.81 -4.47
1.39 -4.82
-0.67 -2.85
3.93 -1.80
6.54 5.46
6.54 4.10
5.13 2.41
6.16 4.56
6.07 5.46
6.07 4.47
6.96 4.50
5.28 6.30
6.74 5.46
4.72 -3.78
6.18 4.87
6.13 4.50
4.64 1.95
6.14 4.97
6.13 5.26
6.91 4.75
6.41 4.80
6.76 5.16
5.94 2.60
6.48 5.01
7.12 4.83
5.93 4.05
5.90 6.05
5.85 6.59
5.74 4.28
5.62 4.07
6.54 4.79
7.75 -5.26
7.10 -4.74
7.13 -5.92
6.73 -5.47
7.92 -5.68
5.57 -7.38
6.92 -7.08
6.84 -4.31
5.04 -5.39
6.55 -4.91
7.18 -5.97
6.94 -5.85
-1.21 -3.82
2.58 0.92
4.76 2.42
4.43 -3.19
4.18 -2.09
5.62 -0.37
8.86 -2.90
3.01 -1.87
3.80 -2.74
3.52 -3.89
3.42 -5.39
4.23 -4.57
2.23 -3.86
0.90 -3.31
5.55 -3.61
-1.98 -3.53
-3.14 -6.03
-0.99 -3.54
1.66 -6.56
0.02 -5.14
1.86 -2.76
-2.31 -5.37
-1.53 -3.19
1.97 -0.61
2.46 -2.33
-0.25 -2.72
-2.62 -6.19
2.36 -2.30
3.20 -3.72
-0.36 -4.21
1.40 -1.13
-1.48 -3.53
-3.10 -3.90
-0.92 -3.67
1.00 -2.51
-4.88 -5.16
-1.19 -4.17
1.03 -2.05
-2.75 -6.27
-2.03 -3.53
1.66 -2.06
1.28 -4.42
2.64 -5.11
-1.14 -3.03
-2.37 -6.22
-1.48 -3.22
-2.65 -0.53
-3.20 -3.02
2.38 -2.51
2.81 -1.97
4.42 -1.72
-2.84 -4.59
0.25 -3.45
-3.44 -7.11
-4.03 -6.58
-2.74 -5.33
2.81 -3.36
-0.06 -5.14
0.24 -4.75
-0.58 -2.72
3.05 -2.52
1.58 -3.42
-3.75 -4.27
0.98 -3.03
-0.05 -4.60
-2.91 -5.51
0.48 -2.85
-0.82 -5.16
3.43 -0.48
-0.06 -0.92
0.32 -3.66
-1.51 -7.17
-2.18 -5.69
0.77 -7.21
0.37 -2.81
0.20 -4.95
-0.51 -4.04
-0.09 -4.01
0.73 -2.55
4.21 -1.31
-5.07 -3.01
-2.97 -3.54
-3.48 -3.41
-3.54 -4.66
0.68 -3.67
3.13 -3.21
1.75 -3.16
3.19 -2.74
3.01 -2.89
-4.12 -2.15
0.13 -5.26
2.37 -2.74
-1.88 -5.37
0.36 -1.44
0.25 -4.67
-1.94 -6.42
1.56 -1.59
0.76 -3.83
-1.95 -2.58
1.94 -1.83
1.18 -3.15
-1.28 -4.21
0.12 -6.13
-1.34 -3.10
0.91 -4.74
-2.26 -6.07
-2.81 -3.19
1.01 -3.40
-0.95 -6.40
-3.49 -3.87
0.16 -1.95
3.49 -1.63
-1.82 -3.93
0.61 -4.93
-0.50 -3.20
1.81 -0.94
1.37 -3.48
-0.05 -2.10
4.61 -1.07
0.42 -3.66
3.97 -2.39
1.81 -3.03
0.11 -2.91
2.57 -2.01
-7.12 -5.27
-0.55 -5.01
-0.39 -2.97
-1.61 -3.54
1.23 -4.97
-1.72 -1.48
-2.19 -3.71
-0.77 -4.87
0.81 -1.19
1.61 -2.68
-3.83 -1.79
0.08 -0.70
-0.23 -3.52
-1.22 -7.04
2.32 -3.03
2.98 -5.94
-2.99 -4.35
-0.24 -3.52
0.49 -2.19
0.45 -5.09
1.76 -4.03
-0.12 -3.46
0.49 -2.58
0.16 -1.38
-2.29 -5.63
-2.99 -4.04
0.92 -5.28
-2.67 -6.02
-5.24 -5.44
1.86 -2.39
1.99 -2.70
0.90 -4.25
1.53 -3.26
-0.84 -3.74
-3.93 -3.99
1.31 -2.92
-0.41 -1.24
-1.55 -5.37
1.54 -2.73
-2.20 -4.74
2.65 -3.06
-3.33 -3.65
0.50 -1.48
1.21 -2.91
2.18 -1.34
-0.59 -2.22
-0.43 -2.75
-3.20 -3.58
2.35 -3.18
-0.39 0.15
2.05 -5.34
-0.08 -3.13
-5.19 -4.12
-1.24 -3.47
-4.10 -4.41
-0.35 -4.42
-3.22 -4.89
0.31 -3.95
-0.01 -1.88
2.41 -3.15
1.02 -1.01
0.69 -2.80
0.16 -4.36
-0.13 -6.06
1.26 -1.76
1.80 0.86
-2.66 -3.76
2.66 -1.25
-0.34 -3.17
1.70 0.05
-1.14 -5.48
0.06 -4.92
2.53 -3.96
-0.45 -4.69
1.22 -0.01
-0.25 1.56
-0.24 -5.60
-6.06 -5.48
1.05 -4.31
1.17 -4.24
-3.56 -4.30
2.78 -3.97
-0.75 -3.43
-2.34 -4.88
0.50 -4.79
5.87 0.75
-0.32 -4.11
2.74 -3.25
-2.83 -5.34
-0.01 -6.93
0.61 -3.30
-0.88 -4.10
0.16 -6.47
-0.27 -4.98
-0.75 -2.38
0.56 -2.38
3.82 -1.62
0.87 -2.09
0.42 -3.76
-1.48 -4.73
3.35 -3.12
1.78 -2.08
-0.67 -6.21
3.17 -1.78
1.29 -2.25
-0.62 -4.42
0.23 -3.23
0.70 -2.91
-2.52 -5.50
2.66 -2.27
0.56 -5.90
-1.15 -4.78
1.08 -2.29
3.41 -2.51
0.87 -2.53
0.00 -2.80
0.80 -2.63
-1.26 -5.93
3.00 -4.79
-0.26 -6.05
0.34 -3.48
2.08 -1.09
1.84 -2.48
1.36 -4.09
-1.46 -5.44
-2.60 -3.76
0.25 -4.26
0.00 -4.63
-3.11 -4.25
2.00 -1.45
1.93 -0.76
-3.59 -4.68
2.02 -1.12
-3.30 -5.84
0.00 -2.25
3.96 0.45
2.42 -2.63
-2.05 -8.78
0.77 -1.37
3.31 -3.94
2.02 -1.06
3.95 -2.59
0.11 -4.25
-2.08 -4.37
0.70 -3.82
-1.38 -4.67
-1.09 -4.58
-4.27 -4.41
1.77 -2.02
1.57 -3.83
-0.16 -5.73
0.64 -3.43
2.02 0.61
-1.55 -2.92
4.58 1.41
-4.99 -4.15
1.41 0.29
-2.63 -6.07
0.88 -2.57
0.10 -5.32
3.25 -1.96
1.69 -1.39
-2.86 -4.65
-3.22 -5.93
0.48 -2.73
-1.60 -4.17
-0.68 -2.57
-2.30 -5.47
2.97 -0.77
2.33 -3.26
-2.67 -6.15
-3.60 -6.83
-2.17 -3.52
-1.73 -5.59
-3.79 -1.31
2.52 -2.49
1.88 -2.72
2.64 -2.85
-0.14 -0.95
-3.19 -6.12
1.84 -4.70
2.65 -3.96
0.24 -9.37
-1.24 -10.91
0.96 -4.95
-0.16 -9.04
3.04 -5.67
1.75 -10.59
6.40 3.72
-0.72 -9.95
0.57 -5.73
1.20 -2.54
-2.29 -4.41
3.12 -9.75
1.26 -6.59
-2.12 -12.81
-0.68 -9.31
-2.79 -11.85
-0.94 -10.27
-1.14 -11.01
0.53 -4.44
2.54 -7.09
1.82 -6.94
1.66 0.35
-1.08 -9.31
-2.72 -6.23
-1.52 -10.20
8.40 2.36
6.50 -0.01
8.76 0.93
5.74 -3.60
7.76 -1.86
7.46 0.12
6.94 -0.99
9.26 -1.41
7.26 -2.05
7.52 -2.35
2.53 -2.15
8.31 -3.03
8.76 -0.02
4.37 -3.84
5.21 -1.26
8.63 -0.24
5.11 0.24
8.92 0.71
8.43 1.17
5.43 -2.41
8.01 0.49
9.08 0.81
7.09 -2.80
8.00 -0.91
6.42 -1.22
3.55 1.14
0.47 -3.96
0.20 -3.76
-2.06 -6.09
2.58 -4.45
-4.87 -6.89
-3.55 -5.58
-4.31 -5.98
-3.96 -6.24
-4.39 -5.29
-3.96 -6.53
-3.85 -4.11
-4.71 -5.30
-3.86 -6.27
-3.88 -5.50
-4.66 -6.46
-4.57 -6.20
-3.44 -5.13
-3.85 -3.73
-4.41 -4.84
-4.31 -6.67
-3.86 -5.62
-3.86 -6.19
-2.62 -5.03
-3.05 -4.31
8.14 0.50
5.27 0.53
4.98 -1.55
4.39 -0.57
7.16 -1.30
3.97 -1.70
3.81 -3.05
6.65 1.35
7.25 0.64
6.55 0.51
6.51 -7.46
4.81 -5.05
5.31 -5.05
7.46 -2.97
5.11 -6.49
6.88 -5.05
6.75 -5.52
6.37 -6.39
4.25 -11.99
7.19 -5.13
3.50 -12.15
8.40 -3.34
7.71 -6.70
5.92 -5.05
4.86 -8.37
6.67 -9.07
6.27 -8.75
6.16 -8.48
2.55 -7.65
6.89 -4.87
1.92 -8.49
7.72 -4.48
6.60 -5.05
2.70 -10.29
8.25 -2.08
6.55 -8.89
5.38 -9.76
7.24 -5.05
7.08 -5.78
6.48 -6.82
4.28 -9.91
4.34 -11.21
7.77 -4.83
5.29 -8.09
4.81 -6.24
5.61 -8.36
7.41 -7.29
8.04 -2.67
6.72 -6.86
7.45 -4.50
7.11 -6.50
6.27 -5.46
7.22 -6.06
7.10 -5.45
7.04 -5.99
6.46 -4.01
7.80 -5.36
5.35 -5.92
4.91 -5.05
7.65 -2.76
7.40 -5.27
7.31 -7.11
5.37 -8.89
6.10 -4.47
6.62 -4.70
4.25 -10.74
7.17 -7.82
6.93 -6.96
3.07 -8.12
6.37 -9.00
5.05 -5.34
7.14 -6.35
7.07 -4.29
6.86 -4.66
6.07 -7.91
6.61 -4.81
4.12 -11.78
5.78 -8.27
6.41 -7.43
7.76 -4.16
5.60 -9.87
7.38 -4.40
6.83 -6.34
6.64 -7.04
8.07 -4.57
7.02 -8.80
6.40 -6.05
7.66 -3.98
5.99 -10.61
4.82 -5.05
6.66 -5.91
4.03 -11.19
6.77 -5.05
7.50 -1.42
7.38 -4.67
7.58 -5.39
6.19 -3.51
6.18 -5.83
7.66 -4.56
7.16 -5.37
6.28 -6.63
6.02 -7.90
5.68 -9.63
7.07 -4.39
7.54 -2.53
4.06 -11.46
6.12 -5.90
4.58 -8.71
5.94 -8.59
6.25 -7.66
5.96 -7.81
7.67 -5.13
3.55 -11.98
5.71 -5.05
6.78 -8.37
4.88 -5.05
6.35 -7.71
5.56 -5.05
4.25 -5.42
6.49 -6.04
4.75 -8.99
6.06 -5.05
7.15 -4.91
5.88 -11.27
6.92 -7.00
7.43 -4.66
7.54 -5.43
8.05 -1.21
6.20 -8.00
6.71 -1.29
5.25 -5.13
6.59 -8.56
6.17 -9.63
6.54 -7.11
7.00 -5.05
7.82 -3.96
4.83 -10.92
5.60 -5.67
5.22 -8.58
6.19 -5.31
4.75 -12.35
7.53 -1.58
4.97 -6.98
7.96 -4.11
5.42 -10.76
7.68 -4.52
5.36 -9.98
7.46 -4.99
6.61 -8.00
6.89 -4.96
5.84 -9.70
3.92 -8.65
4.92 -11.33
4.89 -11.28
4.29 -11.59
7.11 -6.10
4.14 -5.58
5.51 -8.44
6.39 -6.18
6.00 -6.24
7.37 -6.24
4.27 -7.73
6.51 -4.60
4.32 -10.54
5.89 -9.66
5.37 -10.24
4.41 -10.67
5.44 -10.63
3.96 -11.19
7.38 -8.07
5.13 -5.94
6.21 -4.06
6.52 -5.04
5.16 -8.11
5.62 -5.05
4.79 -5.09
7.83 -2.86
6.56 -8.51
7.04 -5.82
7.46 -5.94
7.48 -6.16
3.77 -12.80
6.80 -6.02
5.90 -9.17
7.41 -4.25
7.61 -6.06
6.07 -5.84
6.13 -9.00
6.61 -6.23
7.83 -4.56
6.15 -5.73
6.14 -5.05
6.82 -4.44
6.19 -5.05
7.43 -6.15
5.53 -5.05
5.89 -5.05
5.37 -8.96
6.60 -7.34
2.51 -8.54
7.76 -4.36
6.46 -6.27
5.63 -3.87
6.27 -8.57
5.18 -7.22
1.74 -8.12
8.02 -4.09
4.27 -10.87
5.89 -8.43
7.02 -6.70
6.67 -3.92
7.65 -4.44
6.09 -8.45
6.19 -8.05
4.46 -10.91
6.25 -5.74
7.21 -8.22
5.12 -10.75
7.86 -6.88
7.23 -5.63
6.36 -8.41
7.51 -3.49
5.66 -6.65
5.96 -9.59
7.82 -7.06
6.85 -6.43
7.74 -4.87
6.40 -7.13
7.14 -8.67
5.23 -9.46
6.97 -6.84
7.68 -6.77
6.58 -8.91
5.84 -10.11
6.05 -4.55
4.71 -8.45
5.67 -9.06
6.09 -6.57
7.59 -5.79
5.97 -5.05
7.64 -4.74
6.51 -5.48
3.83 -10.78
7.09 -6.42
8.04 -5.18
7.52 -4.69
5.32 -10.89
5.12 -8.94
8.02 -6.04
7.97 -6.65
7.37 -6.17
5.17 -5.53
5.94 -9.12
7.04 -6.01
6.19 -8.96
7.40 -4.90
5.99 -8.21
4.75 -5.05
7.00 -5.30
2.93 -9.37
7.47 -4.98
7.04 -6.21
7.85 -4.04
5.94 -4.85
5.93 -5.01
8.08 -5.48
6.20 -6.83
6.99 -5.89
4.84 -5.66
4.90 -5.30
7.68 -3.60
6.33 -4.24
7.81 -4.20
6.84 -2.11
4.99 -5.05
4.43 -9.08
6.24 -6.17
6.09 -8.87
7.35 -7.16
6.34 -8.33
6.51 -8.43
6.14 -8.28
4.82 -5.96
7.83 -4.51
5.48 -4.79
7.87 -4.36
6.31 -1.63
6.63 -3.04
7.23 -7.62
4.78 -5.05
7.62 -7.05
5.70 -10.53
6.73 -5.99
4.25 -11.80
6.12 -5.11
5.67 -5.74
7.04 -6.02
6.60 -6.45
6.28 -5.27
5.50 -6.96
5.08 -7.60
5.25 -5.05
4.93 -6.93
2.84 -9.96
5.55 -6.15
3.38 -5.67
7.38 -5.70
5.50 -9.02
6.67 -8.06
5.40 -5.05
6.13 -5.05
7.86 -3.40
7.07 -1.45
2.92 -6.59
3.40 -5.88
8.46 1.91
0.63 -5.11
2.51 0.29
4.88 -5.86
3.85 -6.59
-3.77 -12.58
-4.99 -5.28
0.59 -5.24
4.62 -6.36
-2.51 -7.49
4.15 -5.81
5.64 -4.82
6.39 -2.98
4.45 -6.00
-1.26 -10.76
4.41 -7.07
2.51 -5.81
6.39 -6.22
1.74 -9.46
8.50 3.56
3.48 -6.65
-2.79 -11.02
0.44 -6.61
5.77 -5.44
0.72 -7.60
-0.27 -10.10
0.64 -5.81
2.94 -6.57
-4.71 -10.42
5.85 3.88
2.32 -10.56
4.31 -5.75
-3.50 -12.13
-0.91 -7.61
2.05 -7.01
0.05 -7.59
6.39 -6.31
1.11 -6.59
1.19 -5.19
0.39 -12.02
2.96 -5.76
3.77 -6.33
2.26 -5.24
3.36 -5.87
2.85 -6.65
5.51 -2.77
6.39 -6.96
3.32 -8.89
5.24 -9.35
2.57 -8.67
0.02 -5.70
-2.15 -11.03
4.73 -3.68
6.31 -5.24
0.51 -7.39
-3.82 -10.22
3.09 -11.63
-4.02 -10.02
4.74 -9.01
4.65 -5.26
-1.38 -13.14
1.59 -10.33
2.29 -1.27
-1.58 -2.98
4.86 -11.43
2.89 -7.24
6.39 -6.76
-0.21 -6.68
6.04 -5.05
7.37 3.84
3.60 -2.58
5.84 -9.97
6.39 -5.49
2.93 -6.59
5.46 -7.64
-3.53 -6.76
2.25 -3.88
3.78 -7.77
4.39 -7.17
8.52 -5.20
0.74 -8.78
-1.42 -10.60
-0.49 -8.04
2.10 -11.35
0.14 -7.49
6.39 -3.56
5.63 0.95
2.96 -11.84
4.53 -9.08
4.98 -6.02
4.65 -6.11
-2.17 -0.42
7.61 -7.24
-0.89 -11.84
2.28 -6.51
0.89 -1.92
3.55 -9.13
1.03 -6.54
5.35 -6.94
5.11 -7.35
3.59 -6.22
6.85 -1.21
3.56 -5.80
4.68 -6.51
-2.83 -13.22
-4.23 -9.70
6.76 -5.81
-0.23 -4.57
-1.46 -9.42
1.77 -5.81
1.68 -6.27
6.39 -5.77
3.17 -6.47
5.07 -5.91
0.92 -9.66
3.07 -5.81
3.35 -9.87
-4.96 -11.26
-0.75 -8.40
-4.80 -6.52
1.63 -6.55
4.43 -7.38
-0.74 -6.61
5.31 -5.57
3.03 -6.50
5.66 -7.77
2.08 -7.22
6.13 -7.97
8.27 -7.12
1.00 -8.51
-1.16 -4.94
0.60 -10.42
6.83 -7.19
0.15 -12.67
4.02 -6.81
2.48 -6.64
-2.08 -8.38
-0.20 -8.43
2.66 -5.61
5.51 -6.05
2.49 -10.45
3.46 -4.89
2.12 -6.75
6.90 0.22
0.26 -2.96
3.08 -4.78
5.30 4.38
6.57 4.70
5.84 4.46
3.67 1.56
6.75 0.92
5.99 1.24
6.00 1.89
3.85 2.21
5.70 -2.19
-5.30 -3.63
-2.89 -5.68
3.50 -3.70
-4.24 -4.84
-4.47 -8.79
-1.74 -5.03
4.00 -3.31
0.78 -1.76
2.22 -2.25
-0.59 -4.28
6.22 -1.71
0.58 -2.22
2.69 -1.96
-0.27 -4.46
2.57 -5.48
4.60 -2.67
4.78 -0.65
-3.89 -5.70
-0.73 -4.76
-2.54 -5.67
5.39 -2.66
3.70 -3.89
1.76 -4.76
-1.87 -3.92
1.57 -2.03
1.36 -2.84
1.81 -4.81
3.20 -2.35
1.25 -3.61
0.74 -3.91
1.71 -2.19
2.68 -3.46
0.98 -2.02
1.04 -4.62
4.16 -1.68
3.08 -4.69
3.98 -5.32
3.20 -2.53
-3.30 -4.86
1.11 -4.77
-2.35 -6.80
-0.13 -3.59
-0.64 -7.12
-5.12 -5.81
-3.48 -7.15
2.39 -5.47
-0.02 -8.43
-2.76 -4.70
-1.95 -7.85
3.21 -3.72
-1.31 -4.51
1.67 -6.77
-1.99 -5.80
-2.12 -5.32
-2.95 -6.93
0.05 -3.48
1.06 -4.51
1.17 -5.89
-2.64 -4.09
-5.19 -6.00
-4.07 -7.00
-2.18 -4.31
0.68 -6.90
0.44 -7.98
-0.73 -8.26
-2.05 -6.91
-0.39 -5.95
1.13 -5.42
-1.15 -6.07
2.64 -6.24
0.81 -4.19
1.19 -6.67
-3.67 -7.79
-1.07 -9.91
0.33 -3.51
-0.76 -6.33
1.97 -7.83
2.96 -3.59
-1.88 -0.90
0.49 -6.55
1.56 3.21
0.92 3.52
-2.07 3.82
3.75 -2.74
-1.69 -4.76
7.09 3.36
0.96 -3.70
5.06 -2.89
-0.26 -3.89
6.04 -0.59
5.73 2.64
5.97 1.23
-0.55 -3.50
2.29 -0.36
5.67 0.08
0.63 -0.47
1.88 2.61
5.55 -1.13
3.26 -2.09
3.70 -2.17
3.59 -0.01
4.40 1.65
4.35 2.34
3.21 0.83
3.95 0.95
2.64 -3.75
0.64 -4.61
4.56 1.94
6.30 0.19
2.82 -2.78
2.92 3.36
2.36 1.46
6.10 -3.10
0.87 -2.16
4.89 0.02
6.23 1.43
3.25 -0.40
4.71 5.54
2.60 -2.88
4.48 4.72
0.99 -0.36
2.90 -2.28
4.14 1.87
3.63 -2.71
3.25 -1.48
6.30 1.06
2.16 -1.15
1.35 -0.84
2.19 -3.20
1.48 -7.03
3.25 1.12
4.10 1.74
3.37 -4.00
6.76 -1.40
3.08 -3.47
1.22 -2.08
6.24 4.14
2.31 -3.67
3.25 -2.10
4.54 -0.82
4.62 5.80
3.67 -0.53
3.25 -1.10
5.85 1.90
5.27 3.54
2.84 -3.38
2.51 -0.43
3.84 2.09
2.89 -1.26
2.34 -2.61
3.52 -0.45
4.85 1.06
2.19 2.11
3.25 1.45
0.64 -6.98
4.00 -0.10
4.69 1.98
2.10 1.26
9.63 6.93
6.86 3.33
8.31 0.67
2.73 -1.64
3.35 -1.15
3.05 -3.07
5.17 0.80
4.70 6.11
3.60 0.44
2.60 -6.76
0.48 -2.24
3.53 -5.82
2.23 0.80
1.22 -3.66
2.29 4.06
-0.94 -2.61
3.25 -2.25
3.25 -1.47
3.54 -1.14
3.15 -2.28
7.66 3.38
3.25 -0.60
5.52 4.63
3.18 0.58
3.25 -4.20
3.26 0.86
4.71 2.13
3.62 0.10
3.55 4.25
3.25 -0.34
4.96 4.31
3.40 0.09
2.11 -3.78
0.97 -2.81
3.67 -4.61
3.10 -4.18
2.57 -2.50
3.22 -3.97
2.98 -0.13
3.21 -0.75
2.74 -1.57
3.37 0.29
1.02 -2.41
1.47 -2.63
0.27 -3.36
2.23 -4.76
3.79 -0.80
2.03 -2.23
2.14 -0.89
4.99 -0.33
6.27 4.70
2.00 4.12
1.46 -3.22
2.18 -1.92
3.19 -0.11
3.28 -1.35
3.36 2.56
1.87 -3.08
3.50 2.14
7.70 1.73
5.05 -0.17
7.35 -0.03
2.76 -0.45
4.48 1.19
2.64 -3.47
5.55 3.36
4.03 -1.07
-0.22 -4.00
5.67 4.07
2.39 -4.07
2.97 -0.86
0.42 -3.99
5.96 -2.64
3.25 -1.48
3.16 -1.80
5.84 0.86
7.39 -1.68
3.54 -5.65
1.29 -3.23
3.27 -0.93
3.60 1.08
3.35 -2.72
1.89 -2.19
5.32 2.00
3.82 -3.05
4.92 5.52
0.49 -5.34
3.25 -3.02
1.68 -3.54
-0.83 -4.70
4.46 3.65
6.10 3.10
3.54 -1.67
7.30 0.19
3.74 -1.24
2.74 -0.99
0.87 -0.32
2.72 -0.59
1.27 -4.36
3.21 -0.40
6.89 3.25
4.87 0.53
0.11 -1.00
5.52 2.93
2.59 -5.14
-0.19 -4.49
1.37 -1.37
1.94 -3.81
5.40 1.38
2.19 -4.35
3.25 -1.02
-0.28 -1.78
-0.39 -4.03
3.06 -5.49
3.37 -2.04
6.01 2.96
0.79 -2.29
3.09 -0.45
1.83 -3.50
-0.39 -2.24
5.28 5.58
5.51 -1.26
1.05 -1.89
4.28 -1.08
6.47 1.57
3.60 -3.71
2.35 -1.09
2.61 -2.25
2.40 -3.46
3.75 1.02
0.58 -4.31
2.65 -3.31
3.54 2.74
-0.06 -3.59
5.32 5.39
6.19 1.28
3.39 -0.81
3.24 -0.36
2.93 -0.08
3.54 -1.77
3.65 -2.98
0.37 -2.93
2.55 -4.51
3.25 -2.84
2.83 3.66
4.49 0.69
2.65 -2.59
5.61 -0.21
1.92 -1.40
0.92 -2.15
5.74 4.94
2.35 -3.49
3.25 -2.30
2.63 -0.56
0.89 1.18
3.52 -0.94
4.53 0.11
2.75 -1.69
4.96 2.99
5.21 1.14
3.12 -2.09
4.09 2.87
1.00 -2.47
3.25 1.78
2.97 -2.06
3.31 3.06
5.51 4.49
1.71 -1.65
-0.75 -5.97
3.25 -3.23
1.01 1.24
1.49 -3.38
3.38 -2.63
5.57 -2.88
6.11 3.69
3.54 -3.16
4.84 0.44
1.53 1.13
1.19 -0.71
3.27 -1.14
0.08 -0.52
2.33 -3.77
2.09 -4.67
4.66 5.66
1.97 0.92
3.26 -2.34
5.36 4.62
0.69 -4.05
4.20 4.90
1.37 -3.19
2.23 -0.51
5.29 4.55
2.99 0.57
6.32 0.28
1.10 -3.21
3.74 3.46
3.25 -1.29
4.68 5.43
3.88 -1.08
3.24 0.35
6.98 0.43
4.55 2.58
1.99 2.29
1.99 -4.89
2.22 3.99
2.91 1.10
3.63 -4.67
2.16 2.68
2.17 -4.22
3.25 -2.72
2.78 2.50
2.56 -3.63
4.70 3.96
3.12 0.88
4.26 1.00
-1.01 -5.22
3.25 1.53
4.63 4.72
4.00 -0.10
2.04 -6.57
2.42 0.74
2.89 -4.84
3.25 -2.32
2.11 -5.25
0.64 -0.02
-4.98 -3.18
3.41 -6.55
0.61 -7.94
2.67 -7.85
-0.91 -6.99
1.42 -4.75
-0.76 -8.40
3.00 -5.14
-0.89 -7.04
1.38 -6.71
2.61 -6.96
0.63 -7.75
1.14 -7.73
0.12 -6.95
2.87 -7.34
1.82 -6.94
0.33 -8.32
0.73 -6.61
2.25 -6.31
1.62 -7.73
-1.03 -6.71
-0.39 -8.42
-0.51 -6.63
2.14 -6.24
2.34 -6.59
-0.60 -8.76
2.59 -7.19
-3.45 -6.85
-1.77 -3.96
-1.79 -4.46
0.38 -4.09
-1.07 -6.77
1.36 -3.94
3.96 -2.03
0.97 -2.62
0.18 -3.94
0.66 -2.18
0.31 -4.77
1.28 -4.62
-0.06 -3.29
-0.04 -4.13
-2.09 -7.33
3.67 -3.03
-2.36 -5.96
0.30 -3.19
0.75 -3.79
-1.13 -4.55
-0.03 -5.80
-1.13 -2.79
0.67 -2.00
2.58 1.46
-0.71 -5.77
-0.68 -5.38
2.24 -3.03
1.26 -3.00
-1.52 -3.17
-0.17 -3.44
0.10 -2.91
-0.07 -5.69
0.41 -2.34
-2.46 -6.13
3.67 -2.89
1.34 0.25
0.97 -3.69
4.34 0.92
1.92 -5.34
-1.58 -3.95
-1.57 -5.47
-1.42 -5.16
2.09 -2.48
-0.29 -4.19
-1.79 -6.96
-0.45 -4.19
-0.50 -4.42
-1.59 -3.12
2.90 -3.68
-0.63 -6.98
2.70 -3.12
0.19 -4.39
1.50 -2.58
1.84 -4.53
-4.64 -6.11
-0.04 -3.91
-2.18 -6.79
-1.20 -6.71
0.12 -3.61
0.57 -3.36
3.68 -1.30
-0.66 -4.37
-0.75 -3.86
-2.19 -4.39
0.51 -4.51
1.88 -1.71
1.25 -2.88
0.05 -3.54
0.30 -3.35
1.05 -2.81
0.16 -3.76
1.86 -3.05
-0.04 -2.56
1.79 -2.17
0.27 -2.96
1.54 -3.99
1.35 -3.26
3.51 -2.88
3.17 -4.42
2.14 -3.16
1.87 -3.03
-0.33 -4.37
3.19 -2.13
-1.23 -5.14
1.15 -2.97
0.61 -4.07
0.35 -2.95
0.35 -4.50
4.12 -1.36
0.74 -3.02
-2.86 -4.92
3.03 -3.54
-1.61 -5.48
2.03 -3.03
-0.45 -5.40
-0.69 -4.29
-1.95 -7.32
-3.20 -6.02
-2.49 -6.20
-2.18 -9.83
-3.40 -7.51
-3.85 -3.07
-3.44 -6.46
-0.69 -4.06
-1.33 -5.31
-2.19 -9.67
-2.94 -5.94
6.14 2.89
5.61 0.47
6.20 1.77
5.87 3.19
4.94 3.26
1.39 -0.07
4.08 0.32
2.62 -1.15
2.53 -2.47
4.08 0.80
3.16 -1.17
4.54 0.34
5.47 0.71
4.50 1.00
4.50 3.89
3.24 -1.00
5.92 0.93
2.57 -0.21
4.49 4.43
3.67 0.76
2.92 0.57
4.23 0.74
3.82 1.64
2.71 -1.87
2.43 -1.35
4.16 0.53
4.14 1.57
4.42 0.83
1.47 -1.22
1.71 -1.00
4.14 -1.92
2.10 0.15
4.89 -1.00
4.63 2.84
4.36 0.22
1.37 -1.65
4.36 -0.69
4.19 -2.27
5.27 1.73
4.83 -2.07
4.18 -0.30
4.15 1.03
1.05 -4.09
4.93 -0.76
3.82 -0.51
2.32 -1.08
0.48 -0.14
2.86 -0.81
2.55 -1.73
2.40 -1.00
2.47 -1.70
2.66 -0.95
4.26 1.19
6.27 0.69
5.02 0.91
0.64 -1.48
2.43 -1.00
2.18 -0.99
3.28 -1.00
2.23 -1.00
4.20 -0.99
3.46 -1.00
1.45 -3.00
3.59 0.70
3.72 0.67
3.93 2.52
3.92 0.88
3.44 0.06
2.99 -1.00
3.70 -1.51
0.58 -0.47
0.94 -0.08
2.09 -1.08
4.09 -0.86
5.79 1.20
4.26 -1.06
4.11 0.07
3.42 -1.83
2.04 -1.00
3.01 -0.95
2.08 -1.01
3.16 -1.68
1.90 -1.10
2.66 -1.00
5.46 2.57
2.60 -1.00
1.99 -1.13
2.07 -0.99
4.15 -1.74
0.64 -0.43
2.83 0.41
0.64 -1.00
2.65 -1.00
5.14 0.76
2.80 -0.99
2.29 0.21
2.42 -1.45
3.05 -1.00
3.94 1.01
3.39 -3.43
4.11 0.33
3.75 -1.44
1.71 0.53
3.79 1.16
3.38 2.14
3.98 0.03
4.11 1.36
3.42 -1.29
3.82 -0.85
5.19 0.76
4.21 -0.09
2.54 -1.00
3.23 -1.00
2.60 -0.97
3.73 1.03
3.97 0.53
3.70 -2.74
3.30 -1.48
3.22 -1.67
3.56 -1.00
3.27 -1.67
4.40 1.64
3.73 2.74
1.52 -1.47
5.28 0.54
4.34 1.33
6.47 -0.76
3.84 -1.13
1.92 -1.54
2.88 0.53
4.11 1.26
3.57 -1.19
2.18 -1.00
3.70 -2.71
2.78 -1.76
4.04 1.49
2.37 0.53
5.51 -0.89
4.51 0.75
2.79 -1.10
2.99 -1.62
3.93 0.90
3.15 -1.00
4.53 -1.00
4.56 -1.88
2.33 -1.00
2.32 -1.00
3.90 1.07
0.64 -1.51
4.37 -0.84
1.86 0.82
1.99 0.69
7.22 0.02
1.70 -0.95
2.92 -1.00
4.42 -0.44
2.59 -1.13
2.72 -1.43
4.49 1.29
2.37 -1.00
3.93 3.47
3.63 0.00
5.97 0.45
3.41 0.53
2.94 -1.11
3.91 0.53
1.62 -1.00
3.35 -0.94
0.82 1.35
2.53 -2.32
3.19 -0.79
0.42 -0.95
1.00 -0.73
1.21 -4.87
2.87 0.53
2.03 -1.00
0.12 -1.62
4.79 2.13
3.08 -1.11
3.45 0.58
3.16 -1.00
1.68 -1.00
6.83 -4.08
1.12 -0.80
-2.91 -7.53
-4.10 -9.61
-2.78 -4.90
-4.32 -6.48
3.61 -0.77
2.35 -0.37
3.20 5.31
5.87 2.71
5.16 3.77
4.29 0.30
5.87 4.35
2.81 -0.27
6.19 4.37
-0.15 1.14
3.36 -0.22
0.63 -0.28
3.50 -0.43
4.97 1.14
5.33 2.13
4.47 6.10
1.89 -4.18
6.28 4.53
2.35 1.33
4.51 1.15
4.74 3.60
4.33 2.95
4.56 1.85
5.16 4.31
0.21 -4.06
4.89 3.67
3.62 1.47
2.95 -0.37
4.92 2.04
3.76 -0.65
2.81 4.26
3.23 2.43
5.08 4.37
4.22 2.40
5.26 1.71
4.45 3.43
4.11 0.95
4.69 3.21
3.85 4.64
2.41 3.70
5.49 3.33
6.55 0.53
5.05 2.57
4.94 4.83
2.53 4.28
5.58 2.92
2.02 2.77
3.02 3.04
5.38 5.20
5.32 1.68
4.11 3.14
4.95 2.47
5.81 1.98
3.44 1.79
4.11 1.31
5.50 1.74
4.86 3.18
4.58 2.76
4.11 2.59
3.61 1.02
3.85 2.10
2.30 1.32
5.72 4.37
4.71 1.57
6.25 3.46
4.23 -0.22
4.62 2.51
4.17 1.49
4.11 3.15
4.96 3.21
3.37 0.48
2.27 2.49
3.90 1.50
4.45 2.48
5.47 4.65
4.11 1.24
1.51 2.65
4.22 1.52
2.71 -0.56
4.45 -0.49
3.80 2.43
2.40 3.38
4.47 2.46
4.32 2.47
0.50 0.26
1.09 2.90
2.22 0.91
3.11 3.67
5.78 3.78
2.48 2.30
3.65 -0.26
2.92 2.77
4.28 0.54
4.11 -0.24
4.45 2.96
3.30 4.16
5.72 5.12
4.41 2.81
4.11 2.54
3.72 2.36
2.25 -0.29
3.23 0.05
5.17 -6.74
5.56 -5.17
4.03 -5.05
3.52 -11.11
5.61 -4.54
3.12 -9.95
5.21 -5.05
3.07 -10.04
5.62 -5.59
4.48 -9.28
0.95 -12.01
5.16 -5.12
4.45 -8.51
5.53 -5.64
7.02 -6.24
3.96 -5.05
3.30 -11.80
1.63 -8.04
5.10 -6.35
5.43 -6.02
4.84 -8.32
5.34 -5.05
1.70 -10.76
4.71 -9.75
-3.14 -11.95
6.08 -5.05
4.90 -5.05
4.66 -6.23
-1.02 -11.25
0.97 -10.97
3.19 -11.47
0.05 -11.54
5.25 -9.59
4.52 -5.05
4.66 -4.41
0.91 -10.33
5.02 -5.19
2.54 -9.23
3.03 -5.14
8.19 -6.90
4.02 -5.05
3.56 -5.88
4.52 -5.05
1.72 -11.87
4.09 -7.01
1.46 -12.79
1.38 -9.92
5.65 -1.12
4.84 -3.74
1.51 -5.86
1.20 -5.61
3.76 -5.14
3.41 -5.20
3.08 -4.55
3.21 -2.94
1.51 -5.38
3.80 -5.30
5.70 -0.15
1.54 -4.81
2.93 -5.96
1.28 -5.09
7.02 -0.72
0.91 -6.71
6.81 0.48
1.54 -5.00
5.56 -1.12
5.25 0.04
4.65 -4.23
6.02 -1.12
3.07 -7.78
6.39 -5.34
3.04 -5.10
4.80 -3.12
1.51 -5.63
6.01 0.25
3.10 -7.30
4.00 -7.12
4.06 -3.22
5.60 -1.94
6.17 -3.31
3.47 -4.98
1.51 -5.81
4.76 -2.17
4.57 -3.51
3.13 -4.09
6.05 0.48
5.37 -2.66
-1.04 -5.68
4.52 -5.42
5.78 -0.96
4.21 -3.91
4.28 -3.87
0.48 -5.50
5.03 -0.68
4.69 -3.05
4.58 -2.46
3.81 -5.12
3.79 -4.70
4.19 -5.32
4.00 -4.08
3.55 -4.53
2.43 -5.70
3.05 -5.56
2.38 -5.76
2.54 -5.35
5.11 0.67
6.23 -1.95
4.65 -2.98
2.78 -4.55
6.57 -3.27
4.66 -3.95
0.78 -6.34
8.02 -2.66
5.99 -3.12
5.71 -3.27
7.14 0.48
-2.04 -5.28
3.70 -4.62
3.76 -5.44
3.52 -5.10
1.76 -6.41
0.06 -7.39
1.48 -4.85
0.54 -5.88
1.33 -5.33
5.58 -1.27
2.68 -5.38
4.09 -1.94
-0.54 -6.02
1.51 -4.30
4.82 -3.48
0.41 -5.08
1.76 -6.89
2.36 -5.50
6.16 -3.04
2.46 -5.82
7.33 0.08
4.24 -3.35
4.57 -1.17
2.12 -5.45
4.61 -3.00
5.45 -2.14
5.89 -3.05
8.29 -0.38
5.02 -4.82
1.06 -5.40
3.76 -6.39
1.51 -5.48
1.96 -5.04
0.81 -6.40
3.08 -7.22
4.89 -3.55
4.69 -3.35
5.23 -2.73
1.51 -5.53
2.93 -5.74
6.55 -1.36
1.36 -6.70
2.37 -5.09
5.76 -3.07
3.24 -5.57
5.85 -2.63
5.29 -3.95
3.76 -6.09
4.47 -4.62
3.62 -5.75
1.51 -6.87
7.58 -2.34
5.70 -2.13
8.30 -2.01
-3.46 -3.71
6.15 -0.75
4.61 -2.55
5.83 -1.66
0.82 -3.16
4.47 -0.60
2.24 -2.61
7.94 0.74
-2.00 -3.66
2.51 1.26
8.13 -0.83
8.64 -2.53
4.39 -4.60
4.77 -3.63
-0.80 -5.35
5.45 0.04
1.18 -4.06
4.34 -1.76
5.78 -2.66
6.69 -2.63
5.57 -2.72
3.92 -1.43
4.43 -2.75
5.52 -3.85
4.62 -0.65
3.61 -3.64
-3.43 -3.78
7.92 -1.07
5.02 -2.49
-2.98 -1.81
6.20 -2.01
5.49 0.62
5.26 -3.65
6.02 -0.68
-3.32 -5.12
5.77 -4.04
5.34 -2.65
5.17 -2.77
7.67 -3.23
5.61 -2.70
4.40 -1.88
5.21 -2.83
5.95 -2.01
3.67 -0.67
5.59 -2.78
4.72 -1.10
6.12 -3.67
6.88 -2.01
6.67 -2.01
3.19 -0.17
6.79 -4.49
7.03 -1.88
3.78 -4.11
5.07 -2.70
-3.20 -4.28
4.87 -4.49
-6.49 -4.38
5.91 -2.82
6.69 -4.01
4.39 -3.80
5.68 -2.75
8.13 -2.21
5.39 -2.82
5.37 -2.74
7.07 -3.82
6.69 -2.01
7.99 -3.29
-1.38 -0.35
3.59 -2.61
5.77 -2.80
2.89 0.77
6.36 -4.34
8.76 -1.93
5.62 -2.01
5.95 -2.01
4.90 -2.77
5.68 -2.82
5.66 -2.21
5.07 -2.71
2.00 -0.67
3.97 1.92
6.91 -7.66
6.78 -7.80
7.21 -6.96
-2.04 -11.56
-1.60 -7.02
3.91 -2.47
8.15 0.69
9.34 0.95
7.41 1.11
-0.39 -3.58
8.78 0.96
5.76 1.41
5.18 -0.78
5.64 -1.21
5.08 1.00
8.35 -0.58
4.73 -0.05
4.67 -1.09
4.95 -2.02
4.23 -0.07
6.26 0.99
6.63 1.22
4.60 -1.40
5.41 -3.91
1.66 -5.93
6.92 1.45
7.33 3.88
-0.10 -2.26
8.40 0.37
6.80 2.25
6.41 -2.38
3.41 -1.77
6.83 -0.23
8.25 -1.14
7.33 -1.74
3.52 -3.68
-0.25 -6.04
4.90 -1.29
6.21 4.53
10.07 0.84
6.13 -0.31
8.23 0.03
5.26 -0.19
6.00 -0.47
4.84 -1.84
6.41 2.13
1.20 0.11
8.65 1.09
3.45 -3.48
5.15 -2.30
0.34 -8.92
8.16 -1.04
7.60 -1.44
6.93 2.04
4.36 -1.71
7.42 3.32
5.70 -1.90
6.25 2.63
6.63 -0.21
7.96 2.16
6.12 0.48
9.12 1.80
6.39 3.87
6.28 1.11
6.44 2.38
6.73 -0.36
4.63 -3.46
3.55 -0.61
8.10 -1.41
6.30 1.48
6.61 0.45
5.88 0.13
4.93 -0.46
5.95 -1.03
9.91 1.70
-0.48 -4.59
6.16 0.62
9.14 0.45
5.20 -1.22
-3.72 -9.18
7.12 1.55
4.12 -4.16
5.11 -0.22
5.51 -0.44
5.36 1.70
8.47 0.84
3.06 -2.65
7.24 0.11
6.73 3.52
6.79 2.84
7.34 -2.53
4.32 -3.95
5.48 -3.77
4.74 -1.56
5.85 -2.14
-3.65 -6.84
-4.04 -4.80
-3.26 -7.00
1.73 -2.03
-3.90 -8.68
-1.72 -4.33
3.19 -3.91
-0.60 1.59
-2.82 -5.10
6.36 5.42
1.70 -6.32
3.93 -1.69
2.31 -4.47
-1.05 -6.17
4.44 -2.90
-0.63 -3.89
3.93 -1.15
6.25 1.50
3.93 -2.15
3.75 -2.47
3.17 -6.06
-2.63 -8.80
4.44 -2.67
2.18 -2.56
0.50 -6.03
1.79 -7.03
0.37 -4.83
3.93 -1.82
4.51 -3.30
1.70 -4.70
2.18 -7.05
3.78 -1.85
3.93 -1.57
3.93 -0.87
3.93 -1.71
1.74 -6.52
3.66 -4.54
3.31 -4.98
3.93 -1.91
2.95 -5.93
2.77 -2.42
3.93 -2.24
3.93 -1.47
2.64 -7.44
3.95 -2.26
0.45 -7.06
3.01 -7.37
3.93 -2.29
3.93 -1.18
3.75 -2.64
3.93 -2.02
3.93 -2.39
-0.78 -7.27
3.81 -3.77
4.20 -4.39
3.48 -5.25
4.91 -1.17
3.62 -3.44
5.56 -6.20
1.94 -4.97
4.43 -0.92
-0.57 -9.31
1.47 -6.08
3.90 -2.32
3.91 -3.17
2.25 -6.39
-0.41 -6.75
2.15 -6.72
1.35 -7.14
3.86 -2.99
1.15 -4.13
0.10 -8.30
3.93 -2.27
3.93 -2.57
1.47 -5.21
1.57 -3.86
1.17 -4.51
1.80 -4.19
0.05 -8.46
3.91 -2.26
-0.31 -3.67
0.54 -6.06
3.93 -2.59
4.34 -2.24
1.70 -5.69
5.55 -1.22
1.80 -6.94
0.75 -6.11
5.26 0.14
3.70 -2.62
3.93 -5.21
-2.08 -9.32
4.22 -2.15
3.93 -1.74
3.93 -2.82
1.67 -3.95
0.62 -6.38
3.25 -6.24
2.81 -5.85
-0.55 -5.28
2.47 -7.06
3.93 -0.92
3.93 -1.88
3.93 -3.02
3.93 -3.08
5.30 -1.30
1.74 -5.52
2.73 -6.07
1.78 -6.91
-0.64 -6.24
0.36 -5.56
3.93 -3.06
3.74 -3.43
0.82 -5.91
3.81 -2.32
3.93 -2.15
5.04 -2.17
4.45 -2.44
0.68 -7.27
-0.50 -5.66
3.93 -2.29
1.14 -5.53
1.70 -6.50
1.70 -4.67
4.34 -2.55
3.93 -2.39
5.26 -3.95
3.44 -2.44
3.93 -2.43
5.28 -1.69
1.90 -6.16
4.30 -3.89
-1.97 -5.43
3.74 -1.19
5.24 -2.55
3.86 -1.31
4.44 -1.16
1.52 -4.20
4.39 -1.86
-0.37 -5.89
1.68 -5.89
3.93 -0.92
3.93 0.12
3.50 -5.44
3.93 -3.55
2.65 -2.33
1.46 -6.66
1.29 -3.98
-0.73 -2.16
3.93 -2.17
5.22 -0.74
3.93 -3.18
3.18 -1.75
6.01 1.39
3.93 -2.44
4.30 -4.46
4.39 -0.54
3.81 -2.68
2.75 -5.08
3.22 -2.28
4.75 -2.90
-2.16 -7.02
1.39 -3.43
3.93 -1.26
1.30 -3.27
4.76 -1.38
1.67 -4.66
5.80 -2.55
4.32 -3.92
2.20 -5.12
1.26 -7.57
1.53 -9.11
1.70 -4.73
4.19 -0.92
3.17 -4.22
1.56 -7.74
3.93 -1.03
-3.04 -7.70
0.06 -1.80
0.43 -6.21
1.94 -5.31
3.93 -2.23
2.47 -3.63
1.70 -5.16
-2.00 -7.29
1.70 -5.10
3.43 -4.20
1.74 -5.02
5.23 -1.43
3.93 -1.49
3.74 -3.11
0.36 -7.26
1.43 -7.57
0.02 -3.73
1.47 -6.41
4.90 -1.65
5.63 -2.37
1.51 -2.34
-4.37 -6.61
6.04 -0.67
5.83 -0.03
-2.04 -4.25
-1.32 -4.49
-3.16 -3.56
2.15 -2.88
2.27 -4.61
0.32 0.03
-3.53 -6.62
0.85 -1.39
4.42 -1.54
5.30 -1.98
5.50 -1.93
5.53 -1.67
-1.24 -4.27
2.13 -4.86
4.14 -1.96
2.90 -1.52
5.28 -1.43
0.93 -3.06
2.56 -1.91
-2.23 -4.55
6.68 -0.48
5.97 -2.06
-0.80 -2.86
5.97 -1.62
6.42 1.05
6.68 -0.64
7.26 -0.33
-0.23 -3.23
3.40 -1.41
-2.10 -4.13
2.94 -2.32
4.33 -4.41
-2.47 -5.49
5.58 -0.08
-4.99 -7.63
-7.14 -5.30
6.23 -3.25
9.71 -1.14
8.63 -4.77
11.44 -1.99
11.57 -0.65
6.28 -2.62
10.88 -1.61
6.91 -4.80
11.60 -1.81
6.23 -3.36
6.23 -3.57
10.25 -1.84
12.55 -1.44
11.89 0.33
10.45 -1.88
12.38 0.36
6.23 -4.00
10.59 0.58
10.85 -1.14
11.43 1.76
7.53 -3.73
10.56 -0.70
11.45 -1.30
11.79 -0.09
10.44 -1.14
9.33 -1.43
5.97 0.60
9.86 -1.20
13.25 -0.60
6.11 -3.19
6.23 -4.99
12.05 0.40
4.15 -6.56
12.21 -1.99
9.36 -1.14
1.42 -5.57
0.51 -7.36
2.94 -1.03
3.89 0.66
4.11 -0.54
4.98 -0.69
2.27 -0.09
4.11 1.34
5.08 0.18
4.41 0.16
7.18 2.29
4.11 0.20
3.51 -3.40
3.34 -3.24
4.90 0.00
5.85 1.15
4.36 -0.55
4.27 0.34
4.11 -1.83
4.75 1.00
4.11 -0.11
3.58 0.17
4.11 -1.00
6.90 3.15
3.95 -0.69
4.06 -1.72
4.11 -0.84
2.40 -2.20
5.79 1.75
4.11 1.15
4.11 -0.38
3.95 -0.94
8.12 2.76
4.74 0.59
4.13 0.16
4.20 1.07
4.39 -0.48
3.31 -2.11
6.72 -0.28
5.01 0.48
4.11 -0.91
4.81 1.07
3.62 -2.43
2.63 -3.22
4.69 2.06
4.16 0.97
4.65 -0.17
4.33 -1.54
3.26 -0.84
4.11 -1.13
6.29 3.40
4.11 0.10
6.11 1.91
4.11 -1.47
4.71 1.00
4.71 0.34
5.28 1.03
4.20 -1.93
4.01 -2.21
6.65 2.06
7.31 2.62
6.20 -0.28
5.36 0.62
3.46 -2.84
4.94 1.91
4.11 -1.58
3.77 -2.13
4.02 -0.12
5.09 -0.99
3.30 -0.74
8.36 0.99
4.09 0.56
4.11 -0.28
5.77 -0.41
6.06 0.87
4.89 -1.11
6.56 0.79
3.29 -1.74
4.11 -0.06
7.58 3.95
4.11 -0.13
4.01 -0.14
2.86 -2.05
6.45 2.98
5.76 0.85
4.11 -0.85
4.68 -2.34
4.78 -2.63
4.27 -1.67
5.68 2.17
4.22 0.33
5.61 -0.99
4.83 0.17
4.55 -1.56
3.89 -1.02
5.76 0.88
5.27 3.53
6.50 2.39
5.49 -1.84
5.10 0.89
-1.87 -6.19
1.78 -2.73
-0.55 -6.52
2.03 -7.95
0.33 -7.60
2.71 -6.88
-2.93 -6.36
1.73 -6.55
-2.19 -4.39
-0.32 -7.64
0.99 -7.09
0.91 -10.37
0.79 -5.24
5.33 -3.35
2.55 -7.60
1.79 -8.10
-1.88 -7.31
3.22 -6.51
4.32 -4.14
-3.64 -5.16
-1.26 -8.57
0.83 -6.82
2.17 -6.11
-2.57 -8.18
-0.82 -5.64
-0.03 -5.72
-1.09 -4.39
-0.20 -4.87
0.00 -8.29
1.51 -6.78
1.42 -6.69
2.70 -6.04
-2.02 -7.54
-1.34 -7.08
-1.79 -8.01
1.16 -6.41
0.60 -6.45
-3.33 -6.42
1.98 -4.83
-1.59 -6.11
0.93 -7.36
3.69 -6.69
-1.48 -7.58
0.63 -7.17
-0.41 -7.80
-0.75 -4.98
-3.33 -6.93
-1.62 -7.42
2.67 -5.61
2.74 -7.48
-3.09 -7.39
0.67 -7.87
-0.97 -7.39
4.63 -4.50
-3.71 -6.94
-2.74 -6.52
2.87 -3.95
-0.99 -4.62
7.17 -3.28
6.69 -0.78
-3.36 -5.42
-0.46 -7.54
5.70 -3.38
-2.06 -2.91
-1.86 -7.96
-1.84 -6.83
-2.59 -8.91
-3.04 -6.79
-1.98 -6.93
7.21 -6.04
-1.83 -7.25
3.33 -6.04
-1.98 -7.28
-2.75 -6.13
1.11 -7.40
7.02 -2.70
5.90 -6.03
-4.57 -5.01
-0.32 -7.61
8.92 -0.32
7.77 1.48
8.26 0.57
2.68 -4.27
7.16 -1.07
8.55 -0.78
8.53 0.60
8.67 0.76
8.45 0.98
4.70 -3.14
7.39 2.59
7.74 2.44
9.16 1.64
2.94 2.99
2.40 0.84
4.17 4.74
4.63 1.60
1.92 -0.96
-0.08 -0.87
2.83 -0.80
8.11 -2.68
7.04 -5.66
7.14 -0.61
7.14 -1.94
9.88 -1.96
1.35 -1.87
4.43 -4.97
5.61 -1.04
6.24 -2.20
1.00 -5.51
5.74 2.92
2.12 -6.06
4.81 -5.91
4.31 -6.77
5.45 -6.25
2.95 -6.32
4.83 -6.35
0.68 -13.94
4.92 -8.45
6.50 -4.43
5.48 -5.96
0.20 -14.21
3.13 -6.59
5.56 -6.44
4.80 -4.07
4.83 -6.68
1.20 -13.27
4.31 -6.27
4.70 -7.30
5.58 -3.67
3.56 -8.99
4.84 -5.78
5.75 -6.53
3.61 -7.56
4.03 -9.28
3.55 -9.21
4.69 -7.24
4.69 -7.65
4.53 -8.69
4.03 -8.60
3.80 -6.38
4.56 -7.74
5.01 -6.45
4.68 -6.44
3.79 -8.93
2.79 -9.44
4.53 -8.20
6.02 -1.67
3.68 -7.39
3.42 -6.45
4.15 -6.34
3.15 -8.94
4.48 -7.77
4.55 -6.49
5.74 -4.72
2.57 -10.85
2.98 -9.69
2.59 -9.37
4.29 -7.89
4.83 -7.32
3.45 -6.60
4.96 -5.93
1.40 -10.25
4.19 -6.25
6.09 -2.26
5.45 -2.39
5.67 -5.68
4.35 -7.25
5.91 -1.64
3.87 -2.85
4.96 -5.01
2.87 -12.61
4.04 -8.17
5.96 -4.30
6.12 -4.37
3.73 -8.18
3.97 -7.29
3.67 -7.53
3.94 -7.01
3.77 -7.27
2.23 -10.65
4.59 -6.59
5.89 -7.89
6.18 -5.37
2.18 -8.44
4.48 -6.81
4.94 -6.45
5.32 -1.90
3.25 -10.19
3.76 -10.76
4.77 -7.89
1.64 -12.58
4.44 -5.69
3.13 -10.22
3.91 -9.54
5.01 -6.28
2.80 -8.45
4.58 -7.91
6.62 -5.83
4.57 -5.33
3.48 -6.65
3.78 -7.89
3.14 -4.15
3.80 -10.21
5.72 -2.96
3.45 -8.10
5.44 -6.88
3.45 -9.63
6.35 -3.97
4.05 -6.27
1.51 -9.83
4.11 -7.30
4.07 -6.08
5.34 -3.48
5.10 -7.84
6.21 -3.68
5.12 -3.08
5.01 -7.89
4.33 -8.60
4.86 -9.25
5.43 -6.45
5.72 -8.61
2.22 -11.32
5.44 -5.90
4.13 -6.83
4.55 -7.81
4.59 -5.74
6.66 -2.42
7.33 -2.82
3.56 -9.35
3.44 -7.83
3.92 -5.13
4.82 -6.27
6.55 -3.08
3.20 -6.59
4.90 -8.39
5.03 -6.59
4.81 -5.36
4.05 -9.17
5.62 -6.54
1.51 -9.22
4.44 -6.57
3.45 -7.89
1.98 -0.63
3.82 3.86
3.22 1.05
5.89 2.25
0.92 -2.68
5.50 3.67
5.83 2.28
3.49 1.44
5.42 -1.75
0.79 -2.25
3.76 1.42
3.52 -0.27
2.32 -2.83
4.47 0.54
5.32 2.70
4.16 2.22
1.52 -0.01
3.34 0.68
3.16 3.29
4.08 2.40
5.41 4.61
3.25 -3.58
3.61 -0.02
2.56 1.59
3.99 -0.27
2.56 -2.20
4.93 4.37
2.54 -1.02
5.08 1.16
4.23 2.27
3.35 2.01
5.29 3.95
4.26 0.59
4.38 3.89
1.83 -1.30
4.01 1.79
4.63 1.66
5.34 2.68
3.18 -3.86
1.37 -4.39
3.64 1.35
4.61 2.54
3.88 3.52
6.12 3.73
3.70 1.87
0.30 -4.09
2.65 2.16
3.92 2.43
1.66 3.18
5.95 2.21
4.09 0.63
5.35 2.67
5.83 2.39
3.61 2.39
2.27 -0.50
3.48 -0.36
5.53 3.01
3.71 3.07
3.25 2.17
3.25 -1.18
2.94 2.52
4.83 1.61
5.51 3.53
3.27 -0.95
6.53 4.45
3.50 2.12
3.88 2.50
2.35 -1.14
5.64 1.22
4.13 2.17
8.30 5.16
0.73 1.57
-3.45 -3.81
-2.70 -3.33
-2.01 -5.60
-3.84 -7.16
-2.39 -6.28
-2.02 -5.70
-1.16 -4.32
-2.24 -2.46
-4.14 -5.43
1.50 0.36
-3.88 -4.71
-0.17 1.21
-2.60 -4.14
-1.20 -3.08
-3.39 -5.92
-1.98 -5.15
-1.00 -2.77
3.59 -4.92
4.37 -4.83
3.20 -5.05
-0.49 -9.20
-1.66 -10.81
0.77 -7.59
0.94 -9.39
4.15 -5.34
4.45 -5.05
2.21 -1.59
2.85 -8.53
0.16 -9.76
0.36 -12.15
4.06 -5.05
0.78 -11.13
2.07 -6.67
-1.92 -10.69
-0.61 -12.24
0.95 -5.26
-0.50 -12.14
2.30 -6.63
-2.40 -9.98
3.48 -7.70
1.88 -3.82
-1.89 -9.94
3.22 -10.55
-0.09 -7.87
1.15 -8.91
3.73 -5.05
2.14 -7.69
0.46 -5.23
-1.91 -10.89
-0.03 -12.38
3.71 -5.05
0.86 -8.86
3.21 -5.21
-1.58 -10.78
1.26 -7.83
-3.51 -10.98
-2.28 -9.05
3.77 -6.71
4.89 -5.30
0.70 -8.05
-1.42 -10.14
-0.78 -12.19
3.27 -6.57
-1.80 -8.96
2.37 -8.94
0.18 -10.83
4.45 -5.40
-2.28 -11.13
-0.73 -11.34
2.43 -8.45
-0.32 -11.08
3.88 -5.05
4.36 -4.02
0.46 -11.10
0.54 -8.07
2.82 -7.31
1.54 -9.73
3.22 -5.08
-0.08 -11.05
-0.74 -8.39
-2.04 -11.52
-1.47 -10.66
3.98 -6.54
-0.91 -11.32
2.20 -11.08
-0.30 -12.80
2.67 -10.24
-0.18 -9.73
-2.04 -10.58
1.95 -7.72
3.13 -6.59
-0.23 -8.73
1.08 -3.85
-0.09 -11.22
1.63 -2.01
-0.08 -8.00
-0.84 -10.39
3.93 -5.05
-0.77 -11.63
3.56 -4.56
1.80 -12.00
3.69 -5.30
0.82 -8.58
0.73 -6.30
5.22 -5.69
-4.38 -12.01
-2.88 -10.44
0.79 -9.27
3.55 -6.20
3.36 -5.05
-1.50 -12.39
3.18 -4.34
1.07 -5.11
1.98 -8.40
2.78 -5.05
-0.33 -6.25
3.13 -5.26
-1.21 -11.20
3.12 -10.16
2.95 -5.05
-2.89 -11.75
0.86 -8.29
3.48 -4.56
0.01 -9.08
1.16 -7.94
0.31 -9.11
1.87 -7.26
3.17 -7.00
3.37 -5.05
2.65 -10.84
2.76 -6.84
0.64 -9.20
-0.04 -8.16
0.51 -6.66
-2.63 -10.41
5.94 -2.00
-0.26 -5.26
-2.99 -8.11
4.16 -5.47
-0.35 -9.87
0.03 -8.94
3.25 -5.05
-1.22 -10.49
0.53 -12.85
1.63 -9.09
1.75 -9.41
2.31 -8.36
3.60 -5.00
3.44 -5.12
4.84 -4.56
4.80 -3.72
-1.60 -10.85
1.99 -9.57
3.86 -8.59
0.81 -10.32
-0.81 -9.78
-0.04 -11.15
-3.85 -10.04
1.81 -4.61
-2.06 -10.83
0.11 -10.53
0.11 -10.03
3.88 -5.84
3.86 -9.30
3.79 -5.45
4.85 -7.19
0.65 -12.42
2.40 -7.16
0.20 -6.27
0.10 -8.77
1.03 -8.62
0.36 -10.41
-2.40 -10.20
0.87 -9.33
2.96 -6.58
0.08 -10.57
-0.01 -3.33
0.63 -13.20
0.60 -6.27
-1.56 -7.35
-0.36 -6.56
2.56 -5.05
0.72 -11.50
-0.92 -8.35
2.46 -5.05
-0.21 -9.57
3.67 -9.64
1.01 -8.72
3.22 -4.71
3.36 -5.50
-0.97 -11.46
4.77 -1.58
-4.97 -9.49
-0.20 -10.20
2.33 -9.53
1.00 -9.94
-0.66 -9.56
4.16 -6.66
1.62 -6.40
-0.25 -12.47
0.93 -8.84
3.79 -8.61
0.51 -7.26
0.57 -8.01
4.40 -2.46
2.56 -5.05
3.10 -11.69
2.33 -6.30
1.12 -6.30
2.90 -5.05
-0.02 -10.04
-4.26 -10.84
1.23 -10.72
1.91 -8.32
0.75 -2.87
5.64 -6.41
2.35 -5.05
-2.07 -10.77
1.14 -8.59
0.11 -10.90
5.08 -6.50
-0.87 -11.16
1.08 -8.65
4.34 -6.48
-4.77 -11.34
-4.50 -9.23
-0.44 -8.92
0.67 -9.48
2.99 -4.59
0.54 -8.58
-0.57 -8.46
0.41 -8.42
2.95 -8.42
3.49 -3.43
3.60 -6.02
0.38 -9.33
4.56 1.07
1.09 -1.61
2.04 -5.07
3.77 -3.28
-0.61 -1.50
1.73 -3.13
5.28 3.17
0.76 -1.29
5.57 0.33
2.51 -0.11
5.95 -1.68
4.17 -0.25
3.47 -5.26
5.22 -0.47
0.88 -2.70
5.78 2.00
4.88 0.92
6.22 1.62
3.37 0.74
4.47 -0.43
2.40 -2.94
2.63 0.73
8.75 -0.07
5.15 -2.45
3.83 -0.36
5.08 0.15
-3.04 -3.12
4.08 1.48
0.65 -3.69
5.81 -1.43
6.36 -0.02
6.70 -0.84
9.05 -0.54
6.01 -2.05
6.18 -1.94
6.35 0.31
6.50 3.13
8.69 0.37
5.71 0.06
7.18 1.88
5.73 -1.11
5.83 0.32
6.80 0.40
3.15 0.66
4.60 -1.05
-2.89 -3.41
-1.81 -1.77
0.88 -3.56
-5.18 -3.90
-0.67 -4.72
-2.26 -3.80
0.22 -0.30
-2.28 -1.83
-3.76 -2.85
-0.76 -2.52
2.51 -3.18
-4.57 -4.10
-0.70 -0.42
8.06 -0.71
7.77 1.58
6.47 4.25
4.09 0.47
4.87 -7.08
7.17 -1.25
6.30 2.50
7.84 3.28
6.16 -0.29
7.17 3.54
4.98 2.48
6.38 2.46
1.71 -9.92
2.68 -4.54
4.93 0.59
3.91 -7.24
4.72 -4.90
4.15 -5.74
3.70 -7.08
4.92 -3.88
3.57 -9.15
2.33 -12.68
3.25 -10.44
2.97 -9.14
0.49 -11.86
-0.04 -13.32
2.75 -7.26
2.85 -9.16
5.55 -5.40
1.79 -11.14
1.99 -7.48
3.16 -8.55
1.59 -7.09
4.57 -7.98
0.77 -10.50
3.69 -3.16
1.47 -10.71
2.16 0.78
3.15 -6.10
3.20 -6.26
0.69 -9.76
1.46 -9.53
0.75 -11.72
3.67 -0.04
3.18 -7.34
0.69 -10.47
1.64 -10.13
7.08 -6.91
1.47 -10.69
3.35 -6.16
6.03 -1.94
3.21 -8.81
3.79 -9.92
0.37 -13.93
1.67 -8.78
0.60 -12.26
1.24 -7.77
7.93 2.52
0.69 -10.67
3.94 -10.49
3.92 -10.13
7.52 -5.47
2.75 -6.80
0.70 -7.65
2.94 -7.73
6.71 -0.96
3.04 -4.56
2.93 -6.32
2.93 -11.28
0.82 -12.07
3.68 -5.05
1.86 -10.15
1.21 -11.62
5.32 2.60
3.28 -7.30
0.51 -13.56
0.69 -11.22
2.33 -8.75
1.39 -11.85
7.25 -2.59
1.06 -6.21
7.15 -2.58
2.21 -9.52
2.34 -7.16
6.17 -1.66
-0.24 -8.53
1.79 -10.96
4.75 -7.06
1.61 -9.95
4.69 -5.26
1.98 -5.93
0.41 -11.11
2.86 -10.45
6.03 -6.58
1.54 -9.00
1.10 -7.00
1.38 -8.31
3.37 -10.63
-0.07 -5.89
6.35 -2.23
5.72 -5.86
1.83 -8.34
1.07 -8.54
5.94 -6.62
5.49 -1.55
-1.06 -11.80
4.94 -3.90
2.61 -12.49
2.21 -11.76
5.71 -9.08
1.28 -6.38
2.38 -8.73
-4.05 -11.61
3.15 -7.85
0.87 -6.55
1.34 -6.84
3.34 -5.72
2.32 -7.66
-1.63 -9.06
2.49 -9.17
4.29 -8.54
0.52 -11.52
-0.55 -13.31
2.09 -8.55
4.09 -8.53
1.73 -8.49
3.00 -5.92
2.38 -6.62
0.40 -11.33
0.58 -12.42
6.43 -11.20
3.48 -4.30
6.75 -3.03
3.40 -9.61
0.27 -11.51
1.57 -11.05
0.37 -12.93
1.40 -11.02
5.91 -4.74
3.00 -7.74
7.16 -8.34
1.67 -11.22
4.23 -6.10
2.50 -9.33
1.71 -10.55
2.76 -8.95
3.24 -3.28
3.15 -5.81
4.91 -7.14
3.10 -10.43
5.27 -9.13
5.36 -5.69
1.11 -11.52
7.10 -2.97
1.61 -11.04
1.53 -10.41
6.18 -5.80
3.15 -5.00
3.29 -12.12
5.54 -5.29
0.92 -11.60
2.76 -7.49
2.61 -3.55
3.79 -7.46
2.04 -10.87
1.40 -9.85
0.69 -13.00
6.29 -4.92
1.76 -11.00
2.62 -9.78
-2.31 -13.12
2.71 -7.12
-0.76 -12.20
1.72 -10.45
1.61 -10.47
-0.33 -10.16
2.13 -12.40
2.07 -10.56
2.75 -3.26
4.19 -6.77
0.25 -13.22
3.61 -8.10
1.97 -10.62
0.95 -9.02
2.91 -6.72
8.59 -4.44
3.91 -4.08
6.43 -0.78
0.26 -12.46
0.77 -9.98
6.16 -3.88
1.41 -11.22
3.87 -10.63
1.76 -8.08
2.31 -6.63
0.32 -12.83
2.35 -8.09
0.37 -10.10
3.79 -8.41
0.69 -11.10
6.64 -5.29
0.68 -10.34
0.80 -9.01
3.15 -6.36
6.51 3.75
2.09 -7.45
1.93 -9.37
2.09 -10.13
-2.88 -13.54
-2.87 -10.09
1.76 -12.40
0.50 -11.83
2.03 -10.32
2.17 -11.69
2.68 -11.08
1.94 -9.58
9.22 -3.31
0.57 -6.21
1.39 -9.88
-0.73 -12.47
0.69 -13.01
2.71 -3.76
3.83 -9.22
10.14 3.59
2.35 -9.62
-0.74 -10.51
1.09 -10.70
0.20 -10.35
1.01 -8.16
3.49 -5.30
6.07 -3.01
0.14 -12.51
3.15 -5.33
2.21 -9.94
1.65 -8.85
2.04 -8.04
4.62 -6.40
-1.29 -11.93
3.78 -8.39
1.99 -10.51
1.98 -7.43
1.88 -11.85
4.75 -4.28
0.50 -11.50
9.80 2.41
8.41 -0.40
1.05 -2.99
1.39 -8.65
7.11 3.52
4.96 -1.92
1.71 -8.33
1.75 -9.94
1.20 -6.40
0.60 -13.45
0.96 -12.60
4.60 -8.53
4.75 -3.15
5.89 -5.69
1.91 -6.27
3.85 -6.99
0.98 -6.87
4.63 -7.96
1.50 -8.08
4.26 -5.92
2.75 -8.23
0.34 -6.89
-1.27 -6.26
0.52 -7.67
0.03 -6.85
5.67 -2.10
-1.79 -7.84
0.20 -7.58
0.13 -8.06
-0.14 -1.72
0.90 3.43
1.66 2.40
2.53 -6.50
-4.94 -8.64
0.06 -1.47
6.66 1.83
4.37 4.05
4.66 2.02
3.75 0.91
4.48 -0.14
-0.64 -2.04
-1.87 -0.06
4.64 -3.35
1.28 0.49
-0.47 3.29
-5.64 -1.27
1.81 5.11
3.51 0.92
-4.70 0.92
-0.08 -4.97
2.01 -5.05
-0.81 -5.05
-0.74 -2.16
0.74 -5.05
-1.40 -9.12
0.35 -5.05
-1.26 -6.83
-0.03 -4.97
0.36 -4.22
-2.04 -11.92
0.90 -4.41
-1.48 -11.82
-0.34 -6.08
-0.93 -8.00
0.60 -5.05
-2.47 -9.43
-0.23 -9.12
-0.68 -10.64
-0.89 -9.33
0.73 -4.97
-3.92 -7.98
-1.01 -10.23
-0.57 -9.60
-2.44 -6.90
2.33 -8.74
5.59 -8.78
2.68 -7.01
-0.84 -6.33
-2.22 -7.23
-1.48 -3.04
-0.53 -6.99
-2.01 -9.47
-3.22 -5.10
-1.44 -11.60
-0.44 -9.51
-1.72 -10.70
-2.54 -7.20
-3.22 -10.01
0.43 -0.67
1.99 -6.45
2.01 -11.40
2.04 -5.05
-2.47 -10.28
-0.67 -9.47
0.26 -12.43
0.38 -5.99
1.49 -5.42
-0.24 -5.05
2.37 -7.19
1.96 -5.61
2.58 -5.05
-0.00 -4.89
-0.90 -6.90
0.34 -4.66
0.58 -5.05
2.85 -7.03
1.25 -5.07
0.72 -5.41
2.89 -3.93
1.04 -5.05
-0.55 -4.16
-3.34 -10.43
1.39 -5.72
-2.83 -6.35
-4.30 -7.82
-0.61 -9.61
-1.84 -5.55
1.71 -4.80
-3.13 -10.49
-0.40 -8.69
-3.21 -7.81
-1.53 -10.71
0.97 -5.95
-2.06 -7.16
-2.78 -8.33
-0.51 -10.84
-0.78 -7.32
0.19 -5.05
3.20 -5.85
1.15 -5.05
2.09 -5.05
1.21 1.91
0.74 2.11
0.16 2.45
2.14 0.40
3.68 1.65
-0.51 1.98
4.58 0.82
1.97 1.60
7.66 -0.72
4.44 3.28
6.36 0.99
5.96 1.56
7.03 4.11
7.37 2.85
7.33 1.88
1.81 0.98
2.97 0.02
4.44 -0.51
5.44 1.50
6.61 2.66
3.03 -0.12
4.88 0.76
3.76 0.70
5.63 1.34
5.71 3.13
5.17 0.41
4.48 0.56
4.93 0.07
5.93 2.65
8.06 2.92
4.06 0.65
6.59 4.23
4.35 -0.58
1.89 -0.60
5.92 2.34
-1.23 -3.97
0.43 -3.34
-2.87 -2.21
7.20 -0.34
7.01 0.37
7.21 2.18
6.70 -2.03
6.92 2.24
6.90 1.10
6.90 -1.72
-0.55 -7.04
-1.98 -6.69
-3.36 -5.94
-1.63 -5.90
-5.09 -7.80
-3.02 -6.48
-0.76 -5.11
-2.24 -7.03
-4.07 -7.33
-2.77 -6.63
-0.79 -6.43
-3.59 -7.13
-5.53 -5.87
-1.84 -6.27
0.46 -4.49
4.92 -3.56
4.95 -2.79
3.49 -1.45
0.74 -8.61
7.77 0.36
3.47 -5.50
6.12 -1.33
5.26 -3.49
5.22 -0.98
5.54 -2.21
7.98 0.95
3.73 -8.16
10.57 -0.34
7.90 -0.72
5.21 -3.68
5.98 -0.75
3.45 -5.65
4.18 -3.59
5.86 -1.75
6.68 -4.42
2.68 -4.78
9.09 -4.88
7.90 -5.52
3.81 -8.05
5.85 -2.93
2.73 -3.65
4.48 -0.33
4.03 -8.23
4.16 -4.13
3.53 -6.53
5.93 3.30
6.76 1.52
4.31 -2.21
8.45 -1.00
2.28 -1.80
2.32 -7.71
4.55 -4.27
5.58 -2.48
7.44 -2.31
7.32 -2.89
3.45 -3.28
5.22 -1.24
6.53 2.49
6.38 -3.11
3.45 -3.76
2.66 -7.34
4.55 -4.52
3.45 -3.57
6.83 0.51
5.86 -3.35
6.67 -2.28
4.93 -1.52
4.83 -2.94
4.11 -8.10
-2.55 -9.52
6.14 -1.82
3.93 -3.05
3.45 -4.78
5.74 -1.05
-3.08 -9.76
6.69 0.19
4.89 -2.38
3.19 -6.32
3.20 -8.99
6.72 -1.16
4.48 -4.33
4.34 -6.30
7.69 -5.74
9.06 6.14
5.71 0.96
7.15 3.27
3.66 -4.53
3.00 -5.39
6.96 -1.39
6.12 -2.21
6.76 -3.08
4.58 -4.65
2.58 -2.85
-0.50 -13.76
3.30 -5.47
1.43 -6.41
6.26 -1.36
6.16 -2.28
3.55 -5.48
0.87 -7.18
6.23 -4.29
4.55 -4.74
3.89 -0.46
3.24 -3.92
3.94 -8.16
3.87 -1.94
7.40 -1.95
8.57 -2.34
-0.46 -7.96
7.09 -0.94
4.14 -4.89
5.22 -3.61
5.42 -3.53
10.09 1.07
2.62 -6.75
4.83 -2.40
6.26 -1.73
6.40 -3.51
8.24 -0.65
1.03 -4.13
6.96 -0.34
4.51 -3.72
6.64 -1.82
1.51 -6.55
3.49 -5.50
4.79 -3.19
2.80 -5.47
5.33 -2.40
5.10 -7.27
4.66 -8.45
5.26 -4.25
6.85 -3.83
5.68 -4.32
3.02 -7.21
4.49 -2.51
6.79 -1.05
5.12 -6.17
6.57 -2.33
5.78 -2.76
8.20 -1.11
5.13 -0.78
4.81 -4.38
6.13 -1.14
-0.22 -7.49
2.70 -5.70
3.76 -7.66
9.56 -2.10
4.21 -5.53
3.45 -4.02
6.36 -3.08
2.70 -6.74
4.58 -4.13
9.85 -0.83
6.32 -1.10
4.19 -1.02
6.03 -2.20
8.01 0.44
3.45 -4.73
3.46 -3.21
3.99 -4.73
5.81 -1.58
1.51 -5.68
4.46 -4.02
6.03 -5.28
3.45 -3.90
1.41 -2.40
3.15 -7.08
2.72 -6.75
5.57 -3.28
6.70 -0.88
5.77 2.58
3.45 -1.94
5.43 -2.68
0.02 -7.88
3.52 -3.48
7.70 -1.23
3.08 -6.10
0.20 -11.77
1.51 -7.35
6.20 -2.47
5.22 -4.34
-0.57 -7.13
9.25 -1.42
8.21 1.52
4.74 -1.57
5.81 -2.00
8.39 -2.38
1.53 -7.30
9.48 1.14
5.25 -2.22
4.68 -4.74
3.47 -5.27
6.54 -0.77
6.32 -3.24
5.77 -1.76
5.60 -5.76
6.84 3.17
3.25 -6.21
3.39 -6.75
3.55 -2.95
6.91 -1.23
8.30 -2.28
0.01 -7.17
-0.52 -7.47
5.12 -2.47
4.69 -2.83
4.30 -2.62
4.87 -4.18
3.80 -4.52
4.38 -3.27
6.82 -2.21
9.98 1.47
3.47 -6.72
6.51 -0.16
5.91 -2.79
1.28 -4.10
5.07 -3.91
4.56 -3.99
1.53 -7.92
4.73 -4.67
5.05 -3.62
4.37 -5.43
7.33 -1.46
5.05 -3.57
4.81 -6.89
2.69 -7.82
4.74 -4.57
7.12 -3.06
8.32 0.61
9.96 1.71
5.06 -3.57
6.17 -3.28
7.33 -1.10
4.10 -3.52
4.37 -4.58
6.77 -0.42
2.83 -7.72
5.86 -1.03
6.91 -0.15
4.66 -2.69
3.45 -1.94
4.41 -4.95
5.31 -4.66
6.00 -1.68
-0.09 -8.50
3.84 -6.84
6.98 -5.23
8.08 -1.47
7.25 5.00
5.35 -4.22
4.14 -6.03
3.76 -1.27
3.45 -5.53
3.94 -7.14
5.68 -0.13
5.47 1.54
6.68 -0.75
4.37 -6.30
3.10 -6.49
6.19 -1.00
9.47 -1.42
3.45 -5.44
6.11 -0.40
1.48 -2.49
1.48 -3.41
6.95 -2.62
4.21 -8.41
6.24 -2.82
8.52 -3.08
7.49 -1.36
5.05 -4.75
5.58 -5.02
11.06 2.27
7.13 -0.33
3.45 -8.53
6.97 0.12
6.55 -1.38
5.64 -1.74
-0.12 -9.59
6.24 -3.08
3.38 -3.33
8.72 -0.98
4.15 -3.57
4.29 -3.60
-0.38 -5.96
4.90 -3.71
4.42 -4.14
1.51 -8.91
6.73 -1.67
4.62 -4.48
-0.85 -10.03
7.12 0.79
5.23 -3.92
6.89 -0.52
3.78 -5.80
5.30 -3.50
5.17 -4.24
0.05 -10.02
4.63 -3.94
-0.18 -6.60
8.34 -2.84
5.94 -3.60
5.17 -2.23
-3.11 -4.28
-4.21 -2.24
-2.55 -4.61
-1.03 -2.42
-2.88 -1.39
-0.66 -3.49
-4.30 -4.62
-2.59 1.26
-2.35 -1.35
-5.45 -2.20
-2.23 -4.30
-3.51 -3.03
-3.71 -6.12
0.22 -7.11
-4.45 -7.78
-2.45 -5.92
-3.02 -6.31
-6.26 -5.78
-0.69 -6.78
-2.80 -6.69
-1.44 -5.83
0.92 -5.85
-0.76 -6.34
-3.31 -6.42
3.96 -3.58
1.93 -3.84
-1.27 -7.48
0.97 -6.64
-2.03 -5.18
-1.83 -6.21
-1.46 -6.05
0.08 -5.92
-2.02 -6.22
-3.27 -6.16
-4.98 -7.15
0.95 -6.65
-1.71 -7.07
-1.64 -6.51
-2.64 -7.37
0.56 -5.37
-2.68 -6.67
-0.91 -6.40
1.62 -5.40
-2.96 -6.45
-0.91 -6.37
-3.88 -5.53
-0.40 -5.74
-1.91 -5.59
-0.70 -5.96
-1.20 -5.92
-1.07 -6.03
-1.84 -7.67
-0.35 -5.47
-0.50 -4.88
-3.79 -5.86
-0.92 -5.70
-1.73 -5.65
-0.02 -5.49
-1.88 -7.53
0.80 -5.79
-2.47 -6.94
-2.28 -6.61
-1.50 -7.85
-0.84 -5.75
-1.24 -7.09
-2.17 -7.07
-1.49 -6.92
0.93 -6.37
2.74 -4.54
-3.21 -5.00
-2.93 -6.63
1.28 -5.36
-2.95 -7.00
-0.87 -6.63
-3.89 -5.56
-2.10 -7.31
-3.90 -6.65
-1.96 -6.29
-1.81 -6.89
-4.34 -6.50
-1.08 -5.56
-1.51 -6.57
-2.88 -6.74
-0.90 -6.28
-1.75 -5.37
-2.25 -6.88
0.54 -5.35
0.95 -3.92
1.24 -4.75
-0.29 -6.26
-1.61 -7.02
-1.12 -6.02
3.02 -5.22
-2.13 -5.21
-0.97 -6.11
0.66 -5.83
-1.79 -5.61
-0.47 -6.38
-2.99 -5.74
-2.17 -7.19
1.63 -4.89
1.11 -5.55
-0.44 -7.20
1.33 -3.22
-3.16 -5.72
-1.14 -5.92
-0.96 -5.02
-0.92 -5.92
-0.68 -5.66
-2.67 -7.06
-2.12 -7.38
2.35 -5.18
-3.35 -6.93
-1.50 -7.84
-1.77 -6.09
-0.16 -6.06
-3.83 -6.47
-1.68 -7.05
-1.70 -5.91
1.33 -5.54
-0.50 -5.79
-3.15 -6.35
-4.16 -4.79
-2.64 -5.92
-1.45 -6.71
-0.76 -5.88
-1.81 -7.47
-1.94 -6.04
1.83 -6.00
-1.17 -7.50
-0.40 -6.65
-0.99 -6.47
2.43 -3.22
-1.19 -5.97
2.17 -5.94
-1.30 -6.56
-1.38 -6.57
-2.56 -7.35
-2.67 -6.90
0.99 -7.08
-3.82 -6.28
0.29 -6.15
-3.01 -7.40
-1.71 -6.03
-0.22 -4.37
-2.51 -6.18
-0.74 -5.92
1.65 -4.46
-1.54 -5.92
0.14 -3.48
-1.93 -6.75
-3.62 -6.02
-0.55 -5.95
-3.07 -7.38
1.70 -6.94
-2.74 -6.62
5.92 2.64
3.04 -7.08
8.29 -4.73
6.73 -5.25
5.92 -5.87
6.79 -6.53
6.41 -5.93
5.09 -4.23
6.62 1.35
2.55 -0.46
3.53 0.26
3.73 -2.90
4.89 0.08
4.90 -4.32
3.48 -2.89
3.04 -1.44
4.29 -5.59
6.26 -2.21
8.18 -0.09
3.34 0.87
4.11 1.82
4.11 0.58
3.83 -1.42
6.24 -0.55
0.73 -6.00
6.98 2.53
4.37 -0.81
4.70 2.45
7.09 3.16
4.22 5.02
7.82 3.82
4.88 0.75
6.12 3.69
4.88 -2.83
4.70 1.89
4.60 0.90
3.04 -1.82
5.64 -1.33
5.00 2.27
2.64 -3.74
2.87 -3.56
5.46 -3.78
3.68 -1.74
3.93 -2.58
3.93 -0.88
1.62 -3.56
3.10 -4.10
3.55 -3.35
3.93 -3.08
3.68 -3.92
2.56 -1.44
4.71 -3.26
2.70 -3.06
2.33 -3.56
2.95 -3.16
1.66 -4.01
1.06 -3.64
1.10 -3.56
0.68 -4.64
-0.50 -5.90
2.15 -5.30
3.93 -2.63
3.93 -2.68
3.74 -3.50
1.02 -6.07
-1.31 -6.56
3.93 -2.44
3.93 -1.64
3.98 -3.00
3.93 -3.80
1.68 -3.90
3.93 -1.64
3.93 -1.82
0.51 -3.98
1.97 -3.56
1.91 -3.50
3.93 -2.31
3.86 -2.63
2.20 -2.96
3.44 -3.53
3.43 -5.13
3.17 -3.81
4.46 -2.25
2.96 -3.85
2.34 -4.07
2.78 -4.37
3.93 -2.12
2.62 -4.89
5.78 -2.48
4.18 -5.16
0.38 -3.92
-0.05 -4.88
4.04 0.15
-1.07 -4.75
3.10 -3.99
0.98 -4.46
1.70 -3.88
-3.86 -6.92
1.87 -4.58
1.62 -3.56
-2.92 -1.12
5.70 0.27
5.86 2.30
6.47 0.34
5.73 1.39
5.61 -1.44
6.19 1.97
5.39 0.73
5.62 2.46
5.70 0.02
5.59 2.96
5.98 1.28
5.54 1.69
4.98 0.48
5.70 0.55
5.75 0.45
6.17 1.34
5.29 2.18
5.61 0.41
6.16 2.57
6.49 1.75
6.45 2.92
6.55 2.28
5.70 -0.06
6.18 1.82
6.17 3.18
5.79 1.94
6.79 3.13
2.76 -4.34
1.76 -4.47
5.76 -0.38
1.51 -3.64
1.76 -4.47
1.44 -2.12
2.61 -5.43
2.05 -5.57
5.68 0.20
5.93 0.63
7.37 2.41
7.20 -0.09
6.36 2.73
1.51 -4.47
1.44 -4.47
3.91 -4.55
7.25 2.51
3.63 -2.09
1.25 -4.39
4.66 -2.50
5.61 -2.53
6.23 1.55
4.65 -4.37
5.00 -2.34
6.44 4.56
5.33 -2.60
3.70 -5.36
3.14 -5.39
4.68 -0.32
1.51 -4.64
3.69 -1.06
1.76 -4.28
6.70 -1.30
3.45 -1.72
1.51 -3.99
5.81 -3.95
6.22 -3.76
3.92 -2.24
4.98 -3.26
6.79 -3.04
3.25 0.63
1.51 -4.53
1.44 -5.78
5.19 -0.17
4.98 -2.33
4.27 -0.03
6.96 4.78
4.54 -2.48
3.24 -2.42
1.51 -4.47
-0.09 -6.27
4.61 -1.65
4.47 -3.43
1.51 -4.86
1.51 -4.47
5.63 -0.11
5.41 -0.15
5.39 2.39
1.51 -4.10
3.52 -2.94
7.30 1.39
1.51 -6.19
6.95 -0.77
4.60 -0.46
5.12 -0.36
4.70 -1.63
5.60 -1.71
6.15 0.10
1.25 -4.47
4.77 -0.06
1.51 -4.86
1.25 -4.47
3.36 -6.58
5.41 -0.36
6.07 1.97
1.73 -4.47
1.08 -4.73
3.30 -0.77
7.54 -1.22
0.56 -0.35
5.52 1.15
9.51 3.11
6.92 2.08
6.68 0.99
7.42 1.81
-2.24 -4.29
3.61 -2.30
5.35 3.84
2.78 -1.59
2.94 -1.53
3.85 1.18
3.47 -0.76
4.88 -4.56
7.47 1.63
7.17 -3.38
4.01 -0.06
7.84 2.11
7.78 1.79
6.70 -1.47
5.77 -2.01
6.22 0.33
3.66 -3.15
6.28 1.31
4.53 3.37
5.09 -0.31
6.36 2.98
3.15 -4.02
-0.75 -4.35
4.93 0.71
5.37 1.10
6.91 -2.40
4.52 1.37
7.51 1.58
5.24 -0.45
4.66 2.02
6.41 0.64
5.06 2.69
4.14 1.71
3.18 -2.72
7.39 0.28
5.24 -2.64
6.70 2.55
6.81 -1.11
6.90 -0.85
2.59 -2.62
2.07 -2.79
8.04 -0.03
4.92 1.16
3.25 0.76
6.38 0.47
6.33 -0.02
0.98 -4.66
4.87 0.64
9.20 1.28
4.34 -4.42
5.48 -3.52
5.93 1.17
4.99 1.64
3.24 2.48
7.56 -0.29
5.74 -3.21
2.53 -6.60
6.08 2.56
5.11 -2.15
-1.62 -4.12
5.88 2.69
7.55 -5.26
2.54 -0.79
2.28 -0.89
6.88 2.74
4.95 1.47
4.30 -3.87
5.72 2.09
7.47 0.20
7.33 2.00
2.92 -3.76
4.71 -2.45
6.45 -0.87
5.84 0.65
3.34 -0.31
2.28 -4.02
6.18 1.83
4.78 1.01
4.41 0.20
0.60 -1.34
5.52 1.39
4.77 4.89
0.87 -3.20
4.31 1.74
5.01 2.81
4.71 4.49
6.44 -1.97
9.24 2.04
-0.52 -5.62
8.05 1.73
5.83 0.51
5.95 0.85
9.45 1.67
5.10 1.59
2.77 -0.63
4.70 1.49
5.76 0.89
6.54 -0.84
5.13 1.01
7.09 -0.09
8.62 -1.88
0.24 -5.65
1.01 -3.30
8.71 -0.38
2.94 -1.41
4.39 -1.93
3.76 -0.35
6.26 -0.09
6.84 4.34
6.82 -1.63
1.09 -1.68
4.53 0.67
5.69 0.20
6.96 -2.36
4.65 -0.73
8.69 0.83
4.09 0.57
3.29 -2.04
5.71 0.88
7.58 1.78
3.93 -2.95
3.60 -2.95
-0.04 -0.02
5.42 2.94
5.21 2.36
11.11 0.88
4.89 -0.58
6.24 -2.24
8.10 -1.76
5.07 0.69
11.71 0.73
3.27 1.01
3.99 -1.47
5.35 -4.48
5.17 -1.01
1.12 -5.07
3.54 -1.73
7.92 -0.33
6.06 -1.03
7.41 -2.22
7.05 2.36
3.61 -1.47
7.39 -0.59
8.74 0.82
4.50 2.81
3.55 -1.78
3.05 -0.28
5.24 2.17
7.17 2.60
3.74 -2.12
1.15 -7.07
6.11 -1.32
2.67 -4.49
4.54 1.61
5.90 0.98
4.70 0.40
2.54 0.13
3.60 -1.33
8.49 -1.61
4.98 -4.23
5.82 -4.57
2.73 -3.73
5.31 1.92
2.08 -2.71
5.95 3.23
3.89 -1.58
6.97 1.08
-0.72 -6.08
5.75 -0.27
6.22 2.13
4.75 -1.88
4.96 -2.21
5.13 0.52
8.00 0.78
5.37 -2.34
9.17 0.50
6.99 -0.73
7.98 1.64
7.51 3.80
5.18 4.73
6.26 3.56
2.79 -2.40
6.25 1.26
5.22 -0.33
5.04 -0.72
6.24 -0.47
3.83 -1.70
7.19 -1.70
3.63 0.60
5.55 -1.63
8.46 1.00
4.78 1.21
6.73 1.18
6.58 2.30
4.42 -2.29
8.24 -0.08
1.48 -3.62
5.00 0.98
6.29 3.06
6.01 -1.52
5.05 0.35
7.20 -4.79
4.48 -0.53
6.82 1.65
2.66 -3.28
4.54 1.07
6.35 1.02
7.04 0.42
6.06 -0.41
4.19 -1.31
3.89 0.54
6.49 0.85
5.91 2.28
6.51 2.79
5.41 -2.61
7.44 -2.74
-3.06 -7.98
-3.09 -5.55
-0.14 -4.76
-5.91 -6.44
-3.03 -5.06
-4.24 -6.15
-2.73 -6.30
-1.76 -3.91
2.91 1.12
-2.91 -7.51
-2.50 -5.58
-2.08 -5.50
3.81 -4.65
-4.67 -2.39
-1.24 -4.36
-1.65 -5.20
-2.09 -8.32
-2.07 -4.55
-4.44 -3.38
-2.06 1.18
-3.21 -1.26
1.09 -1.87
-4.76 -3.96
0.61 -4.45
-4.89 -2.80
-2.93 -4.51
-1.62 -7.35
-2.19 -3.47
-2.38 -0.61
-4.28 -4.75
-3.05 0.79
1.57 -0.23
-4.49 -5.87
-5.96 -4.45
-4.00 -1.42
2.87 -3.38
-2.36 -2.48
-2.01 -5.03
4.66 -0.14
-0.89 -4.50
-2.36 -5.14
-3.54 -3.86
-2.74 -3.42
-5.17 -2.83
-1.89 -8.48
0.83 -1.18
-3.02 -4.50
-4.60 -4.01
-5.20 -5.86
-2.50 -0.77
-5.57 -5.07
-3.80 -3.57
0.19 -4.14
-3.68 -4.99
-0.87 -1.35
-4.90 -5.39
-1.59 -4.03
-0.50 -2.32
-2.02 -1.44
-1.22 -5.80
0.42 -0.14
-3.72 -5.81
3.56 -3.10
-4.41 -5.40
-5.06 -3.29
-0.19 -1.49
-0.59 -1.72
-6.41 -5.34
2.76 -3.19
0.38 -3.67
-1.38 -3.64
-1.35 -3.70
-3.04 -3.59
-3.23 -5.05
-2.55 -5.08
-2.91 -2.35
-1.08 -1.72
-2.04 -3.09
-4.61 -1.33
-0.44 -0.03
0.16 -0.09
2.48 -0.93
-2.08 -4.09
2.32 -1.07
-4.88 -2.29
0.91 -1.79
4.44 -1.69
-2.07 -3.63
0.58 -4.34
-4.84 -5.05
-4.85 -3.52
-0.75 -2.33
-5.20 -1.73
-4.51 -4.74
-4.11 -1.73
-1.30 -2.58
0.75 0.01
-6.13 -4.93
-2.75 -5.42
2.18 -2.43
-5.49 -5.19
-1.44 -5.06
-4.17 -2.46
-2.53 -5.64
-0.63 -4.40
-2.14 -2.40
-5.13 -1.17
-3.62 -4.48
-0.17 -4.83
-2.29 -5.63
-7.16 -2.45
4.06 -0.56
2.04 -3.68
0.25 -1.75
0.23 -3.24
-2.59 -0.96
2.44 -5.22
-5.47 -5.54
0.35 -1.60
-4.67 -4.58
-4.02 -8.31
0.81 -5.35
3.24 -1.45
-3.37 -4.22
4.11 -2.48
-2.31 0.88
6.80 2.44
-4.69 -5.55
-2.79 -8.53
3.94 -4.46
-4.61 -2.68
3.82 -3.32
-3.93 -4.77
6.66 2.41
-0.32 -7.04
3.18 -3.13
5.19 2.87
-0.21 -7.29
5.43 0.12
4.20 -2.06
7.08 3.44
4.75 -1.05
6.83 4.32
3.93 -1.05
5.20 1.18
5.98 2.29
5.76 -0.57
2.52 -7.35
5.40 0.41
6.94 3.13
5.73 1.39
6.30 2.53
5.44 -1.09
7.01 2.60
3.85 -1.17
6.65 2.31
5.48 -0.38
5.41 2.21
4.64 1.15
4.29 -1.01
5.39 -1.70
5.70 1.25
4.35 0.45
5.02 -4.52
4.21 -2.21
1.29 -4.52
4.42 -3.68
4.67 -0.35
3.59 0.57
4.83 -3.75
4.78 -0.95
6.64 2.04
4.15 -2.05
5.55 0.44
4.89 1.45
6.50 2.42
6.50 2.31
5.51 3.28
6.48 2.31
3.77 -1.90
6.25 1.38
4.95 -3.98
5.58 0.64
7.53 2.83
6.79 1.53
5.93 1.63
3.45 0.70
0.73 -7.53
4.20 2.52
7.93 2.06
2.21 -4.94
4.76 0.25
-1.16 -4.76
5.89 3.43
5.80 4.16
6.46 2.31
6.21 1.21
3.79 -6.14
7.13 2.96
6.01 3.17
4.77 -1.41
4.44 -1.42
6.25 4.41
5.04 2.02
5.19 0.79
6.83 2.50
2.28 -3.19
3.50 3.72
7.28 2.57
5.83 1.77
2.30 -7.10
4.81 -3.20
4.37 -0.47
0.51 -6.53
5.01 -3.27
3.95 -1.54
2.73 -4.77
4.92 0.72
5.18 0.28
6.30 2.36
5.30 5.40
1.94 -5.38
2.18 -4.58
7.97 2.41
7.05 2.54
1.01 -9.27
4.49 -5.52
5.18 -1.13
3.40 -1.51
6.63 2.31
5.92 -0.55
6.61 2.16
5.18 -4.85
5.34 -3.76
4.38 1.10
1.48 -5.12
6.82 2.47
4.36 -4.01
4.40 -1.27
-3.99 -6.52
-0.65 -6.59
-2.76 -5.56
-1.58 -5.40
-1.75 -7.29
-1.64 -8.36
-0.67 -7.35
-2.35 -5.26
-0.88 -5.60
-2.81 -7.22
-1.03 -7.84
0.50 -3.36
-0.42 -2.79
1.00 0.92
2.92 -0.73
0.17 -0.27
-2.98 -4.84
0.96 1.54
2.07 -1.11
1.36 0.38
0.47 -2.54
1.09 1.32
2.10 2.21
2.94 -1.01
0.50 -1.88
-2.50 -2.03
-3.76 -1.54
1.22 -1.83
1.75 -2.80
-0.63 0.80
-0.27 -0.72
-0.21 -1.69
-2.61 -4.74
3.97 -2.32
-2.62 -5.29
1.73 -1.26
1.77 -2.04
-0.25 -0.62
3.18 -0.53
1.92 -2.33
4.85 0.00
2.70 0.83
1.59 0.79
-2.02 -1.79
-2.69 -1.44
-0.63 -1.64
0.47 -1.00
-0.37 -1.50
1.63 2.47
2.51 -2.12
1.62 -0.95
-0.65 -3.34
1.34 -2.24
1.63 -1.01
0.08 -3.08
-1.51 -3.85
-2.20 -3.46
-2.49 -3.59
3.29 0.96
1.37 3.99
1.39 0.92
1.03 -1.42
0.24 -0.33
0.93 -3.25
1.56 -4.38
4.31 1.73
0.66 -2.36
-2.82 -1.31
2.75 -1.97
3.02 1.14
-0.72 -6.21
5.17 -2.11
4.91 -3.25
4.95 -1.79
6.84 1.54
3.00 -4.44
5.73 0.98
4.43 2.70
6.53 1.17
2.96 -3.43
5.91 1.78
5.02 0.20
6.32 0.32
6.21 -1.45
4.85 1.53
6.41 1.78
5.60 3.97
6.99 4.07
0.36 -4.94
4.77 -3.12
4.79 0.59
6.65 2.21
6.79 1.07
6.28 1.72
6.83 -0.65
4.69 1.10
5.16 1.26
2.82 -0.01
6.19 2.25
5.91 -0.30
6.35 1.27
6.59 3.76
2.23 -2.43
6.16 3.62
5.99 0.88
6.29 2.18
5.41 1.84
6.07 1.77
-1.17 -3.12
6.10 -0.40
6.62 1.04
3.43 -3.05
6.65 3.03
6.46 3.91
4.29 -1.49
3.97 -0.86
5.93 -0.14
4.23 -1.04
2.78 0.95
5.28 4.72
5.77 3.28
5.72 1.49
4.28 3.17
4.93 -0.54
6.41 2.82
4.80 2.55
4.30 -1.44
7.00 1.87
5.96 3.64
4.10 -1.93
6.28 3.37
7.34 2.41
1.59 -2.61
5.84 3.40
2.35 -6.65
5.81 2.18
5.94 2.16
3.64 0.14
5.82 -0.37
3.71 -1.10
5.43 1.86
7.26 3.69
3.68 2.02
5.45 1.16
6.24 2.09
6.43 1.38
6.16 2.11
5.09 1.23
6.41 3.06
2.30 -4.26
4.20 1.67
6.69 1.06
6.44 3.36
5.96 -1.95
6.71 2.57
6.02 1.31
4.89 3.90
6.65 2.25
2.75 -1.33
7.04 2.17
5.08 -1.08
4.13 1.39
7.47 -1.06
3.60 -1.58
5.72 -0.03
6.00 -1.05
4.18 -0.85
5.10 -2.31
1.20 -1.28
5.16 -1.24
4.95 -1.97
6.57 2.28
7.18 4.53
4.82 -0.16
5.65 3.22
5.32 -2.57
6.25 1.47
5.09 -1.13
6.23 1.11
1.28 -2.55
6.27 0.78
3.68 0.72
5.94 0.70
5.43 0.44
7.89 0.27
6.43 2.62
7.47 3.81
5.03 0.64
5.29 0.70
6.66 1.73
7.72 2.20
5.46 2.14
3.99 0.70
6.39 3.04
5.45 3.14
4.84 0.51
5.32 2.06
6.17 3.57
3.74 -0.89
4.41 -0.79
5.57 -1.46
4.85 -0.29
6.46 0.60
4.34 4.43
6.94 0.92
4.62 1.05
6.20 -0.26
4.15 -1.95
1.77 -1.20
5.66 -0.26
5.50 2.02
4.35 -0.59
6.09 2.97
4.94 -1.19
4.16 -0.90
2.80 1.24
6.03 3.81
6.00 0.35
4.51 -2.05
4.79 -4.14
5.83 2.10
4.16 -1.51
4.71 0.55
5.58 2.38
7.40 1.98
1.98 -2.70
1.40 -2.72
7.55 2.03
6.36 1.37
6.44 3.74
7.15 3.15
4.35 -3.83
6.72 1.46
6.13 1.09
4.06 -1.07
3.90 -3.25
1.62 2.73
5.92 1.01
5.58 -0.33
6.94 0.32
6.83 0.10
5.33 0.19
4.98 1.11
6.97 1.16
4.67 5.14
6.89 4.15
6.58 2.96
4.95 1.72
2.24 -4.56
5.78 -1.79
0.56 -3.99
0.94 -3.99
1.28 -3.99
1.03 -8.33
0.97 -4.48
1.33 -3.99
3.15 -4.10
0.87 0.62
0.60 -4.16
1.16 -3.99
2.45 -6.29
0.73 -6.12
-0.51 -2.89
-0.94 -5.15
1.32 -6.45
0.99 -2.81
-0.31 -3.99
-2.53 -4.80
-2.56 -2.02
0.71 -4.06
-1.24 -3.79
1.35 -6.40
0.69 -4.10
1.99 -3.99
2.49 -4.61
2.82 -4.98
2.30 -3.99
1.21 -4.12
3.26 -4.92
2.71 -4.64
1.78 -3.74
2.27 -3.99
2.24 -4.65
2.24 -5.33
2.90 -5.05
-1.31 -4.17
-0.26 -0.06
3.16 -3.99
2.06 -4.64
1.88 -4.24
-4.91 -4.22
-1.48 -8.94
0.84 -3.99
2.28 -4.21
1.03 -3.42
3.31 -3.55
1.20 -3.99
3.33 -4.26
-1.74 -2.70
-2.83 -5.22
-1.08 -3.99
1.95 -3.99
2.18 -3.80
0.36 -5.59
1.51 -3.99
2.44 -3.99
-1.64 -7.58
2.77 -10.20
-0.57 -8.20
-2.74 -11.16
-2.40 -9.60
0.24 -8.38
-0.41 -8.53
-1.13 -11.18
-0.35 -9.82
-0.71 -8.74
-0.27 -11.24
-5.22 -7.47
-0.39 -10.42
5.54 -5.32
1.96 -9.20
-0.64 -8.78
-0.48 -8.66
-1.37 -10.93
1.27 -10.69
1.64 2.07
-3.59 -4.62
-3.47 -4.30
-2.58 -3.56
-3.17 -6.01
-3.32 -5.23
-2.76 -3.36
-3.45 -5.24
-3.68 -5.16
-2.45 -4.65
-3.02 -4.85
-1.99 -4.64
-3.64 -4.91
-4.06 -3.91
-2.71 -4.89
-3.42 -3.91
-3.08 -5.64
-2.85 -3.91
-2.76 -4.34
-2.55 -6.10
-2.45 -4.23
-3.80 -8.93
-2.55 -6.18
-3.82 -6.99
-3.11 -3.88
-1.91 -5.38
-3.36 -5.76
-3.06 -5.68
-3.31 -5.17
-3.02 -3.74
-2.75 -4.29
-1.74 -3.65
-2.40 -2.71
-2.83 -6.12
-2.79 -3.57
-3.85 -6.93
-2.91 -3.91
-3.11 -3.61
-2.61 -5.76
-2.28 -3.43
-3.22 -3.68
-1.74 -1.80
-2.94 -4.31
-2.41 -4.59
-2.50 -4.41
-2.31 -3.91
-2.87 -6.26
-2.68 -6.20
-2.81 -4.00
-3.12 -4.63
-1.26 -7.59
-2.80 -10.66
-2.82 -10.25
-2.88 -9.10
-2.40 -10.12
4.73 0.19
1.44 -7.62
-1.07 -7.35
1.02 -6.69
3.99 -6.58
-2.15 -8.31
4.64 -2.79
1.23 -7.15
3.77 -5.79
5.79 -3.79
1.70 -6.98
3.42 -3.20
1.02 -7.85
-1.16 -9.36
1.35 -5.53
2.39 -7.24
4.70 -7.17
-1.46 -8.22
2.34 -6.87
3.60 0.32
4.14 -4.28
-0.23 -8.39
3.43 -4.86
2.16 -6.11
-1.85 -8.26
-1.94 -6.92
0.35 -3.42
-0.92 -6.61
-2.33 -7.04
2.52 -4.80
-1.02 -4.34
1.77 -8.58
-0.69 -6.79
2.43 -7.93
1.20 -6.20
1.33 -7.78
-0.41 -7.57
-0.32 -3.58
-0.30 -4.87
1.10 -6.24
1.47 -7.78
4.03 -0.29
3.87 -7.36
2.83 -6.96
1.86 -6.10
1.04 -6.59
-0.47 -5.49
-0.55 -7.94
-0.04 0.31
-6.82 -4.22
-1.70 -1.44
0.97 -1.22
1.65 1.67
-3.18 -2.31
-6.03 -5.20
-4.07 -2.20
0.21 -9.68
4.86 -3.11
-2.42 -9.47
1.96 -7.61
1.98 -9.51
5.27 -5.75
-1.40 -10.12
-0.06 -7.88
-0.02 -8.76
2.08 2.91
2.17 1.32
0.87 -4.36
-0.72 -6.33
-2.46 -3.92
-2.55 -5.66
7.81 -8.47
9.62 -4.77
6.94 -8.27
7.08 -8.40
11.67 -3.07
6.32 -8.17
10.58 -4.47
10.20 -5.75
6.44 -9.87
11.80 -3.61
4.59 -10.61
2.74 -9.68
7.69 -8.81
0.72 -13.01
9.44 -9.17
9.73 -10.15
7.51 -12.07
1.46 -13.20
10.03 -0.10
11.86 -2.34
7.87 -8.04
9.40 -7.03
6.33 -11.66
7.26 -3.78
9.10 -9.00
8.22 -7.76
5.45 -6.59
10.15 -2.60
7.95 -10.89
6.82 -9.18
2.08 -11.63
0.54 -9.93
7.52 -6.23
7.20 -9.32
10.18 -1.55
7.41 -9.74
9.69 -7.42
6.72 -6.71
6.52 -5.20
10.05 -4.56
9.38 -10.46
8.98 -3.91
7.76 -8.53
6.53 -12.25
6.88 -10.69
10.40 -6.43
6.10 -9.22
3.49 -11.29
8.57 -5.48
6.44 -11.39
11.10 -3.00
4.19 -13.12
7.08 -7.48
11.55 -7.69
5.46 -10.90
4.82 -8.18
4.99 -10.81
13.40 -4.93
7.97 -7.78
10.63 -0.39
8.50 -9.27
12.48 -6.50
11.25 -5.50
-0.49 -10.20
5.67 -8.88
5.26 -6.56
4.62 -10.91
-1.00 -9.81
8.14 -6.19
12.17 -1.30
8.68 -10.17
2.37 -11.67
10.81 -4.93
6.50 -11.50
6.90 -7.89
9.61 -7.48
10.19 -5.95
3.69 -6.50
7.76 -11.12
10.95 -1.85
12.93 -1.72
9.12 -3.86
6.71 -7.68
12.70 -0.39
8.03 -6.75
6.12 -7.92
7.05 -7.90
9.78 -6.32
7.83 -10.65
3.55 -9.81
-0.93 -9.25
6.30 -10.23
8.78 -9.11
12.58 -4.90
7.15 -4.35
6.44 -7.87
10.94 -9.26
12.42 -7.42
13.44 -0.48
12.63 -3.75
8.18 -11.04
11.61 -5.25
0.57 -13.41
4.55 -9.68
12.43 -5.70
11.23 -4.73
10.41 -5.04
9.44 -4.47
8.21 -10.40
10.66 -9.46
7.35 -10.43
8.25 -7.41
10.06 -7.61
9.62 -3.52
2.62 -9.97
10.20 -5.95
8.06 -12.22
5.01 -12.42
0.16 -13.39
-3.94 -3.84
-3.40 -4.68
-4.74 -3.37
1.47 -6.66
2.76 -6.25
2.02 -4.56
5.59 -4.81
2.57 -6.69
-1.75 -7.45
1.49 -3.58
-1.07 -7.52
1.00 -5.59
0.47 -6.29
3.03 -5.94
3.98 3.75
-0.36 -7.89
-0.04 -6.78
4.73 -5.59
-1.58 -8.24
1.32 -4.30
3.13 -4.71
9.10 -1.15
5.76 -2.82
1.64 -5.22
2.02 -2.68
-0.02 -4.96
0.93 -6.54
-6.01 -6.52
1.01 -3.25
1.98 -4.78
0.03 -6.22
8.03 -0.96
6.42 -3.37
3.06 -5.62
1.32 -5.08
1.99 -4.80
2.66 -5.11
4.08 -5.74
1.04 -6.05
1.71 -5.22
7.49 -4.64
5.38 -2.34
3.19 -2.26
3.38 -1.77
2.57 -2.66
0.91 -6.81
3.32 -3.28
3.98 -5.44
0.90 -6.40
1.33 -4.37
-0.35 -7.06
-2.16 -7.55
3.99 -2.95
0.65 -5.67
6.70 -4.60
-3.01 -6.41
0.16 -8.89
3.31 -5.25
0.97 -3.82
6.90 -3.49
-2.53 -7.69
2.31 -6.60
1.15 -7.35
0.07 -4.58
-1.31 -7.09
2.33 -5.35
-0.80 -10.44
1.16 2.06
2.03 -4.37
3.11 -6.46
-1.97 -6.94
0.78 -7.49
8.20 -1.84
7.21 -0.33
8.02 -1.79
8.56 -2.01
6.81 -2.70
6.11 -2.96
6.83 -4.29
8.76 -1.58
5.85 -3.60
7.39 -2.24
5.97 -0.43
8.85 -0.67
7.51 -4.24
6.72 -2.90
6.98 -2.35
8.58 -1.70
8.53 -3.39
5.07 -2.94
10.49 -4.60
9.56 -4.15
8.33 -2.76
8.89 -3.05
7.02 -7.34
7.56 -5.87
7.48 -6.60
10.34 -3.19
8.37 -6.99
7.53 -5.91
8.03 -4.41
-3.01 -4.81
-3.55 -6.16
-3.86 -3.85
-2.17 -2.89
-2.38 -2.97
-2.38 -1.40
-0.51 -1.04
4.11 -0.55
0.85 -3.91
1.90 -3.99
4.24 1.82
2.77 -3.99
4.32 -2.39
3.89 -4.38
3.70 -1.73
3.98 0.01
4.56 2.34
2.19 -2.54
3.06 -0.14
3.32 -3.28
1.64 -3.99
1.73 -3.99
2.80 -3.51
3.58 -0.45
4.11 0.77
1.50 -4.06
4.04 -0.13
4.70 -2.09
3.04 -2.79
4.58 0.86
4.56 -3.62
2.29 -3.99
3.38 -3.75
1.95 -3.99
2.48 -2.28
2.96 -3.99
2.42 -3.77
2.91 -1.71
5.72 2.82
1.93 -5.71
3.08 -3.99
1.67 -3.59
2.17 -3.99
4.50 -1.98
3.57 1.38
-2.00 -7.41
4.67 -3.09
3.56 -0.64
3.97 0.60
3.87 -1.85
3.90 -1.07
5.47 2.85
2.92 -4.63
2.94 -3.99
5.58 2.66
2.91 -4.21
6.39 0.44
1.73 -3.99
1.77 -3.99
1.34 -4.06
2.93 -3.59
0.91 -5.05
5.46 -1.54
2.11 -3.99
1.41 -2.69
3.00 -4.19
4.11 -3.54
1.92 -4.33
3.76 0.03
4.71 -1.96
2.00 -3.75
1.54 -3.99
7.05 2.33
2.66 -3.16
3.32 -3.91
3.21 -2.20
2.18 -4.16
3.24 -5.63
3.87 -2.09
4.95 1.47
6.18 0.50
3.70 -0.36
2.48 -3.99
3.23 -5.71
4.50 -3.46
2.62 -3.81
1.77 -3.99
1.36 -3.96
2.53 -3.99
4.34 -0.65
4.17 -0.74
3.50 -0.51
5.13 -0.70
2.54 -3.96
6.19 0.61
1.77 -4.04
4.11 -0.72
-0.38 -5.07
3.38 -2.93
4.11 -1.59
3.28 -3.41
4.53 -3.46
5.21 -0.66
0.50 -3.99
3.97 -3.61
2.81 -3.27
2.75 -3.57
3.42 -2.85
2.49 -3.99
1.90 -3.99
1.29 -3.99
5.76 5.29
1.03 -5.30
1.58 -3.03
4.11 0.51
1.54 -3.25
3.57 -3.99
5.62 -0.92
4.11 -0.25
3.75 -3.84
3.90 -0.05
2.35 -5.61
4.36 -2.78
3.95 -3.50
2.91 -3.72
4.11 -1.14
-0.08 -6.58
3.16 -3.99
4.11 -2.33
2.76 -4.05
4.06 1.61
4.22 -3.46
4.48 -1.04
4.08 -3.43
2.63 -6.33
3.05 -4.04
2.66 -4.06
3.08 -3.96
2.71 -3.54
3.72 -1.13
4.56 -0.79
4.11 -1.50
5.03 0.27
4.65 -2.30
5.15 -1.70
3.66 -3.57
2.03 -3.68
0.80 -4.49
0.14 -8.41
3.54 -3.65
5.48 1.93
3.51 -1.02
4.57 1.16
3.44 -3.56
2.94 -3.99
3.62 -4.88
0.66 -3.99
1.98 -7.05
4.98 -2.47
4.67 -0.33
1.95 -3.99
4.17 -1.62
4.93 1.22
4.75 -0.31
7.10 0.31
5.22 -0.06
4.55 0.59
3.85 -4.34
5.78 -1.12
4.16 2.34
4.41 0.49
2.15 -3.99
2.73 -3.99
4.18 -0.39
5.18 -0.39
2.11 -3.99
4.11 -0.35
3.25 -3.73
5.92 -0.57
2.31 -4.65
2.94 -3.99
5.67 0.49
5.17 -1.40
3.36 -3.54
1.97 -3.99
3.44 -2.94
5.25 -1.11
6.49 0.72
4.23 0.56
4.28 -3.26
2.10 -3.35
5.34 -4.53
1.58 -3.98
2.88 -4.06
3.73 -0.88
1.91 -4.00
2.54 -3.95
3.87 -2.71
5.10 0.01
4.11 -0.05
3.64 -3.99
4.67 -0.94
5.73 1.64
2.69 -3.99
3.98 -0.79
2.47 -3.99
1.89 -2.59
3.67 -2.75
4.91 0.68
1.85 -3.99
4.70 -2.78
1.77 -4.23
2.55 -3.99
4.13 -0.63
4.62 -1.72
1.94 -4.39
4.33 0.03
2.14 -4.27
3.25 -3.97
4.89 -4.13
3.23 -3.34
2.15 -3.65
4.72 -1.83
1.02 -3.99
3.53 0.33
3.39 -3.98
4.93 -2.09
4.03 -2.82
2.09 -2.28
3.85 -2.03
5.63 0.10
1.30 -3.99
5.93 2.13
2.13 -3.61
4.38 0.24
2.32 -2.95
-0.87 -4.89
2.38 -3.09
1.20 -3.91
-2.78 -10.06
2.57 -8.54
4.37 -7.90
0.69 -9.98
-0.77 -6.91
0.77 -6.65
-2.40 -10.74
-1.46 -6.49
3.59 -5.81
-2.66 -9.35
2.63 -8.06
1.89 -4.57
-3.04 -4.01
0.92 -9.18
2.68 -9.31
1.24 -12.86
4.19 -8.31
0.38 -1.48
2.23 -9.45
6.49 -0.53
3.58 -2.08
2.58 -11.76
3.71 -10.05
-1.10 -4.28
-1.98 -11.06
-2.50 -7.58
4.28 -9.72
-1.21 -9.10
2.66 -5.11
-0.96 -13.00
2.48 -9.10
-0.45 -7.84
-1.01 -9.06
-0.18 -7.50
-3.40 -7.70
0.67 -12.61
0.36 -1.86
2.68 -12.14
-1.28 -9.25
-4.36 -8.14
-2.87 -11.44
-0.58 -6.48
3.06 -9.25
-2.99 -4.35
5.17 -7.19
3.80 -8.25
-2.18 -11.44
-3.26 -2.41
-1.57 -3.08
1.48 -12.61
1.22 -5.06
1.12 -4.45
-4.61 -8.52
-2.01 -7.46
-5.48 -5.79
-4.54 -7.06
0.99 -12.22
-4.01 -8.40
-2.04 -7.16
3.28 -8.33
-3.34 -9.72
-0.32 -5.75
-4.86 -5.08
-1.08 -8.97
-1.96 -3.32
0.21 -9.85
-1.28 -12.52
2.91 -8.35
0.79 -5.56
-5.31 -11.84
-1.45 -9.70
-5.96 -3.99
5.93 -2.38
-1.56 -3.84
0.79 -3.32
4.61 -0.68
1.48 -1.53
-0.54 -2.35
2.05 -2.08
1.55 -1.84
1.48 -0.52
1.48 -0.16
1.27 -3.03
-1.24 -4.20
0.08 -3.33
-0.29 -2.92
0.85 -2.90
0.64 -2.67
2.31 0.27
-3.19 -2.34
1.45 -2.84
0.09 -3.03
2.11 -2.05
1.60 -0.16
1.48 -1.18
1.55 -2.38
-0.05 -1.42
1.69 -1.69
1.24 -2.78
1.48 -0.61
0.80 -2.70
-0.66 -1.78
0.25 -0.01
1.65 -0.50
-0.14 -0.29
-2.57 -0.90
-2.10 -2.78
-0.05 -3.90
-0.95 0.19
1.48 -0.46
0.08 -2.08
-1.31 -2.30
0.80 -3.03
1.34 -2.89
1.72 -3.09
1.48 -1.94
1.21 -2.23
2.82 -1.87
-1.51 -1.54
1.48 -1.74
1.34 -2.57
2.35 -0.23
1.48 -1.87
-0.70 -4.43
1.92 -1.99
1.33 0.67
0.53 -4.33
1.48 -1.12
2.17 -0.68
1.48 -2.17
-1.15 -2.38
1.36 -1.50
-0.45 -2.78
1.48 -1.04
1.90 -2.87
-0.51 -2.50
2.11 -2.25
1.93 -0.33
2.08 -0.85
0.77 -1.18
-2.01 -3.44
0.32 -3.03
-0.24 -3.27
1.81 -1.45
1.45 -2.30
1.77 0.30
-0.85 -2.59
3.04 -3.15
-0.03 -3.16
1.48 -1.43
1.60 -0.43
-0.39 -2.72
-0.39 -4.47
0.37 -3.10
1.48 0.31
0.12 1.37
0.17 -4.76
1.48 -2.25
0.78 -1.93
1.53 -2.23
1.56 -3.34
-0.67 -3.94
1.48 -0.34
-0.03 -2.58
1.48 -4.14
1.48 -2.64
2.67 -1.06
0.84 1.01
0.50 -3.17
0.44 -2.43
1.24 -1.57
-1.20 -3.03
1.85 -1.56
1.48 -1.40
-1.05 -4.92
0.26 -1.20
-0.09 -3.18
1.48 -1.22
-0.34 -1.24
-0.18 -2.70
2.87 -3.09
1.48 -0.79
-0.05 -0.41
1.37 -3.14
1.69 -2.06
1.48 -1.35
0.94 -2.45
2.91 -0.36
-1.90 0.62
0.61 -3.08
1.91 -1.83
3.50 -0.03
1.48 -1.21
0.11 -2.80
0.95 -3.03
1.48 -0.27
-3.40 -2.88
1.47 -1.03
-0.50 -4.01
1.48 -1.03
3.69 -3.01
-0.11 -4.00
-0.05 -2.75
0.41 -3.37
1.68 -2.33
1.08 -3.14
1.48 -2.03
4.59 2.15
3.31 -3.81
3.19 1.97
-0.05 -0.88
1.34 -1.30
1.37 -0.61
-0.26 -1.57
-1.67 -4.06
2.26 -0.45
-0.41 -3.39
1.75 -1.91
1.27 -1.97
-1.73 -3.03
-0.29 -2.24
1.61 -1.35
1.50 -0.71
2.03 -2.38
1.48 -3.08
2.00 -3.66
1.48 -1.87
1.48 -3.03
0.70 -2.32
1.55 0.81
1.45 -2.55
2.02 -0.77
3.25 0.64
0.11 -3.09
1.48 -2.09
1.64 -1.45
1.70 -0.41
-1.87 -1.98
1.42 -2.49
0.20 -4.03
2.53 1.01
2.15 -4.68
0.00 -3.03
1.67 -1.63
1.37 -3.65
1.48 -1.28
2.33 -2.28
0.71 0.69
-2.21 -3.33
0.99 1.23
1.59 -3.66
0.43 -2.02
1.21 -1.64
1.17 -2.73
1.82 -1.34
1.37 -3.97
1.21 -2.26
1.52 -1.83
1.17 -2.55
0.77 -3.39
1.18 -2.38
-2.01 -3.03
-0.30 -2.65
1.48 -0.19
1.57 -2.90
1.24 -1.14
1.48 -1.45
1.48 -1.98
1.97 -1.98
-0.24 -3.00
-0.05 -1.24
0.67 -4.94
4.07 4.40
1.66 0.63
6.94 0.30
0.25 -3.34
5.44 3.74
5.67 4.32
4.23 2.29
6.58 1.66
-0.73 -3.04
3.68 3.76
3.04 -3.01
1.46 -3.92
7.60 -1.64
1.40 -2.41
-1.96 -1.53
6.09 -0.06
-4.74 -5.77
5.26 1.65
5.82 3.65
1.95 -1.45
6.02 0.34
4.62 -0.16
4.19 -1.51
6.69 1.84
-0.42 -1.75
3.12 1.43
6.20 2.77
3.99 0.65
6.48 3.82
-1.31 -0.42
5.90 -6.84
3.91 -1.48
3.07 1.69
2.83 3.25
0.10 -1.58
-1.95 -1.54
7.58 1.93
4.35 2.26
0.42 -8.23
-1.08 -0.46
-1.01 -0.04
6.05 0.34
2.35 0.42
7.04 1.47
3.06 -2.88
3.56 0.58
5.57 -5.44
5.90 -5.82
7.26 -5.60
5.96 -6.20
7.26 -5.62
7.91 -3.53
7.99 -2.94
6.84 -2.94
6.85 -4.28
4.03 -7.23
9.13 -2.91
6.78 -4.91
5.90 -5.40
6.54 -3.38
5.47 -5.66
-0.35 -7.26
4.34 -5.45
6.37 -6.09
8.41 -1.90
6.67 -5.58
4.81 -7.78
3.96 -4.88
6.54 -4.73
7.25 -1.03
7.81 -3.06
4.96 -9.21
6.28 -6.30
7.54 -6.49
5.73 -7.06
4.91 -8.96
7.49 -3.37
4.94 -4.49
6.14 -9.16
4.09 -11.25
7.42 -5.20
6.10 -6.93
10.20 1.89
9.58 3.36
8.41 1.97
10.14 3.26
9.39 1.97
10.21 2.07
10.31 1.90
10.16 1.94
5.82 -0.66
9.19 2.96
10.59 2.03
6.57 2.21
-4.71 1.16
3.19 -4.34
1.79 -4.43
2.13 -4.71
-3.55 -9.96
1.60 -6.17
4.83 1.69
-1.36 -4.95
2.76 -4.47
-0.04 -4.47
2.52 -4.84
0.67 -2.72
4.91 -1.30
-1.54 -4.65
3.58 -2.64
1.16 -4.01
4.84 2.84
3.54 -4.40
3.09 -5.31
5.79 -3.09
6.63 -2.30
-1.23 -4.84
1.43 -6.40
7.07 -0.83
4.18 -1.51
2.19 -3.43
1.31 -0.37
3.54 -3.91
6.05 -1.01
-0.13 0.12
-0.71 -4.39
-1.79 -1.19
-1.97 -1.66
-1.64 -4.69
-0.49 -4.39
0.75 1.50
-0.52 0.17
1.25 -0.84
0.11 0.25
-2.15 -4.02
-2.77 -0.87
-1.90 -4.33
4.66 -3.18
5.13 3.78
6.69 -0.41
6.89 -0.23
3.93 -0.93
3.88 -0.63
2.38 -1.69
-1.52 -8.97
-0.51 -4.26
-3.01 -4.69
2.56 -1.73
-5.30 -8.64
1.78 -5.98
1.09 -7.87
3.69 -5.94
2.59 -0.47
2.85 -2.98
-0.39 -5.56
2.24 -4.10
3.26 -3.77
3.55 -4.36
-0.28 -3.85
-2.18 -9.11
2.02 -4.82
3.00 -2.14
1.19 -5.12
0.06 -6.99
0.98 -5.15
1.78 -7.25
-1.26 -7.03
3.08 -4.14
0.19 -5.80
2.01 -6.31
-1.89 -4.39
2.01 -5.80
1.20 -5.51
2.62 -7.01
2.60 -6.33
-2.72 -6.25
2.88 -3.99
-0.34 -6.58
-3.32 -5.33
-0.03 -5.97
-0.35 -6.80
1.89 -5.17
0.54 -6.13
3.70 -5.75
0.50 -7.62
3.42 -3.92
-4.63 -7.74
2.66 -5.97
0.27 -4.82
4.97 -4.19
6.02 -5.01
2.42 -5.50
-0.49 -6.94
7.20 -6.04
6.08 -4.56
6.18 -3.94
6.02 -4.38
7.40 -4.75
6.23 -3.49
6.26 -7.18
5.21 -5.20
6.23 -3.36
6.53 -4.01
7.28 -5.64
-0.40 -8.94
9.73 -0.80
10.42 -2.80
10.66 -3.17
7.30 -2.97
6.23 -4.85
7.28 -5.75
5.56 -7.19
6.63 -6.42
12.03 -3.55
3.80 -5.98
2.48 -6.65
8.17 -4.18
4.46 -7.56
4.70 -5.77
2.01 -8.80
7.02 -8.30
-3.45 -8.94
11.94 -2.70
7.00 -4.08
12.18 -2.69
6.69 -4.07
11.51 -3.27
4.55 -6.59
7.51 -5.78
2.05 -8.36
6.49 -5.41
6.40 -6.18
7.87 -8.49
6.23 -1.51
9.57 -0.58
11.47 -4.10
5.73 -7.05
11.24 -4.30
5.77 -5.07
11.33 -2.97
0.49 -6.63
5.89 -5.36
5.38 1.18
6.23 -3.43
8.09 -5.83
5.03 -5.10
6.23 -3.73
8.69 -5.98
6.43 -4.32
8.94 -4.67
1.26 -7.27
6.23 -3.25
8.71 -4.70
6.09 -6.59
6.57 -7.87
4.29 -5.03
3.94 -5.63
6.23 -2.87
9.15 -5.13
3.27 -7.39
-1.18 -7.83
7.48 -4.25
9.39 -4.80
6.06 -5.23
7.33 -6.53
4.18 -5.76
6.50 -5.18
9.26 -3.71
5.27 -8.97
4.82 -6.21
5.34 -8.63
8.00 -4.33
6.07 -3.16
10.98 -5.53
4.17 -6.86
7.08 -7.46
3.00 -7.73
5.28 -6.16
2.71 -7.13
5.26 -5.54
-3.76 -5.68
3.60 -3.25
-0.09 -7.25
2.73 -4.44
-1.65 -3.91
-2.17 -6.40
-3.01 -4.89
2.63 -3.84
1.44 -3.59
-2.55 -6.75
0.26 -5.20
1.30 -3.21
2.04 -7.58
1.65 -3.82
-0.01 -5.82
3.25 -5.03
-1.35 -3.86
2.88 -4.04
-0.05 -4.77
-2.18 -6.44
0.24 -8.01
-1.43 -4.59
2.41 -3.61
5.41 -4.26
1.52 -3.91
0.37 -3.91
2.58 -4.38
-1.13 -6.80
3.42 -2.49
-2.45 -6.15
-0.04 -5.30
-3.73 -7.58
-1.76 -6.13
-2.89 -6.63
3.26 -3.27
-1.55 -6.20
-3.70 -7.14
1.33 -3.91
2.08 -3.92
2.14 -5.13
-1.32 -5.60
4.29 -3.76
-1.87 -5.13
3.01 -3.72
2.69 -4.03
-1.72 -7.14
1.55 -6.21
-1.88 -5.36
-0.40 -7.71
2.86 -4.56
0.93 -7.04
0.53 -4.03
-2.63 -6.87
0.38 -5.40
-3.26 -6.12
0.15 -6.60
2.69 -3.80
0.68 -3.91
-4.25 -6.69
-0.93 -4.88
1.48 -3.91
1.01 -4.12
4.22 -3.57
1.38 -3.60
0.50 -5.44
2.80 -1.98
0.91 -4.04
-0.62 -4.76
0.66 -5.92
2.25 -4.66
-0.23 -5.24
-3.90 -6.22
-1.83 -5.84
-0.42 -5.08
-1.50 -7.54
1.68 -4.05
1.22 -6.04
-1.81 -3.91
0.21 -4.81
-3.59 -6.99
-0.20 -5.56
0.31 -4.07
-2.95 -5.43
0.93 -3.60
-3.34 -6.43
-0.83 -4.67
-2.97 -6.46
-1.82 -6.23
-0.37 -3.97
-0.93 -3.45
-0.07 -4.49
-2.05 -6.01
-1.58 -6.46
4.12 -3.10
3.10 -2.12
0.83 -3.91
1.53 -4.44
-0.65 -6.38
2.89 -4.38
1.27 -4.65
1.73 -4.56
-1.26 -6.47
-0.32 -4.32
1.96 -3.80
1.35 -4.09
1.56 -5.69
3.99 -3.95
2.93 -4.98
-2.29 -7.11
1.42 -5.70
1.18 -3.91
1.91 -7.04
-0.24 -7.05
3.34 -5.11
1.61 -4.69
-3.30 -5.91
1.09 -5.98
1.10 -5.72
0.49 -4.79
2.35 -1.69
-2.50 -6.60
-3.25 -6.63
1.43 -3.76
3.43 -3.91
0.56 -5.64
2.15 -4.91
-0.65 -5.28
1.35 -4.37
4.19 -3.12
-1.09 -4.51
1.36 -4.92
-1.61 -5.96
-3.44 -6.92
-2.93 -7.26
0.86 -4.38
-2.49 -7.39
3.57 -3.83
-1.96 -5.35
-1.09 -7.81
0.45 -4.94
2.04 -4.40
1.91 -3.02
3.49 -3.34
1.24 -4.43
4.39 -2.91
-0.38 -6.56
-1.66 -5.10
-0.48 -6.84
3.62 -3.82
1.69 -2.68
0.87 -3.91
-1.75 -5.15
-0.23 -4.74
-1.75 -4.94
1.05 -4.91
0.95 -4.40
-4.20 -6.41
2.04 -4.90
3.32 -3.69
1.38 -4.39
3.10 -4.56
2.22 -3.44
2.05 -3.62
-0.62 -6.83
2.51 -5.35
0.54 -4.08
-1.21 -6.41
2.67 -2.72
1.97 -4.89
3.56 -3.42
2.64 -3.91
-3.99 -6.08
2.31 -4.82
-3.84 -6.37
0.52 -6.93
-1.90 -6.34
-0.62 -5.72
0.05 -3.85
-1.61 -4.93
-0.78 -7.95
-5.73 -5.37
-4.57 -7.05
1.31 -5.69
-4.09 -7.24
0.10 -8.07
-0.86 -6.28
1.23 -8.01
-4.23 -7.34
-0.91 -6.42
1.77 -5.62
0.46 -5.09
-1.98 -4.74
-2.93 -7.42
-3.16 -6.62
2.60 -3.72
5.12 -4.00
1.33 -4.85
1.14 -7.99
2.24 -8.14
1.49 -7.93
3.07 -6.25
1.59 -5.09
4.32 -8.57
6.13 -7.48
-3.40 -8.11
4.10 -7.29
5.93 -5.08
3.13 -7.24
4.44 -4.62
2.21 -4.74
4.77 -3.71
3.12 -4.58
2.45 -6.63
3.01 -6.47
1.40 -7.00
3.10 -6.03
0.84 -7.21
4.29 -4.56
-0.57 -4.56
6.93 -4.62
7.77 -5.74
-1.91 -6.16
-1.31 -8.04
8.65 -5.71
5.77 -0.93
3.09 -4.18
2.06 -7.01
1.57 -7.76
1.42 -3.89
3.98 -3.94
1.78 -5.99
4.32 -1.58
2.43 -6.04
7.32 -3.03
1.75 -5.71
2.84 -7.57
3.22 -7.30
5.50 -6.00
0.90 -7.76
-0.22 -6.60
1.01 -7.38
0.38 -7.19
5.26 -0.99
1.60 -4.92
-3.66 -2.34
1.07 -5.31
-0.08 -7.94
1.26 -5.06
5.47 -4.67
9.92 -3.00
1.76 -4.20
7.61 -2.83
1.39 -6.23
6.45 0.56
4.71 -6.33
7.27 -3.45
0.95 -8.45
4.48 -4.38
1.64 -7.84
3.73 -5.11
2.36 -7.87
4.79 -1.89
0.02 -7.80
7.16 -4.60
5.77 -7.10
0.96 -4.84
7.46 -1.96
3.24 -8.57
1.83 -6.56
4.86 -2.71
2.32 -7.76
2.48 -6.50
4.79 -2.10
3.40 -6.38
1.89 -7.60
5.24 -7.80
1.93 -6.81
1.91 -7.03
2.07 -5.82
1.24 -6.26
2.15 -5.85
2.75 -6.90
4.30 -4.99
0.45 -1.64
6.54 -4.75
6.23 -0.16
2.80 -6.52
3.88 -7.07
2.80 -6.53
5.90 -6.08
5.86 -5.69
3.02 -6.77
-0.67 -8.43
8.09 -5.27
4.37 -4.01
4.58 -2.12
5.75 -5.22
4.39 0.01
6.53 -5.78
1.63 -4.39
3.98 -6.54
7.25 -6.42
2.71 -5.20
7.03 -4.27
8.26 -1.18
8.85 -0.72
5.18 -4.29
4.04 -5.41
2.47 -6.94
2.12 -5.86
1.03 -6.29
2.06 -3.30
3.87 -5.27
-2.96 -5.72
6.47 -5.14
4.05 -6.48
10.26 -2.45
1.93 -7.06
6.72 -3.64
0.26 -4.23
1.87 -4.57
5.17 -3.03
1.49 -5.23
6.91 -1.37
1.87 -6.47
1.87 -7.13
7.72 -2.54
1.75 -4.21
2.52 -5.05
4.15 -6.54
1.51 -7.92
5.98 -5.72
1.89 -6.14
5.13 -2.59
3.96 -4.81
1.24 -5.34
2.80 -6.24
0.64 -8.21
2.77 -6.10
7.44 -4.37
6.20 -0.08
2.86 -4.95
2.26 -4.85
3.92 -3.94
1.91 -5.22
1.24 -5.70
7.00 -5.96
4.24 -5.55
-0.52 -5.84
2.69 -6.50
4.55 -1.37
1.51 -8.46
5.09 -4.49
-0.25 -5.53
4.16 -5.29
2.05 -5.92
1.52 -5.81
-1.21 -7.45
1.90 -4.69
8.76 -1.53
0.17 -7.98
2.71 -6.04
-1.48 -8.95
1.24 -5.52
3.70 -4.92
3.84 -3.81
0.28 -6.81
7.00 -4.44
2.15 -5.65
8.63 -2.88
1.82 -0.83
5.93 1.99
0.66 -4.54
0.77 -0.00
0.14 -4.91
3.26 -4.88
-1.05 -4.17
1.52 -3.80
-1.44 -6.45
2.06 -3.90
3.58 -3.49
6.27 0.44
2.73 -3.36
3.76 -2.78
3.44 -1.34
4.70 -3.40
2.86 -1.82
-0.55 -3.45
1.32 -3.34
0.78 -2.79
1.06 -3.50
0.72 -3.36
2.00 -2.82
5.28 0.49
-1.19 -1.30
2.05 -1.18
2.52 -4.60
2.66 -1.69
5.16 -3.65
1.53 -4.52
3.96 -1.10
3.27 -6.51
6.03 0.16
6.60 4.23
1.13 -3.74
-1.48 -6.57
1.59 2.34
0.88 -4.24
2.41 -3.72
4.34 -2.15
3.10 -1.36
-1.78 -2.24
3.35 -8.22
2.63 -2.33
2.39 -3.62
1.83 -2.69
-1.21 -3.45
0.12 -4.07
2.40 -0.39
3.89 -3.76
1.79 -0.86
2.13 -0.25
1.49 -2.56
4.13 -3.65
-0.40 -4.80
2.65 -6.49
0.27 -7.26
1.33 -6.13
-0.23 -6.34
-3.34 -5.32
-0.62 -8.51
-0.60 -6.50
-2.73 -8.46
2.39 -0.50
4.31 -3.46
4.31 -2.02
4.33 -6.16
1.79 -5.40
2.08 -1.84
6.50 -1.41
4.56 2.51
2.09 -5.06
1.04 -6.31
4.31 -2.45
0.60 -6.18
0.56 -1.01
3.63 -4.32
0.50 -5.81
-5.25 -6.12
-1.28 -7.43
2.19 -3.57
1.00 -5.58
0.29 -0.12
-5.22 -6.76
2.05 -3.30
4.31 0.78
4.31 -0.89
-0.88 -6.58
1.60 -5.89
-1.78 -9.48
-1.31 -6.71
-2.70 -8.06
4.31 -2.57
-0.74 -4.26
4.31 0.36
1.19 -6.86
-3.55 -8.37
7.71 1.78
-0.71 4.66
6.26 -2.60
8.52 -1.26
1.44 -3.62
6.23 -4.03
11.12 4.15
9.98 0.32
10.07 5.04
12.75 1.34
6.77 2.10
9.19 -1.43
9.99 3.64
5.50 -2.20
8.16 1.71
11.97 0.43
5.72 4.21
9.42 1.98
-3.19 -8.30
4.75 4.29
8.46 0.82
6.20 1.30
7.76 -3.12
2.71 4.58
3.27 0.70
10.78 -3.34
6.25 -2.11
6.73 2.10
7.99 -1.82
2.51 -8.81
10.92 0.51
10.50 1.24
9.88 0.51
11.54 1.77
6.46 3.23
10.46 2.30
8.16 5.27
7.60 0.74
-5.37 -0.25
6.07 3.32
9.00 -7.11
6.23 -5.58
5.13 3.47
1.71 5.21
9.46 -0.93
5.99 1.73
7.01 7.17
10.64 -1.68
4.73 -2.16
6.67 -5.70
6.42 3.20
-1.58 -2.27
3.55 -0.79
8.81 5.77
8.71 1.32
7.45 2.53
9.33 -0.56
8.47 -2.63
9.21 1.84
3.28 4.43
4.24 -2.68
9.76 0.96
7.53 -6.21
10.23 -3.54
7.68 0.56
11.68 0.01
10.58 1.16
7.44 5.59
10.34 -0.94
7.97 3.02
9.14 0.97
3.19 -4.43
6.20 5.02
7.44 -5.28
-0.62 3.69
6.80 -1.40
8.87 -3.49
10.78 -0.17
12.61 -2.77
8.83 -3.11
7.29 5.70
9.51 3.57
-4.56 -8.09
3.65 -3.78
1.47 -4.21
0.07 -2.24
6.41 1.26
-0.62 -4.86
3.34 -3.35
1.96 -3.83
4.31 1.47
3.39 -1.48
4.29 -0.36
3.45 -1.14
4.31 -0.77
5.44 0.22
4.36 0.14
3.66 -1.01
4.86 -0.50
4.36 -0.60
4.31 0.04
4.64 0.56
2.98 -1.80
4.62 -0.33
5.38 2.09
1.26 -0.92
4.31 -2.42
5.31 0.58
2.98 -0.52
4.18 0.85
5.66 0.90
2.72 -1.51
4.02 -0.36
4.31 0.31
3.77 0.14
-0.99 -5.29
9.89 0.22
-1.46 -5.77
10.13 -1.12
-0.03 -4.46
0.04 -5.25
9.73 -0.58
2.76 -4.41
-0.78 -6.06
3.45 -4.77
4.40 -5.88
10.48 -1.27
9.62 -0.76
4.48 -6.33
9.30 -1.84
3.72 -4.16
7.35 -3.46
10.69 -2.11
6.23 -0.61
4.34 -4.04
-4.21 -5.46
3.98 -4.36
4.77 -3.48
-4.26 -8.19
2.49 -3.45
7.59 1.61
3.94 -4.22
5.95 -3.88
8.10 -4.48
0.44 -4.74
5.02 -5.25
9.82 -0.55
11.16 -0.53
11.80 1.32
3.08 -5.35
6.86 -3.40
9.59 0.83
11.22 1.44
5.48 -3.60
6.78 -4.50
4.72 -2.93
3.27 -2.63
0.68 -4.56
6.32 -4.02
2.86 -3.48
7.14 -2.84
2.23 -5.05
5.52 -2.85
3.37 -4.85
7.82 1.24
8.34 -0.07
8.05 -1.27
3.98 -5.99
9.01 -1.68
-1.27 -5.62
5.52 -3.03
8.88 -3.37
6.72 -2.01
4.03 -1.30
9.65 -1.16
4.30 -5.19
-3.42 -6.71
2.38 -4.56
10.07 -2.36
4.14 -4.37
4.58 -4.12
6.07 -4.99
12.02 1.91
11.78 -0.53
7.71 -5.93
7.55 -2.98
5.25 -0.08
6.80 -3.06
8.54 -0.82
8.37 -4.59
0.08 -3.43
-0.95 -6.91
3.53 -3.64
4.42 -3.69
-0.10 -4.80
-0.26 -3.95
10.74 -2.01
-0.95 -7.04
7.89 -0.73
-0.96 -5.52
7.46 -4.92
9.05 -2.01
4.53 -6.54
1.03 -5.31
5.52 -4.61
-0.34 -5.55
2.62 -4.76
5.16 -2.73
11.17 -1.57
9.92 -1.27
8.51 -4.69
7.77 -2.29
1.92 -7.56
12.38 -0.91
10.62 -1.43
5.19 -3.26
-1.30 -4.46
7.39 -3.75
11.99 0.58
7.04 -4.20
7.41 -2.25
-2.65 -6.76
4.70 -2.60
-2.28 -5.78
4.65 -5.14
9.51 -2.18
3.78 -4.45
3.29 -5.49
12.23 -1.17
-2.80 -5.98
0.06 -6.20
2.29 -4.50
7.35 -0.35
12.55 -0.35
6.33 -2.43
7.78 -4.76
5.00 -2.57
10.20 -1.86
1.63 -3.81
-0.06 -5.07
2.07 -4.82
4.13 -3.78
4.85 -4.50
5.34 -5.30
7.17 -4.16
-1.72 -7.27
8.63 -3.29
5.52 -2.30
1.87 -4.31
4.41 -3.82
4.93 -4.36
12.26 -2.12
5.99 -1.51
6.23 -4.33
6.44 -4.25
10.48 -0.55
5.08 -3.97
6.06 -5.26
7.82 -4.43
8.42 1.04
-1.12 -7.20
5.10 -3.99
4.80 -5.98
8.14 -1.82
2.08 -4.14
11.24 -1.83
1.86 -4.91
-5.51 -7.30
12.01 -0.86
9.82 -4.32
9.79 -0.75
-1.14 -5.52
5.58 -3.62
7.54 -4.99
9.73 -2.10
7.33 -2.67
12.16 -1.70
-2.96 -6.04
9.11 -4.99
-2.87 -6.81
2.24 -3.65
2.46 -4.37
1.94 -4.98
4.64 -2.77
8.49 -1.35
6.59 -5.11
12.24 -1.89
7.01 -3.79
2.46 -3.28
-2.64 -6.28
9.79 -3.62
9.02 -3.16
7.06 -4.76
8.73 -0.94
7.73 -2.61
-1.91 -7.79
3.11 -7.06
7.94 -1.72
5.60 -3.37
11.54 -0.95
8.82 0.28
6.58 -4.74
9.65 -0.43
8.32 -1.92
5.22 -1.94
14.00 0.27
3.30 -6.46
1.63 -3.67
2.56 -5.86
11.61 -0.07
6.08 -1.96
5.08 -4.84
8.58 -2.01
10.63 -2.73
8.75 -1.27
9.78 -1.59
2.71 -5.17
8.27 3.99
6.56 -3.99
7.53 -2.61
0.67 -5.45
6.15 -2.94
5.92 -1.62
2.79 -2.89
1.26 -4.45
2.10 -4.94
10.99 -1.46
3.54 -4.00
3.94 -5.24
3.22 -4.61
6.84 -3.82
5.87 -3.67
7.03 0.45
9.24 -3.20
5.52 -2.30
2.92 -5.13
5.19 -2.54
7.37 -1.62
6.60 -0.03
2.09 4.34
2.21 0.97
3.38 5.29
1.96 3.57
4.36 3.83
10.75 -5.31
8.82 -1.37
7.14 -3.87
0.29 -8.19
6.16 -5.34
12.45 0.01
13.51 -1.17
9.56 -5.61
8.95 -2.66
7.90 -4.73
8.82 -5.98
8.44 -5.22
7.21 -3.18
5.48 -7.80
5.25 -3.15
5.98 -5.50
8.84 -0.79
10.63 -1.18
8.59 -4.34
6.88 -1.43
8.95 -5.59
8.43 -3.31
7.14 -1.51
6.78 -5.72
6.77 -2.03
5.58 -4.07
8.86 -3.37
7.49 -3.24
7.21 -4.82
7.38 -5.07
5.55 -3.43
7.17 -5.47
8.63 -3.38
11.96 0.03
6.64 -3.43
6.01 -5.53
7.14 -3.62
8.18 -5.54
7.14 -5.60
12.25 -2.61
10.44 -3.61
9.53 -2.54
9.23 -3.30
10.89 -0.34
6.21 -9.39
5.81 2.69
7.14 -4.52
9.34 -6.27
8.34 -6.51
9.52 -4.91
13.19 -4.18
11.06 0.42
9.66 -5.50
6.14 -4.12
9.62 0.66
4.33 -2.07
4.92 -4.17
6.24 -0.88
5.24 -5.39
9.53 -1.81
6.16 -4.36
8.38 -1.94
5.71 -7.46
11.82 -2.90
8.43 -4.47
6.29 -5.88
11.00 -3.71
9.04 -5.56
8.21 -4.39
7.18 -4.85
7.05 -5.37
2.17 -8.48
8.76 -3.57
12.70 4.13
4.80 -8.43
5.45 -8.29
7.21 -1.90
8.64 -2.80
7.14 -3.25
5.96 -7.25
8.43 -4.32
7.14 -1.87
6.92 -4.23
9.23 -1.99
6.83 -5.43
7.82 -4.21
9.77 -3.06
6.92 -6.08
9.06 -2.03
5.12 -7.01
6.11 -9.85
9.56 -0.74
8.87 -6.10
-5.56 -9.44
7.27 -2.53
13.17 -0.33
7.97 -6.18
5.91 -3.39
10.64 -1.16
5.40 -8.36
5.90 -8.25
7.14 -3.01
7.29 -4.22
8.74 -2.30
6.70 -1.94
8.66 -2.14
12.01 1.65
8.12 -6.05
7.14 -3.20
9.48 -5.72
11.02 -1.16
8.31 -1.97
9.14 -5.63
8.30 -5.25
10.83 -1.24
8.22 -7.78
6.49 -4.11
6.45 -5.47
9.61 -3.54
3.43 -3.36
5.62 -7.66
12.83 -4.91
12.88 -0.50
7.21 -2.66
5.67 -6.22
8.43 -3.96
6.17 -7.16
5.47 -7.15
7.77 -5.56
11.65 -1.33
4.96 -5.82
7.75 2.86
6.16 -9.69
7.94 -3.54
6.29 -1.94
7.38 -5.90
7.14 -4.26
7.79 -1.81
9.11 -2.97
8.55 -4.48
6.67 -4.45
7.04 -4.28
10.78 -1.23
8.43 -6.04
8.06 -7.68
10.74 -2.03
7.70 -2.82
6.56 -6.89
8.43 -3.28
6.29 -5.78
7.79 -4.36
8.35 -1.56
6.11 -6.93
6.29 -6.29
8.25 -2.33
8.43 -4.26
10.53 -2.44
2.90 -8.31
10.35 -3.56
7.14 -0.77
8.68 -4.31
11.23 -0.44
7.14 -4.06
7.14 -5.48
-1.34 -9.72
7.42 -4.19
2.08 -3.87
9.39 -2.10
12.35 -2.76
11.84 -2.81
8.56 -2.22
7.14 -2.50
10.87 -2.82
6.90 -1.65
8.43 -6.62
6.98 -7.07
8.57 -3.06
6.13 -4.66
10.44 1.20
6.76 -4.74
7.42 -4.79
7.27 -4.69
6.94 -1.55
6.51 -4.51
7.05 -5.00
7.07 -3.96
11.48 -4.30
8.29 -2.69
6.99 -6.67
7.23 -4.32
7.29 -4.84
-0.30 -9.72
0.98 -11.40
6.05 -6.18
3.19 -6.07
3.86 -11.83
3.97 -8.13
6.62 -6.45
1.50 -11.23
1.38 -11.45
0.92 -11.70
6.32 -6.20
6.08 -7.90
2.78 -10.31
5.84 -7.14
3.56 -7.99
4.68 -2.89
2.91 -6.85
-0.73 -10.13
3.33 -7.05
1.94 -12.68
2.33 -5.95
4.33 -8.94
2.83 -9.73
5.03 -7.00
0.85 -12.08
4.12 -7.56
4.32 -8.28
1.56 -11.59
3.16 -7.00
2.33 -6.77
1.89 -11.48
4.17 -7.89
3.17 -7.18
4.26 -7.30
-1.13 -14.02
1.31 -12.82
5.23 -7.30
1.98 -6.59
4.00 -7.10
5.00 -4.30
2.46 -10.01
7.24 -5.67
1.82 -7.11
5.54 -3.88
1.40 -9.30
5.56 -6.98
5.28 -9.35
8.82 -5.93
3.71 -7.89
3.05 -11.03
2.69 -6.95
-0.14 -8.29
5.37 -9.32
4.84 -5.82
1.58 -10.56
1.70 -9.03
7.20 -8.35
7.88 -0.80
2.02 -8.50
3.67 -5.97
2.38 -10.23
1.41 -13.02
3.69 -7.58
2.07 -6.73
4.21 -10.60
6.50 -5.09
9.89 -4.86
1.95 -5.05
6.19 -5.20
2.82 -8.33
0.27 -11.96
1.89 -7.59
5.25 -7.73
-1.55 -7.44
6.91 -7.83
5.83 -7.04
6.67 -3.92
9.20 -6.21
4.30 -6.59
3.60 -8.04
7.43 -6.60
2.50 -11.17
8.16 -3.67
1.15 -10.24
5.67 -7.14
0.35 -11.83
2.98 -6.84
2.59 -5.35
4.38 -8.31
6.34 -4.28
6.48 -2.30
1.64 -11.17
3.20 -6.73
0.95 -11.92
3.68 -4.36
5.59 -5.04
1.93 -7.85
7.85 -0.82
5.53 -7.54
2.33 -6.79
7.24 -4.98
7.01 -5.07
3.98 -7.13
8.15 -1.26
7.61 -2.95
9.35 1.09
4.07 -7.27
7.53 -2.59
1.56 -13.03
4.25 -5.77
5.16 -6.79
3.09 -7.91
6.49 -3.50
8.26 -0.70
7.70 -3.52
3.07 -8.91
1.95 -6.10
6.22 -6.01
1.55 -6.59
2.33 -8.99
5.80 -5.74
8.53 -6.61
-3.14 -12.52
8.47 -1.09
5.62 -5.41
5.90 -8.30
0.32 -12.29
2.96 -6.09
7.78 -8.80
4.50 -4.46
1.94 -9.69
0.58 -8.21
3.21 -9.97
-3.63 -9.83
3.72 -5.32
-0.62 -5.71
4.35 -8.51
9.33 -6.26
2.00 -7.11
2.27 -8.06
5.64 -7.90
3.55 -6.64
3.88 -7.82
3.42 -6.69
-0.55 -11.84
3.84 -7.89
7.90 2.17
1.05 -7.89
2.33 -8.12
2.95 -8.46
2.72 -10.41
4.20 -6.19
6.39 -6.58
3.91 -6.19
0.55 -11.16
6.09 -7.80
4.40 -7.16
0.32 -13.67
5.21 -1.53
1.65 -7.73
2.78 -8.72
3.71 -9.31
3.49 -8.79
4.27 -8.44
3.45 -10.80
2.27 -7.66
3.15 -6.59
2.88 -10.41
1.16 -11.00
6.21 -11.19
-5.71 -8.19
4.06 -6.36
6.41 -7.95
4.66 -6.15
3.05 -6.15
2.25 -8.01
6.40 -7.89
2.70 -8.55
5.69 -7.90
4.54 3.37
1.53 -11.25
4.00 -6.66
2.43 -12.25
6.92 -7.96
2.40 -8.75
4.82 -6.50
5.89 -7.89
-4.61 -10.51
-3.79 -11.94
5.29 -8.18
1.23 -10.62
5.79 -5.83
8.47 -2.29
7.63 -3.47
3.64 -5.80
4.01 -11.20
3.67 -5.15
4.18 -6.55
5.49 -4.25
6.85 -8.74
4.11 -7.62
2.13 -6.59
3.37 -9.01
5.10 -8.80
1.55 -7.22
5.04 -5.04
10.23 -2.00
8.16 -2.72
11.97 -0.17
7.84 -1.66
10.55 -1.57
8.00 -3.59
6.50 -0.94
4.92 -5.62
5.13 -3.39
10.33 0.76
2.45 -4.20
9.99 -2.25
11.34 -1.87
9.43 -2.10
13.23 -2.46
8.35 -0.71
9.91 -0.30
6.34 -1.66
5.15 -0.60
4.38 -4.32
12.40 -0.39
11.67 -0.14
12.56 -0.31
4.89 -1.40
6.32 -5.34
5.58 -5.61
6.82 -5.58
8.55 -3.88
0.08 -7.31
11.10 -1.38
9.01 -6.00
-0.64 -8.30
5.41 -4.58
2.04 -4.39
3.83 -4.20
11.31 -2.41
9.93 -2.52
9.91 -0.20
9.31 -5.05
7.77 -5.76
11.58 0.43
9.05 -3.56
4.71 0.25
7.16 -1.96
6.33 -3.32
10.02 -2.13
5.31 -5.16
9.79 1.15
12.91 -0.46
8.82 -2.24
7.30 -0.97
9.22 -7.96
5.24 -4.62
3.55 -2.90
9.66 -0.02
5.45 -5.80
0.92 -7.55
6.24 -5.81
11.88 -1.07
9.38 2.17
4.74 -3.92
11.84 -1.30
7.26 -5.28
-1.49 -7.84
6.12 -1.19
11.15 -1.28
9.16 -3.93
8.44 -2.16
11.85 -0.69
8.67 -1.51
10.69 -1.29
4.22 -4.86
3.15 -3.42
12.35 -1.51
6.37 -3.41
9.31 -2.51
8.65 -1.36
7.35 -1.83
-1.93 -7.78
-8.25 -2.51
2.86 -4.51
4.51 -5.60
6.23 -2.19
9.08 -0.24
9.09 -3.00
8.09 -3.54
2.68 -6.23
4.11 -4.72
0.85 -10.74
10.98 -0.76
2.78 -5.17
4.15 -6.86
3.28 -4.03
5.55 -10.02
6.87 -4.69
9.83 -4.94
10.94 -3.20
9.73 -3.98
5.33 -6.95
10.24 -1.55
9.58 -6.52
8.60 -3.70
12.39 -2.06
8.68 -3.44
1.18 -8.37
13.29 -0.19
9.28 -0.20
1.40 -5.81
8.69 -2.41
7.58 0.36
12.25 -0.46
-3.79 -6.10
9.68 -2.55
-4.43 -7.98
11.13 3.28
-0.22 -6.72
4.55 -2.47
7.47 -4.04
9.97 0.33
9.05 -1.40
11.65 0.14
12.14 -3.86
5.28 -4.49
2.40 -7.76
3.42 -9.57
9.55 -2.11
8.57 -3.22
8.06 -1.07
5.46 -4.22
8.60 -1.32
7.12 -0.91
10.25 0.12
8.22 0.15
9.34 -4.58
0.04 -8.20
9.06 -2.07
8.25 -2.99
10.10 -0.27
10.84 -0.29
4.86 -6.01
5.75 -4.18
11.77 0.16
10.31 -1.01
-2.79 -9.34
11.10 -0.84
4.50 -4.08
8.20 -1.22
4.26 -4.65
0.32 -6.51
11.23 -2.88
12.41 -0.23
5.49 -5.07
7.78 -1.16
10.28 -0.36
7.54 -4.77
10.07 0.05
7.52 -6.11
10.10 0.01
13.03 -0.62
9.40 -2.80
-1.62 -6.20
11.23 -1.89
-5.82 -5.35
6.82 -1.00
8.38 -2.79
7.53 -4.47
8.70 -2.97
8.26 -3.11
8.30 -2.64
10.74 -0.16
7.65 -3.19
9.94 -1.05
10.81 -1.17
9.16 -0.32
11.99 -1.32
12.59 0.29
9.54 -4.18
8.44 -2.42
-1.47 -3.47
9.19 -1.26
2.69 -1.81
4.59 -6.24
9.18 -2.69
7.03 -1.38
7.04 -2.18
4.26 -6.31
12.53 -3.65
11.60 -4.00
4.90 -2.65
8.05 -1.62
5.57 -4.04
6.92 -3.38
8.60 -1.17
1.96 -9.61
3.55 -4.70
13.20 -0.47
5.56 -5.71
12.07 0.60
9.05 -1.26
12.00 -1.55
9.07 -0.82
-1.35 -6.74
2.07 -5.64
9.16 -0.47
7.21 -2.58
9.50 -0.49
8.99 -2.74
5.83 -6.66
10.83 -0.38
12.46 -2.06
-0.72 -8.21
1.13 -5.46
13.41 -0.65
11.03 1.02
8.18 -5.94
7.99 -3.38
10.84 -1.73
1.45 -8.19
9.80 -4.99
6.56 -2.66
11.23 -1.44
9.70 -0.87
6.97 -1.35
11.63 4.66
6.63 -1.96
3.72 -2.96
4.03 -4.12
6.74 -5.64
7.90 4.29
6.74 4.22
-4.60 -8.43
5.16 -5.02
5.94 -5.12
1.38 -6.07
4.88 -3.86
4.89 -6.79
-1.44 -6.97
7.90 -1.79
0.96 -7.47
-0.93 -5.67
-1.91 -7.09
2.87 -5.87
-1.98 -8.29
2.10 -5.55
-3.10 -9.72
5.10 -5.35
2.56 -5.31
5.16 -4.84
5.21 -3.56
5.27 -4.70
3.66 -4.18
-3.47 -3.36
1.17 -3.38
7.59 -1.95
0.67 -1.01
7.20 -0.83
2.11 1.46
3.19 -3.14
3.30 -0.05
-1.09 -6.63
1.89 -4.33
2.06 0.93
1.18 -3.04
0.90 -4.61
1.53 1.26
4.22 -0.12
-1.08 -8.64
-0.41 -7.25
-2.53 -3.51
-2.08 -2.36
0.76 -2.71
-3.49 -2.18
-0.13 -2.99
-0.15 -0.27
-3.14 -4.26
0.30 -1.11
-0.87 -3.03
-5.53 -2.40
-4.05 -4.02
-2.21 -2.05
-2.79 -1.42
-0.63 -3.03
2.03 -1.45
-0.63 -3.03
-4.50 -5.21
-4.81 -1.63
0.17 -3.94
-1.77 -3.29
-4.30 -6.46
-4.18 -3.09
-1.77 -2.80
-4.01 -3.96
-0.12 -1.10
-3.20 -2.15
1.26 -0.86
-3.10 -5.03
-4.11 -4.31
-4.38 -4.32
-3.17 -0.15
-1.61 -3.18
-2.25 -3.53
-0.19 -2.77
-0.45 -4.77
-1.71 -3.03
-3.97 -3.03
-0.25 -4.30
-2.37 -0.18
-0.09 -1.79
-3.35 -2.56
-0.62 -3.17
-1.85 -4.54
-0.07 -2.81
-1.26 -5.28
-0.40 0.15
-2.31 -3.03
-1.60 -3.32
-4.26 -3.69
-1.84 -2.14
-1.70 -2.67
-2.50 -2.04
-2.45 -5.69
-1.81 -2.25
-3.71 -4.97
-4.96 -6.12
-4.16 -4.51
-0.68 -3.09
-1.27 -5.55
-4.88 -2.37
-3.41 -3.36
-2.32 -5.78
0.36 1.12
-1.14 -3.35
-2.30 -6.01
-2.30 -3.47
-1.91 -5.94
-3.31 -0.17
-0.07 -3.87
-2.68 -5.60
4.55 -6.57
3.80 -1.74
3.73 -4.16
4.21 -3.95
3.43 -5.35
0.03 -2.26
4.21 -3.28
3.73 0.76
3.93 -2.48
6.42 2.24
6.40 -0.07
1.48 -4.25
3.93 -3.79
2.55 -1.23
3.74 -2.29
3.93 -3.50
3.78 -5.44
3.88 1.51
4.86 -2.90
3.83 -0.77
5.18 0.77
4.02 -0.63
-0.72 -4.47
4.53 -2.25
3.93 -4.69
1.13 -6.18
3.93 -4.03
3.97 -3.65
3.93 -1.80
3.93 -2.15
1.89 -3.91
2.15 -1.86
3.93 -2.80
3.93 -1.82
5.10 2.94
3.93 -3.11
3.93 -3.09
6.36 3.74
4.29 -3.83
5.97 -0.78
3.93 -2.00
3.93 -2.14
6.60 -1.36
3.47 -5.68
3.93 -2.05
3.93 -2.58
6.40 -1.05
3.93 -2.71
6.12 1.39
4.02 -1.83
3.87 -2.47
3.74 -2.18
3.93 -1.64
3.93 -3.00
3.93 -3.05
3.03 -4.74
3.74 -1.82
3.87 -1.14
3.93 -5.89
4.05 -2.27
4.26 -0.16
3.38 1.86
1.75 -5.72
1.47 -5.53
6.05 -4.37
-1.62 -1.03
3.93 -0.61
4.70 -1.69
1.70 -4.25
3.93 -3.87
3.85 -2.03
4.08 -0.21
3.93 -2.31
1.17 -4.75
5.71 0.69
4.07 -1.02
1.17 -4.57
3.97 1.50
2.08 -3.90
1.93 -4.85
3.93 -2.23
4.18 -1.77
3.93 -0.51
4.59 -2.26
3.93 -1.23
3.93 -1.40
4.82 -0.94
4.49 1.31
3.93 -1.99
3.93 -2.13
2.77 -2.68
0.99 -1.15
1.17 -5.16
1.50 -3.81
3.93 -0.14
0.36 -2.94
2.08 -4.43
1.24 -4.85
3.81 2.56
3.91 0.59
3.93 -1.90
4.05 -0.40
4.07 -0.77
3.93 -1.47
-0.70 -3.87
0.45 -3.03
3.93 0.18
3.93 0.19
3.93 -1.97
1.79 -4.76
3.79 -1.63
3.61 -5.05
3.93 -0.87
3.98 0.37
4.45 0.70
4.88 3.74
3.93 -2.35
-0.51 -5.79
3.93 -2.19
3.93 -0.93
3.93 -1.78
3.93 -2.01
4.60 -4.36
-0.96 -8.06
-2.32 -5.79
-0.08 -6.55
-7.20 -6.09
-2.37 -6.99
3.04 -4.79
-4.05 -6.64
-3.91 -6.05
-2.89 -6.73
-0.42 -5.49
-1.40 -7.02
-3.87 -6.35
-1.29 -6.68
-2.18 -7.22
-4.09 -5.74
3.78 -4.39
2.73 -4.87
-2.26 -6.85
4.56 -5.24
-3.29 -7.26
-0.93 -6.11
-1.18 -5.89
-0.43 -6.15
2.85 -4.87
-0.47 -6.09
-1.65 -5.43
-2.36 -5.09
-1.70 -6.41
-1.95 -6.51
-1.47 -6.94
-2.20 -6.44
-1.88 -5.16
-4.03 -6.04
-1.27 -5.50
7.11 -3.62
-1.38 -6.00
0.61 -4.46
-1.37 -5.81
-1.48 -6.71
-3.73 -6.49
2.27 -5.88
0.17 -4.92
-0.96 -5.54
0.32 -5.66
1.39 -4.91
-2.46 -6.89
0.19 -6.76
-3.11 -5.61
-3.73 -5.00
-0.00 -5.60
-2.23 -5.99
0.22 -4.03
-1.49 -7.40
2.10 -5.25
-1.98 -7.17
2.54 -5.39
0.59 -6.24
8.11 2.37
4.07 3.02
-3.78 -7.25
0.32 -4.94
5.59 -0.78
0.35 -2.75
1.30 -2.36
1.40 -3.86
3.16 -1.43
-6.50 -6.83
2.52 -1.89
1.61 -3.94
-1.87 -2.28
2.34 -4.51
0.15 -1.39
-2.80 -4.00
2.70 0.09
-4.35 -5.71
-2.66 -2.39
0.75 -3.36
0.64 -0.98
-0.16 -3.29
-0.27 -1.71
-0.64 -3.15
2.59 -1.53
-1.19 -4.26
2.97 -2.91
-2.04 -5.18
3.91 -2.14
3.61 -3.23
-3.88 -3.27
2.63 -3.03
0.24 -2.59
0.31 -5.29
3.85 -2.90
0.22 -0.27
-5.80 -4.03
-0.97 -2.19
-5.57 -4.49
5.56 -0.37
4.20 -0.95
-2.51 -6.01
-0.16 -4.01
3.90 -1.81
5.59 -0.89
2.69 0.33
-3.65 -4.35
-2.18 -4.86
-1.20 -2.32
5.99 0.46
6.36 -2.78
-0.37 -4.96
2.70 -2.14
3.01 -0.75
-1.58 -4.29
-0.74 -2.42
2.25 -3.67
-4.13 -4.93
-1.73 -6.08
5.75 -3.44
1.59 -4.22
2.60 -1.14
-4.43 -3.31
1.25 -3.08
1.51 -1.70
-0.44 -2.17
0.16 -2.87
1.12 -1.86
-0.92 -3.92
6.57 -1.75
-3.88 -6.18
-3.01 -4.08
-0.59 -1.82
-4.53 -3.87
3.24 0.88
-1.51 -1.34
-3.71 -4.95
5.64 -2.22
-3.22 -3.76
-3.62 -4.54
-2.17 -3.32
-3.39 -6.33
-2.90 -5.62
0.06 -4.25
-0.39 -2.10
1.21 -1.74
1.85 1.34
-1.76 -3.19
0.60 -3.02
0.33 -3.30
3.17 -1.73
-4.36 -4.14
-3.54 -1.88
3.53 -0.72
5.75 -1.49
-2.24 -4.27
2.71 -2.49
3.14 -2.13
2.21 -1.76
5.16 -2.21
7.06 4.13
4.60 -0.67
4.84 -1.75
-1.28 -5.13
5.30 -0.96
3.75 -2.55
-2.47 -2.60
0.99 -4.79
-1.70 -4.40
-2.49 -3.09
0.44 -2.36
3.21 -2.80
0.01 -0.72
-0.23 -1.84
-1.68 -4.65
-5.96 -4.37
-4.91 -4.00
-4.09 -4.32
-3.79 -5.63
-0.96 -4.60
-3.57 -4.34
3.40 -1.86
1.41 -2.89
1.85 -1.91
5.04 -0.06
-5.40 -3.10
0.15 -2.57
2.96 -2.57
-4.23 -4.34
4.63 -0.61
3.15 -2.00
4.43 -1.61
3.35 -1.13
2.09 -3.28
4.89 -3.00
0.57 -2.10
3.80 -0.78
3.59 -2.69
2.40 -3.99
0.63 -1.86
5.64 -0.63
0.34 -5.68
-5.22 -4.64
5.17 -1.25
1.63 -2.72
1.39 -1.94
-1.38 -4.30
2.20 -1.90
-5.44 -5.92
3.12 -1.26
3.51 0.59
2.42 -0.98
0.19 -2.09
-4.76 -3.60
-1.92 0.36
-3.76 -4.59
-4.30 -4.61
-3.88 -4.39
5.23 -2.38
2.62 -2.46
-3.80 -5.28
3.17 -2.12
-0.71 -6.27
0.40 -2.75
-2.98 -4.24
2.17 -3.74
-4.28 -5.68
-0.79 -5.43
4.43 -1.13
-2.63 -2.31
-2.85 -2.98
-1.24 -2.83
0.42 -3.25
6.58 1.79
-2.35 -5.26
-4.00 -5.04
3.95 -2.48
-1.10 -4.67
-2.41 -4.54
0.36 -3.30
4.15 -1.37
-4.97 -6.42
0.14 1.56
-2.04 -1.02
5.10 -0.09
-1.93 -2.64
-2.77 -2.69
-3.83 -3.81
5.75 -3.11
-1.17 0.57
0.12 -2.53
-0.01 -2.36
-1.89 -2.36
-3.79 -3.79
3.01 -2.36
1.75 -6.67
-1.48 -4.29
2.54 1.26
0.92 -1.98
2.15 -1.89
2.24 -0.56
3.43 -1.97
0.99 -2.78
2.58 -2.19
-6.01 -5.11
0.28 -2.46
0.85 -2.14
-2.06 -3.51
-1.63 -2.16
-1.87 -4.27
3.83 -0.53
-3.49 -5.10
-0.61 -2.65
-4.34 -2.07
3.02 -1.10
-3.62 -4.57
5.63 -1.50
-4.70 -4.49
5.68 -2.86
0.55 -2.95
5.46 -0.65
-2.04 -3.90
-2.23 -3.65
4.15 -1.93
5.31 -1.42
0.16 -4.08
4.52 -1.72
1.86 -1.47
2.71 -3.34
4.24 0.35
1.68 -2.85
3.44 -2.36
-0.58 -3.70
-0.14 -4.57
-0.94 -4.78
-2.15 -5.87
-5.30 -5.32
4.33 -3.45
-4.86 -3.25
-5.21 -3.64
4.59 2.02
0.24 -4.03
2.50 -1.91
4.90 -0.57
-0.46 -5.62
-3.30 -3.32
-4.08 -1.95
-1.80 -3.94
-1.40 -2.44
5.98 -1.12
5.02 -1.40
6.21 0.50
2.35 -6.56
3.28 -2.05
1.71 -7.37
2.21 -6.46
5.20 -1.73
7.49 1.32
2.07 -2.06
2.63 -5.82
4.48 -2.37
5.29 -2.16
4.96 -0.92
6.23 -0.58
5.90 0.44
5.08 -4.84
5.10 -1.37
4.97 -2.08
5.28 -1.10
2.56 -2.52
5.42 2.53
3.97 -3.00
0.30 -4.01
3.70 -1.35
2.87 -5.26
0.34 -6.98
4.53 -3.00
4.27 -1.27
6.46 1.49
1.99 -7.61
5.10 -2.12
6.80 1.65
7.52 -1.46
5.92 -1.38
5.10 -1.74
-2.20 -7.69
5.68 -2.92
4.33 -4.91
0.34 -9.69
3.90 -3.12
6.86 0.32
-0.37 -8.79
-0.50 -6.14
7.51 0.87
5.03 -1.77
1.86 -7.01
7.18 5.75
6.40 1.45
2.53 -6.61
5.53 -1.83
4.95 -1.58
0.73 -7.14
4.43 -1.54
4.56 -1.82
5.53 -1.39
5.34 -2.03
6.96 2.25
4.56 0.91
4.91 -4.94
5.10 -2.92
4.35 -3.71
0.37 -8.57
5.37 -0.59
2.35 -5.80
4.40 -2.33
5.77 2.46
5.74 -1.51
0.37 -7.70
1.07 -7.44
4.02 -5.88
5.30 -1.05
4.89 -0.74
5.99 -1.25
4.80 -4.10
6.92 1.97
3.22 -5.92
5.10 -3.51
3.50 -2.06
4.19 -5.14
4.28 -0.84
4.15 -1.45
6.86 4.32
2.87 -4.46
5.37 -3.07
5.12 -1.73
2.67 -5.44
4.32 -6.01
3.12 -6.08
3.50 -4.69
5.92 -1.22
2.65 -7.13
5.72 -1.10
4.54 -1.09
6.17 -0.68
5.79 -1.74
3.72 -0.28
2.67 -5.80
3.77 -4.60
5.05 0.72
3.57 -4.19
4.67 -1.54
5.65 0.22
4.51 -1.24
5.08 -1.23
-0.54 -7.35
5.43 -1.12
4.54 -1.18
1.19 -6.63
5.39 0.18
4.79 -1.26
3.48 -2.06
2.69 -5.56
1.17 -5.12
4.27 -1.34
-1.92 -7.36
-1.58 -7.63
4.28 -3.27
6.05 -1.92
4.40 -3.70
5.16 -2.31
4.21 -1.93
1.38 -6.88
4.89 -4.83
4.74 -2.83
6.75 -0.65
4.85 -0.92
3.15 -3.24
4.09 -3.38
4.87 -1.33
0.37 -6.80
5.53 -3.21
5.03 -4.69
5.35 -1.77
7.29 4.12
4.85 -1.17
2.88 -1.19
3.80 -5.65
5.84 -2.78
-1.58 -5.66
3.44 -3.90
5.03 -0.84
5.21 -3.70
4.73 -2.19
6.58 0.26
4.34 -3.75
4.76 3.83
0.30 -5.98
5.63 -2.96
6.38 -0.94
4.62 -1.17
6.27 -0.11
5.10 -2.86
7.28 1.40
3.77 -2.71
5.32 2.56
3.91 -6.22
6.94 -0.41
4.94 -2.23
1.73 -7.34
5.05 -2.67
5.59 -1.92
0.17 -8.04
5.10 -2.19
4.42 -2.36
2.57 -4.98
5.27 0.31
5.87 -1.09
2.77 -4.74
4.93 -4.25
2.87 -4.18
5.71 0.58
4.77 -1.14
5.10 -1.46
3.05 -4.73
5.98 -1.07
4.53 -2.20
1.73 -7.53
4.25 -2.44
5.63 0.96
5.11 -0.92
4.42 -2.19
4.50 -4.94
3.94 -2.40
6.55 3.56
-3.67 -6.23
-4.84 -4.31
-3.61 -5.69
-3.39 -5.99
-0.23 -5.48
-1.88 -3.69
-1.64 -5.67
-3.56 -3.90
-1.55 -5.87
-1.35 -5.05
-1.09 -5.85
2.25 0.64
-3.27 -5.87
-3.82 -4.12
-0.90 -5.45
-3.25 -3.40
-2.74 -4.47
2.18 -2.37
2.59 1.80
0.45 -6.05
1.67 -2.69
0.17 -1.81
-0.29 -3.45
5.65 0.27
1.47 -3.18
0.36 -8.19
2.94 -2.11
2.08 -6.83
2.85 -7.66
0.50 -6.91
4.72 -5.08
1.84 -7.38
3.93 -4.54
1.13 -5.12
4.46 -5.82
4.25 -6.64
3.93 -5.59
1.70 -5.00
2.91 -2.70
3.92 -5.60
3.46 -4.93
3.93 -4.31
3.93 -4.89
3.93 -4.35
-2.24 -8.43
-3.37 -5.08
3.93 -5.38
5.98 -5.36
3.93 -5.89
3.93 -3.68
5.19 -5.19
0.11 -7.62
-0.89 -6.12
0.06 -8.24
3.93 -5.13
3.93 -5.42
3.93 -5.08
3.74 -4.39
3.93 -3.09
-1.33 -7.08
3.93 -3.52
7.12 -4.85
3.66 -3.10
-0.14 -5.62
3.93 -4.14
3.93 -5.61
-1.61 -7.34
3.93 -3.31
4.32 -5.99
3.93 -5.69
1.63 -4.48
3.52 -5.81
2.20 -6.28
4.99 -5.32
1.42 -6.46
4.41 -5.13
1.69 -6.46
4.62 -3.54
3.93 -5.35
4.23 -5.62
3.93 -5.09
4.46 -4.33
5.11 -2.36
4.31 -4.76
2.51 -6.46
3.77 -5.72
3.93 -3.26
3.93 -5.21
2.92 -5.25
4.46 -5.52
-1.58 -7.46
3.93 -4.45
1.16 -8.17
3.92 -5.62
-2.09 -6.05
3.47 -3.07
2.24 -6.99
2.19 -6.53
0.22 -7.90
2.10 -6.10
3.24 -6.35
4.14 -4.69
4.12 -4.90
3.91 -2.88
-0.50 -8.01
0.26 -7.57
5.62 -2.54
3.94 -5.67
-0.03 -8.63
3.74 -3.07
3.93 -4.75
3.93 -4.60
3.93 -4.61
3.93 -4.86
3.91 -5.77
3.93 -5.56
3.88 -6.95
1.38 -7.10
3.93 -1.56
3.93 -5.62
-1.80 -7.11
7.62 -5.43
0.63 -7.48
3.93 -4.04
3.93 -6.14
5.26 -6.42
1.70 -6.03
3.79 -3.74
1.71 -7.14
3.93 -5.74
1.70 -5.20
3.57 -3.84
2.51 -6.68
3.62 -5.89
6.43 -5.59
3.93 -5.26
5.29 -7.00
2.08 -7.48
3.27 -4.98
0.26 -8.32
3.74 -5.71
3.93 -6.03
3.93 -5.12
3.93 -6.01
3.81 -6.19
3.93 -4.72
3.75 -5.58
3.38 -5.38
0.95 -7.71
1.93 -6.12
4.72 -5.63
1.70 -6.21
9.54 -0.43
5.08 2.32
9.00 -0.43
0.21 -0.84
9.07 -0.32
7.60 -0.48
8.54 -0.43
7.80 0.59
9.72 -0.80
4.16 -4.26
4.84 -1.12
1.44 -4.25
0.45 -6.51
4.59 -3.45
1.93 -4.27
0.63 -4.61
0.51 -4.68
-0.32 -3.88
-0.08 -4.46
0.90 -4.22
3.34 -3.46
6.43 -3.02
0.30 -5.20
1.57 -4.34
-1.01 -5.97
3.23 -4.23
3.52 -3.29
3.77 -5.28
2.46 -3.94
4.84 -1.12
0.15 -4.50
-0.36 -3.92
1.77 -3.81
4.50 -1.77
2.76 -3.25
1.00 -6.98
4.84 -1.12
2.50 -3.84
2.54 -4.65
4.84 -2.52
0.83 -4.16
0.53 -5.76
3.23 -4.34
2.03 -3.28
4.84 -1.12
6.21 -3.44
1.40 -5.69
3.94 -5.14
4.91 -1.12
2.14 -4.44
-0.38 -5.01
1.63 -6.56
3.29 -4.78
0.73 -5.59
-4.89 -7.52
-2.27 -6.12
0.76 -4.44
4.48 -4.28
4.84 -0.95
6.35 -3.22
4.11 -4.30
2.71 -4.43
4.60 -5.08
-3.86 -6.65
1.57 -4.27
4.84 -1.40
-2.16 -4.93
1.17 -4.15
7.99 0.50
2.85 -4.92
4.84 0.22
2.09 -4.52
5.49 -1.12
1.86 -4.60
1.03 -2.72
3.59 -3.27
2.14 -4.91
-3.77 -5.71
-2.62 -7.75
-3.83 -7.70
-2.27 -8.39
-3.85 -5.65
-3.12 -6.54
-3.52 -6.11
-0.94 -5.22
-2.98 -7.33
-3.07 -6.38
-4.48 -6.82
-3.07 -2.64
-2.61 -5.55
-1.87 -9.11
8.37 2.58
6.80 -0.81
7.24 -5.83
6.84 -6.16
6.21 -3.03
8.04 -2.35
7.36 -2.12
8.58 -2.96
7.74 0.61
8.34 -1.74
8.87 -2.03
-0.00 -2.86
-2.19 -0.24
-2.49 -1.90
5.90 -6.52
6.98 -6.57
6.02 -8.16
6.71 -0.09
5.63 -5.80
6.61 -7.71
7.45 -5.42
5.88 -4.64
6.37 -1.77
6.36 -7.18
7.58 -2.33
8.26 -1.01
6.01 -5.56
7.16 -4.69
7.59 -1.86
7.40 -7.31
6.54 -6.27
4.84 -6.90
5.66 -5.52
5.81 -3.23
5.79 -4.65
0.45 -6.84
5.31 1.69
-2.50 -7.23
3.78 -3.80
4.08 -4.71
2.83 -6.65
-4.00 -7.07
-2.78 -8.17
4.67 -4.60
-2.59 -6.29
6.93 -2.61
2.20 -6.10
4.15 -3.85
1.80 -6.11
8.76 0.48
1.02 -4.54
3.54 -5.89
5.51 -1.04
6.12 -0.84
2.74 -5.02
4.95 -1.20
0.61 -6.17
2.73 -0.04
-3.35 -6.96
2.41 -6.24
3.25 -3.44
6.53 0.54
-1.69 -5.96
5.18 -1.28
-1.34 -7.24
-0.29 -5.88
4.21 -3.03
4.16 -1.75
1.09 -5.41
3.50 -2.91
2.85 -4.50
2.49 -2.27
-0.45 -5.71
4.44 -2.54
1.20 -6.17
-1.70 -2.30
2.76 0.36
2.21 0.66
0.60 -3.07
3.34 -1.83
2.25 0.25
-0.04 -2.92
0.43 -2.00
-2.06 -4.95
2.26 1.22
6.08 4.51
4.31 0.74
-4.13 -10.70
-1.08 -1.41
0.17 -0.86
-0.93 -3.79
-0.76 -3.87
0.91 -0.87
5.44 1.23
2.32 -4.63
-0.37 -1.99
9.42 1.72
1.58 -5.44
6.60 -2.31
7.84 0.70
4.75 2.77
2.83 -5.70
-1.77 -6.92
-5.56 -4.30
-1.63 -7.16
-3.06 -5.29
-1.60 -6.63
-0.70 -5.15
-0.79 -5.90
-5.02 -6.98
-1.54 -6.30
-2.07 -5.51
-0.40 -5.32
-1.54 -6.68
-2.00 -7.03
-0.81 -5.43
-0.09 -3.87
-2.11 -4.88
-0.17 -4.09
-2.41 -7.73
-1.63 -6.07
-1.62 -4.63
-1.85 -6.21
-1.95 -5.82
-4.58 -6.53
-4.49 -6.29
-1.79 -5.56
-0.21 -3.90
-4.36 -6.27
-0.80 -6.83
-1.63 -8.10
-0.96 -4.76
-3.03 -5.76
-4.18 -5.61
-2.13 -6.83
-2.84 -6.52
-4.08 -4.28
0.40 -5.39
-3.81 -6.16
-1.91 -6.11
-4.45 -6.56
-4.51 -7.49
-0.53 -4.40
-2.24 -6.15
-0.96 -5.31
-1.63 -5.50
-1.55 -6.34
-1.78 -6.01
-4.16 -6.36
-4.96 -5.34
-1.62 -6.13
-2.19 -6.00
-1.77 -6.10
-0.51 -3.56
-3.00 -4.88
-2.92 -6.33
-2.70 -4.37
-1.01 -6.68
5.38 -4.14
1.83 3.36
3.28 4.75
0.93 4.33
1.29 4.35
0.27 1.36
1.35 3.40
1.83 -0.32
-0.65 3.30
1.07 5.40
0.22 2.06
9.12 2.22
3.02 -4.80
6.78 -1.57
6.58 -3.43
6.74 -3.15
-1.08 -6.85
3.83 -3.85
5.35 -3.87
1.92 -5.02
8.06 -2.20
-1.66 -7.17
4.82 -3.97
-0.51 -6.42
2.84 -3.95
3.14 -4.65
3.92 -5.83
1.35 -6.80
5.51 -2.85
0.22 -5.63
8.13 -0.07
6.58 -3.00
5.18 -5.92
7.47 -0.07
8.30 -1.46
7.10 -1.15
4.61 -3.21
8.54 0.40
3.67 -6.45
1.97 -5.19
2.39 -4.48
6.93 -3.93
5.12 -5.11
7.99 -1.47
2.16 -7.52
1.32 -5.18
2.84 -4.38
0.69 -4.94
1.51 -5.44
1.92 -4.35
2.22 -4.22
6.57 -4.00
5.49 -4.24
1.69 -6.45
4.44 -4.94
3.82 -4.60
4.54 -5.50
6.58 -0.92
3.23 -5.01
3.21 -5.71
2.84 -4.12
-0.40 -5.28
-0.48 -6.84
1.50 -5.38
5.50 -2.34
2.10 -3.87
5.79 -3.07
3.36 -3.37
0.18 -8.03
7.41 -4.07
1.92 -5.14
0.80 -5.05
6.04 -3.54
1.39 -6.48
-2.46 -5.35
4.71 -6.25
1.92 -4.92
6.08 -2.45
4.75 -4.48
7.57 1.28
2.84 -4.97
2.59 -6.28
8.08 -2.25
-2.57 -6.54
5.23 -4.21
4.82 -4.01
1.92 -4.08
2.87 -5.22
5.28 -3.76
5.14 -4.26
4.68 -4.49
5.00 -3.38
3.09 -5.74
6.15 -4.49
5.77 -3.08
5.27 -5.54
1.80 -5.69
5.62 -4.20
6.17 -4.77
1.93 -6.26
1.92 -4.52
7.08 -3.13
5.50 -2.13
-1.06 -6.30
6.89 -3.86
3.90 -3.89
3.83 -4.91
3.19 -4.40
5.00 -4.50
6.71 0.70
6.05 -3.39
8.65 -0.99
7.69 -2.85
4.82 -2.76
4.83 -3.88
4.95 -3.72
4.82 -3.50
7.30 -2.74
-0.69 -7.16
5.97 -5.77
7.31 -0.98
4.73 -4.93
7.73 -1.38
2.32 -4.43
8.21 -3.54
5.52 -2.88
0.58 -6.02
1.03 -7.27
6.80 -2.83
4.51 -3.34
7.81 -4.10
2.68 -5.55
5.79 -4.77
3.77 -4.59
2.80 -5.35
4.14 -4.38
6.64 -1.27
7.59 -1.24
4.27 -5.65
0.40 -6.66
6.38 -5.19
-0.94 -7.03
1.92 -4.25
5.72 -5.92
1.92 -4.85
7.35 -2.87
2.60 -6.48
5.00 -4.52
5.06 -3.42
5.24 -4.65
4.82 -2.99
3.31 -4.12
3.90 -4.57
4.24 -6.11
4.82 -4.74
1.92 -5.15
6.05 -4.64
-1.03 -6.57
4.14 -5.80
0.42 -6.12
-0.56 -5.37
9.19 1.73
3.58 -6.74
5.19 -5.52
2.78 -5.09
8.59 2.64
4.65 -5.61
4.90 4.87
7.14 -1.95
10.34 -3.58
12.26 -3.10
11.33 -1.40
10.05 0.48
6.87 -1.36
10.24 4.21
6.60 -2.24
7.14 -1.58
12.51 -2.08
3.81 -2.02
8.58 -4.08
7.14 -2.72
11.37 3.03
7.17 0.51
11.27 -0.64
2.88 -1.93
7.91 -5.84
7.14 -4.57
7.14 -4.52
9.72 -2.25
2.01 1.51
10.66 -2.55
5.65 0.89
7.14 -2.16
5.01 -3.63
10.27 -4.13
12.99 2.54
7.14 -2.94
10.02 4.58
7.14 -5.51
7.14 -2.14
6.02 -2.94
7.58 -0.72
5.38 1.96
9.66 1.63
6.26 -3.85
12.23 0.80
6.66 0.35
1.01 -1.99
8.43 -0.88
7.59 1.80
1.58 1.37
7.14 -2.59
7.14 -3.42
10.04 -2.86
7.13 -2.43
11.60 0.02
7.14 -1.94
7.14 -2.50
9.40 -2.90
8.54 1.36
7.14 -1.15
2.02 3.00
5.30 -4.13
8.40 -1.96
7.96 1.01
3.90 -1.00
7.14 -4.07
7.14 -3.13
7.14 -1.36
12.95 -1.47
6.31 -3.54
11.06 -2.27
9.90 -1.31
7.14 -1.96
10.99 2.45
7.14 -1.76
7.14 -3.13
5.50 0.26
8.48 -2.59
7.32 -2.49
12.84 1.34
6.94 -1.29
7.26 -3.73
6.92 2.14
9.71 -4.65
8.92 -0.34
10.37 -5.58
8.50 2.27
7.14 -0.40
13.03 -0.34
11.05 2.82
12.98 -0.72
9.65 0.22
12.66 -1.10
8.91 2.72
7.76 -3.63
10.62 -3.26
7.48 -4.29
3.34 -0.60
7.36 1.34
7.14 -1.16
3.94 4.61
11.12 -2.29
11.40 1.07
6.88 1.94
10.75 -1.04
8.48 -0.14
9.58 2.48
7.53 4.90
2.12 -3.78
0.28 -1.24
7.14 -1.98
7.14 -1.86
4.19 3.13
7.11 -2.93
9.19 1.69
9.26 -2.81
11.81 2.77
4.62 -2.41
7.14 -1.68
9.39 -1.85
7.79 -2.69
12.02 -0.50
6.35 0.91
12.76 0.46
9.74 1.84
7.97 2.17
7.14 -3.08
7.14 -2.62
11.99 0.36
8.70 -1.22
7.13 -1.76
7.14 -2.29
6.18 0.06
5.22 -0.41
7.17 -0.96
11.57 -1.31
7.17 -0.90
7.14 -2.49
6.25 1.14
12.37 -0.00
5.24 4.42
6.76 -3.75
9.29 3.76
3.83 -2.01
9.43 5.19
7.13 4.16
7.14 -0.48
6.49 -1.27
11.24 0.88
6.40 -2.77
5.92 3.75
3.18 -2.14
7.14 -1.89
9.59 -2.16
7.14 -0.75
11.17 -1.50
3.63 -0.61
9.00 1.83
6.51 -2.30
7.65 -3.00
7.14 -3.20
8.45 2.93
6.92 -4.20
6.34 -3.78
7.14 -2.56
7.71 0.07
8.99 -2.78
7.14 -1.56
10.98 -1.50
8.45 1.53
7.79 -1.42
4.88 5.09
6.97 -2.12
10.69 1.09
11.14 1.75
11.87 -0.98
2.32 -3.71
4.97 1.51
8.76 4.22
7.58 -3.89
9.63 2.14
7.66 4.54
5.74 -4.90
7.14 -0.65
7.72 -4.82
7.04 -2.80
6.23 -1.24
7.14 -1.04
4.87 -0.39
10.04 -2.37
1.83 -5.52
-3.38 -6.44
1.71 -6.29
-1.17 -5.90
1.26 -4.69
-3.54 -7.20
1.29 -4.93
0.97 -6.06
3.88 -5.18
-2.43 -6.49
3.24 -6.12
-2.36 -6.34
1.32 -5.01
-3.75 -6.60
5.24 -4.01
4.70 -4.70
-4.05 -7.10
0.20 -6.54
-0.09 -6.00
-1.54 -6.56
-2.83 -6.84
-2.21 -6.30
-0.67 -6.57
0.83 -5.94
2.43 -5.74
-2.10 -7.09
3.29 -4.35
-2.08 -6.57
-0.94 -7.41
-4.41 -6.58
1.19 -5.95
1.98 -3.68
-2.56 -6.00
-0.76 -6.14
-0.37 -6.53
3.92 -3.73
1.55 -6.09
-0.57 -6.11
5.12 -4.37
4.81 -4.89
0.86 -5.39
2.35 -6.59
0.96 -4.12
0.04 -2.34
2.86 -1.07
-0.19 1.45
-2.25 -1.77
2.53 -1.90
-1.35 -6.34
1.49 -3.45
-0.13 -4.62
-1.77 -3.23
1.39 -3.87
0.79 -2.50
1.23 -4.69
4.31 -3.18
-1.31 -4.65
1.13 -4.19
4.37 -1.39
4.38 -3.03
9.29 -0.07
4.90 -3.39
7.21 -1.01
2.08 -0.60
3.68 -5.05
9.80 0.01
7.48 0.62
0.49 -3.59
8.61 -3.36
5.07 -3.03
4.11 -3.36
7.01 -2.90
10.22 -2.11
6.53 -0.46
7.20 -0.90
9.11 -2.04
5.57 -1.44
5.55 -1.48
8.67 -0.80
6.33 -0.79
10.26 -1.05
9.77 -0.16
3.00 -0.74
2.09 -3.54
8.62 -0.85
3.00 -4.37
6.76 -2.03
6.78 -3.72
4.88 -3.89
4.87 -0.72
6.05 -3.03
2.66 -3.03
0.60 -2.72
0.84 -3.15
10.46 -1.72
8.67 -1.14
4.56 -3.70
-4.09 -4.17
-0.84 -6.63
7.26 -2.07
8.30 -0.50
8.62 -1.84
4.61 -1.93
3.56 -3.78
7.53 -2.53
5.34 -4.26
1.81 -4.09
3.06 -4.36
4.92 -1.43
5.39 0.13
6.04 -3.10
6.83 -3.82
2.85 -1.89
-1.98 -4.80
1.04 -2.46
10.06 -0.76
11.16 1.12
4.35 -1.96
-0.29 -2.15
4.25 -3.50
1.12 -5.73
1.24 -2.46
8.50 -2.42
3.93 -2.98
0.91 -4.11
6.21 -3.10
0.86 -2.43
11.17 -0.36
11.36 -3.00
0.20 -6.49
4.38 -2.10
1.65 -4.40
3.21 -2.56
8.97 1.13
4.45 -2.75
8.22 -3.03
4.19 -4.98
6.28 -3.07
8.38 -1.82
8.32 -0.56
2.64 -2.80
7.81 0.47
5.95 -3.54
8.35 -1.26
4.08 -3.67
6.56 -3.98
7.65 0.54
5.85 -2.58
5.16 -2.73
8.83 -1.22
7.05 -0.52
-1.26 -4.87
4.58 -2.06
7.32 0.30
6.90 0.92
7.25 -2.34
7.40 -0.29
9.75 -2.70
10.88 -2.05
3.62 -1.42
4.50 -2.72
9.82 -0.15
3.60 -2.51
6.64 -0.21
4.75 -1.64
2.44 -3.46
5.76 0.24
3.26 -3.43
1.12 -2.23
2.47 -3.29
-0.90 -5.68
3.11 -2.51
4.36 -3.55
2.62 -3.80
4.50 -3.98
4.27 -1.43
3.90 -2.22
6.28 -3.99
4.39 -4.36
7.27 0.76
0.64 -4.87
6.10 -1.79
-1.43 -6.11
3.36 -3.62
2.67 -5.07
3.30 -4.78
0.83 -5.25
4.38 1.97
2.75 -0.49
6.00 0.57
2.34 -1.30
6.17 -6.03
2.34 -1.53
4.71 -3.83
-1.50 -4.81
1.38 -3.56
4.11 -3.91
3.87 0.23
3.23 -0.96
-0.71 -6.57
2.29 -3.39
2.67 -2.28
2.66 -4.72
0.56 -5.01
3.71 -2.06
2.75 -3.26
5.89 -4.57
6.78 2.89
1.86 -3.57
5.63 -3.03
7.93 1.18
1.47 -0.61
7.53 2.75
2.79 -4.16
3.17 -0.02
1.22 -3.67
3.14 -3.05
4.12 -0.24
4.40 0.21
2.92 -1.39
1.98 -3.42
1.18 -10.14
1.01 -12.39
-1.33 -11.55
3.81 -7.02
-1.44 -11.96
-2.42 -11.33
-2.80 -9.58
-6.75 -7.86
4.22 -7.58
0.50 -9.68
1.50 -11.88
0.88 -10.98
1.59 -7.26
4.54 -7.06
-0.89 -12.16
2.07 -8.70
1.45 -11.21
-0.78 -12.40
0.54 -11.19
5.08 -6.51
2.44 -8.48
12.63 0.04
8.19 -7.00
11.04 1.46
5.52 -0.68
6.82 -2.47
3.79 -1.80
5.52 -1.41
5.16 -5.84
7.73 -1.67
9.93 -4.05
11.64 -0.84
5.54 -1.07
5.48 -3.23
8.95 -2.42
5.62 -1.99
11.40 -2.96
2.28 -5.53
5.90 -3.51
4.28 -0.08
12.26 -2.79
6.60 -1.40
11.10 -3.70
8.85 -2.34
5.21 -7.29
4.57 -3.82
8.19 -1.41
8.80 -1.77
12.32 1.94
10.45 -0.00
5.93 -2.39
6.90 -4.50
4.52 -3.56
4.22 -5.65
1.52 -3.86
7.95 1.36
4.39 -5.39
-0.80 -6.41
8.04 -2.26
3.32 -3.30
5.52 -2.89
5.60 -1.25
5.52 -3.09
6.68 -2.89
7.06 -1.17
7.92 0.48
5.52 -3.59
5.71 -1.25
9.85 -1.77
6.22 -0.68
5.55 -1.84
4.11 -2.79
10.71 -1.10
8.50 -6.35
6.67 -3.75
9.94 -4.92
0.75 -3.56
6.93 -0.68
3.07 -0.56
6.96 -2.33
12.66 1.82
6.02 -3.75
11.64 2.30
10.15 0.89
8.97 -1.68
6.46 -4.58
3.16 -3.57
9.07 -4.30
9.13 0.14
8.84 0.35
12.05 -2.26
3.11 -7.26
6.49 -5.45
5.30 -6.90
5.77 -1.25
9.33 -1.63
6.41 -0.61
5.58 -3.81
6.67 -0.96
9.18 -3.51
1.83 -0.79
10.10 0.33
2.58 -2.87
9.10 -3.59
12.98 1.71
3.85 -1.78
8.33 -4.49
7.52 -1.95
13.37 2.92
8.80 -2.56
7.84 -2.21
10.80 -0.16
6.99 -1.09
5.37 -2.89
5.52 -3.28
10.20 4.01
10.72 -3.24
3.84 -0.47
2.98 -3.58
10.46 -0.40
3.82 -5.97
4.56 -3.29
5.58 -2.61
12.27 -2.52
5.70 -4.42
10.97 1.27
8.31 1.07
5.52 -0.52
6.63 1.07
7.81 -3.66
12.20 2.81
5.52 -3.11
7.73 -1.02
7.09 -1.07
10.70 -0.41
5.52 -3.18
9.72 -1.56
9.09 -2.01
9.73 0.27
11.39 -1.18
6.81 -3.96
7.31 0.86
6.29 -2.30
8.25 -4.45
9.96 -2.41
6.49 -3.27
9.43 -0.12
3.93 -0.72
8.47 -1.54
9.86 -2.88
2.32 -6.86
5.06 -4.82
2.64 -1.09
-0.63 -7.08
1.70 -4.55
9.03 -4.30
6.45 -4.15
3.57 -3.56
6.72 -4.05
3.75 -7.15
9.40 -4.54
4.33 -4.00
9.17 -3.98
12.00 -1.13
3.65 -3.48
1.84 -3.56
12.27 2.43
9.33 1.94
8.89 -0.24
5.71 0.43
5.40 -2.80
9.46 -2.12
5.55 -1.33
3.08 -3.56
13.16 1.51
7.10 -2.29
4.45 -3.56
9.52 1.01
3.96 -1.51
5.41 -6.74
6.74 0.13
3.26 -1.14
9.14 -2.29
4.68 -1.00
6.80 1.15
5.52 -2.53
7.58 -4.39
0.83 -5.18
5.52 -0.94
10.98 1.37
3.53 -4.54
5.89 -2.61
11.15 2.62
5.52 -2.76
10.12 -0.31
5.73 -4.79
5.52 -2.59
3.43 -7.17
10.30 -2.87
9.38 -1.54
2.98 -3.05
6.54 -5.85
4.62 -4.63
11.74 1.39
5.54 -4.36
4.99 -1.66
5.66 -4.93
9.11 -4.11
4.51 -5.19
7.91 -0.10
5.94 -1.95
1.37 -4.04
7.71 1.07
6.69 -1.06
4.51 -5.65
5.85 -5.62
8.95 0.62
6.19 -1.81
10.87 1.91
6.14 -2.87
13.45 -0.93
8.83 -4.06
-0.97 -3.60
11.16 0.65
8.41 -3.84
4.32 -2.64
7.71 0.97
4.78 -1.25
-0.10 -7.48
7.18 -2.70
4.73 -8.71
5.93 -1.82
5.45 -4.87
8.72 1.07
5.52 -2.45
7.34 -2.26
2.45 -4.22
3.30 -3.68
10.45 1.04
7.97 -2.50
5.91 -2.69
5.14 -7.24
5.68 -0.45
12.20 -0.97
5.52 -2.39
8.37 -5.38
13.24 -1.23
4.11 1.42
4.10 2.09
4.45 4.15
4.73 4.02
5.18 3.56
3.58 2.44
2.42 1.44
2.61 -1.52
5.49 4.63
4.11 0.52
4.11 1.51
4.11 0.72
3.84 -5.89
-0.16 -7.40
2.53 -6.23
4.40 -3.76
6.21 -0.89
-3.12 -8.17
2.06 -6.22
2.36 -7.67
6.56 -3.14
6.01 -3.85
7.24 -1.11
8.03 -0.51
9.50 -0.08
10.60 2.09
2.69 -5.74
5.86 -3.66
6.29 0.66
2.75 -5.87
6.04 -2.67
5.80 -5.39
8.55 1.18
9.23 1.60
0.16 -8.39
4.07 -5.55
1.07 -5.45
1.61 -7.52
2.61 -5.64
2.07 -4.99
8.32 0.14
3.06 -7.79
2.71 -6.49
5.20 -4.20
-0.14 -7.58
4.16 -5.81
6.04 0.20
1.85 -7.73
1.51 -6.41
7.41 -0.42
5.31 -0.51
1.25 -7.66
7.03 -3.72
3.15 -5.18
-3.75 -9.23
3.05 -5.79
5.72 -3.72
1.85 -6.94
7.21 -4.85
9.17 0.59
1.02 -6.47
1.94 -5.63
6.86 -2.70
4.05 -4.50
4.61 -6.32
4.12 -1.81
5.92 0.42
8.00 -2.92
1.28 -8.59
5.79 -3.48
0.55 -7.96
-2.42 -7.07
0.59 -6.11
1.62 -7.43
6.98 -0.56
7.36 2.81
1.54 -7.49
1.39 -8.20
5.15 -0.95
1.50 -4.40
3.39 -7.06
2.55 -7.76
2.24 -7.57
1.67 -5.72
3.45 -5.15
-0.21 -6.89
1.42 -7.49
2.27 -6.67
3.06 -4.92
3.15 -4.44
7.11 -1.49
3.88 -6.64
2.42 -5.91
5.11 -5.35
-1.66 -9.32
5.77 0.16
5.29 -0.67
4.57 -3.43
11.23 3.68
4.40 -1.73
3.49 -3.58
7.89 3.44
2.24 -7.26
5.16 -1.82
7.26 -1.03
7.69 -1.05
2.85 -6.87
2.07 -5.24
4.96 -1.77
4.97 -2.47
5.98 -0.63
5.72 -3.28
0.75 -6.42
4.72 -2.86
3.81 -4.38
7.74 -1.16
7.47 3.98
4.04 -2.27
2.98 -1.26
5.68 -1.49
6.36 -3.00
-0.02 -7.52
8.02 -0.29
6.40 -3.70
1.37 -6.19
2.85 -2.41
-1.05 -8.04
2.32 -5.82
7.26 -1.23
7.72 -2.54
0.84 -6.19
4.37 -1.89
3.01 -6.03
0.91 -4.05
1.29 -6.85
0.45 -5.95
1.61 -7.94
0.83 -5.82
2.57 -1.75
1.16 -8.13
5.84 -2.17
-0.38 -8.45
7.72 -0.74
9.92 1.02
2.30 -7.33
0.41 -9.03
9.16 1.43
3.01 -4.58
0.48 -6.45
8.58 -0.06
3.52 -5.18
0.92 -5.97
9.04 0.48
2.99 -7.46
1.86 -4.10
9.15 -0.39
6.68 -1.14
-0.44 -5.07
2.57 -6.45
4.05 1.09
1.90 -6.90
-0.58 -7.79
3.30 -6.21
6.44 -1.77
2.07 -4.13
0.06 -7.43
7.48 -1.22
1.69 -5.71
1.45 -7.22
4.82 -5.89
4.98 -2.85
5.66 -3.32
5.54 -1.11
2.07 -5.05
2.84 -5.65
6.85 -1.26
-1.38 -7.39
3.11 -3.77
7.88 -1.32
2.06 -6.32
0.93 -6.29
2.56 -5.89
8.70 -1.63
1.24 -6.53
7.26 0.34
2.34 -7.52
2.42 -3.52
7.60 1.63
-0.00 -7.50
6.21 -1.22
3.22 -5.34
2.78 -5.33
5.77 -1.69
3.15 -4.50
5.29 -1.46
3.77 -0.66
6.37 -2.05
3.68 -1.72
6.40 1.24
0.87 -3.97
1.24 -5.72
4.73 -1.55
3.32 -5.12
8.82 -0.25
6.36 0.45
3.14 -6.91
5.80 1.18
-2.83 -9.54
0.61 -7.50
6.42 -1.70
3.20 -5.76
-0.10 -9.34
0.73 -6.42
1.21 -9.05
6.77 -2.31
6.17 -4.63
5.75 -3.33
4.02 -4.93
3.78 -4.76
4.11 -1.08
3.83 -2.43
3.71 -5.35
5.02 -3.66
2.38 -2.00
4.11 -1.04
9.22 -3.68
1.31 -4.60
4.48 -0.69
-0.11 -8.57
4.11 -3.39
3.25 -2.55
3.00 -3.31
1.15 -5.02
7.50 -4.32
3.19 -2.10
5.02 -2.03
5.09 -0.65
3.98 -0.84
4.05 -2.10
-0.02 -6.78
3.20 -2.81
3.87 -1.96
4.65 -1.01
0.87 -8.34
1.38 -6.53
3.78 -4.68
2.13 -3.71
2.35 -5.91
6.36 1.07
-0.45 -5.13
6.11 -1.05
4.91 -2.22
3.36 0.03
1.14 -6.52
3.67 -2.06
4.11 -1.44
1.17 -4.62
3.87 -2.18
4.15 -2.94
3.87 -2.69
3.82 -1.95
3.50 -4.88
4.07 -1.41
5.54 -1.83
4.11 -1.52
2.89 -2.77
5.37 0.40
4.48 -0.05
4.57 -2.16
1.27 -6.79
4.63 -2.25
3.78 -1.25
2.90 -6.65
4.47 -1.41
3.06 -5.69
4.50 -2.04
2.22 -5.98
3.60 -3.16
4.99 -1.41
4.11 -0.00
5.15 -1.87
5.32 -7.15
4.55 -3.35
7.71 -4.70
0.52 -7.18
7.18 -1.39
2.83 -0.88
3.41 -2.99
1.55 -7.28
6.35 0.88
3.67 -2.13
4.24 -2.01
3.78 -2.99
3.49 -0.91
6.36 -1.92
4.45 -3.79
4.31 -0.66
0.93 -7.73
7.14 -4.74
4.85 -1.80
1.53 -4.38
3.60 -1.41
1.37 -5.60
5.36 -1.89
3.57 -3.63
3.93 -2.34
2.36 -4.40
4.07 -4.14
2.52 -5.09
4.98 -1.25
6.75 1.30
4.98 -1.41
4.25 -5.07
3.96 -1.57
3.78 -2.23
4.67 -1.61
5.01 -0.80
5.53 0.99
6.47 2.52
4.11 -0.59
5.57 -1.50
4.65 -6.22
4.82 -2.19
4.15 -1.91
4.11 -2.67
2.38 -1.67
3.99 -4.12
3.14 -3.42
1.18 -7.60
4.60 -2.65
4.11 -0.29
2.66 -7.44
4.11 -1.41
4.11 -0.22
4.48 -1.43
5.78 -1.22
3.92 -1.17
4.42 -0.83
3.93 -2.22
5.81 -0.23
6.25 2.84
3.72 -4.88
3.87 -2.26
5.58 0.75
3.88 -3.28
4.85 -1.94
3.93 -2.01
6.94 1.70
3.26 -2.86
7.55 0.51
4.22 -3.72
4.02 -0.56
4.63 -0.73
4.51 -2.73
3.73 -2.50
3.23 -2.16
1.23 -5.91
4.48 -5.32
5.36 -1.70
4.40 -2.18
3.65 -2.22
0.66 -5.10
3.24 0.96
0.26 -1.79
5.96 -1.51
-1.62 -4.56
1.85 -4.16
1.92 -1.50
-1.15 4.05
-1.77 5.45
1.81 -5.03
1.35 -6.10
3.79 -3.93
0.14 -4.71
4.11 -4.00
3.54 -3.39
0.67 -4.95
2.94 -2.09
2.58 -4.78
2.77 -4.59
0.64 -4.59
5.60 -2.51
4.31 -4.01
1.36 -4.64
1.34 -3.53
4.76 0.70
4.81 -2.93
5.11 -3.36
3.19 -2.84
-0.67 -6.62
1.75 -4.34
3.50 -3.85
0.86 -4.53
4.86 -2.51
0.10 -5.07
4.03 -3.64
3.70 -5.28
2.17 -5.68
1.80 -5.69
1.52 -5.51
3.62 -3.82
1.79 -5.08
3.41 -4.06
3.66 -0.91
4.18 -3.82
1.72 -4.86
1.98 -5.08
-0.10 -5.39
3.02 -5.66
4.94 -1.35
4.52 -2.51
2.66 -4.20
2.65 -5.44
0.29 -6.27
4.07 -1.22
4.79 -1.99
4.80 -2.18
1.44 -4.15
4.59 -2.70
2.07 -4.24
3.51 -2.37
1.37 -4.98
5.40 -2.47
4.55 -2.51
7.10 0.06
6.16 -2.65
2.66 -3.82
2.18 -5.14
1.63 -4.11
0.56 -5.70
2.63 -4.59
0.87 -4.91
2.73 -1.78
0.87 -4.70
2.42 -4.60
1.08 -2.40
1.72 -4.26
3.05 -3.65
0.08 -6.72
1.43 -3.87
2.28 -5.24
3.23 -3.76
1.71 -4.94
2.70 -5.48
1.59 -5.50
-0.25 -5.86
5.12 -1.52
-1.08 -5.64
2.95 -3.62
5.04 -3.09
4.74 -1.44
1.69 -4.26
3.49 -3.74
0.96 -5.12
6.63 -0.74
1.17 -5.07
1.44 -5.58
2.01 -3.67
0.40 -4.03
1.33 -4.89
0.41 -6.64
2.19 -5.50
4.36 -2.28
0.94 -6.65
5.68 -1.48
4.11 -1.47
2.88 -4.60
1.35 -5.15
2.90 -3.33
3.49 -1.92
1.89 -4.81
2.26 -4.71
0.86 -5.47
2.95 -3.64
5.84 1.16
4.52 -1.89
-1.54 -6.83
7.39 2.39
1.23 -6.22
1.13 -4.67
1.56 -6.08
3.66 -4.15
0.67 -4.91
5.22 -4.29
4.76 -1.79
3.26 -4.24
1.76 -4.08
4.30 -3.83
1.68 -5.66
2.25 -3.39
0.43 -6.89
-0.84 -7.11
4.11 -2.22
3.96 -0.74
-0.14 -5.42
4.79 -2.86
1.76 -4.28
3.36 -4.51
-0.15 -5.66
2.46 -5.02
3.33 -3.82
4.50 -2.05
2.57 -2.89
0.64 -5.13
3.21 -3.83
0.20 -6.88
-0.64 -5.86
2.93 -3.96
3.61 -2.65
4.99 -0.32
1.32 -3.85
-2.67 -8.01
5.74 0.60
3.36 -3.87
3.43 -5.13
3.94 -2.22
4.11 -2.17
4.43 -3.44
3.51 -3.72
-0.25 -4.98
0.43 -7.04
3.49 -3.90
4.03 -2.22
2.20 -3.89
4.21 -2.76
0.29 -4.93
3.43 -4.34
1.76 -4.45
2.32 -5.31
-0.48 -5.69
1.85 -3.54
4.88 -1.65
0.25 -4.42
-0.74 -5.23
4.23 -2.17
2.84 -4.37
4.48 -2.66
-0.18 -7.64
-0.37 -5.63
4.21 -2.76
2.62 -3.75
2.84 -3.70
2.24 -3.50
3.46 -3.48
-1.36 -6.29
0.04 -5.09
0.51 -7.51
2.89 -5.71
4.11 -2.51
3.32 -4.53
2.93 -4.70
1.81 -4.72
3.60 -3.09
5.28 -2.60
1.96 -4.61
2.94 -0.63
1.10 -4.85
1.66 -5.61
3.38 -4.88
3.82 -3.68
4.03 -1.98
4.29 -1.91
4.74 1.22
0.20 -5.52
4.08 -4.15
0.78 -7.38
3.22 -4.60
0.88 -5.24
5.88 1.54
0.53 -5.26
2.93 -4.92
3.00 -3.88
3.96 -2.53
2.00 -4.53
4.11 -2.00
1.90 -5.37
3.62 -4.43
1.45 -3.74
3.60 -3.44
-0.39 -5.88
3.49 -4.25
2.39 -4.11
2.19 -5.05
3.83 -3.68
4.50 -3.22
4.32 -2.72
3.02 -4.27
-0.90 -5.87
3.93 -4.99
4.20 -6.32
3.44 -8.44
1.44 -5.05
1.26 -5.33
0.63 -10.72
0.43 -12.12
3.50 -4.08
6.42 -1.50
1.11 -5.05
3.32 -5.69
5.24 -5.81
1.00 -1.32
-1.74 -10.11
4.35 -4.69
3.72 -4.30
-1.10 -10.89
4.90 -6.54
1.51 -4.64
2.79 -3.95
4.06 -6.68
1.86 -5.05
3.93 -0.17
2.62 -7.43
0.47 -6.37
1.27 -8.03
1.70 -2.80
3.40 -5.51
4.09 -6.98
2.12 -7.44
2.02 -9.32
1.32 -5.05
0.57 -9.74
4.66 -4.15
3.93 -3.91
0.90 -7.00
2.87 -5.84
5.67 -1.52
1.45 -5.05
4.05 -8.31
0.83 -12.91
4.01 -1.19
1.13 -10.04
1.22 -5.05
-0.17 -11.37
4.47 -7.30
1.32 -11.29
1.35 -5.05
2.13 -5.05
-0.57 -11.48
1.17 -9.38
1.22 -5.05
1.03 -9.26
0.65 -6.39
0.72 -10.02
1.71 -5.05
2.27 -4.53
5.34 -4.42
2.74 -5.37
-0.57 -8.24
3.37 -6.21
2.08 -3.43
3.19 -11.89
2.04 -5.05
4.35 -11.32
2.54 -2.44
4.08 -3.92
-0.50 -8.48
1.54 -4.22
3.09 -7.07
3.41 -8.44
1.37 -5.05
2.47 -9.44
-0.17 -12.08
3.96 -5.62
1.34 -8.20
2.47 -5.05
4.89 -9.26
1.17 -5.05
4.74 -5.05
-1.51 -10.30
1.48 -5.05
1.60 -8.75
-0.00 -6.94
2.45 -8.93
1.17 -5.27
3.89 -5.74
1.87 -5.24
5.79 -5.45
4.22 -7.89
3.01 -3.03
1.71 -5.05
2.02 -9.57
1.70 -4.25
3.66 -1.57
2.73 -6.34
4.41 -3.03
1.37 -5.05
1.17 -5.05
1.55 -9.48
4.19 -2.75
1.50 -6.98
2.16 -10.47
4.78 -3.91
0.35 -11.91
1.70 -5.58
1.17 -5.05
3.24 -5.39
1.44 -5.05
1.36 -5.05
1.11 -5.05
1.10 -11.35
8.31 -1.12
3.79 -6.44
-0.80 -9.28
2.43 -4.78
1.74 -6.98
-1.88 -10.88
1.89 -5.05
6.26 -1.50
1.57 -3.24
2.84 -11.80
2.73 -10.89
4.38 -4.68
1.07 -8.23
6.10 -8.53
0.86 -7.45
1.45 -3.79
1.60 -9.72
1.26 -3.84
3.67 -10.40
3.02 -6.76
6.22 -3.91
3.50 -5.87
1.50 -5.05
3.26 -7.33
1.50 -10.06
1.11 -5.05
1.61 -10.31
1.18 -6.42
2.67 -5.03
4.14 -4.30
1.86 -4.50
2.58 -5.05
0.79 -3.27
1.67 -3.94
3.93 -1.86
1.97 -5.70
4.71 -6.18
3.84 -3.61
4.39 -8.14
3.97 -11.03
-0.90 -7.29
1.61 -9.35
-1.19 -10.25
1.49 -4.08
1.13 -7.38
0.54 -10.08
2.75 -6.23
4.95 -1.57
2.53 -4.15
3.90 -1.83
0.36 -10.61
1.80 -7.64
4.42 -4.60
1.74 -6.75
0.27 -5.05
4.40 -9.27
3.93 -2.55
-1.17 -10.15
4.33 -11.75
4.20 -0.19
3.20 -6.06
4.63 -5.42
-1.47 -12.03
1.76 -4.55
4.42 -5.06
2.19 -10.09
2.83 -12.08
1.51 -5.42
-2.18 -11.64
3.37 -6.36
8.30 -1.33
-3.19 -9.49
-0.47 -7.43
0.01 -9.82
-1.70 -12.46
-0.50 -8.97
1.61 -8.04
0.24 -5.84
5.65 -7.07
-2.57 -13.10
3.93 -4.57
3.98 -3.19
2.78 -4.28
-0.50 -8.37
1.80 -5.05
0.93 -6.80
1.41 -5.67
5.04 -8.88
1.71 -5.60
1.44 -8.67
2.46 -5.09
0.52 -6.78
1.31 -9.87
1.43 -3.59
-0.79 -9.27
1.12 -11.36
1.62 -9.72
1.32 -5.05
3.25 -3.70
4.10 -5.05
-0.28 -6.32
0.66 -1.99
0.90 -3.20
4.35 -1.12
6.11 -6.76
2.53 -2.82
3.93 -2.92
1.91 -6.54
-3.27 -11.36
1.56 -3.36
0.99 -6.68
1.97 -4.97
6.65 -1.22
-3.22 -4.27
-2.20 -2.53
-3.62 -5.23
-1.99 -2.99
-1.87 -3.26
-3.26 -5.26
-3.38 -5.15
-2.34 -3.03
-3.97 -4.82
-1.64 -2.68
-2.91 -3.92
-2.91 -4.36
-3.35 -3.36
-3.55 -4.19
-1.82 -3.09
-4.29 -4.87
-2.70 -2.66
-3.66 -3.74
-3.29 -3.90
-2.91 -3.91
-2.64 -3.17
-2.46 -2.79
-2.61 -3.37
-1.87 -2.33
-3.59 -4.14
-3.34 -4.42
-2.09 -4.06
-3.54 -5.39
-3.66 -5.09
-2.93 -4.02
-1.78 -3.97
-3.00 -3.18
-4.24 -5.59
-3.55 -4.95
-3.03 -4.00
-3.08 -3.82
4.31 4.23
6.53 2.03
4.36 0.83
1.42 1.86
5.51 0.42
6.42 1.66
2.78 2.08
4.40 2.29
5.86 1.56
5.07 1.91
4.09 1.55
2.35 0.73
3.04 3.17
4.59 2.21
4.01 2.28
4.06 2.76
5.12 2.36
4.51 2.79
2.98 2.17
4.80 1.93
1.43 1.64
3.14 1.20
3.48 2.16
6.66 2.68
4.49 2.82
6.69 2.08
5.79 1.61
1.36 0.94
3.59 0.62
6.01 2.55
3.16 2.61
3.67 1.57
3.80 0.68
3.39 1.52
5.51 3.13
6.29 3.12
4.19 2.90
2.21 2.00
4.06 3.11
4.15 3.05
0.39 1.19
7.24 2.06
6.55 3.18
6.90 1.96
4.40 2.83
5.11 2.73
3.98 1.02
3.47 2.72
8.09 1.66
5.47 1.71
3.99 0.86
1.56 1.71
4.14 2.58
2.72 3.08
4.40 3.19
3.24 2.77
2.02 -0.79
1.65 0.96
5.82 2.41
4.40 2.61
5.75 3.12
4.28 2.70
4.40 2.25
7.74 2.82
2.68 2.78
6.22 2.85
4.11 1.51
4.40 2.30
3.42 2.48
3.68 1.23
1.27 0.65
3.98 3.05
4.74 3.61
4.28 3.19
5.16 3.18
7.38 3.18
4.74 0.81
5.66 3.33
3.46 0.32
4.18 1.81
2.71 2.94
3.18 0.98
4.40 4.38
5.43 3.05
4.37 3.10
4.96 2.35
4.08 2.51
3.56 2.43
3.36 3.10
6.00 3.63
3.89 2.25
4.98 3.44
5.76 3.78
4.80 0.77
4.16 2.26
5.14 1.91
7.19 2.12
4.05 2.91
2.53 2.40
1.71 -2.23
1.57 0.70
4.12 1.52
3.92 2.45
4.83 1.33
4.58 3.08
4.86 2.85
4.40 3.44
1.46 1.56
8.51 0.24
-1.92 -7.18
-3.80 -9.03
-2.17 -5.81
-2.92 -3.89
-2.51 -5.40
-2.67 -7.32
-2.67 -5.24
7.32 -2.01
7.29 -2.01
7.99 2.32
7.47 -2.01
7.61 -1.29
7.27 -1.89
7.42 -2.41
7.51 -2.01
7.89 -2.01
6.83 -1.43
6.70 -2.77
7.62 1.20
7.97 -1.75
6.41 -2.77
8.27 -2.01
7.50 -3.54
6.90 -2.12
10.02 2.89
11.24 1.86
5.26 -2.62
13.48 0.77
9.50 0.23
11.61 0.80
9.73 -2.39
9.88 1.01
9.82 -0.53
6.87 0.66
10.67 -2.49
9.92 1.64
9.17 -1.67
10.17 0.01
8.01 -1.10
8.90 1.58
12.51 3.07
9.95 -1.50
11.02 3.43
8.98 -2.10
10.55 2.08
-3.22 -2.86
-2.47 -5.39
-0.41 -5.03
-0.41 -5.48
-2.35 -5.49
-0.41 -5.67
-1.16 -6.03
-3.65 -6.36
-1.81 -5.06
-3.83 -6.73
-2.78 -6.06
-2.07 -5.48
-2.23 -5.81
-3.59 -5.42
1.99 -4.63
-3.58 -5.80
1.15 -5.25
-3.33 -5.98
-0.41 -5.48
8.29 -2.34
7.86 -2.22
10.53 1.84
4.28 -0.15
7.96 -0.68
8.26 -2.01
10.98 -2.04
5.93 -3.28
-2.24 -7.65
9.85 -0.51
8.46 0.24
6.70 -1.06
11.93 3.28
6.30 -1.77
7.38 -3.37
6.16 0.10
7.36 -3.37
7.21 -2.01
5.05 2.79
7.84 -0.28
5.99 -1.39
6.27 -2.01
7.71 -2.01
9.24 -2.09
11.22 -0.03
9.24 -2.01
6.34 -3.64
10.95 4.23
6.64 -0.69
7.75 -0.91
7.74 -0.96
7.93 -1.56
7.28 2.26
1.79 -5.10
7.68 -1.12
8.56 -1.15
7.92 -0.23
5.33 -3.09
7.93 -2.01
6.79 1.18
-3.77 -7.25
-3.59 -5.30
-3.04 -6.56
-5.00 -4.91
-1.22 -5.23
-1.15 -6.10
-3.06 -5.24
-1.72 -4.96
-3.07 -6.70
-0.66 -5.76
-2.79 -7.27
-2.07 -6.79
-3.42 -5.07
-1.70 -5.57
-2.19 -5.94
-2.51 -5.82
-1.59 -6.26
-3.47 -6.71
-2.60 -6.95
-3.18 -6.68
-4.53 -6.10
-2.52 -7.13
-1.64 -4.26
-3.35 -6.65
-3.07 -6.34
-3.16 -6.54
-2.63 -6.60
-3.11 -5.45
-5.28 -6.33
-3.85 -7.15
-2.61 -5.78
-3.41 -6.65
-4.21 -5.77
-1.77 -4.38
-1.98 -3.91
-0.02 -4.48
-2.41 -6.05
-3.16 -6.99
-2.18 -6.06
-2.59 -5.92
-1.87 -4.75
-1.64 -3.74
-1.94 -6.93
-2.61 -3.74
-2.13 -5.01
-2.96 -5.12
-3.60 -5.82
-4.02 -5.85
6.06 -6.18
0.11 -6.01
4.19 -5.46
0.01 -6.44
2.13 -3.69
0.16 -2.67
4.73 -7.74
-1.51 -6.61
-3.56 -8.55
2.60 -0.53
0.48 -6.79
1.94 -5.38
0.88 -7.03
2.80 -2.49
0.33 -8.36
1.92 -5.07
3.21 -1.91
-2.03 -2.55
1.28 -8.71
5.31 -7.62
-2.57 -7.74
1.83 -5.68
-1.77 -6.12
3.34 -6.85
-1.86 -5.79
4.70 3.41
3.69 -1.07
-2.49 -6.70
2.72 -4.10
0.17 -7.41
-1.65 -8.43
0.94 -6.98
1.96 -0.13
-1.61 -5.70
5.37 -3.92
2.63 0.90
0.60 -6.90
4.01 -2.08
2.06 -1.96
1.51 -5.42
1.39 -7.90
0.77 -3.36
0.06 -7.19
0.35 -6.85
-0.44 -6.89
5.59 -1.76
4.13 -6.89
-2.35 -7.20
5.59 -4.83
1.21 -7.52
-0.17 -6.91
-3.20 -7.83
-3.96 -6.43
-0.68 -5.92
2.89 -7.09
-3.37 -8.83
5.91 -1.25
0.95 -6.90
0.05 -3.69
-0.63 -2.89
2.34 -2.84
3.66 -2.18
2.34 -1.78
1.69 1.91
-3.28 -9.49
0.41 -4.50
0.97 -5.16
-2.48 -7.54
0.63 -0.67
-0.83 -6.06
1.18 -5.50
0.75 -1.61
1.51 -6.56
0.44 -9.02
1.51 -5.87
3.71 -3.17
4.80 -0.76
1.11 -4.08
0.22 -4.26
0.07 -6.29
4.07 -3.17
1.34 -4.52
5.44 -0.81
-1.38 -6.99
-1.39 -7.37
2.37 -6.73
0.44 -1.43
0.46 -6.15
2.10 -1.65
3.66 -3.15
3.07 -6.50
3.99 -6.01
1.32 -4.80
-0.34 -6.67
-1.78 -10.40
2.34 -4.13
2.86 -7.21
-1.11 -5.94
4.13 -6.08
3.70 -3.14
0.25 -4.87
1.89 -2.97
1.78 -6.50
-0.82 -6.98
-1.47 -1.59
5.70 -2.09
6.59 -1.96
6.38 3.65
7.36 -0.23
8.11 -2.08
0.45 -8.15
9.32 1.67
-1.52 -0.02
7.02 -3.12
5.33 -0.40
10.86 2.85
0.03 -5.99
6.20 -2.80
-3.63 -3.58
5.63 -2.35
7.26 -0.65
7.57 -1.39
4.73 -3.26
-0.55 -7.59
5.72 -0.04
5.17 0.14
1.60 -7.87
7.38 -3.62
0.07 -7.52
8.15 0.18
7.62 -0.20
9.13 -0.31
8.62 0.66
0.78 -5.19
7.25 -3.51
5.69 -1.74
4.11 1.60
2.02 0.90
5.14 -3.42
6.73 -3.34
-0.44 -10.12
2.23 -7.84
5.48 -9.17
5.81 0.24
1.71 -6.07
-2.35 -6.29
1.04 -6.18
8.86 4.42
-0.84 -8.98
4.29 -5.70
7.01 -1.33
9.20 -1.41
6.69 2.47
3.61 1.76
4.63 -5.78
6.41 -4.22
6.91 -1.59
1.58 -5.28
-0.38 -6.33
3.18 -6.57
5.20 0.78
3.64 -3.98
8.48 3.28
-0.99 -4.59
4.35 -7.66
1.30 -5.40
2.95 -6.81
-1.98 -6.63
1.89 -4.31
-3.06 -9.17
3.24 -6.42
-1.62 -5.44
-1.55 -6.05
0.06 -5.32
-1.09 -7.77
6.23 1.40
7.74 3.71
6.23 1.27
6.23 1.26
10.58 3.20
3.81 1.53
6.73 4.50
6.95 2.90
6.23 1.52
7.08 3.63
4.71 3.30
6.23 1.74
9.48 2.85
8.74 2.81
6.23 1.62
6.84 1.99
4.78 2.20
-1.72 -1.14
4.80 -3.33
-4.70 -7.00
-1.71 -2.60
2.55 -5.63
3.15 -4.69
2.63 -7.22
2.33 -2.94
-1.43 -10.57
7.53 -1.60
1.87 -3.21
4.40 -5.39
1.15 -8.33
2.98 -3.05
4.01 -4.59
1.86 -4.30
10.25 -1.46
-0.91 -9.55
0.66 -5.71
4.70 -3.83
7.27 -1.05
0.37 -6.71
2.55 -6.19
0.21 -6.66
5.56 -2.97
2.39 -7.80
2.39 -3.36
2.54 -5.77
3.04 -4.05
-0.25 -7.28
5.39 -5.79
3.97 -3.40
-2.35 -6.41
0.72 -7.05
1.35 -5.64
0.57 -4.58
2.74 -4.78
0.24 -6.17
8.85 -1.88
3.08 -6.18
3.27 -6.31
4.81 -3.54
-0.87 -8.53
11.08 -0.04
8.54 -4.55
-2.91 -7.09
3.23 -5.48
1.34 -6.29
3.37 -6.61
-1.39 -9.04
4.57 -4.64
5.03 -3.38
3.72 -3.50
3.05 -5.06
2.60 -5.02
3.53 -7.47
3.98 -4.99
1.83 -5.46
7.11 -5.10
4.46 -5.84
5.06 -5.41
2.62 -4.93
0.47 -5.92
5.41 -4.05
4.81 -5.44
1.83 -7.38
3.18 -4.22
6.34 -4.16
1.98 -8.39
1.83 -9.33
0.06 -7.98
3.35 -7.98
3.41 -2.57
3.72 -4.51
3.94 -2.17
-0.01 -6.08
4.87 -1.90
2.66 -3.03
3.83 -3.13
3.76 -3.48
-0.39 -7.08
9.22 -1.49
-3.73 -6.96
6.71 -3.13
3.78 -3.59
4.13 -3.84
3.92 -4.57
11.15 -0.85
3.11 -3.14
8.18 -3.80
-0.69 -6.18
8.75 -0.84
2.89 -5.27
3.58 -5.41
2.71 -6.14
2.57 -6.87
-2.82 -7.88
0.20 -6.87
0.21 -7.05
4.70 -3.23
2.08 -5.35
6.92 1.46
2.33 -3.05
-1.62 -6.42
7.01 0.01
4.96 -7.05
4.58 -4.07
5.27 -4.85
4.16 -4.13
4.22 -5.46
8.91 -2.58
1.25 -6.91
3.70 -7.10
7.31 -3.05
2.09 -5.40
2.94 -8.82
0.67 -8.50
0.90 -5.42
5.48 -0.99
4.73 -2.72
7.30 -2.92
9.00 -2.86
5.89 -3.05
3.10 -3.52
4.24 -4.76
1.46 -5.98
3.09 -4.72
-0.58 -6.10
8.45 -2.70
8.92 -4.33
6.21 -3.87
5.55 -5.31
5.03 -4.35
8.08 -3.83
0.39 -6.18
3.17 -5.57
2.89 -4.65
4.80 -3.83
3.53 -6.35
10.59 -3.14
5.04 -4.33
7.58 -3.65
-1.44 -7.43
0.22 -2.77
4.51 -3.26
3.22 -3.25
7.77 -3.05
6.24 -4.24
2.60 -4.34
1.71 -9.35
7.06 -1.68
2.74 -3.64
2.33 -3.37
1.02 -6.03
2.39 -6.68
1.89 -6.20
-0.76 -5.98
3.87 -4.86
7.81 -1.12
1.77 -5.97
4.70 -5.21
4.66 -2.90
4.10 -3.91
1.56 -8.28
3.91 -5.54
3.52 -5.36
-1.14 -10.05
3.97 -3.25
5.81 -3.27
0.12 -7.05
5.37 -2.92
3.01 -5.79
4.76 -4.26
1.99 -3.05
3.46 -5.56
0.63 -6.11
0.10 -9.02
-1.47 -6.08
5.71 -2.66
5.89 -4.33
0.69 -5.93
5.46 -3.03
4.86 -2.63
5.63 -2.85
4.02 -5.50
2.71 -4.70
3.37 -5.40
6.81 -1.91
3.14 -4.12
2.33 -3.05
2.75 -5.72
5.60 -2.47
0.81 1.07
-1.99 -6.96
4.41 -4.31
0.03 -5.23
6.08 -4.38
3.75 -3.02
4.46 -3.05
2.33 -3.05
4.35 -4.63
1.48 -4.50
3.86 -6.13
2.00 -5.04
3.52 -4.89
5.58 -5.08
5.16 1.64
7.61 -4.45
2.29 -5.63
3.72 -3.73
1.36 -4.40
3.18 -6.34
6.34 -1.86
2.15 -8.38
3.24 -6.67
-0.37 -9.48
4.20 -6.12
2.26 -6.31
5.99 -0.79
2.70 -4.76
2.64 -5.55
8.09 -5.42
-0.05 -9.72
6.10 -2.77
-0.34 -7.04
-0.07 -4.26
3.58 -2.33
5.50 -5.31
4.01 -6.55
5.19 -3.59
3.39 -5.32
0.67 -5.50
3.38 -4.69
2.70 -5.16
3.70 -6.05
7.23 -2.24
2.59 -6.28
5.35 -5.43
1.67 -4.58
-3.40 -5.62
3.02 -7.22
5.80 -3.53
-1.00 -10.27
4.92 -3.66
2.40 -4.64
4.25 -4.26
1.58 -6.37
3.83 -4.39
-0.10 -9.47
4.23 -3.25
4.06 -2.04
2.58 -4.75
1.78 -4.91
8.43 -2.50
-0.05 -6.06
3.88 -4.36
4.02 -4.75
6.67 -1.86
8.63 -1.12
1.89 -4.73
4.41 -5.05
5.60 -3.35
5.76 -4.14
3.05 -6.51
5.98 -3.57
2.77 -7.47
5.28 -3.41
10.39 0.19
1.96 -5.13
0.12 -7.16
2.59 -3.35
2.32 -5.63
2.46 -3.05
-0.93 -7.47
-1.15 -5.53
4.11 -2.68
1.47 -5.60
1.94 -4.89
3.93 -5.92
3.22 -5.06
4.30 -2.31
3.78 -4.01
9.49 -3.27
3.71 -5.28
4.86 -4.15
-0.96 -10.77
4.39 -4.27
5.51 -3.44
3.89 -5.19
1.38 -6.14
1.46 -6.01
3.46 -5.26
5.53 -4.55
-0.15 -6.57
-4.38 -5.72
6.86 -3.40
5.69 -5.51
0.16 -6.27
1.92 -8.26
2.37 -5.82
1.96 -4.98
5.16 -2.12
-0.63 -7.76
1.14 -5.90
-1.39 -5.77
4.21 -3.14
-1.71 -4.87
4.56 -5.87
2.24 -5.74
0.84 -7.75
3.54 -3.40
5.23 -4.91
7.67 -3.13
2.33 -4.36
2.61 -7.43
3.86 -6.05
1.85 -6.67
2.87 -4.51
1.88 -6.33
10.40 -2.73
3.22 -2.90
6.22 -0.31
1.35 -6.17
5.65 -1.22
4.13 -5.51
8.83 -1.03
4.48 -6.38
3.30 -5.64
-2.39 -8.64
4.85 -3.03
5.47 -7.19
-4.92 -7.56
-3.05 -6.96
3.56 -4.85
4.00 -4.20
4.68 -5.35
3.22 -4.08
-3.76 -6.41
2.33 -2.79
1.91 -2.49
-2.09 -6.19
8.80 -3.60
2.09 -8.04
3.93 -2.90
1.84 -4.36
3.93 -2.41
-0.75 -5.54
3.93 -1.38
0.56 -4.94
0.45 -4.85
-1.77 -6.44
-0.51 -5.38
2.99 -3.41
1.84 -4.11
2.24 -4.83
0.31 -4.19
-0.91 -4.53
1.62 -4.54
3.93 -2.97
-0.50 -5.97
4.41 -3.83
3.93 -1.50
0.92 -5.41
1.70 -4.27
1.47 -4.71
4.80 -2.32
-2.95 -5.45
0.70 -3.39
-0.49 -5.92
-1.35 -6.28
3.93 -3.22
-0.23 -6.58
1.70 -5.04
1.18 -5.33
1.53 -5.98
-0.19 -5.75
1.26 -5.25
-0.65 -5.74
1.70 -4.47
3.93 -3.03
3.93 -2.49
3.93 -2.38
-0.32 -6.09
-0.84 -5.39
3.12 -3.21
2.77 -2.96
1.73 -5.61
-0.50 -4.84
-0.35 -5.74
3.93 -1.89
1.69 -4.08
3.93 -2.90
2.61 -3.67
-0.68 -6.64
1.91 -5.70
1.86 -4.79
-0.19 -5.91
-0.10 -4.84
0.31 -5.69
-0.08 -6.25
3.92 -3.58
0.49 -4.81
-0.59 -5.57
4.07 -3.46
1.09 -5.01
5.35 -1.27
3.93 -2.16
3.08 -2.90
0.62 -6.02
3.93 -3.72
3.93 -2.99
1.49 -5.08
-1.52 -6.69
3.93 -1.76
3.09 -4.91
-0.77 -5.49
3.38 -2.67
-1.13 -5.30
3.93 -2.73
0.83 -5.64
-3.43 -7.23
0.15 -4.73
4.59 -3.38
1.45 -4.94
3.29 -3.30
-1.61 -5.79
-2.46 -4.87
3.14 -3.26
0.50 -5.08
-2.64 -6.69
0.33 -5.11
4.06 -2.25
-0.03 -5.59
1.62 -3.70
3.93 -3.74
1.12 -3.92
1.08 -5.71
2.50 -3.72
3.93 -1.53
-1.95 -6.47
2.80 -4.17
3.93 -3.04
2.24 -3.95
1.70 -3.80
2.81 -3.98
0.08 -3.70
3.21 -2.63
1.70 -4.78
4.94 -3.84
3.83 2.04
0.97 -4.56
3.96 -3.01
4.28 -3.96
4.59 -2.53
4.79 -2.81
0.29 -5.59
0.27 -4.67
1.18 -5.20
3.51 -4.85
2.54 -4.02
3.93 -1.93
0.43 -4.90
1.70 -4.13
2.22 -5.22
2.89 -3.69
4.25 -3.94
0.04 -4.88
-3.14 -6.37
3.71 -3.32
2.89 -3.65
0.37 -5.51
2.89 -4.81
1.43 -5.05
2.18 -3.93
0.25 -5.27
1.26 -5.25
-2.35 -6.33
-0.24 -3.45
-1.76 -5.90
4.99 -1.34
-0.27 -5.65
3.93 -1.92
3.93 -2.62
3.96 -2.63
0.48 -3.84
-1.43 -5.53
-2.05 -6.24
0.86 -4.25
3.80 -2.71
-3.05 -6.77
1.58 -5.06
2.23 -3.42
2.50 -3.76
2.44 -5.06
2.48 -4.66
3.72 -2.94
3.89 -2.93
1.70 -3.60
3.61 -3.43
-4.87 -6.61
1.96 -3.85
0.17 -5.61
-0.84 -6.39
-0.93 -6.58
3.76 -3.84
1.70 -3.82
0.19 -6.04
3.56 -2.79
1.70 -4.62
4.62 -3.51
-0.00 -5.74
-1.08 -6.44
0.75 -5.28
-1.65 -6.50
4.61 -1.34
-1.09 -5.85
3.93 -2.00
0.76 -6.66
3.53 -4.27
-1.16 -5.79
-0.04 -5.57
3.93 -2.44
-1.67 -6.87
3.72 -2.05
-0.96 -5.98
0.46 -5.58
1.43 -5.34
-3.28 -6.69
3.93 -1.91
3.93 -2.33
0.05 -5.80
3.80 -1.93
0.30 -2.74
3.93 -2.92
1.72 -4.49
1.57 -4.74
2.09 -4.49
-0.50 -5.80
-0.25 -4.05
3.93 -2.40
3.93 -2.37
3.93 -1.89
0.84 -5.17
4.94 -3.31
-0.75 -5.19
1.58 -5.48
3.01 -2.94
3.93 -2.35
4.01 -3.11
3.91 -2.48
1.64 -3.98
3.93 -2.43
-1.90 -6.78
-1.36 -5.27
0.09 -4.83
1.65 -3.81
1.64 -6.24
-2.03 -6.07
-0.58 -5.32
0.89 -3.71
0.66 -4.87
-0.33 -4.35
1.90 -4.08
0.82 -4.79
-1.28 -5.94
6.60 -1.45
3.58 -4.29
-1.62 -5.52
3.93 -2.45
0.58 -6.10
3.93 -2.81
3.93 -2.91
3.93 -2.29
2.02 -4.59
-1.67 -5.35
-3.03 -5.69
1.70 -4.81
-1.74 -5.55
-2.33 -7.10
-1.54 -5.31
-3.88 -4.37
-3.86 -6.71
-2.89 -6.73
-2.90 -6.39
-2.53 -5.37
-2.51 -4.80
-2.38 -7.64
-4.09 -7.84
5.03 0.29
5.21 -3.97
7.83 3.91
4.27 -5.92
4.57 3.98
4.07 3.18
2.53 5.86
6.48 5.88
4.16 5.78
-3.57 -6.73
5.30 -0.17
2.56 -1.42
3.23 -0.33
4.31 -0.64
4.31 -1.38
6.14 3.85
-0.99 -8.58
-5.16 -9.98
-1.19 -8.49
4.55 -7.98
4.30 -5.61
1.43 -6.59
-3.74 -0.75
-3.76 0.59
-2.72 1.49
3.94 2.07
4.10 2.46
2.59 2.67
3.91 2.62
6.33 3.19
3.25 1.75
3.79 2.16
2.49 1.28
4.66 2.48
4.24 1.91
5.52 2.28
4.86 2.28
5.76 3.02
5.11 1.82
3.51 2.10
4.77 2.07
2.26 1.86
3.25 1.07
4.78 3.25
3.25 1.99
3.30 2.74
3.97 1.34
4.90 3.01
6.08 1.95
4.79 1.69
5.87 2.01
3.33 1.47
4.51 2.28
5.61 3.73
3.99 3.07
3.22 1.35
3.25 1.75
4.95 2.95
3.25 2.05
3.85 2.63
5.82 2.27
5.26 2.61
2.80 3.35
3.25 1.86
4.13 2.93
2.66 0.28
4.36 2.24
5.54 3.32
3.78 2.10
2.19 3.32
4.06 2.08
4.69 1.94
3.00 1.82
5.14 1.90
4.81 3.64
5.07 2.40
5.05 3.67
2.82 0.39
3.71 0.77
4.21 1.40
3.64 0.88
5.65 1.87
4.72 3.45
4.54 2.44
2.63 1.70
3.96 1.93
4.53 2.52
2.92 1.32
1.66 1.45
6.61 3.61
2.87 2.71
3.66 2.06
3.60 2.27
2.76 2.01
3.70 1.80
4.52 2.75
5.74 2.57
3.84 3.06
2.55 2.02
3.25 1.56
5.62 2.28
3.93 2.41
2.73 2.22
4.72 3.82
1.52 -1.98
7.17 3.27
7.24 3.26
5.61 3.84
3.57 0.31
3.75 2.53
3.91 -2.55
5.71 4.62
5.31 0.60
5.17 1.51
3.16 -0.64
5.62 2.23
4.51 0.15
3.67 0.64
5.10 -3.57
5.97 2.50
2.91 0.61
-2.79 -9.99
6.14 -0.37
5.14 -2.24
7.90 2.03
6.54 -2.87
4.95 -1.76
-1.38 -7.02
-1.76 -7.15
1.52 -4.74
-2.85 -5.97
-3.52 -2.71
-1.13 -4.82
-1.97 -7.32
0.05 -4.32
-3.57 -8.77
6.60 -5.08
-3.28 -8.83
0.54 -8.41
1.93 -8.01
2.27 -8.62
4.95 -6.52
5.09 -5.74
2.59 -5.42
3.93 -2.51
3.41 -1.40
3.93 -1.39
2.79 -0.57
-0.68 0.67
3.93 -0.58
3.93 -2.34
4.36 -2.24
3.93 -1.15
4.27 -0.90
-0.10 0.63
0.93 -2.47
4.07 1.90
3.78 -4.37
0.33 1.42
3.66 0.04
3.93 0.15
0.52 -5.26
3.98 0.09
0.09 -1.25
3.93 -1.35
3.93 -2.49
0.45 -3.08
3.50 -2.39
2.73 -0.07
0.53 0.66
3.93 -2.08
3.47 -2.87
1.00 -0.49
4.58 -1.14
3.93 -2.32
3.93 -1.88
3.55 -3.78
3.27 -1.07
5.96 0.21
2.26 -3.41
3.95 -3.92
4.24 -4.08
3.93 0.49
-2.16 -4.54
2.33 -3.43
3.93 0.46
3.93 -1.92
0.96 -4.17
3.93 -2.04
-1.99 -0.13
0.48 -5.05
2.47 -4.63
3.93 -1.69
1.22 -0.89
1.93 -1.18
0.69 -0.22
4.16 0.14
3.93 0.03
3.93 -1.82
4.13 -0.82
3.91 -0.21
3.17 -0.42
1.33 -1.58
3.93 -1.92
0.54 -3.88
1.67 0.60
3.93 -1.59
-0.69 -6.26
6.26 -0.49
3.93 -3.41
5.89 -2.02
5.29 -3.51
2.44 2.48
3.93 -2.33
3.43 1.89
4.00 -1.18
3.93 -2.53
4.33 1.43
3.35 -1.73
3.80 -1.56
3.93 -2.66
3.55 -2.11
3.93 -2.48
3.52 -1.27
2.79 -4.19
4.60 -4.46
3.95 0.10
5.71 0.81
3.98 -0.00
4.40 1.71
1.70 -2.24
3.93 -2.31
3.86 -1.50
3.95 -0.68
3.93 -1.44
3.93 -0.83
3.93 -0.93
3.93 -2.77
3.37 0.15
4.19 -0.87
4.90 1.96
7.20 0.70
3.78 -1.84
4.14 -2.51
3.93 -1.41
3.93 -1.54
1.14 -1.32
5.03 -0.34
3.93 -2.86
2.19 -3.11
3.93 -1.94
4.13 -0.77
2.77 -2.34
4.26 0.04
3.93 -2.12
2.92 0.92
3.93 -1.84
3.93 -2.30
3.66 0.20
1.46 -1.99
4.19 0.39
7.81 3.69
8.60 0.61
3.93 -1.03
3.50 -1.13
3.93 -2.06
5.49 3.08
3.77 -1.37
3.93 -2.05
3.93 -2.08
3.93 -2.42
1.05 -2.06
3.93 -2.26
3.93 -2.70
3.48 -2.35
3.93 -2.69
3.78 -1.97
1.44 -2.88
0.80 -2.96
3.93 -2.28
1.70 -4.21
3.93 -0.21
3.31 -3.85
4.26 -0.12
8.83 0.64
2.07 -4.04
0.97 -3.85
4.71 -1.06
4.03 -0.41
1.50 -0.74
3.91 -0.93
4.14 -1.57
3.93 -2.85
3.66 -0.06
3.93 -0.17
3.93 -2.97
1.90 -0.78
3.89 -2.24
4.72 6.40
3.93 -0.87
5.27 2.85
2.13 -2.50
3.33 5.05
3.98 0.87
8.60 0.73
-0.50 -3.99
3.93 -1.31
3.93 -1.20
4.79 -0.34
3.29 0.29
3.93 -0.52
3.13 -3.26
4.52 -0.58
3.93 -1.61
-0.38 -5.70
0.29 -0.94
-0.07 -4.70
3.52 1.92
3.52 -1.24
3.93 -2.50
3.71 -1.78
3.93 -0.63
3.78 -1.99
4.00 -1.64
3.98 -0.62
3.93 -2.51
-2.20 -2.68
3.49 -2.82
3.51 2.71
1.66 2.91
6.68 2.24
4.11 -0.45
6.66 2.84
4.10 -0.99
3.22 4.88
4.96 -3.82
3.93 -1.82
4.19 -1.40
3.89 -0.10
6.73 0.32
5.60 -0.64
3.27 -2.88
3.93 -1.07
1.42 -0.64
3.93 -2.19
3.49 -0.88
4.58 -3.31
3.93 -1.29
7.13 0.68
3.93 -2.26
1.84 -1.86
3.93 -1.86
3.93 -1.11
3.86 -3.54
5.14 0.13
1.27 -2.44
4.32 -0.64
3.70 -3.65
3.56 1.78
1.17 -4.67
3.44 -2.07
3.93 -2.64
3.93 -1.32
3.93 -1.46
3.93 0.80
2.42 -2.78
3.93 -1.92
3.93 -2.64
1.83 -5.96
3.93 -1.91
-1.09 -3.54
3.93 -1.83
2.15 2.97
3.93 -0.41
3.92 -2.07
3.93 -2.54
3.71 -0.76
1.70 -1.93
3.93 -1.83
5.58 0.37
4.79 -0.87
3.93 -1.93
1.99 -1.84
3.64 -3.71
3.93 -0.38
-0.50 -5.52
3.93 -1.04
1.70 -2.75
0.76 -1.34
3.93 -2.25
-0.13 -2.18
3.78 -1.74
3.78 -0.39
3.93 -2.20
-0.46 -4.10
2.49 1.24
3.93 -2.31
3.93 -3.85
3.56 -1.44
3.93 -0.89
3.31 -2.45
4.64 -0.36
2.19 -1.66
0.93 -0.20
3.93 -1.07
4.46 -3.03
4.70 0.92
3.93 -2.51
1.70 -4.12
3.84 -0.99
3.71 -1.75
3.93 -1.20
4.90 2.66
4.11 -1.17
5.12 -3.11
4.28 1.47
3.93 -2.45
3.43 -0.26
3.93 -1.87
3.93 -1.28
0.03 -2.23
3.08 -0.68
3.91 -2.02
5.23 0.79
0.90 -1.17
3.93 -1.71
0.01 -2.09
1.57 -2.58
3.93 -2.50
3.93 -0.98
3.93 -1.08
3.93 -1.03
3.93 -0.66
3.96 -6.19
3.57 -1.05
2.91 -0.36
2.45 1.29
2.34 -1.25
1.17 -4.76
4.35 0.28
4.11 -1.02
3.93 -1.39
3.93 -2.10
1.94 -4.99
4.14 -2.28
3.93 -0.50
3.93 -1.23
3.93 0.22
1.53 -1.61
3.93 -0.74
1.70 -4.35
2.04 4.13
0.60 -2.98
3.93 -2.13
3.93 0.21
1.03 -3.83
5.13 2.33
0.22 -1.11
-0.35 -1.45
-1.62 -1.40
-1.54 -2.52
6.93 -5.13
7.46 -3.77
4.90 1.71
5.55 2.88
-1.17 -1.55
3.09 1.66
2.23 1.35
2.99 1.46
3.32 1.93
5.05 4.48
5.20 3.64
0.10 1.65
-1.85 -6.57
-3.88 -6.31
-2.30 -7.15
-2.64 -6.02
-2.23 -6.56
-3.11 -5.95
5.14 -2.39
3.11 -5.46
2.69 -5.16
6.11 0.89
4.19 -5.30
3.96 -3.92
4.48 -4.47
4.24 -5.69
0.86 -7.79
-0.16 -7.06
4.41 -4.79
5.19 -2.57
5.54 -2.76
0.25 -7.07
2.99 -5.70
5.33 -2.15
3.48 -4.78
3.97 -6.08
3.58 -5.19
3.77 -5.68
0.88 -7.79
5.66 1.72
5.92 -0.34
6.85 2.41
5.30 -3.96
1.65 -3.56
1.27 -3.26
3.14 -1.58
0.64 -3.94
-3.20 -4.97
2.38 -3.46
-2.10 -5.67
2.82 -3.56
2.26 -3.56
1.22 -2.97
1.79 -3.56
0.81 -1.58
2.16 -3.56
2.28 -2.62
3.08 -5.05
2.34 -5.13
1.42 -3.56
3.22 -3.98
2.22 -3.56
2.30 -2.89
1.47 -3.94
1.51 -3.56
0.62 -3.51
2.09 -0.89
3.26 -1.04
0.08 -5.27
1.98 -3.56
1.08 -2.58
1.42 -2.46
1.42 -3.56
2.85 -3.56
2.44 -3.17
-0.60 -6.98
3.44 -2.53
3.55 -3.56
1.78 -3.56
1.80 -3.56
-1.55 -6.59
1.76 -2.40
0.99 -3.63
6.30 -1.69
3.24 -3.74
1.71 -1.68
2.10 -3.56
2.05 -3.56
3.60 -3.80
1.02 -3.80
0.81 -5.97
3.35 -3.23
-1.06 -2.07
1.42 -4.00
1.85 -5.90
3.28 -5.66
1.95 -3.67
4.12 -1.17
0.63 -4.52
2.18 -3.14
3.26 -3.56
2.64 -3.51
0.86 -4.37
1.43 -6.56
1.61 -3.56
2.45 -3.34
0.98 -3.56
0.19 -3.56
2.30 -1.68
4.30 -4.24
1.42 -2.08
2.43 -4.90
0.40 -8.29
-0.54 -5.00
-4.29 -4.47
1.42 -3.51
1.53 -3.56
1.02 -3.56
1.48 -3.56
1.35 -4.23
3.35 -2.97
1.12 -0.23
2.89 -3.56
0.13 -3.75
1.68 -3.56
2.23 -3.56
-2.35 -4.98
2.52 -3.56
1.46 -7.18
3.08 -3.70
3.08 -2.78
2.23 -3.56
2.46 -1.07
1.21 -4.39
2.91 -3.56
2.01 -3.56
2.59 -3.56
2.04 -3.56
2.33 -5.30
1.08 -3.25
1.98 -4.55
2.37 -3.67
1.42 -3.56
1.50 -1.27
2.45 -3.37
2.01 -3.56
1.34 -3.56
0.94 -5.62
0.61 -2.98
2.56 -2.92
-0.61 -5.07
2.79 -3.58
1.70 -4.52
1.02 -6.57
1.75 -1.06
2.08 -3.56
1.61 -4.74
0.63 -3.43
0.97 -4.96
2.27 -3.49
-0.22 -3.69
1.29 -4.07
3.01 -0.28
0.55 -3.93
1.21 -3.56
3.07 -3.63
1.79 -3.77
1.33 -3.51
2.45 -3.56
3.23 -1.10
1.14 -0.01
2.66 -4.46
1.54 -3.56
4.16 -1.42
2.30 -3.48
2.82 -3.81
2.11 -3.23
2.22 -2.89
-3.24 -5.86
1.66 -3.94
2.42 -3.56
1.82 -3.68
2.32 -5.33
2.90 -3.56
1.35 -3.68
2.44 -3.28
1.83 -4.00
0.00 -3.67
1.18 -3.19
2.23 -3.22
1.60 -5.45
0.81 -2.15
-1.59 -0.75
1.29 -3.56
-0.60 -7.50
1.54 -1.85
1.37 -3.70
1.31 -4.29
0.65 -5.46
0.52 -3.56
-0.92 -7.92
1.07 -3.80
-0.10 -4.68
2.28 -3.89
2.33 -3.63
1.46 -5.28
2.32 -3.56
1.69 -3.56
2.21 -2.83
1.32 -1.87
-0.83 -9.45
-3.23 -4.93
1.25 -5.20
2.53 -3.50
1.42 -3.87
-2.96 -4.39
2.99 -3.56
1.95 -2.42
2.12 -3.56
-2.85 -7.51
-2.03 -6.33
1.37 -7.43
-1.98 -5.76
-1.65 -6.81
-1.04 -6.06
-1.95 -4.53
0.91 -5.08
-1.11 -4.74
-2.11 -5.87
-1.06 -6.73
-2.12 -7.10
-1.65 -6.32
-3.43 -7.21
-2.06 -6.41
-4.24 -6.06
-1.65 -6.40
-4.09 -5.58
-1.86 -7.51
-3.08 -6.60
-2.16 -6.08
-1.92 -7.02
-3.61 -6.63
-2.62 -6.34
-2.18 -7.43
-2.50 -7.03
5.64 -4.45
-3.08 -6.91
-1.04 -5.40
-3.42 -6.15
-1.98 -5.51
-3.11 -5.23
0.78 -5.64
-2.40 -6.21
-2.17 -7.80
-2.09 -7.15
6.46 -2.82
-4.31 -7.25
-0.76 -7.17
-1.59 -6.13
1.16 -5.49
-2.13 -6.97
-4.36 -6.61
1.41 -5.79
-1.73 -5.40
-6.45 -6.46
-3.33 -6.88
-2.50 -7.32
-1.91 -6.21
-0.42 -3.80
-1.75 -7.13
-2.67 -7.83
1.40 -5.63
-1.60 -7.40
-1.15 -6.82
-3.46 -6.22
-3.08 -7.10
-1.99 -6.24
-2.76 -7.44
-2.39 -7.15
-1.25 -7.06
-5.20 -7.54
-4.33 -5.53
-2.66 -5.88
8.00 -1.57
6.18 -3.51
7.89 -4.68
6.63 -3.92
7.35 -0.67
4.23 -8.41
6.31 -6.96
6.65 -1.09
5.17 -2.95
7.64 -2.83
6.18 -0.08
5.40 -3.02
6.24 -1.36
9.13 -1.63
7.68 -2.44
4.89 -5.62
2.47 -3.89
6.12 -2.99
5.58 -3.79
4.85 -5.06
7.59 -0.35
6.79 -0.28
0.60 -6.91
8.32 -0.87
6.44 -6.90
6.91 -0.92
4.89 -3.43
7.75 -1.38
3.78 -2.54
6.09 -3.07
8.38 -2.49
6.80 0.63
4.91 -5.62
6.49 -3.20
6.52 -5.53
3.10 -3.43
5.67 -2.44
7.62 -0.91
3.47 -5.87
5.50 -1.91
7.46 -2.99
6.52 -2.49
7.81 -3.22
4.79 -6.84
6.17 -4.63
6.25 -6.94
7.85 -1.56
6.03 -2.62
8.88 0.05
2.26 -4.34
6.26 -1.65
7.86 -0.49
2.80 -3.90
6.00 -5.79
4.54 -6.81
6.22 -2.55
5.51 -2.15
8.80 -2.23
2.34 -7.59
6.51 -3.94
7.08 -0.75
3.55 -2.63
6.38 -6.47
6.33 -7.19
2.85 -5.43
6.36 -2.58
7.63 -3.17
5.50 -2.67
6.44 -5.23
8.44 0.37
6.23 -5.63
7.40 -1.19
4.52 -5.05
1.96 -3.75
6.03 -1.79
4.82 -5.15
2.17 -4.40
0.72 -8.12
7.84 -0.48
1.15 -2.64
7.09 -1.40
6.71 -0.44
4.08 -7.88
6.46 -2.53
3.64 -10.02
8.35 0.37
5.71 -7.58
8.14 -1.34
7.68 -2.96
7.94 -1.59
8.39 -1.35
6.59 -1.40
4.96 -0.92
8.48 -2.22
7.72 -4.67
6.15 1.02
4.95 -8.10
6.81 -4.91
4.45 0.64
6.78 -5.20
4.73 -1.78
5.90 0.17
4.79 -9.05
6.58 -1.38
4.74 -4.23
9.50 1.82
6.77 -4.97
2.84 -6.83
7.29 -2.14
7.39 -1.97
6.79 -0.81
5.56 -4.74
2.39 -6.40
7.42 -0.62
3.12 -8.84
6.70 -1.78
8.33 -1.67
5.17 0.93
5.08 -7.84
4.99 -4.35
4.07 -5.86
5.03 -7.25
9.59 -1.18
7.14 -0.92
1.36 -7.48
8.06 0.26
7.75 -5.23
6.97 -2.51
7.39 -3.94
6.09 -1.87
4.90 -1.74
4.82 -2.17
0.62 -5.72
8.22 -1.88
3.69 -4.72
5.18 -1.96
6.38 -2.62
1.92 -7.03
2.21 -6.01
6.75 -1.13
1.37 -7.43
1.82 -4.94
1.92 -5.94
2.96 -3.27
6.99 -0.43
7.18 -0.50
3.94 -4.86
3.94 -4.43
7.48 -2.03
6.97 -0.90
6.34 -4.28
5.24 -6.69
6.71 -1.51
7.78 -5.67
5.89 -0.92
4.06 -4.74
6.05 -5.26
6.22 -6.41
6.02 -5.50
6.76 -2.72
6.24 -6.98
4.99 -3.39
7.82 -2.30
7.33 0.21
5.39 -5.02
8.27 -3.05
7.73 -2.48
7.68 -3.27
7.19 -3.56
6.56 -0.26
6.88 -1.91
1.92 -5.80
7.92 -2.24
5.29 -6.96
7.59 0.56
6.47 -1.94
6.34 -3.92
4.33 -5.44
5.72 -6.28
6.72 -5.13
5.10 -2.03
6.44 -2.71
5.54 2.10
3.87 -5.97
3.78 -3.64
6.39 -3.11
6.55 -5.44
9.15 0.29
5.14 -4.44
5.51 -2.80
7.15 -0.99
2.66 -7.50
8.17 -3.07
0.35 -7.23
7.31 -1.57
4.54 -5.01
5.65 -5.20
7.69 -5.49
2.99 -7.28
6.28 -4.05
1.86 -6.00
2.84 1.19
-2.06 -3.27
5.35 2.70
2.02 0.69
2.73 0.11
1.53 -3.99
-0.36 -0.89
-2.70 -2.72
0.73 -1.59
3.96 -1.88
1.19 -2.42
1.88 1.09
4.52 0.82
-2.80 -4.98
-0.82 -1.41
0.26 -0.10
3.00 0.09
2.49 -1.15
-0.45 -3.69
3.11 3.08
1.43 -2.75
1.89 0.51
-1.79 -2.28
1.31 -2.04
2.18 1.07
2.24 2.05
3.18 0.51
1.60 -0.36
3.88 3.42
2.70 1.50
-3.10 -4.96
4.87 -1.25
0.76 -5.04
2.52 -3.56
0.69 -3.31
1.09 -3.56
3.50 -3.56
0.95 -4.61
0.48 -5.01
-3.39 -2.19
2.14 -3.20
1.61 -4.20
1.69 -3.52
2.50 -1.71
2.40 -3.56
0.30 -3.56
1.75 -3.34
3.26 1.05
1.60 -3.56
-0.05 -0.49
-3.65 -5.04
3.14 -0.54
5.20 -1.54
1.13 -3.52
0.23 -3.24
3.27 -4.01
0.77 -3.50
0.92 -2.85
1.07 -3.30
1.15 -7.66
0.37 -1.55
-2.75 -6.39
-1.02 -3.05
3.35 -0.34
0.19 -3.56
1.75 -3.56
-0.20 -3.56
-0.52 -4.88
2.62 -1.25
4.40 0.30
0.11 -4.60
1.81 -3.56
0.04 -3.56
-2.12 -4.58
1.55 -2.96
-0.69 -3.67
2.00 -3.56
-1.62 -4.53
1.13 -3.80
1.76 -0.80
-3.51 -4.78
-0.30 -3.56
-0.11 -3.56
3.06 -3.51
-0.32 -3.96
0.79 -2.20
2.88 -2.78
1.56 -3.56
2.55 -1.73
1.15 -3.56
1.06 -2.24
0.14 -2.96
-0.24 -3.56
0.96 -0.53
1.04 -3.56
0.68 -4.30
1.44 -1.33
1.44 -3.30
-1.94 -4.63
-1.82 -3.34
0.82 -3.56
-1.96 -4.90
3.21 0.80
0.49 -3.56
0.06 -3.59
2.17 -3.43
1.67 -3.56
1.40 -3.56
-2.66 -6.09
1.27 -3.56
1.17 -1.26
1.50 -3.13
2.00 -3.56
5.06 -1.04
3.27 -2.82
1.08 -2.21
2.13 -3.56
3.51 -3.41
-0.12 -3.56
1.31 -3.72
2.12 -3.34
-0.68 -0.43
0.35 -2.09
2.41 -3.56
-1.40 -6.84
1.51 -2.33
1.35 -5.06
-3.58 -6.88
5.25 -0.15
0.45 -1.21
-3.51 -3.13
5.23 -4.80
0.60 -3.43
1.58 -2.71
0.48 0.94
2.35 -3.37
-0.85 -3.83
1.01 -2.75
6.82 -0.33
2.39 -1.88
-2.82 -1.65
1.94 -3.43
-4.04 -4.18
2.24 -3.56
1.30 -3.06
4.31 0.15
5.80 -1.27
0.00 0.11
1.16 -3.56
3.27 -1.27
0.74 -3.60
2.32 -3.56
0.15 -7.51
1.79 -1.00
1.96 0.68
1.90 -3.56
3.27 -4.77
2.30 0.05
1.97 -3.34
1.53 -3.56
2.07 -3.56
1.64 -3.60
3.58 -3.28
2.42 -3.60
-0.91 -3.56
0.85 -3.56
1.79 -4.01
1.01 -2.96
1.21 -3.52
0.72 -3.56
-1.74 -5.08
2.01 -2.36
0.58 -3.56
2.77 -3.56
1.45 -8.37
-5.38 -3.94
-1.15 -3.61
0.99 -3.56
0.09 1.29
-0.51 -5.30
1.43 -3.56
0.85 -3.56
1.82 -3.56
0.78 -1.77
1.27 -4.72
-1.44 -4.76
2.56 -3.43
-0.84 -3.06
1.39 -4.18
2.79 -3.56
0.84 -4.72
-1.32 -2.83
2.43 -5.15
3.64 -1.73
2.87 -4.93
1.71 -1.61
4.06 -2.37
-1.23 -3.56
0.42 -4.57
1.31 -4.66
1.98 -3.52
1.85 -3.38
2.61 -3.59
2.99 -3.74
0.15 -4.70
0.73 -6.38
1.16 -3.56
2.46 -3.56
-0.40 -9.52
-0.17 -3.16
0.87 -2.59
-0.41 -3.32
-2.15 -5.51
1.69 -0.29
0.82 -1.38
-2.27 -7.87
-0.67 -3.56
2.97 -3.56
1.24 -3.56
1.21 -3.56
-1.50 -5.94
2.15 -3.56
-0.58 -3.30
0.22 -3.56
4.22 -1.15
4.33 -1.35
-1.77 -3.60
2.82 -0.49
0.95 -3.52
1.65 -3.60
3.67 -0.81
2.51 -3.70
3.63 -3.56
3.97 -3.56
4.08 -3.06
-3.19 -2.98
2.05 -5.47
1.26 -3.56
2.84 -3.56
1.37 -2.31
2.87 -3.56
-1.79 -4.29
3.12 0.55
-0.49 -4.48
4.12 -0.35
-0.66 -4.12
-0.54 -4.90
1.15 -3.70
1.38 -2.96
0.77 -3.56
1.10 -2.86
-2.81 -2.86
4.22 -1.36
-2.10 -4.06
1.30 -6.11
2.50 -3.86
0.58 -3.56
1.63 -3.67
1.36 -3.56
0.57 -3.56
-0.18 -4.90
2.15 -3.28
-2.91 -5.54
-0.19 -3.60
1.96 -1.92
0.82 -0.86
1.74 -5.96
3.14 -2.78
0.37 -2.41
1.77 -4.41
-0.47 -3.96
1.88 -3.56
1.38 -3.56
-0.22 -4.57
-0.88 -3.54
1.70 -3.56
2.50 -7.53
0.32 -3.96
1.61 -3.23
-0.44 -5.69
2.92 -3.43
0.20 -2.54
-0.15 -1.95
1.34 -2.43
2.08 -4.18
7.15 1.30
2.29 -5.75
2.27 -3.56
3.64 -6.20
0.56 -3.44
2.02 -4.34
0.83 -3.61
1.22 -3.56
2.06 0.71
2.14 -2.09
-0.74 -4.43
-4.33 -5.76
1.10 -2.81
2.86 -3.56
0.60 -3.16
4.04 -0.13
-1.26 -8.17
1.56 -3.80
-4.66 -4.79
1.11 -4.00
0.88 -3.56
-0.77 -5.68
0.75 -3.89
0.50 -3.92
-0.01 -3.18
0.72 -2.96
-0.56 -4.34
1.55 -1.25
-0.58 -6.00
-0.67 -7.28
-1.57 -4.18
-0.43 -4.91
-0.96 -2.46
1.47 -3.88
0.17 -4.23
2.37 -3.88
1.93 -1.33
3.89 -0.02
1.66 -3.56
2.07 -3.21
0.45 -3.56
-0.15 0.82
4.70 -1.08
-2.10 -4.89
1.16 -2.59
0.12 -3.56
0.71 -2.04
1.83 -3.56
0.09 -4.93
1.65 -8.07
1.68 -4.30
0.08 -5.33
-1.77 -7.18
3.88 -2.24
-1.05 -6.42
0.97 -7.49
-1.68 -6.98
1.95 -4.98
3.84 -4.17
4.80 -5.38
5.98 -2.64
-2.36 -9.03
-0.33 -7.42
-1.68 -6.63
-2.02 -7.62
1.71 -7.84
2.79 -4.10
0.01 -2.60
-0.32 -6.75
-0.56 -6.03
-0.02 -6.34
-1.66 -8.51
2.60 -6.28
1.90 -8.35
2.06 -6.81
2.97 -4.74
1.88 -6.23
-0.62 -6.72
-0.41 -3.20
-2.06 -2.67
-1.56 -9.85
0.50 0.87
0.69 -7.64
0.44 -8.47
-2.35 -5.81
-2.58 -8.70
-0.27 -6.59
-1.82 -7.63
0.23 -9.31
-2.25 -6.50
4.43 -1.88
2.72 -5.02
7.17 -2.08
5.85 -1.27
7.31 5.29
5.87 -0.45
-0.33 -4.09
3.30 -0.31
-0.45 0.04
2.30 1.27
-1.81 -0.53
-0.34 -3.52
-2.01 -10.03
-0.17 -7.28
2.81 0.77
-0.33 -2.91
0.29 -4.99
2.45 -8.60
-5.29 -3.90
-1.21 -5.37
-0.18 -3.55
8.34 1.94
0.43 -3.05
-0.25 -6.53
4.30 5.68
2.86 -1.85
0.71 -1.00
2.71 1.21
4.29 -2.45
-4.52 -7.75
-0.93 -4.68
3.52 3.12
-0.59 -6.42
1.94 2.47
-0.56 -4.89
6.32 -3.39
-1.26 -4.08
-4.13 -6.32
1.98 -4.33
1.27 -2.53
4.47 3.68
7.51 1.57
7.16 4.24
2.23 -2.09
-0.04 0.49
0.85 -0.30
0.81 1.90
-3.31 -7.12
2.01 -5.83
0.84 -7.86
0.48 -6.70
0.46 -8.11
2.76 -6.30
2.04 -6.56
-1.39 -8.12
4.31 -5.42
-0.63 -7.48
3.39 -5.88
-0.77 -5.71
0.37 -5.47
-0.31 -6.30
-0.94 -4.59
-3.75 -7.07
-4.10 -7.08
-2.14 -5.55
-2.86 -6.09
3.11 5.16
6.37 5.40
4.40 4.12
4.52 5.47
-2.64 -5.68
0.62 -6.69
-1.23 -6.63
3.59 -5.37
-4.48 -6.96
-2.60 -6.51
3.37 -3.10
-3.53 -6.05
-2.03 -7.54
-2.16 -6.88
-3.07 -7.00
-2.05 -6.64
-0.94 -7.31
-2.88 -6.28
-1.63 -5.62
-2.70 -6.35
0.96 -6.09
-3.19 -8.50
-1.07 -6.55
5.71 -3.91
2.58 -3.80
3.44 -5.43
-4.25 -6.95
-5.59 -6.74
3.46 -4.79
-2.31 -5.72
-0.19 -7.66
-3.04 -5.60
-2.58 -6.54
2.09 -5.63
-2.63 -6.98
-3.46 -7.45
-4.65 -6.97
-4.59 -6.64
-3.47 -8.03
2.77 -8.67
-2.29 -6.18
-3.71 -6.89
5.75 -4.65
4.95 1.70
5.86 3.82
4.19 -1.17
4.48 -1.97
7.28 0.63
6.09 -1.45
4.45 -0.71
3.63 -3.84
3.94 -3.20
6.08 1.71
4.68 -1.07
5.18 -1.06
4.89 -4.74
4.01 0.58
4.70 1.80
2.91 -2.87
7.03 4.13
5.29 1.69
4.48 -1.48
4.78 -0.78
7.05 -2.08
4.40 -4.12
5.38 1.72
3.86 -1.53
7.23 2.07
7.81 -2.01
6.17 -2.01
3.68 -2.15
5.84 -0.12
4.40 -1.31
6.01 5.16
5.67 -3.91
5.36 1.09
5.18 0.76
5.92 -0.76
4.32 0.82
4.40 0.20
6.49 3.46
6.09 -2.17
6.55 3.02
5.63 2.74
3.87 -0.37
7.22 1.90
5.92 -0.47
4.34 0.20
2.01 -3.08
5.25 -0.18
6.05 -0.32
4.87 -1.27
5.54 1.33
5.25 -0.92
4.40 -0.57
3.97 -3.95
4.49 1.79
4.77 0.33
4.30 -3.14
6.22 1.17
5.60 -0.23
5.35 -1.22
5.45 -0.94
4.40 1.40
4.65 -2.38
5.10 -2.21
5.26 3.55
5.19 -1.98
6.18 5.40
3.67 -1.86
4.94 -0.12
4.54 1.69
3.85 -1.09
2.15 -3.76
5.90 -1.23
4.33 -1.48
4.40 -0.48
3.23 -3.50
5.00 1.32
6.25 -0.85
5.14 -1.88
3.60 -6.19
4.00 -3.72
4.46 -2.95
4.01 -4.87
5.34 -3.11
4.54 -1.30
4.08 -3.61
4.96 0.26
5.48 -1.91
4.19 -1.76
5.96 2.69
8.42 0.72
3.78 -3.50
5.83 0.86
5.01 -2.46
6.19 0.14
3.48 -2.90
4.49 -5.25
4.19 -1.82
5.59 0.50
6.57 -2.01
2.69 -1.96
3.86 -3.36
1.99 -5.58
3.73 -1.47
3.55 -2.79
6.02 0.72
4.87 -3.53
3.90 -1.99
2.48 -6.54
5.83 0.03
4.15 -3.44
6.08 0.97
2.94 -3.39
4.85 3.36
4.40 -0.49
6.42 3.06
4.04 0.34
6.72 4.12
3.48 -4.99
6.36 -1.31
3.45 0.10
7.22 -0.10
6.15 -0.30
4.40 -1.71
5.55 -1.17
4.63 -1.27
6.02 -1.80
3.04 -2.14
3.77 -4.50
5.76 1.19
4.81 -3.24
5.24 1.41
5.68 -3.00
3.14 -2.68
4.82 -2.00
4.31 -3.21
4.21 -0.64
4.66 -1.28
4.90 -0.35
3.95 -3.32
5.30 -0.02
5.74 3.04
4.67 -1.67
4.16 -3.37
7.18 1.48
4.70 -2.06
2.20 -2.50
3.70 -0.36
6.17 -1.48
4.94 -1.24
4.15 -2.56
2.77 -4.89
4.16 -1.37
2.76 -4.37
7.03 4.21
1.67 -5.10
6.37 1.77
3.84 -3.85
6.13 1.17
6.45 0.97
5.17 -0.20
6.16 0.59
6.44 3.65
4.42 -2.42
7.50 1.96
5.60 2.15
5.79 -1.49
6.04 0.14
5.14 1.27
5.45 -1.36
5.37 -1.68
5.45 1.13
4.88 1.20
4.65 -0.15
2.99 -7.54
4.57 0.68
6.59 2.74
4.13 -3.44
6.55 -1.97
4.84 1.39
3.42 -3.87
3.79 -2.41
4.56 -3.79
5.57 -2.15
5.90 1.24
3.47 0.26
2.96 -2.80
4.40 -0.08
3.85 -3.87
6.00 1.34
3.47 -3.47
5.30 -1.59
4.33 -2.73
4.17 1.61
2.22 0.34
3.66 -3.14
7.83 0.93
4.40 0.46
3.08 -4.73
3.07 -0.42
4.40 -1.62
5.57 1.65
6.28 3.64
3.79 -3.04
0.47 -4.85
4.43 -1.93
4.04 -5.86
-4.10 -4.07
5.63 -1.07
-0.56 -4.87
9.39 -1.84
7.84 -1.54
0.81 -9.61
9.10 -6.12
5.69 -5.52
5.54 -2.34
-2.50 -10.97
-2.31 -7.97
3.19 -5.72
3.22 -7.90
8.46 -1.05
9.82 -1.25
4.29 -7.17
-2.19 -7.75
-1.68 -9.61
2.95 -0.15
4.95 -1.65
5.03 1.06
6.87 1.39
5.06 -2.27
5.71 -0.52
6.41 1.81
6.44 0.36
5.43 0.59
2.12 -2.89
5.99 1.87
4.94 -1.32
5.86 1.72
4.01 -2.87
4.59 -2.11
4.91 -0.49
8.31 1.34
5.32 -0.49
5.69 0.76
5.77 0.76
6.75 2.19
5.61 1.39
6.55 2.18
4.46 -2.68
6.10 1.79
6.49 2.93
5.51 0.97
7.30 4.75
4.35 2.39
4.52 -2.45
5.47 0.92
5.10 -2.45
4.66 0.73
6.98 2.67
7.62 2.20
5.43 -0.88
3.99 -0.65
4.92 -2.17
4.81 -0.44
5.42 0.12
5.10 -2.32
5.33 -2.12
5.10 -2.45
5.35 1.78
3.85 -0.00
4.85 0.14
7.04 1.47
6.92 2.03
6.12 2.43
5.16 1.14
5.10 -2.45
5.05 2.04
5.10 -1.76
5.10 -2.83
4.54 -1.53
3.16 -2.49
5.33 0.47
5.88 1.34
4.08 -1.69
5.64 1.16
5.07 -2.62
4.50 -2.03
3.97 0.74
1.40 -3.33
4.52 -2.71
4.85 1.39
5.17 -3.20
6.47 1.36
7.59 1.95
6.56 -1.39
5.94 3.61
5.05 -1.45
1.73 -1.73
6.92 3.49
7.50 1.66
6.36 1.29
7.09 0.36
6.22 1.39
6.16 3.19
5.14 -3.13
6.19 3.54
4.84 -0.03
8.82 1.22
4.55 -1.02
0.65 -0.53
8.52 0.16
5.50 3.21
6.07 1.31
1.23 -0.59
3.21 0.19
4.59 3.29
3.97 -2.93
2.76 3.04
4.49 1.47
8.21 3.37
5.35 2.91
6.39 3.80
2.55 -7.12
-2.34 -7.21
1.62 -7.10
-2.20 -10.83
0.20 -8.32
-0.45 -7.45
-1.01 -8.74
-0.00 -10.73
-1.30 -9.09
-1.00 -1.80
-1.70 -12.15
-0.61 -4.38
-0.47 -8.51
-0.72 -6.96
-0.30 -7.72
2.87 -6.20
-2.44 -9.96
-2.20 -9.17
3.38 -5.36
2.55 -5.80
-2.34 -10.90
2.98 -7.78
-2.05 -11.74
0.56 -7.70
0.06 -11.54
-1.51 -9.89
1.80 -7.91
-0.43 -11.26
-1.97 -11.08
5.43 0.73
2.70 -5.04
-1.95 -9.18
-3.00 -9.47
-0.45 -3.47
0.74 -0.66
-1.16 -2.72
6.28 3.64
3.34 -1.43
2.02 -4.56
4.48 -1.08
6.13 -2.58
4.79 4.14
5.10 1.34
2.47 -5.08
9.39 1.97
4.48 -2.13
7.19 1.76
5.13 0.06
5.14 1.06
4.21 0.48
-0.43 -3.52
5.06 0.03
4.39 0.01
7.22 -1.61
3.90 -1.02
6.79 -2.20
6.55 -0.08
4.95 1.04
4.96 -3.53
5.12 2.43
6.60 2.08
4.30 -3.11
4.46 -3.94
2.48 -6.47
0.44 -2.60
7.83 0.93
1.82 -3.43
5.83 0.23
8.09 4.32
6.59 -0.89
6.17 -0.38
6.57 -1.14
6.05 0.96
3.93 -1.12
5.68 -1.78
7.81 1.09
1.90 -0.67
6.69 -1.42
4.98 -2.57
5.73 0.25
4.35 -1.25
7.03 0.09
2.80 -3.21
3.73 -2.68
0.24 -8.08
2.74 -6.60
4.28 -0.41
3.62 0.61
3.20 -6.66
-0.88 -5.04
3.60 -3.82
3.77 -8.19
0.17 -8.60
-2.33 -9.80
3.14 -3.08
2.63 -8.30
-4.09 -11.84
-1.93 -6.27
-1.38 -8.41
-2.94 -6.70
5.00 5.66
-0.68 0.76
1.20 -3.00
1.41 -3.66
0.08 -4.15
7.03 -5.95
2.31 1.40
-0.67 -6.89
1.79 -1.17
-1.14 -2.57
2.18 0.94
2.56 -2.19
-0.56 -2.49
2.64 -1.93
1.49 -0.40
-0.60 -3.45
0.08 -3.03
1.46 -4.69
3.87 -0.03
1.94 -5.01
-2.88 -4.62
-0.23 -4.45
-2.40 -2.22
7.67 1.71
5.90 0.75
7.99 -1.37
6.09 -0.50
5.97 2.16
6.73 3.22
5.03 -1.70
1.91 -3.91
3.84 -7.82
4.46 -3.93
6.41 -1.32
3.27 -0.43
7.32 2.20
5.37 -2.11
4.31 -3.05
4.31 -1.09
7.12 -1.25
3.14 -2.47
3.93 1.51
4.31 -1.32
3.78 -0.57
4.31 -2.19
4.31 -1.04
4.31 -1.57
5.84 -0.69
4.31 -1.89
4.31 -0.00
5.84 -1.61
4.31 -1.42
4.31 -2.25
4.31 -2.47
3.93 -1.72
5.75 -1.14
4.31 -2.79
4.54 -1.05
6.42 -0.42
6.14 -0.89
4.31 -0.76
4.12 0.64
4.31 -0.71
4.31 -1.18
4.06 -3.71
4.31 -0.88
4.31 0.07
5.80 -1.14
4.31 -2.07
6.00 0.74
4.50 -3.50
4.28 -0.99
4.31 -2.27
4.31 -1.15
4.43 0.29
3.04 -0.50
5.85 -1.67
5.84 -2.38
5.24 -3.29
4.31 -0.37
1.43 -1.81
4.31 -2.99
6.52 -1.14
7.61 -1.90
6.50 0.49
4.04 -1.57
2.58 -7.61
0.75 -8.16
4.35 -7.94
5.49 -3.80
3.61 -8.26
-2.43 -10.80
5.49 -7.10
-1.02 -12.36
3.66 -4.66
1.44 -12.76
1.84 -12.67
-0.18 -10.96
5.40 -7.26
4.38 -6.42
2.27 -5.48
4.32 -7.62
5.21 -7.13
5.30 -7.93
1.32 -4.45
1.32 -5.46
-1.00 -3.79
1.50 -4.09
-0.64 -3.21
-0.52 -4.35
1.32 -5.64
-0.71 -6.57
-1.92 -4.82
0.08 -3.71
1.53 -0.08
2.06 -4.53
2.18 -5.17
2.48 0.50
2.78 -5.01
4.17 2.15
0.25 -6.69
5.83 4.04
3.65 -7.28
1.08 -5.84
3.69 1.96
1.08 -6.64
3.54 -5.67
4.65 -4.82
-1.68 -5.61
3.64 -6.44
4.34 -6.77
3.95 -2.50
0.20 -2.25
4.40 2.71
2.10 -7.63
2.30 -7.15
2.55 -4.15
0.11 -5.09
2.77 1.02
4.10 -2.22
3.41 -5.80
3.66 -2.12
1.23 -4.25
2.54 0.02
2.78 -5.68
3.53 -5.94
5.17 1.88
1.65 -5.33
0.77 -7.32
4.40 1.72
5.53 -1.92
2.38 -7.38
4.55 -1.76
3.23 -7.11
4.22 -5.99
4.95 -5.25
3.39 -6.81
5.63 0.30
1.39 -6.92
4.52 -4.43
2.26 -7.01
2.98 -6.96
1.97 -6.28
4.83 -6.34
4.93 -3.40
4.82 -5.12
6.98 -1.07
3.13 -4.48
5.10 -5.47
4.66 -3.62
4.06 -5.25
4.00 -5.69
1.98 -8.18
2.57 -6.22
4.52 -5.21
5.38 -3.89
2.35 -6.83
3.73 -6.18
2.50 -7.09
3.78 -5.01
4.87 -5.63
0.37 -8.07
-0.41 -9.07
2.25 -6.59
0.37 -8.21
4.50 -4.50
3.56 -6.68
5.34 -5.62
2.77 -7.76
5.48 0.24
5.94 -2.35
3.09 -6.17
6.12 -1.79
7.00 -1.88
3.85 -7.09
5.44 -6.02
2.77 -6.52
6.48 -2.49
6.22 -0.90
5.41 -1.43
5.84 -0.12
0.48 -6.69
5.26 -5.77
4.63 0.18
5.44 1.19
4.50 -3.86
2.87 -6.41
6.85 -2.71
6.44 -2.60
5.18 -3.54
5.74 -0.46
6.16 0.18
5.29 -0.92
3.27 -6.33
0.37 -7.11
5.03 -5.73
3.42 -6.97
4.39 -1.77
4.80 -7.27
6.51 -2.57
2.32 -6.69
5.30 -4.41
5.12 1.63
2.97 -7.13
4.26 -4.48
6.69 -1.55
6.36 1.36
4.62 -5.12
5.46 -4.50
5.79 -0.92
5.42 -4.64
5.07 -2.22
4.29 -5.29
6.05 -1.84
5.68 -4.47
5.24 -5.13
6.78 2.27
6.71 -0.18
5.25 -4.50
5.43 -4.92
5.41 0.26
6.59 -2.07
2.88 -5.98
5.39 -0.37
2.81 -6.56
2.35 -6.88
2.30 -8.00
2.63 -5.87
2.90 -9.06
5.84 -3.59
4.08 -6.09
4.59 -4.38
3.51 -5.56
4.54 -5.67
3.69 -7.38
5.46 -5.92
4.96 -5.78
2.82 -7.60
2.18 -6.09
2.35 -6.00
4.98 -5.25
6.20 -2.52
-0.08 -5.94
0.21 -8.90
5.10 -5.89
4.97 -0.68
0.34 -7.10
6.41 -6.22
3.95 -4.04
4.65 -4.23
4.30 -6.52
6.90 -2.77
5.11 -4.63
4.52 -3.48
5.74 -2.06
6.21 -1.60
6.23 -4.33
7.28 -0.38
5.48 -4.90
4.45 -3.50
3.56 -7.62
2.67 -5.66
5.11 -1.78
3.90 -3.77
6.27 -2.88
-0.79 -8.59
5.44 -4.06
4.90 -5.21
6.41 -3.09
4.79 -4.40
2.18 -7.32
6.87 -6.65
6.36 0.25
5.95 -3.84
3.78 -5.59
4.62 -7.09
6.80 1.00
5.06 -6.36
4.71 -5.99
3.59 -4.57
6.72 2.99
0.69 -3.51
4.14 1.37
-1.07 -1.15
2.33 1.48
0.14 -0.42
-1.42 -4.22
2.47 0.02
2.48 0.27
-3.11 -3.43
5.19 1.46
1.52 -2.08
-0.31 -1.74
4.81 -2.62
1.22 -6.63
0.78 -0.17
1.86 0.29
2.08 0.04
-2.82 -4.06
5.41 1.31
-0.07 1.36
3.70 -1.81
-1.15 -3.11
3.09 0.52
1.19 0.06
6.41 2.61
1.97 0.51
2.34 -1.64
-0.48 -2.74
1.88 1.86
1.46 -2.72
-1.32 -5.28
2.18 0.26
1.51 -4.22
5.36 -1.90
3.11 -1.40
-2.56 -2.77
0.09 -3.38
-0.35 -4.33
1.82 -4.38
0.43 -0.43
3.19 0.37
0.31 -1.66
5.06 0.77
2.34 -1.95
3.75 -1.60
4.12 0.41
2.63 -1.25
-3.32 -6.57
0.58 -3.00
0.95 -2.31
7.64 3.18
4.66 0.62
6.89 2.43
-2.88 -5.93
1.25 -6.39
-0.25 -5.35
-2.99 -10.97
2.70 -2.92
-0.34 -7.48
0.46 -4.76
6.95 -1.15
-4.31 -5.57
0.16 -4.03
2.90 -6.96
-0.13 -6.53
1.39 -7.94
-2.06 -8.32
0.04 -6.76
-4.21 -10.38
0.89 -10.11
1.32 -3.12
-0.23 -5.56
-0.86 -5.88
-2.66 -6.26
-1.98 -5.31
-3.96 -6.43
-0.65 -7.63
-2.93 -8.73
1.18 -5.90
-2.78 -5.19
-3.84 -9.21
-1.58 -8.48
-3.93 -10.40
1.04 -5.41
3.04 -4.89
-4.55 -9.80
-0.01 -7.75
-0.86 -6.47
1.28 -5.95
1.88 -5.29
2.62 -8.56
0.12 -6.39
3.56 -6.60
5.32 -3.96
3.78 -4.22
0.23 -5.97
-2.91 -8.60
1.32 -3.54
0.80 -4.58
-0.96 -6.29
-2.13 -6.67
-2.46 -6.34
-2.07 -6.65
-2.06 -7.52
-3.36 -5.85
-2.35 -6.24
0.60 -10.15
0.22 -6.37
-2.09 -6.70
-0.25 -6.34
4.79 -3.05
-4.82 -8.47
0.17 -5.18
2.94 -2.30
4.11 -4.20
1.13 -7.93
-1.65 -5.88
-0.82 -6.68
1.89 -4.96
-1.96 -6.83
-5.21 -10.78
2.32 -8.93
-1.81 -8.60
-0.80 -10.09
2.24 -5.91
0.78 -4.51
2.66 -5.17
3.57 -2.77
4.28 -2.29
-1.84 -5.85
2.09 -9.39
2.41 -4.64
0.50 -4.98
-1.47 -9.15
3.44 -6.79
-5.10 -5.53
-3.92 -4.64
3.04 -4.65
-3.65 -7.18
-0.41 -7.80
1.32 -5.09
-2.44 -5.88
2.15 -4.28
3.08 -4.22
3.05 -3.07
-3.77 -8.47
-2.97 -6.89
1.24 -4.29
-2.45 -5.31
-1.63 -6.03
-0.95 -8.29
-2.13 -8.21
2.67 -7.66
-1.05 -5.88
-0.23 -6.36
1.40 -5.80
-0.01 -8.09
1.27 -5.63
2.65 -3.10
-0.38 -6.67
1.12 -5.57
5.59 -3.79
-1.88 -6.94
2.13 -3.94
-0.89 -8.96
0.43 -7.20
-3.24 -6.48
-1.02 -7.95
-3.43 -8.54
-1.26 -4.46
-1.67 -7.02
0.87 -4.61
-2.49 -7.40
-1.81 -8.05
-3.87 -7.07
2.46 -3.03
3.83 -4.90
0.21 -7.40
-1.44 -7.98
-1.62 -5.04
-0.63 -4.69
-0.31 -7.58
-2.37 -6.44
-1.76 -6.71
-3.93 -7.10
-3.16 -6.35
-1.71 -5.76
-2.13 -5.66
-2.80 -5.62
-0.99 -6.68
-3.11 -6.89
-1.58 -6.48
-2.17 -6.75
-2.06 -6.07
-3.43 -6.42
-2.53 -6.80
-2.50 -7.52
-3.41 -7.14
-2.42 -6.72
-3.30 -6.61
-0.56 -4.06
-2.38 -7.01
-3.08 -6.92
-2.22 -7.43
-3.30 -8.50
-2.89 -7.92
-2.10 -8.63
0.10 -7.21
-2.37 -4.32
-2.96 -5.24
1.82 -4.77
0.24 -5.34
-2.25 -5.30
2.05 -4.20
2.23 -5.20
-2.75 -6.18
-2.52 -4.90
1.93 -5.25
-1.16 -6.68
-2.23 -6.06
-0.13 -4.17
0.66 -5.46
-2.51 -6.34
1.24 -3.34
-1.96 -5.77
4.81 -4.36
2.45 -4.92
-0.32 -5.54
0.75 -6.05
-0.61 -4.40
-2.10 -5.87
-1.60 -6.16
-1.16 -6.45
-2.72 -6.86
1.06 -4.77
2.68 -4.06
-0.77 -5.23
3.65 -3.93
-1.48 -6.75
-2.66 -6.81
-1.33 -5.87
1.29 -4.77
-0.63 -6.02
-2.44 -6.52
-1.86 -6.03
-1.72 -6.52
-0.64 -5.83
-0.55 -4.84
-1.68 -6.49
-1.69 -7.60
2.19 -3.49
-0.07 -5.95
0.55 -5.83
-0.81 -4.81
2.25 -4.47
0.46 -3.91
-1.22 -6.29
-3.36 -5.20
-2.97 -5.63
-3.65 -6.59
-1.77 -6.09
-3.04 -6.34
-2.23 -7.70
-1.79 -5.79
-4.27 -7.20
0.67 -5.15
-2.01 -5.46
1.08 -4.77
3.38 -1.06
-0.40 -5.36
2.55 -5.00
-2.20 -5.68
-1.05 -6.26
-1.16 -4.43
1.59 -5.45
1.54 -4.99
1.02 -4.60
4.73 -1.25
1.40 -5.00
0.46 -7.00
-2.55 -6.72
2.68 0.70
0.81 -4.12
-0.05 -6.35
-1.48 -6.76
1.96 -4.48
-0.42 -4.13
1.98 -4.77
-2.83 -6.47
0.01 -5.80
-2.77 -5.48
-2.11 -5.29
1.10 -5.50
2.80 -2.81
0.65 -5.61
0.91 -4.03
-1.42 -5.33
1.20 -2.99
1.55 -4.15
3.39 -4.32
0.98 -4.55
-0.92 -6.26
-0.65 -7.49
2.13 -4.77
-1.95 -6.68
-2.96 -7.21
2.34 -3.75
6.52 1.64
8.33 5.80
8.43 -6.19
4.21 -3.23
5.96 -3.50
10.18 4.22
5.35 -0.74
7.60 0.41
5.68 -0.36
7.99 -0.44
7.44 -4.16
6.86 -2.58
8.49 -3.62
10.50 1.89
4.89 -2.32
4.62 0.15
6.06 -6.16
5.54 -2.82
7.85 -0.87
2.04 -4.52
1.84 -5.36
0.97 -2.96
-0.48 -4.98
0.81 -5.53
2.94 -3.97
1.93 -3.27
7.34 -1.86
4.35 -3.36
5.89 -1.44
2.59 -3.88
5.48 -0.03
6.26 1.65
1.20 -3.03
2.86 -3.03
4.14 0.01
4.78 -1.82
2.55 -3.58
2.43 -3.18
1.71 -3.03
1.71 -4.22
0.08 -5.84
3.53 -2.97
2.96 -3.03
1.02 -4.51
1.65 -2.53
2.19 -3.94
2.52 -3.05
4.07 -2.46
5.09 -2.70
2.92 -4.03
0.13 -5.43
1.50 -2.59
2.00 -2.33
3.91 -2.31
3.59 -2.14
2.46 -4.08
4.59 -2.08
3.66 -1.55
-0.17 -5.29
5.76 0.24
1.43 -2.62
4.35 -4.05
2.06 -3.03
7.04 -2.04
-2.86 -7.00
6.01 -2.32
1.07 -3.45
0.31 -5.19
-0.09 -5.24
3.62 -3.03
2.39 -3.03
2.66 -1.01
1.97 -3.72
2.52 -3.68
2.06 -3.80
1.23 -3.73
5.95 0.33
-1.82 -2.68
2.40 -2.82
3.97 -4.28
-0.28 -4.32
9.24 0.13
5.05 -1.76
3.56 -1.98
4.62 -2.71
-0.34 -2.76
4.72 -3.18
2.21 -4.88
4.37 -3.97
-1.77 -6.91
7.09 -2.71
5.26 0.17
-0.99 -6.27
2.79 -2.53
6.45 -0.67
3.34 -3.86
5.58 -1.70
4.66 -3.38
4.31 -3.11
3.26 -3.75
3.90 -3.03
2.83 -3.66
0.74 -1.29
5.18 -3.27
2.30 -3.06
3.45 -2.89
3.57 -2.57
2.90 -1.64
6.11 -2.57
-1.87 -6.64
1.03 -3.01
-1.72 -7.54
-0.99 -5.59
3.02 -4.11
3.36 -1.26
1.24 -2.72
5.41 -2.48
-0.08 -5.91
7.86 -0.16
6.47 -1.79
9.15 0.62
6.23 0.94
2.23 -3.48
0.34 -3.11
3.66 -2.24
3.51 -3.36
6.40 1.54
-0.06 -3.67
2.20 -3.22
5.31 -1.67
4.48 -2.99
2.11 -3.03
-0.14 -4.07
0.51 -4.56
-3.94 -6.39
5.65 -1.86
7.00 -2.34
3.94 -3.18
2.42 -2.76
3.03 -3.95
6.61 -1.60
5.59 -2.00
1.55 -4.09
6.60 -0.63
0.14 -3.03
1.42 -4.63
1.15 -4.97
2.56 -3.03
3.01 -3.81
2.55 -3.28
1.81 -4.74
3.57 -3.03
1.82 -2.34
7.43 -3.09
2.89 -3.47
1.60 -2.51
3.79 -1.97
3.92 -2.93
5.18 -2.57
-1.41 -4.93
-0.12 -5.03
1.01 -3.53
3.62 -1.07
-3.58 -5.84
7.10 2.30
6.12 2.18
7.22 -0.16
7.36 3.23
5.17 -3.71
7.18 4.48
5.71 -2.00
6.17 2.70
6.92 0.78
7.76 4.42
5.85 2.51
5.66 0.06
6.54 3.15
6.61 2.44
5.86 0.31
6.74 2.22
5.47 -1.01
6.13 1.76
6.45 1.73
6.04 -1.65
5.11 -3.42
5.59 -0.75
7.11 3.20
5.54 0.34
5.50 -1.02
6.40 1.90
6.33 1.89
6.34 4.08
0.26 -9.03
5.68 0.49
7.50 4.04
6.24 -0.36
6.11 -4.18
7.36 2.19
5.98 -0.98
5.74 0.85
6.13 -0.10
6.13 -3.23
7.32 2.85
7.01 3.27
6.32 0.71
5.72 -3.77
6.18 3.26
5.59 -1.45
6.22 2.79
5.45 -1.19
6.33 3.09
5.72 1.06
4.72 -4.75
4.59 -5.03
5.25 -5.83
4.12 -5.43
2.61 -6.87
7.50 2.24
6.74 2.07
6.86 3.66
6.13 1.38
6.99 2.48
6.31 -1.13
5.35 1.27
7.01 2.19
5.00 0.58
4.54 -4.80
7.01 1.23
4.73 -3.57
2.77 -10.60
5.79 -4.49
6.22 2.21
6.22 0.12
6.05 2.00
5.37 2.44
6.81 4.09
4.80 -0.27
5.76 0.35
6.69 3.00
7.25 4.20
6.58 -2.63
4.05 -3.57
5.77 -1.01
4.27 -1.87
5.01 -0.02
0.49 -2.28
1.63 1.61
3.80 -4.86
5.20 -4.04
5.25 -5.62
2.15 -3.31
5.66 -0.10
2.49 -7.86
2.75 -7.41
6.00 -3.35
2.79 -3.54
6.49 -3.74
0.28 -8.49
4.65 -2.62
5.41 -1.24
3.97 -0.52
10.42 -0.11
5.65 -2.99
5.23 -2.90
4.30 -1.10
1.21 -8.82
0.39 -4.43
1.23 -4.88
1.77 -4.43
4.85 -4.13
4.74 -1.47
-1.75 -8.52
2.29 -4.70
-2.52 -2.11
3.76 -5.17
5.27 -5.87
2.98 -7.77
1.65 -5.29
1.90 -4.94
2.92 -4.75
3.02 -6.24
-0.48 -4.43
4.81 -7.49
2.37 -3.28
-1.96 -5.24
3.39 -4.42
6.96 -2.34
7.24 -2.81
4.09 -5.54
4.02 -6.31
2.02 -6.01
-1.66 -11.08
4.50 -5.79
4.19 -1.51
0.71 -4.41
4.79 -1.87
5.08 -4.67
2.89 -1.60
1.62 -2.24
2.41 -5.29
3.85 -4.16
-0.05 -4.47
3.84 -2.72
3.72 -7.00
0.26 -4.56
2.20 -6.33
2.23 -8.45
9.02 -0.57
0.63 -6.30
2.56 -4.29
0.67 -6.59
2.46 -2.74
-5.76 -7.18
1.81 -4.54
5.79 -2.34
5.19 0.09
1.52 -4.19
1.45 -4.21
3.49 -1.07
2.57 -4.47
2.76 -4.76
2.10 -3.52
4.74 -6.95
2.44 -2.43
5.68 -3.39
2.87 -6.18
-0.09 -7.49
2.81 -3.44
0.48 -4.47
2.83 -7.42
6.19 -5.59
5.36 -2.01
1.99 -3.54
3.34 -5.96
0.22 -3.68
6.28 -5.78
0.86 -7.99
2.67 -8.13
6.65 -2.88
1.72 -1.59
-0.27 -4.70
1.55 -4.43
6.28 0.34
2.08 -3.90
3.30 -4.85
7.57 1.94
0.91 -4.35
3.30 -4.88
5.30 2.22
9.35 0.88
2.45 -3.81
8.10 -0.77
7.14 -1.99
-0.25 -4.47
0.35 -4.47
5.61 -4.28
5.43 -1.12
3.94 -3.17
5.54 -2.51
7.13 -1.85
2.57 -4.36
5.93 -1.69
4.29 -5.85
2.09 -4.41
2.52 -5.20
2.33 -6.60
4.84 -5.99
4.19 -5.44
4.63 -5.23
2.54 -4.25
1.77 -5.69
-1.53 -4.47
1.53 -3.28
1.24 -5.40
4.25 -1.33
4.08 -0.86
10.26 -1.81
8.38 -0.81
0.66 -5.51
2.26 -7.65
2.45 -4.12
2.26 -4.47
6.51 -1.63
0.72 -6.81
-2.38 -4.47
3.81 -6.52
2.53 -3.81
3.35 -4.47
2.40 -7.35
0.33 -10.26
2.48 -1.60
4.03 -5.59
5.67 -2.18
2.48 -1.14
2.17 -4.91
3.29 -3.64
2.84 -4.80
4.74 -7.29
5.76 -0.15
2.48 -4.47
6.42 -6.70
3.37 -2.25
-1.20 -4.04
5.82 -4.10
2.26 -4.41
5.41 -5.79
4.93 -5.05
1.39 -4.47
5.18 -3.49
1.61 -4.88
3.35 -6.49
5.62 -3.56
2.54 -4.47
9.87 -0.39
3.07 -4.03
4.37 -2.82
0.15 -5.81
4.83 -3.13
1.08 -4.50
2.73 -6.20
-2.81 -0.18
6.36 -5.84
5.15 -1.00
6.56 1.90
-3.08 -6.35
4.26 -0.35
0.94 -2.21
2.60 -4.40
-0.59 -5.54
-2.39 -6.22
0.01 -4.57
9.80 1.59
8.94 0.61
7.16 5.84
3.35 -2.31
3.93 -1.35
4.46 -1.28
-3.73 -2.77
-2.45 -6.19
1.93 -2.32
3.84 3.96
5.94 2.32
-3.05 -6.37
7.52 3.80
4.03 -5.00
4.10 1.73
-1.08 -3.24
2.79 0.00
1.04 -2.68
3.39 2.26
3.41 -2.96
2.03 -3.92
7.26 -1.81
4.14 -7.56
5.58 -2.67
1.34 -5.27
-2.34 -7.95
-3.93 -9.07
5.45 -2.60
-3.87 -9.28
1.98 -2.82
4.57 -0.17
2.77 -6.56
4.00 -2.99
8.26 3.03
5.52 -4.09
5.82 -5.01
2.48 -1.78
8.38 1.31
10.62 -2.50
11.95 0.81
7.58 3.81
5.52 -4.67
9.67 0.81
7.35 -5.02
3.33 -6.10
5.38 -4.75
4.71 -4.61
5.52 -3.92
9.10 2.58
2.99 -4.44
7.00 1.39
6.33 -0.74
5.52 -5.17
6.64 2.46
5.52 -2.74
7.16 -1.75
8.78 3.33
10.79 2.85
7.70 -0.07
7.80 -3.87
10.89 -2.36
9.83 2.26
8.64 4.80
10.46 -1.41
9.99 0.32
9.87 3.10
6.26 -5.52
10.28 -1.35
5.91 -2.58
7.40 -0.54
5.52 -3.05
6.97 -3.17
9.38 2.25
11.18 0.12
5.15 1.77
2.11 0.57
-4.16 -2.65
-1.25 -1.85
0.69 -2.05
0.70 0.51
-0.41 -0.75
-1.77 -1.29
-0.79 0.86
5.00 -0.95
1.66 -3.72
6.07 0.82
-1.50 -6.13
-0.43 -6.06
-2.66 -6.76
-2.77 -5.23
-0.37 -5.18
-2.86 -5.62
-2.63 -6.46
-5.44 -6.01
-4.45 -7.42
-2.76 -8.08
-3.47 -5.88
-1.14 -7.02
-0.52 -5.64
-2.08 -5.08
0.85 -6.75
-1.14 -7.50
-1.85 -5.67
-2.78 -6.84
-0.27 -3.06
-1.51 -8.08
-4.52 -7.86
1.62 -4.89
-0.91 -6.45
-3.77 -5.86
-0.69 -6.57
6.73 2.38
-1.07 -7.39
-2.76 -5.66
-0.15 -6.06
-3.22 -6.93
-0.93 -6.39
-1.34 -7.53
-2.13 -6.45
-0.79 -6.22
-2.52 -8.55
-1.12 -7.41
-2.08 -7.72
-0.24 -4.64
-2.65 -5.57
-1.20 -6.33
-3.63 -7.68
-0.23 -5.16
-4.77 -7.81
-2.82 -9.27
-2.57 -6.71
-1.67 -5.72
-2.41 -6.11
-2.07 -6.73
-1.25 -7.66
0.30 -6.32
0.15 -4.85
-0.49 -7.35
-1.79 -5.84
1.66 -4.73
-3.51 -4.50
-4.36 -6.11
-1.32 -7.72
-1.78 -6.72
-2.38 -7.84
-3.32 -7.32
-4.08 -7.32
-2.05 -6.52
1.16 -6.19
-3.09 -6.66
-2.85 -7.63
-1.68 -7.66
-2.91 -7.00
-3.30 -7.20
-2.55 -5.30
-0.40 -6.15
-2.01 -3.91
-2.37 -7.60
-3.05 -6.83
-2.76 -6.44
-2.39 -7.81
1.93 -7.55
-2.96 -6.62
-0.46 -4.81
-1.60 -7.47
3.15 -10.56
-1.10 -11.82
7.11 -8.82
2.38 -9.90
6.56 -6.61
3.79 -9.25
6.56 -7.85
4.54 -11.54
1.56 -12.70
5.18 -6.48
4.55 -6.24
6.14 -7.89
-0.41 -12.39
3.58 -7.49
-0.44 -10.15
-1.59 -9.93
-1.20 -11.07
3.48 -6.10
0.94 -10.46
4.86 -5.07
2.20 -8.00
0.77 -10.10
6.14 1.39
-0.71 -11.39
2.67 -6.49
4.58 -7.09
0.14 -10.44
0.69 -11.24
4.06 1.16
5.56 3.26
10.83 1.53
10.08 1.82
8.93 0.19
8.20 4.22
10.39 1.65
10.16 3.41
7.63 0.83
7.94 -0.98
11.01 2.72
-3.14 -5.84
-4.37 -6.14
-3.46 -7.31
-5.05 -6.01
-3.63 -5.03
-2.33 -4.53
-1.75 -4.52
-4.14 -6.70
-4.01 -5.05
-4.02 -5.91
-2.32 -6.18
-2.70 -5.92
-3.05 -6.53
-0.35 -4.94
-2.18 -7.13
2.23 -3.77
-1.06 -7.38
-3.73 -4.78
-2.98 -4.87
-1.28 -5.74
-4.82 -6.49
-2.37 -4.90
-2.56 -8.27
-1.93 -5.49
-4.60 -7.44
-2.33 -5.58
-0.97 -6.89
-3.91 -5.95
-0.50 -6.33
-2.16 -7.16
-2.62 -5.09
-2.66 -6.29
-2.20 -5.92
-0.89 -5.88
-3.05 -6.13
-3.37 -5.66
-2.82 -7.66
-3.58 -5.31
-1.82 -6.62
-2.30 -5.15
-4.09 -6.80
-4.50 -6.54
-0.41 -5.90
-1.62 -4.52
-2.58 -6.21
-3.48 -5.84
-4.04 -5.45
-1.44 -8.44
-3.24 -6.84
-3.50 -6.43
0.57 -3.03
-2.42 -7.35
-3.16 -6.96
-0.49 -3.19
-3.48 -5.95
-0.66 -3.83
-3.73 -5.14
-2.36 -6.43
-3.67 -6.25
-3.41 -5.13
0.30 -4.85
-2.12 -6.29
-0.64 -5.80
-2.79 -3.88
-4.20 -6.62
-1.98 -5.60
-3.17 -6.95
-3.67 -6.51
-3.02 -5.10
-0.59 -3.91
-5.51 -5.81
-2.37 -6.99
-4.86 -4.83
-2.21 -5.83
5.45 0.28
5.11 3.43
4.11 0.28
3.84 -0.91
4.64 4.23
5.55 2.08
5.87 1.83
6.22 2.24
5.67 4.55
6.46 -0.31
3.12 -0.78
4.11 -1.43
3.32 -2.01
2.67 -2.20
5.58 2.01
6.35 3.58
4.55 2.71
5.93 2.19
4.93 -0.72
4.97 -0.44
3.91 -2.72
1.83 -3.98
5.12 -1.61
3.01 1.45
2.72 1.34
4.11 -0.11
5.50 2.27
5.82 3.36
5.94 1.83
3.73 -0.30
4.39 1.56
2.40 -0.64
-0.13 -1.37
5.18 2.72
5.21 1.83
3.82 3.50
4.11 0.53
0.30 -3.49
4.90 1.20
4.12 0.79
5.27 5.93
3.45 1.54
4.12 0.00
3.45 -0.83
6.32 -1.98
3.66 -3.03
5.48 0.39
4.11 -1.00
3.70 2.52
6.30 5.48
5.19 1.95
7.18 5.12
7.50 3.47
4.11 -0.45
5.24 -0.83
6.27 -1.33
3.70 2.43
5.93 3.70
3.65 3.68
5.74 -0.28
5.00 0.30
4.56 1.68
4.83 1.99
3.37 -1.41
7.26 0.17
5.65 0.49
5.95 -0.73
6.14 2.05
3.62 6.61
3.72 -0.40
4.05 -0.39
5.93 -1.07
4.40 -2.22
3.62 -0.79
4.11 0.51
4.36 0.64
3.95 -1.52
4.11 3.10
1.56 -1.65
6.68 1.50
3.50 2.28
3.29 -1.14
5.87 -1.52
6.40 2.26
5.02 0.27
1.16 1.75
6.04 3.95
3.26 -2.63
4.93 1.33
4.23 -4.21
4.11 1.71
5.55 -0.97
3.76 -2.73
5.26 0.74
3.24 0.15
3.01 -4.23
1.94 1.09
5.88 -0.73
4.90 1.78
2.87 -0.30
4.11 0.89
4.35 4.75
4.57 2.43
6.99 0.80
4.72 -0.85
2.88 -1.05
6.55 2.94
4.22 -1.00
5.66 2.86
6.39 3.92
6.82 3.16
4.78 0.07
1.56 -0.65
2.19 -1.90
5.90 1.10
4.25 -0.67
4.94 1.75
4.94 5.85
4.97 -0.28
4.04 -0.30
3.92 -0.61
5.03 0.82
3.97 -1.61
6.46 0.51
4.47 -1.63
3.02 -1.63
2.33 -2.58
6.35 -0.24
3.37 -4.38
5.25 -0.60
5.05 0.22
2.65 -2.58
0.66 -1.37
4.09 -1.80
5.36 3.39
6.79 1.40
5.57 0.12
-0.21 -4.99
4.11 2.37
7.61 -1.46
4.11 0.93
6.70 2.18
4.11 -1.96
1.52 -2.43
4.45 1.14
4.11 -1.11
5.62 3.61
4.67 0.03
7.84 1.19
5.30 2.58
4.45 3.02
4.04 -0.78
4.11 0.71
6.40 1.23
2.43 -4.67
6.63 1.13
1.86 0.57
4.61 2.35
2.67 -2.80
5.35 0.60
5.22 0.10
6.12 1.12
5.44 1.03
0.86 -1.62
3.92 -0.73
5.26 1.13
6.19 -0.23
5.33 0.76
4.11 1.34
5.93 0.20
4.11 -0.28
3.74 -1.99
3.52 -0.66
3.88 -1.43
-0.70 -3.42
5.66 3.30
5.58 3.78
6.39 5.68
6.32 4.37
5.51 0.76
3.73 -0.42
6.02 4.67
3.99 -1.16
4.58 -0.01
6.47 -0.24
5.42 0.72
5.05 3.96
5.87 0.99
4.01 1.88
4.07 1.44
3.24 -0.10
2.73 -0.81
6.47 -0.01
4.12 -1.76
4.71 1.22
2.97 -1.95
5.75 -1.75
6.14 2.13
3.05 -0.61
4.54 -1.97
2.93 0.54
6.01 3.47
4.55 0.67
5.19 4.80
4.80 2.90
4.44 5.82
4.09 3.17
5.64 -0.10
3.92 -0.38
4.68 2.48
4.43 1.37
2.85 0.87
5.25 4.95
3.94 0.16
5.17 -1.05
4.11 2.01
4.53 1.22
6.15 4.19
3.69 -0.51
4.04 -3.14
3.31 0.53
4.09 1.25
2.72 1.89
4.99 1.35
1.55 -0.05
2.18 -1.93
4.11 0.71
0.87 -2.16
6.86 1.82
4.51 2.84
5.94 -0.60
4.61 0.21
3.45 -0.75
5.91 2.51
6.11 1.46
2.04 -3.49
5.04 -3.07
5.66 0.17
5.44 -2.12
5.61 0.66
4.11 0.72
4.11 -0.72
5.75 2.29
2.00 -3.18
5.46 -1.23
3.48 -1.26
6.11 0.40
3.45 -1.22
2.60 -1.88
4.89 -0.21
6.37 -1.14
5.93 2.99
4.11 0.59
5.85 3.98
7.18 -0.50
3.16 -2.96
4.11 0.19
4.51 0.80
4.11 0.38
2.01 -2.66
1.93 -4.67
1.18 -2.44
1.75 -3.72
0.41 -1.89
4.45 -0.37
4.46 1.77
-1.82 1.42
1.93 -1.75
-1.46 -5.01
1.12 -2.73
1.65 0.74
-0.94 -6.55
-0.75 -3.90
0.95 -0.15
3.65 -1.59
1.35 -6.13
3.03 0.94
1.10 0.21
2.46 -6.69
5.75 4.76
4.02 -0.29
2.41 -4.73
1.17 -1.20
1.43 -3.20
-3.75 -6.74
3.96 -3.33
-0.60 -6.21
1.71 -2.81
2.34 3.26
0.95 -3.35
4.08 3.43
-2.24 -1.61
-1.66 -3.74
0.39 -3.83
2.97 -2.98
0.98 -0.69
1.62 -3.51
0.90 -5.40
1.34 -3.77
1.49 -0.80
1.13 -2.17
0.98 -2.00
0.27 -1.75
1.64 -2.67
1.32 -3.40
6.54 -2.67
1.04 -2.04
0.98 -0.55
8.11 2.13
5.51 1.56
6.80 3.72
5.79 -0.16
7.00 3.21
5.84 1.60
-4.53 -5.92
-4.27 -6.52
-4.67 -5.89
-4.55 -5.53
-4.80 -6.32
-4.33 -4.46
-4.50 -6.39
-5.06 -6.17
-4.51 -5.81
-4.67 -6.00
-4.60 -5.66
-5.93 -6.72
-4.30 -5.92
-4.27 -6.05
-4.09 -6.32
-5.49 -5.92
-4.92 -6.05
-4.30 -6.51
-2.99 -4.33
-5.08 -5.58
-5.18 -5.57
-4.97 -5.75
-4.43 -6.71
-4.41 -5.81
-4.27 -5.76
-3.84 -6.20
-5.42 -5.92
-4.71 -5.67
-3.49 -6.02
-5.42 -6.76
-3.64 -5.92
-4.12 -6.01
8.79 -3.44
1.84 -4.05
7.14 -3.41
7.67 -5.62
7.26 -4.15
10.64 -2.11
6.62 -5.14
6.99 -3.05
5.50 -4.56
7.14 -3.13
11.21 -3.26
6.89 -5.22
4.20 -6.24
6.62 -5.51
6.12 -3.58
10.35 -4.12
7.99 -4.71
5.90 -4.35
-0.80 -6.42
7.15 -5.44
8.43 -4.74
8.54 -4.07
11.08 -2.34
6.69 -4.78
7.58 -4.33
6.26 -4.35
10.32 -1.66
4.94 -5.06
5.03 -5.40
8.48 -2.90
9.98 -2.78
5.62 -4.38
4.68 -6.05
8.17 -4.58
7.90 -0.36
7.60 -3.91
1.41 -4.98
8.16 -4.46
7.14 -3.44
13.22 -0.65
3.34 -5.54
6.32 -5.73
9.97 -3.49
7.17 -4.33
5.81 -5.09
0.78 -7.13
11.87 -1.84
7.14 -3.22
6.38 -3.79
7.14 -2.79
6.80 -5.92
6.16 -6.12
7.60 -3.44
6.58 -3.64
7.14 -2.98
7.05 -4.67
9.73 -3.89
7.14 -2.83
7.41 -3.68
7.05 -5.25
9.41 -4.00
7.14 -2.51
7.29 -3.93
6.66 -4.20
3.72 -5.57
8.02 -4.24
8.02 -4.28
8.16 -4.05
7.14 -3.71
6.92 -3.01
9.45 -5.40
9.01 -3.15
5.56 -4.37
8.30 -4.37
3.54 -5.83
6.05 -5.03
10.22 -3.53
5.68 -5.23
8.15 -4.19
8.90 -5.67
7.39 -5.19
8.08 -2.09
7.14 -2.19
7.14 -2.46
7.44 -4.59
8.61 -2.41
9.64 -3.72
6.67 -4.59
7.03 -2.94
7.14 -3.07
4.28 -3.31
5.95 -5.01
7.14 -3.37
7.55 -4.46
4.11 -5.29
9.49 -4.56
6.83 -4.84
4.38 -4.15
9.49 -5.37
6.45 -4.53
3.87 -4.57
-0.07 -6.06
8.01 -4.14
7.14 -3.72
6.15 -6.19
7.14 -2.87
8.06 -6.07
7.97 -3.05
8.53 -3.38
4.25 -4.59
8.66 -4.99
4.95 -4.86
8.45 -3.30
8.19 -2.85
12.83 0.67
4.97 -7.03
11.06 -1.09
11.28 -3.46
8.55 -4.68
2.49 -5.92
8.26 -4.65
3.25 -6.51
8.79 -2.93
8.14 -4.85
9.02 -5.01
8.97 -4.80
5.69 -3.43
7.02 -6.93
8.07 -3.99
3.93 -5.57
3.83 -5.14
6.89 -4.10
7.03 -4.12
9.51 -5.08
1.04 -5.11
9.90 -4.42
6.09 -4.44
8.54 -4.31
6.39 -4.27
8.23 -4.20
8.43 -4.25
11.57 -2.70
8.21 -3.90
8.22 -4.12
6.40 -4.78
7.46 -2.23
4.26 -1.29
-2.67 -4.43
-0.70 -5.47
5.20 0.68
5.43 2.36
3.86 -1.32
3.21 -2.19
2.53 -3.86
0.64 -5.05
-2.34 -9.20
-0.88 -12.34
0.86 -5.27
1.25 -8.25
2.73 -7.79
4.24 -2.63
1.25 -5.53
4.93 -3.24
0.24 -4.67
0.98 -6.51
0.86 -7.22
5.24 -2.84
3.41 -6.66
4.91 -3.96
1.28 -5.25
5.38 -3.37
6.31 -5.16
4.79 2.59
-2.20 -8.33
1.30 -4.31
-0.77 -6.97
2.81 -6.85
3.93 -5.23
1.89 -5.75
3.74 -4.63
1.02 -5.60
5.71 -0.04
1.53 -7.11
4.38 -3.62
3.55 -2.99
-1.63 -7.29
-0.58 -5.73
0.09 -6.57
4.93 -4.58
-2.57 -6.89
0.86 -7.48
5.87 -2.79
3.02 -6.30
1.05 -6.64
3.88 -3.16
6.17 -3.37
2.97 -6.63
-1.72 -7.54
1.69 -8.23
0.86 -6.26
1.83 -5.17
1.01 -7.76
4.19 -3.83
2.83 -3.39
3.06 -5.85
7.37 2.62
1.95 -5.09
2.66 -7.04
4.48 -5.02
-1.45 -5.41
3.24 -2.13
0.44 -6.46
1.05 -5.53
4.97 -2.03
4.86 -1.89
4.98 -4.55
5.14 -2.41
6.07 -1.14
-5.18 -5.46
5.89 -3.00
7.52 -0.43
2.19 -6.56
3.25 -4.82
0.81 -6.67
4.87 -7.43
6.70 -5.38
5.52 -6.33
4.77 -5.98
8.78 -5.82
11.07 -3.80
5.97 -7.15
4.54 -7.38
11.54 -3.58
12.14 -3.63
6.46 -6.70
5.52 -4.81
12.23 -4.74
6.91 -6.00
6.46 -4.67
5.52 -6.32
8.10 -5.13
5.52 -5.00
9.29 -5.60
4.96 -7.27
4.47 -7.36
6.57 -6.73
6.16 -5.98
4.86 -7.70
7.49 -6.21
8.57 -6.96
5.52 -6.31
6.21 -6.52
2.98 -7.20
6.51 -6.02
6.72 -6.45
6.06 -7.18
5.52 -6.32
3.76 -6.97
5.21 -7.23
6.19 -7.21
6.27 -5.81
10.55 -4.36
5.52 -5.97
5.88 -7.51
4.63 -7.96
8.24 -4.33
5.21 -7.43
6.33 -7.80
7.48 -4.50
6.68 -6.55
9.06 -5.69
3.59 -7.47
5.52 -6.12
5.09 -7.16
6.25 -5.53
7.94 -5.26
8.49 -5.75
9.97 -5.42
11.96 -3.73
7.75 -1.37
6.65 -6.54
8.69 -5.32
6.29 -7.33
9.54 -5.39
6.71 -6.44
5.85 -6.40
8.27 -5.86
6.88 -6.54
2.61 -6.32
5.84 -7.00
6.26 -7.13
2.50 -8.11
5.52 -6.30
3.86 -7.43
6.25 -7.03
5.21 -5.83
10.08 -4.15
9.15 -6.24
5.21 -6.58
7.24 -5.73
6.27 -6.88
6.95 -7.38
9.36 -4.93
6.33 -7.86
6.99 -6.99
5.52 -6.20
9.27 -4.77
6.46 -7.37
5.47 -6.52
8.88 -5.62
6.67 -5.45
4.64 -7.91
6.38 -5.77
5.52 -4.98
7.18 -5.74
4.80 -7.27
5.52 -5.97
5.33 -4.21
10.08 -5.61
5.52 -4.21
8.94 -1.68
8.27 -5.92
10.50 -5.26
5.52 -4.66
4.41 -7.38
4.15 -8.13
5.52 -5.80
6.61 -6.76
6.14 -6.76
6.42 -7.29
6.05 -7.07
5.19 -6.17
7.45 -6.40
4.73 -6.90
2.61 -6.78
5.20 -5.72
4.96 -7.21
5.08 -7.73
7.80 -4.23
11.12 -3.05
7.88 -5.66
6.72 -5.02
10.74 -6.50
5.52 -5.13
5.16 -6.92
5.52 -5.54
6.48 -6.95
7.62 -6.15
9.26 -3.92
4.59 -7.52
9.94 -6.27
6.50 -8.65
6.53 -7.70
5.48 -6.98
5.57 -7.41
5.52 -5.50
5.01 -8.43
11.23 -4.11
5.48 -6.55
4.97 -6.11
5.52 -6.24
7.35 -6.25
11.43 -1.69
5.46 -6.70
5.52 -5.98
9.36 -5.18
9.20 -5.24
6.20 -6.38
6.08 -6.79
5.52 -4.42
6.58 -4.21
6.43 -7.29
5.89 -8.39
9.37 -5.11
11.04 -4.67
4.42 -7.91
5.96 -7.32
3.76 -8.11
6.04 -5.33
7.78 -7.15
6.67 -6.28
5.52 -6.20
4.36 -7.93
8.19 -4.73
8.47 -5.96
7.85 -6.92
5.64 -4.32
5.53 -7.41
5.59 -7.83
4.00 -8.35
5.91 -5.63
6.59 -6.76
7.99 -5.60
4.69 -7.24
3.94 -8.43
7.09 -3.98
8.93 -5.92
9.49 -5.65
6.14 -7.33
4.36 -7.65
6.93 -6.50
6.00 -6.64
3.20 -8.13
5.64 -5.30
6.54 -5.73
5.52 -6.28
8.79 -5.86
6.34 -5.40
6.57 -7.26
6.60 -6.15
10.45 -4.87
10.16 -1.63
5.73 -6.61
10.02 -3.63
9.41 -5.69
3.61 -7.75
6.90 -7.23
4.62 -7.02
5.57 -6.35
9.56 -4.16
6.08 -6.88
5.64 -7.76
10.99 -3.80
7.67 -3.82
5.52 -6.19
5.24 -5.73
10.27 -3.73
8.65 -6.88
5.31 -5.90
2.67 -6.28
6.78 -7.16
7.90 -4.21
9.74 -4.71
4.74 -6.68
6.99 -6.79
5.34 -7.27
7.32 -6.02
7.63 -4.58
5.01 -7.02
5.32 -6.80
8.49 -3.73
7.52 -3.98
5.81 -5.86
9.63 -5.52
6.50 -4.43
5.77 -6.60
11.51 -3.93
3.66 -7.60
4.71 -8.33
6.40 -7.48
6.05 -6.73
4.04 -7.02
8.03 -5.38
5.29 -7.11
4.45 -6.68
8.22 -6.22
10.19 -2.02
6.65 -6.84
6.90 -6.74
8.16 -6.11
11.57 -3.80
5.30 -6.33
6.65 -6.95
12.60 -4.34
10.50 -6.21
9.90 -4.26
9.77 -4.96
6.82 -5.64
10.14 0.15
5.52 -6.01
7.26 -5.44
9.14 -5.78
6.92 -6.92
8.30 -4.92
6.50 -7.14
11.15 -2.72
5.52 -6.43
7.00 -5.63
5.52 -4.87
5.38 -5.83
8.44 -6.68
5.52 -4.25
8.58 -5.78
8.49 -7.08
7.52 -5.73
8.15 -5.34
6.30 -7.89
6.79 -7.47
5.52 -6.24
9.18 -3.33
6.80 -6.70
6.58 -6.67
6.40 -6.82
3.89 -6.74
5.52 -3.96
5.63 -6.66
5.90 -6.56
3.40 -7.56
2.38 -7.09
5.52 -4.26
4.88 -5.46
5.52 -6.55
6.73 -6.98
6.56 -5.71
5.52 -4.38
3.83 -8.05
2.60 -8.20
8.88 -5.71
10.63 -3.17
5.02 -6.90
5.64 -7.48
7.48 -3.82
5.62 -4.27
8.13 -4.98
7.43 -4.36
8.29 -7.41
5.26 -5.96
5.52 -4.57
7.20 -4.84
5.52 -6.64
7.69 -5.71
5.52 -5.24
5.52 -4.30
5.52 -6.13
6.51 -5.05
8.54 -5.61
8.75 -4.93
4.70 -7.98
5.68 2.45
6.80 -3.93
8.05 -6.19
7.28 -4.54
8.11 -6.81
6.49 -6.06
9.67 -1.49
7.14 -4.84
7.94 -4.78
7.14 -6.73
7.42 -5.42
8.10 -6.93
12.50 -2.72
5.75 -3.79
9.98 -3.93
3.35 -5.75
10.98 -2.75
8.63 -7.32
4.54 -4.64
6.83 -5.58
10.53 -3.30
5.19 -7.88
3.22 -6.69
8.35 -7.16
6.59 -2.66
7.59 -5.07
8.01 -4.93
8.47 -4.63
10.34 -7.10
10.71 -5.36
7.93 -6.44
7.04 -4.44
7.38 -6.51
10.36 -3.20
8.75 -5.82
5.88 -6.91
12.19 -5.20
6.78 -0.79
-1.48 -6.92
7.91 -6.58
6.97 -6.91
7.56 -6.49
12.32 -3.38
7.14 -3.94
7.95 -7.35
11.42 -2.65
7.82 -4.50
8.41 -6.99
8.94 -1.71
11.48 -5.43
8.32 -7.79
10.15 -4.93
11.45 -3.80
6.93 -5.01
11.03 -7.30
8.43 -6.97
6.88 -7.52
7.14 -3.84
6.88 -2.28
8.45 -5.03
6.96 -5.41
4.28 -1.64
5.57 -6.77
8.22 -4.16
11.27 -3.62
5.81 -5.05
8.08 -6.54
9.26 -4.20
7.08 -6.24
6.99 -5.85
7.14 -4.38
7.14 -4.08
7.14 -6.27
7.51 -7.13
8.35 -4.35
4.76 -7.59
7.14 -5.63
7.14 -6.19
11.01 -1.43
7.02 -4.71
5.16 -9.80
6.77 -5.82
6.56 -3.09
3.56 -7.17
12.09 -4.37
2.97 -7.04
6.99 -5.36
6.76 -6.97
7.14 -4.15
7.24 -7.12
6.99 -3.93
2.71 -5.03
3.50 -8.60
8.70 -4.95
12.45 -2.66
8.47 -6.43
7.43 -6.90
11.83 -3.98
6.99 -7.05
8.43 -4.83
7.59 -7.54
11.69 -5.13
8.70 -5.82
8.88 -4.06
8.65 -6.41
11.17 -6.18
8.78 -4.84
7.02 -4.63
4.08 -7.82
6.89 0.12
6.48 -6.15
6.94 -3.34
5.59 -6.65
10.48 -6.03
8.68 -7.26
13.20 -5.31
9.05 -2.05
10.21 -2.89
7.66 -6.27
7.15 -5.02
6.85 -6.79
8.02 -5.57
7.61 -5.21
8.14 -3.65
10.65 -4.61
7.78 -6.32
12.52 -3.03
7.03 -5.35
2.74 -1.92
7.51 -4.96
7.14 -4.80
11.87 -2.59
10.18 -5.09
2.48 -4.75
5.31 -7.44
10.56 -2.14
7.93 -5.21
9.19 -5.05
7.42 -7.28
8.18 -5.55
7.57 -8.62
6.39 -7.74
8.26 -6.10
10.89 -6.38
8.68 -7.36
6.93 -4.34
3.06 -8.09
11.58 -5.00
10.57 -5.68
6.88 -5.39
13.47 -4.59
5.01 -7.92
8.58 -5.39
7.14 -5.95
7.14 -3.92
7.14 -6.44
7.10 -6.23
8.19 -2.74
9.11 -3.83
6.05 -6.87
12.42 -2.34
7.95 -5.70
8.19 -5.51
7.14 -4.18
3.55 -7.67
9.33 -4.17
12.23 -3.62
7.03 -5.64
8.28 -1.36
2.99 -5.13
1.04 -8.93
4.30 -7.57
11.45 -3.55
7.25 -6.67
10.17 -5.59
7.14 -4.02
12.39 -1.91
11.16 -4.23
6.65 -6.31
11.07 -4.70
1.98 -6.48
13.95 -2.57
11.77 -5.40
8.19 -5.61
8.28 -6.15
9.73 -6.81
8.22 -5.02
10.08 -3.26
4.50 -3.42
12.73 -2.60
10.71 -6.86
7.67 -4.47
6.17 -6.98
-1.65 -8.69
10.41 -1.81
2.73 -4.40
7.14 -6.13
7.14 -3.33
8.49 -5.70
9.21 -6.60
7.15 -3.34
7.76 -6.18
10.08 -2.59
7.91 -4.71
3.71 -5.29
7.54 -5.23
6.81 -5.05
7.62 -7.01
7.87 -5.88
6.99 -6.38
7.14 -4.09
6.83 -6.98
4.48 -7.99
5.06 -7.83
6.58 -7.12
-1.17 -8.74
3.13 -6.36
7.14 -2.69
3.69 -5.35
7.14 -5.05
8.36 -4.43
6.46 -6.97
5.95 -5.23
10.00 -5.73
7.14 -5.43
9.15 -5.70
7.42 -6.62
7.77 -6.38
6.50 -7.97
12.01 -4.76
6.46 -5.73
7.59 -4.85
7.01 -5.93
7.14 -3.96
8.04 -6.90
-0.99 -5.01
4.24 -6.15
8.56 -6.65
10.55 -5.25
2.15 -4.34
-0.95 -8.43
-0.51 -8.71
1.92 -6.25
-2.07 -5.99
2.81 -6.39
6.27 -4.81
-2.50 -7.58
1.02 -6.72
5.67 -2.04
2.14 -7.37
-1.80 -8.64
-1.00 -9.33
5.01 -4.95
4.58 3.00
5.15 -3.77
0.67 -5.13
-1.75 -7.63
5.86 -1.32
4.82 -1.65
-3.83 -6.36
5.45 -1.98
4.48 -5.61
6.79 -0.88
2.51 -5.84
1.38 -5.79
-1.28 -6.68
3.30 -3.53
4.15 -4.61
4.12 -6.51
6.13 -3.74
-1.67 -8.57
6.02 -1.65
5.68 -4.95
4.16 -6.81
3.81 -6.59
-1.03 -10.45
0.06 -7.22
0.05 -8.58
0.36 -7.99
0.42 -7.62
4.32 -2.49
1.74 -7.14
4.38 -8.27
-0.78 -5.91
2.19 -7.67
5.54 1.94
5.50 -3.81
6.65 1.26
3.65 -2.21
6.70 -3.32
6.63 2.15
7.20 1.15
3.68 1.72
3.97 -2.58
7.51 -3.53
3.84 -0.95
5.03 -0.46
10.68 -1.03
6.83 -2.83
-2.24 0.68
4.73 1.29
6.67 2.60
6.40 5.66
2.74 2.84
8.34 3.40
4.59 2.25
7.73 2.81
2.57 2.75
3.61 3.41
9.83 2.35
3.50 3.21
5.34 1.07
5.86 2.90
-0.49 0.06
4.24 2.50
4.24 3.34
4.61 4.19
7.31 3.53
5.65 3.69
6.20 3.09
4.35 2.73
10.36 1.22
0.31 -6.98
-3.05 -6.43
6.64 -2.58
4.59 -4.22
-2.70 -7.03
6.33 -3.00
4.59 -4.33
7.32 0.06
7.04 -0.58
3.32 -4.80
-1.49 -5.60
3.76 -2.18
2.53 -2.76
0.04 -0.31
0.74 -6.56
2.80 -0.61
-0.03 -1.44
3.42 -3.99
0.83 -4.78
0.52 -5.91
1.42 -5.90
3.24 -0.70
3.18 -3.67
1.11 -1.79
3.88 -3.20
1.21 -5.84
1.81 -6.01
2.89 -2.23
3.25 -3.18
0.86 -4.81
1.15 -5.25
1.85 -4.05
2.30 -4.64
2.12 -4.08
-0.37 -5.59
2.23 -1.85
2.45 -3.17
2.20 -3.46
-1.14 -7.74
6.57 2.00
3.25 -0.88
1.08 -3.12
0.10 -5.82
2.77 -0.92
1.66 -3.93
-0.28 -4.32
1.22 -4.13
0.27 -4.94
3.25 -2.52
1.36 -4.37
2.31 -3.55
3.25 -1.63
0.80 -4.33
2.32 -0.03
2.88 -3.00
2.12 0.36
2.02 -4.20
-0.47 -5.54
3.77 -3.55
1.45 -4.88
3.10 -3.35
2.14 -3.03
4.57 1.56
0.15 -6.14
1.92 -5.47
-0.54 -6.97
-1.93 -6.45
1.94 -5.32
3.03 -3.27
5.74 1.77
3.25 -0.70
0.19 -6.42
0.83 -5.50
5.40 -1.73
3.95 -3.97
3.34 -1.68
3.77 -2.35
0.08 -6.32
0.12 -5.67
2.30 -3.27
2.09 -4.06
1.77 -5.63
0.45 -5.19
3.25 -4.59
3.34 2.58
3.27 -0.98
3.29 -1.19
-0.37 -5.98
3.52 -4.57
5.03 0.48
1.40 -5.21
1.66 -1.61
1.04 -6.14
5.08 -4.10
1.06 -6.26
4.33 -3.22
1.63 -4.40
4.40 3.32
3.25 -2.02
-0.55 -6.04
1.85 -5.78
0.77 -6.07
2.61 -2.76
-0.42 -5.94
3.41 -3.18
0.86 -5.42
2.28 -6.57
0.00 -5.56
1.42 -5.54
3.48 -1.84
0.51 -6.88
0.15 -5.98
0.89 -5.43
3.46 -4.57
1.78 0.30
4.21 -1.76
1.50 -7.47
-1.11 -6.15
2.90 -1.92
1.29 -5.51
3.13 -5.57
-0.36 -5.42
-0.51 -5.63
1.95 -7.93
0.26 -5.57
-0.61 -6.86
1.16 -4.58
1.28 -5.68
1.28 -6.52
3.90 -3.81
0.55 -5.16
4.77 2.86
0.54 -3.59
0.93 -4.94
1.40 -3.87
3.47 -3.61
1.64 -6.15
4.12 -2.02
3.16 -3.28
1.70 -6.73
-1.00 -5.42
4.02 -3.45
1.04 -4.42
-0.51 -6.09
3.98 -3.43
3.53 -3.40
4.81 -1.00
2.68 -2.43
0.74 -6.96
3.16 -2.79
4.93 -0.30
-2.15 -6.98
3.78 0.92
1.12 -5.71
3.81 -3.41
3.77 -0.43
0.57 -4.98
-0.30 -6.35
0.80 -5.47
2.86 -5.17
1.24 -5.80
0.29 -8.11
2.74 -4.07
0.59 -6.94
0.97 -3.72
0.14 -5.36
3.90 -5.09
0.87 -4.11
0.35 -5.63
2.86 -4.79
2.71 -1.74
2.00 -5.68
3.89 -1.98
3.45 -3.43
0.69 -1.10
0.57 -5.66
4.03 -0.84
-1.26 -7.54
-2.94 -6.19
-3.56 -6.77
-3.97 -8.13
-3.81 -7.07
-5.14 -5.76
2.21 1.53
-2.75 -5.76
-2.39 -7.70
6.04 -0.39
-3.62 -5.67
-4.77 -4.85
-3.62 -5.85
-5.10 -5.00
1.12 -2.76
-1.66 -4.54
2.58 -1.94
-1.18 -4.31
0.79 -2.00
-4.18 -7.25
0.17 -0.50
-3.34 -4.19
-5.81 -4.98
-3.04 -4.67
-1.53 -1.25
-0.78 -4.17
-4.21 -5.01
-1.92 -5.94
1.93 -4.38
-0.99 -4.23
-1.84 -3.99
-0.07 -2.77
-1.41 -3.21
-5.80 -6.00
-3.81 -5.58
-1.19 -6.59
-4.83 -6.43
-3.94 -3.38
-2.04 -6.56
-1.65 -3.05
-4.16 -5.12
-2.40 -3.88
-4.33 -3.69
-1.23 -5.07
-3.17 -5.63
3.15 -0.70
-5.46 -3.99
-5.95 -4.15
-3.60 -3.73
-2.79 -4.45
-3.44 -3.54
-3.37 -4.97
0.77 -4.02
-5.17 -4.28
-2.46 -4.72
-4.30 -2.53
-4.50 -5.19
-4.07 -4.38
-2.34 -4.77
-6.29 -4.93
-4.86 -4.60
-4.03 -2.47
-2.82 -5.11
-2.18 -7.19
-0.50 -3.40
-2.08 -4.14
-4.69 -5.82
-4.18 -5.54
-4.89 -5.74
-1.16 -3.15
-3.84 -5.33
0.94 0.34
1.16 -1.59
-3.64 -7.40
2.93 1.06
4.58 0.47
5.80 -1.59
5.34 -3.45
4.50 0.72
-1.14 1.11
-3.70 -6.16
-4.24 -5.82
-3.44 -5.90
-2.93 -5.72
-4.57 -6.81
-3.80 -5.71
-2.18 -0.27
0.62 0.73
-3.21 0.28
-0.14 2.28
-2.39 -1.37
-2.65 0.52
7.91 -3.28
4.98 -4.08
7.01 -2.90
12.32 0.66
5.52 -4.80
5.06 -5.24
5.52 -4.30
5.52 -4.51
5.52 -3.98
7.00 -5.96
12.64 2.83
5.52 -5.17
0.09 0.98
9.75 -0.93
10.10 -4.19
11.48 0.29
10.13 -3.54
13.48 0.00
12.49 -1.40
7.43 -4.69
10.28 -0.47
11.37 0.18
5.52 -3.57
10.19 -3.12
5.52 -3.80
10.98 -2.77
12.24 -0.31
11.34 -1.61
11.86 -3.43
12.03 0.05
12.20 0.57
5.52 -4.19
10.76 -1.75
10.70 -4.45
8.03 -3.37
4.97 -3.94
11.35 -0.45
6.63 -4.82
10.64 -5.72
6.57 -5.30
5.52 -5.10
-4.75 -5.58
-3.53 -6.15
-2.32 -4.85
-2.04 -5.14
-3.94 -5.92
-3.84 -5.92
-3.54 -4.99
-2.68 -6.88
-3.10 -5.24
-2.59 -5.37
-2.11 -5.26
-3.47 -6.49
-1.38 -3.74
-2.55 -4.01
-3.54 -4.91
-4.18 -6.25
-1.76 -9.91
-2.67 -6.26
-2.87 -5.65
-2.26 -5.96
4.76 -1.61
1.20 -5.01
-0.13 -2.59
-3.89 -6.53
-3.30 -4.80
0.54 -8.15
-0.22 -6.12
-2.68 -4.14
-0.29 0.49
-2.42 -4.50
-2.19 -7.06
-2.16 -3.74
9.53 -1.96
11.10 2.04
12.73 1.46
5.52 -4.50
10.96 1.31
5.07 -3.97
9.33 -3.76
2.30 -2.21
5.52 -3.74
12.12 -1.21
5.74 -2.19
4.52 -5.56
3.57 -5.32
9.90 -0.56
5.52 -3.54
5.52 -3.38
5.78 -5.26
5.52 -3.51
7.13 -1.79
5.52 -3.21
12.01 -0.05
10.42 -2.27
6.43 -4.51
9.01 -1.46
7.44 -4.01
12.12 -1.16
4.74 -2.44
6.31 -2.67
4.65 -2.60
11.96 -1.30
10.17 -2.24
7.42 -0.58
5.52 -3.51
8.43 -4.27
8.86 0.49
10.77 -0.62
9.53 1.90
11.69 1.28
11.37 -2.69
7.78 -2.89
8.36 -2.05
5.52 -5.25
5.52 -4.41
9.02 4.37
6.76 -4.34
5.80 -4.74
11.72 -0.92
5.86 -4.12
9.95 0.77
8.71 1.54
7.55 2.18
5.96 -4.08
9.70 -3.35
5.16 -6.99
2.17 -4.65
8.73 -0.67
11.30 -0.62
5.68 -5.81
9.27 -2.64
5.58 -3.66
8.89 -1.33
12.23 1.05
5.61 -2.79
3.02 -6.77
8.35 -1.22
8.81 -0.36
10.80 0.06
5.77 -4.07
10.24 -1.13
10.40 1.52
7.16 -1.06
7.67 2.52
5.67 -4.68
5.13 -4.86
7.90 -3.49
9.17 -5.63
12.77 0.10
5.52 -3.28
10.80 2.28
5.54 -4.30
8.11 -3.74
12.14 -1.89
10.70 2.63
5.67 -5.05
4.50 -4.01
8.67 -4.24
7.26 -5.01
8.81 -2.30
11.56 1.24
10.43 0.90
10.23 1.34
5.52 -4.70
9.11 -1.78
10.85 -2.07
5.72 -4.12
8.48 -2.23
7.98 -3.91
11.53 0.86
10.03 -2.51
9.16 -3.78
10.31 -3.60
8.04 -0.04
8.64 -2.27
6.40 -2.32
5.73 -3.65
7.26 -2.33
5.52 -3.61
5.52 -3.64
5.55 -1.95
5.52 -1.94
10.30 -1.40
5.52 -4.35
5.52 -2.95
8.41 -2.38
6.68 -2.66
7.38 -2.08
12.99 -0.96
5.22 -4.99
4.99 -3.36
7.65 -4.27
11.38 2.40
9.34 -1.51
7.96 -0.95
7.11 1.17
6.73 -1.38
6.48 -1.42
5.95 -2.40
5.94 -2.37
8.97 1.84
9.14 -3.06
9.44 -0.74
6.41 -2.64
7.80 -2.81
9.10 -4.48
5.56 -5.96
9.13 0.52
7.11 -2.67
6.67 -5.42
5.52 -3.49
5.52 -3.65
8.24 -3.04
7.29 0.43
2.41 -2.10
5.73 -4.11
7.65 -3.15
6.22 -3.05
6.61 -2.01
10.52 2.22
7.14 2.63
8.19 -3.27
9.09 -0.45
5.52 -3.05
8.51 -0.81
11.74 0.92
11.06 -1.62
12.31 -0.37
5.30 -4.30
8.69 -2.34
8.42 0.72
9.35 0.55
9.92 0.63
3.58 -4.03
6.76 -3.44
3.90 -2.38
11.14 -3.71
7.76 -1.95
10.23 0.16
11.72 -0.44
2.41 -5.36
5.52 -4.24
11.50 -2.32
4.75 -4.35
9.59 0.86
5.37 -2.40
5.52 -5.12
6.22 -2.15
12.91 -1.50
11.92 0.27
10.23 1.33
8.45 1.63
11.81 2.27
6.25 -3.18
7.68 -1.89
11.40 -0.80
3.98 -1.69
5.57 -5.88
13.03 1.27
8.72 1.09
10.02 -3.72
11.80 -0.47
6.39 -0.98
4.59 -3.78
12.08 2.44
5.13 -4.08
5.52 -3.70
9.21 -1.93
5.52 -3.64
9.07 1.56
2.56 -4.33
9.33 0.32
5.33 -3.95
5.52 -5.00
9.83 -1.20
7.68 0.83
10.72 -4.65
8.43 -1.30
6.43 2.35
7.08 -4.03
7.39 -3.94
5.52 -4.24
8.13 -1.61
7.36 0.15
5.52 -3.02
12.40 0.81
5.52 -4.97
5.52 -4.19
5.66 -4.24
5.52 -4.66
11.49 -1.28
4.51 -5.25
9.92 -1.10
7.46 -0.64
9.34 -4.80
5.06 -3.80
6.46 -3.10
6.45 -3.11
9.02 -2.15
5.52 -3.75
5.36 -3.72
4.84 -2.71
7.52 -2.32
5.52 -4.61
10.00 4.64
4.27 1.10
9.10 0.81
4.75 -4.92
11.89 2.71
-3.10 -2.92
2.75 -4.01
5.38 5.12
10.05 2.81
4.25 1.19
7.34 3.07
0.96 -3.89
5.87 2.78
4.91 -0.73
3.53 1.48
2.44 1.29
5.36 -3.95
5.35 3.30
5.25 3.68
3.81 -0.51
0.64 -3.03
1.72 -0.19
-0.46 0.62
5.97 3.80
2.99 1.11
-0.56 -7.17
0.42 1.37
4.63 1.81
4.02 0.07
3.35 0.43
1.72 0.84
3.83 -2.25
4.85 -1.17
2.56 1.93
4.04 0.75
5.56 3.16
5.62 4.56
3.60 0.68
3.40 -1.13
4.20 1.89
0.25 -5.70
7.39 3.95
6.88 0.46
3.37 2.16
3.09 -0.61
7.06 2.54
5.72 2.14
3.72 -4.49
3.66 -0.96
5.48 3.50
2.42 -1.54
-0.80 -2.86
6.35 3.13
6.31 0.85
3.51 4.52
4.39 -5.25
4.34 6.18
7.55 0.14
3.00 6.67
5.89 2.96
4.65 5.18
5.20 2.08
5.79 2.77
1.22 2.37
5.43 1.43
3.68 0.36
2.21 -2.32
5.79 2.83
2.13 -5.90
3.88 6.92
1.75 -4.35
5.42 0.54
3.97 1.96
5.50 1.65
3.65 -4.39
3.25 -0.54
3.30 2.88
3.15 3.19
6.61 3.81
1.13 -0.12
1.98 -4.97
3.68 -2.87
3.15 -1.16
1.58 1.49
5.29 4.47
4.33 -0.42
6.00 2.35
5.41 1.80
7.06 -0.18
3.55 3.25
3.95 2.36
-2.61 -8.09
1.86 -7.08
5.04 -7.59
5.62 -2.99
-2.03 -8.09
-0.01 -9.49
3.92 -6.40
6.05 -4.08
4.65 -7.86
4.48 -7.72
5.77 -3.51
-4.88 -10.53
-2.33 -10.63
5.75 -6.04
4.72 -3.62
3.68 -4.40
7.24 -2.00
4.82 -3.39
6.54 -1.86
6.09 -2.21
6.22 -2.30
6.51 -2.53
5.44 -2.99
7.96 1.03
6.71 -1.23
5.92 -3.59
8.82 -0.44
7.23 -1.18
7.05 -2.76
6.89 -2.35
5.68 -3.70
5.90 -3.94
5.94 -3.56
5.66 -3.31
6.27 1.08
6.74 -1.32
7.18 -2.73
6.12 -1.22
5.92 -4.56
6.60 -1.68
6.62 -3.83
7.31 -2.93
7.95 -2.08
5.17 -1.72
6.33 -4.55
5.92 -3.28
5.35 -1.28
5.47 -2.02
5.35 -2.36
7.05 -1.12
4.81 -2.82
6.20 -7.40
5.59 -4.87
6.78 -4.35
7.19 -2.47
6.31 -3.55
5.80 -5.62
7.31 0.29
6.27 -4.45
6.57 0.81
6.27 0.24
5.45 -3.82
5.41 -3.90
6.18 -3.14
6.28 -3.87
7.78 -0.22
5.47 -3.56
5.68 -3.59
3.41 -2.47
6.18 -2.97
7.77 1.29
6.36 -3.56
7.76 1.07
4.95 -3.28
6.42 -3.94
5.18 -4.13
5.99 -1.60
5.41 -0.05
8.85 3.47
5.13 -0.17
5.94 -5.62
5.22 -3.81
4.05 -1.13
4.82 -2.15
6.85 -0.44
7.98 -0.92
5.44 -3.56
6.71 0.02
7.77 -2.79
8.44 4.71
5.07 -2.76
6.67 -1.25
8.35 0.59
6.50 -1.25
4.82 -3.30
8.28 -1.30
5.74 -3.08
6.05 -3.56
5.32 -5.47
7.48 -2.12
7.31 -2.41
8.23 -1.93
4.93 -1.71
7.47 -1.74
6.08 -2.20
8.83 -1.92
1.92 -3.59
5.53 -2.18
4.86 -3.62
7.26 -2.59
6.09 -3.16
7.03 -0.46
6.89 0.41
5.94 -3.56
6.09 -3.86
6.04 -2.67
6.71 -0.97
5.14 -5.80
6.04 -0.76
7.23 -3.02
6.32 -4.07
2.87 -6.95
6.94 -1.31
6.76 3.24
4.87 -4.17
5.98 -7.06
4.09 -3.56
6.46 -1.02
6.65 0.28
2.02 -3.58
6.02 -2.64
5.99 -3.56
5.46 -3.56
3.97 -4.68
6.65 -2.56
1.75 -5.83
4.99 -2.37
5.37 -5.31
8.42 3.50
7.34 -3.64
4.93 -6.15
3.99 -3.56
3.56 -3.56
7.76 -3.03
5.84 -1.11
6.97 -1.38
7.67 -5.57
7.51 0.87
6.48 -3.30
5.89 -3.55
6.09 -3.79
5.01 -3.40
5.56 -3.81
6.71 0.36
1.41 -5.31
-1.44 -2.69
5.10 4.13
2.69 -1.07
1.07 1.36
3.43 5.46
6.20 1.22
2.24 2.52
5.51 5.05
4.04 3.19
2.47 2.33
3.49 2.23
4.38 5.04
0.22 1.78
4.50 3.14
3.43 3.60
3.10 1.00
1.68 -3.56
1.05 -2.72
3.23 -3.56
5.57 -3.80
0.42 -4.90
2.86 -3.56
4.67 -3.64
2.47 -2.58
4.86 -3.31
-3.45 -6.78
-3.82 -7.48
1.58 -3.56
0.24 -3.56
-2.98 -7.40
-0.28 -8.46
4.78 -0.48
-0.00 -6.24
1.90 -3.56
-6.40 -5.38
1.35 -3.56
0.94 -3.56
4.50 -1.36
3.43 -3.56
-2.71 -2.28
2.34 -3.56
0.50 -3.38
4.57 -2.33
-0.62 -3.56
-3.23 -5.70
1.80 -3.56
2.40 -3.56
2.01 -3.80
0.84 -7.63
5.84 -1.00
3.56 -5.13
2.02 -3.13
2.55 -3.56
1.87 -3.56
0.54 -4.75
3.82 -3.77
1.13 -3.56
2.13 -4.07
-2.31 -4.11
2.08 -6.05
-2.57 -7.35
3.68 -3.56
-1.66 -4.91
4.24 -2.77
0.66 -3.56
3.29 -2.73
-1.00 -2.78
-3.00 -0.59
6.52 2.59
-2.83 -7.70
0.04 -7.67
3.70 -5.79
2.22 -7.34
2.62 -9.13
0.62 -8.82
1.80 -11.11
2.70 -6.39
0.99 -10.47
4.25 -6.44
-0.27 -10.42
-3.88 -12.42
3.78 -8.42
1.96 -6.62
4.75 -7.73
-1.50 -11.92
0.29 -12.48
2.68 -7.10
1.87 -6.59
2.83 -6.59
1.84 -9.24
0.71 -6.59
2.94 -7.95
1.35 -9.40
1.84 -5.17
2.64 -4.40
-1.75 -9.60
2.75 -6.59
3.05 -6.40
4.25 -4.13
3.67 -8.60
-1.19 -11.12
2.44 -10.70
-5.25 -9.05
1.17 -13.03
-2.50 -9.16
2.02 -6.45
-0.61 -10.05
2.92 -6.67
2.12 -11.13
1.70 -12.17
-0.02 -5.06
2.58 -5.79
4.53 -0.66
1.42 -6.48
-0.66 -9.89
1.75 -10.77
4.44 -8.30
-5.32 -9.14
2.20 -7.35
3.76 -7.87
5.95 -3.29
-1.45 -11.98
8.04 2.09
5.45 0.58
4.24 -1.90
6.03 -2.14
3.72 -5.04
-0.05 -6.74
4.11 -1.15
4.06 -2.79
3.36 -4.63
6.75 2.77
2.77 -7.86
3.26 -3.52
6.55 1.06
5.60 -2.19
3.03 -4.36
2.86 -5.91
1.23 -9.15
3.34 -2.59
4.01 -0.85
1.09 -9.66
3.02 -10.82
3.55 -3.36
0.80 -10.12
4.51 0.95
3.69 -6.75
4.11 -3.18
-1.02 -12.74
-1.31 -9.24
4.11 -1.55
0.39 -13.33
4.01 -0.68
3.86 -4.13
4.11 -2.21
6.10 0.26
3.98 -7.23
1.81 -5.30
3.29 -7.99
4.20 -4.92
6.80 3.63
4.11 -3.44
3.58 -6.41
3.76 -5.85
4.78 -3.44
4.01 -1.70
4.11 -1.69
5.76 0.47
-0.40 -10.26
5.73 -0.14
4.78 -5.64
2.02 -8.72
3.54 -5.56
3.34 -5.37
3.62 -2.44
6.41 -2.90
0.62 -8.70
2.38 -9.01
1.90 -1.63
4.01 -2.11
4.33 -5.06
2.00 -8.21
3.12 -2.81
6.31 -1.66
4.36 -0.82
8.33 -1.24
7.36 -2.14
4.08 -2.99
4.82 -2.35
6.83 -2.40
6.62 -0.62
6.71 0.88
6.71 -1.21
7.02 -2.89
6.02 -1.39
6.72 1.73
7.62 1.27
4.85 -2.80
4.82 -2.69
6.67 -1.10
6.74 -1.15
6.45 -0.56
8.89 -0.29
5.52 -2.24
8.05 -1.31
6.57 1.11
6.78 -0.77
6.81 -1.00
4.43 -1.43
8.32 0.99
4.15 -0.66
7.27 -1.36
-1.43 -7.92
1.11 -6.83
1.79 -2.29
-3.12 -8.29
4.00 -5.46
1.22 -8.96
-0.64 -6.62
-0.45 -5.89
-0.61 -4.25
2.72 -4.56
-1.06 -8.32
3.49 -2.79
2.24 -6.24
-4.55 -9.10
3.00 -1.10
0.53 -10.30
5.00 -2.73
6.06 -0.14
2.81 -5.06
1.96 -5.35
-2.17 -10.56
-1.42 -8.60
1.71 -7.41
2.50 -4.43
4.47 -2.45
-2.42 -3.53
-5.70 -10.62
2.05 -3.19
1.23 -6.33
1.94 -5.23
3.18 -3.88
2.13 -1.85
-1.65 -9.90
-1.41 -6.81
-0.15 -2.79
3.03 -6.41
2.76 -9.57
-2.30 -2.52
6.24 -2.01
-1.84 -8.36
4.24 -4.43
4.33 -3.33
3.73 -3.97
-1.51 -4.99
-5.17 -8.26
-1.36 -8.97
-1.46 -1.62
0.70 -8.33
0.37 -5.28
1.34 -5.76
-5.78 -5.56
6.86 -2.37
2.32 -6.89
1.35 -5.38
-1.42 -8.25
-0.79 -3.73
0.60 -9.94
-5.23 -11.82
1.01 -4.65
4.70 -5.46
1.41 -4.37
3.13 -6.94
1.64 -3.26
2.08 -7.59
1.56 -7.80
-2.74 -10.22
1.86 -7.58
2.71 -1.16
-1.00 -6.66
2.68 -2.49
3.41 -5.19
2.57 -2.57
0.64 -6.06
-4.88 -8.60
0.32 -7.45
-2.22 -9.40
-2.11 -6.00
0.62 -4.51
-0.72 -6.85
-5.01 -9.65
-1.71 -7.25
3.00 -2.90
-5.28 -5.40
3.43 -3.64
-2.75 -7.88
0.56 -7.04
-3.39 -5.22
-4.30 -7.64
-3.03 -4.84
-4.90 -5.97
-2.45 -7.59
-3.88 -5.28
-3.10 -2.61
-3.37 -7.71
-1.30 -8.68
2.59 -11.31
-1.82 -9.17
3.55 0.23
-1.30 -0.55
3.70 -0.97
3.48 -0.65
5.88 0.95
4.37 -1.22
4.80 2.65
7.11 2.93
1.97 -3.49
4.74 -1.07
5.77 -0.27
2.23 1.54
5.90 0.81
3.53 -1.09
4.67 -1.28
5.18 1.70
4.18 -2.40
3.39 -5.58
4.92 -3.65
5.18 0.78
1.89 -1.02
0.79 -3.03
-0.64 -2.94
-1.96 -7.39
-1.22 -5.61
-4.55 -6.63
-1.22 -4.46
1.06 -6.41
-1.60 -8.51
1.83 -6.60
-0.20 -4.58
1.24 -5.21
-2.62 -7.20
0.63 -4.05
-0.46 -5.21
4.39 -5.05
-0.29 -5.86
1.56 0.83
1.47 0.86
2.56 2.01
8.19 -0.22
0.89 -2.78
4.31 -1.32
4.31 -2.56
-1.26 -3.05
4.31 -1.49
4.31 -1.75
4.31 -1.67
-2.56 -5.83
-0.60 -2.95
4.73 -2.05
1.09 -3.32
4.31 -3.04
2.00 -5.50
4.12 -2.19
3.04 -2.31
0.37 -5.16
-0.65 -4.92
0.96 -3.76
-0.20 -2.82
2.18 -4.62
-3.26 -6.15
2.25 -1.56
3.77 -0.89
3.92 -2.64
1.36 -2.99
4.31 -2.79
2.74 -3.34
2.06 -2.81
2.75 -1.51
2.11 -2.04
4.31 -2.04
4.31 -1.46
4.31 -2.47
3.56 -3.66
4.97 -2.75
1.95 -2.45
4.38 -1.35
-3.63 -5.05
4.31 -1.01
4.60 -2.01
3.38 -1.94
4.81 -1.15
0.05 -4.96
1.80 -2.97
1.70 -2.61
4.31 -1.66
2.09 -2.75
4.31 -2.47
0.87 -3.03
0.14 -3.21
4.27 -3.27
1.31 -3.98
1.51 -2.24
3.89 -0.57
4.31 -1.98
-0.25 -3.64
4.31 -4.27
4.31 -0.83
0.65 -5.08
1.24 -1.00
6.29 -0.21
4.86 -2.54
-0.54 -4.90
1.06 -3.19
2.06 -4.46
0.39 -4.44
4.31 -2.40
-1.36 -2.81
4.31 -2.45
4.12 -3.32
-3.96 -5.38
0.36 -3.60
4.31 -0.86
4.19 -2.51
3.50 -4.65
2.75 -1.87
4.31 -2.52
4.31 -1.71
1.21 -2.53
4.31 -2.24
1.32 -3.75
0.67 -3.81
-1.49 -6.02
0.85 -3.32
0.07 -3.25
4.31 -1.69
4.31 -2.03
4.28 -1.48
4.31 -1.26
0.40 -4.63
2.67 -4.73
4.31 -0.74
4.31 -0.91
4.31 -1.56
0.96 -1.79
-1.02 -3.79
2.34 -2.26
-0.17 -3.03
4.61 -2.20
3.44 -1.59
1.45 -4.74
5.55 -2.55
-2.98 -4.76
4.41 -0.16
0.51 -3.47
-1.46 -3.12
4.31 -1.37
-0.58 -4.11
4.31 -1.91
1.96 -3.36
4.31 -1.51
2.32 -3.89
3.62 -1.07
0.27 -3.46
4.10 -0.99
4.31 -1.79
4.31 -3.02
4.28 -0.86
2.32 -3.17
4.03 -0.91
4.34 -3.16
4.31 -1.39
0.83 -3.55
4.31 -0.77
3.80 -2.44
4.31 -2.73
3.69 -1.03
4.52 -1.60
3.47 -1.12
4.31 -1.28
4.29 0.42
2.39 -2.75
4.31 -2.27
4.31 -2.10
0.49 -4.68
4.31 -1.47
2.42 -2.81
2.16 -3.43
1.86 -0.79
4.31 -0.88
2.09 -3.15
4.31 -1.16
4.31 -1.77
3.76 -3.94
4.31 -1.55
1.00 -3.53
3.83 -2.57
4.31 -1.58
3.50 -3.42
1.38 -4.24
1.78 -3.03
5.00 -1.33
4.31 -2.49
4.31 -3.20
3.07 -2.86
0.80 -3.51
2.89 -3.66
1.13 -3.52
4.60 -0.44
4.14 -1.91
-0.86 -3.35
2.90 -2.99
2.84 -2.84
4.31 -1.24
-1.02 -4.76
4.31 -2.39
4.31 -2.56
1.85 -2.45
4.31 -2.53
4.53 -2.08
1.44 -3.75
2.34 -2.36
-0.80 -5.40
3.42 -1.51
-0.64 -4.38
4.31 -1.26
-0.56 -3.94
4.12 -2.38
1.14 -4.04
4.31 -1.87
-1.70 -5.32
2.53 -2.88
4.31 -1.37
4.31 -1.29
4.31 -2.39
4.31 -2.36
2.09 -3.52
4.30 -1.96
4.31 -1.98
4.31 -2.14
4.31 -1.84
2.03 -3.86
1.61 -4.56
1.48 -4.15
0.95 -5.78
0.78 -2.82
1.71 -4.09
4.31 -1.60
4.31 -1.46
-2.15 -5.13
4.31 -1.49
3.69 -3.81
-1.22 -4.75
4.31 -2.14
0.71 -2.84
1.92 -1.55
2.28 -3.39
4.54 -0.65
1.37 -2.49
4.31 -2.61
4.31 -1.52
4.31 -2.82
4.31 -1.37
4.31 -2.23
0.75 -4.58
4.31 -1.84
0.76 -4.84
4.10 -1.33
4.31 -1.94
4.31 -2.49
-0.00 -2.75
-0.36 -5.31
1.38 -3.94
-3.51 -3.29
3.27 -2.65
1.38 -3.48
-0.17 -5.66
4.31 -0.43
4.31 -2.09
4.31 -3.03
2.12 -3.72
4.31 -2.13
-0.10 -3.28
4.31 -1.07
4.68 -0.94
2.14 -4.41
3.96 -3.10
4.31 -1.12
3.77 -2.07
1.63 -2.89
3.77 -1.36
2.44 -2.88
4.10 -1.40
3.50 -2.54
5.18 -2.30
4.16 -2.26
3.66 -3.48
5.20 -1.79
4.31 -2.59
4.87 0.77
1.70 0.06
4.31 -2.19
3.50 -2.89
2.60 -1.75
4.31 -1.27
4.28 -2.38
0.50 -3.74
1.89 -4.25
-1.09 -5.36
4.02 -2.22
0.71 -3.86
0.23 -4.61
2.68 -3.12
0.69 -4.92
-0.86 -3.69
2.24 -1.06
4.31 -0.92
4.31 -2.41
1.00 -2.72
-0.69 -2.01
2.68 -2.91
4.31 -2.16
4.12 -1.72
4.74 -1.00
4.31 -2.46
1.52 -2.59
4.31 -0.54
0.77 -3.22
1.99 -2.57
4.31 -1.40
0.36 -4.53
2.89 -4.70
2.22 -2.67
-0.22 -5.29
1.38 -3.03
3.40 -1.68
4.31 -2.75
-0.10 -5.73
4.91 -2.47
2.25 -3.87
2.20 -2.30
4.31 -2.29
1.99 -4.23
0.57 -4.85
4.20 -2.95
-2.06 -6.23
4.31 -0.98
-0.51 -2.46
1.27 -2.93
0.13 -4.03
4.31 -1.49
4.90 -1.94
4.31 -1.94
4.31 -1.30
4.31 -0.71
2.24 -1.45
4.31 -2.37
4.60 -2.95
4.31 -1.55
4.31 -0.88
1.27 -3.49
4.31 -1.26
-1.54 -5.33
2.64 -2.95
4.31 -1.79
4.12 -1.35
4.31 -1.56
3.26 -3.03
2.39 -2.88
3.78 -0.35
6.29 -2.33
4.31 -2.91
-1.18 -3.97
4.31 -2.35
4.41 -1.08
0.87 -3.87
1.94 -3.03
5.79 -0.93
0.94 -5.31
4.42 -1.98
4.31 -0.78
4.86 -1.79
3.97 -2.02
-0.20 -2.10
6.38 1.35
6.33 1.36
6.67 -0.38
6.53 2.26
6.73 2.05
6.24 1.49
6.11 -0.32
5.45 -0.90
5.03 -1.88
6.20 -2.38
5.11 -0.08
6.62 0.28
6.89 2.93
7.45 0.17
5.32 -3.72
5.96 0.54
5.46 -3.51
6.68 -3.22
6.06 -1.68
6.75 1.16
3.96 -5.69
5.70 -1.41
5.93 1.55
7.39 2.11
6.68 1.60
5.62 2.08
6.72 0.84
4.65 -1.60
6.66 0.72
3.75 -6.17
6.31 3.26
7.21 -0.06
6.37 -2.51
1.63 -4.01
-1.12 0.41
0.52 -4.60
5.50 0.30
-0.61 -0.70
-1.46 -1.59
1.50 -4.63
1.39 -0.68
2.05 -2.93
-0.95 -5.18
1.99 -0.96
1.36 -0.72
5.16 2.81
-0.21 -0.43
1.44 -1.19
4.92 0.14
6.46 2.58
4.26 0.09
4.66 -0.35
1.71 -2.64
1.97 -0.00
-3.29 -3.01
1.47 0.18
4.04 3.03
3.30 1.99
1.35 -1.12
1.76 0.30
0.44 -0.91
2.82 0.69
-0.41 -1.41
1.02 -1.11
2.29 -0.96
3.88 -2.46
1.23 -0.40
2.46 -1.38
-1.44 0.87
2.67 -0.10
-1.47 -0.76
0.65 -1.64
2.79 -2.63
6.71 5.22
-0.54 -3.29
1.14 -2.33
0.87 -2.78
3.84 0.23
1.99 0.68
4.48 0.10
2.66 1.69
-0.53 -1.27
0.84 -4.74
0.30 -1.00
-3.76 -6.83
-0.90 -1.44
-1.13 -3.70
0.33 -5.23
1.65 -1.80
2.29 -2.21
1.65 -0.80
-1.20 -3.50
0.98 0.18
-0.38 -3.75
2.43 -3.21
1.43 -2.42
1.41 -3.75
2.47 0.58
0.45 1.58
0.86 -0.41
3.02 -3.54
4.15 -2.18
5.83 -0.48
4.61 -2.05
5.26 -1.61
4.16 -2.04
2.97 -3.34
3.84 -3.02
4.68 0.06
2.40 -3.41
6.21 0.02
5.24 -1.16
3.92 -1.42
4.53 -0.27
0.59 -5.20
5.32 0.55
6.55 -1.59
8.03 0.51
5.09 -0.50
2.93 -3.03
3.65 -2.43
4.15 -3.51
2.94 -3.03
-0.04 -3.76
0.86 -5.25
4.81 -3.23
3.62 -2.89
0.02 -5.83
5.90 -0.22
5.10 -2.19
3.25 -2.91
3.15 -3.57
3.63 -3.61
3.98 -1.97
2.74 -3.34
0.33 -3.95
2.69 -1.74
4.55 -2.05
3.00 -1.30
2.73 -2.10
5.67 0.22
5.47 -1.31
3.62 -2.71
5.46 -1.41
4.99 1.21
2.52 -2.86
5.01 -1.13
2.80 -3.27
2.85 -3.82
5.19 -1.54
0.50 -4.84
4.81 -0.85
3.80 -3.63
1.66 -3.92
6.36 1.57
5.48 -0.65
6.51 0.37
5.00 -0.08
1.57 -5.65
3.05 -3.09
3.04 -4.46
2.53 -2.41
0.78 -3.99
5.86 0.01
5.24 -0.66
-0.52 -5.93
5.05 -1.46
2.70 -7.13
5.63 -2.06
3.08 -3.50
5.80 0.35
5.33 0.77
5.28 -1.69
4.74 -1.95
4.23 -1.82
4.79 -3.13
-0.13 -2.61
-0.09 -4.76
5.40 -0.51
3.51 -2.42
0.70 -3.53
6.97 0.33
1.00 -4.91
6.10 -0.20
4.58 -3.05
4.11 -2.37
4.95 -2.18
0.86 -5.83
3.10 -3.03
6.17 0.74
3.87 -2.01
5.12 -0.17
2.99 -2.86
1.11 -2.13
6.03 0.50
2.34 -3.73
4.71 -1.65
2.41 -2.53
3.40 -2.13
5.67 -0.72
5.43 -0.39
6.18 0.33
5.04 -0.17
5.38 0.49
4.13 -3.39
5.06 -0.46
6.11 -0.07
2.12 -4.35
2.32 -3.56
2.95 -2.93
1.69 -3.11
4.20 -0.48
3.20 -3.41
5.69 0.06
7.01 -0.02
5.95 -0.95
3.25 -3.70
4.81 -1.06
3.70 -2.29
4.99 -0.40
7.29 -1.20
3.61 -2.78
3.69 -3.56
5.57 0.58
-2.43 -5.97
4.92 -2.37
5.52 -2.04
5.36 -1.59
4.53 -2.76
2.76 -3.27
3.29 -2.57
3.08 -2.70
5.90 1.15
5.61 0.91
4.84 -1.42
2.48 -4.65
1.68 -4.46
2.98 -2.72
6.41 1.27
7.60 0.14
2.46 -2.97
5.19 -0.17
0.50 -5.56
4.23 -1.97
5.17 -1.48
5.45 0.20
4.99 -2.42
4.71 -0.65
4.67 -0.95
6.57 -1.46
-2.02 -5.10
4.22 -1.93
4.37 -0.32
5.78 -0.81
4.66 -3.17
2.61 -3.68
2.95 -4.22
4.90 -1.55
5.52 -0.68
6.32 -1.04
4.72 -3.71
3.60 -2.53
5.89 0.68
-1.14 -4.90
4.80 -0.47
3.27 -3.60
3.11 -2.24
4.69 -2.52
2.35 -4.35
5.12 -2.54
-0.54 -6.09
4.61 -0.68
4.99 0.81
2.33 -4.45
3.82 -1.45
3.07 -4.57
5.93 -1.40
2.82 -4.66
3.72 -0.98
4.40 -2.19
6.19 -0.51
3.15 -3.41
3.28 -3.42
6.67 2.13
5.36 -2.82
-2.24 -3.80
5.56 0.34
4.79 -1.77
5.44 -0.66
5.71 1.43
6.13 1.24
2.82 -2.68
4.33 -1.75
4.61 1.08
5.37 0.78
4.99 -1.91
3.23 -1.80
0.30 -4.51
-1.50 -4.89
3.93 -2.29
5.06 -0.96
1.61 -4.59
4.54 -2.72
6.84 0.47
6.51 0.70
4.98 -1.93
5.55 -1.25
2.47 -2.92
5.46 -0.70
3.25 -4.01
4.15 -0.92
-0.18 -6.67
1.25 -4.96
4.37 -3.46
2.16 -4.12
3.06 -2.02
2.69 -3.22
6.54 -0.72
5.06 -0.07
4.84 2.03
3.48 -0.67
2.34 -3.83
4.03 -3.40
5.01 -2.17
4.84 2.30
2.73 -1.06
2.20 -4.30
4.84 1.98
4.59 1.82
5.89 -0.16
4.84 0.58
4.84 1.98
1.11 -1.46
3.20 -4.27
4.54 -0.93
4.38 -6.07
6.82 0.16
6.73 -0.63
2.05 -0.93
3.92 -3.40
5.15 -2.27
6.16 0.49
4.84 -1.76
3.75 -2.41
3.82 -3.70
7.40 1.09
3.06 -3.93
4.84 -2.18
2.67 -2.56
5.95 -2.06
4.84 -2.50
0.83 -2.16
2.78 -2.69
10.66 0.42
4.84 -0.13
1.50 -1.70
4.84 -0.22
3.72 -2.22
5.01 1.01
0.93 -3.84
2.69 -1.63
1.58 -3.16
4.00 -0.44
4.84 -1.08
5.33 0.17
3.97 -5.41
7.60 1.25
4.70 0.40
2.24 -1.95
7.63 0.11
0.55 -1.99
0.22 -4.31
3.95 5.29
3.69 0.21
1.55 -0.60
0.68 -3.97
4.84 -0.52
4.84 -1.17
3.74 1.41
2.96 -2.75
4.84 1.06
4.84 -1.58
4.84 0.93
5.08 -0.86
3.46 -2.75
6.60 0.67
3.70 -2.67
2.42 -2.41
3.30 -1.30
2.94 -2.75
4.93 -0.65
4.84 1.25
0.52 -2.71
2.69 -4.41
5.01 0.91
4.38 -1.53
4.84 -1.28
4.84 -0.18
4.84 0.43
2.49 0.29
4.00 -0.52
7.72 0.80
5.01 1.17
2.33 -0.31
2.72 -2.47
2.61 -0.00
4.84 1.69
1.53 -0.27
6.15 -1.62
-1.28 -2.54
6.93 -1.43
5.77 -3.02
4.84 -1.29
4.23 2.89
5.55 2.98
8.04 1.77
0.94 -1.57
4.84 -1.47
5.60 -4.79
4.84 -0.54
9.15 0.47
1.64 -3.57
-0.17 -1.87
1.20 -3.87
4.19 -2.81
2.19 -2.91
2.94 -1.43
4.84 -0.88
4.57 0.83
4.84 -0.28
5.06 2.08
3.84 -1.11
4.64 -2.65
4.84 -0.93
2.55 -3.31
3.51 0.61
6.38 0.25
4.84 -1.74
4.15 -4.22
3.86 2.97
6.45 -1.20
3.29 -3.60
2.81 -4.43
-0.45 -4.06
4.84 0.92
4.30 -2.39
4.08 -0.52
1.34 -5.86
4.84 -1.42
1.36 -2.85
-1.11 -2.02
2.77 -3.63
3.70 0.23
4.84 -1.31
4.84 -0.67
5.47 -2.09
3.58 -3.71
2.71 -0.70
5.63 0.61
2.99 -2.75
6.93 0.07
5.27 -1.24
7.67 -1.41
-0.82 -3.83
4.84 -0.91
4.49 0.03
5.42 -2.10
7.86 -1.47
3.66 -0.06
5.04 -1.08
8.42 0.66
2.87 0.72
4.84 -1.44
5.24 -1.14
4.84 0.52
2.59 0.69
4.84 1.44
4.84 -1.69
0.10 -4.10
-0.61 -5.96
4.84 -2.05
5.42 1.82
4.53 -0.88
2.70 -2.65
4.98 -2.18
2.22 -3.56
2.73 -4.18
1.09 -9.14
0.51 -2.60
3.48 -2.70
0.82 -5.20
1.80 -3.04
4.18 -1.25
2.19 -3.80
2.61 -3.56
6.66 -1.46
2.20 -4.02
6.47 -0.94
2.81 -3.80
1.07 -8.64
4.22 -2.56
3.96 -0.56
6.50 -4.72
5.69 -0.34
1.91 -5.65
5.33 -1.21
5.54 -3.12
1.78 -4.13
3.03 -3.59
1.27 -4.15
1.49 -5.85
2.54 -3.56
8.52 2.19
4.79 0.11
2.45 -3.39
2.89 -5.65
0.75 -4.20
2.48 -3.56
4.94 -3.14
1.97 -3.56
5.50 -3.56
3.52 -3.23
5.45 0.43
1.57 -4.46
4.02 -2.28
8.16 4.31
2.38 -2.03
1.66 -5.20
6.81 -1.77
2.70 -3.25
5.88 -4.09
1.48 -3.83
3.60 -1.89
2.87 -3.85
1.66 -3.56
8.86 2.93
2.53 -4.13
3.73 -3.14
0.35 -6.75
1.56 -3.56
1.91 -5.39
9.58 1.14
1.32 -3.56
9.15 2.22
7.80 -0.91
5.90 0.58
8.03 -0.33
1.08 -7.76
3.11 -3.08
1.01 -3.26
2.90 -3.51
1.24 -5.42
3.07 -4.38
1.74 -3.56
7.53 0.65
4.20 -2.77
8.58 -2.37
2.21 -3.56
2.80 -5.05
2.79 -3.45
1.95 -3.56
3.88 -3.17
7.09 1.21
1.55 -3.58
7.76 0.65
1.51 -5.05
5.81 -4.81
2.63 -3.54
1.95 -3.56
2.80 -3.29
5.54 1.91
1.64 -3.56
6.55 -1.00
3.77 -3.26
1.24 -5.86
1.62 -3.98
7.84 2.54
4.02 -3.11
4.06 -3.06
3.99 -3.91
0.58 -4.61
-0.27 -8.16
6.88 -1.56
2.31 -3.56
0.69 -3.56
5.37 -1.62
4.49 -1.25
6.17 1.07
6.10 -3.39
8.47 1.09
2.70 -3.56
2.99 -4.31
1.91 -8.31
5.12 -1.82
5.09 -4.53
1.51 -3.56
5.20 -1.36
7.14 -2.15
2.62 -0.90
6.45 2.93
3.39 -3.56
1.24 -5.23
3.85 -2.93
1.04 -3.56
2.09 -1.17
8.04 -3.38
6.38 0.04
0.49 0.22
0.42 -6.36
3.32 0.44
1.96 -3.43
2.57 -5.99
0.09 -0.81
-2.61 -5.34
5.81 -0.59
8.17 -3.05
2.21 -4.62
7.47 -1.53
6.29 -0.30
6.07 0.86
3.79 -5.20
2.12 -2.03
3.77 -1.35
3.57 -0.37
-2.42 -2.32
5.53 -1.84
4.40 -1.02
6.14 -4.11
-0.42 -4.02
0.22 -3.35
0.56 -5.43
8.59 -1.60
0.63 -2.52
-0.42 -2.93
1.47 -3.01
2.42 -1.45
1.43 -2.61
5.06 -0.61
3.24 2.54
3.97 2.05
1.79 -3.00
4.99 1.63
-0.13 -3.14
2.53 0.42
2.87 -3.27
-0.18 -6.57
5.54 1.18
3.74 -7.28
-0.74 -4.34
3.84 -0.37
-1.56 -2.50
3.45 -3.02
2.28 -0.09
1.78 -2.93
4.34 1.46
-0.63 -6.52
4.61 1.31
-0.42 -1.14
3.90 0.36
0.59 -4.48
0.35 -5.27
1.62 -2.72
6.01 2.44
-3.74 -2.04
2.50 -1.74
2.59 -1.01
5.64 -0.76
3.58 2.38
-2.63 -6.78
-0.71 -7.11
-1.95 -5.82
-3.57 -9.06
-2.83 -7.61
-4.41 -8.32
-2.32 -9.26
-4.15 -7.82
-2.22 -3.87
4.24 2.35
6.44 1.57
3.77 3.18
4.58 4.26
3.16 -1.62
7.23 2.35
7.27 2.51
6.05 2.70
5.95 4.80
6.71 0.05
3.95 3.21
6.44 1.35
4.30 -0.66
3.27 3.47
3.62 -0.51
5.78 0.85
5.92 -0.85
4.88 0.94
4.68 -2.59
4.35 2.12
4.89 0.61
5.75 4.75
6.60 2.90
6.48 2.82
3.83 0.16
6.20 0.82
6.05 1.85
6.40 4.29
6.46 2.26
2.83 -0.93
6.85 4.19
4.40 1.73
4.56 1.60
4.40 -1.51
6.70 3.89
5.36 1.40
2.25 -3.16
5.28 3.15
7.47 3.48
4.53 -1.01
5.06 1.04
6.40 3.39
4.97 0.65
5.49 2.30
3.78 -0.30
6.44 0.13
5.85 1.91
5.84 4.96
5.25 3.92
2.79 0.78
3.29 2.01
6.37 -0.30
6.79 1.23
6.73 2.57
7.90 3.84
7.15 2.64
6.62 3.57
5.30 3.41
7.21 2.57
5.29 3.06
6.61 1.91
5.70 1.33
5.93 0.24
4.21 1.86
5.55 1.93
5.00 3.50
7.00 3.33
5.97 0.94
5.72 -1.76
5.84 1.67
4.36 5.05
5.75 2.69
5.26 0.36
4.46 -0.44
7.06 4.30
4.40 0.78
7.22 4.02
6.03 4.15
6.28 2.68
2.91 0.89
4.07 -0.09
5.91 1.88
3.35 1.98
4.16 -0.81
4.91 0.85
5.38 -2.07
5.45 3.80
6.07 3.00
4.26 0.09
6.37 1.38
4.23 1.97
6.26 3.33
6.55 3.34
6.36 2.64
4.76 0.61
6.61 0.43
4.42 -0.26
8.07 -2.24
2.13 -1.10
9.67 -2.44
0.34 -5.67
9.16 2.18
10.45 -1.77
5.58 2.57
-3.37 -5.97
8.75 -6.32
5.87 -3.58
-3.33 -5.44
11.04 1.87
3.64 -5.88
6.15 1.81
9.75 0.40
0.02 -5.77
8.63 -1.68
7.06 -0.60
9.78 -3.95
10.10 -0.71
3.18 -8.04
6.71 -6.55
7.35 -4.47
7.14 0.52
-2.65 -2.27
5.21 -2.58
7.61 -7.68
11.18 2.34
11.12 3.61
6.02 -8.38
-1.79 -5.23
5.57 -0.86
7.64 -2.80
2.94 1.35
4.58 1.69
6.21 1.68
6.22 4.17
6.51 3.06
3.90 -0.05
5.60 2.67
6.54 4.32
4.71 1.65
6.13 3.37
3.79 1.91
5.79 4.11
5.04 1.38
9.78 3.26
6.96 3.59
6.09 5.46
6.31 1.70
8.49 2.71
9.02 3.03
6.38 2.82
9.05 3.19
8.37 2.76
6.52 3.19
6.15 3.99
5.95 2.59
3.78 -0.49
5.57 2.13
6.14 2.12
4.40 2.94
3.34 2.41
2.83 1.86
3.79 1.47
3.99 1.87
5.33 1.88
3.41 3.28
4.85 3.51
5.53 2.84
4.61 3.19
4.30 3.32
3.18 3.82
5.34 0.62
8.33 4.03
5.79 4.62
5.41 1.49
5.17 3.38
4.38 2.92
5.59 4.07
-1.90 -4.73
-4.61 -3.91
-1.41 -3.06
-2.62 -4.36
-2.06 -5.08
-1.68 -8.79
8.39 -5.36
0.97 -9.92
4.49 -2.37
-0.30 -8.57
0.12 -11.46
3.51 -7.40
1.32 -6.18
6.58 -2.47
5.43 -5.10
4.97 -2.71
3.88 -8.24
7.26 -2.54
4.68 -2.19
4.03 -2.79
4.79 -7.62
-0.40 -6.41
3.16 -5.58
-0.76 -8.47
-2.47 -8.86
4.57 -2.45
4.26 -8.41
8.48 -3.95
0.89 -8.78
2.29 -7.65
3.29 -5.81
6.08 -5.56
3.15 -9.84
7.69 -4.12
7.82 -2.04
2.82 -2.94
1.13 -7.82
9.65 -0.28
4.03 -3.39
4.24 -5.62
3.62 -5.14
4.08 -5.56
2.46 -3.71
5.94 -4.69
2.72 -6.42
3.65 -4.86
3.49 -5.80
2.57 -3.46
5.48 -4.04
3.18 -4.16
2.89 -6.56
5.09 -2.64
5.52 -0.95
-0.44 -5.82
5.83 -1.77
5.01 -8.25
3.44 -2.91
4.70 -5.94
2.25 -9.48
1.97 -6.55
1.11 -7.02
3.83 -1.94
10.87 -1.36
5.97 -5.70
3.27 -8.34
5.25 -1.45
2.90 -3.93
4.83 -5.57
4.00 -3.55
10.29 0.72
4.70 -2.35
6.05 -2.38
3.72 -5.92
3.25 -1.56
0.58 -7.48
2.33 -3.38
1.68 -4.94
2.99 -2.77
4.70 -1.46
8.03 -1.79
2.81 -8.34
4.46 -8.24
4.40 -4.46
3.55 -3.47
4.97 -2.04
4.39 -6.59
3.55 -2.68
2.76 -6.22
3.22 -1.94
4.04 -8.05
-3.19 -6.90
3.95 -6.93
3.73 -4.04
5.19 -3.57
4.51 -3.93
7.24 -2.83
3.79 -7.97
3.22 -3.74
2.05 -8.87
0.32 -9.75
7.04 -3.41
1.33 -8.60
1.80 -7.88
9.26 -4.91
2.65 -2.01
6.96 -0.85
5.86 0.67
9.43 -1.14
3.99 -7.10
7.48 -3.05
2.33 -2.79
4.00 -4.92
4.33 -2.43
8.01 -0.33
2.01 -4.37
4.04 -7.54
1.38 -5.95
5.00 -4.94
0.15 -5.17
2.33 -2.79
4.00 -2.77
1.89 -9.43
2.70 -7.24
2.21 -5.73
8.26 -3.33
5.83 -1.44
2.94 -7.38
9.13 -0.61
3.22 -4.59
1.39 -6.16
2.41 -8.40
3.77 -0.98
5.88 -2.79
6.91 1.25
5.40 -3.36
4.77 -7.01
5.55 -3.44
3.22 -1.94
3.72 -0.96
3.74 -2.14
3.38 -1.61
2.75 -7.77
2.33 -2.79
4.39 -2.98
5.00 -2.04
8.67 3.50
4.95 -2.30
3.63 -6.35
5.57 -1.70
3.41 -5.68
5.42 -6.19
6.47 -2.13
1.56 -8.06
4.42 -2.25
-0.60 -5.62
5.45 0.64
1.43 -8.32
1.57 -4.37
3.79 -6.11
6.81 -3.18
5.60 -3.36
5.53 -4.16
-0.65 -6.61
-0.14 -9.35
3.44 -4.08
5.87 -9.71
4.76 -5.99
3.78 -5.10
1.10 -9.26
2.11 -3.65
7.24 -4.81
2.40 -2.79
10.04 -1.61
2.86 -2.65
0.78 -7.70
2.83 -0.42
7.10 -2.65
5.41 -2.71
3.22 -4.07
4.99 -1.95
1.98 -6.40
-1.10 -8.81
5.52 -2.10
6.08 -3.33
7.45 -3.25
5.88 -2.90
2.20 -4.94
-2.40 -7.42
1.31 -8.38
3.90 -5.03
3.27 -5.82
2.33 -2.77
3.22 -2.01
6.86 0.12
2.90 -4.69
4.41 -4.25
4.60 -3.35
3.69 -6.24
4.88 0.12
3.23 -6.19
6.28 -1.98
6.72 -2.00
-2.93 -9.33
3.27 -8.14
4.34 -7.60
2.96 -8.47
1.69 -3.63
2.53 -6.09
3.12 -5.23
7.42 -2.87
5.28 -4.62
3.72 -4.64
1.17 -7.89
6.36 -7.72
3.04 -7.17
4.75 -0.17
1.46 -2.82
5.12 -1.99
4.70 -3.74
1.16 -2.05
10.39 -1.41
5.53 -2.91
1.07 -11.40
3.53 -3.80
4.14 -4.25
5.55 -5.18
2.15 -3.94
3.12 -3.10
2.68 -2.23
2.13 -3.95
6.52 -3.86
3.96 -6.30
8.03 1.86
2.69 -5.13
3.91 -5.75
3.72 -3.52
6.31 -2.07
9.57 -0.08
4.70 -3.61
2.70 -4.56
9.36 -3.39
4.00 -3.32
5.07 -3.38
4.21 -6.39
8.81 -1.41
9.63 -0.83
5.03 -3.52
2.89 -4.16
2.33 -2.31
5.40 -4.18
2.89 -3.35
4.00 -4.40
0.54 -7.05
5.62 -3.19
4.09 -6.14
2.25 -5.57
5.14 -3.06
6.54 -6.46
8.30 -2.05
2.51 -2.03
6.32 -5.25
4.28 -3.40
8.16 -2.00
0.01 -5.62
4.83 -7.48
5.33 -2.39
3.89 -6.01
7.47 -0.51
4.70 -3.91
5.75 -1.68
2.46 -4.28
6.16 -4.37
4.55 -1.63
3.28 -3.26
-0.46 -7.36
4.25 -3.90
2.98 -5.49
6.78 -3.62
7.38 -3.07
6.79 -6.27
6.12 -2.42
8.03 -3.29
2.33 -2.79
8.01 -2.48
0.23 -7.50
0.31 -7.07
6.54 -2.68
5.23 -5.27
5.43 -3.84
6.70 -0.54
2.55 -1.94
2.94 -9.21
7.08 -2.63
7.83 -0.70
-0.86 -4.61
4.40 -4.39
3.49 -8.92
9.09 -5.20
3.94 -5.50
5.01 -0.69
5.88 -4.25
6.63 -3.95
6.55 -3.88
4.81 -1.94
7.16 -0.35
3.49 -3.03
7.52 -5.92
2.33 -2.61
2.08 -4.46
5.22 -3.05
5.03 -4.32
2.08 -5.33
7.36 -2.91
4.17 -1.94
2.10 -5.53
4.10 -5.24
2.43 -3.43
5.73 -3.35
7.78 -1.11
7.03 1.08
2.82 -6.91
2.40 -2.92
5.28 -3.55
6.06 -2.36
3.28 -4.57
3.29 -4.41
4.98 -4.05
8.23 -0.68
6.33 -3.55
5.93 -3.24
7.35 -2.18
6.89 0.10
2.24 -3.69
4.10 -3.51
3.61 -3.03
8.01 0.41
5.40 -4.63
5.61 -2.91
6.49 -2.78
2.37 -2.34
7.88 -0.92
2.70 -5.09
0.95 -3.59
5.33 -1.72
3.88 -2.83
4.61 -2.51
4.09 -0.45
2.27 -4.67
6.76 -0.81
1.05 -3.69
5.25 -1.52
4.82 -5.45
7.37 -0.64
1.42 -3.00
4.29 -2.65
6.89 0.45
2.63 -4.29
5.56 -4.10
4.26 -3.54
5.74 -2.92
5.82 -1.79
5.39 -2.25
4.25 -0.98
7.28 -0.83
2.82 -2.05
5.47 -3.05
6.80 -1.93
7.38 -3.19
5.88 -1.08
3.31 -2.96
6.72 -2.09
5.28 -2.54
6.30 -0.89
3.41 -2.61
6.95 -0.57
5.28 -2.61
6.50 -3.35
4.25 -3.62
1.91 -3.99
6.90 -1.82
6.65 -2.05
5.48 -3.34
6.30 -4.10
6.22 -2.84
6.83 -0.63
8.14 -0.72
7.35 -0.80
3.41 -3.17
6.35 -2.78
2.96 -1.99
5.64 -2.21
6.61 -0.90
2.21 -3.91
6.90 -1.61
5.90 -4.45
5.54 -2.39
4.60 -1.23
5.21 -3.34
1.95 -2.83
6.89 0.98
4.60 -1.75
5.28 -2.54
4.68 -4.33
6.62 -2.38
5.04 -0.63
5.39 -2.79
2.45 -3.98
1.83 -3.42
4.79 -3.18
3.80 -6.09
3.93 -3.42
7.32 -1.05
4.26 -3.96
6.36 -2.39
8.00 -0.62
4.97 -3.38
7.02 -2.71
5.56 -2.48
5.28 -2.71
2.21 -3.10
4.89 -1.47
4.68 -2.92
5.19 -3.31
2.21 -4.35
6.03 -2.12
4.60 -1.76
2.27 0.32
6.68 -2.20
5.28 -2.50
6.12 -2.47
5.28 -3.74
6.98 -1.97
6.44 -1.96
5.70 -0.90
6.13 0.04
6.96 -2.99
5.46 -3.72
4.93 -5.06
7.44 -0.05
4.32 -1.55
2.76 -3.77
5.39 -2.69
5.91 -2.48
7.52 -1.77
5.15 -0.85
5.26 -2.33
1.85 -3.37
5.29 -3.08
6.85 -2.34
3.92 -1.89
7.84 -1.37
1.89 -5.59
-5.32 -4.41
-2.13 -4.58
-1.25 -5.61
-4.05 -2.63
-3.46 -3.48
-1.27 -7.61
-2.04 -5.36
0.72 -3.39
-4.25 -4.67
-2.14 -3.21
-2.56 -4.93
6.67 0.22
4.24 -1.92
3.58 -5.60
4.18 -3.19
4.04 -9.86
7.93 4.06
5.14 4.53
7.53 -0.44
5.46 -0.74
6.17 2.35
6.11 -3.74
5.69 -0.14
5.84 -4.63
6.05 2.41
6.86 -1.57
2.47 -6.48
4.88 -3.57
6.75 -0.15
3.23 -6.08
3.01 -7.53
4.78 -1.44
1.67 0.78
3.50 -1.02
3.93 -2.04
3.93 -0.73
3.93 -1.70
3.56 -2.20
3.98 -0.56
5.75 -0.79
2.70 -1.08
3.93 -1.24
3.93 -3.01
3.56 -2.79
3.93 -2.07
1.90 -4.73
8.30 -0.28
3.03 -3.00
3.93 -1.75
3.73 -0.26
3.93 -1.78
6.25 -0.95
1.74 -5.18
0.34 -3.46
3.55 -2.66
-0.71 -4.21
3.93 -1.49
3.93 -1.23
3.93 -1.37
3.93 -1.08
6.60 1.35
1.86 -3.50
5.64 2.34
2.99 -1.76
3.50 0.60
3.48 -2.50
3.93 -2.12
2.98 -0.90
3.93 -2.29
2.41 -1.20
6.24 0.98
3.98 -1.29
3.93 -0.82
3.93 -2.56
2.66 -1.59
5.63 -0.34
-0.71 -5.07
3.63 -2.61
3.98 -3.08
1.85 -4.00
3.93 -1.39
3.93 -2.91
1.56 -3.57
3.93 -2.75
3.51 0.23
3.78 -0.70
-0.08 -1.92
1.93 -6.02
1.95 -1.95
3.78 -1.52
3.93 -1.57
3.95 -1.86
3.93 -2.12
2.87 -1.01
3.93 -1.62
-0.49 -3.67
3.93 -2.91
5.75 3.09
3.76 -3.77
3.93 -2.66
3.87 -2.84
6.34 -1.44
3.93 -2.55
1.53 -0.95
3.93 -2.30
-1.97 -5.21
3.93 -1.53
4.73 -0.52
3.93 -2.08
8.12 2.69
6.32 -4.75
1.20 -3.26
3.78 -3.06
4.11 -1.63
1.44 -3.60
3.93 -1.70
3.17 -2.55
3.93 -0.36
6.48 0.64
3.87 -3.77
3.93 -2.82
3.50 -1.24
3.92 -2.44
3.93 -1.08
3.93 -2.23
1.48 -2.71
1.70 -3.72
4.01 -1.06
4.47 -3.74
3.93 -0.90
3.31 -2.61
3.93 -3.84
3.72 -0.36
3.93 -1.98
4.70 -2.18
3.93 -1.09
1.21 -2.70
0.96 -1.10
4.96 -2.04
3.93 -2.62
0.10 -3.16
3.50 -0.64
7.57 1.63
5.61 -0.82
3.93 -2.52
0.81 -2.43
-0.66 -0.86
3.50 -3.26
3.88 -3.06
1.75 -2.38
4.26 -2.44
3.93 -2.48
2.07 -1.31
2.11 -2.12
0.64 -2.30
2.16 -3.43
3.93 -1.48
3.93 -1.46
3.93 -2.36
3.47 -2.64
1.53 0.87
3.98 -0.65
1.47 -4.60
6.39 0.54
0.99 -3.84
4.54 -1.74
-1.31 -2.35
7.00 -1.45
4.80 -1.12
3.93 -1.67
3.93 -0.86
3.57 -1.80
4.82 -0.72
1.65 -2.50
5.73 0.03
3.40 -1.59
1.07 -0.78
4.11 -0.93
3.93 -0.79
2.86 -1.35
6.77 1.72
-3.29 -6.61
8.02 -4.89
5.65 -6.97
5.01 -8.06
6.24 -6.43
7.52 -4.65
5.53 -7.71
6.09 -6.08
7.10 -5.57
3.81 -7.93
5.15 -7.72
6.64 -6.96
6.97 2.10
4.16 -1.78
7.24 -0.53
1.81 -3.61
8.14 -1.65
9.12 0.85
6.21 -0.08
6.58 -4.27
7.40 -2.28
6.85 1.10
-1.20 -7.85
9.21 -0.68
7.72 -0.56
7.98 0.38
2.54 -4.66
8.99 2.63
6.70 0.16
4.36 -3.44
-1.68 -6.49
0.51 -6.56
2.46 -4.20
-2.40 -6.23
-0.84 -5.80
4.36 -4.00
-0.35 -6.23
4.81 -2.50
3.77 -3.32
0.46 -5.50
-1.75 -5.71
8.28 -2.02
2.97 -4.24
0.03 -6.14
-1.94 -7.27
7.46 0.64
0.39 -6.19
2.56 -3.44
1.59 -5.04
3.09 -2.79
0.57 -5.50
-0.67 -6.80
4.46 -4.31
-1.43 -7.09
6.52 -1.16
6.99 -2.00
3.70 -3.75
1.73 -4.44
5.81 -2.01
-1.65 -7.01
6.33 -2.46
0.78 -5.51
6.06 -2.98
2.56 -5.30
-0.39 -5.88
3.25 -3.50
4.75 -3.50
4.39 -3.93
4.98 -5.54
0.03 -6.58
5.91 -2.27
2.82 -1.32
-0.72 -4.65
7.67 -1.65
2.76 -3.96
6.80 -1.66
6.22 -1.78
1.50 -4.15
-1.17 -6.02
0.84 -5.40
6.62 -4.81
1.92 -6.39
8.33 -0.12
7.37 -0.07
5.91 -1.59
3.54 -3.74
0.33 -5.52
1.44 -5.00
1.12 -5.54
1.61 -3.48
1.24 -4.48
8.49 0.66
3.15 -3.73
1.70 -4.55
2.05 -4.24
1.61 -5.28
-0.56 -7.13
7.86 -0.07
5.93 -1.94
4.53 -5.27
-2.93 -5.82
0.81 -4.37
-1.05 -8.09
-0.48 -6.08
2.07 -4.34
3.06 -5.09
3.03 -2.71
-0.48 -5.06
2.07 -5.00
4.80 -1.75
8.45 -0.55
3.76 -1.58
4.15 -3.70
3.38 -1.88
1.92 -5.05
2.07 -4.25
3.33 -3.03
2.86 -4.64
2.55 -4.32
0.50 -5.62
5.04 -3.55
2.34 -5.29
-2.84 -6.78
2.81 -4.83
-1.95 -5.89
1.35 -5.37
1.04 -4.40
6.32 -2.81
4.58 -2.99
-3.66 -6.36
1.76 -4.70
2.47 -4.04
2.29 -4.16
2.25 -4.25
5.63 -3.12
3.04 -3.92
5.70 -2.72
0.53 -5.74
1.24 -4.98
1.52 -4.15
4.86 -3.24
0.77 -5.78
2.95 -3.97
4.76 -2.74
2.33 -4.48
1.73 -4.32
1.37 -5.22
2.38 -5.32
4.50 -2.06
-1.03 -5.78
1.52 -4.58
1.51 -4.58
1.41 -4.76
2.80 -4.87
2.73 -3.18
1.34 -7.27
-2.06 -7.42
-1.06 -6.05
6.04 -2.10
3.72 -4.88
0.14 -5.80
1.51 -5.19
1.70 -5.20
1.51 -5.84
-0.78 -6.46
3.87 -2.38
0.50 -6.78
4.21 -3.31
-1.05 -6.37
-0.35 -6.61
0.63 -6.19
1.82 -3.44
2.20 -4.19
1.86 -5.74
1.24 -5.54
5.24 -2.11
-0.90 -6.37
-0.82 -4.54
1.26 -6.37
7.30 -2.87
2.79 -4.30
1.00 -5.52
-1.05 -7.56
5.59 -1.60
5.63 -2.13
-1.12 -6.34
-0.20 -6.96
1.41 -5.47
-1.94 -6.03
4.28 -2.41
7.65 -0.68
4.43 -2.46
1.61 -5.77
6.85 1.21
5.40 -1.57
1.43 -5.22
1.81 -4.05
0.84 -6.22
0.66 -6.07
5.36 -3.25
1.33 -5.51
9.11 1.76
1.94 -3.73
0.80 -6.47
0.12 -4.20
4.63 0.62
4.77 -2.01
4.46 -4.86
3.20 -4.65
-4.69 -7.22
1.24 -4.23
1.59 -2.71
-0.87 -6.19
6.41 -1.20
-1.67 -5.79
-2.31 -6.71
6.76 -1.76
5.91 -4.78
8.06 0.36
9.13 2.22
0.79 -4.88
5.12 -0.27
4.73 -2.90
1.33 -5.12
-2.37 -5.32
2.96 -4.82
-2.34 -7.06
3.52 -5.23
3.59 -5.40
1.87 -4.67
0.16 -5.59
5.66 -2.01
4.12 -2.81
2.86 -4.72
3.36 -4.88
2.40 -4.62
1.24 -5.22
1.05 -4.84
-0.59 -4.26
-0.08 -5.57
-1.35 -6.27
2.41 -4.67
1.39 -5.02
1.10 -5.09
3.28 -3.20
0.17 -6.87
6.53 -1.38
3.29 -1.03
1.05 -5.24
8.01 -2.13
-2.18 -6.06
7.39 -1.27
3.97 -2.01
6.48 -3.60
5.64 -1.67
8.45 1.19
2.28 -4.94
4.46 -4.15
5.53 -1.87
1.03 -2.94
5.18 -4.91
4.86 -2.71
-0.31 -6.16
-2.18 -7.99
-3.69 -8.21
-0.53 -6.42
-1.45 -8.60
-2.40 -11.93
-0.84 -9.25
-0.98 -7.37
-3.38 -9.84
-0.64 -9.37
0.27 -6.66
-1.36 -8.58
-1.20 -10.36
-3.30 -11.92
-3.59 -12.41
0.23 -8.38
1.45 -6.07
-0.01 -9.23
1.20 -8.85
1.32 -7.99
-0.91 -7.83
1.02 -4.92
-1.20 -3.70
4.84 -4.67
1.32 -7.85
1.43 -7.11
1.03 -6.86
2.39 -6.22
1.32 -7.64
-0.39 -8.74
3.16 -4.36
0.32 -7.78
1.28 -7.56
-2.92 -2.93
-1.16 -8.00
-2.38 -6.83
1.54 0.62
1.32 -8.72
-2.79 -6.41
5.59 -3.64
3.96 -4.27
-1.44 -4.52
4.94 -3.10
1.31 -3.15
3.95 -4.50
-3.40 -6.73
5.87 -2.80
-2.44 -6.46
2.93 -3.13
-2.96 -6.39
5.91 -3.61
-2.26 -6.12
-0.09 -3.73
-2.98 -6.68
5.37 -1.23
-2.79 -6.33
5.58 -3.81
-2.79 -5.57
1.30 -5.08
-4.31 -5.94
7.17 -1.89
-1.16 -5.64
-2.79 -8.26
7.12 -0.13
3.42 -5.25
-3.91 -6.76
3.13 -2.18
6.58 -0.16
4.27 -5.60
5.50 -5.26
5.81 -5.94
6.32 -6.56
6.83 -6.30
5.94 -6.63
-0.50 -5.93
-1.65 -8.18
0.47 -7.54
-1.53 -3.47
1.35 -3.65
1.77 -6.48
-0.09 -7.82
-2.86 -8.39
-2.78 -7.03
-0.30 -6.42
-3.47 -6.15
-0.30 -5.26
5.02 -1.25
-1.58 -7.17
4.22 -8.34
9.71 -1.35
8.43 -3.82
5.79 -4.44
6.83 -5.64
5.95 -6.53
7.67 -3.42
9.35 -1.86
8.43 -3.21
8.80 -4.44
10.52 -4.15
7.46 -5.33
7.22 -0.08
8.14 -3.82
8.43 -4.28
4.68 -3.87
8.71 -3.59
4.78 -2.59
8.50 -4.62
8.36 -5.23
7.52 -6.45
8.43 -3.68
7.01 -1.51
8.00 -2.98
8.78 -2.14
8.29 -2.34
8.54 -4.69
8.43 -1.23
8.40 -4.27
12.11 -1.14
6.25 -5.23
6.12 -5.83
8.51 -4.82
8.32 -3.82
8.43 -2.74
10.31 -3.24
7.43 -4.41
4.84 -1.16
4.23 -4.20
4.84 -1.33
4.39 -3.51
5.17 -6.91
0.48 -5.72
6.42 -2.82
5.04 -4.59
4.99 -6.68
4.97 -2.53
1.63 -4.86
4.79 -1.94
6.04 -2.98
5.22 -1.73
4.84 -0.63
2.36 -4.37
0.93 -0.59
0.34 -8.07
0.61 -3.59
4.84 -0.18
0.77 -2.83
2.88 -2.67
-0.41 -8.69
5.41 0.37
5.12 -1.82
2.46 -7.75
-1.20 -11.12
4.84 -0.90
6.70 -3.56
5.20 -4.88
4.84 -0.86
5.13 -3.88
4.48 -4.77
2.79 -5.71
1.89 0.90
4.38 -6.10
3.00 -4.28
0.38 -5.10
4.24 -1.50
7.36 -2.30
4.33 -3.47
0.84 -5.91
-0.45 -5.80
2.98 -4.24
3.81 -2.87
4.00 -5.38
4.61 -3.26
3.73 -2.49
0.34 -6.15
4.84 -0.01
6.66 -1.48
2.37 -7.21
4.17 -6.23
6.18 -4.39
0.41 -8.10
1.89 -7.46
0.46 -5.59
2.17 -5.35
3.47 -2.70
4.84 -1.24
2.91 -2.01
0.55 -9.65
-2.10 -6.48
6.29 -1.22
3.05 -1.94
3.28 -0.59
3.18 -2.98
4.56 -5.41
0.38 -7.09
3.29 -3.01
4.84 0.16
2.81 -6.66
6.00 -4.20
1.94 -6.04
4.99 -2.62
4.84 -0.61
2.69 -4.55
7.54 0.36
4.84 -1.10
3.07 -2.86
5.28 -3.37
3.72 -2.40
6.06 -3.06
4.84 1.69
0.09 -7.26
8.19 -4.17
4.84 -1.36
6.06 -1.58
4.33 -0.64
3.41 -8.11
7.97 0.69
3.64 -5.21
1.52 -7.51
4.50 -1.02
4.26 -4.94
5.75 -3.00
4.87 -3.14
-1.63 -6.25
1.68 -3.95
6.83 -1.43
7.15 -1.84
-2.06 -9.29
5.22 0.82
4.84 -1.85
3.53 -5.07
4.53 -2.91
3.03 -5.01
4.87 -5.76
4.03 -6.08
1.81 -3.84
4.54 -2.13
3.78 -1.83
7.76 0.12
7.93 -1.05
5.42 -5.03
1.24 -5.54
3.04 -2.98
2.26 -6.86
6.29 -1.83
2.04 -7.51
2.16 -3.59
5.58 -3.22
2.69 -6.51
4.84 -2.43
1.13 -4.02
3.32 -3.81
5.00 -2.70
5.45 -3.82
5.11 -3.92
1.36 2.17
3.16 -4.38
3.64 -4.87
4.39 -7.01
3.96 -5.02
6.61 -2.10
4.12 -3.35
4.33 -3.41
0.40 -6.88
4.84 -0.69
1.34 -4.79
5.22 -3.31
4.78 -6.00
2.55 -7.56
2.45 -6.90
7.76 -2.70
4.84 -0.21
4.84 -1.25
0.87 -8.13
2.83 -6.83
4.84 -0.10
4.47 -2.80
2.92 -8.22
4.18 -1.50
2.40 -6.63
7.96 1.07
5.06 -2.17
4.84 2.00
1.15 -6.13
4.32 -1.34
3.41 -5.61
5.22 0.14
4.84 -2.12
3.92 -6.74
4.84 0.21
1.73 -7.33
6.81 -3.77
-3.45 -7.21
2.92 -5.10
5.14 -1.06
2.84 -4.50
7.79 -1.93
1.63 -5.45
2.49 -0.17
1.85 -7.70
4.91 0.35
3.81 -6.20
4.21 -3.30
5.02 -4.70
4.90 -9.19
3.35 -4.38
6.00 -5.63
5.70 -4.62
-1.64 -8.99
5.47 -3.01
6.06 -0.95
4.36 -3.33
3.72 4.50
4.20 0.91
3.84 3.58
4.42 0.03
6.17 4.87
3.54 0.78
5.34 4.92
4.72 -1.42
4.10 4.50
6.38 1.79
4.85 0.74
3.50 -0.70
6.60 1.30
7.61 1.07
6.05 -0.67
6.44 1.60
5.20 0.59
6.76 4.52
6.34 0.98
5.23 4.34
5.15 3.70
6.62 6.13
7.05 2.93
3.04 4.55
3.91 4.99
5.22 4.28
4.63 3.01
5.66 5.85
6.41 3.69
5.70 2.98
3.42 5.14
5.02 5.45
3.17 4.27
6.27 5.26
2.93 3.86
6.18 4.68
-4.11 -6.21
2.22 3.56
3.76 4.15
4.49 2.85
0.87 -0.86
1.31 -0.40
-0.34 -2.95
4.35 -0.72
3.12 0.27
3.37 0.57
4.00 -1.15
-1.82 -3.15
0.45 0.31
4.43 2.42
1.35 0.27
2.47 -1.29
3.86 -0.95
4.63 2.40
3.47 1.32
4.87 2.81
0.13 0.25
2.23 -0.81
3.79 2.38
2.31 -2.84
4.34 0.38
3.94 -1.64
2.70 0.09
1.19 0.55
1.17 1.15
3.07 2.35
3.21 -2.03
2.69 -1.25
5.71 2.21
5.58 5.40
2.18 1.44
-4.08 -5.11
0.88 -0.43
3.03 2.32
0.58 -2.59
1.60 0.12
3.88 3.40
1.38 -0.85
3.11 6.39
3.04 4.24
0.11 -3.07
0.54 -0.83
7.62 2.07
1.56 -2.03
3.72 -0.25
2.90 0.11
4.38 1.99
4.54 3.37
4.63 -2.64
4.68 2.85
2.98 4.29
-1.62 -1.12
7.49 3.70
1.87 -0.75
5.09 6.04
1.85 3.14
2.31 0.99
3.65 -1.46
1.81 -1.62
2.35 -0.39
-2.12 -9.47
-0.21 -5.74
0.17 -4.69
4.08 -4.73
4.21 -3.75
2.54 -7.30
1.24 -8.76
2.14 -5.05
1.03 -8.37
0.71 -9.10
3.26 -5.05
4.25 -5.65
3.03 -4.94
-2.67 -8.19
3.16 -5.05
-6.08 -4.70
-5.28 -4.63
-5.19 -5.67
-3.67 -4.63
-5.53 -5.66
-4.14 -4.41
-2.31 -2.03
-4.44 -1.42
-2.69 -2.42
-4.40 -4.16
4.25 -6.33
1.52 -8.03
1.06 -8.60
6.97 1.92
6.76 -3.70
7.28 -2.55
6.95 0.84
5.89 -0.20
4.93 -2.22
7.05 -2.02
4.82 -4.99
7.95 -0.44
7.13 3.86
2.75 -4.55
5.99 0.23
5.57 -1.61
6.67 1.96
4.99 -2.72
5.09 -4.34
6.76 0.14
-3.16 -5.14
-4.67 -4.77
-3.35 -4.79
-3.40 -4.47
-3.48 -5.39
-2.28 -3.30
-3.72 -6.57
-3.94 -6.25
-2.47 -2.05
-2.77 -4.92
-2.75 -3.83
-4.61 -4.10
-3.51 -5.93
-3.42 -3.93
-3.04 -4.01
4.09 -3.02
-0.51 -3.60
-3.89 -5.77
-0.94 -3.60
-3.94 -5.78
-1.59 -1.98
-3.00 -4.33
-3.71 -4.49
-3.99 -5.53
-1.98 -2.13
-3.14 -3.82
-3.36 -4.18
-2.62 -1.71
-4.77 -3.87
-2.67 -2.92
-2.92 -4.10
-2.55 -3.70
-3.39 -3.73
-3.34 -5.62
-3.12 -3.34
-3.01 -4.17
-3.18 -5.14
-2.77 -3.74
-4.44 -4.87
-3.57 -4.03
4.92 -0.99
4.16 -5.01
7.29 2.22
8.36 2.31
6.85 -6.15
6.07 -6.00
10.77 1.37
6.02 -4.50
2.13 -0.24
2.88 -5.62
4.31 -2.91
10.35 2.78
5.33 -3.78
12.43 1.57
5.50 -6.40
9.05 2.83
7.54 -4.25
6.19 -4.20
4.62 4.74
6.23 -3.30
4.82 -2.83
4.04 -0.21
7.84 2.66
7.57 -4.84
4.78 -3.98
11.69 -0.29
8.32 4.81
-2.00 -7.57
5.80 -5.45
10.22 -1.53
3.29 -8.56
6.23 -3.56
5.68 5.31
9.07 -3.85
9.99 -0.58
6.23 -5.50
-0.26 -7.37
9.15 0.19
6.12 -3.82
0.72 -4.63
6.23 -1.67
9.39 -3.70
6.19 -2.82
6.23 -0.72
3.49 -1.15
2.46 -2.16
10.24 -0.22
6.23 -5.50
7.02 -8.06
0.09 -8.73
9.41 1.26
3.82 0.93
5.79 -5.90
8.85 -3.53
8.12 0.76
3.08 0.24
7.53 4.94
7.61 -0.80
6.23 -2.51
5.94 -4.60
2.40 -3.09
0.53 -6.93
6.10 -5.99
11.21 -3.92
8.63 -5.84
6.23 -5.24
3.37 -4.75
5.50 -2.79
6.12 -4.57
6.23 -3.84
8.51 -7.01
5.65 -0.58
7.27 -5.21
9.05 -2.43
8.12 1.09
7.43 0.52
2.05 -7.44
6.39 -5.98
5.96 -2.34
8.08 1.92
12.14 3.36
5.19 -7.25
7.39 -7.86
2.31 -8.15
6.23 -3.82
9.31 -0.28
10.73 -0.43
8.22 -0.69
6.23 -4.96
11.44 1.48
4.26 -7.61
6.88 -4.98
6.23 -0.92
6.50 -7.94
8.41 -5.64
6.47 -5.79
10.85 -3.29
6.23 -3.01
4.07 -1.48
8.04 1.21
9.40 5.20
-1.25 -6.38
8.82 2.88
3.99 1.68
6.23 -5.50
7.10 -8.07
5.05 -5.96
7.05 2.93
10.17 -2.23
5.26 -9.17
9.45 -0.30
2.03 -4.88
6.56 -5.87
5.56 -8.67
6.23 -5.92
4.72 -0.12
6.11 1.53
3.01 -7.63
6.01 -5.98
8.48 -5.25
8.07 -4.53
5.61 -0.91
4.66 2.07
5.56 -9.15
9.04 2.81
6.23 -4.22
12.42 -0.52
4.83 5.51
6.23 -2.62
-1.55 -5.80
5.50 -7.31
9.31 -5.66
6.23 -5.69
10.55 2.49
7.74 -0.35
-0.98 -9.22
5.53 -5.71
10.19 4.50
10.90 -2.58
3.03 -6.60
4.43 -6.80
6.17 -5.47
5.92 -5.50
2.97 -0.65
7.48 -2.72
6.23 -2.63
9.83 -4.01
5.57 -7.63
8.93 -3.60
7.20 -0.11
5.14 4.72
0.99 -3.21
3.44 -9.49
6.23 -2.60
2.00 3.23
10.27 4.29
6.28 -5.71
6.38 -3.63
11.30 2.35
11.81 -2.98
6.93 2.36
6.26 -4.36
5.32 1.18
6.23 -6.44
5.50 -4.29
7.90 -4.88
7.52 -7.40
6.21 -3.88
8.49 -2.93
6.23 -6.86
7.04 2.32
6.23 -4.75
7.37 -4.84
10.81 3.95
0.43 -6.89
2.66 -6.61
-0.76 -6.88
1.90 -1.90
-0.44 -5.02
1.72 -6.74
1.42 -4.38
1.58 -4.39
-0.22 -4.53
-0.02 -5.34
-3.59 -7.40
2.65 -3.77
4.98 -0.35
0.79 -7.21
0.65 -3.19
0.69 -4.57
-1.61 -6.41
0.18 -4.07
-0.66 -8.48
1.46 -5.97
-0.73 -8.32
2.85 -4.21
-1.10 -6.31
-0.60 -6.37
1.56 -9.07
-2.05 -8.08
2.59 -4.98
4.11 0.53
-2.30 -9.41
2.74 -5.91
-1.50 -7.03
-0.43 -1.49
-0.89 -3.83
-1.16 -7.47
-1.65 -7.67
3.71 -2.87
1.37 -5.12
-0.47 -5.70
-1.52 -6.94
-1.44 -8.51
3.75 -2.36
-1.14 -8.44
-0.55 -3.76
-1.25 -8.20
1.90 -4.47
-2.57 -9.77
-1.32 -8.28
0.84 -3.20
4.84 1.73
6.15 1.91
7.04 2.71
4.76 -0.50
6.35 -3.89
5.64 4.12
5.84 -0.82
4.51 -2.10
5.11 2.03
6.41 0.22
6.96 3.17
3.82 -3.84
6.72 1.37
5.13 -0.68
6.19 0.20
7.45 5.33
5.78 0.51
6.10 -0.30
5.56 1.03
6.36 2.29
2.35 -5.17
5.47 -4.08
5.80 -4.73
5.02 -1.34
6.92 2.30
6.38 0.06
5.20 -3.59
7.01 5.63
5.25 0.69
4.34 -2.75
7.01 5.48
6.59 1.90
6.58 -2.52
4.28 -1.38
6.74 1.87
6.36 1.21
6.67 -1.24
6.25 1.26
5.97 1.77
6.05 1.89
6.19 2.51
5.97 2.58
5.56 -1.25
6.14 0.14
5.70 -1.66
6.81 2.79
5.73 0.36
6.97 0.74
7.11 3.94
6.85 3.19
0.34 -3.99
-3.92 -5.32
-2.15 -5.74
-1.85 -3.39
-0.24 -3.99
-0.40 -1.11
-3.68 -6.40
-3.39 -4.79
-1.44 -5.06
0.59 -1.44
-2.30 -5.13
-0.37 0.48
