# Supplementary material for: De novo design of immunoglobulin-like domains
Source: Nat Commun. 2022 Oct 3;13:5661. doi: 10.1038/s41467-022-33004-6 (PMC9530121; doi:10.1038/s41467-022-33004-6)
Supplement: Supplementary file 6 — Source data [file 41467_2022_33004_MOESM6_ESM.zip › FigS2c.txt]

# arch1_slide arch2_slide
3.06 -5.83
-2.76 -8.38
-1.85 -7.79
0.80 -6.56
1.61 -7.17
-1.54 -6.55
-0.56 -7.04
1.22 -6.23
1.71 -5.74
3.06 -6.95
-1.18 -7.70
-0.39 -8.40
6.39 -3.64
5.52 -7.04
6.35 -4.26
4.79 -6.62
0.91 -8.32
5.11 -8.02
6.93 -2.82
6.55 -3.85
2.67 -7.21
6.92 -4.44
5.03 -7.12
5.19 -5.63
3.98 -8.19
3.09 -5.67
5.52 -0.95
4.50 -0.82
0.54 -1.02
5.75 2.62
7.72 -0.93
1.42 -0.74
8.94 -0.12
5.21 -0.95
11.23 0.69
11.02 2.17
5.52 -0.86
5.19 -1.28
5.52 0.55
5.52 -2.43
5.52 -1.36
4.50 -0.09
8.06 -0.23
5.52 -1.36
5.52 -1.29
6.43 -0.78
5.52 -3.29
5.32 -0.39
10.69 1.26
5.52 -1.08
12.34 1.25
5.52 -2.42
10.24 -0.58
10.80 3.43
5.92 -2.34
5.52 -2.15
5.52 -0.12
6.69 0.33
6.42 2.00
9.07 1.24
6.77 -1.34
10.84 0.47
2.23 -1.10
5.09 -3.51
6.89 -0.29
6.44 1.11
5.78 -1.68
5.52 -1.67
8.34 -2.26
3.03 -2.19
8.76 1.63
6.92 1.50
4.72 0.43
8.97 2.29
7.92 -3.20
5.53 -2.10
5.34 -0.40
5.52 0.95
5.52 -0.66
5.32 -1.55
3.21 -1.25
5.47 0.58
9.31 0.64
10.88 2.04
5.14 -2.92
3.75 -1.82
-1.32 -9.54
1.34 -8.69
6.93 2.84
4.47 -2.78
1.01 -7.01
1.73 -7.05
1.73 -7.55
4.80 -0.87
5.27 -1.87
2.35 -6.66
5.33 1.40
6.00 1.61
4.85 -2.75
5.37 -1.75
5.48 -2.16
2.74 -6.20
4.95 -2.54
4.88 -4.26
1.73 -7.21
3.52 -4.27
5.55 -2.17
4.34 -1.96
5.10 -3.45
1.41 -7.04
3.98 -5.67
2.31 -4.34
-2.67 -9.84
4.79 -1.17
4.68 -0.42
2.35 -7.24
5.10 -3.59
4.46 -3.46
2.35 -7.52
0.21 -8.46
2.35 -5.05
5.06 -2.45
4.13 -4.68
3.10 -7.11
3.30 -5.29
3.98 -5.58
5.10 -2.61
0.58 -9.30
4.49 -0.62
-1.84 -12.24
2.73 -5.62
5.16 -2.05
1.73 -8.91
1.35 -8.15
4.05 -5.17
-1.11 -8.66
1.83 -8.32
0.37 -10.10
5.56 -2.74
4.77 -0.14
3.46 -6.63
4.82 -2.46
5.10 -2.55
4.38 -2.34
4.23 -3.02
4.55 -4.17
2.35 -7.20
1.34 -4.16
0.31 -8.88
0.41 -10.06
0.95 -10.05
6.83 1.36
3.13 -7.66
5.19 -1.41
1.39 -7.70
0.37 -9.52
4.88 -2.76
1.48 -9.16
2.67 -5.78
4.19 -0.90
-0.77 -9.62
6.00 1.44
0.83 -8.85
4.76 -0.53
5.76 -0.24
3.04 -3.39
3.30 -5.58
1.68 -4.81
6.11 1.50
4.11 -4.50
2.61 -5.80
3.36 -6.84
2.65 -4.86
7.04 1.38
1.37 -6.87
0.43 -7.64
-0.02 -6.36
3.48 -5.34
1.45 -4.97
0.45 -7.16
2.73 -2.71
2.79 -4.58
1.61 -4.52
5.37 -0.01
1.90 -6.38
0.52 -5.65
4.51 -1.84
2.59 -5.78
2.06 -6.41
0.84 -4.73
2.95 -3.69
4.00 -4.97
2.89 -3.76
4.95 -2.28
2.37 -5.71
4.11 -2.39
3.45 -4.95
2.38 -3.93
4.76 -3.96
3.26 -3.25
3.63 -4.94
3.22 -5.29
2.87 -3.58
1.15 -6.21
1.55 -6.59
1.93 -6.45
2.96 -4.97
3.33 -4.94
2.88 -4.26
3.73 -4.71
3.84 -4.36
0.45 -5.96
4.28 -4.69
-0.42 -8.55
3.18 -5.23
4.48 -1.89
1.30 -5.02
3.01 -5.52
1.88 -4.43
3.00 -4.34
3.87 -3.28
3.87 -1.86
2.38 -5.61
2.54 -4.78
3.45 -5.29
4.11 -3.87
3.21 -4.79
3.45 -5.44
3.68 -3.71
1.62 -4.66
3.16 -5.43
4.42 -0.74
1.94 -4.55
4.70 -2.87
3.90 -1.64
0.54 -7.22
3.07 -5.96
1.76 -4.24
4.12 -1.78
2.92 -4.80
2.54 -5.69
1.78 -4.95
3.80 -4.01
-0.09 -7.74
3.23 -4.78
2.89 -3.78
5.37 -1.78
1.91 -4.18
2.85 -4.27
0.62 -5.27
3.10 -3.07
3.45 -5.46
3.19 -3.74
3.88 -4.10
2.19 -4.22
3.71 -0.84
3.88 -3.70
3.49 -4.53
1.88 -7.58
3.13 -4.94
-0.13 -5.96
3.84 -2.71
4.33 -2.62
2.44 -6.07
4.32 -5.39
4.11 -4.27
5.36 -2.01
7.19 -2.30
0.85 -6.48
3.67 -5.58
6.85 -2.78
4.33 -4.23
0.88 -7.60
3.10 -4.34
4.80 -1.47
2.61 -5.44
2.48 -5.54
7.24 1.40
6.36 -0.60
5.50 -2.45
6.76 0.32
6.38 0.66
1.79 -0.40
0.33 -3.21
4.49 -4.70
3.23 -0.74
5.84 1.20
5.31 -4.54
1.38 -3.63
2.29 -3.85
1.42 -4.30
6.21 -1.53
3.54 -6.10
6.01 2.89
8.99 0.82
6.24 -3.25
7.23 1.40
9.54 0.87
5.39 -4.00
5.59 1.68
8.54 -0.92
6.24 -3.99
6.26 -3.64
0.12 -9.53
3.36 -6.59
7.43 -5.88
7.90 -2.48
4.05 -6.62
3.34 -3.36
2.26 -7.41
7.35 -4.42
6.23 -4.57
6.29 -4.06
5.74 -1.08
4.00 -4.09
6.90 -5.48
5.57 -2.54
6.66 -1.84
5.27 -4.06
7.56 2.72
3.82 -6.97
7.22 1.51
4.84 -3.99
6.58 -6.39
2.74 -9.83
1.65 -9.44
5.19 -2.11
6.43 -5.99
5.97 -3.46
7.23 -1.16
8.76 -0.49
4.51 -7.75
6.80 -5.50
3.16 -8.41
7.10 -5.29
4.28 -5.65
5.46 -3.99
7.00 -5.39
6.88 -5.85
6.51 -6.16
5.97 -6.59
0.95 -6.66
5.26 -2.96
1.49 -9.83
5.88 -5.47
8.25 5.36
4.07 -4.34
2.90 -5.48
2.31 -8.98
6.18 -3.84
2.58 -5.27
6.29 -1.13
7.01 1.80
4.44 0.76
6.57 3.39
1.66 -3.84
7.35 -0.72
6.88 -0.74
8.02 2.11
3.66 -3.72
7.06 1.05
4.99 -1.69
4.03 -4.87
7.85 -1.63
2.00 -4.56
7.56 0.20
5.06 -4.55
7.17 3.69
4.06 -2.53
5.12 -1.75
6.18 -1.03
3.24 -5.74
1.89 -4.79
2.98 -3.72
-1.17 -10.17
1.75 -4.94
-0.40 -6.94
1.83 -5.92
2.25 -8.28
0.36 -6.58
-0.48 -7.57
1.69 -5.25
-0.09 -8.62
0.40 -10.11
0.70 -6.24
1.19 -8.17
0.46 -6.92
2.22 -4.21
6.15 -0.69
-1.45 -7.03
-0.09 -8.77
1.98 -7.38
2.99 -4.85
-0.46 -8.22
-1.77 -10.38
2.75 -5.59
4.40 -3.92
1.04 -7.31
0.56 -8.65
0.50 -7.42
-0.98 -7.67
2.71 -5.02
0.84 -7.98
4.58 -5.77
2.12 -4.61
3.46 -3.68
-0.10 -7.68
4.29 -7.69
4.04 -2.72
0.96 -6.49
1.60 -4.34
3.46 -4.16
-1.24 -9.31
2.13 -5.99
-2.74 -9.47
0.33 -6.92
1.51 -6.31
1.66 -5.53
5.33 -5.02
-0.73 -9.15
1.49 -6.78
1.91 -5.37
2.36 -4.96
1.91 -3.92
0.09 -7.24
3.74 -4.62
-0.90 -7.71
-2.74 -9.20
1.14 -6.34
2.74 -6.18
0.47 -6.80
-1.30 -5.81
2.27 -3.43
4.41 -2.25
-0.04 -9.29
-0.70 -7.08
0.35 -7.24
2.64 -5.04
5.21 -0.05
6.07 -0.47
6.89 -2.45
6.16 1.00
6.87 2.30
5.11 -1.81
5.06 -1.35
6.20 1.28
6.03 1.58
5.58 1.94
5.62 -2.65
6.96 0.58
7.97 -0.14
5.27 -1.79
5.96 -1.14
4.41 -2.65
4.66 -1.93
5.93 -0.65
6.45 -0.38
5.50 -0.61
6.42 1.71
5.41 -3.45
6.37 1.82
5.62 0.12
4.76 -1.11
5.71 1.60
6.11 1.63
3.27 -4.82
6.50 -0.87
5.52 -1.09
6.13 -0.55
5.83 -1.36
6.73 0.46
5.53 -1.01
4.04 -2.87
6.13 -0.37
5.61 -0.73
5.67 -3.65
5.03 -0.11
6.54 -0.54
6.51 1.36
7.01 0.95
4.84 -2.54
6.13 1.41
5.15 -3.14
6.64 0.15
5.64 -0.45
5.21 -1.14
5.75 0.64
6.14 -1.46
5.13 -2.05
5.20 0.56
7.07 0.65
6.85 0.79
6.13 0.62
4.67 -1.95
6.45 -0.90
5.20 -1.09
4.23 -3.39
5.71 -1.81
4.39 -1.64
5.56 1.64
5.24 0.07
0.04 -6.72
0.25 -7.47
0.28 -8.48
0.79 -7.18
0.87 -6.41
2.33 -4.33
3.97 -3.56
3.56 -4.21
5.10 -2.19
5.17 -1.41
3.10 -4.61
5.26 -1.25
2.91 -3.80
5.48 -2.83
2.55 -5.21
3.80 -3.56
4.96 -3.55
0.72 -7.49
5.06 -1.51
4.58 -2.86
4.37 -2.59
3.64 -3.30
1.98 -5.82
4.15 -3.21
0.69 -5.79
4.21 -4.21
2.48 -6.01
3.41 -3.80
5.58 -2.12
3.69 -4.81
3.27 -3.56
5.02 -1.24
4.08 -4.15
2.08 -5.69
2.35 -4.44
4.69 -2.07
4.60 -2.39
4.54 -3.50
4.11 -3.47
3.88 -1.81
5.14 -2.90
2.87 -3.56
2.60 -5.39
4.94 -2.11
4.23 -2.22
3.30 -3.56
4.68 -2.64
5.47 -1.56
0.37 -8.56
4.08 -2.43
4.01 -3.45
3.98 -2.48
2.32 -5.08
3.49 -5.06
4.24 -5.24
2.49 -2.56
3.63 -5.28
5.70 -0.87
4.14 -4.38
3.15 -3.79
4.35 -3.50
2.89 -3.92
6.34 0.75
6.39 -0.71
0.68 -5.83
5.33 -1.04
2.14 -3.56
5.77 -0.75
5.12 -1.91
3.63 -3.75
5.67 -1.84
3.82 -4.45
2.41 -3.56
5.10 -2.11
2.52 -3.28
3.70 -3.56
2.83 -4.94
0.21 -7.16
5.93 -1.19
4.07 -3.49
3.71 -4.31
4.98 -3.64
4.79 -2.79
3.48 -3.64
4.81 -3.54
3.84 -3.56
2.63 -5.39
2.66 -3.56
1.71 -4.87
2.30 -5.55
-1.18 -6.15
-1.53 -6.67
4.49 -2.97
2.00 -4.72
4.17 -4.31
1.64 -4.81
0.60 -6.08
-1.89 -6.96
-1.09 -6.60
1.24 -4.45
-1.34 -6.84
4.81 -4.70
0.71 -6.17
-1.07 -5.71
0.62 -6.51
0.95 -5.95
-0.17 -7.00
4.16 -4.30
3.01 -4.29
-1.35 -5.34
3.54 -4.25
4.17 -5.31
3.08 -4.16
2.44 -6.05
0.07 -6.44
3.18 -6.68
0.58 -5.40
-0.85 -7.46
0.11 -5.25
3.14 -5.06
4.66 -3.11
0.18 -5.89
1.69 -5.73
2.19 -6.02
-0.31 -6.76
1.83 -6.31
5.27 -2.51
2.04 -5.32
1.34 -5.56
3.53 -2.54
0.37 -6.00
1.79 -5.43
2.68 -3.97
2.24 -4.43
2.35 -5.24
2.35 -4.61
6.09 -1.22
6.06 -1.48
4.83 -2.27
3.84 -2.89
2.24 -4.42
2.35 -5.30
4.97 -2.49
3.97 -3.96
6.28 -0.78
5.10 -2.54
2.75 -4.77
2.19 -4.74
2.74 -4.58
5.40 -2.86
5.18 -1.56
4.12 -2.64
5.14 -2.30
5.70 -1.27
0.04 -5.81
4.22 -4.15
0.67 -5.18
2.75 -4.03
3.86 -5.08
5.59 -2.24
4.64 -1.90
4.54 -3.84
4.56 -2.49
6.05 -0.18
3.07 -4.77
-1.07 -6.76
4.51 -3.38
2.35 -5.30
2.63 -3.57
2.30 -5.83
5.44 -2.86
3.68 -3.39
5.99 -0.07
2.56 -4.77
1.96 -4.75
3.86 -4.80
4.61 -3.73
2.40 -4.16
3.16 -3.40
6.53 -0.07
2.77 -4.86
4.00 -2.43
2.68 -4.69
0.98 -5.54
1.52 -5.28
2.34 -5.22
2.81 -4.51
2.43 -5.33
2.89 -4.80
5.96 -2.40
6.24 -0.67
-0.75 -6.65
5.08 -1.03
3.42 -3.41
0.37 -6.65
0.07 -6.44
1.71 -4.93
4.32 -3.17
1.97 -5.50
3.14 -3.64
1.11 -5.92
2.99 -4.98
3.79 -3.95
0.36 -7.39
4.82 -2.49
6.25 -1.44
3.89 -2.66
3.06 -4.00
1.27 -5.24
0.44 -5.71
5.72 -2.14
2.35 -4.57
4.57 -4.70
4.94 -1.81
5.67 -2.87
4.18 -2.52
4.67 -2.60
5.15 -3.27
4.71 -2.20
4.95 -2.62
0.32 -6.68
4.74 -2.19
1.84 -4.72
-0.09 -5.48
3.36 -3.61
-0.28 -6.27
2.92 -4.93
-0.76 -7.01
5.19 -2.17
6.25 0.77
0.37 -5.54
3.24 -5.66
5.10 -2.14
5.25 -2.01
4.93 -2.72
2.97 -5.23
6.45 -1.26
5.00 -2.74
2.61 -4.71
2.29 -4.22
4.83 -1.69
2.63 -5.46
3.47 -3.46
0.22 -7.48
0.37 -6.38
4.15 -4.08
1.97 -5.83
5.09 -2.30
2.94 -5.01
2.31 -4.61
5.08 -2.19
3.75 -3.23
3.37 -4.02
2.46 -4.03
4.92 -1.83
3.34 -3.61
2.31 -4.65
0.96 -5.56
0.37 -6.41
5.07 -2.68
-0.20 -6.60
2.35 -5.48
3.18 -4.85
3.11 -4.77
2.35 -4.66
3.62 -4.91
2.60 -4.92
5.33 -1.96
-1.22 -7.86
2.36 -4.59
4.09 -2.70
2.42 -6.04
2.52 -4.74
2.35 -4.59
2.52 -5.86
1.85 -3.15
1.90 -5.66
0.24 -5.57
0.37 -5.82
4.27 -2.15
2.96 -3.38
4.10 -2.60
2.55 -5.33
3.93 -3.67
3.24 -4.37
3.13 -4.29
0.37 -5.51
2.35 -4.39
-1.32 -6.96
5.54 -0.97
2.38 -4.96
5.61 -1.26
5.54 -2.13
5.11 -3.86
4.44 -3.26
9.53 -1.09
11.64 2.67
4.38 -0.78
5.57 -2.28
7.16 -2.53
5.89 -0.67
9.78 -1.03
7.14 -3.24
7.80 -3.53
4.36 -2.72
7.14 -2.32
10.77 -0.22
8.59 -2.62
7.02 -3.43
7.14 -3.82
7.14 -0.77
7.79 1.34
7.03 -1.59
7.52 -2.33
7.14 -2.30
7.14 -3.24
7.14 -2.92
7.14 -2.74
7.14 -4.35
8.47 -1.58
7.14 -4.21
7.14 -2.99
7.74 -2.48
11.71 1.95
6.25 -3.19
2.24 -8.38
0.74 -8.64
2.24 -7.64
5.61 0.46
4.69 -2.59
3.27 -6.18
5.41 -0.23
8.53 -0.75
5.87 -1.63
7.05 -3.09
6.30 -1.14
4.18 -1.86
4.66 -3.79
7.03 -3.04
6.45 1.21
5.68 -5.43
3.48 -2.69
10.13 -2.59
5.10 -0.89
6.65 -0.53
6.76 1.29
2.17 -4.09
2.33 -5.23
4.67 -1.95
6.52 -2.88
7.29 -0.98
5.10 -0.52
4.40 -0.31
4.32 -3.46
6.63 -0.09
3.21 -1.19
6.98 -1.51
3.75 -3.95
3.56 -2.66
3.75 -2.81
6.80 -3.08
3.51 -2.41
4.11 -4.06
3.25 -1.88
7.01 -3.67
5.89 -0.50
2.46 -4.89
4.63 -2.20
4.03 -2.02
4.20 -4.40
6.59 -2.08
5.94 0.15
3.55 -4.17
7.23 -1.66
10.54 1.96
1.44 -3.53
7.18 -1.97
3.35 -0.88
0.91 -3.00
6.48 -1.95
6.37 -0.86
5.95 -3.47
4.50 -4.03
6.35 -2.83
6.01 0.51
4.78 -3.17
2.68 -3.75
3.32 -4.56
4.70 -2.67
7.62 -1.48
3.22 -4.18
8.55 -0.78
2.69 -5.91
5.21 -1.79
5.04 -2.46
4.27 -1.35
3.80 -3.14
4.09 -2.75
0.70 -7.59
4.34 -0.75
4.38 0.98
6.51 0.79
0.74 -4.17
6.11 1.14
4.92 0.96
3.83 -2.26
3.37 -5.92
2.90 -5.92
2.44 -9.45
2.55 -6.99
1.91 -6.96
1.57 -10.05
3.72 -7.12
-1.25 -9.81
1.44 -0.74
1.53 -7.88
4.05 -0.36
0.04 -7.09
2.38 -7.11
1.94 -7.45
1.89 -8.03
3.80 -8.27
2.55 -7.54
2.15 -8.38
1.94 -7.02
3.00 -4.37
3.86 -6.90
2.55 -6.64
3.58 -8.22
0.07 -11.71
-0.82 -11.64
1.01 -9.88
0.36 -9.04
-4.85 -10.84
2.83 -5.25
0.61 -7.15
4.25 -6.00
5.44 -3.14
1.41 -5.88
2.41 -6.02
1.70 -6.19
1.69 -6.47
2.62 -6.94
1.01 -10.88
-0.20 -8.39
1.70 -6.50
2.71 -7.31
1.49 -9.91
0.30 -7.77
1.93 -6.59
2.33 -6.59
3.89 -5.93
2.40 -10.50
2.77 -6.59
2.95 -5.32
1.34 -3.61
-0.04 -10.07
3.65 -6.12
4.26 -7.22
0.37 -11.15
-6.30 -8.38
1.86 -6.59
0.07 -5.64
2.07 -10.32
4.06 -7.27
2.65 -8.79
3.52 -6.59
2.03 -6.35
-0.37 -9.70
-0.77 -9.87
3.72 -7.05
-1.38 -9.83
1.81 -6.01
0.09 -7.58
-0.31 -6.04
3.13 -6.59
0.74 -8.21
1.05 -6.59
0.19 -10.02
3.16 -5.25
4.88 -1.51
1.15 -6.59
4.62 -6.59
-0.08 -4.11
-1.70 -12.68
0.93 -7.55
2.24 -7.71
5.97 -2.45
-0.76 -6.59
1.55 -6.72
-2.70 -11.18
4.76 -5.99
1.97 -6.84
1.19 -6.59
3.37 -7.33
3.70 -4.63
2.80 -5.15
-0.03 -6.64
4.50 -7.74
-1.46 -8.77
3.39 -5.68
0.81 -6.61
3.17 -9.77
-2.74 -9.09
0.97 -9.96
2.65 -6.59
4.01 -8.37
0.71 -6.59
4.66 -3.69
6.48 0.81
5.23 -1.83
7.29 0.33
2.26 -2.34
4.55 -0.25
8.57 1.72
1.04 -2.93
7.19 2.04
9.68 0.82
6.46 -1.25
5.28 -1.85
2.61 -3.56
5.50 -1.34
-0.26 -6.52
3.58 -3.51
2.69 -3.56
4.22 -2.71
2.95 -3.99
1.89 -4.98
4.45 -2.48
-0.41 -5.72
2.66 -4.96
4.18 -2.20
0.57 -3.95
0.13 -7.94
10.02 0.17
3.77 -1.97
5.76 -0.03
-4.24 -8.88
0.42 -7.54
2.74 -7.34
-0.58 -6.99
4.18 -2.43
3.42 -3.41
1.68 -7.11
1.86 -4.48
0.07 -7.34
2.15 -4.47
6.58 0.24
3.48 0.04
5.39 -3.33
-0.40 -7.07
1.45 -6.56
2.98 -3.51
3.50 -4.81
2.03 -2.35
2.99 -5.05
1.46 -4.47
3.01 -1.65
2.62 -7.22
-0.15 -3.06
0.01 -4.47
3.29 -6.41
1.37 -4.47
0.78 -3.22
7.18 -2.20
3.97 -2.77
1.91 -4.90
-0.36 -4.47
3.57 -0.72
2.23 -4.07
-1.02 -4.47
3.40 -2.24
-1.02 -7.34
0.99 -4.96
4.25 -2.85
2.60 -4.47
1.87 -5.65
-0.28 -7.80
1.17 -4.88
-0.88 -7.34
1.34 -4.48
-0.73 -4.71
1.42 -4.63
0.63 -7.42
0.44 -4.47
3.54 -5.92
3.44 -1.98
2.14 -4.47
4.52 -3.63
3.56 -3.83
0.18 -4.48
0.18 -5.10
1.05 -4.47
3.46 -2.28
0.20 -6.22
3.11 -2.73
4.79 -1.57
2.26 -4.47
-1.48 -7.31
1.35 -4.47
3.69 -4.97
-3.38 -7.12
2.10 -7.71
-0.33 -4.47
1.21 -4.47
1.88 -6.97
2.22 -4.17
1.40 -5.06
2.84 -4.65
1.41 -2.96
0.14 -7.30
0.68 -4.47
2.62 -4.92
1.56 -4.47
6.44 -4.43
3.22 -3.84
2.27 -3.56
0.73 -4.65
0.73 -4.47
0.96 -4.47
2.63 -3.81
2.53 -4.16
1.73 -4.83
3.85 -2.45
3.33 -4.62
1.81 -4.47
1.39 -4.82
3.93 -1.80
4.72 -3.78
7.75 -5.26
6.73 -5.47
6.84 -4.31
5.04 -5.39
6.55 -4.91
7.18 -5.97
4.43 -3.19
4.18 -2.09
5.62 -0.37
3.80 -2.74
3.52 -3.89
3.42 -5.39
4.23 -4.57
2.23 -3.86
0.90 -3.31
5.55 -3.61
1.66 -6.56
3.20 -3.72
2.64 -5.11
0.77 -7.21
0.91 -4.74
0.61 -4.93
1.23 -4.97
-1.22 -7.04
2.98 -5.94
2.05 -5.34
-0.01 -6.93
-1.26 -5.93
-2.05 -8.78
3.31 -3.94
0.24 -9.37
-1.24 -10.91
0.96 -4.95
-0.16 -9.04
3.04 -5.67
6.40 3.72
-0.72 -9.95
0.57 -5.73
1.26 -6.59
-0.68 -9.31
-2.79 -11.85
-0.94 -10.27
1.82 -6.94
-1.08 -9.31
-1.52 -10.20
8.40 2.36
6.50 -0.01
8.76 0.93
5.74 -3.60
7.76 -1.86
7.46 0.12
6.94 -0.99
9.26 -1.41
7.26 -2.05
7.52 -2.35
8.76 -0.02
4.37 -3.84
5.21 -1.26
8.63 -0.24
8.92 0.71
8.43 1.17
5.43 -2.41
8.01 0.49
9.08 0.81
7.09 -2.80
8.00 -0.91
6.42 -1.22
2.58 -4.45
8.14 0.50
5.27 0.53
4.98 -1.55
4.39 -0.57
7.16 -1.30
3.97 -1.70
6.65 1.35
7.25 0.64
4.81 -5.05
5.31 -5.05
5.11 -6.49
6.88 -5.05
5.92 -5.05
6.89 -4.87
1.92 -8.49
6.60 -5.05
4.91 -5.05
6.10 -4.47
3.07 -8.12
5.05 -5.34
4.82 -5.05
6.77 -5.05
7.50 -1.42
6.19 -3.51
5.71 -5.05
4.88 -5.05
5.56 -5.05
4.25 -5.42
6.06 -5.05
6.71 -1.29
5.25 -5.13
7.00 -5.05
5.60 -5.67
4.97 -6.98
4.14 -5.58
4.27 -7.73
6.51 -4.60
5.13 -5.94
5.62 -5.05
4.79 -5.09
6.14 -5.05
6.19 -5.05
5.53 -5.05
5.89 -5.05
2.51 -8.54
1.74 -8.12
6.67 -3.92
6.25 -5.74
5.66 -6.65
6.05 -4.55
5.97 -5.05
5.17 -5.53
4.75 -5.05
2.93 -9.37
5.94 -4.85
5.93 -5.01
4.84 -5.66
4.90 -5.30
6.33 -4.24
4.99 -5.05
4.82 -5.96
5.48 -4.79
6.63 -3.04
4.78 -5.05
6.28 -5.27
5.25 -5.05
5.40 -5.05
6.13 -5.05
7.07 -1.45
2.92 -6.59
0.63 -5.11
2.51 0.29
3.85 -6.59
0.59 -5.24
4.62 -6.36
5.64 -4.82
-1.26 -10.76
2.51 -5.81
8.50 3.56
3.48 -6.65
-2.79 -11.02
0.44 -6.61
0.72 -7.60
-0.27 -10.10
0.64 -5.81
2.94 -6.57
-4.71 -10.42
2.32 -10.56
-3.50 -12.13
-0.91 -7.61
2.05 -7.01
0.05 -7.59
1.11 -6.59
1.19 -5.19
2.26 -5.24
3.36 -5.87
2.85 -6.65
0.02 -5.70
0.51 -7.39
1.59 -10.33
-0.21 -6.68
2.93 -6.59
2.25 -3.88
0.74 -8.78
-1.42 -10.60
-0.49 -8.04
0.14 -7.49
5.63 0.95
4.65 -6.11
-0.89 -11.84
2.28 -6.51
1.03 -6.54
3.59 -6.22
3.56 -5.80
-2.83 -13.22
6.76 -5.81
-1.46 -9.42
1.77 -5.81
1.68 -6.27
0.92 -9.66
3.07 -5.81
-4.96 -11.26
-0.75 -8.40
1.63 -6.55
-0.74 -6.61
5.31 -5.57
3.03 -6.50
1.00 -8.51
0.60 -10.42
4.02 -6.81
2.48 -6.64
-0.20 -8.43
2.66 -5.61
3.46 -4.89
2.12 -6.75
3.08 -4.78
5.70 -2.19
3.50 -3.70
6.22 -1.71
4.60 -2.67
5.39 -2.66
3.70 -3.89
1.76 -4.76
1.81 -4.81
2.68 -3.46
1.04 -4.62
3.08 -4.69
3.98 -5.32
2.39 -5.47
3.21 -3.72
1.67 -6.77
1.17 -5.89
0.68 -6.90
0.44 -7.98
2.64 -6.24
-1.07 -9.91
1.97 -7.83
3.75 -2.74
5.06 -2.89
6.04 -0.59
2.29 -0.36
5.67 0.08
5.55 -1.13
3.26 -2.09
3.70 -2.17
3.59 -0.01
2.64 -3.75
0.64 -4.61
6.30 0.19
2.82 -2.78
0.87 -2.16
4.89 0.02
6.23 1.43
2.60 -2.88
2.90 -2.28
4.14 1.87
3.63 -2.71
3.25 -1.48
6.30 1.06
1.35 -0.84
2.19 -3.20
1.48 -7.03
4.10 1.74
3.37 -4.00
3.08 -3.47
2.31 -3.67
3.25 -2.10
4.54 -0.82
3.67 -0.53
3.25 -1.10
5.85 1.90
5.27 3.54
2.84 -3.38
2.89 -1.26
2.34 -2.61
3.52 -0.45
4.85 1.06
0.64 -6.98
4.00 -0.10
6.86 3.33
2.73 -1.64
3.35 -1.15
3.05 -3.07
5.17 0.80
1.22 -3.66
3.25 -2.25
3.25 -1.47
3.54 -1.14
3.15 -2.28
7.66 3.38
3.25 -0.60
3.25 -4.20
2.11 -3.78
3.67 -4.61
3.10 -4.18
2.57 -2.50
3.22 -3.97
2.98 -0.13
3.21 -0.75
2.74 -1.57
1.47 -2.63
0.27 -3.36
2.23 -4.76
3.79 -0.80
2.03 -2.23
2.14 -0.89
4.99 -0.33
6.27 4.70
1.46 -3.22
2.18 -1.92
3.28 -1.35
1.87 -3.08
5.05 -0.17
4.48 1.19
2.64 -3.47
5.55 3.36
4.03 -1.07
-0.22 -4.00
5.67 4.07
2.39 -4.07
0.42 -3.99
3.16 -1.80
5.84 0.86
1.29 -3.23
3.27 -0.93
3.35 -2.72
1.89 -2.19
5.32 2.00
3.82 -3.05
0.49 -5.34
3.25 -3.02
1.68 -3.54
-0.83 -4.70
6.10 3.10
3.74 -1.24
2.74 -0.99
2.72 -0.59
1.27 -4.36
3.21 -0.40
6.89 3.25
4.87 0.53
5.52 2.93
2.59 -5.14
5.40 1.38
2.19 -4.35
3.25 -1.02
-0.39 -4.03
3.37 -2.04
6.01 2.96
1.83 -3.50
5.51 -1.26
4.28 -1.08
6.47 1.57
3.60 -3.71
2.61 -2.25
3.75 1.02
2.65 -3.31
6.19 1.28
3.39 -0.81
3.24 -0.36
2.93 -0.08
3.54 -1.77
3.65 -2.98
0.37 -2.93
2.55 -4.51
3.25 -2.84
4.49 0.69
2.65 -2.59
5.61 -0.21
1.92 -1.40
5.74 4.94
2.35 -3.49
3.25 -2.30
3.52 -0.94
4.53 0.11
2.75 -1.69
5.21 1.14
3.12 -2.09
1.00 -2.47
2.97 -2.06
-0.75 -5.97
3.25 -3.23
1.49 -3.38
3.38 -2.63
6.11 3.69
3.54 -3.16
4.84 0.44
3.27 -1.14
2.33 -3.77
2.09 -4.67
3.26 -2.34
0.69 -4.05
1.37 -3.19
6.32 0.28
1.10 -3.21
3.25 -1.29
3.88 -1.08
3.24 0.35
1.99 -4.89
2.17 -4.22
3.25 -2.72
2.56 -3.63
-1.01 -5.22
4.00 -0.10
2.04 -6.57
2.89 -4.84
3.25 -2.32
2.11 -5.25
3.41 -6.55
0.61 -7.94
2.67 -7.85
-0.91 -6.99
-0.76 -8.40
3.00 -5.14
-0.89 -7.04
1.38 -6.71
2.61 -6.96
0.63 -7.75
1.14 -7.73
0.12 -6.95
2.87 -7.34
1.82 -6.94
0.33 -8.32
0.73 -6.61
2.25 -6.31
1.62 -7.73
-1.03 -6.71
-0.39 -8.42
-0.51 -6.63
2.14 -6.24
2.34 -6.59
-0.60 -8.76
2.59 -7.19
3.67 -2.89
1.92 -5.34
2.90 -3.68
3.51 -2.88
3.17 -4.42
-1.95 -7.32
-2.19 -9.67
4.08 0.32
2.62 -1.15
2.53 -2.47
5.47 0.71
4.50 1.00
3.24 -1.00
5.92 0.93
4.23 0.74
4.42 0.83
4.14 -1.92
4.89 -1.00
4.36 0.22
4.36 -0.69
4.19 -2.27
5.27 1.73
4.83 -2.07
4.18 -0.30
1.05 -4.09
4.93 -0.76
2.47 -1.70
2.66 -0.95
6.27 0.69
5.02 0.91
3.28 -1.00
3.44 0.06
4.09 -0.86
5.79 1.20
4.26 -1.06
4.11 0.07
3.42 -1.83
5.46 2.57
2.65 -1.00
5.14 0.76
3.94 1.01
3.39 -3.43
4.11 0.33
3.75 -1.44
3.79 1.16
3.98 0.03
4.11 1.36
3.42 -1.29
3.82 -0.85
5.19 0.76
4.21 -0.09
3.97 0.53
3.70 -2.74
3.30 -1.48
3.22 -1.67
3.56 -1.00
3.27 -1.67
5.28 0.54
6.47 -0.76
3.84 -1.13
3.70 -2.71
5.51 -0.89
4.56 -1.88
3.90 1.07
4.37 -0.84
4.42 -0.44
4.49 1.29
3.63 0.00
2.53 -2.32
3.19 -0.79
1.21 -4.87
4.79 2.13
3.08 -1.11
3.45 0.58
3.16 -1.00
0.21 -4.06
2.95 -0.37
5.26 1.71
6.55 0.53
5.81 1.98
5.50 1.74
4.23 -0.22
3.37 0.48
4.45 -0.49
4.28 0.54
4.11 -0.24
3.23 0.05
5.17 -6.74
4.03 -5.05
5.61 -4.54
5.21 -5.05
5.62 -5.59
5.16 -5.12
3.96 -5.05
1.63 -8.04
5.34 -5.05
-3.14 -11.95
6.08 -5.05
4.90 -5.05
-1.02 -11.25
4.52 -5.05
4.66 -4.41
3.03 -5.14
4.02 -5.05
3.56 -5.88
4.52 -5.05
4.09 -7.01
1.38 -9.92
5.65 -1.12
1.20 -5.61
3.76 -5.14
3.41 -5.20
3.08 -4.55
3.21 -2.94
1.51 -5.38
5.70 -0.15
1.54 -4.81
2.93 -5.96
1.28 -5.09
7.02 -0.72
6.81 0.48
5.56 -1.12
4.65 -4.23
6.02 -1.12
3.04 -5.10
4.80 -3.12
1.51 -5.63
6.01 0.25
4.06 -3.22
5.60 -1.94
3.47 -4.98
1.51 -5.81
4.76 -2.17
4.57 -3.51
3.13 -4.09
5.37 -2.66
-1.04 -5.68
5.78 -0.96
4.21 -3.91
4.28 -3.87
0.48 -5.50
5.03 -0.68
4.69 -3.05
4.58 -2.46
3.81 -5.12
4.00 -4.08
3.55 -4.53
2.43 -5.70
2.38 -5.76
2.54 -5.35
6.23 -1.95
4.65 -2.98
2.78 -4.55
4.66 -3.95
0.78 -6.34
5.99 -3.12
5.71 -3.27
7.14 0.48
-2.04 -5.28
3.70 -4.62
3.52 -5.10
1.76 -6.41
1.48 -4.85
0.54 -5.88
1.33 -5.33
5.58 -1.27
4.09 -1.94
-0.54 -6.02
1.51 -4.30
4.82 -3.48
0.41 -5.08
2.36 -5.50
6.16 -3.04
7.33 0.08
4.24 -3.35
2.12 -5.45
4.61 -3.00
5.45 -2.14
5.89 -3.05
8.29 -0.38
1.06 -5.40
1.51 -5.48
1.96 -5.04
4.89 -3.55
4.69 -3.35
5.23 -2.73
1.51 -5.53
2.93 -5.74
1.36 -6.70
2.37 -5.09
5.76 -3.07
5.85 -2.63
5.29 -3.95
3.62 -5.75
1.51 -6.87
5.70 -2.13
6.15 -0.75
4.61 -2.55
5.83 -1.66
4.47 -0.60
2.24 -2.61
8.13 -0.83
4.39 -4.60
4.77 -3.63
5.45 0.04
4.34 -1.76
5.78 -2.66
5.57 -2.72
3.92 -1.43
4.43 -2.75
5.52 -3.85
4.62 -0.65
3.61 -3.64
6.20 -2.01
6.02 -0.68
5.34 -2.65
5.17 -2.77
7.67 -3.23
5.61 -2.70
4.40 -1.88
5.95 -2.01
3.67 -0.67
5.59 -2.78
6.88 -2.01
6.67 -2.01
3.19 -0.17
7.03 -1.88
3.78 -4.11
5.07 -2.70
4.87 -4.49
5.91 -2.82
6.69 -4.01
4.39 -3.80
5.68 -2.75
8.13 -2.21
5.39 -2.82
5.37 -2.74
6.69 -2.01
3.59 -2.61
8.76 -1.93
5.62 -2.01
5.95 -2.01
4.90 -2.77
5.66 -2.21
-2.04 -11.56
3.91 -2.47
8.15 0.69
9.34 0.95
7.41 1.11
8.78 0.96
5.76 1.41
5.18 -0.78
5.64 -1.21
8.35 -0.58
4.73 -0.05
4.23 -0.07
6.26 0.99
6.63 1.22
4.60 -1.40
5.41 -3.91
1.66 -5.93
8.40 0.37
6.41 -2.38
6.83 -0.23
8.25 -1.14
7.33 -1.74
3.52 -3.68
4.90 -1.29
10.07 0.84
6.13 -0.31
8.23 0.03
5.26 -0.19
3.45 -3.48
5.15 -2.30
8.16 -1.04
7.60 -1.44
4.36 -1.71
7.42 3.32
5.70 -1.90
6.63 -0.21
7.96 2.16
6.12 0.48
9.12 1.80
6.28 1.11
6.73 -0.36
4.63 -3.46
8.10 -1.41
6.30 1.48
5.88 0.13
4.93 -0.46
5.95 -1.03
9.91 1.70
6.16 0.62
9.14 0.45
5.20 -1.22
7.12 1.55
4.12 -4.16
5.11 -0.22
5.51 -0.44
8.47 0.84
3.06 -2.65
7.34 -2.53
4.32 -3.95
4.74 -1.56
5.85 -2.14
1.70 -6.32
2.31 -4.47
4.44 -2.90
3.93 -1.15
3.93 -2.15
3.75 -2.47
3.17 -6.06
4.44 -2.67
0.50 -6.03
1.79 -7.03
4.51 -3.30
2.18 -7.05
3.93 -1.57
1.74 -6.52
3.66 -4.54
3.31 -4.98
2.95 -5.93
0.45 -7.06
3.01 -7.37
3.93 -2.39
3.81 -3.77
4.20 -4.39
3.48 -5.25
3.62 -3.44
1.94 -4.97
-0.57 -9.31
1.47 -6.08
3.90 -2.32
3.91 -3.17
2.25 -6.39
2.15 -6.72
1.35 -7.14
3.86 -2.99
0.10 -8.30
1.47 -5.21
0.05 -8.46
0.54 -6.06
3.93 -2.59
4.34 -2.24
1.70 -5.69
5.55 -1.22
1.80 -6.94
0.75 -6.11
3.70 -2.62
3.93 -5.21
3.93 -2.82
0.62 -6.38
3.25 -6.24
2.81 -5.85
2.47 -7.06
3.93 -3.02
3.93 -3.08
1.74 -5.52
2.73 -6.07
1.78 -6.91
3.93 -3.06
3.74 -3.43
3.81 -2.32
3.93 -2.15
5.04 -2.17
4.45 -2.44
0.68 -7.27
1.14 -5.53
1.70 -6.50
4.34 -2.55
3.93 -2.39
5.26 -3.95
3.93 -2.43
5.28 -1.69
1.90 -6.16
4.30 -3.89
5.24 -2.55
4.39 -1.86
1.68 -5.89
3.50 -5.44
3.93 -3.55
1.46 -6.66
3.93 -2.17
4.30 -4.46
3.81 -2.68
2.75 -5.08
4.75 -2.90
-2.16 -7.02
4.32 -3.92
1.26 -7.57
1.70 -4.73
3.17 -4.22
1.56 -7.74
1.94 -5.31
3.93 -2.23
1.70 -5.16
-2.00 -7.29
1.70 -5.10
3.43 -4.20
1.74 -5.02
5.23 -1.43
3.74 -3.11
0.36 -7.26
1.43 -7.57
1.47 -6.41
4.90 -1.65
5.63 -2.37
6.04 -0.67
5.83 -0.03
2.27 -4.61
4.42 -1.54
5.30 -1.98
5.50 -1.93
5.53 -1.67
2.13 -4.86
4.14 -1.96
5.28 -1.43
6.68 -0.48
5.97 -2.06
5.97 -1.62
6.42 1.05
6.68 -0.64
7.26 -0.33
4.33 -4.41
6.23 -3.25
9.71 -1.14
6.28 -2.62
6.23 -3.36
6.23 -3.57
10.25 -1.84
11.89 0.33
10.45 -1.88
6.23 -4.00
10.59 0.58
11.43 1.76
10.56 -0.70
11.79 -0.09
10.44 -1.14
9.33 -1.43
9.86 -1.20
6.11 -3.19
6.23 -4.99
12.05 0.40
9.36 -1.14
4.98 -0.69
7.18 2.29
3.51 -3.40
3.34 -3.24
4.36 -0.55
4.11 -1.83
6.90 3.15
4.06 -1.72
8.12 2.76
3.31 -2.11
6.72 -0.28
5.01 0.48
3.62 -2.43
2.63 -3.22
4.33 -1.54
6.11 1.91
4.11 -1.47
4.20 -1.93
6.65 2.06
6.20 -0.28
3.46 -2.84
4.11 -1.58
3.77 -2.13
5.09 -0.99
5.77 -0.41
6.06 0.87
4.89 -1.11
4.68 -2.34
4.78 -2.63
5.61 -0.99
4.55 -1.56
5.49 -1.84
2.03 -7.95
0.33 -7.60
1.73 -6.55
-0.32 -7.64
0.99 -7.09
0.91 -10.37
5.33 -3.35
2.55 -7.60
1.79 -8.10
3.22 -6.51
4.32 -4.14
-1.26 -8.57
2.17 -6.11
0.00 -8.29
1.42 -6.69
2.70 -6.04
-1.79 -8.01
0.60 -6.45
0.93 -7.36
3.69 -6.69
0.63 -7.17
-1.62 -7.42
2.67 -5.61
2.74 -7.48
0.67 -7.87
-0.97 -7.39
4.63 -4.50
2.87 -3.95
7.17 -3.28
6.69 -0.78
-0.46 -7.54
5.70 -3.38
7.21 -6.04
3.33 -6.04
1.11 -7.40
7.02 -2.70
-0.32 -7.61
8.92 -0.32
7.16 -1.07
8.55 -0.78
8.53 0.60
8.45 0.98
4.70 -3.14
9.16 1.64
7.14 -0.61
7.14 -1.94
5.61 -1.04
6.24 -2.20
1.00 -5.51
2.12 -6.06
2.95 -6.32
3.13 -6.59
4.31 -6.27
3.80 -6.38
6.02 -1.67
3.42 -6.45
3.45 -6.60
3.87 -2.85
5.32 -1.90
3.48 -6.65
3.14 -4.15
5.72 -2.96
3.45 -8.10
4.05 -6.27
4.07 -6.08
5.12 -3.08
3.92 -5.13
4.82 -6.27
1.51 -9.22
5.42 -1.75
3.25 -3.58
3.18 -3.86
8.30 5.16
3.59 -4.92
4.37 -4.83
3.20 -5.05
-0.49 -9.20
-1.66 -10.81
0.77 -7.59
0.94 -9.39
4.15 -5.34
4.45 -5.05
2.85 -8.53
0.16 -9.76
4.06 -5.05
0.78 -11.13
2.07 -6.67
-1.92 -10.69
-0.61 -12.24
0.95 -5.26
-0.50 -12.14
2.30 -6.63
-1.89 -9.94
-0.09 -7.87
1.15 -8.91
3.73 -5.05
2.14 -7.69
-1.91 -10.89
3.71 -5.05
0.86 -8.86
3.21 -5.21
-1.58 -10.78
1.26 -7.83
-3.51 -10.98
4.89 -5.30
0.70 -8.05
-1.42 -10.14
-0.78 -12.19
3.27 -6.57
0.18 -10.83
-2.28 -11.13
-0.73 -11.34
2.43 -8.45
-0.32 -11.08
3.88 -5.05
4.36 -4.02
0.46 -11.10
0.54 -8.07
2.82 -7.31
3.22 -5.08
-0.08 -11.05
-0.74 -8.39
-2.04 -11.52
-1.47 -10.66
-0.91 -11.32
-0.18 -9.73
-2.04 -10.58
1.95 -7.72
3.13 -6.59
-0.23 -8.73
-0.09 -11.22
-0.08 -8.00
-0.84 -10.39
3.93 -5.05
3.56 -4.56
3.69 -5.30
0.82 -8.58
0.73 -6.30
-4.38 -12.01
-2.88 -10.44
0.79 -9.27
3.36 -5.05
-1.50 -12.39
3.18 -4.34
1.07 -5.11
1.98 -8.40
2.78 -5.05
3.13 -5.26
-1.21 -11.20
2.95 -5.05
-2.89 -11.75
0.86 -8.29
3.48 -4.56
0.01 -9.08
1.16 -7.94
0.31 -9.11
1.87 -7.26
3.17 -7.00
3.37 -5.05
0.64 -9.20
-0.04 -8.16
0.51 -6.66
-2.63 -10.41
4.16 -5.47
-0.35 -9.87
0.03 -8.94
3.25 -5.05
-1.22 -10.49
1.63 -9.09
1.75 -9.41
2.31 -8.36
3.60 -5.00
3.44 -5.12
4.84 -4.56
4.80 -3.72
-1.60 -10.85
1.99 -9.57
0.81 -10.32
-0.81 -9.78
-0.04 -11.15
1.81 -4.61
-2.06 -10.83
0.11 -10.53
0.11 -10.03
3.79 -5.45
2.40 -7.16
0.10 -8.77
1.03 -8.62
0.36 -10.41
-2.40 -10.20
0.87 -9.33
2.96 -6.58
0.08 -10.57
0.60 -6.27
2.56 -5.05
-0.92 -8.35
2.46 -5.05
-0.21 -9.57
1.01 -8.72
3.22 -4.71
3.36 -5.50
-0.97 -11.46
4.77 -1.58
-0.20 -10.20
1.00 -9.94
-0.66 -9.56
1.62 -6.40
-0.25 -12.47
0.93 -8.84
0.51 -7.26
0.57 -8.01
4.40 -2.46
2.56 -5.05
2.33 -6.30
1.12 -6.30
2.90 -5.05
-0.02 -10.04
1.91 -8.32
2.35 -5.05
-2.07 -10.77
1.14 -8.59
0.11 -10.90
-0.87 -11.16
1.08 -8.65
0.67 -9.48
2.99 -4.59
0.54 -8.58
-0.57 -8.46
0.41 -8.42
3.49 -3.43
3.60 -6.02
0.38 -9.33
2.04 -5.07
3.77 -3.28
5.57 0.33
5.95 -1.68
6.22 1.62
8.75 -0.07
5.15 -2.45
5.81 -1.43
6.36 -0.02
6.70 -0.84
9.05 -0.54
6.01 -2.05
6.18 -1.94
6.35 0.31
8.69 0.37
5.71 0.06
7.18 1.88
5.73 -1.11
6.80 0.40
4.60 -1.05
7.77 1.58
4.09 0.47
6.30 2.50
7.84 3.28
6.16 -0.29
7.17 3.54
6.38 2.46
2.68 -4.54
4.93 0.59
1.59 -7.09
3.69 -3.16
3.15 -6.10
1.46 -9.53
3.67 -0.04
3.35 -6.16
6.03 -1.94
1.24 -7.77
2.75 -6.80
0.70 -7.65
3.04 -4.56
3.68 -5.05
1.06 -6.21
2.34 -7.16
-0.24 -8.53
1.98 -5.93
1.10 -7.00
1.38 -8.31
-0.07 -5.89
1.83 -8.34
1.07 -8.54
4.94 -3.90
1.28 -6.38
2.38 -8.73
-4.05 -11.61
0.87 -6.55
1.34 -6.84
2.32 -7.66
-1.63 -9.06
3.00 -5.92
2.38 -6.62
3.48 -4.30
4.23 -6.10
3.24 -3.28
3.15 -5.81
3.15 -5.00
2.61 -3.55
2.71 -7.12
-0.33 -10.16
2.75 -3.26
2.91 -6.72
3.91 -4.08
6.43 -0.78
0.77 -9.98
1.76 -8.08
2.31 -6.63
0.80 -9.01
-2.87 -10.09
0.57 -6.21
2.71 -3.76
-0.74 -10.51
3.49 -5.30
3.15 -5.33
2.04 -8.04
-1.29 -11.93
4.75 -4.28
1.39 -8.65
7.11 3.52
1.71 -8.33
1.20 -6.40
4.75 -3.15
5.89 -5.69
1.91 -6.27
3.85 -6.99
0.98 -6.87
1.50 -8.08
4.26 -5.92
2.75 -8.23
0.34 -6.89
0.52 -7.67
0.03 -6.85
-1.79 -7.84
0.20 -7.58
0.13 -8.06
-0.14 -1.72
2.53 -6.50
6.66 1.83
4.64 -3.35
-0.08 -4.97
2.01 -5.05
-0.81 -5.05
0.74 -5.05
-1.40 -9.12
0.35 -5.05
-1.26 -6.83
-0.03 -4.97
0.36 -4.22
-2.04 -11.92
0.90 -4.41
-1.48 -11.82
-0.34 -6.08
-0.93 -8.00
0.60 -5.05
-2.47 -9.43
-0.23 -9.12
-0.89 -9.33
0.73 -4.97
-1.01 -10.23
-0.57 -9.60
-2.44 -6.90
2.68 -7.01
-0.84 -6.33
-2.22 -7.23
-0.53 -6.99
-2.01 -9.47
-1.44 -11.60
-0.44 -9.51
-1.72 -10.70
-3.22 -10.01
1.99 -6.45
2.04 -5.05
-2.47 -10.28
-0.67 -9.47
0.38 -5.99
1.49 -5.42
-0.24 -5.05
2.37 -7.19
1.96 -5.61
2.58 -5.05
-0.00 -4.89
0.34 -4.66
0.58 -5.05
1.25 -5.07
0.72 -5.41
2.89 -3.93
1.04 -5.05
-0.55 -4.16
-3.34 -10.43
1.39 -5.72
-0.61 -9.61
1.71 -4.80
-3.13 -10.49
-0.40 -8.69
-1.53 -10.71
0.97 -5.95
-2.06 -7.16
-2.78 -8.33
-0.51 -10.84
-0.78 -7.32
0.19 -5.05
1.15 -5.05
2.09 -5.05
2.14 0.40
7.66 -0.72
6.36 0.99
5.96 1.56
7.33 1.88
4.93 0.07
8.06 2.92
7.20 -0.34
7.01 0.37
6.70 -2.03
6.90 1.10
6.90 -1.72
4.92 -3.56
4.95 -2.79
7.77 0.36
3.47 -5.50
6.12 -1.33
5.26 -3.49
5.22 -0.98
5.54 -2.21
7.98 0.95
10.57 -0.34
7.90 -0.72
5.21 -3.68
5.98 -0.75
3.45 -5.65
4.18 -3.59
5.86 -1.75
6.68 -4.42
2.68 -4.78
5.85 -2.93
2.73 -3.65
4.16 -4.13
3.53 -6.53
4.31 -2.21
8.45 -1.00
2.28 -1.80
4.55 -4.27
5.58 -2.48
7.44 -2.31
7.32 -2.89
3.45 -3.28
5.22 -1.24
6.53 2.49
6.38 -3.11
3.45 -3.76
4.55 -4.52
3.45 -3.57
6.83 0.51
6.67 -2.28
4.93 -1.52
4.83 -2.94
-2.55 -9.52
6.14 -1.82
3.93 -3.05
3.45 -4.78
5.74 -1.05
-3.08 -9.76
6.69 0.19
4.89 -2.38
3.19 -6.32
6.72 -1.16
4.48 -4.33
4.34 -6.30
7.15 3.27
3.66 -4.53
6.96 -1.39
6.12 -2.21
6.76 -3.08
4.58 -4.65
2.58 -2.85
1.43 -6.41
6.26 -1.36
6.16 -2.28
4.55 -4.74
3.89 -0.46
3.24 -3.92
3.87 -1.94
7.40 -1.95
7.09 -0.94
4.14 -4.89
5.22 -3.61
5.42 -3.53
10.09 1.07
4.83 -2.40
6.26 -1.73
8.24 -0.65
1.03 -4.13
6.96 -0.34
4.51 -3.72
6.64 -1.82
4.79 -3.19
2.80 -5.47
5.33 -2.40
5.68 -4.32
4.49 -2.51
6.79 -1.05
5.12 -6.17
6.57 -2.33
5.78 -2.76
8.20 -1.11
5.13 -0.78
4.81 -4.38
6.13 -1.14
-0.22 -7.49
2.70 -5.70
3.45 -4.02
6.36 -3.08
2.70 -6.74
4.58 -4.13
6.32 -1.10
6.03 -2.20
8.01 0.44
3.45 -4.73
3.46 -3.21
3.99 -4.73
5.81 -1.58
1.51 -5.68
4.46 -4.02
3.45 -3.90
5.57 -3.28
6.70 -0.88
3.45 -1.94
5.43 -2.68
0.02 -7.88
3.52 -3.48
7.70 -1.23
1.51 -7.35
6.20 -2.47
5.22 -4.34
-0.57 -7.13
9.25 -1.42
4.74 -1.57
5.81 -2.00
8.39 -2.38
1.53 -7.30
9.48 1.14
5.25 -2.22
4.68 -4.74
3.47 -5.27
6.54 -0.77
6.32 -3.24
5.77 -1.76
6.84 3.17
6.91 -1.23
8.30 -2.28
-0.52 -7.47
5.12 -2.47
4.69 -2.83
4.30 -2.62
4.87 -4.18
3.80 -4.52
4.38 -3.27
9.98 1.47
3.47 -6.72
6.51 -0.16
5.91 -2.79
1.28 -4.10
5.07 -3.91
4.56 -3.99
4.73 -4.67
5.05 -3.57
4.81 -6.89
4.74 -4.57
7.12 -3.06
9.96 1.71
5.06 -3.57
6.17 -3.28
7.33 -1.10
4.10 -3.52
4.37 -4.58
6.77 -0.42
5.86 -1.03
6.91 -0.15
4.66 -2.69
3.45 -1.94
4.41 -4.95
5.31 -4.66
6.00 -1.68
-0.09 -8.50
3.84 -6.84
8.08 -1.47
7.25 5.00
5.35 -4.22
4.14 -6.03
3.76 -1.27
3.45 -5.53
3.94 -7.14
5.68 -0.13
5.47 1.54
6.68 -0.75
3.10 -6.49
6.19 -1.00
9.47 -1.42
3.45 -5.44
6.11 -0.40
8.52 -3.08
7.49 -1.36
5.05 -4.75
11.06 2.27
7.13 -0.33
6.97 0.12
6.55 -1.38
5.64 -1.74
-0.12 -9.59
6.24 -3.08
3.38 -3.33
4.15 -3.57
4.29 -3.60
-0.38 -5.96
4.90 -3.71
4.42 -4.14
6.73 -1.67
4.62 -4.48
5.23 -3.92
6.89 -0.52
3.78 -5.80
5.30 -3.50
5.17 -4.24
4.63 -3.94
8.34 -2.84
5.94 -3.60
5.17 -2.23
-0.66 -3.49
3.96 -3.58
1.93 -3.84
-1.27 -7.48
0.97 -6.64
0.95 -6.65
1.62 -5.40
0.93 -6.37
2.74 -4.54
3.02 -5.22
1.11 -5.55
2.35 -5.18
1.33 -5.54
0.29 -6.15
1.70 -6.94
3.04 -7.08
5.09 -4.23
2.55 -0.46
3.53 0.26
3.73 -2.90
4.89 0.08
3.48 -2.89
3.04 -1.44
3.34 0.87
4.11 0.58
3.83 -1.42
6.24 -0.55
0.73 -6.00
4.37 -0.81
4.70 2.45
7.82 3.82
4.88 0.75
6.12 3.69
4.88 -2.83
3.04 -1.82
5.64 -1.33
2.87 -3.56
5.46 -3.78
3.10 -4.10
3.55 -3.35
3.68 -3.92
4.71 -3.26
2.15 -5.30
3.93 -2.68
3.74 -3.50
1.02 -6.07
3.93 -3.80
1.68 -3.90
3.43 -5.13
3.17 -3.81
2.78 -4.37
2.62 -4.89
5.78 -2.48
4.18 -5.16
3.10 -3.99
1.87 -4.58
5.61 -1.44
2.76 -4.34
1.76 -4.47
5.76 -0.38
1.76 -4.47
2.61 -5.43
2.05 -5.57
5.68 0.20
5.93 0.63
7.37 2.41
7.20 -0.09
1.51 -4.47
1.44 -4.47
3.91 -4.55
3.63 -2.09
1.25 -4.39
4.66 -2.50
5.61 -2.53
6.23 1.55
4.65 -4.37
5.00 -2.34
5.33 -2.60
4.68 -0.32
1.51 -4.64
1.76 -4.28
6.70 -1.30
3.45 -1.72
1.51 -3.99
6.22 -3.76
3.92 -2.24
4.98 -3.26
1.51 -4.53
1.44 -5.78
4.98 -2.33
4.54 -2.48
3.24 -2.42
1.51 -4.47
4.61 -1.65
4.47 -3.43
1.51 -4.86
1.51 -4.47
5.63 -0.11
5.41 -0.15
1.51 -4.10
3.52 -2.94
7.30 1.39
1.51 -6.19
6.95 -0.77
5.12 -0.36
4.70 -1.63
5.60 -1.71
6.15 0.10
1.25 -4.47
1.51 -4.86
1.25 -4.47
3.36 -6.58
5.41 -0.36
1.73 -4.47
1.08 -4.73
7.54 -1.22
5.52 1.15
9.51 3.11
6.92 2.08
6.68 0.99
7.42 1.81
3.61 -2.30
2.94 -1.53
4.88 -4.56
7.78 1.79
6.70 -1.47
5.77 -2.01
6.22 0.33
3.66 -3.15
5.09 -0.31
3.15 -4.02
-0.75 -4.35
7.51 1.58
6.41 0.64
3.18 -2.72
7.39 0.28
5.24 -2.64
6.81 -1.11
6.90 -0.85
2.59 -2.62
2.07 -2.79
8.04 -0.03
6.38 0.47
6.33 -0.02
0.98 -4.66
9.20 1.28
4.34 -4.42
5.48 -3.52
7.56 -0.29
5.74 -3.21
2.53 -6.60
5.11 -2.15
4.30 -3.87
7.47 0.20
7.33 2.00
2.92 -3.76
4.71 -2.45
6.45 -0.87
5.84 0.65
3.34 -0.31
2.28 -4.02
0.87 -3.20
6.44 -1.97
9.24 2.04
-0.52 -5.62
9.45 1.67
6.54 -0.84
7.09 -0.09
0.24 -5.65
1.01 -3.30
4.39 -1.93
6.26 -0.09
6.82 -1.63
5.69 0.20
4.65 -0.73
8.69 0.83
3.29 -2.04
5.71 0.88
7.58 1.78
3.93 -2.95
3.60 -2.95
4.89 -0.58
6.24 -2.24
8.10 -1.76
3.99 -1.47
5.17 -1.01
1.12 -5.07
3.54 -1.73
7.92 -0.33
6.06 -1.03
3.61 -1.47
7.39 -0.59
8.74 0.82
3.55 -1.78
3.74 -2.12
1.15 -7.07
6.11 -1.32
2.67 -4.49
8.49 -1.61
4.98 -4.23
2.73 -3.73
2.08 -2.71
3.89 -1.58
6.97 1.08
-0.72 -6.08
5.75 -0.27
4.75 -1.88
4.96 -2.21
8.00 0.78
5.37 -2.34
9.17 0.50
6.99 -0.73
7.98 1.64
2.79 -2.40
6.25 1.26
5.22 -0.33
5.04 -0.72
6.24 -0.47
3.83 -1.70
7.19 -1.70
5.55 -1.63
8.46 1.00
6.73 1.18
6.58 2.30
4.42 -2.29
8.24 -0.08
1.48 -3.62
6.01 -1.52
4.48 -0.53
6.82 1.65
2.66 -3.28
6.35 1.02
7.04 0.42
6.06 -0.41
4.19 -1.31
3.89 0.54
5.41 -2.61
7.44 -2.74
3.81 -4.65
-2.09 -8.32
0.61 -4.45
-1.62 -7.35
4.44 -1.69
0.81 -5.35
3.24 -1.45
3.94 -4.46
3.82 -3.32
6.66 2.41
3.18 -3.13
5.43 0.12
4.20 -2.06
4.75 -1.05
6.83 4.32
5.98 2.29
5.40 0.41
6.94 3.13
5.73 1.39
6.30 2.53
5.44 -1.09
7.01 2.60
3.85 -1.17
6.65 2.31
5.48 -0.38
5.70 1.25
5.02 -4.52
4.21 -2.21
4.42 -3.68
4.67 -0.35
4.83 -3.75
4.78 -0.95
6.64 2.04
4.15 -2.05
5.55 0.44
6.50 2.42
6.50 2.31
6.48 2.31
3.77 -1.90
6.25 1.38
4.95 -3.98
7.53 2.83
6.79 1.53
5.93 1.63
0.73 -7.53
5.89 3.43
5.80 4.16
6.46 2.31
6.21 1.21
3.79 -6.14
7.13 2.96
6.01 3.17
4.77 -1.41
4.44 -1.42
5.04 2.02
5.19 0.79
7.28 2.57
5.83 1.77
2.30 -7.10
4.81 -3.20
4.37 -0.47
0.51 -6.53
5.01 -3.27
2.73 -4.77
4.92 0.72
5.18 0.28
6.30 2.36
1.94 -5.38
2.18 -4.58
7.97 2.41
7.05 2.54
1.01 -9.27
5.18 -1.13
6.63 2.31
5.92 -0.55
6.61 2.16
5.34 -3.76
1.48 -5.12
6.82 2.47
4.36 -4.01
-0.67 -7.35
4.91 -3.25
4.95 -1.79
6.84 1.54
3.00 -4.44
5.73 0.98
6.53 1.17
2.96 -3.43
5.02 0.20
6.32 0.32
0.36 -4.94
4.77 -3.12
6.65 2.21
6.79 1.07
6.28 1.72
6.83 -0.65
6.35 1.27
2.23 -2.43
5.99 0.88
6.10 -0.40
6.62 1.04
3.43 -3.05
4.29 -1.49
3.97 -0.86
5.93 -0.14
4.23 -1.04
5.72 1.49
4.93 -0.54
4.30 -1.44
7.00 1.87
4.10 -1.93
7.34 2.41
2.35 -6.65
5.82 -0.37
5.43 1.86
6.43 1.38
5.09 1.23
6.41 3.06
2.30 -4.26
6.69 1.06
5.96 -1.95
6.02 1.31
6.65 2.25
7.04 2.17
5.08 -1.08
3.60 -1.58
5.72 -0.03
6.00 -1.05
4.18 -0.85
5.10 -2.31
5.16 -1.24
4.95 -1.97
4.82 -0.16
5.32 -2.57
6.25 1.47
5.09 -1.13
6.27 0.78
5.94 0.70
7.89 0.27
5.29 0.70
6.66 1.73
7.72 2.20
4.84 0.51
3.74 -0.89
4.41 -0.79
5.57 -1.46
4.85 -0.29
6.46 0.60
6.94 0.92
6.20 -0.26
4.15 -1.95
5.66 -0.26
4.94 -1.19
4.16 -0.90
6.00 0.35
4.51 -2.05
4.79 -4.14
4.16 -1.51
7.40 1.98
1.98 -2.70
7.55 2.03
6.36 1.37
7.15 3.15
6.72 1.46
6.13 1.09
4.06 -1.07
3.90 -3.25
5.58 -0.33
6.94 0.32
6.83 0.10
5.33 0.19
6.97 1.16
5.78 -1.79
1.03 -8.33
3.15 -4.10
2.45 -6.29
1.35 -6.40
2.82 -4.98
3.26 -4.92
2.71 -4.64
2.27 -3.99
2.24 -5.33
1.88 -4.24
-2.74 -11.16
-2.40 -9.60
0.24 -8.38
-0.41 -8.53
-0.71 -8.74
-0.27 -11.24
-0.39 -10.42
1.96 -9.20
-1.91 -5.38
-1.26 -7.59
-2.80 -10.66
-2.82 -10.25
-2.40 -10.12
1.44 -7.62
1.02 -6.69
4.64 -2.79
1.23 -7.15
3.77 -5.79
5.79 -3.79
1.70 -6.98
1.02 -7.85
-1.16 -9.36
1.35 -5.53
2.39 -7.24
4.14 -4.28
-0.23 -8.39
3.43 -4.86
2.16 -6.11
-0.92 -6.61
2.52 -4.80
1.77 -8.58
2.43 -7.93
1.20 -6.20
1.33 -7.78
1.10 -6.24
1.47 -7.78
3.87 -7.36
1.86 -6.10
1.04 -6.59
-0.55 -7.94
0.21 -9.68
4.86 -3.11
-2.42 -9.47
1.96 -7.61
-1.40 -10.12
-0.06 -7.88
-0.72 -6.33
10.03 -0.10
7.26 -3.78
0.54 -9.93
10.18 -1.55
6.52 -5.20
-0.49 -10.20
-0.93 -9.25
7.15 -4.35
1.47 -6.66
2.76 -6.25
2.02 -4.56
-1.75 -7.45
-1.07 -7.52
1.00 -5.59
3.03 -5.94
1.32 -4.30
3.13 -4.71
9.10 -1.15
5.76 -2.82
1.64 -5.22
2.02 -2.68
1.98 -4.78
0.03 -6.22
8.03 -0.96
6.42 -3.37
3.06 -5.62
1.32 -5.08
1.99 -4.80
2.66 -5.11
4.08 -5.74
1.04 -6.05
1.71 -5.22
5.38 -2.34
3.38 -1.77
2.57 -2.66
3.32 -3.28
3.98 -5.44
0.90 -6.40
1.33 -4.37
3.99 -2.95
0.65 -5.67
3.31 -5.25
0.97 -3.82
6.90 -3.49
2.31 -6.60
0.07 -4.58
-1.31 -7.09
2.33 -5.35
2.03 -4.37
8.20 -1.84
8.02 -1.79
8.56 -2.01
6.81 -2.70
6.11 -2.96
6.83 -4.29
8.76 -1.58
5.85 -3.60
7.39 -2.24
8.85 -0.67
6.72 -2.90
6.98 -2.35
8.58 -1.70
8.53 -3.39
5.07 -2.94
8.33 -2.76
8.89 -3.05
2.77 -3.99
4.32 -2.39
3.32 -3.28
4.56 -3.62
3.38 -3.75
2.42 -3.77
1.93 -5.71
3.08 -3.99
4.67 -3.09
6.39 0.44
0.91 -5.05
5.46 -1.54
3.00 -4.19
4.11 -3.54
1.92 -4.33
4.71 -1.96
3.32 -3.91
3.21 -2.20
2.18 -4.16
3.87 -2.09
6.18 0.50
2.48 -3.99
3.23 -5.71
4.50 -3.46
4.34 -0.65
2.54 -3.96
3.38 -2.93
1.03 -5.30
3.57 -3.99
3.75 -3.84
2.35 -5.61
4.36 -2.78
3.95 -3.50
2.76 -4.05
4.22 -3.46
4.08 -3.43
2.63 -6.33
2.66 -4.06
2.71 -3.54
5.15 -1.70
3.44 -3.56
3.62 -4.88
3.85 -4.34
5.78 -1.12
2.73 -3.99
3.25 -3.73
5.92 -0.57
2.31 -4.65
3.44 -2.94
5.25 -1.11
6.49 0.72
4.28 -3.26
5.34 -4.53
3.87 -2.71
3.64 -3.99
4.67 -0.94
2.47 -3.99
3.67 -2.75
1.85 -3.99
4.70 -2.78
4.62 -1.72
3.25 -3.97
4.89 -4.13
3.23 -3.34
2.15 -3.65
3.39 -3.98
3.85 -2.03
5.93 2.13
2.13 -3.61
0.69 -9.98
0.77 -6.65
-1.46 -6.49
3.59 -5.81
-2.66 -9.35
0.92 -9.18
2.68 -9.31
2.23 -9.45
6.49 -0.53
3.58 -2.08
-1.98 -11.06
2.66 -5.11
-0.96 -13.00
-0.45 -7.84
-1.01 -9.06
-0.18 -7.50
0.67 -12.61
-2.87 -11.44
3.80 -8.25
-2.18 -11.44
1.22 -5.06
-0.32 -5.75
-1.08 -8.97
0.21 -9.85
2.91 -8.35
-1.45 -9.70
5.93 -2.38
4.61 -0.68
0.85 -2.90
1.34 -2.89
1.72 -3.09
0.53 -4.33
1.48 -2.17
1.90 -2.87
-0.24 -3.27
3.04 -3.15
-0.39 -4.47
0.17 -4.76
1.53 -2.23
1.56 -3.34
1.48 -4.14
1.48 -2.64
0.50 -3.17
-1.05 -4.92
2.87 -3.09
1.69 -2.06
3.69 -3.01
3.31 -3.81
1.27 -1.97
1.48 -3.08
2.00 -3.66
0.20 -4.03
2.15 -4.68
1.67 -1.63
1.37 -3.65
1.59 -3.66
1.37 -3.97
1.57 -2.90
1.48 -1.98
1.97 -1.98
0.67 -4.94
6.94 0.30
0.25 -3.34
6.58 1.66
7.60 -1.64
6.09 -0.06
5.26 1.65
6.02 0.34
6.69 1.84
6.20 2.77
7.58 1.93
6.05 0.34
7.04 1.47
5.57 -5.44
7.26 -5.60
7.26 -5.62
7.91 -3.53
7.99 -2.94
6.84 -2.94
6.85 -4.28
4.03 -7.23
9.13 -2.91
6.78 -4.91
5.90 -5.40
6.54 -3.38
5.47 -5.66
-0.35 -7.26
4.34 -5.45
6.37 -6.09
8.41 -1.90
3.96 -4.88
6.54 -4.73
10.20 1.89
9.39 1.97
10.21 2.07
10.31 1.90
10.16 1.94
5.82 -0.66
10.59 2.03
3.19 -4.34
1.79 -4.43
2.13 -4.71
-3.55 -9.96
1.60 -6.17
2.76 -4.47
2.52 -4.84
4.91 -1.30
3.58 -2.64
3.54 -4.40
3.09 -5.31
5.79 -3.09
6.63 -2.30
1.43 -6.40
7.07 -0.83
4.18 -1.51
2.19 -3.43
3.54 -3.91
6.05 -1.01
4.66 -3.18
6.69 -0.41
6.89 -0.23
1.78 -5.98
2.85 -2.98
-0.39 -5.56
2.24 -4.10
3.26 -3.77
3.55 -4.36
-2.18 -9.11
2.02 -4.82
3.00 -2.14
1.19 -5.12
0.06 -6.99
0.98 -5.15
3.08 -4.14
0.19 -5.80
2.01 -6.31
2.01 -5.80
1.20 -5.51
2.60 -6.33
2.88 -3.99
-0.34 -6.58
-0.03 -5.97
-0.35 -6.80
1.89 -5.17
0.54 -6.13
0.50 -7.62
3.42 -3.92
-4.63 -7.74
2.66 -5.97
0.27 -4.82
6.18 -3.94
6.02 -4.38
7.40 -4.75
6.23 -3.49
6.23 -3.36
6.53 -4.01
9.73 -0.80
7.30 -2.97
6.23 -4.85
7.00 -4.08
9.57 -0.58
6.23 -3.43
6.23 -3.73
6.23 -3.25
6.23 -2.87
6.07 -3.16
5.28 -6.16
5.26 -5.54
3.60 -3.25
2.73 -4.44
3.25 -5.03
5.41 -4.26
4.29 -3.76
1.55 -6.21
3.99 -3.95
3.34 -5.11
3.49 -3.34
4.39 -2.91
3.62 -3.82
2.31 -4.82
-0.78 -7.95
1.31 -5.69
0.10 -8.07
1.23 -8.01
-0.91 -6.42
1.77 -5.62
0.46 -5.09
2.60 -3.72
5.12 -4.00
1.33 -4.85
1.14 -7.99
1.49 -7.93
1.59 -5.09
-3.40 -8.11
2.21 -4.74
4.77 -3.71
3.12 -4.58
2.45 -6.63
3.01 -6.47
1.40 -7.00
3.10 -6.03
0.84 -7.21
4.29 -4.56
-0.57 -4.56
-1.91 -6.16
-1.31 -8.04
5.77 -0.93
3.09 -4.18
3.98 -3.94
1.78 -5.99
4.32 -1.58
2.43 -6.04
7.32 -3.03
1.75 -5.71
0.90 -7.76
-0.22 -6.60
1.01 -7.38
0.38 -7.19
5.26 -0.99
1.60 -4.92
1.07 -5.31
-0.08 -7.94
1.26 -5.06
1.76 -4.20
1.39 -6.23
6.45 0.56
4.48 -4.38
3.73 -5.11
2.36 -7.87
4.79 -1.89
0.96 -4.84
7.46 -1.96
1.83 -6.56
4.86 -2.71
2.48 -6.50
4.79 -2.10
1.93 -6.81
1.91 -7.03
2.07 -5.82
1.24 -6.26
2.15 -5.85
2.75 -6.90
4.30 -4.99
6.23 -0.16
2.80 -6.52
2.80 -6.53
4.37 -4.01
4.58 -2.12
5.75 -5.22
1.63 -4.39
3.98 -6.54
2.71 -5.20
8.26 -1.18
5.18 -4.29
4.04 -5.41
2.47 -6.94
2.12 -5.86
1.03 -6.29
2.06 -3.30
3.87 -5.27
1.93 -7.06
0.26 -4.23
1.87 -4.57
5.17 -3.03
1.49 -5.23
6.91 -1.37
1.87 -6.47
1.75 -4.21
2.52 -5.05
1.89 -6.14
5.13 -2.59
3.96 -4.81
1.24 -5.34
2.80 -6.24
2.77 -6.10
6.20 -0.08
2.86 -4.95
2.26 -4.85
3.92 -3.94
1.91 -5.22
1.24 -5.70
4.24 -5.55
-0.52 -5.84
2.69 -6.50
4.55 -1.37
5.09 -4.49
-0.25 -5.53
4.16 -5.29
2.05 -5.92
1.52 -5.81
-1.21 -7.45
1.90 -4.69
8.76 -1.53
2.71 -6.04
1.24 -5.52
3.70 -4.92
3.84 -3.81
0.28 -6.81
2.15 -5.65
5.93 1.99
3.26 -4.88
3.58 -3.49
6.27 0.44
3.76 -2.78
3.44 -1.34
4.70 -3.40
1.32 -3.34
1.06 -3.50
5.28 0.49
2.05 -1.18
2.52 -4.60
2.66 -1.69
5.16 -3.65
3.27 -6.51
6.03 0.16
4.34 -2.15
3.10 -1.36
3.35 -8.22
2.39 -3.62
3.89 -3.76
4.13 -3.65
2.65 -6.49
0.27 -7.26
1.33 -6.13
-0.23 -6.34
-0.62 -8.51
-0.60 -6.50
-2.73 -8.46
4.31 -3.46
4.31 -2.02
4.33 -6.16
1.79 -5.40
6.50 -1.41
2.09 -5.06
1.04 -6.31
4.31 -2.45
0.60 -6.18
3.63 -4.32
0.50 -5.81
-1.28 -7.43
2.19 -3.57
1.00 -5.58
2.05 -3.30
4.31 -0.89
-0.88 -6.58
1.60 -5.89
-2.70 -8.06
4.31 -2.57
-3.55 -8.37
7.71 1.78
6.26 -2.60
8.52 -1.26
6.23 -4.03
11.12 4.15
9.98 0.32
5.50 -2.20
11.97 0.43
9.42 1.98
8.46 0.82
7.76 -3.12
6.25 -2.11
7.99 -1.82
10.92 0.51
10.50 1.24
9.88 0.51
11.54 1.77
4.73 -2.16
-1.58 -2.27
8.71 1.32
9.33 -0.56
9.21 1.84
4.24 -2.68
10.58 1.16
10.34 -0.94
9.14 0.97
3.19 -4.43
6.80 -1.40
3.65 -3.78
6.41 1.26
3.34 -3.35
1.96 -3.83
3.39 -1.48
3.45 -1.14
4.31 -0.77
5.44 0.22
4.36 0.14
3.66 -1.01
4.86 -0.50
4.36 -0.60
2.98 -1.80
4.31 -2.42
5.31 0.58
5.66 0.90
-0.99 -5.29
9.89 0.22
10.13 -1.12
0.04 -5.25
9.73 -0.58
2.76 -4.41
-0.78 -6.06
3.45 -4.77
9.62 -0.76
9.30 -1.84
3.72 -4.16
4.34 -4.04
3.98 -4.36
4.77 -3.48
-4.26 -8.19
2.49 -3.45
5.95 -3.88
0.44 -4.74
5.02 -5.25
9.82 -0.55
11.16 -0.53
11.80 1.32
6.86 -3.40
9.59 0.83
11.22 1.44
5.48 -3.60
4.72 -2.93
3.27 -2.63
0.68 -4.56
6.32 -4.02
2.86 -3.48
7.14 -2.84
5.52 -2.85
3.37 -4.85
8.34 -0.07
8.05 -1.27
9.01 -1.68
-1.27 -5.62
5.52 -3.03
8.88 -3.37
6.72 -2.01
4.03 -1.30
9.65 -1.16
2.38 -4.56
10.07 -2.36
4.14 -4.37
4.58 -4.12
12.02 1.91
7.55 -2.98
5.25 -0.08
6.80 -3.06
8.54 -0.82
0.08 -3.43
3.53 -3.64
-0.26 -3.95
7.89 -0.73
9.05 -2.01
2.62 -4.76
5.16 -2.73
7.77 -2.29
10.62 -1.43
5.19 -3.26
-1.30 -4.46
11.99 0.58
7.41 -2.25
4.70 -2.60
-2.28 -5.78
9.51 -2.18
3.78 -4.45
-2.80 -5.98
0.06 -6.20
2.29 -4.50
7.35 -0.35
6.33 -2.43
5.00 -2.57
10.20 -1.86
1.63 -3.81
2.07 -4.82
4.13 -3.78
8.63 -3.29
5.52 -2.30
4.41 -3.82
4.93 -4.36
5.99 -1.51
10.48 -0.55
5.08 -3.97
5.10 -3.99
8.14 -1.82
2.08 -4.14
12.01 -0.86
9.79 -0.75
-1.14 -5.52
5.58 -3.62
9.73 -2.10
7.33 -2.67
2.24 -3.65
2.46 -4.37
1.94 -4.98
4.64 -2.77
8.49 -1.35
2.46 -3.28
-2.64 -6.28
9.02 -3.16
8.73 -0.94
7.73 -2.61
7.94 -1.72
5.60 -3.37
11.54 -0.95
8.82 0.28
9.65 -0.43
8.32 -1.92
5.22 -1.94
11.61 -0.07
6.08 -1.96
8.58 -2.01
8.75 -1.27
7.53 -2.61
6.15 -2.94
5.92 -1.62
2.79 -2.89
1.26 -4.45
3.54 -4.00
3.94 -5.24
3.22 -4.61
5.87 -3.67
7.03 0.45
5.52 -2.30
5.19 -2.54
8.82 -1.37
7.14 -3.87
12.45 0.01
8.95 -2.66
7.21 -3.18
5.25 -3.15
8.84 -0.79
10.63 -1.18
6.88 -1.43
8.43 -3.31
6.78 -5.72
6.77 -2.03
5.58 -4.07
7.49 -3.24
7.21 -4.82
5.55 -3.43
11.96 0.03
7.14 -3.62
7.14 -5.60
10.89 -0.34
7.14 -4.52
4.33 -2.07
4.92 -4.17
6.24 -0.88
9.53 -1.81
6.16 -4.36
8.38 -1.94
7.18 -4.85
8.76 -3.57
7.21 -1.90
7.14 -3.25
7.14 -1.87
6.92 -4.23
9.23 -1.99
9.06 -2.03
9.56 -0.74
7.27 -2.53
5.91 -3.39
10.64 -1.16
7.14 -3.01
8.74 -2.30
6.70 -1.94
8.66 -2.14
12.01 1.65
7.14 -3.20
11.02 -1.16
8.31 -1.97
10.83 -1.24
6.49 -4.11
3.43 -3.36
7.21 -2.66
5.47 -7.15
6.29 -1.94
7.14 -4.26
7.79 -1.81
9.11 -2.97
7.04 -4.28
10.78 -1.23
10.74 -2.03
7.70 -2.82
8.35 -1.56
10.53 -2.44
10.35 -3.56
11.23 -0.44
7.14 -4.06
-1.34 -9.72
7.42 -4.19
2.08 -3.87
9.39 -2.10
8.56 -2.22
7.14 -2.50
6.90 -1.65
10.44 1.20
7.42 -4.79
6.94 -1.55
6.51 -4.51
7.05 -5.00
7.07 -3.96
8.29 -2.69
3.19 -6.07
3.56 -7.99
4.68 -2.89
2.91 -6.85
2.33 -5.95
3.16 -7.00
2.33 -6.77
3.17 -7.18
4.26 -7.30
1.98 -6.59
4.00 -7.10
5.00 -4.30
1.82 -7.11
5.54 -3.88
1.40 -9.30
-0.14 -8.29
4.84 -5.82
7.88 -0.80
2.02 -8.50
2.07 -6.73
1.89 -7.59
4.30 -6.59
2.98 -6.84
3.20 -6.73
3.68 -4.36
5.59 -5.04
1.93 -7.85
2.33 -6.79
7.61 -2.95
9.35 1.09
7.53 -2.59
4.25 -5.77
3.09 -7.91
6.49 -3.50
8.26 -0.70
1.95 -6.10
1.55 -6.59
5.62 -5.41
2.96 -6.09
3.72 -5.32
3.55 -6.64
3.42 -6.69
7.90 2.17
1.05 -7.89
1.65 -7.73
2.27 -7.66
3.15 -6.59
4.06 -6.36
3.05 -6.15
2.70 -8.55
4.00 -6.66
-3.79 -11.94
8.47 -2.29
3.64 -5.80
3.67 -5.15
4.18 -6.55
5.49 -4.25
2.13 -6.59
8.16 -2.72
11.97 -0.17
7.84 -1.66
10.55 -1.57
8.00 -3.59
6.50 -0.94
5.13 -3.39
10.33 0.76
2.45 -4.20
9.43 -2.10
8.35 -0.71
9.91 -0.30
6.34 -1.66
4.38 -4.32
12.40 -0.39
12.56 -0.31
4.89 -1.40
8.55 -3.88
2.04 -4.39
3.83 -4.20
9.93 -2.52
9.91 -0.20
11.58 0.43
9.05 -3.56
7.16 -1.96
6.33 -3.32
10.02 -2.13
5.31 -5.16
9.79 1.15
8.82 -2.24
7.30 -0.97
9.66 -0.02
9.38 2.17
4.74 -3.92
11.84 -1.30
6.12 -1.19
8.44 -2.16
8.67 -1.51
10.69 -1.29
3.15 -3.42
6.37 -3.41
7.35 -1.83
-1.93 -7.78
2.86 -4.51
4.51 -5.60
6.23 -2.19
9.08 -0.24
3.28 -4.03
10.24 -1.55
9.28 -0.20
1.40 -5.81
8.69 -2.41
7.58 0.36
11.13 3.28
4.55 -2.47
7.47 -4.04
9.97 0.33
9.05 -1.40
11.65 0.14
5.28 -4.49
9.55 -2.11
8.06 -1.07
5.46 -4.22
8.60 -1.32
7.12 -0.91
10.25 0.12
8.22 0.15
8.25 -2.99
10.10 -0.27
4.86 -6.01
5.75 -4.18
11.77 0.16
4.50 -4.08
8.20 -1.22
4.26 -4.65
12.41 -0.23
5.49 -5.07
7.78 -1.16
10.28 -0.36
10.07 0.05
10.10 0.01
9.40 -2.80
-1.62 -6.20
11.23 -1.89
6.82 -1.00
8.70 -2.97
8.26 -3.11
8.30 -2.64
10.74 -0.16
9.94 -1.05
9.16 -0.32
12.59 0.29
8.44 -2.42
9.19 -1.26
9.18 -2.69
7.03 -1.38
7.04 -2.18
4.90 -2.65
8.05 -1.62
8.60 -1.17
3.55 -4.70
12.07 0.60
9.05 -1.26
9.07 -0.82
-1.35 -6.74
9.16 -0.47
7.21 -2.58
9.50 -0.49
8.99 -2.74
10.83 -0.38
1.13 -5.46
11.03 1.02
7.99 -3.38
6.56 -2.66
9.70 -0.87
6.97 -1.35
11.63 4.66
6.63 -1.96
3.72 -2.96
5.94 -5.12
1.38 -6.07
4.88 -3.86
4.89 -6.79
-1.44 -6.97
7.90 -1.79
0.96 -7.47
-0.93 -5.67
-1.91 -7.09
2.87 -5.87
2.10 -5.55
5.10 -5.35
2.56 -5.31
5.16 -4.84
5.21 -3.56
5.27 -4.70
3.66 -4.18
7.59 -1.95
7.20 -0.83
3.19 -3.14
1.89 -4.33
0.90 -4.61
4.22 -0.12
3.80 -1.74
3.73 -4.16
4.21 -3.95
3.43 -5.35
4.21 -3.28
3.93 -2.48
6.42 2.24
6.40 -0.07
1.48 -4.25
3.93 -3.79
3.74 -2.29
3.93 -3.50
3.78 -5.44
4.86 -2.90
3.83 -0.77
5.18 0.77
4.02 -0.63
4.53 -2.25
3.93 -4.69
1.13 -6.18
3.93 -4.03
3.97 -3.65
3.93 -1.80
3.93 -2.15
1.89 -3.91
3.93 -2.80
3.93 -1.82
3.93 -3.11
3.93 -3.09
4.29 -3.83
5.97 -0.78
3.93 -2.00
3.93 -2.14
6.60 -1.36
3.47 -5.68
3.93 -2.05
3.93 -2.58
6.40 -1.05
3.93 -2.71
6.12 1.39
4.02 -1.83
3.87 -2.47
3.74 -2.18
3.93 -1.64
3.93 -3.00
3.93 -3.05
3.03 -4.74
3.74 -1.82
3.87 -1.14
4.05 -2.27
1.75 -5.72
1.47 -5.53
6.05 -4.37
4.70 -1.69
1.70 -4.25
3.93 -3.87
3.85 -2.03
3.93 -2.31
1.17 -4.75
4.07 -1.02
1.17 -4.57
2.08 -3.90
1.93 -4.85
3.93 -2.23
4.18 -1.77
3.93 -0.51
4.59 -2.26
3.93 -1.23
3.93 -1.40
4.82 -0.94
3.93 -1.99
3.93 -2.13
2.77 -2.68
1.17 -5.16
1.50 -3.81
2.08 -4.43
1.24 -4.85
3.93 -1.90
4.07 -0.77
3.93 -1.47
3.93 -1.97
1.79 -4.76
3.79 -1.63
3.61 -5.05
3.93 -0.87
3.93 -2.35
-0.51 -5.79
3.93 -2.19
3.93 -0.93
3.93 -1.78
3.93 -2.01
4.60 -4.36
-0.96 -8.06
-2.32 -5.79
-2.37 -6.99
3.04 -4.79
-2.89 -6.73
-2.18 -7.22
3.78 -4.39
2.73 -4.87
4.56 -5.24
-0.93 -6.11
-1.18 -5.89
-0.43 -6.15
2.85 -4.87
-0.47 -6.09
-1.70 -6.41
-1.95 -6.51
-4.03 -6.04
-1.27 -5.50
7.11 -3.62
-1.38 -6.00
0.61 -4.46
-1.37 -5.81
-1.48 -6.71
-3.73 -6.49
2.27 -5.88
0.17 -4.92
-0.96 -5.54
0.32 -5.66
-2.46 -6.89
0.19 -6.76
-0.00 -5.60
-2.23 -5.99
2.10 -5.25
-1.98 -7.17
2.54 -5.39
0.59 -6.24
8.11 2.37
0.32 -4.94
1.61 -3.94
3.85 -2.90
5.56 -0.37
5.59 -0.89
5.99 0.46
6.36 -2.78
2.70 -2.14
5.75 -3.44
6.57 -1.75
5.64 -2.22
5.75 -1.49
3.14 -2.13
5.16 -2.21
4.60 -0.67
4.84 -1.75
5.30 -0.96
3.75 -2.55
3.21 -2.80
4.63 -0.61
4.43 -1.61
3.35 -1.13
2.09 -3.28
4.89 -3.00
3.59 -2.69
2.40 -3.99
5.64 -0.63
5.17 -1.25
5.23 -2.38
2.62 -2.46
3.17 -2.12
4.43 -1.13
6.58 1.79
3.95 -2.48
5.75 -3.11
3.43 -1.97
0.99 -2.78
3.83 -0.53
5.63 -1.50
5.68 -2.86
5.46 -0.65
5.31 -1.42
4.52 -1.72
4.33 -3.45
4.90 -0.57
5.98 -1.12
5.02 -1.40
6.21 0.50
2.35 -6.56
1.71 -7.37
2.21 -6.46
5.20 -1.73
7.49 1.32
2.63 -5.82
4.48 -2.37
5.29 -2.16
5.08 -4.84
4.97 -2.08
5.28 -1.10
3.97 -3.00
2.87 -5.26
0.34 -6.98
4.53 -3.00
1.99 -7.61
5.10 -2.12
6.80 1.65
7.52 -1.46
5.92 -1.38
5.10 -1.74
-2.20 -7.69
5.68 -2.92
4.33 -4.91
0.34 -9.69
3.90 -3.12
6.86 0.32
-0.37 -8.79
7.51 0.87
5.03 -1.77
1.86 -7.01
2.53 -6.61
5.53 -1.83
4.95 -1.58
0.73 -7.14
4.56 -1.82
5.53 -1.39
5.34 -2.03
6.96 2.25
4.91 -4.94
5.10 -2.92
4.35 -3.71
2.35 -5.80
4.40 -2.33
5.74 -1.51
0.37 -7.70
1.07 -7.44
5.30 -1.05
5.99 -1.25
4.80 -4.10
6.92 1.97
3.22 -5.92
5.10 -3.51
4.19 -5.14
2.87 -4.46
5.37 -3.07
5.12 -1.73
2.67 -5.44
4.32 -6.01
3.12 -6.08
3.50 -4.69
5.92 -1.22
2.65 -7.13
5.72 -1.10
6.17 -0.68
5.79 -1.74
2.67 -5.80
3.77 -4.60
3.57 -4.19
4.67 -1.54
-0.54 -7.35
1.19 -6.63
2.69 -5.56
6.05 -1.92
4.40 -3.70
5.16 -2.31
1.38 -6.88
4.89 -4.83
4.74 -2.83
6.75 -0.65
4.09 -3.38
0.37 -6.80
5.53 -3.21
5.35 -1.77
3.80 -5.65
5.84 -2.78
3.44 -3.90
5.21 -3.70
4.73 -2.19
6.58 0.26
4.34 -3.75
0.30 -5.98
5.63 -2.96
6.38 -0.94
6.27 -0.11
5.10 -2.86
7.28 1.40
3.91 -6.22
6.94 -0.41
4.94 -2.23
1.73 -7.34
5.05 -2.67
5.59 -1.92
0.17 -8.04
5.10 -2.19
4.42 -2.36
2.57 -4.98
5.87 -1.09
2.77 -4.74
4.93 -4.25
2.87 -4.18
5.71 0.58
5.10 -1.46
3.05 -4.73
5.98 -1.07
4.53 -2.20
1.73 -7.53
4.25 -2.44
4.42 -2.19
4.50 -4.94
0.45 -6.05
0.36 -8.19
2.08 -6.83
0.50 -6.91
1.84 -7.38
3.93 -4.54
1.13 -5.12
1.70 -5.00
2.91 -2.70
3.46 -4.93
3.93 -4.31
3.93 -4.89
3.93 -4.35
-2.24 -8.43
3.93 -5.38
3.93 -5.89
3.93 -3.68
5.19 -5.19
0.11 -7.62
-0.89 -6.12
0.06 -8.24
3.93 -5.13
3.93 -5.08
3.74 -4.39
3.93 -3.09
-1.33 -7.08
3.93 -3.52
3.66 -3.10
-0.14 -5.62
3.93 -4.14
3.93 -5.61
-1.61 -7.34
3.93 -3.31
3.93 -5.69
1.63 -4.48
3.52 -5.81
2.20 -6.28
1.42 -6.46
4.41 -5.13
1.69 -6.46
4.62 -3.54
3.93 -5.35
4.23 -5.62
3.93 -5.09
4.46 -4.33
5.11 -2.36
4.31 -4.76
2.51 -6.46
3.77 -5.72
3.93 -3.26
3.93 -5.21
2.92 -5.25
4.46 -5.52
-1.58 -7.46
3.93 -4.45
1.16 -8.17
3.47 -3.07
2.24 -6.99
2.19 -6.53
0.22 -7.90
2.10 -6.10
3.24 -6.35
4.14 -4.69
4.12 -4.90
3.91 -2.88
-0.50 -8.01
0.26 -7.57
5.62 -2.54
-0.03 -8.63
3.74 -3.07
3.93 -4.75
3.93 -4.60
3.93 -4.61
3.93 -4.86
3.91 -5.77
1.38 -7.10
3.93 -1.56
3.93 -5.62
-1.80 -7.11
0.63 -7.48
3.93 -4.04
3.93 -6.14
1.70 -6.03
3.79 -3.74
1.71 -7.14
3.93 -5.74
1.70 -5.20
3.57 -3.84
2.51 -6.68
3.62 -5.89
3.93 -5.26
2.08 -7.48
3.27 -4.98
3.74 -5.71
3.93 -5.12
3.93 -4.72
3.75 -5.58
3.38 -5.38
0.95 -7.71
1.93 -6.12
1.70 -6.21
7.60 -0.48
7.80 0.59
4.16 -4.26
4.84 -1.12
1.44 -4.25
4.59 -3.45
1.93 -4.27
0.63 -4.61
0.51 -4.68
0.90 -4.22
3.34 -3.46
6.43 -3.02
0.30 -5.20
1.57 -4.34
3.23 -4.23
3.52 -3.29
2.46 -3.94
4.84 -1.12
1.77 -3.81
4.50 -1.77
2.76 -3.25
1.00 -6.98
4.84 -1.12
2.50 -3.84
2.54 -4.65
4.84 -2.52
0.53 -5.76
3.23 -4.34
4.84 -1.12
6.21 -3.44
1.40 -5.69
3.94 -5.14
4.91 -1.12
2.14 -4.44
-0.38 -5.01
1.63 -6.56
3.29 -4.78
0.73 -5.59
-4.89 -7.52
-2.27 -6.12
0.76 -4.44
4.48 -4.28
4.84 -0.95
6.35 -3.22
4.11 -4.30
2.71 -4.43
1.57 -4.27
4.84 -1.40
1.17 -4.15
7.99 0.50
2.85 -4.92
2.09 -4.52
5.49 -1.12
1.86 -4.60
3.59 -3.27
2.14 -4.91
-1.87 -9.11
8.37 2.58
6.80 -0.81
8.04 -2.35
7.36 -2.12
8.58 -2.96
7.74 0.61
8.34 -1.74
8.87 -2.03
6.71 -0.09
6.37 -1.77
7.58 -2.33
8.26 -1.01
6.01 -5.56
7.16 -4.69
7.59 -1.86
6.54 -6.27
5.66 -5.52
5.81 -3.23
0.45 -6.84
3.78 -3.80
4.08 -4.71
2.83 -6.65
4.67 -4.60
2.20 -6.10
4.15 -3.85
1.80 -6.11
3.54 -5.89
2.74 -5.02
0.61 -6.17
4.21 -3.03
2.85 -4.50
4.44 -2.54
1.20 -6.17
3.34 -1.83
-4.13 -10.70
5.44 1.23
2.32 -4.63
9.42 1.72
1.58 -5.44
6.60 -2.31
7.84 0.70
2.83 -5.70
5.38 -4.14
3.02 -4.80
6.78 -1.57
6.58 -3.43
6.74 -3.15
3.83 -3.85
5.35 -3.87
1.92 -5.02
8.06 -2.20
4.82 -3.97
3.14 -4.65
3.92 -5.83
1.35 -6.80
5.51 -2.85
8.13 -0.07
6.58 -3.00
7.47 -0.07
8.30 -1.46
7.10 -1.15
8.54 0.40
3.67 -6.45
1.97 -5.19
2.39 -4.48
6.93 -3.93
5.12 -5.11
7.99 -1.47
2.84 -4.38
1.51 -5.44
6.57 -4.00
5.49 -4.24
1.69 -6.45
4.44 -4.94
3.82 -4.60
4.54 -5.50
3.23 -5.01
3.21 -5.71
2.84 -4.12
-0.48 -6.84
1.50 -5.38
5.50 -2.34
5.79 -3.07
0.18 -8.03
7.41 -4.07
6.04 -3.54
1.39 -6.48
6.08 -2.45
4.75 -4.48
2.84 -4.97
2.59 -6.28
8.08 -2.25
5.23 -4.21
4.82 -4.01
5.28 -3.76
5.14 -4.26
4.68 -4.49
5.00 -3.38
3.09 -5.74
6.15 -4.49
5.77 -3.08
1.80 -5.69
5.62 -4.20
6.17 -4.77
1.93 -6.26
7.08 -3.13
5.50 -2.13
6.89 -3.86
3.90 -3.89
3.83 -4.91
5.00 -4.50
6.05 -3.39
8.65 -0.99
7.69 -2.85
4.82 -2.76
4.83 -3.88
4.95 -3.72
4.82 -3.50
7.30 -2.74
5.97 -5.77
7.31 -0.98
4.73 -4.93
7.73 -1.38
2.32 -4.43
8.21 -3.54
5.52 -2.88
6.80 -2.83
4.51 -3.34
7.81 -4.10
2.68 -5.55
5.79 -4.77
3.77 -4.59
2.80 -5.35
4.14 -4.38
6.64 -1.27
7.59 -1.24
4.27 -5.65
0.40 -6.66
6.38 -5.19
-0.94 -7.03
7.35 -2.87
2.60 -6.48
5.00 -4.52
5.06 -3.42
5.24 -4.65
4.82 -2.99
3.90 -4.57
4.24 -6.11
4.82 -4.74
6.05 -4.64
-1.03 -6.57
4.14 -5.80
9.19 1.73
3.58 -6.74
5.19 -5.52
2.78 -5.09
4.65 -5.61
7.14 -1.95
10.05 0.48
6.87 -1.36
6.60 -2.24
7.14 -1.58
3.81 -2.02
7.14 -2.72
7.17 0.51
2.88 -1.93
9.72 -2.25
7.14 -2.16
5.01 -3.63
12.99 2.54
7.14 -2.94
7.14 -2.14
6.02 -2.94
9.66 1.63
6.66 0.35
8.43 -0.88
7.13 -2.43
11.60 0.02
7.14 -1.94
7.14 -2.50
7.14 -1.15
5.30 -4.13
7.14 -4.07
7.14 -3.13
7.14 -1.36
9.90 -1.31
7.14 -1.96
7.14 -1.76
7.14 -3.13
7.32 -2.49
12.84 1.34
6.94 -1.29
8.92 -0.34
8.50 2.27
8.91 2.72
7.36 1.34
7.14 -1.16
11.12 -2.29
11.40 1.07
8.48 -0.14
9.58 2.48
2.12 -3.78
7.14 -1.98
7.14 -1.86
7.11 -2.93
9.19 1.69
11.81 2.77
7.14 -1.68
6.35 0.91
9.74 1.84
7.14 -2.62
11.99 0.36
8.70 -1.22
7.13 -1.76
7.14 -2.29
6.18 0.06
7.17 -0.96
7.17 -0.90
7.14 -2.49
6.76 -3.75
7.14 -0.48
6.49 -1.27
11.24 0.88
3.18 -2.14
7.14 -1.89
9.59 -2.16
7.14 -0.75
6.51 -2.30
7.65 -3.00
6.34 -3.78
7.14 -2.56
7.71 0.07
8.99 -2.78
7.14 -1.56
8.45 1.53
7.79 -1.42
6.97 -2.12
10.69 1.09
11.14 1.75
7.14 -0.65
7.04 -2.80
6.23 -1.24
7.14 -1.04
1.83 -5.52
1.26 -4.69
1.29 -4.93
3.88 -5.18
3.24 -6.12
1.32 -5.01
5.24 -4.01
4.70 -4.70
0.20 -6.54
0.83 -5.94
2.43 -5.74
3.29 -4.35
1.19 -5.95
3.92 -3.73
1.55 -6.09
5.12 -4.37
4.81 -4.89
2.35 -6.59
0.96 -4.12
4.31 -3.18
-1.31 -4.65
1.13 -4.19
4.38 -3.03
9.29 -0.07
7.21 -1.01
9.80 0.01
7.48 0.62
0.49 -3.59
8.61 -3.36
5.07 -3.03
4.11 -3.36
10.22 -2.11
7.20 -0.90
9.11 -2.04
5.57 -1.44
5.55 -1.48
6.33 -0.79
10.26 -1.05
9.77 -0.16
2.09 -3.54
8.62 -0.85
3.00 -4.37
6.76 -2.03
6.78 -3.72
4.88 -3.89
6.05 -3.03
8.67 -1.14
4.56 -3.70
7.26 -2.07
8.30 -0.50
8.62 -1.84
3.56 -3.78
7.53 -2.53
1.81 -4.09
3.06 -4.36
2.85 -1.89
-1.98 -4.80
1.04 -2.46
10.06 -0.76
11.16 1.12
4.35 -1.96
4.25 -3.50
8.50 -2.42
3.93 -2.98
0.91 -4.11
6.21 -3.10
11.17 -0.36
0.20 -6.49
1.65 -4.40
3.21 -2.56
8.97 1.13
4.45 -2.75
8.22 -3.03
4.19 -4.98
6.28 -3.07
8.38 -1.82
8.32 -0.56
5.95 -3.54
8.35 -1.26
4.08 -3.67
6.56 -3.98
5.85 -2.58
5.16 -2.73
8.83 -1.22
7.05 -0.52
4.58 -2.06
7.32 0.30
6.90 0.92
7.25 -2.34
7.40 -0.29
10.88 -2.05
3.62 -1.42
4.50 -2.72
9.82 -0.15
6.64 -0.21
2.44 -3.46
5.76 0.24
3.26 -3.43
2.47 -3.29
3.11 -2.51
4.50 -3.98
6.28 -3.99
4.39 -4.36
7.27 0.76
0.64 -4.87
6.10 -1.79
3.36 -3.62
2.67 -5.07
3.30 -4.78
0.83 -5.25
6.00 0.57
4.71 -3.83
4.11 -3.91
-0.71 -6.57
2.66 -4.72
3.71 -2.06
5.89 -4.57
5.63 -3.03
3.14 -3.05
1.98 -3.42
1.18 -10.14
-1.33 -11.55
-1.44 -11.96
-2.42 -11.33
0.50 -9.68
0.88 -10.98
1.59 -7.26
-0.89 -12.16
5.52 -0.68
6.82 -2.47
5.52 -1.41
11.64 -0.84
5.54 -1.07
8.95 -2.42
5.62 -1.99
4.28 -0.08
6.60 -1.40
8.85 -2.34
4.57 -3.82
8.80 -1.77
12.32 1.94
10.45 -0.00
5.93 -2.39
4.52 -3.56
1.52 -3.86
-0.80 -6.41
8.04 -2.26
3.32 -3.30
5.52 -2.89
5.60 -1.25
5.52 -3.09
6.68 -2.89
7.06 -1.17
7.92 0.48
5.52 -3.59
5.71 -1.25
9.85 -1.77
6.22 -0.68
5.55 -1.84
4.11 -2.79
10.71 -1.10
6.67 -3.75
0.75 -3.56
6.93 -0.68
3.07 -0.56
6.96 -2.33
12.66 1.82
11.64 2.30
10.15 0.89
8.97 -1.68
3.16 -3.57
9.13 0.14
8.84 0.35
5.77 -1.25
9.33 -1.63
6.41 -0.61
5.58 -3.81
6.67 -0.96
1.83 -0.79
10.10 0.33
2.58 -2.87
12.98 1.71
3.85 -1.78
7.52 -1.95
13.37 2.92
7.84 -2.21
10.80 -0.16
6.99 -1.09
5.37 -2.89
5.52 -3.28
3.84 -0.47
10.46 -0.40
4.56 -3.29
5.58 -2.61
5.70 -4.42
10.97 1.27
8.31 1.07
5.52 -0.52
7.81 -3.66
12.20 2.81
5.52 -3.11
7.73 -1.02
7.09 -1.07
10.70 -0.41
9.72 -1.56
9.73 0.27
7.31 0.86
6.29 -2.30
9.43 -0.12
3.93 -0.72
8.47 -1.54
5.06 -4.82
2.64 -1.09
1.70 -4.55
3.57 -3.56
4.33 -4.00
12.00 -1.13
3.65 -3.48
1.84 -3.56
12.27 2.43
9.33 1.94
8.89 -0.24
5.71 0.43
9.46 -2.12
5.55 -1.33
3.08 -3.56
13.16 1.51
7.10 -2.29
9.52 1.01
6.74 0.13
3.26 -1.14
9.14 -2.29
4.68 -1.00
6.80 1.15
5.52 -2.53
5.52 -0.94
10.98 1.37
5.89 -2.61
11.15 2.62
5.52 -2.76
10.12 -0.31
5.52 -2.59
9.38 -1.54
2.98 -3.05
11.74 1.39
4.99 -1.66
7.91 -0.10
5.94 -1.95
7.71 1.07
6.69 -1.06
8.95 0.62
6.19 -1.81
10.87 1.91
6.14 -2.87
11.16 0.65
8.41 -3.84
4.32 -2.64
7.71 0.97
4.78 -1.25
-0.10 -7.48
5.93 -1.82
5.45 -4.87
5.52 -2.45
7.34 -2.26
2.45 -4.22
10.45 1.04
5.68 -0.45
3.84 -5.89
-0.16 -7.40
2.53 -6.23
4.40 -3.76
-3.12 -8.17
2.06 -6.22
6.56 -3.14
6.01 -3.85
7.24 -1.11
8.03 -0.51
9.50 -0.08
2.69 -5.74
5.86 -3.66
2.75 -5.87
6.04 -2.67
0.16 -8.39
4.07 -5.55
1.07 -5.45
1.61 -7.52
2.61 -5.64
2.07 -4.99
8.32 0.14
2.71 -6.49
5.20 -4.20
4.16 -5.81
1.85 -7.73
1.51 -6.41
7.41 -0.42
3.15 -5.18
-3.75 -9.23
3.05 -5.79
5.72 -3.72
1.85 -6.94
9.17 0.59
1.02 -6.47
1.94 -5.63
6.86 -2.70
4.05 -4.50
4.12 -1.81
5.79 -3.48
0.55 -7.96
0.59 -6.11
1.62 -7.43
6.98 -0.56
1.54 -7.49
2.24 -7.57
1.67 -5.72
3.45 -5.15
-0.21 -6.89
1.42 -7.49
2.27 -6.67
3.06 -4.92
3.15 -4.44
7.11 -1.49
2.42 -5.91
-1.66 -9.32
5.77 0.16
4.57 -3.43
11.23 3.68
3.49 -3.58
5.16 -1.82
7.26 -1.03
7.69 -1.05
2.85 -6.87
2.07 -5.24
4.96 -1.77
4.97 -2.47
5.98 -0.63
5.72 -3.28
0.75 -6.42
4.72 -2.86
3.81 -4.38
7.74 -1.16
4.04 -2.27
5.68 -1.49
6.36 -3.00
-0.02 -7.52
8.02 -0.29
1.37 -6.19
2.32 -5.82
7.26 -1.23
0.84 -6.19
4.37 -1.89
3.01 -6.03
1.29 -6.85
0.45 -5.95
1.61 -7.94
0.83 -5.82
1.16 -8.13
5.84 -2.17
7.72 -0.74
9.92 1.02
2.30 -7.33
0.41 -9.03
9.16 1.43
3.01 -4.58
0.48 -6.45
8.58 -0.06
3.52 -5.18
0.92 -5.97
1.86 -4.10
9.15 -0.39
6.68 -1.14
2.57 -6.45
1.90 -6.90
-0.58 -7.79
3.30 -6.21
6.44 -1.77
2.07 -4.13
0.06 -7.43
7.48 -1.22
1.45 -7.22
4.98 -2.85
5.66 -3.32
5.54 -1.11
2.07 -5.05
2.84 -5.65
6.85 -1.26
-1.38 -7.39
3.11 -3.77
7.88 -1.32
2.06 -6.32
0.93 -6.29
2.56 -5.89
1.24 -6.53
7.26 0.34
2.34 -7.52
7.60 1.63
-0.00 -7.50
6.21 -1.22
3.22 -5.34
2.78 -5.33
5.77 -1.69
3.15 -4.50
5.29 -1.46
6.37 -2.05
6.40 1.24
1.24 -5.72
4.73 -1.55
3.32 -5.12
8.82 -0.25
-2.83 -9.54
0.61 -7.50
6.42 -1.70
0.73 -6.42
6.77 -2.31
5.75 -3.33
4.02 -4.93
3.78 -4.76
3.83 -2.43
3.71 -5.35
-0.11 -8.57
4.11 -3.39
3.25 -2.55
3.00 -3.31
5.02 -2.03
5.09 -0.65
3.98 -0.84
4.05 -2.10
-0.02 -6.78
3.87 -1.96
4.65 -1.01
0.87 -8.34
1.38 -6.53
3.78 -4.68
2.13 -3.71
2.35 -5.91
6.36 1.07
6.11 -1.05
4.91 -2.22
1.14 -6.52
3.67 -2.06
4.15 -2.94
3.82 -1.95
3.50 -4.88
5.54 -1.83
2.89 -2.77
4.57 -2.16
1.27 -6.79
4.63 -2.25
2.90 -6.65
4.47 -1.41
3.06 -5.69
4.50 -2.04
2.22 -5.98
3.60 -3.16
5.15 -1.87
4.55 -3.35
0.52 -7.18
3.41 -2.99
1.55 -7.28
3.67 -2.13
3.78 -2.99
6.36 -1.92
4.45 -3.79
0.93 -7.73
4.85 -1.80
1.37 -5.60
5.36 -1.89
3.57 -3.63
3.93 -2.34
2.36 -4.40
4.07 -4.14
2.52 -5.09
4.98 -1.25
4.98 -1.41
4.25 -5.07
3.78 -2.23
4.67 -1.61
6.47 2.52
5.57 -1.50
4.65 -6.22
4.82 -2.19
4.15 -1.91
4.11 -2.67
3.99 -4.12
3.14 -3.42
1.18 -7.60
4.60 -2.65
2.66 -7.44
4.48 -1.43
5.78 -1.22
3.93 -2.22
5.81 -0.23
3.72 -4.88
3.87 -2.26
3.88 -3.28
4.85 -1.94
3.26 -2.86
4.22 -3.72
4.51 -2.73
3.73 -2.50
1.23 -5.91
4.48 -5.32
5.36 -1.70
3.65 -2.22
0.66 -5.10
5.96 -1.51
1.85 -4.16
1.81 -5.03
3.79 -3.93
4.11 -4.00
3.54 -3.39
2.58 -4.78
2.77 -4.59
5.60 -2.51
4.31 -4.01
1.36 -4.64
4.81 -2.93
5.11 -3.36
3.19 -2.84
-0.67 -6.62
3.50 -3.85
4.86 -2.51
4.03 -3.64
3.70 -5.28
3.62 -3.82
1.79 -5.08
3.41 -4.06
4.18 -3.82
1.98 -5.08
3.02 -5.66
4.94 -1.35
4.52 -2.51
2.66 -4.20
2.65 -5.44
0.29 -6.27
4.79 -1.99
4.59 -2.70
3.51 -2.37
1.37 -4.98
5.40 -2.47
4.55 -2.51
6.16 -2.65
2.66 -3.82
2.18 -5.14
1.63 -4.11
0.56 -5.70
3.05 -3.65
0.08 -6.72
2.28 -5.24
3.23 -3.76
1.71 -4.94
2.70 -5.48
1.59 -5.50
-0.25 -5.86
5.12 -1.52
4.74 -1.44
3.49 -3.74
0.96 -5.12
6.63 -0.74
1.44 -5.58
0.41 -6.64
2.19 -5.50
4.36 -2.28
0.94 -6.65
5.68 -1.48
2.88 -4.60
1.35 -5.15
1.89 -4.81
2.26 -4.71
0.86 -5.47
2.95 -3.64
5.84 1.16
4.52 -1.89
7.39 2.39
1.13 -4.67
1.56 -6.08
3.66 -4.15
5.22 -4.29
4.76 -1.79
3.26 -4.24
4.30 -3.83
-0.84 -7.11
4.11 -2.22
4.79 -2.86
3.36 -4.51
2.46 -5.02
3.33 -3.82
4.50 -2.05
0.64 -5.13
3.21 -3.83
0.20 -6.88
2.93 -3.96
3.61 -2.65
4.99 -0.32
3.36 -3.87
3.43 -5.13
3.94 -2.22
4.11 -2.17
4.43 -3.44
3.51 -3.72
3.49 -3.90
4.03 -2.22
4.21 -2.76
3.43 -4.34
1.76 -4.45
2.32 -5.31
4.88 -1.65
4.23 -2.17
2.84 -4.37
4.48 -2.66
-0.18 -7.64
4.21 -2.76
2.62 -3.75
2.84 -3.70
2.24 -3.50
0.51 -7.51
2.89 -5.71
4.11 -2.51
3.32 -4.53
2.93 -4.70
1.81 -4.72
3.60 -3.09
5.28 -2.60
1.96 -4.61
1.66 -5.61
3.38 -4.88
4.03 -1.98
4.29 -1.91
4.08 -4.15
0.88 -5.24
2.93 -4.92
3.00 -3.88
3.96 -2.53
2.00 -4.53
4.11 -2.00
1.90 -5.37
3.62 -4.43
3.60 -3.44
3.49 -4.25
2.39 -4.11
2.19 -5.05
3.83 -3.68
4.50 -3.22
4.32 -2.72
3.02 -4.27
1.44 -5.05
1.26 -5.33
3.50 -4.08
1.11 -5.05
1.00 -1.32
-1.74 -10.11
-1.10 -10.89
1.51 -4.64
2.79 -3.95
1.86 -5.05
3.93 -0.17
0.47 -6.37
1.27 -8.03
1.70 -2.80
3.40 -5.51
1.32 -5.05
3.93 -3.91
0.90 -7.00
2.87 -5.84
1.45 -5.05
4.01 -1.19
1.22 -5.05
1.35 -5.05
2.13 -5.05
-0.57 -11.48
1.22 -5.05
1.03 -9.26
0.65 -6.39
1.71 -5.05
2.27 -4.53
2.74 -5.37
-0.57 -8.24
2.08 -3.43
2.04 -5.05
2.54 -2.44
-0.50 -8.48
1.54 -4.22
1.37 -5.05
2.47 -5.05
1.17 -5.05
4.74 -5.05
-1.51 -10.30
1.48 -5.05
-0.00 -6.94
1.17 -5.27
3.01 -3.03
1.71 -5.05
1.70 -4.25
1.37 -5.05
1.17 -5.05
1.50 -6.98
1.70 -5.58
1.17 -5.05
3.24 -5.39
1.44 -5.05
1.36 -5.05
1.11 -5.05
-0.80 -9.28
2.43 -4.78
1.74 -6.98
-1.88 -10.88
1.89 -5.05
1.57 -3.24
0.86 -7.45
1.45 -3.79
1.26 -3.84
3.50 -5.87
1.50 -5.05
1.11 -5.05
1.18 -6.42
4.14 -4.30
1.86 -4.50
2.58 -5.05
0.79 -3.27
1.67 -3.94
3.93 -1.86
1.97 -5.70
3.84 -3.61
-0.90 -7.29
-1.19 -10.25
1.49 -4.08
1.13 -7.38
0.54 -10.08
2.53 -4.15
3.90 -1.83
1.80 -7.64
4.42 -4.60
1.74 -6.75
0.27 -5.05
3.93 -2.55
-1.17 -10.15
4.20 -0.19
-1.47 -12.03
1.76 -4.55
1.51 -5.42
-2.18 -11.64
-3.19 -9.49
-0.47 -7.43
0.01 -9.82
-0.50 -8.97
1.61 -8.04
0.24 -5.84
3.93 -4.57
3.98 -3.19
2.78 -4.28
-0.50 -8.37
1.80 -5.05
0.93 -6.80
1.41 -5.67
1.71 -5.60
2.46 -5.09
0.52 -6.78
1.43 -3.59
-0.79 -9.27
1.32 -5.05
3.25 -3.70
4.10 -5.05
-0.28 -6.32
0.90 -3.20
4.35 -1.12
2.53 -2.82
3.93 -2.92
1.91 -6.54
1.56 -3.36
0.99 -6.68
1.97 -4.97
8.09 1.66
-1.92 -7.18
-3.80 -9.03
-2.17 -5.81
-2.67 -7.32
-2.67 -5.24
7.29 -2.01
7.99 2.32
7.61 -1.29
7.27 -1.89
6.83 -1.43
7.62 1.20
6.41 -2.77
11.24 1.86
5.26 -2.62
9.50 0.23
11.61 0.80
9.73 -2.39
9.88 1.01
9.82 -0.53
9.17 -1.67
10.17 0.01
8.01 -1.10
12.51 3.07
8.98 -2.10
10.55 2.08
10.53 1.84
8.26 -2.01
10.98 -2.04
5.93 -3.28
9.85 -0.51
6.70 -1.06
11.93 3.28
6.30 -1.77
7.38 -3.37
6.16 0.10
7.36 -3.37
7.84 -0.28
5.99 -1.39
6.27 -2.01
7.71 -2.01
9.24 -2.09
10.95 4.23
6.64 -0.69
7.74 -0.96
7.93 -1.56
7.28 2.26
1.79 -5.10
7.68 -1.12
8.56 -1.15
7.92 -0.23
5.33 -3.09
0.11 -6.01
4.19 -5.46
0.01 -6.44
2.13 -3.69
0.48 -6.79
1.94 -5.38
0.88 -7.03
0.33 -8.36
1.92 -5.07
-2.57 -7.74
3.34 -6.85
-1.86 -5.79
-2.49 -6.70
2.72 -4.10
0.17 -7.41
-1.65 -8.43
0.94 -6.98
5.37 -3.92
0.60 -6.90
4.01 -2.08
1.51 -5.42
1.39 -7.90
0.06 -7.19
0.35 -6.85
-0.44 -6.89
5.59 -4.83
1.21 -7.52
-0.17 -6.91
-0.68 -5.92
2.89 -7.09
-3.37 -8.83
5.91 -1.25
0.95 -6.90
2.34 -2.84
-3.28 -9.49
0.41 -4.50
0.97 -5.16
-2.48 -7.54
1.18 -5.50
1.51 -6.56
0.44 -9.02
1.51 -5.87
3.71 -3.17
4.80 -0.76
1.11 -4.08
0.22 -4.26
0.07 -6.29
4.07 -3.17
1.34 -4.52
5.44 -0.81
-1.38 -6.99
2.37 -6.73
0.46 -6.15
3.66 -3.15
3.07 -6.50
3.99 -6.01
1.32 -4.80
-1.78 -10.40
2.34 -4.13
2.86 -7.21
4.13 -6.08
3.70 -3.14
0.25 -4.87
5.70 -2.09
6.59 -1.96
7.36 -0.23
8.11 -2.08
0.45 -8.15
9.32 1.67
7.02 -3.12
5.33 -0.40
10.86 2.85
0.03 -5.99
6.20 -2.80
5.63 -2.35
7.26 -0.65
7.57 -1.39
4.73 -3.26
-0.55 -7.59
5.72 -0.04
5.17 0.14
0.07 -7.52
8.15 0.18
7.62 -0.20
9.13 -0.31
8.62 0.66
0.78 -5.19
5.69 -1.74
5.14 -3.42
5.81 0.24
1.71 -6.07
-2.35 -6.29
1.04 -6.18
8.86 4.42
-0.84 -8.98
4.29 -5.70
7.01 -1.33
9.20 -1.41
6.41 -4.22
6.91 -1.59
1.58 -5.28
3.18 -6.57
5.20 0.78
3.64 -3.98
1.30 -5.40
2.95 -6.81
-1.98 -6.63
1.89 -4.31
-3.06 -9.17
3.24 -6.42
6.23 1.26
3.81 1.53
9.48 2.85
4.80 -3.33
2.55 -5.63
3.15 -4.69
2.33 -2.94
7.53 -1.60
1.87 -3.21
1.15 -8.33
2.98 -3.05
4.01 -4.59
1.86 -4.30
0.66 -5.71
4.70 -3.83
7.27 -1.05
0.21 -6.66
5.56 -2.97
2.39 -3.36
2.54 -5.77
3.04 -4.05
5.39 -5.79
3.97 -3.40
-2.35 -6.41
1.35 -5.64
0.57 -4.58
2.74 -4.78
0.24 -6.17
8.85 -1.88
4.81 -3.54
-0.87 -8.53
11.08 -0.04
3.23 -5.48
1.34 -6.29
3.37 -6.61
-1.39 -9.04
4.57 -4.64
5.03 -3.38
3.72 -3.50
3.05 -5.06
2.60 -5.02
3.98 -4.99
5.41 -4.05
3.18 -4.22
6.34 -4.16
4.87 -1.90
2.66 -3.03
3.83 -3.13
3.76 -3.48
-0.39 -7.08
6.71 -3.13
3.78 -3.59
4.13 -3.84
3.92 -4.57
11.15 -0.85
3.11 -3.14
8.18 -3.80
-0.69 -6.18
8.75 -0.84
2.89 -5.27
2.71 -6.14
-2.82 -7.88
4.70 -3.23
2.08 -5.35
6.92 1.46
2.33 -3.05
-1.62 -6.42
7.01 0.01
4.58 -4.07
4.16 -4.13
4.22 -5.46
8.91 -2.58
1.25 -6.91
7.31 -3.05
2.09 -5.40
5.48 -0.99
4.73 -2.72
5.89 -3.05
3.10 -3.52
4.24 -4.76
3.09 -4.72
5.03 -4.35
3.17 -5.57
5.04 -4.33
7.58 -3.65
-1.44 -7.43
4.51 -3.26
3.22 -3.25
7.77 -3.05
6.24 -4.24
2.60 -4.34
7.06 -1.68
2.74 -3.64
2.33 -3.37
1.02 -6.03
-0.76 -5.98
3.87 -4.86
7.81 -1.12
4.66 -2.90
4.10 -3.91
3.91 -5.54
3.52 -5.36
3.97 -3.25
5.81 -3.27
0.12 -7.05
5.37 -2.92
3.01 -5.79
4.76 -4.26
1.99 -3.05
3.46 -5.56
0.63 -6.11
-1.47 -6.08
5.71 -2.66
5.89 -4.33
0.69 -5.93
5.46 -3.03
5.63 -2.85
4.02 -5.50
2.71 -4.70
6.81 -1.91
3.14 -4.12
2.33 -3.05
2.75 -5.72
5.60 -2.47
4.41 -4.31
0.03 -5.23
6.08 -4.38
3.75 -3.02
4.46 -3.05
2.33 -3.05
4.35 -4.63
1.48 -4.50
2.00 -5.04
3.52 -4.89
2.29 -5.63
3.72 -3.73
1.36 -4.40
6.34 -1.86
2.26 -6.31
5.99 -0.79
2.70 -4.76
-0.05 -9.72
6.10 -2.77
-0.34 -7.04
3.58 -2.33
5.50 -5.31
5.19 -3.59
3.39 -5.32
0.67 -5.50
3.38 -4.69
7.23 -2.24
2.59 -6.28
1.67 -4.58
5.80 -3.53
4.92 -3.66
2.40 -4.64
4.25 -4.26
3.83 -4.39
4.23 -3.25
4.06 -2.04
2.58 -4.75
1.78 -4.91
8.43 -2.50
-0.05 -6.06
3.88 -4.36
4.02 -4.75
6.67 -1.86
8.63 -1.12
1.89 -4.73
4.41 -5.05
5.60 -3.35
5.76 -4.14
5.98 -3.57
5.28 -3.41
10.39 0.19
1.96 -5.13
2.59 -3.35
2.32 -5.63
2.46 -3.05
-1.15 -5.53
4.11 -2.68
1.94 -4.89
3.22 -5.06
4.30 -2.31
3.78 -4.01
3.71 -5.28
4.86 -4.15
4.39 -4.27
5.51 -3.44
1.38 -6.14
1.46 -6.01
3.46 -5.26
5.53 -4.55
-0.15 -6.57
6.86 -3.40
2.37 -5.82
1.96 -4.98
5.16 -2.12
-0.63 -7.76
-1.39 -5.77
4.21 -3.14
2.24 -5.74
0.84 -7.75
3.54 -3.40
5.23 -4.91
2.33 -4.36
3.86 -6.05
1.85 -6.67
2.87 -4.51
1.88 -6.33
3.22 -2.90
6.22 -0.31
1.35 -6.17
5.65 -1.22
4.13 -5.51
8.83 -1.03
3.30 -5.64
-2.39 -8.64
4.85 -3.03
3.56 -4.85
4.00 -4.20
4.68 -5.35
3.22 -4.08
-3.76 -6.41
-1.77 -6.44
2.99 -3.41
2.24 -4.83
4.41 -3.83
0.92 -5.41
1.70 -4.27
4.80 -2.32
3.93 -3.22
-0.23 -6.58
1.70 -5.04
1.18 -5.33
1.53 -5.98
-0.19 -5.75
1.26 -5.25
-0.65 -5.74
3.93 -3.03
2.77 -2.96
1.73 -5.61
3.93 -2.90
2.61 -3.67
-0.68 -6.64
1.91 -5.70
1.86 -4.79
-0.19 -5.91
0.31 -5.69
-0.08 -6.25
3.92 -3.58
4.07 -3.46
5.35 -1.27
3.93 -3.72
3.93 -2.99
1.49 -5.08
-1.52 -6.69
3.09 -4.91
0.83 -5.64
4.59 -3.38
1.45 -4.94
3.29 -3.30
3.14 -3.26
-0.03 -5.59
3.93 -3.74
1.08 -5.71
-1.95 -6.47
2.80 -4.17
3.93 -3.04
2.81 -3.98
1.70 -4.78
4.94 -3.84
3.96 -3.01
4.28 -3.96
4.59 -2.53
4.79 -2.81
1.18 -5.20
3.51 -4.85
2.54 -4.02
2.22 -5.22
2.89 -3.69
4.25 -3.94
3.71 -3.32
2.89 -4.81
1.43 -5.05
1.26 -5.25
3.80 -2.71
1.58 -5.06
2.50 -3.76
2.44 -5.06
2.48 -4.66
3.72 -2.94
3.89 -2.93
3.61 -3.43
3.76 -3.84
0.19 -6.04
1.70 -4.62
4.62 -3.51
-1.08 -6.44
0.76 -6.66
3.53 -4.27
-1.67 -6.87
0.46 -5.58
1.43 -5.34
0.05 -5.80
3.93 -2.92
1.72 -4.49
1.57 -4.74
4.94 -3.31
1.58 -5.48
4.01 -3.11
1.64 -6.24
-1.28 -5.94
6.60 -1.45
3.58 -4.29
0.58 -6.10
3.93 -2.91
3.93 -2.29
2.02 -4.59
1.70 -4.81
5.21 -3.97
4.27 -5.92
5.30 -0.17
-0.99 -8.58
-1.19 -8.49
1.43 -6.59
3.91 -2.55
5.31 0.60
5.62 2.23
4.51 0.15
5.10 -3.57
5.97 2.50
5.14 -2.24
4.95 -1.76
1.52 -4.74
6.60 -5.08
-3.28 -8.83
0.54 -8.41
1.93 -8.01
4.95 -6.52
5.09 -5.74
2.59 -5.42
3.93 -2.51
3.41 -1.40
3.93 -1.39
3.93 -2.34
4.36 -2.24
4.27 -0.90
3.78 -4.37
0.52 -5.26
3.93 -2.49
3.50 -2.39
3.93 -2.08
3.47 -2.87
4.58 -1.14
3.93 -2.32
3.93 -1.88
3.55 -3.78
2.26 -3.41
3.95 -3.92
2.33 -3.43
3.93 -1.92
0.96 -4.17
3.93 -2.04
0.48 -5.05
2.47 -4.63
3.93 -1.69
3.93 -1.82
4.13 -0.82
3.93 -1.92
3.93 -1.59
-0.69 -6.26
6.26 -0.49
3.93 -3.41
5.89 -2.02
5.29 -3.51
3.93 -2.33
3.93 -2.53
3.35 -1.73
3.80 -1.56
3.93 -2.66
3.55 -2.11
3.93 -2.48
2.79 -4.19
3.93 -2.31
3.86 -1.50
3.95 -0.68
3.93 -1.44
3.93 -0.83
3.93 -0.93
3.93 -2.77
4.19 -0.87
7.20 0.70
3.78 -1.84
4.14 -2.51
3.93 -1.41
3.93 -1.54
3.93 -2.86
2.19 -3.11
3.93 -1.94
2.77 -2.34
3.93 -2.12
3.93 -1.84
3.93 -2.30
8.60 0.61
3.93 -1.03
3.50 -1.13
3.93 -2.06
3.77 -1.37
3.93 -2.05
3.93 -2.08
3.93 -2.42
3.93 -2.26
3.93 -2.70
3.48 -2.35
3.93 -2.69
3.78 -1.97
3.93 -2.28
1.70 -4.21
3.31 -3.85
8.83 0.64
2.07 -4.04
0.97 -3.85
4.71 -1.06
3.91 -0.93
4.14 -1.57
3.93 -2.85
3.93 -2.97
3.89 -2.24
3.93 -0.87
2.13 -2.50
8.60 0.73
-0.50 -3.99
3.93 -1.31
3.93 -1.20
4.79 -0.34
3.13 -3.26
4.52 -0.58
3.93 -1.61
3.52 -1.24
3.93 -2.50
3.71 -1.78
3.93 -0.63
3.78 -1.99
4.00 -1.64
3.93 -2.51
3.49 -2.82
3.93 -1.82
4.19 -1.40
6.73 0.32
5.60 -0.64
3.27 -2.88
3.93 -1.07
3.93 -2.19
4.58 -3.31
3.93 -1.29
7.13 0.68
3.93 -2.26
3.93 -1.86
3.93 -1.11
3.86 -3.54
5.14 0.13
4.32 -0.64
3.70 -3.65
1.17 -4.67
3.44 -2.07
3.93 -2.64
3.93 -1.32
3.93 -1.46
2.42 -2.78
3.93 -1.92
3.93 -2.64
1.83 -5.96
3.93 -1.91
3.93 -1.83
3.92 -2.07
3.93 -2.54
3.93 -1.83
5.58 0.37
4.79 -0.87
3.93 -1.93
3.64 -3.71
-0.50 -5.52
3.93 -2.25
3.78 -1.74
3.93 -2.20
3.93 -2.31
3.93 -3.85
3.56 -1.44
3.31 -2.45
4.64 -0.36
4.46 -3.03
4.70 0.92
3.93 -2.51
1.70 -4.12
3.71 -1.75
3.93 -1.20
5.12 -3.11
3.93 -2.45
3.93 -1.87
3.93 -1.28
3.91 -2.02
3.93 -1.71
3.93 -2.50
3.93 -1.08
3.93 -1.03
3.57 -1.05
1.17 -4.76
4.11 -1.02
3.93 -1.39
3.93 -2.10
1.94 -4.99
4.14 -2.28
3.93 -1.23
1.70 -4.35
3.93 -2.13
1.03 -3.83
6.93 -5.13
7.46 -3.77
5.14 -2.39
3.11 -5.46
2.69 -5.16
4.19 -5.30
3.96 -3.92
4.48 -4.47
4.24 -5.69
0.86 -7.79
-0.16 -7.06
4.41 -4.79
5.19 -2.57
5.54 -2.76
0.25 -7.07
2.99 -5.70
5.33 -2.15
3.48 -4.78
3.97 -6.08
3.58 -5.19
3.77 -5.68
0.88 -7.79
5.66 1.72
5.92 -0.34
6.85 2.41
5.30 -3.96
2.82 -3.56
3.08 -5.05
2.34 -5.13
3.22 -3.98
2.85 -3.56
-0.60 -6.98
3.55 -3.56
6.30 -1.69
3.24 -3.74
2.10 -3.56
3.60 -3.80
1.02 -3.80
0.81 -5.97
3.35 -3.23
1.85 -5.90
1.95 -3.67
3.26 -3.56
2.64 -3.51
1.43 -6.56
4.30 -4.24
2.43 -4.90
1.35 -4.23
3.35 -2.97
1.46 -7.18
1.21 -4.39
2.33 -5.30
1.98 -4.55
2.37 -3.67
0.94 -5.62
2.56 -2.92
2.79 -3.58
1.70 -4.52
0.97 -4.96
1.29 -4.07
3.07 -3.63
2.45 -3.56
2.66 -4.46
2.30 -3.48
2.82 -3.81
2.32 -5.33
2.90 -3.56
1.83 -4.00
1.60 -5.45
-0.60 -7.50
2.33 -3.63
1.46 -5.28
-0.83 -9.45
1.25 -5.20
2.99 -3.56
2.12 -3.56
1.37 -7.43
-1.06 -6.73
5.64 -4.45
6.46 -2.82
1.41 -5.79
-1.75 -7.13
1.40 -5.63
8.00 -1.57
6.18 -3.51
6.63 -3.92
7.35 -0.67
6.65 -1.09
5.17 -2.95
7.64 -2.83
5.40 -3.02
6.24 -1.36
9.13 -1.63
7.68 -2.44
4.89 -5.62
6.12 -2.99
5.58 -3.79
4.85 -5.06
0.60 -6.91
8.32 -0.87
6.44 -6.90
4.89 -3.43
7.75 -1.38
6.09 -3.07
8.38 -2.49
4.91 -5.62
6.49 -3.20
6.52 -5.53
3.10 -3.43
5.67 -2.44
7.62 -0.91
5.50 -1.91
7.46 -2.99
6.52 -2.49
7.81 -3.22
4.79 -6.84
6.17 -4.63
7.85 -1.56
6.03 -2.62
8.88 0.05
6.26 -1.65
7.86 -0.49
6.00 -5.79
4.54 -6.81
6.22 -2.55
5.51 -2.15
8.80 -2.23
2.34 -7.59
6.51 -3.94
7.08 -0.75
6.38 -6.47
2.85 -5.43
6.36 -2.58
7.63 -3.17
5.50 -2.67
6.44 -5.23
8.44 0.37
6.23 -5.63
7.40 -1.19
4.52 -5.05
6.03 -1.79
4.82 -5.15
0.72 -8.12
7.84 -0.48
7.09 -1.40
6.46 -2.53
8.35 0.37
8.14 -1.34
7.68 -2.96
7.94 -1.59
8.39 -1.35
8.48 -2.22
6.81 -4.91
6.78 -5.20
6.58 -1.38
4.74 -4.23
9.50 1.82
6.77 -4.97
2.84 -6.83
7.29 -2.14
7.39 -1.97
5.56 -4.74
2.39 -6.40
7.42 -0.62
6.70 -1.78
8.33 -1.67
5.08 -7.84
4.99 -4.35
4.07 -5.86
9.59 -1.18
7.14 -0.92
1.36 -7.48
8.06 0.26
6.97 -2.51
7.39 -3.94
6.09 -1.87
4.90 -1.74
8.22 -1.88
3.69 -4.72
5.18 -1.96
6.38 -2.62
1.92 -7.03
2.21 -6.01
6.75 -1.13
1.37 -7.43
2.96 -3.27
6.99 -0.43
3.94 -4.86
3.94 -4.43
7.48 -2.03
6.97 -0.90
6.34 -4.28
6.71 -1.51
4.06 -4.74
6.05 -5.26
6.76 -2.72
4.99 -3.39
7.82 -2.30
5.39 -5.02
8.27 -3.05
7.73 -2.48
7.68 -3.27
7.19 -3.56
6.56 -0.26
6.88 -1.91
1.92 -5.80
7.92 -2.24
7.59 0.56
6.47 -1.94
6.34 -3.92
4.33 -5.44
6.72 -5.13
5.10 -2.03
6.44 -2.71
3.87 -5.97
3.78 -3.64
6.39 -3.11
6.55 -5.44
9.15 0.29
5.14 -4.44
7.15 -0.99
8.17 -3.07
0.35 -7.23
7.31 -1.57
4.54 -5.01
5.65 -5.20
2.99 -7.28
6.28 -4.05
1.86 -6.00
3.96 -1.88
0.76 -5.04
2.52 -3.56
3.50 -3.56
5.20 -1.54
3.27 -4.01
1.13 -3.80
3.06 -3.51
1.31 -3.72
2.41 -3.56
-1.40 -6.84
5.23 -4.80
6.82 -0.33
5.80 -1.27
0.15 -7.51
3.27 -4.77
1.64 -3.60
3.58 -3.28
2.77 -3.56
1.45 -8.37
1.27 -4.72
2.56 -3.43
0.84 -4.72
2.43 -5.15
2.87 -4.93
1.31 -4.66
2.61 -3.59
2.99 -3.74
0.15 -4.70
0.73 -6.38
2.97 -3.56
-1.50 -5.94
3.63 -3.56
3.97 -3.56
4.08 -3.06
2.05 -5.47
2.87 -3.56
1.30 -6.11
2.50 -3.86
1.74 -5.96
1.77 -4.41
-0.47 -3.96
1.38 -3.56
7.15 1.30
3.64 -6.20
2.02 -4.34
2.86 -3.56
-0.77 -5.68
-0.58 -6.00
2.37 -3.88
1.66 -3.56
4.70 -1.08
1.65 -8.07
1.68 -4.30
0.08 -5.33
0.97 -7.49
-1.68 -6.98
3.84 -4.17
5.98 -2.64
-2.36 -9.03
-0.33 -7.42
-2.02 -7.62
1.71 -7.84
-0.02 -6.34
-1.66 -8.51
2.60 -6.28
1.90 -8.35
2.06 -6.81
2.97 -4.74
1.88 -6.23
-1.56 -9.85
0.69 -7.64
0.44 -8.47
-2.58 -8.70
-0.27 -6.59
-1.82 -7.63
0.23 -9.31
-2.25 -6.50
2.72 -5.02
7.17 -2.08
5.85 -1.27
5.87 -0.45
-0.17 -7.28
-1.21 -5.37
-0.93 -4.68
-0.59 -6.42
-0.56 -4.89
6.32 -3.39
7.51 1.57
2.23 -2.09
2.01 -5.83
0.84 -7.86
0.48 -6.70
0.46 -8.11
2.76 -6.30
2.04 -6.56
4.31 -5.42
-0.63 -7.48
3.39 -5.88
0.62 -6.69
-1.23 -6.63
3.59 -5.37
3.37 -3.10
-2.03 -7.54
-1.07 -6.55
5.71 -3.91
2.58 -3.80
3.44 -5.43
3.46 -4.79
-0.19 -7.66
2.09 -5.63
2.77 -8.67
5.86 3.82
4.19 -1.17
4.48 -1.97
7.28 0.63
6.09 -1.45
4.45 -0.71
3.63 -3.84
3.94 -3.20
6.08 1.71
4.68 -1.07
5.18 -1.06
4.89 -4.74
7.03 4.13
4.48 -1.48
4.78 -0.78
4.40 -4.12
5.38 1.72
3.86 -1.53
7.23 2.07
3.68 -2.15
5.84 -0.12
4.40 -1.31
5.18 0.76
5.92 -0.76
4.32 0.82
6.49 3.46
6.55 3.02
5.63 2.74
3.87 -0.37
7.22 1.90
5.92 -0.47
4.34 0.20
2.01 -3.08
5.25 -0.18
6.05 -0.32
4.87 -1.27
4.40 -0.57
3.97 -3.95
4.77 0.33
4.30 -3.14
6.22 1.17
5.60 -0.23
5.35 -1.22
5.45 -0.94
4.65 -2.38
5.10 -2.21
5.19 -1.98
3.67 -1.86
4.94 -0.12
3.85 -1.09
2.15 -3.76
5.90 -1.23
4.33 -1.48
4.40 -0.48
3.23 -3.50
6.25 -0.85
5.14 -1.88
3.60 -6.19
4.00 -3.72
4.46 -2.95
4.01 -4.87
5.34 -3.11
4.54 -1.30
4.08 -3.61
5.48 -1.91
4.19 -1.76
5.96 2.69
3.78 -3.50
5.83 0.86
5.01 -2.46
6.19 0.14
3.48 -2.90
4.49 -5.25
4.19 -1.82
5.59 0.50
3.86 -3.36
3.73 -1.47
3.55 -2.79
6.02 0.72
4.87 -3.53
3.90 -1.99
2.48 -6.54
5.83 0.03
4.15 -3.44
6.08 0.97
2.94 -3.39
4.40 -0.49
6.36 -1.31
6.15 -0.30
4.40 -1.71
5.55 -1.17
4.63 -1.27
6.02 -1.80
3.04 -2.14
3.77 -4.50
5.76 1.19
4.81 -3.24
5.24 1.41
5.68 -3.00
3.14 -2.68
4.82 -2.00
4.31 -3.21
4.21 -0.64
4.66 -1.28
3.95 -3.32
5.30 -0.02
5.74 3.04
4.67 -1.67
4.16 -3.37
7.18 1.48
4.70 -2.06
6.17 -1.48
4.15 -2.56
2.77 -4.89
2.76 -4.37
7.03 4.21
1.67 -5.10
6.37 1.77
3.84 -3.85
6.13 1.17
6.45 0.97
6.16 0.59
6.44 3.65
4.42 -2.42
5.79 -1.49
6.04 0.14
5.14 1.27
5.45 -1.36
5.37 -1.68
5.45 1.13
4.65 -0.15
2.99 -7.54
6.59 2.74
4.13 -3.44
3.42 -3.87
3.79 -2.41
4.56 -3.79
5.57 -2.15
5.90 1.24
2.96 -2.80
4.40 -0.08
6.00 1.34
3.47 -3.47
5.30 -1.59
4.33 -2.73
3.66 -3.14
3.08 -4.73
4.40 -1.62
5.57 1.65
6.28 3.64
3.79 -3.04
4.43 -1.93
7.84 -1.54
0.81 -9.61
5.69 -5.52
3.19 -5.72
3.22 -7.90
8.46 -1.05
9.82 -1.25
4.95 -1.65
5.06 -2.27
4.94 -1.32
4.52 -2.45
5.10 -2.45
4.92 -2.17
5.10 -2.32
5.10 -2.45
5.10 -2.45
5.10 -1.76
5.10 -2.83
5.07 -2.62
4.50 -2.03
4.52 -2.71
5.17 -3.20
6.56 -1.39
7.50 1.66
6.36 1.29
7.09 0.36
4.84 -0.03
8.82 1.22
4.55 -1.02
8.52 0.16
6.07 1.31
3.97 -2.93
8.21 3.37
2.55 -7.12
1.62 -7.10
-2.20 -10.83
-0.00 -10.73
-1.30 -9.09
-1.70 -12.15
-0.30 -7.72
2.87 -6.20
-2.44 -9.96
-2.20 -9.17
-2.34 -10.90
2.98 -7.78
-2.05 -11.74
0.56 -7.70
0.06 -11.54
-1.51 -9.89
1.80 -7.91
-1.97 -11.08
5.43 0.73
2.70 -5.04
-1.95 -9.18
6.13 -2.58
2.47 -5.08
9.39 1.97
7.22 -1.61
6.55 -0.08
4.96 -3.53
4.30 -3.11
4.46 -3.94
2.48 -6.47
6.59 -0.89
6.57 -1.14
5.68 -1.78
7.81 1.09
6.69 -1.42
5.73 0.25
4.35 -1.25
7.03 0.09
3.73 -2.68
0.24 -8.08
2.74 -6.60
3.20 -6.66
3.60 -3.82
0.17 -8.60
3.14 -3.08
-4.09 -11.84
-1.93 -6.27
-1.38 -8.41
0.08 -4.15
1.46 -4.69
3.87 -0.03
1.94 -5.01
-2.88 -4.62
7.67 1.71
5.90 0.75
7.99 -1.37
6.09 -0.50
5.97 2.16
6.73 3.22
3.84 -7.82
4.46 -3.93
6.41 -1.32
7.32 2.20
5.37 -2.11
4.31 -3.05
7.12 -1.25
4.31 -1.32
4.31 -2.19
4.31 -1.04
4.31 -1.57
5.84 -0.69
4.31 -1.89
5.84 -1.61
4.31 -1.42
4.31 -2.25
4.31 -2.47
3.93 -1.72
5.75 -1.14
4.31 -2.79
4.54 -1.05
6.42 -0.42
6.14 -0.89
4.31 -0.71
4.31 -1.18
4.06 -3.71
5.80 -1.14
4.31 -2.07
6.00 0.74
4.50 -3.50
4.28 -0.99
4.31 -2.27
4.31 -1.15
5.85 -1.67
5.84 -2.38
5.24 -3.29
4.31 -0.37
4.31 -2.99
6.52 -1.14
7.61 -1.90
6.50 0.49
4.04 -1.57
0.75 -8.16
-2.43 -10.80
3.66 -4.66
4.38 -6.42
2.27 -5.48
2.18 -5.17
2.78 -5.01
0.25 -6.69
1.08 -5.84
3.54 -5.67
4.65 -4.82
3.64 -6.44
4.34 -6.77
3.95 -2.50
2.10 -7.63
2.55 -4.15
0.11 -5.09
3.41 -5.80
3.66 -2.12
2.78 -5.68
3.53 -5.94
1.65 -5.33
5.53 -1.92
4.55 -1.76
4.22 -5.99
4.95 -5.25
3.39 -6.81
1.39 -6.92
4.52 -4.43
2.26 -7.01
1.97 -6.28
4.93 -3.40
6.98 -1.07
3.13 -4.48
4.66 -3.62
4.06 -5.25
2.57 -6.22
4.52 -5.21
2.35 -6.83
-0.41 -9.07
4.50 -4.50
5.48 0.24
5.94 -2.35
3.09 -6.17
6.12 -1.79
7.00 -1.88
6.48 -2.49
6.22 -0.90
5.41 -1.43
5.84 -0.12
0.48 -6.69
4.50 -3.86
2.87 -6.41
6.85 -2.71
6.44 -2.60
5.74 -0.46
6.16 0.18
5.29 -0.92
0.37 -7.11
6.51 -2.57
2.32 -6.69
5.30 -4.41
2.97 -7.13
4.26 -4.48
6.69 -1.55
4.62 -5.12
5.79 -0.92
5.42 -4.64
5.07 -2.22
6.05 -1.84
5.68 -4.47
5.24 -5.13
6.78 2.27
6.71 -0.18
5.25 -4.50
5.43 -4.92
6.59 -2.07
2.88 -5.98
5.39 -0.37
2.35 -6.88
2.63 -5.87
5.84 -3.59
4.08 -6.09
4.59 -4.38
3.51 -5.56
4.96 -5.78
2.18 -6.09
2.35 -6.00
-0.08 -5.94
4.97 -0.68
0.34 -7.10
3.95 -4.04
4.65 -4.23
5.11 -4.63
4.52 -3.48
5.74 -2.06
6.21 -1.60
4.45 -3.50
2.67 -5.66
5.11 -1.78
3.90 -3.77
6.27 -2.88
-0.79 -8.59
5.44 -4.06
4.79 -4.40
2.18 -7.32
6.36 0.25
5.95 -3.84
3.78 -5.59
6.80 1.00
3.59 -4.57
4.81 -2.62
1.22 -6.63
3.70 -1.81
1.51 -4.22
5.36 -1.90
3.11 -1.40
1.82 -4.38
3.75 -1.60
1.25 -6.39
-2.99 -10.97
2.70 -2.92
0.46 -4.76
6.95 -1.15
2.90 -6.96
-0.13 -6.53
1.39 -7.94
0.04 -6.76
-0.23 -5.56
-2.66 -6.26
-1.98 -5.31
-3.96 -6.43
-0.65 -7.63
-2.93 -8.73
1.18 -5.90
-3.84 -9.21
-1.58 -8.48
-3.93 -10.40
3.04 -4.89
-4.55 -9.80
-0.01 -7.75
-0.86 -6.47
1.28 -5.95
1.88 -5.29
2.62 -8.56
0.12 -6.39
0.23 -5.97
-2.91 -8.60
1.32 -3.54
0.80 -4.58
-0.96 -6.29
-2.07 -6.65
-2.06 -7.52
0.22 -6.37
-2.09 -6.70
-0.25 -6.34
4.79 -3.05
0.17 -5.18
2.94 -2.30
4.11 -4.20
1.13 -7.93
-0.82 -6.68
-1.96 -6.83
-5.21 -10.78
0.78 -4.51
3.57 -2.77
4.28 -2.29
2.41 -4.64
0.50 -4.98
-1.47 -9.15
3.44 -6.79
3.04 -4.65
1.32 -5.09
2.15 -4.28
3.08 -4.22
3.05 -3.07
1.24 -4.29
-1.63 -6.03
-0.95 -8.29
-2.13 -8.21
2.67 -7.66
-1.05 -5.88
-0.23 -6.36
1.40 -5.80
-0.01 -8.09
1.27 -5.63
2.65 -3.10
-0.38 -6.67
1.12 -5.57
5.59 -3.79
-1.88 -6.94
-0.89 -8.96
0.43 -7.20
-1.02 -7.95
-3.43 -8.54
-1.67 -7.02
0.87 -4.61
-2.49 -7.40
-1.81 -8.05
2.46 -3.03
3.83 -4.90
0.21 -7.40
-1.44 -7.98
-0.31 -7.58
-2.10 -8.63
0.10 -7.21
1.82 -4.77
0.24 -5.34
2.23 -5.20
1.93 -5.25
-2.23 -6.06
-0.13 -4.17
4.81 -4.36
2.45 -4.92
0.75 -6.05
-1.16 -6.45
-2.72 -6.86
2.68 -4.06
3.65 -3.93
-1.48 -6.75
-0.63 -6.02
-0.64 -5.83
-1.68 -6.49
-0.07 -5.95
2.25 -4.47
-1.22 -6.29
-2.23 -7.70
1.08 -4.77
2.55 -5.00
1.59 -5.45
1.54 -4.99
1.40 -5.00
0.46 -7.00
-2.55 -6.72
-1.48 -6.76
1.98 -4.77
0.01 -5.80
1.10 -5.50
0.65 -5.61
3.39 -4.32
-0.92 -6.26
-0.65 -7.49
2.13 -4.77
-1.95 -6.68
4.21 -3.23
5.96 -3.50
7.60 0.41
7.99 -0.44
6.86 -2.58
10.50 1.89
6.06 -6.16
5.54 -2.82
7.85 -0.87
2.04 -4.52
1.84 -5.36
0.81 -5.53
2.94 -3.97
7.34 -1.86
4.35 -3.36
2.59 -3.88
1.71 -4.22
0.08 -5.84
3.53 -2.97
2.19 -3.94
5.09 -2.70
0.13 -5.43
2.46 -4.08
4.35 -4.05
7.04 -2.04
-2.86 -7.00
6.01 -2.32
3.97 -4.28
9.24 0.13
4.62 -2.71
4.72 -3.18
2.21 -4.88
4.37 -3.97
-1.77 -6.91
3.34 -3.86
5.58 -1.70
4.66 -3.38
3.45 -2.89
6.11 -2.57
-1.72 -7.54
-0.08 -5.91
7.86 -0.16
6.47 -1.79
9.15 0.62
5.31 -1.67
3.03 -3.95
6.61 -1.60
5.59 -2.00
6.60 -0.63
1.81 -4.74
3.57 -3.03
7.43 -3.09
2.89 -3.47
3.92 -2.93
7.22 -0.16
7.36 3.23
5.17 -3.71
5.71 -2.00
6.92 0.78
6.61 2.44
5.86 0.31
5.47 -1.01
6.04 -1.65
5.11 -3.42
5.59 -0.75
7.11 3.20
5.54 0.34
5.50 -1.02
6.40 1.90
6.33 1.89
5.68 0.49
6.24 -0.36
7.36 2.19
5.98 -0.98
6.13 -0.10
6.13 -3.23
7.32 2.85
7.01 3.27
6.32 0.71
5.72 -3.77
5.59 -1.45
5.45 -1.19
6.33 3.09
4.72 -4.75
4.59 -5.03
4.12 -5.43
2.61 -6.87
6.74 2.07
6.13 1.38
6.99 2.48
6.31 -1.13
5.00 0.58
4.54 -4.80
7.01 1.23
4.73 -3.57
5.79 -4.49
5.37 2.44
5.76 0.35
6.58 -2.63
4.05 -3.57
5.77 -1.01
4.27 -1.87
3.80 -4.86
5.20 -4.04
2.75 -7.41
6.00 -3.35
2.79 -3.54
6.49 -3.74
4.65 -2.62
5.41 -1.24
10.42 -0.11
5.65 -2.99
5.23 -2.90
4.30 -1.10
0.39 -4.43
1.23 -4.88
1.77 -4.43
4.85 -4.13
4.74 -1.47
-1.75 -8.52
2.29 -4.70
3.76 -5.17
1.90 -4.94
2.92 -4.75
3.02 -6.24
-0.48 -4.43
2.37 -3.28
-1.96 -5.24
3.39 -4.42
6.96 -2.34
4.09 -5.54
2.02 -6.01
-1.66 -11.08
4.19 -1.51
0.71 -4.41
4.79 -1.87
2.89 -1.60
2.41 -5.29
3.85 -4.16
-0.05 -4.47
0.26 -4.56
2.20 -6.33
0.63 -6.30
2.56 -4.29
0.67 -6.59
2.46 -2.74
1.81 -4.54
5.79 -2.34
5.19 0.09
2.57 -4.47
2.76 -4.76
2.10 -3.52
2.44 -2.43
5.68 -3.39
2.87 -6.18
-0.09 -7.49
2.81 -3.44
0.48 -4.47
5.36 -2.01
1.99 -3.54
3.34 -5.96
6.65 -2.88
1.55 -4.43
6.28 0.34
2.08 -3.90
3.30 -4.85
0.91 -4.35
5.30 2.22
2.45 -3.81
8.10 -0.77
7.14 -1.99
-0.25 -4.47
0.35 -4.47
5.61 -4.28
5.43 -1.12
3.94 -3.17
5.54 -2.51
7.13 -1.85
2.57 -4.36
5.93 -1.69
4.29 -5.85
2.09 -4.41
2.52 -5.20
2.33 -6.60
4.63 -5.23
2.54 -4.25
1.77 -5.69
-1.53 -4.47
1.53 -3.28
1.24 -5.40
4.08 -0.86
10.26 -1.81
8.38 -0.81
0.66 -5.51
2.45 -4.12
2.26 -4.47
6.51 -1.63
0.72 -6.81
2.53 -3.81
3.35 -4.47
2.40 -7.35
4.03 -5.59
5.67 -2.18
2.17 -4.91
3.29 -3.64
2.84 -4.80
2.48 -4.47
2.26 -4.41
5.18 -3.49
1.61 -4.88
5.62 -3.56
2.54 -4.47
3.07 -4.03
0.15 -5.81
4.83 -3.13
1.08 -4.50
2.73 -6.20
5.15 -1.00
4.26 -0.35
2.60 -4.40
-0.59 -5.54
-2.39 -6.22
0.01 -4.57
9.80 1.59
8.94 0.61
3.35 -2.31
3.93 -1.35
4.46 -1.28
-2.45 -6.19
4.03 -5.00
1.04 -2.68
7.26 -1.81
5.58 -2.67
1.34 -5.27
1.98 -2.82
4.57 -0.17
2.77 -6.56
4.00 -2.99
5.52 -4.09
8.38 1.31
11.95 0.81
9.67 0.81
4.71 -4.61
5.52 -3.92
2.99 -4.44
6.33 -0.74
5.52 -5.17
5.52 -2.74
7.16 -1.75
7.70 -0.07
9.99 0.32
10.28 -1.35
5.91 -2.58
7.40 -0.54
5.52 -3.05
6.97 -3.17
11.18 0.12
5.15 1.77
5.00 -0.95
-0.43 -6.06
-0.37 -5.18
-2.63 -6.46
0.85 -6.75
-1.14 -7.50
-0.91 -6.45
-0.79 -6.22
-2.52 -8.55
-2.08 -7.72
-2.82 -9.27
0.30 -6.32
1.66 -4.73
1.93 -7.55
5.18 -6.48
4.55 -6.24
-1.20 -11.07
3.48 -6.10
4.86 -5.07
2.20 -8.00
-0.71 -11.39
2.67 -6.49
0.14 -10.44
0.69 -11.24
4.06 1.16
10.83 1.53
10.08 1.82
10.39 1.65
7.63 0.83
7.94 -0.98
5.45 0.28
4.11 0.28
3.84 -0.91
5.55 2.08
5.87 1.83
6.22 2.24
6.46 -0.31
3.12 -0.78
4.11 -1.43
3.32 -2.01
2.67 -2.20
5.58 2.01
6.35 3.58
5.93 2.19
4.93 -0.72
4.97 -0.44
3.91 -2.72
1.83 -3.98
5.12 -1.61
4.11 -0.11
5.50 2.27
5.82 3.36
5.94 1.83
3.73 -0.30
2.40 -0.64
4.12 0.00
3.45 -0.83
3.66 -3.03
5.48 0.39
4.11 -1.00
5.19 1.95
7.50 3.47
4.11 -0.45
5.24 -0.83
5.74 -0.28
5.00 0.30
3.37 -1.41
5.65 0.49
5.95 -0.73
6.14 2.05
3.72 -0.40
4.05 -0.39
5.93 -1.07
4.40 -2.22
3.62 -0.79
3.95 -1.52
6.68 1.50
3.29 -1.14
5.87 -1.52
6.40 2.26
5.02 0.27
3.26 -2.63
4.93 1.33
4.23 -4.21
5.55 -0.97
3.76 -2.73
5.26 0.74
3.01 -4.23
4.57 2.43
4.72 -0.85
2.88 -1.05
6.55 2.94
4.22 -1.00
5.66 2.86
6.39 3.92
6.82 3.16
4.78 0.07
2.19 -1.90
5.90 1.10
4.25 -0.67
4.94 1.75
4.97 -0.28
3.92 -0.61
3.97 -1.61
6.46 0.51
4.47 -1.63
3.02 -1.63
2.33 -2.58
6.35 -0.24
3.37 -4.38
5.05 0.22
2.65 -2.58
4.09 -1.80
6.79 1.40
5.57 0.12
-0.21 -4.99
6.70 2.18
4.11 -1.96
4.11 -1.11
7.84 1.19
4.04 -0.78
4.11 0.71
6.40 1.23
6.63 1.13
4.61 2.35
2.67 -2.80
5.35 0.60
5.22 0.10
6.12 1.12
5.44 1.03
3.92 -0.73
6.19 -0.23
5.33 0.76
5.93 0.20
4.11 -0.28
3.74 -1.99
3.52 -0.66
3.88 -1.43
5.66 3.30
5.51 0.76
3.73 -0.42
3.99 -1.16
4.58 -0.01
5.42 0.72
5.87 0.99
3.24 -0.10
4.12 -1.76
4.71 1.22
2.97 -1.95
5.75 -1.75
6.14 2.13
3.05 -0.61
4.54 -1.97
5.64 -0.10
3.92 -0.38
3.94 0.16
5.17 -1.05
6.15 4.19
3.69 -0.51
4.04 -3.14
4.99 1.35
2.18 -1.93
5.94 -0.60
4.61 0.21
3.45 -0.75
5.91 2.51
6.11 1.46
2.04 -3.49
5.04 -3.07
5.66 0.17
5.44 -2.12
5.61 0.66
4.11 -0.72
2.00 -3.18
5.46 -1.23
3.48 -1.26
6.11 0.40
3.45 -1.22
2.60 -1.88
4.89 -0.21
3.16 -2.96
4.11 0.19
4.51 0.80
2.01 -2.66
1.93 -4.67
1.75 -3.72
4.45 -0.37
4.46 1.77
-1.46 -5.01
-0.94 -6.55
3.65 -1.59
1.35 -6.13
2.46 -6.69
4.02 -0.29
2.41 -4.73
1.43 -3.20
3.96 -3.33
1.71 -2.81
0.95 -3.35
0.39 -3.83
2.97 -2.98
1.62 -3.51
0.90 -5.40
1.34 -3.77
1.32 -3.40
8.11 2.13
5.79 -0.16
7.14 -3.41
6.99 -3.05
5.50 -4.56
7.14 -3.13
5.90 -4.35
-0.80 -6.42
6.26 -4.35
10.32 -1.66
8.48 -2.90
7.90 -0.36
1.41 -4.98
7.14 -3.44
7.17 -4.33
7.14 -3.22
6.38 -3.79
7.14 -2.79
6.58 -3.64
7.14 -2.98
7.14 -2.83
7.41 -3.68
7.14 -2.51
7.29 -3.93
7.14 -3.71
8.08 -2.09
7.14 -2.19
7.14 -2.46
8.61 -2.41
7.03 -2.94
7.14 -3.07
4.28 -3.31
7.14 -3.37
3.87 -4.57
7.14 -3.72
7.14 -2.87
7.97 -3.05
8.53 -3.38
4.25 -4.59
8.45 -3.30
12.83 0.67
11.06 -1.09
8.79 -2.93
5.69 -3.43
3.83 -5.14
6.89 -4.10
7.03 -4.12
6.09 -4.44
6.40 -4.78
7.46 -2.23
-0.70 -5.47
2.53 -3.86
-2.34 -9.20
0.86 -5.27
4.24 -2.63
1.25 -5.53
4.93 -3.24
0.24 -4.67
0.86 -7.22
5.24 -2.84
4.91 -3.96
1.28 -5.25
5.38 -3.37
-2.20 -8.33
1.30 -4.31
-0.77 -6.97
3.93 -5.23
3.74 -4.63
5.71 -0.04
1.53 -7.11
4.38 -3.62
3.55 -2.99
-0.58 -5.73
0.09 -6.57
4.93 -4.58
-2.57 -6.89
0.86 -7.48
5.87 -2.79
3.02 -6.30
1.05 -6.64
3.88 -3.16
6.17 -3.37
0.86 -6.26
1.83 -5.17
4.19 -3.83
2.83 -3.39
3.06 -5.85
7.37 2.62
1.95 -5.09
3.24 -2.13
0.44 -6.46
1.05 -5.53
4.97 -2.03
4.86 -1.89
4.98 -4.55
5.14 -2.41
6.07 -1.14
5.89 -3.00
7.52 -0.43
2.19 -6.56
3.25 -4.82
5.52 -6.33
4.77 -5.98
5.52 -4.81
6.46 -4.67
5.52 -6.32
5.52 -5.00
5.52 -6.31
5.52 -6.32
5.52 -5.97
5.21 -7.43
5.52 -6.12
7.75 -1.37
5.52 -6.30
3.86 -7.43
5.21 -5.83
5.52 -6.20
5.47 -6.52
5.52 -4.98
5.52 -5.97
5.33 -4.21
5.52 -4.21
8.94 -1.68
5.52 -4.66
5.52 -5.80
5.20 -5.72
5.52 -5.13
5.52 -5.54
5.52 -5.50
5.48 -6.55
4.97 -6.11
5.52 -6.24
5.52 -5.98
5.52 -4.42
6.58 -4.21
5.64 -4.32
5.91 -5.63
7.09 -3.98
5.64 -5.30
5.52 -6.28
7.67 -3.82
5.24 -5.73
5.31 -5.90
8.49 -3.73
7.52 -3.98
6.50 -4.43
10.19 -2.02
5.30 -6.33
10.14 0.15
5.52 -6.01
5.52 -6.43
5.52 -4.87
5.38 -5.83
5.52 -4.25
5.52 -6.24
3.89 -6.74
5.52 -3.96
5.52 -4.26
4.88 -5.46
5.52 -6.55
5.52 -4.38
5.02 -6.90
5.62 -4.27
7.43 -4.36
5.26 -5.96
5.52 -4.57
7.20 -4.84
5.52 -5.24
5.52 -4.30
6.51 -5.05
7.28 -4.54
9.67 -1.49
7.14 -4.84
5.75 -3.79
4.54 -4.64
6.83 -5.58
10.53 -3.30
3.22 -6.69
6.59 -2.66
7.59 -5.07
8.01 -4.93
8.47 -4.63
7.04 -4.44
7.14 -3.94
6.93 -5.01
7.14 -3.84
6.88 -2.28
8.22 -4.16
7.14 -4.38
7.14 -4.08
7.14 -5.63
11.01 -1.43
7.02 -4.71
6.99 -5.36
7.14 -4.15
6.99 -3.93
8.88 -4.06
7.02 -4.63
9.05 -2.05
10.21 -2.89
7.51 -4.96
7.14 -4.80
10.56 -2.14
6.93 -4.34
7.14 -3.92
8.19 -2.74
7.14 -4.18
8.28 -1.36
7.14 -4.02
10.41 -1.81
2.73 -4.40
7.14 -3.33
10.08 -2.59
6.81 -5.05
7.14 -4.09
3.13 -6.36
7.14 -2.69
3.69 -5.35
7.14 -5.05
7.14 -3.96
-0.99 -5.01
4.24 -6.15
2.15 -4.34
-0.95 -8.43
-0.51 -8.71
1.92 -6.25
-2.07 -5.99
2.81 -6.39
6.27 -4.81
-2.50 -7.58
1.02 -6.72
5.67 -2.04
2.14 -7.37
-1.80 -8.64
-1.00 -9.33
5.01 -4.95
5.15 -3.77
0.67 -5.13
-1.75 -7.63
5.86 -1.32
5.45 -1.98
4.48 -5.61
6.79 -0.88
2.51 -5.84
1.38 -5.79
-1.28 -6.68
3.30 -3.53
4.15 -4.61
4.12 -6.51
6.13 -3.74
-1.67 -8.57
6.02 -1.65
5.68 -4.95
4.16 -6.81
3.81 -6.59
-1.03 -10.45
0.06 -7.22
0.05 -8.58
0.42 -7.62
2.19 -7.67
5.54 1.94
6.65 1.26
6.70 -3.32
6.63 2.15
7.20 1.15
3.97 -2.58
5.03 -0.46
6.67 2.60
8.34 3.40
7.73 2.81
9.83 2.35
10.36 1.22
6.64 -2.58
4.59 -4.22
6.33 -3.00
4.59 -4.33
7.32 0.06
7.04 -0.58
3.76 -2.18
2.53 -2.76
3.42 -3.99
0.52 -5.91
3.18 -3.67
3.88 -3.20
1.21 -5.84
1.81 -6.01
3.25 -3.18
0.86 -4.81
1.85 -4.05
2.12 -4.08
0.10 -5.82
2.31 -3.55
2.88 -3.00
2.02 -4.20
3.77 -3.55
1.45 -4.88
1.92 -5.47
1.94 -5.32
3.03 -3.27
5.74 1.77
0.83 -5.50
5.40 -1.73
3.95 -3.97
3.77 -2.35
0.08 -6.32
0.12 -5.67
1.77 -5.63
3.25 -4.59
3.52 -4.57
1.40 -5.21
1.04 -6.14
5.08 -4.10
1.06 -6.26
4.33 -3.22
1.63 -4.40
1.85 -5.78
3.41 -3.18
2.28 -6.57
1.42 -5.54
0.51 -6.88
0.15 -5.98
0.89 -5.43
3.46 -4.57
4.21 -1.76
1.50 -7.47
-1.11 -6.15
1.29 -5.51
3.13 -5.57
-0.51 -5.63
1.95 -7.93
-0.61 -6.86
1.28 -5.68
1.28 -6.52
3.90 -3.81
0.55 -5.16
0.93 -4.94
3.47 -3.61
1.64 -6.15
4.12 -2.02
1.70 -6.73
4.02 -3.45
3.98 -3.43
3.53 -3.40
4.81 -1.00
0.74 -6.96
1.12 -5.71
3.81 -3.41
0.57 -4.98
-0.30 -6.35
1.24 -5.80
0.29 -8.11
2.74 -4.07
0.59 -6.94
0.35 -5.63
2.86 -4.79
2.00 -5.68
0.57 -5.66
-2.94 -6.19
-2.39 -7.70
6.04 -0.39
1.93 -4.38
5.80 -1.59
5.34 -3.45
4.98 -4.08
7.01 -2.90
12.32 0.66
5.52 -4.80
5.52 -4.30
5.52 -4.51
5.52 -3.98
12.64 2.83
5.52 -5.17
9.75 -0.93
11.48 0.29
7.43 -4.69
10.28 -0.47
11.37 0.18
5.52 -3.57
5.52 -3.80
12.03 0.05
12.20 0.57
5.52 -4.19
10.76 -1.75
8.03 -3.37
4.97 -3.94
11.35 -0.45
6.63 -4.82
5.52 -5.10
-2.11 -5.26
-1.38 -3.74
0.54 -8.15
12.73 1.46
5.52 -4.50
10.96 1.31
5.07 -3.97
2.30 -2.21
5.52 -3.74
9.90 -0.56
5.52 -3.54
5.52 -3.38
5.52 -3.51
7.13 -1.79
5.52 -3.21
10.42 -2.27
9.01 -1.46
4.74 -2.44
6.31 -2.67
4.65 -2.60
7.42 -0.58
5.52 -3.51
8.86 0.49
10.77 -0.62
11.69 1.28
8.36 -2.05
5.52 -5.25
5.52 -4.41
5.80 -4.74
9.95 0.77
2.17 -4.65
8.73 -0.67
11.30 -0.62
9.27 -2.64
8.89 -1.33
12.23 1.05
5.61 -2.79
8.81 -0.36
10.80 0.06
5.77 -4.07
10.24 -1.13
10.40 1.52
7.16 -1.06
5.67 -4.68
5.13 -4.86
7.90 -3.49
5.52 -3.28
10.80 2.28
10.70 2.63
4.50 -4.01
8.81 -2.30
11.56 1.24
10.43 0.90
10.23 1.34
5.52 -4.70
9.11 -1.78
5.72 -4.12
8.48 -2.23
11.53 0.86
8.04 -0.04
8.64 -2.27
6.40 -2.32
5.73 -3.65
7.26 -2.33
5.52 -3.61
5.52 -3.64
5.55 -1.95
5.52 -1.94
10.30 -1.40
5.52 -4.35
5.52 -2.95
8.41 -2.38
6.68 -2.66
7.38 -2.08
4.99 -3.36
11.38 2.40
9.34 -1.51
7.96 -0.95
6.73 -1.38
6.48 -1.42
5.95 -2.40
5.94 -2.37
9.44 -0.74
6.41 -2.64
7.80 -2.81
9.13 0.52
5.52 -3.49
5.52 -3.65
7.29 0.43
2.41 -2.10
5.73 -4.11
6.22 -3.05
6.61 -2.01
9.09 -0.45
5.52 -3.05
8.51 -0.81
11.74 0.92
11.06 -1.62
8.69 -2.34
8.42 0.72
9.35 0.55
9.92 0.63
3.58 -4.03
3.90 -2.38
7.76 -1.95
10.23 0.16
5.52 -4.24
4.75 -4.35
9.59 0.86
5.37 -2.40
5.52 -5.12
6.22 -2.15
11.92 0.27
10.23 1.33
8.45 1.63
11.81 2.27
6.25 -3.18
7.68 -1.89
3.98 -1.69
6.39 -0.98
4.59 -3.78
12.08 2.44
5.13 -4.08
5.52 -3.70
9.21 -1.93
5.52 -3.64
9.07 1.56
2.56 -4.33
9.33 0.32
5.33 -3.95
5.52 -5.00
9.83 -1.20
7.68 0.83
8.43 -1.30
5.52 -4.24
8.13 -1.61
5.52 -3.02
12.40 0.81
5.52 -4.97
5.52 -4.19
5.66 -4.24
5.52 -4.66
4.51 -5.25
9.92 -1.10
7.46 -0.64
5.06 -3.80
6.46 -3.10
5.52 -3.75
5.36 -3.72
4.84 -2.71
7.52 -2.32
5.52 -4.61
4.75 -4.92
11.89 2.71
2.75 -4.01
10.05 2.81
4.25 1.19
7.34 3.07
0.96 -3.89
4.91 -0.73
3.81 -0.51
0.64 -3.03
5.97 3.80
-0.56 -7.17
3.35 0.43
3.83 -2.25
4.85 -1.17
4.04 0.75
5.56 3.16
3.40 -1.13
0.25 -5.70
7.39 3.95
6.88 0.46
7.06 2.54
5.72 2.14
3.66 -0.96
5.48 3.50
2.42 -1.54
6.35 3.13
4.39 -5.25
7.55 0.14
5.20 2.08
5.79 2.77
5.43 1.43
2.21 -2.32
5.79 2.83
2.13 -5.90
1.75 -4.35
5.42 0.54
5.50 1.65
3.65 -4.39
3.25 -0.54
6.61 3.81
1.98 -4.97
3.68 -2.87
3.15 -1.16
4.33 -0.42
6.00 2.35
5.41 1.80
7.06 -0.18
1.86 -7.08
5.62 -2.99
6.05 -4.08
4.65 -7.86
5.77 -3.51
-4.88 -10.53
-2.33 -10.63
5.75 -6.04
4.72 -3.62
3.68 -4.40
7.24 -2.00
4.82 -3.39
6.54 -1.86
6.22 -2.30
6.51 -2.53
5.44 -2.99
6.71 -1.23
5.92 -3.59
8.82 -0.44
7.23 -1.18
7.05 -2.76
6.89 -2.35
5.68 -3.70
5.90 -3.94
5.94 -3.56
5.66 -3.31
6.74 -1.32
7.18 -2.73
6.12 -1.22
5.92 -4.56
6.60 -1.68
6.62 -3.83
7.31 -2.93
7.95 -2.08
5.17 -1.72
6.33 -4.55
5.92 -3.28
5.35 -1.28
5.47 -2.02
7.05 -1.12
4.81 -2.82
5.59 -4.87
6.78 -4.35
7.19 -2.47
6.31 -3.55
5.80 -5.62
6.27 -4.45
6.57 0.81
5.45 -3.82
5.41 -3.90
6.18 -3.14
6.28 -3.87
7.78 -0.22
5.47 -3.56
5.68 -3.59
3.41 -2.47
6.18 -2.97
6.36 -3.56
4.95 -3.28
6.42 -3.94
5.18 -4.13
5.99 -1.60
5.94 -5.62
5.22 -3.81
6.85 -0.44
7.98 -0.92
5.44 -3.56
7.77 -2.79
5.07 -2.76
6.50 -1.25
4.82 -3.30
8.28 -1.30
5.74 -3.08
6.05 -3.56
5.32 -5.47
7.48 -2.12
7.31 -2.41
8.23 -1.93
7.47 -1.74
6.08 -2.20
8.83 -1.92
5.53 -2.18
4.86 -3.62
7.26 -2.59
6.09 -3.16
5.94 -3.56
6.09 -3.86
6.04 -2.67
5.14 -5.80
6.04 -0.76
7.23 -3.02
6.32 -4.07
2.87 -6.95
6.94 -1.31
4.87 -4.17
4.09 -3.56
6.02 -2.64
5.99 -3.56
5.46 -3.56
3.97 -4.68
6.65 -2.56
4.99 -2.37
7.34 -3.64
4.93 -6.15
3.99 -3.56
3.56 -3.56
7.76 -3.03
5.84 -1.11
6.97 -1.38
7.51 0.87
6.48 -3.30
5.89 -3.55
6.09 -3.79
5.01 -3.40
5.56 -3.81
1.41 -5.31
3.23 -3.56
5.57 -3.80
0.42 -4.90
2.86 -3.56
4.67 -3.64
4.86 -3.31
-3.82 -7.48
-0.28 -8.46
-0.00 -6.24
3.43 -3.56
4.57 -2.33
-3.23 -5.70
0.84 -7.63
2.02 -3.13
2.55 -3.56
1.87 -3.56
0.54 -4.75
2.13 -4.07
2.08 -6.05
3.68 -3.56
4.24 -2.77
3.29 -2.73
0.04 -7.67
3.70 -5.79
2.22 -7.34
2.62 -9.13
0.62 -8.82
0.99 -10.47
-0.27 -10.42
-3.88 -12.42
1.96 -6.62
2.68 -7.10
1.87 -6.59
2.83 -6.59
0.71 -6.59
2.64 -4.40
-1.75 -9.60
2.75 -6.59
3.05 -6.40
4.25 -4.13
2.02 -6.45
-0.61 -10.05
2.92 -6.67
2.58 -5.79
1.42 -6.48
-0.66 -9.89
1.75 -10.77
-0.05 -6.74
4.11 -1.15
4.06 -2.79
3.36 -4.63
3.26 -3.52
3.03 -4.36
4.01 -0.85
3.55 -3.36
-1.31 -9.24
4.11 -1.55
4.11 -2.21
1.81 -5.30
4.20 -4.92
6.80 3.63
4.11 -3.44
4.78 -3.44
4.01 -1.70
4.11 -1.69
-0.40 -10.26
3.54 -5.56
3.62 -2.44
0.62 -8.70
1.90 -1.63
4.01 -2.11
4.33 -5.06
2.00 -8.21
3.12 -2.81
6.31 -1.66
8.33 -1.24
7.36 -2.14
4.82 -2.35
6.83 -2.40
6.71 -1.21
7.02 -2.89
4.85 -2.80
6.67 -1.10
6.74 -1.15
8.89 -0.29
5.52 -2.24
8.05 -1.31
6.78 -0.77
6.81 -1.00
7.27 -1.36
1.11 -6.83
4.00 -5.46
1.22 -8.96
-0.64 -6.62
-0.45 -5.89
2.72 -4.56
-1.06 -8.32
3.49 -2.79
2.24 -6.24
-4.55 -9.10
5.00 -2.73
6.06 -0.14
2.81 -5.06
1.96 -5.35
-1.42 -8.60
1.71 -7.41
2.50 -4.43
4.47 -2.45
-2.42 -3.53
-5.70 -10.62
2.05 -3.19
1.23 -6.33
1.94 -5.23
3.18 -3.88
2.13 -1.85
-1.65 -9.90
3.03 -6.41
6.24 -2.01
-1.84 -8.36
4.24 -4.43
4.33 -3.33
3.73 -3.97
0.70 -8.33
0.37 -5.28
1.34 -5.76
6.86 -2.37
2.32 -6.89
1.35 -5.38
-1.42 -8.25
-5.23 -11.82
1.01 -4.65
4.70 -5.46
1.41 -4.37
3.13 -6.94
1.64 -3.26
1.56 -7.80
-2.74 -10.22
1.86 -7.58
2.71 -1.16
2.68 -2.49
3.41 -5.19
2.57 -2.57
0.64 -6.06
0.62 -4.51
-0.72 -6.85
-1.71 -7.25
3.00 -2.90
3.43 -3.64
-2.45 -7.59
-1.30 -8.68
-1.82 -9.17
3.55 0.23
3.70 -0.97
5.88 0.95
4.37 -1.22
7.11 2.93
1.97 -3.49
4.74 -1.07
5.90 0.81
3.53 -1.09
4.67 -1.28
5.18 1.70
4.18 -2.40
3.39 -5.58
1.89 -1.02
0.79 -3.03
-1.96 -7.39
-1.22 -5.61
1.06 -6.41
1.83 -6.60
-0.20 -4.58
1.24 -5.21
-2.62 -7.20
-0.46 -5.21
4.39 -5.05
4.73 -2.05
2.18 -4.62
4.31 -2.79
4.31 -2.47
4.97 -2.75
4.31 -2.47
4.27 -3.27
6.29 -0.21
4.86 -2.54
2.06 -4.46
4.12 -3.32
3.50 -4.65
2.67 -4.73
4.31 -3.02
4.34 -3.16
4.52 -1.60
3.76 -3.94
2.89 -3.66
4.53 -2.08
4.31 -2.36
4.31 -2.49
4.31 -3.03
3.96 -3.10
5.18 -2.30
4.28 -2.38
4.20 -2.95
4.90 -1.94
4.31 -2.37
6.29 -2.33
4.31 -2.91
6.33 1.36
6.67 -0.38
6.11 -0.32
5.45 -0.90
5.03 -1.88
6.20 -2.38
5.11 -0.08
6.62 0.28
7.45 0.17
5.32 -3.72
5.96 0.54
5.46 -3.51
6.68 -3.22
6.06 -1.68
6.75 1.16
3.96 -5.69
5.70 -1.41
7.39 2.11
6.68 1.60
6.72 0.84
4.65 -1.60
6.66 0.72
7.21 -0.06
6.37 -2.51
0.52 -4.60
2.05 -2.93
4.92 0.14
4.26 0.09
4.66 -0.35
3.88 -2.46
2.79 -2.63
0.87 -2.78
0.84 -4.74
0.33 -5.23
2.29 -2.21
2.43 -3.21
4.61 -2.05
5.26 -1.61
3.84 -3.02
0.59 -5.20
6.55 -1.59
8.03 0.51
0.86 -5.25
4.81 -3.23
3.15 -3.57
3.63 -3.61
4.55 -2.05
5.46 -1.41
2.85 -3.82
1.57 -5.65
3.04 -4.46
5.05 -1.46
2.70 -7.13
5.63 -2.06
3.08 -3.50
5.28 -1.69
4.74 -1.95
4.79 -3.13
6.97 0.33
4.58 -3.05
4.95 -2.18
0.86 -5.83
6.17 0.74
2.34 -3.73
5.67 -0.72
4.13 -3.39
7.01 -0.02
3.25 -3.70
7.29 -1.20
3.61 -2.78
3.69 -3.56
5.52 -2.04
5.36 -1.59
1.68 -4.46
7.60 0.14
4.99 -2.42
6.57 -1.46
5.78 -0.81
4.66 -3.17
2.95 -4.22
3.27 -3.60
4.69 -2.52
5.12 -2.54
2.33 -4.45
3.07 -4.57
2.82 -4.66
6.19 -0.51
5.36 -2.82
4.79 -1.77
4.99 -1.91
4.98 -1.93
5.55 -1.25
3.25 -4.01
4.37 -3.46
2.69 -3.22
6.54 -0.72
5.06 -0.07
3.48 -0.67
2.34 -3.83
5.01 -2.17
2.20 -4.30
5.89 -0.16
4.84 0.58
4.84 1.98
3.20 -4.27
4.54 -0.93
6.73 -0.63
3.92 -3.40
5.15 -2.27
4.84 -1.76
3.82 -3.70
7.40 1.09
3.06 -3.93
4.84 -2.18
2.67 -2.56
5.95 -2.06
4.84 -2.50
2.78 -2.69
10.66 0.42
4.84 -0.13
4.84 -0.22
3.72 -2.22
0.93 -3.84
1.58 -3.16
4.84 -1.08
7.60 1.25
7.63 0.11
0.55 -1.99
0.22 -4.31
3.69 0.21
4.84 -0.52
4.84 -1.17
2.96 -2.75
4.84 -1.58
5.08 -0.86
3.46 -2.75
6.60 0.67
3.70 -2.67
3.30 -1.30
4.84 1.25
2.69 -4.41
4.38 -1.53
4.84 -1.28
4.84 -0.18
4.84 0.43
6.93 -1.43
5.77 -3.02
4.84 -1.29
4.84 -1.47
5.60 -4.79
4.84 -0.54
9.15 0.47
1.64 -3.57
1.20 -3.87
4.19 -2.81
4.84 -0.88
4.84 -0.28
4.64 -2.65
4.84 -0.93
2.55 -3.31
6.38 0.25
4.84 -1.74
4.15 -4.22
6.45 -1.20
3.29 -3.60
2.81 -4.43
4.84 0.92
4.30 -2.39
1.34 -5.86
4.84 -1.42
1.36 -2.85
2.77 -3.63
4.84 -1.31
4.84 -0.67
5.47 -2.09
3.58 -3.71
5.63 0.61
6.93 0.07
5.27 -1.24
7.67 -1.41
4.84 -0.91
5.42 -2.10
7.86 -1.47
3.66 -0.06
8.42 0.66
4.84 -1.44
5.24 -1.14
2.59 0.69
4.84 -1.69
-0.61 -5.96
4.84 -2.05
4.53 -0.88
2.70 -2.65
4.98 -2.18
2.73 -4.18
3.48 -2.70
0.82 -5.20
6.66 -1.46
2.20 -4.02
6.47 -0.94
5.69 -0.34
5.33 -1.21
5.54 -3.12
3.03 -3.59
1.49 -5.85
8.52 2.19
0.75 -4.20
2.48 -3.56
4.94 -3.14
1.97 -3.56
5.50 -3.56
3.52 -3.23
4.02 -2.28
1.66 -5.20
6.81 -1.77
3.60 -1.89
2.87 -3.85
2.53 -4.13
3.73 -3.14
0.35 -6.75
1.91 -5.39
9.58 1.14
9.15 2.22
7.80 -0.91
8.03 -0.33
1.08 -7.76
3.11 -3.08
2.90 -3.51
1.24 -5.42
3.07 -4.38
7.53 0.65
4.20 -2.77
2.80 -5.05
2.79 -3.45
3.88 -3.17
1.55 -3.58
7.76 0.65
1.51 -5.05
2.63 -3.54
6.55 -1.00
3.77 -3.26
1.24 -5.86
4.02 -3.11
4.06 -3.06
6.88 -1.56
2.31 -3.56
5.37 -1.62
4.49 -1.25
6.10 -3.39
8.47 1.09
2.70 -3.56
5.12 -1.82
5.09 -4.53
5.20 -1.36
7.14 -2.15
3.39 -3.56
1.24 -5.23
6.38 0.04
0.42 -6.36
3.32 0.44
1.96 -3.43
2.57 -5.99
5.81 -0.59
2.21 -4.62
7.47 -1.53
6.29 -0.30
6.07 0.86
2.12 -2.03
3.77 -1.35
3.57 -0.37
5.53 -1.84
4.40 -1.02
-0.42 -4.02
0.56 -5.43
5.06 -0.61
1.79 -3.00
2.87 -3.27
-0.18 -6.57
3.45 -3.02
5.64 -0.76
-0.71 -7.11
-1.95 -5.82
-3.57 -9.06
6.44 1.57
3.16 -1.62
7.23 2.35
7.27 2.51
6.05 2.70
6.71 0.05
6.44 1.35
4.30 -0.66
5.78 0.85
5.92 -0.85
4.68 -2.59
4.89 0.61
6.48 2.82
6.20 0.82
6.05 1.85
6.46 2.26
2.25 -3.16
7.47 3.48
4.53 -1.01
4.97 0.65
6.44 0.13
5.85 1.91
6.37 -0.30
6.79 1.23
6.73 2.57
7.15 2.64
7.21 2.57
6.61 1.91
5.93 0.24
7.00 3.33
5.97 0.94
5.72 -1.76
5.26 0.36
4.46 -0.44
6.28 2.68
4.07 -0.09
5.91 1.88
4.16 -0.81
4.91 0.85
5.38 -2.07
4.26 0.09
6.37 1.38
6.26 3.33
6.61 0.43
4.42 -0.26
8.07 -2.24
2.13 -1.10
0.34 -5.67
9.16 2.18
5.87 -3.58
11.04 1.87
3.64 -5.88
6.15 1.81
9.75 0.40
8.63 -1.68
7.06 -0.60
3.18 -8.04
7.35 -4.47
7.14 0.52
5.21 -2.58
11.12 3.61
5.57 -0.86
7.64 -2.80
6.21 1.68
6.51 3.06
5.04 1.38
6.31 1.70
6.52 3.19
5.95 2.59
3.78 -0.49
3.79 1.47
3.99 1.87
5.34 0.62
-1.68 -8.79
4.49 -2.37
3.51 -7.40
1.32 -6.18
4.97 -2.71
4.68 -2.19
4.03 -2.79
-0.40 -6.41
3.16 -5.58
-2.47 -8.86
4.57 -2.45
3.29 -5.81
6.08 -5.56
2.82 -2.94
4.24 -5.62
4.08 -5.56
5.94 -4.69
3.65 -4.86
3.49 -5.80
2.57 -3.46
3.18 -4.16
5.09 -2.64
5.52 -0.95
-0.44 -5.82
5.83 -1.77
3.44 -2.91
1.11 -7.02
3.83 -1.94
5.97 -5.70
5.25 -1.45
2.90 -3.93
4.83 -5.57
4.00 -3.55
10.29 0.72
4.70 -2.35
6.05 -2.38
3.72 -5.92
0.58 -7.48
2.33 -3.38
2.99 -2.77
4.70 -1.46
3.55 -3.47
4.97 -2.04
3.55 -2.68
2.76 -6.22
3.22 -1.94
3.73 -4.04
5.19 -3.57
4.51 -3.93
7.24 -2.83
3.22 -3.74
7.04 -3.41
6.96 -0.85
5.86 0.67
9.43 -1.14
3.99 -7.10
2.33 -2.79
4.00 -4.92
4.33 -2.43
8.01 -0.33
2.01 -4.37
1.38 -5.95
0.15 -5.17
2.33 -2.79
4.00 -2.77
1.89 -9.43
2.21 -5.73
5.83 -1.44
2.94 -7.38
9.13 -0.61
3.22 -4.59
3.77 -0.98
5.88 -2.79
6.91 1.25
5.40 -3.36
4.77 -7.01
5.55 -3.44
3.22 -1.94
3.74 -2.14
2.75 -7.77
2.33 -2.79
4.39 -2.98
5.00 -2.04
8.67 3.50
4.95 -2.30
5.57 -1.70
3.41 -5.68
6.47 -2.13
1.56 -8.06
4.42 -2.25
5.45 0.64
1.57 -4.37
5.60 -3.36
-0.14 -9.35
3.44 -4.08
3.78 -5.10
2.11 -3.65
2.40 -2.79
7.10 -2.65
5.41 -2.71
3.22 -4.07
4.99 -1.95
1.98 -6.40
-1.10 -8.81
6.08 -3.33
5.88 -2.90
2.20 -4.94
-2.40 -7.42
3.90 -5.03
2.33 -2.77
3.22 -2.01
6.86 0.12
2.90 -4.69
4.41 -4.25
4.60 -3.35
4.88 0.12
3.23 -6.19
6.28 -1.98
6.72 -2.00
-2.93 -9.33
4.34 -7.60
1.69 -3.63
2.53 -6.09
3.12 -5.23
7.42 -2.87
5.28 -4.62
3.72 -4.64
4.75 -0.17
5.12 -1.99
4.70 -3.74
10.39 -1.41
5.53 -2.91
3.53 -3.80
4.14 -4.25
2.15 -3.94
2.68 -2.23
2.13 -3.95
2.69 -5.13
3.91 -5.75
3.72 -3.52
6.31 -2.07
9.57 -0.08
4.70 -3.61
2.70 -4.56
5.07 -3.38
8.81 -1.41
9.63 -0.83
5.03 -3.52
2.89 -4.16
2.33 -2.31
2.89 -3.35
4.00 -4.40
0.54 -7.05
5.62 -3.19
2.25 -5.57
5.14 -3.06
8.30 -2.05
4.28 -3.40
8.16 -2.00
4.83 -7.48
5.33 -2.39
3.89 -6.01
7.47 -0.51
5.75 -1.68
2.46 -4.28
4.55 -1.63
3.28 -3.26
-0.46 -7.36
4.25 -3.90
2.98 -5.49
7.38 -3.07
6.12 -2.42
2.33 -2.79
0.31 -7.07
6.54 -2.68
5.43 -3.84
6.70 -0.54
2.55 -1.94
7.83 -0.70
4.40 -4.39
3.94 -5.50
5.88 -4.25
4.81 -1.94
7.16 -0.35
3.49 -3.03
2.33 -2.61
2.08 -4.46
5.22 -3.05
5.03 -4.32
2.08 -5.33
4.17 -1.94
2.10 -5.53
5.73 -3.35
7.78 -1.11
5.28 -3.55
6.06 -2.36
3.28 -4.57
3.29 -4.41
4.98 -4.05
8.23 -0.68
6.33 -3.55
5.93 -3.24
7.35 -2.18
4.10 -3.51
8.01 0.41
5.40 -4.63
5.61 -2.91
6.49 -2.78
7.88 -0.92
6.76 -0.81
4.82 -5.45
7.37 -0.64
5.56 -4.10
4.26 -3.54
5.74 -2.92
5.82 -1.79
5.39 -2.25
7.28 -0.83
5.47 -3.05
6.80 -1.93
7.38 -3.19
6.72 -2.09
5.28 -2.54
6.50 -3.35
1.91 -3.99
6.90 -1.82
6.65 -2.05
5.48 -3.34
6.30 -4.10
6.22 -2.84
8.14 -0.72
7.35 -0.80
6.35 -2.78
5.64 -2.21
6.61 -0.90
6.90 -1.61
5.90 -4.45
5.21 -3.34
5.28 -2.54
4.68 -4.33
6.62 -2.38
5.39 -2.79
3.80 -6.09
3.93 -3.42
7.32 -1.05
6.36 -2.39
8.00 -0.62
7.02 -2.71
5.56 -2.48
5.28 -2.71
5.19 -3.31
4.60 -1.76
6.68 -2.20
5.28 -2.50
6.12 -2.47
5.28 -3.74
6.98 -1.97
6.44 -1.96
6.96 -2.99
5.46 -3.72
4.93 -5.06
7.44 -0.05
5.39 -2.69
5.91 -2.48
7.52 -1.77
5.29 -3.08
6.85 -2.34
7.84 -1.37
6.67 0.22
4.24 -1.92
3.58 -5.60
4.18 -3.19
7.93 4.06
5.46 -0.74
6.17 2.35
5.69 -0.14
6.05 2.41
6.86 -1.57
2.47 -6.48
4.88 -3.57
6.75 -0.15
3.23 -6.08
4.78 -1.44
3.93 -1.70
3.93 -3.01
6.25 -0.95
1.74 -5.18
3.93 -2.29
3.98 -3.08
3.93 -2.75
1.93 -6.02
3.76 -3.77
3.87 -2.84
6.34 -1.44
8.12 2.69
3.87 -3.77
3.93 -2.82
3.92 -2.44
3.93 -2.23
4.47 -3.74
3.93 -3.84
3.88 -3.06
4.26 -2.44
4.54 -1.74
8.02 -4.89
6.09 -6.08
4.16 -1.78
7.24 -0.53
8.14 -1.65
9.12 0.85
6.21 -0.08
6.85 1.10
-1.20 -7.85
9.21 -0.68
7.72 -0.56
7.98 0.38
2.54 -4.66
8.99 2.63
6.70 0.16
4.36 -3.44
-1.68 -6.49
0.51 -6.56
2.46 -4.20
4.36 -4.00
-0.35 -6.23
4.81 -2.50
3.77 -3.32
0.46 -5.50
8.28 -2.02
2.97 -4.24
0.03 -6.14
-1.94 -7.27
0.39 -6.19
1.59 -5.04
3.09 -2.79
0.57 -5.50
4.46 -4.31
-1.43 -7.09
6.52 -1.16
6.99 -2.00
3.70 -3.75
1.73 -4.44
5.81 -2.01
6.33 -2.46
0.78 -5.51
6.06 -2.98
2.56 -5.30
-0.39 -5.88
3.25 -3.50
4.75 -3.50
4.39 -3.93
0.03 -6.58
5.91 -2.27
7.67 -1.65
2.76 -3.96
6.80 -1.66
6.22 -1.78
-1.17 -6.02
0.84 -5.40
1.92 -6.39
8.33 -0.12
7.37 -0.07
5.91 -1.59
3.54 -3.74
0.33 -5.52
1.44 -5.00
8.49 0.66
3.15 -3.73
1.70 -4.55
2.05 -4.24
1.61 -5.28
-0.56 -7.13
7.86 -0.07
5.93 -1.94
4.53 -5.27
-0.48 -6.08
2.07 -4.34
3.06 -5.09
2.07 -5.00
8.45 -0.55
4.15 -3.70
1.92 -5.05
2.07 -4.25
2.86 -4.64
2.55 -4.32
5.04 -3.55
-2.84 -6.78
2.81 -4.83
-1.95 -5.89
1.35 -5.37
6.32 -2.81
4.58 -2.99
1.76 -4.70
2.29 -4.16
2.25 -4.25
5.63 -3.12
5.70 -2.72
0.53 -5.74
4.86 -3.24
0.77 -5.78
2.95 -3.97
4.76 -2.74
2.33 -4.48
1.37 -5.22
2.38 -5.32
-1.03 -5.78
1.41 -4.76
2.80 -4.87
-2.06 -7.42
-1.06 -6.05
6.04 -2.10
3.72 -4.88
0.14 -5.80
1.51 -5.19
1.70 -5.20
1.51 -5.84
-0.78 -6.46
0.50 -6.78
4.21 -3.31
-0.35 -6.61
0.63 -6.19
1.86 -5.74
1.24 -5.54
-0.90 -6.37
1.26 -6.37
7.30 -2.87
2.79 -4.30
1.00 -5.52
5.59 -1.60
5.63 -2.13
-0.20 -6.96
1.41 -5.47
4.28 -2.41
7.65 -0.68
4.43 -2.46
1.61 -5.77
1.43 -5.22
0.84 -6.22
0.66 -6.07
5.36 -3.25
1.33 -5.51
0.80 -6.47
3.20 -4.65
-4.69 -7.22
-0.87 -6.19
6.41 -1.20
6.76 -1.76
8.06 0.36
9.13 2.22
0.79 -4.88
4.73 -2.90
1.33 -5.12
2.96 -4.82
-2.34 -7.06
3.52 -5.23
3.59 -5.40
0.16 -5.59
5.66 -2.01
2.86 -4.72
3.36 -4.88
2.40 -4.62
1.24 -5.22
1.05 -4.84
-0.08 -5.57
-1.35 -6.27
2.41 -4.67
1.39 -5.02
1.10 -5.09
3.28 -3.20
0.17 -6.87
6.53 -1.38
1.05 -5.24
-2.18 -6.06
7.39 -1.27
6.48 -3.60
2.28 -4.94
4.46 -4.15
5.53 -1.87
4.86 -2.71
-0.31 -6.16
-2.18 -7.99
-3.69 -8.21
-1.45 -8.60
-2.40 -11.93
-0.84 -9.25
-0.98 -7.37
-3.38 -9.84
-0.64 -9.37
0.27 -6.66
-1.20 -10.36
-3.30 -11.92
0.23 -8.38
1.45 -6.07
-0.01 -9.23
1.20 -8.85
1.32 -7.99
-0.91 -7.83
4.84 -4.67
1.32 -7.85
1.43 -7.11
1.03 -6.86
2.39 -6.22
1.32 -7.64
-0.39 -8.74
3.16 -4.36
0.32 -7.78
1.28 -7.56
1.32 -8.72
5.59 -3.64
3.96 -4.27
4.94 -3.10
3.95 -4.50
5.87 -2.80
2.93 -3.13
-0.09 -3.73
5.37 -1.23
1.30 -5.08
7.17 -1.89
7.12 -0.13
3.42 -5.25
0.47 -7.54
1.77 -6.48
-0.09 -7.82
9.35 -1.86
8.43 -3.21
4.78 -2.59
7.01 -1.51
8.00 -2.98
8.78 -2.14
8.29 -2.34
8.43 -1.23
4.84 -1.16
4.84 -1.33
4.39 -3.51
5.17 -6.91
0.48 -5.72
6.42 -2.82
5.04 -4.59
4.99 -6.68
4.97 -2.53
1.63 -4.86
4.79 -1.94
6.04 -2.98
5.22 -1.73
4.84 -0.63
2.36 -4.37
4.84 -0.18
5.41 0.37
5.12 -1.82
4.84 -0.90
6.70 -3.56
5.20 -4.88
4.84 -0.86
5.13 -3.88
4.48 -4.77
4.38 -6.10
3.00 -4.28
7.36 -2.30
4.33 -3.47
0.84 -5.91
-0.45 -5.80
2.98 -4.24
4.61 -3.26
3.73 -2.49
0.34 -6.15
4.84 -0.01
2.37 -7.21
4.17 -6.23
6.18 -4.39
0.41 -8.10
1.89 -7.46
0.46 -5.59
2.17 -5.35
3.47 -2.70
4.84 -1.24
6.29 -1.22
3.18 -2.98
4.56 -5.41
0.38 -7.09
3.29 -3.01
4.84 0.16
2.81 -6.66
6.00 -4.20
4.99 -2.62
4.84 -0.61
2.69 -4.55
7.54 0.36
4.84 -1.10
5.28 -3.37
6.06 -3.06
0.09 -7.26
4.84 -1.36
6.06 -1.58
4.33 -0.64
7.97 0.69
3.64 -5.21
1.52 -7.51
4.50 -1.02
4.26 -4.94
5.75 -3.00
4.87 -3.14
-1.63 -6.25
1.68 -3.95
6.83 -1.43
7.15 -1.84
5.22 0.82
4.84 -1.85
3.53 -5.07
4.53 -2.91
3.03 -5.01
4.03 -6.08
1.81 -3.84
4.54 -2.13
7.76 0.12
7.93 -1.05
1.24 -5.54
3.04 -2.98
2.26 -6.86
6.29 -1.83
2.04 -7.51
2.16 -3.59
5.58 -3.22
2.69 -6.51
4.84 -2.43
1.13 -4.02
3.32 -3.81
5.00 -2.70
5.45 -3.82
5.11 -3.92
3.16 -4.38
3.64 -4.87
3.96 -5.02
6.61 -2.10
4.12 -3.35
4.33 -3.41
0.40 -6.88
4.84 -0.69
1.34 -4.79
5.22 -3.31
2.55 -7.56
2.45 -6.90
7.76 -2.70
4.84 -0.21
4.84 -1.25
0.87 -8.13
2.83 -6.83
4.84 -0.10
4.47 -2.80
2.92 -8.22
4.18 -1.50
2.40 -6.63
7.96 1.07
5.06 -2.17
1.15 -6.13
4.32 -1.34
3.41 -5.61
5.22 0.14
4.84 -2.12
3.92 -6.74
4.84 0.21
1.73 -7.33
6.81 -3.77
2.92 -5.10
5.14 -1.06
2.84 -4.50
1.63 -5.45
4.91 0.35
4.21 -3.30
3.35 -4.38
5.47 -3.01
6.06 -0.95
4.36 -3.33
4.72 -1.42
6.38 1.79
6.60 1.30
7.61 1.07
6.05 -0.67
6.34 0.98
4.35 -0.72
4.00 -1.15
3.86 -0.95
2.31 -2.84
4.34 0.38
3.94 -1.64
2.69 -1.25
7.62 2.07
2.90 0.11
4.63 -2.64
7.49 3.70
3.65 -1.46
1.81 -1.62
-0.21 -5.74
0.17 -4.69
4.08 -4.73
4.21 -3.75
2.54 -7.30
1.24 -8.76
2.14 -5.05
1.03 -8.37
0.71 -9.10
3.26 -5.05
4.25 -5.65
3.03 -4.94
3.16 -5.05
4.25 -6.33
1.06 -8.60
6.97 1.92
6.95 0.84
5.89 -0.20
4.93 -2.22
7.13 3.86
2.75 -4.55
5.99 0.23
5.57 -1.61
6.67 1.96
4.99 -2.72
6.76 0.14
4.09 -3.02
4.92 -0.99
7.29 2.22
6.02 -4.50
4.31 -2.91
10.35 2.78
5.33 -3.78
12.43 1.57
9.05 2.83
6.23 -3.30
4.78 -3.98
11.69 -0.29
5.80 -5.45
10.22 -1.53
6.23 -3.56
9.07 -3.85
9.15 0.19
0.72 -4.63
6.23 -1.67
6.19 -2.82
3.49 -1.15
10.24 -0.22
9.41 1.26
7.61 -0.80
6.23 -2.51
5.94 -4.60
2.40 -3.09
0.53 -6.93
6.23 -5.24
3.37 -4.75
5.50 -2.79
6.23 -3.84
9.31 -0.28
10.73 -0.43
11.44 1.48
6.23 -0.92
6.23 -3.01
4.07 -1.48
-1.25 -6.38
8.82 2.88
7.05 2.93
2.03 -4.88
6.23 -4.22
6.23 -2.62
6.23 -5.69
7.74 -0.35
5.53 -5.71
7.48 -2.72
6.23 -2.63
8.93 -3.60
7.20 -0.11
6.23 -2.60
6.38 -3.63
11.30 2.35
6.26 -4.36
7.90 -4.88
6.21 -3.88
8.49 -2.93
6.23 -4.75
0.43 -6.89
2.66 -6.61
1.72 -6.74
0.79 -7.21
1.46 -5.97
2.85 -4.21
-1.10 -6.31
-0.60 -6.37
1.56 -9.07
-2.05 -8.08
2.59 -4.98
-2.30 -9.41
-1.16 -7.47
3.71 -2.87
-1.44 -8.51
-1.14 -8.44
-1.25 -8.20
6.15 1.91
7.04 2.71
4.76 -0.50
5.84 -0.82
4.51 -2.10
6.41 0.22
6.96 3.17
3.82 -3.84
6.72 1.37
5.13 -0.68
6.19 0.20
5.78 0.51
6.10 -0.30
5.56 1.03
2.35 -5.17
5.02 -1.34
6.38 0.06
5.20 -3.59
5.25 0.69
4.34 -2.75
6.59 1.90
6.58 -2.52
4.28 -1.38
6.36 1.21
6.67 -1.24
6.25 1.26
5.97 1.77
5.56 -1.25
6.14 0.14
5.70 -1.66
5.73 0.36
6.97 0.74
6.85 3.19
