# Supplementary material for: De novo design of immunoglobulin-like domains
Source: Nat Commun. 2022 Oct 3;13:5661. doi: 10.1038/s41467-022-33004-6 (PMC9530121; doi:10.1038/s41467-022-33004-6)
Supplement: Supplementary file 6 — Source data [file 41467_2022_33004_MOESM6_ESM.zip › FigS2d.txt]

# slide
2.82
-6.15
-2.85
-9.15
-9.90
7.88
-2.20
7.80
0.71
-7.62
-6.84
2.53
0.58
6.80
-1.74
1.19
-7.52
-5.93
2.71
3.96
2.75
-6.31
4.98
-0.38
-4.73
1.74
3.57
2.01
-0.90
1.55
-7.11
5.35
-9.12
-1.16
-1.66
1.20
-4.77
2.37
-0.61
-3.62
-3.41
-3.97
6.99
5.02
-0.33
4.54
-0.10
4.79
5.04
-0.99
4.62
-1.60
5.35
2.00
-2.39
5.48
1.60
-2.13
-1.46
1.42
-9.38
2.08
-5.24
2.47
-0.46
-9.56
2.54
-5.11
2.56
-0.29
-13.82
-13.85
-5.96
-8.71
-0.18
-1.39
-9.32
-6.78
0.65
3.59
4.07
4.00
-0.29
1.57
1.83
1.64
1.82
1.62
1.66
-0.19
-8.93
8.89
9.00
8.86
9.21
9.96
-7.65
1.00
-1.04
6.50
-0.39
-4.58
-3.72
-3.81
2.35
1.86
0.98
2.04
5.27
1.04
0.29
-3.85
-0.54
0.30
-8.34
-1.82
0.37
-8.09
4.64
0.47
0.49
3.64
1.57
0.74
4.08
0.84
0.91
3.36
2.16
0.84
-0.41
1.98
3.93
-0.00
1.51
3.45
8.79
8.57
-2.66
-3.37
-8.77
0.01
4.08
1.72
-8.75
-8.12
-2.57
-2.94
-12.62
9.02
-4.10
-11.85
8.86
1.61
1.36
-3.31
-3.06
-5.05
-1.35
-1.69
5.27
-11.57
-0.02
-3.26
-3.22
4.64
-3.09
2.43
2.61
-8.07
-9.20
-11.15
-5.69
0.17
-2.65
2.11
-4.35
-3.22
6.27
-4.44
4.08
-1.25
-6.54
2.85
1.03
5.60
2.25
-4.32
-9.85
-9.66
1.54
-2.76
0.47
0.47
0.46
0.47
0.46
-7.02
7.93
-4.19
5.31
-3.94
-8.12
-8.97
-4.14
-3.45
-9.38
-7.92
4.82
5.13
-0.05
1.24
1.79
3.79
5.18
0.15
1.65
0.24
0.20
4.41
-2.54
2.33
4.17
-3.49
-1.89
-1.68
-3.83
7.28
4.49
-5.79
4.50
5.82
-1.13
-1.49
-1.74
-1.62
1.05
-0.63
8.51
-8.71
8.58
-8.47
4.07
4.74
6.03
0.02
5.41
0.57
9.66
5.33
0.54
9.79
-2.02
3.78
6.90
-0.24
3.60
4.80
4.78
5.71
1.42
3.22
5.87
0.48
3.41
-0.19
0.31
7.78
2.58
4.74
3.33
-1.41
2.74
1.85
3.67
2.64
2.18
2.40
2.96
2.34
4.50
3.40
-1.21
2.40
1.87
3.37
3.01
1.97
2.68
3.48
1.59
1.83
2.19
-1.80
3.19
2.85
0.42
-0.74
4.37
-5.87
5.89
-6.10
6.15
-4.60
4.26
6.74
2.84
-3.06
5.43
1.56
4.11
1.47
-15.02
0.20
-4.26
-8.56
0.96
-2.43
-5.11
5.03
3.24
3.35
3.25
3.51
3.01
2.75
3.23
1.49
-2.23
-1.92
2.91
2.74
-5.20
4.58
-7.63
-5.30
3.29
-1.74
-2.00
-0.30
-1.75
0.92
0.80
1.15
-2.89
9.48
8.05
-5.74
2.81
3.89
6.67
6.48
-6.54
6.44
6.15
6.14
6.52
6.25
6.60
6.35
6.50
8.87
6.73
6.51
6.08
6.42
6.49
6.57
6.56
6.12
6.59
6.41
6.40
6.12
1.08
0.42
1.19
10.22
-6.57
9.95
-6.91
-3.88
-2.75
-3.77
-3.24
-1.00
-1.82
3.92
2.28
2.16
-5.37
-1.85
3.86
1.97
2.15
-5.56
3.87
-0.17
7.50
4.33
-0.58
8.95
-6.21
-6.01
-9.95
-0.73
-7.64
4.03
2.77
-0.11
5.17
0.82
3.73
2.00
1.70
-3.27
0.08
1.76
-0.24
1.01
3.47
2.00
-3.47
0.81
2.82
3.48
1.83
-0.27
-3.12
0.91
2.29
-2.13
3.96
1.88
-3.14
0.60
2.12
7.01
6.64
4.12
7.13
-1.20
-0.43
-1.50
-0.38
1.18
-0.49
3.35
-2.80
12.14
12.07
2.78
6.71
1.03
5.99
0.58
-7.31
-5.35
4.79
5.38
5.21
5.43
1.28
-5.73
0.76
1.25
-0.38
-4.67
5.83
-6.85
-7.21
-2.80
4.80
5.66
2.59
2.53
-1.12
-7.33
-5.83
-7.27
-5.76
-7.34
-5.91
-4.47
-4.25
-1.26
-4.21
-4.32
-1.18
-7.98
1.35
2.60
2.66
2.37
5.63
3.03
7.08
-5.03
8.18
-3.74
-3.34
2.61
-6.98
-4.75
7.16
-4.73
7.18
-4.94
7.22
-4.90
7.07
-4.61
6.95
-5.11
7.28
-3.76
-4.73
-4.42
-4.22
4.55
0.19
1.78
-8.26
5.53
5.07
0.38
0.19
1.02
-9.79
2.51
2.40
3.46
3.65
-4.19
-3.78
4.95
-3.58
-4.16
-4.44
-4.53
-5.14
-4.16
-2.38
1.69
-15.35
-15.20
-15.10
-3.65
-3.69
0.42
1.50
-5.12
13.37
13.37
5.34
5.42
5.04
5.09
5.49
0.86
-1.19
-1.31
2.25
4.73
0.71
2.28
-5.19
5.03
3.90
2.26
4.53
0.73
2.35
-4.98
5.71
3.92
-2.90
-2.82
-3.03
-6.94
-4.44
-6.66
-3.69
-7.37
3.09
0.41
0.34
2.87
0.30
-4.45
0.35
-5.37
0.15
-5.20
4.15
-5.91
-0.44
-0.42
-0.46
-0.42
-0.37
-0.37
-0.38
-0.47
-0.42
-0.37
-0.68
-0.49
2.12
4.77
1.64
3.59
0.21
-7.82
3.78
-2.47
-2.51
-0.90
1.09
4.34
-6.42
-1.34
0.85
3.06
-0.82
0.78
4.21
-1.18
1.09
6.49
4.80
-4.54
-0.49
0.74
5.34
-4.38
-1.05
0.96
4.34
0.16
1.25
0.58
0.98
5.40
5.27
5.47
5.66
5.93
5.68
5.96
5.22
5.06
5.76
5.03
5.66
5.14
5.25
-0.28
1.63
2.11
-7.36
7.15
-1.21
7.33
-1.03
1.09
-3.02
-4.38
-1.81
-10.22
-10.24
0.97
0.55
3.94
-2.24
-8.54
-2.19
-8.26
3.20
-2.03
-8.39
3.39
-1.96
-8.50
-1.41
2.71
-2.42
7.53
-3.68
7.40
-2.75
7.56
-3.93
7.36
-3.12
4.06
3.11
2.22
-0.92
-0.95
-0.95
1.44
-0.79
-0.98
1.72
5.97
-5.67
6.25
-5.49
3.88
1.06
2.10
4.36
4.37
2.53
0.08
-2.36
-0.38
-2.37
-6.51
-1.51
-7.15
-1.59
-7.20
-1.68
-7.86
6.32
8.29
0.96
-6.90
-2.86
-1.23
-1.62
4.46
-8.28
-0.83
0.33
1.63
-8.23
-0.92
0.51
-3.57
0.40
-8.03
5.04
1.98
-1.81
0.28
6.89
-1.56
5.38
-1.83
5.57
-7.32
11.39
-4.21
3.80
-0.83
4.99
4.23
3.23
1.67
-0.40
-0.35
2.42
1.70
6.20
-9.81
-4.05
-6.01
3.96
4.10
6.88
4.57
0.48
1.87
-3.05
-1.35
2.04
0.94
-0.39
2.13
2.35
-3.81
-10.10
-9.73
7.06
6.77
7.56
-7.24
-0.52
-1.67
-2.93
0.55
-0.51
-1.77
-3.85
0.29
2.39
0.89
-5.78
-4.42
1.08
0.45
5.85
-4.22
-7.41
5.89
4.66
-0.23
-7.81
6.29
5.24
-1.92
-7.67
5.69
-0.78
-7.27
6.24
4.95
1.01
0.90
-6.27
4.97
1.05
0.29
3.01
0.72
4.23
0.37
-2.69
2.56
0.45
5.45
3.25
3.06
-6.04
-3.20
-5.78
-3.49
-6.89
-3.49
-6.99
4.70
4.31
5.40
4.28
-3.24
-2.53
4.90
11.83
-11.98
2.28
4.28
2.26
-0.79
7.07
0.57
1.66
2.19
4.04
5.77
0.64
1.99
1.79
4.26
5.56
4.74
3.85
3.66
-0.96
4.02
3.47
0.86
0.85
-0.20
0.25
4.03
-5.47
0.06
3.89
-5.23
0.08
4.00
-5.22
0.04
3.82
-5.78
-0.02
4.01
-5.68
0.28
4.16
-5.77
2.12
-0.26
5.08
4.35
-9.74
1.16
1.29
0.97
1.65
0.80
0.98
-4.29
-9.10
-8.87
3.86
3.76
1.78
0.90
-1.26
6.45
-1.26
3.25
3.33
3.14
6.60
5.82
6.75
5.64
5.95
-4.65
-4.16
1.58
-6.70
6.29
1.68
-6.97
6.80
3.95
6.56
0.73
0.35
4.92
5.06
5.16
-5.47
4.36
-5.26
4.76
-4.00
-1.58
-9.74
-9.78
-5.11
4.69
4.21
-8.21
1.62
1.16
-4.13
-8.42
0.33
-4.64
4.89
-3.36
-3.13
2.31
2.13
-0.01
0.00
-0.26
-0.43
4.51
-0.81
6.11
-0.28
-0.91
1.60
3.48
-8.84
-4.74
-5.20
-4.66
1.62
5.20
3.04
5.05
-1.61
-1.01
-7.35
2.63
-3.69
2.43
3.17
3.13
3.05
3.27
3.19
3.42
4.01
4.53
3.10
3.32
0.31
0.47
0.53
4.61
5.25
0.98
3.39
3.51
4.66
1.99
1.32
0.91
3.52
3.68
1.11
2.01
1.43
-6.48
3.56
9.14
-4.13
5.85
2.39
-7.41
-4.59
-7.36
7.11
-2.17
6.76
3.27
-4.61
-9.09
-8.29
3.13
-4.64
-9.30
-8.28
2.95
-4.39
-9.00
-8.42
2.94
-4.11
-9.46
-8.04
-7.13
3.08
3.66
0.20
1.70
1.47
1.87
1.19
2.00
1.61
2.37
0.94
-1.12
-6.65
-6.01
-6.00
-6.05
-6.01
-9.62
-0.66
-0.60
3.53
1.38
-1.58
3.73
-6.24
-5.26
4.44
1.65
-6.09
2.59
-4.83
5.07
-1.22
-1.43
3.31
6.72
4.55
-7.81
0.18
1.32
2.07
-3.80
2.33
3.02
2.40
7.02
2.19
3.31
0.28
-2.16
2.38
-6.10
2.51
-4.44
0.33
2.59
-7.31
-6.05
-4.74
-5.66
4.01
-2.77
4.12
0.27
-5.38
-2.15
4.23
0.26
-5.56
-2.53
4.12
0.26
-5.48
1.84
2.34
4.68
2.68
3.05
2.74
3.48
4.44
6.82
5.09
5.24
-4.79
-4.76
-4.69
-4.47
0.99
-0.53
1.50
7.46
1.47
1.48
7.09
1.41
1.52
2.01
2.18
-1.38
-1.95
4.03
2.33
-2.06
0.75
-0.37
2.35
-1.96
1.17
-0.44
3.34
-2.05
1.78
1.55
1.91
1.98
-1.42
-0.98
-1.27
-1.22
-0.41
-0.93
-0.64
-1.41
-0.53
0.01
1.37
0.70
-0.60
1.58
-6.51
3.71
-6.79
1.22
1.89
-6.45
3.88
-6.75
1.52
2.74
1.17
0.58
1.17
5.03
3.10
-8.61
-9.53
-7.77
-7.19
-7.55
-1.38
5.74
-2.40
-1.76
4.47
-2.43
-2.13
4.42
2.46
2.53
2.88
-5.22
4.47
4.35
4.32
4.50
-1.28
7.20
7.20
5.65
2.36
-6.09
0.19
1.15
-6.02
-1.27
-6.60
-1.26
1.87
-1.50
3.60
3.17
1.82
-0.80
5.89
-5.14
2.58
3.31
-7.31
-6.98
-6.83
9.41
7.57
-2.96
7.84
-5.10
-9.95
-10.08
-10.50
-9.70
4.17
4.74
3.03
0.47
3.69
0.98
2.33
2.33
1.75
5.46
1.82
1.81
5.90
1.68
-4.36
2.34
-13.59
3.18
0.91
7.01
-2.85
-2.61
0.03
-7.92
-5.05
-5.09
-4.79
1.74
3.53
-0.83
7.10
7.20
6.64
3.89
0.90
-4.39
-13.72
6.52
-2.68
-13.73
6.25
-3.34
-13.85
6.39
-3.55
-13.95
6.32
2.82
2.74
2.78
2.69
-0.23
-0.07
-7.32
5.96
-2.09
-2.37
-0.42
-0.39
-15.21
-0.51
-0.12
5.21
5.65
4.31
5.40
4.70
5.60
2.03
4.78
2.01
4.16
2.49
3.67
2.55
4.32
-8.53
1.64
-0.09
1.75
-0.24
1.24
-0.27
10.53
4.73
2.69
0.09
2.83
2.75
2.88
2.05
-4.29
5.40
3.32
2.21
6.77
3.35
-6.36
1.57
4.70
0.64
-0.18
4.10
0.94
-3.66
-6.51
-3.05
-10.24
1.36
1.19
-2.70
2.00
3.67
1.43
2.19
3.90
1.26
2.79
4.15
1.60
2.61
3.49
1.68
0.96
3.25
3.76
3.00
-7.03
-6.91
-6.96
-6.43
4.25
5.21
2.88
6.70
2.25
-3.86
-3.66
-2.06
-3.76
-7.57
-7.62
3.97
0.30
6.89
1.64
1.62
2.91
5.57
-6.41
-5.31
4.62
-0.79
3.27
2.61
-3.32
3.07
-0.65
-6.28
3.48
-6.04
-6.08
4.04
-6.30
0.80
3.22
-0.97
5.47
1.53
1.49
2.63
1.43
2.30
2.52
1.63
2.16
8.84
2.61
5.00
0.78
1.02
-1.32
8.01
1.37
0.58
2.45
5.22
1.01
1.57
2.05
1.27
0.62
2.81
-5.19
-3.31
3.16
-3.64
-2.25
0.24
-3.51
1.23
2.03
3.33
3.56
3.92
-2.40
-6.98
-6.67
3.74
0.07
-6.28
3.43
0.00
-6.37
3.17
0.70
-6.38
3.54
-0.51
1.28
4.51
1.98
1.62
-2.16
-5.28
-6.71
-20.48
2.59
0.28
-7.77
-6.61
8.71
1.79
5.76
-4.46
1.70
3.35
-3.59
-2.98
-2.69
3.20
-0.66
-1.71
-2.28
-2.38
1.93
-8.57
2.69
1.17
2.89
1.43
2.69
0.96
2.98
-2.04
1.67
-4.13
-4.11
5.28
4.99
0.31
1.01
-10.56
1.49
2.55
3.84
1.33
1.67
2.23
3.88
1.38
-6.15
0.69
2.49
3.74
1.77
4.02
3.35
1.71
8.06
2.71
7.98
2.90
-0.93
-0.45
2.09
3.28
0.89
1.98
3.22
-3.74
1.55
2.22
1.47
1.62
0.55
-2.94
3.45
-5.82
2.74
-6.28
4.06
4.86
-5.49
-0.92
0.64
3.47
0.44
2.04
0.61
3.71
0.92
2.23
1.04
4.71
-1.16
0.82
1.83
-0.47
1.14
-1.77
7.88
-2.08
0.11
-1.93
-5.51
3.50
3.65
1.03
3.82
4.99
4.41
-4.38
3.61
3.64
0.94
3.82
4.69
4.06
-2.21
4.27
3.49
1.54
-10.34
3.47
1.33
-11.20
3.18
1.42
-10.88
3.29
0.83
-5.26
-10.65
0.72
-1.64
2.18
2.93
0.52
-3.23
-1.56
-4.47
-3.36
-1.50
-5.21
3.16
6.33
-1.97
2.94
6.61
-2.08
-5.47
1.39
3.98
1.60
1.54
3.31
0.34
6.17
3.66
0.28
6.35
3.22
0.10
6.24
-7.65
-1.21
-7.84
-6.45
-0.61
-8.01
-7.23
-0.40
-7.31
-6.72
-0.72
-7.90
-6.24
-6.17
-5.76
-1.57
0.95
-2.12
2.54
5.59
-6.33
-5.48
-1.89
1.06
-1.97
2.67
5.96
-3.00
-2.84
6.25
-9.83
6.09
-10.01
-0.04
3.57
0.43
5.33
2.60
-4.83
-3.11
2.11
2.07
-4.86
-3.27
5.23
-0.97
5.14
-4.30
0.86
5.64
2.29
-4.10
-3.82
-4.08
5.64
-4.61
4.46
-7.85
1.55
4.14
-2.87
-3.10
-3.11
-2.89
-0.33
2.86
3.45
2.78
-4.52
-4.53
-2.99
-2.62
-2.62
1.65
3.14
3.69
-4.53
3.21
-5.78
-4.20
0.49
-5.42
-5.43
-5.62
-4.45
-5.92
-4.59
-0.53
-6.51
3.14
3.75
3.11
3.70
4.67
-12.62
-4.24
5.88
-7.67
4.06
4.09
-0.13
3.92
-0.23
-0.52
5.51
-0.96
4.97
0.69
2.80
-2.37
6.54
3.27
6.48
3.25
3.65
3.63
3.77
3.32
7.82
-3.90
5.71
-6.59
2.86
3.39
6.92
-4.31
5.33
4.54
-0.39
6.53
0.76
0.52
2.62
-2.10
5.67
-2.01
6.17
-1.94
7.36
8.02
0.79
0.05
4.28
4.06
4.06
1.51
2.04
2.17
4.48
-6.14
-4.15
-1.81
-6.96
-5.25
1.71
-5.92
-2.68
5.78
1.35
-9.61
-1.51
-0.02
-0.32
-8.20
-5.34
0.70
-1.82
-2.92
6.99
7.35
4.09
-4.09
-0.30
-2.83
-4.15
7.21
-4.36
8.86
8.91
5.95
2.26
2.91
-3.87
5.00
-1.54
-1.22
-4.63
-5.06
-4.88
-6.98
0.54
0.97
0.16
6.04
5.83
4.48
5.41
4.61
-0.04
1.29
0.79
5.19
-6.26
5.28
-6.39
5.19
-6.28
3.56
3.33
-1.66
5.79
6.77
5.75
5.76
6.33
-0.62
-4.60
-7.76
6.65
3.07
6.78
3.06
-7.55
-3.36
2.32
2.33
-7.16
-6.78
2.50
-3.04
2.57
-7.16
-6.93
4.24
7.48
-6.10
4.87
-2.22
-7.16
1.62
-7.05
5.33
1.28
0.26
2.19
0.23
2.74
0.57
0.08
3.01
0.79
0.40
2.71
0.20
2.93
0.69
0.08
3.14
0.66
0.35
2.33
0.75
-0.01
2.99
0.84
0.25
2.99
0.93
-5.35
-10.16
12.58
-1.33
-1.54
-9.38
-9.36
9.11
4.90
2.29
3.81
2.11
2.54
-6.63
4.12
1.33
-6.87
3.60
1.15
-6.78
-0.12
3.84
0.68
-4.79
-1.54
-5.41
3.80
-4.04
-6.83
0.55
3.76
-4.56
-4.24
1.97
1.82
1.75
1.86
2.02
1.81
1.84
1.82
1.93
1.96
1.85
2.00
1.58
2.27
1.90
5.87
5.56
3.16
5.99
3.12
5.64
5.75
-1.83
-6.55
-7.89
-1.32
-5.36
-4.52
-2.64
-4.25
-11.90
-3.34
-3.01
-4.51
-5.94
-1.44
-8.61
-8.12
-1.52
-1.57
4.93
4.88
4.97
4.63
4.41
5.83
1.60
-0.04
-0.92
1.60
-5.54
-1.88
2.69
-12.21
-7.61
-6.10
0.93
0.86
6.28
1.35
-9.59
-2.12
5.92
-1.28
5.99
3.41
0.21
0.51
6.05
1.68
7.37
-0.61
7.39
-0.77
2.30
4.01
-9.05
-8.92
-4.47
-6.15
4.24
0.43
3.56
-1.83
3.86
0.26
4.02
-2.04
-4.45
-6.11
-5.98
1.03
8.26
-2.45
-0.50
-1.95
-0.73
-2.93
-0.41
-2.35
-0.77
-2.49
-0.37
-2.46
-0.92
