# Supplementary material for: De novo design of immunoglobulin-like domains
Source: Nat Commun. 2022 Oct 3;13:5661. doi: 10.1038/s41467-022-33004-6 (PMC9530121; doi:10.1038/s41467-022-33004-6)
Supplement: Supplementary file 6 — Source data [file 41467_2022_33004_MOESM6_ESM.zip › FigS3a.txt]

15.4 50.62 -29.15 -2.15
10.42 39.55 9.2 14.62
8.9 33.03 6.42 21.26
12.05 32.95 -11.54 17.94
12.23 4.57 -44.63 30.16
10.05 29.63 -0.37 9.38
11.15 36.79 15.59 32.61
12.62 11.43 25.16 6.55
10.78 22.46 -18.67 4.69
13.06 27.88 -19.9 -23.73
13.07 55.6 -24.41 14.67
10.33 35.17 -8.05 14.06
13.02 34.14 -19.95 10.5
10.61 33.8 -32.02 29.98
13.39 33.41 -27.98 -22.09
10.14 31.79 -11.93 18.57
9.48 27.81 -17.83 16.98
11.69 17.66 44.8 2.64
9.89 41.68 10.49 -2.26
11.36 38.71 -28.4 2.26
11.03 23.75 -26.0 -12.09
11.51 41.47 -11.35 24.51
11.62 6.08 51.83 -11.98
10.47 32.11 -29.75 32.0
10.57 25.31 -25.28 3.62
12.8 24.42 -18.19 -19.95
12.34 25.46 -1.79 26.24
10.98 26.39 -20.92 -2.68
10.67 32.93 -15.19 -2.59
11.13 28.67 -25.72 -9.4
10.86 21.34 -18.72 2.89
10.44 26.36 -17.17 29.7
12.59 32.62 -17.75 14.97
16.31 53.02 -34.12 0.15
14.89 53.86 -38.4 8.89
10.34 25.76 -24.91 38.58
12.58 29.29 -4.16 38.18
10.83 30.44 -36.04 30.8
12.84 55.56 -28.69 18.38
10.87 29.2 -16.45 -1.48
14.61 35.43 -43.6 -7.38
11.4 29.33 -28.61 -4.92
9.86 69.77 12.25 11.64
11.27 45.11 8.08 15.92
9.48 28.14 -4.92 8.63
11.11 37.78 -43.19 25.96
10.42 37.0 -29.99 26.45
9.99 31.45 0.95 23.62
14.02 43.33 -37.12 -1.59
11.68 44.74 -18.04 13.91
10.0 84.28 58.01 43.31
10.16 33.15 -21.39 2.67
10.58 39.18 -35.52 -9.02
10.95 24.01 -18.52 -1.18
11.52 46.01 11.76 17.25
9.22 35.29 -15.08 -7.83
10.68 18.79 -11.67 2.46
13.2 39.05 -32.64 -9.48
9.86 27.44 18.28 33.63
10.41 52.17 11.11 19.8
15.1 45.85 -45.73 30.82
10.57 16.68 -7.74 -0.99
11.15 22.05 10.02 4.31
10.62 17.43 -9.99 1.74
10.24 25.43 -27.6 37.58
12.09 14.35 -45.49 31.29
9.03 19.45 -3.78 -14.11
13.23 53.14 -28.21 15.77
8.95 22.29 -6.11 -15.29
12.77 56.12 -15.7 2.92
12.82 22.05 36.66 18.03
11.16 28.44 -24.74 -9.18
13.64 35.53 -31.0 -11.43
10.15 40.97 -2.37 -0.9
9.98 31.35 1.49 21.6
10.91 24.68 -18.69 -3.31
10.14 33.63 19.11 28.73
11.35 46.59 7.0 17.49
11.7 44.22 -12.56 7.58
10.05 35.75 16.97 11.13
9.38 25.61 -17.21 33.28
10.58 25.14 -16.0 -5.75
10.29 24.74 -19.08 4.4
11.51 51.38 -19.6 -0.38
11.03 43.27 -15.89 3.4
10.65 18.76 -4.69 4.77
10.86 27.58 -15.82 -1.16
12.05 36.9 -8.75 -6.41
13.08 27.59 -19.81 -12.72
12.35 23.59 -17.69 -1.0
10.52 26.19 -28.22 35.76
9.24 22.04 -6.78 16.93
10.11 28.73 2.38 2.55
15.09 31.12 -36.0 2.35
12.11 52.93 -20.41 -5.86
12.22 43.35 53.42 26.88
9.19 25.82 24.53 -13.4
12.37 41.22 53.42 26.3
9.46 43.28 4.69 -9.49
11.82 46.81 -9.89 -0.71
14.25 56.44 -25.66 4.24
12.58 34.07 64.03 14.17
11.82 45.51 4.48 4.07
11.1 26.05 -21.36 -0.98
10.81 22.93 -16.79 -2.25
10.04 35.77 -27.01 15.08
9.04 27.68 -8.2 28.37
11.52 16.41 13.17 -12.41
11.51 40.44 -8.79 -19.98
18.25 57.44 -28.39 2.74
12.84 37.74 -4.92 3.91
11.91 2.64 56.87 -14.79
15.26 77.48 -49.74 -23.64
11.72 13.61 -29.53 6.62
14.11 42.64 -24.26 -13.28
14.79 41.74 -35.58 -11.02
9.54 36.66 -18.25 12.42
9.41 36.57 -18.37 9.13
9.89 36.58 10.39 -0.83
10.41 28.7 -20.24 29.37
11.22 25.1 -23.59 -2.24
10.81 28.99 -34.35 33.12
8.79 32.56 -16.85 -16.04
9.41 40.14 1.88 16.72
10.57 34.63 -31.24 27.01
10.71 35.82 -40.56 30.32
10.78 48.02 -13.41 22.57
10.66 22.41 -10.8 -4.34
12.38 34.43 -9.05 16.42
14.9 54.38 -32.35 9.18
10.32 41.92 -8.99 16.43
15.86 49.86 -31.93 4.56
11.19 15.66 28.93 1.41
10.48 44.69 -9.31 7.28
10.75 19.23 -17.32 6.43
12.06 36.19 18.52 31.33
10.73 18.81 -13.82 0.97
10.29 34.92 1.32 -19.41
10.22 44.56 3.59 2.01
9.18 31.81 5.6 21.83
12.33 34.53 -24.58 11.74
10.99 25.05 -18.43 -2.81
10.89 28.24 -17.1 -2.64
10.88 31.59 -31.83 29.44
10.62 23.88 -25.35 4.04
11.92 63.31 -1.88 37.45
10.7 25.75 -26.86 0.74
11.33 22.1 -13.28 3.64
11.14 27.65 -26.49 -5.14
9.97 30.32 -11.8 13.59
10.8 17.07 -14.07 0.53
10.61 36.46 11.13 4.69
10.08 27.46 -19.73 1.78
10.84 29.73 -35.2 31.74
10.58 17.74 -10.58 1.73
9.85 33.31 -9.47 17.24
12.35 47.37 -8.63 -4.75
12.1 25.28 0.41 3.21
10.83 18.18 -8.45 2.12
9.95 37.96 1.47 -9.63
11.67 48.42 -11.37 14.0
10.38 23.23 -32.68 31.68
10.09 85.06 58.29 44.96
8.98 29.23 -2.87 6.63
12.12 28.2 -4.11 23.61
11.95 40.23 -16.51 6.47
10.24 21.47 -8.58 1.04
14.9 37.28 -37.49 -7.04
11.06 28.1 -25.91 -16.66
11.94 30.56 -6.71 21.56
11.38 45.49 13.36 13.81
9.88 39.96 -11.05 5.12
15.59 29.0 -25.81 32.17
12.26 34.3 -22.6 21.25
10.36 48.41 -20.63 11.05
10.88 17.21 -11.93 0.33
10.63 25.72 -18.98 -10.66
11.31 30.37 -25.48 -1.47
10.34 25.06 -25.9 37.18
12.21 33.05 -9.93 18.85
14.83 46.66 -40.39 -16.13
9.59 21.78 -6.8 22.49
14.57 44.31 -41.75 -29.58
15.08 38.14 -40.15 -6.51
12.75 36.38 -3.43 -6.86
11.57 45.04 -1.49 5.34
13.1 31.5 -33.03 -10.09
12.79 21.15 -15.05 -24.74
10.81 39.39 2.15 -3.77
10.94 65.22 5.74 17.71
11.15 30.32 -26.13 -9.23
9.56 43.29 5.31 -9.51
10.72 17.95 -12.5 0.74
10.67 16.71 -8.57 -1.39
10.65 31.78 1.4 7.44
10.34 27.72 -7.32 23.77
14.39 52.59 -52.52 -18.84
15.31 30.58 -20.69 -7.89
12.8 39.83 -11.32 -6.11
12.32 22.06 -10.05 0.49
10.3 45.33 -7.25 5.59
10.53 23.3 -14.76 -7.85
10.71 20.69 -6.28 -1.56
10.5 19.54 -12.32 1.15
10.19 20.19 -24.85 35.78
13.11 24.95 -17.05 -23.55
10.51 23.26 -7.22 -0.47
12.43 11.25 24.95 1.91
11.11 32.58 3.35 -4.67
10.54 34.7 -27.51 27.38
12.06 10.71 30.43 -15.28
10.62 43.23 -0.55 24.8
12.2 39.2 53.75 27.24
11.25 28.08 -22.42 -5.7
10.67 21.3 -12.02 -0.17
14.42 30.88 -30.5 -10.28
10.4 32.11 -23.0 10.77
12.57 8.21 -42.42 30.34
10.5 29.66 -30.4 31.95
10.54 46.2 -20.59 5.25
10.63 18.36 -14.11 3.77
10.3 48.15 -11.99 17.17
10.7 48.42 -7.19 8.66
9.07 29.63 -11.04 6.54
9.82 41.49 3.05 -2.42
11.19 23.92 -23.41 -0.02
12.08 11.75 25.48 -13.08
10.66 16.3 -7.84 -0.26
10.55 20.97 -13.6 1.57
10.35 32.42 -0.77 -1.82
9.86 26.16 -5.59 8.21
10.25 30.4 -6.57 18.86
13.54 29.72 -15.23 4.0
10.12 57.99 26.92 27.65
12.02 34.16 3.61 -7.24
9.75 29.84 -3.35 3.02
11.07 18.41 21.49 1.58
10.54 38.18 6.92 3.18
11.68 36.55 7.15 29.92
10.4 32.88 -14.7 22.67
10.04 34.48 -11.82 22.8
14.01 45.68 -32.05 -2.81
11.53 64.3 1.09 37.88
11.84 43.82 13.16 26.33
11.49 34.2 4.82 26.82
11.33 46.66 14.39 -0.22
10.78 33.48 -34.15 29.13
12.46 30.43 36.24 14.15
12.02 24.37 -5.51 0.51
12.27 48.31 -6.26 -2.34
9.58 17.91 -19.6 -10.26
9.66 15.04 6.18 -25.8
9.94 34.6 -13.38 20.06
10.52 24.83 -18.4 -9.05
11.97 58.32 -2.93 33.53
11.84 60.69 -1.37 35.72
14.41 53.84 -18.44 11.47
10.75 18.54 -12.37 0.02
11.07 69.12 32.1 4.96
10.76 25.71 -19.53 -10.1
12.45 39.84 -13.16 19.14
10.17 33.94 23.55 32.58
10.12 30.03 -3.92 11.42
12.13 10.06 28.12 -14.02
11.28 9.36 53.99 -13.6
12.04 52.44 -11.23 3.69
10.58 44.22 5.96 28.65
14.8 37.55 -45.3 -19.36
11.61 32.18 27.97 20.69
10.34 15.0 -2.31 22.33
10.94 27.57 -20.97 -1.72
9.95 34.34 4.49 -0.27
11.37 -0.42 -11.19 32.64
