# Supplementary material for: De novo design of immunoglobulin-like domains
Source: Nat Commun. 2022 Oct 3;13:5661. doi: 10.1038/s41467-022-33004-6 (PMC9530121; doi:10.1038/s41467-022-33004-6)
Supplement: Supplementary file 6 — Source data [file 41467_2022_33004_MOESM6_ESM.zip › FigS3b.txt]

9.81 -9.77 0.9 0.07
9.64 -9.28 0.59 -2.53
11.8 -11.71 0.63 1.29
9.83 -9.1 -2.21 -2.99
9.97 -8.38 -1.68 -5.14
9.87 -9.69 -0.56 -1.79
10.06 -9.59 2.26 2.04
10.26 -10.25 -0.26 -0.47
10.03 -10.0 0.57 -0.64
9.61 -8.65 2.92 3.01
10.81 -9.36 1.17 5.27
9.23 -9.21 0.66 0.25
10.63 -10.11 -0.55 -3.23
10.13 -9.61 -2.77 1.6
9.87 -8.75 -0.42 -4.54
9.6 -8.87 -0.85 -3.59
9.95 -9.83 1.42 -0.64
10.6 -10.45 -0.21 -1.76
11.04 -10.97 1.24 0.19
10.66 -9.93 0.64 -3.83
11.71 -10.36 -2.75 -4.72
12.02 -11.97 0.68 -0.92
10.59 -10.21 -0.88 -2.67
10.01 -10.0 -0.33 -0.39
9.58 -9.43 -1.38 1.04
9.09 -8.72 -1.29 -2.19
12.78 -12.27 2.57 2.48
11.72 -11.67 0.08 1.09
12.82 -12.24 2.33 3.03
9.55 -9.39 -1.62 -0.66
11.08 -10.67 -0.27 2.95
10.33 -10.21 0.39 -1.48
9.8 -9.52 -1.76 -1.54
10.66 -9.45 -1.65 4.64
11.32 -10.92 -2.21 1.98
11.25 -10.83 -2.1 2.21
9.22 -9.19 -0.69 -0.26
11.28 -9.18 -1.94 -6.26
12.01 -11.75 -1.46 -2.04
13.88 -13.28 1.89 3.58
11.5 -11.22 -2.44 0.52
11.72 -11.63 -1.39 0.64
11.46 -11.1 -2.63 -1.1
11.8 -11.58 1.44 1.79
9.0 -8.61 -1.63 2.09
13.25 -13.24 0.2 -0.48
13.06 -12.92 0.53 1.87
9.73 -8.75 -1.39 4.01
12.66 -12.65 0.25 0.45
11.31 -10.05 2.09 4.76
13.11 -13.11 0.34 0.23
13.71 -12.94 2.73 3.6
10.95 -9.94 -4.57 0.46
11.58 -11.0 1.93 3.04
10.57 -10.47 -1.34 -0.64
10.92 -10.7 -0.78 -2.05
11.16 -11.05 -1.17 -1.01
10.71 -10.18 -1.04 3.14
9.67 -9.61 -0.98 -0.38
11.1 -10.84 -1.73 -1.66
9.89 -8.99 -0.38 4.11
12.67 -12.49 -1.43 -1.52
9.1 -8.85 0.83 1.96
11.1 -10.49 -2.64 -2.5
10.94 -10.69 -1.47 1.82
12.15 -11.23 -0.86 -4.57
9.81 -9.36 -2.95 0.13
12.51 -11.93 -3.02 -2.22
12.7 -12.57 1.0 1.53
12.48 -11.73 -2.58 -3.37
12.3 -11.87 1.2 3.02
11.59 -9.89 1.1 5.94
12.95 -12.66 -0.93 2.58
12.71 -12.5 -2.27 0.27
13.75 -13.57 2.16 0.33
9.81 -9.24 -2.82 -1.74
13.08 -12.71 -2.36 -2.01
9.69 -9.5 -1.91 -0.1
9.88 -9.06 -2.21 3.28
14.38 -14.17 -2.26 -0.98
10.8 -10.55 -2.24 -0.5
11.03 -10.12 -1.03 4.28
9.93 -9.84 -0.86 1.01
10.83 -10.67 -0.5 -1.77
13.97 -13.03 -1.73 4.73
11.0 -10.82 -1.6 1.15
12.2 -11.16 1.08 -4.83
12.6 -12.16 0.68 3.21
12.52 -12.31 0.51 2.22
13.32 -11.13 -7.17 -1.43
12.79 -12.49 -2.76 -0.27
13.4 -13.18 -2.12 -1.15
11.08 -10.83 -0.11 -2.31
11.41 -10.43 -2.35 -3.97
10.47 -10.34 0.53 -1.59
12.61 -12.45 -0.9 1.8
10.14 -10.11 -0.53 0.62
13.03 -12.56 -1.62 -3.06
9.21 -7.82 -3.5 -3.38
13.24 -13.12 -0.1 1.73
10.77 -9.98 -2.23 -3.38
9.74 -7.73 -0.15 5.93
12.16 -12.1 -0.78 1.02
9.28 -9.14 -0.69 1.41
12.54 -11.95 -3.16 -2.16
10.61 -9.62 -3.07 -3.26
11.73 -10.86 -0.17 4.44
11.88 -11.08 -3.66 -2.22
12.01 -11.45 1.46 3.32
9.7 -9.61 -1.26 -0.26
11.54 -11.48 -0.56 1.08
11.14 -10.83 -0.76 2.53
14.28 -12.26 -4.18 -6.03
13.74 -13.7 -0.84 -0.72
11.58 -11.12 -0.84 3.13
11.27 -11.13 0.65 1.64
13.08 -12.87 0.84 -2.19
12.33 -11.58 -3.95 -1.45
13.36 -13.01 1.21 2.77
9.78 -9.29 -1.1 -2.84
11.17 -10.97 -1.08 -1.77
10.91 -10.91 -0.2 -0.26
13.0 -12.79 -2.21 0.71
11.76 -10.86 -4.47 0.62
11.68 -11.62 0.56 1.1
10.13 -10.08 -1.03 0.01
12.68 -12.36 -2.24 1.71
11.72 -10.38 -2.96 -4.56
10.38 -9.18 -0.04 4.84
13.17 -12.96 -2.33 0.35
10.1 -9.33 -2.06 3.27
13.82 -13.41 -0.59 -3.28
12.21 -12.17 -0.77 -0.71
13.1 -13.09 -0.35 -0.31
12.53 -11.88 -1.07 3.83
11.91 -10.99 -2.83 3.61
11.81 -11.65 -1.58 -1.13
11.24 -11.13 -1.21 -0.9
13.52 -13.39 1.16 1.5
10.17 -9.69 -1.11 -2.88
14.26 -13.51 2.31 3.93
11.34 -10.96 -1.41 2.53
12.11 -11.55 0.15 -3.63
9.44 -9.33 -1.04 -0.96
9.25 -8.83 -2.11 1.8
13.25 -12.87 -1.97 -2.47
12.42 -12.23 -1.95 -0.9
10.06 -9.5 0.87 3.2
11.76 -11.74 -0.49 0.35
10.39 -9.96 -2.93 0.34
10.04 -10.03 -0.32 0.12
11.06 -10.46 -1.79 3.14
10.93 -10.6 0.63 2.58
10.63 -9.21 -0.05 5.31
11.52 -10.84 -1.29 -3.69
11.37 -9.5 -1.97 5.93
12.92 -12.32 -1.76 -3.46
11.27 -10.58 -3.36 -1.98
11.44 -10.72 -2.68 -2.95
11.88 -11.05 -3.33 -2.84
10.36 -10.01 0.39 2.65
9.38 -9.12 -0.89 -2.02
14.2 -13.87 -0.91 -2.92
11.19 -11.18 0.35 0.26
11.78 -11.74 -0.93 0.05
9.56 -9.51 0.97 -0.12
10.91 -9.84 -0.93 4.64
11.01 -10.8 0.2 -2.15
13.63 -13.07 0.28 3.85
10.32 -10.14 -1.0 1.69
10.93 -8.99 -0.5 6.2
9.43 -8.44 -1.59 3.89
13.34 -13.1 2.04 1.47
10.89 -10.14 -0.83 3.86
14.51 -14.42 1.01 1.27
9.74 -9.23 -2.65 1.63
14.35 -14.19 -0.47 2.12
11.62 -11.5 -1.22 1.13
11.0 -10.69 -2.59 0.04
9.59 -9.11 -1.84 -2.37
9.59 -8.44 -2.08 4.05
9.14 -9.08 -0.61 0.91
10.03 -8.75 -1.51 4.67
11.09 -10.57 -2.08 2.62
9.43 -9.06 -1.95 1.75
12.36 -11.98 -1.87 2.41
11.33 -10.1 2.4 4.54
10.61 -10.54 0.5 1.11
13.38 -13.33 1.11 -0.24
11.82 -11.7 -1.4 -0.93
10.93 -10.33 -1.68 3.16
10.28 -9.99 0.49 2.37
10.79 -9.63 -1.69 -4.56
10.76 -10.65 -0.06 -1.57
10.86 -9.98 -1.68 -3.95
11.79 -11.43 -2.08 2.03
12.18 -12.02 -1.52 1.26
10.38 -8.58 1.12 5.73
11.84 -9.85 -3.62 -5.49
9.51 -9.4 -1.22 -0.81
10.69 -10.55 -1.48 -0.91
10.43 -9.94 0.01 3.13
10.68 -8.37 -2.31 -6.21
10.53 -8.49 -2.0 -5.9
9.56 -7.74 -1.57 -5.38
12.6 -12.54 -0.58 -1.05
10.46 -10.31 0.23 1.76
10.21 -9.78 -0.34 2.9
11.96 -11.74 -1.98 -1.09
10.28 -10.26 0.37 0.57
11.49 -10.75 -0.16 4.07
11.02 -10.86 1.05 1.52
11.28 -11.25 0.69 0.46
11.44 -10.91 -2.78 2.06
12.38 -11.88 -2.9 1.95
11.75 -11.58 -0.68 1.86
11.08 -11.07 -0.59 0.04
13.69 -13.57 -0.63 1.73
12.61 -12.22 -1.12 2.9
12.62 -12.03 -3.21 2.03
13.53 -12.91 -3.81 -1.39
12.69 -12.5 -0.79 -2.01
12.08 -11.64 -1.7 -2.79
9.92 -9.59 -1.95 1.61
13.44 -13.32 -0.53 1.71
10.42 -10.31 -1.49 -0.39
13.27 -13.22 -0.43 1.04
9.93 -9.67 -1.75 1.43
14.21 -13.72 -3.45 -1.26
11.34 -10.4 -2.3 3.9
12.13 -12.09 -0.12 1.06
10.71 -10.41 -1.55 1.99
9.24 -9.16 -0.91 -0.78
11.14 -10.52 -2.31 -2.82
11.51 -11.32 -2.1 0.22
12.03 -11.89 0.45 1.77
9.84 -9.75 -0.87 -1.01
13.13 -13.05 1.24 -0.74
9.4 -9.37 -0.43 0.66
12.75 -11.77 -1.45 -4.68
12.56 -12.4 0.99 1.79
11.54 -10.67 -3.12 -3.1
10.69 -8.58 0.09 6.38
11.17 -10.93 -0.56 -2.26
14.21 -14.15 -0.7 1.11
10.79 -10.77 0.25 0.66
11.91 -11.57 -2.56 -1.19
11.04 -10.9 -0.24 1.7
9.31 -8.99 -0.37 2.37
12.1 -11.65 -3.0 -1.28
12.81 -11.52 0.95 5.53
12.28 -12.06 -1.58 -1.75
12.23 -11.59 -2.69 2.84
12.68 -12.08 -3.68 1.21
10.85 -10.2 -3.51 1.14
11.49 -8.73 -4.32 -6.09
10.28 -8.26 -1.75 -5.86
11.07 -10.16 -1.42 -4.16
9.48 -9.32 -1.75 0.0
12.32 -12.08 1.23 2.05
14.44 -14.4 0.01 -1.11
11.25 -9.5 -3.74 -4.71
10.72 -10.09 -0.57 3.58
10.7 -9.79 -0.58 4.29
9.72 -9.63 -1.28 -0.2
11.64 -10.96 -2.92 2.64
10.35 -10.0 0.4 -2.62
13.85 -13.82 -0.63 0.69
10.83 -10.76 -1.14 -0.3
13.32 -12.91 -2.1 2.54
9.39 -9.17 -1.78 -1.04
9.54 -8.7 -0.86 -3.83
10.0 -9.6 -1.28 -2.48
13.35 -12.37 -3.3 3.81
11.92 -11.75 -1.7 -1.05
11.63 -9.81 2.53 5.71
12.08 -11.41 0.84 3.85
9.94 -9.73 -0.87 1.84
11.18 -10.19 -0.63 4.57
12.05 -11.19 -4.14 -1.68
10.52 -9.93 -1.29 3.22
9.7 -7.73 -2.43 -5.33
10.96 -10.96 -0.16 0.19
12.76 -11.99 -4.18 -1.34
11.89 -11.23 -2.69 2.87
11.15 -10.75 0.29 2.95
11.98 -11.84 -1.78 -0.55
11.15 -10.51 -2.25 -2.97
11.36 -11.07 -2.45 0.77
12.17 -10.93 -5.29 -0.84
9.36 -9.19 -1.8 0.2
13.27 -12.27 2.62 4.31
13.1 -12.87 -2.43 -0.18
12.17 -10.89 -2.44 4.86
9.17 -8.0 -1.21 4.32
10.84 -10.51 1.96 1.8
13.94 -13.66 0.19 -2.76
9.61 -8.07 -1.35 5.05
11.78 -9.33 -2.07 -6.88
10.67 -10.64 -0.82 0.21
10.68 -10.4 2.18 -1.0
10.9 -10.84 -1.08 0.43
10.32 -8.94 -2.19 -4.65
10.3 -8.69 -2.36 -5.0
10.07 -8.17 -1.46 -5.71
10.43 -7.37 -2.07 -7.08
11.89 -8.89 -1.89 -7.66
10.95 -7.68 -2.79 -7.28
10.31 -7.47 -1.28 -6.99
11.64 -8.74 -0.01 -7.69
10.25 -7.33 -2.13 -6.85
9.65 -7.56 -1.96 -5.67
11.38 -9.76 0.98 -5.77
11.44 -8.1 -3.14 -7.45
11.72 -8.83 -0.91 -7.66
9.35 -6.4 -2.1 -6.48
10.53 -9.47 -2.17 -4.06
9.39 -6.42 -2.79 -6.26
10.12 -7.28 -3.18 -6.27
10.37 -9.48 -1.25 -4.01
10.75 -9.37 -2.34 -4.71
9.33 -7.9 -2.05 -4.51
11.08 -10.17 -1.47 -4.14
11.56 -10.01 -1.57 -5.55
10.49 -7.25 -2.27 -7.24
10.91 -7.59 -0.52 -7.82
9.82 -7.44 -2.65 -5.84
10.82 -9.54 -2.12 -4.65
9.75 -7.66 -2.23 -5.6
10.17 -7.32 -3.18 -6.3
10.41 -9.92 -1.75 -2.62
11.27 -9.05 -1.61 -6.52
10.83 -8.06 -3.18 -6.5
10.3 -7.04 -3.24 -6.79
10.9 -8.55 -1.4 -6.62
10.22 -7.97 -2.15 -6.02
9.39 -6.59 -2.52 -6.2
10.03 -8.02 -2.05 -5.67
12.53 -8.97 -2.93 -8.24
11.35 -8.08 -1.27 -7.87
10.83 -7.19 -2.45 -7.72
10.47 -7.79 -2.83 -6.41
10.6 -9.47 -2.05 -4.28
11.4 -8.27 -1.84 -7.63
10.86 -9.79 -2.22 -4.14
10.21 -7.59 -2.84 -6.21
11.38 -7.82 -2.74 -7.8
11.78 -8.92 -3.0 -7.08
10.65 -8.79 -1.79 -5.73
10.23 -7.47 -3.38 -6.11
10.23 -7.12 -4.41 -5.88
10.33 -8.29 -1.19 -6.05
10.39 -10.29 -0.13 -1.47
11.14 -9.27 -0.78 -6.12
9.97 -6.93 -3.05 -6.49
10.08 -8.98 -1.55 -4.31
10.3 -6.95 -3.36 -6.81
8.8 -6.76 -0.39 -5.62
11.35 -8.73 -1.43 -7.12
10.54 -8.54 -0.97 -6.11
11.88 -10.28 1.1 -5.84
11.41 -9.57 -2.39 -5.74
10.31 -7.01 -3.52 -6.69
10.69 -8.75 -2.85 -5.44
10.48 -7.77 -3.26 -6.23
10.65 -7.27 -2.52 -7.36
9.67 -7.49 -3.09 -5.27
10.43 -8.06 -3.04 -5.88
10.55 -7.78 -1.99 -6.84
10.06 -7.3 -3.03 -6.23
9.94 -7.25 -2.81 -6.19
9.54 -6.79 -3.07 -5.96
10.49 -8.42 -2.21 -5.85
11.16 -8.6 -3.08 -6.41
10.55 -7.83 -2.87 -6.46
9.3 -6.29 -2.59 -6.33
10.28 -7.03 -3.04 -6.85
10.3 -7.49 -3.01 -6.4
11.1 -10.46 -1.65 -3.33
11.52 -8.37 -2.56 -7.49
10.01 -8.55 -3.51 -3.84
11.43 -10.24 -1.01 -4.98
11.11 -7.57 -3.39 -7.38
9.96 -7.26 -0.78 -6.77
10.68 -7.97 -3.09 -6.4
10.55 -8.83 -0.18 -5.77
11.9 -10.9 -4.61 -1.25
12.42 -10.44 -4.87 4.64
12.49 -10.95 -5.43 2.59
12.73 -11.3 -4.77 3.42
11.85 -11.38 -3.22 -0.79
13.98 -13.83 -1.9 -0.61
11.44 -10.12 -1.69 5.07
12.39 -11.13 -2.58 4.79
12.22 -10.09 -6.16 -3.1
13.71 -11.5 -7.46 -0.24
12.5 -11.1 -5.23 2.38
11.06 -10.38 -1.45 3.52
13.02 -11.61 -4.22 4.11
12.09 -11.39 -3.73 1.64
11.11 -8.97 -6.56 -0.11
11.3 -10.48 -3.53 2.31
11.52 -10.76 -3.64 1.96
12.77 -11.76 -4.31 2.49
11.81 -10.73 -3.42 3.56
12.38 -10.56 -5.8 -2.87
11.27 -10.67 -3.62 -0.05
13.34 -11.7 -2.9 5.71
11.36 -8.37 -7.63 -0.86
10.93 -10.05 -4.31 0.03
12.73 -10.77 -4.82 4.79
10.86 -9.82 -3.55 2.98
12.86 -11.93 -3.99 2.67
13.46 -12.36 -4.75 2.4
12.03 -9.44 3.35 6.66
11.89 -10.82 -4.79 1.26
13.33 -12.62 -4.25 -0.69
10.52 -8.95 -2.82 4.75
12.01 -10.77 -5.08 1.52
11.37 -10.08 -5.22 0.71
13.02 -11.05 -5.71 3.87
12.43 -10.98 -5.8 0.66
11.33 -10.58 -3.16 2.53
13.03 -12.04 -4.21 2.63
12.0 -11.83 -1.45 -1.34
10.75 -10.27 -1.94 2.52
11.39 -10.36 -2.74 3.85
11.22 -8.09 -7.66 1.33
10.53 -8.55 -3.76 4.85
10.76 -9.11 -5.53 -1.55
11.1 -9.74 -1.93 4.97
11.54 -10.55 -4.14 -2.17
13.13 -11.78 -4.7 3.38
10.1 -9.74 -1.79 -1.96
9.69 -8.46 -3.43 3.26
11.58 -10.04 -4.47 3.64
12.79 -11.41 -4.08 4.1
10.51 -9.5 -1.58 4.19
11.56 -10.43 -3.98 3.0
11.86 -10.81 -4.87 -0.24
12.09 -11.33 -4.21 -0.0
12.28 -11.69 -3.76 -0.13
11.15 -9.01 -6.33 -1.73
12.98 -11.52 -5.43 2.47
10.97 -9.85 -4.11 2.55
13.86 -12.78 -1.95 5.01
9.78 -9.65 -1.39 0.77
11.15 -8.6 -6.6 2.6
12.53 -11.33 -5.31 0.6
11.67 -10.7 -4.02 2.35
12.05 -11.29 -3.83 1.75
12.8 -12.07 -4.15 0.95
12.44 -11.28 -5.23 -0.42
11.61 -9.71 -5.37 3.4
11.71 -9.0 -6.53 -3.69
13.71 -10.99 -6.63 4.82
12.2 -9.3 -5.64 5.52
12.35 -10.93 -5.65 1.09
12.51 -11.1 -5.31 2.26
11.79 -10.59 -5.11 -0.91
12.12 -11.22 -4.57 0.12
10.75 -9.78 -4.37 1.0
12.72 -10.53 -6.38 3.17
10.55 -9.06 -2.95 4.53
11.35 -10.21 -4.82 -1.12
13.01 -10.94 -6.69 2.19
11.41 -11.14 -2.4 0.51
10.2 -9.91 -2.3 0.75
13.24 -12.36 -4.07 2.46
10.95 -10.88 -1.22 -0.3
11.65 -9.33 -4.01 5.72
11.52 -10.08 -2.91 4.76
12.4 -11.14 -5.41 0.67
12.32 -11.12 -0.68 5.25
11.47 -10.35 -3.93 3.0
12.19 -10.5 -6.07 -1.27
9.87 -9.2 -3.13 1.69
13.04 -11.65 -5.46 2.09
11.22 -10.98 -2.33 0.01
12.12 -10.37 -6.26 0.32
11.75 -10.56 -2.72 4.37
13.0 -10.76 -7.02 -1.93
11.57 -10.31 -4.99 1.6
13.0 -12.43 -3.72 0.88
11.56 -9.93 -5.83 1.02
12.45 -11.92 -3.3 -1.42
12.42 -11.08 -5.49 1.1
11.69 -10.02 -5.81 1.62
11.43 -11.13 -2.58 0.34
12.84 -12.16 -3.99 1.03
11.66 -10.83 -4.33 0.04
10.16 -9.26 -2.05 3.65
9.82 -7.62 -5.97 1.62
12.99 -11.22 -6.19 2.13
12.57 -11.82 -4.1 1.18
12.77 -11.74 -4.85 1.26
13.67 -10.85 -5.5 6.23
12.19 -10.83 -5.61 0.06
10.11 -8.88 -4.6 1.5
12.15 -11.73 -2.97 1.16
11.76 -9.99 -5.56 -2.73
12.22 -11.21 -3.67 3.19
12.45 -11.59 -1.37 4.35
10.93 -9.57 -4.49 2.8
12.12 -10.54 -5.13 3.08
12.03 -11.23 -4.19 -1.01
13.15 -12.31 -2.45 3.95
11.89 -11.3 -3.44 -1.39
11.56 -11.1 -3.25 0.1
12.58 -11.47 -4.39 2.69
12.15 -10.25 -1.39 6.38
14.38 -13.28 -5.52 0.27
12.5 -10.55 -5.57 3.74
11.98 -11.49 -3.11 1.42
11.79 -9.78 -6.59 0.11
12.3 -11.27 -4.43 -2.15
9.25 -7.96 -3.09 3.56
10.16 -9.25 -2.57 3.3
12.4 -10.59 -4.91 4.18
12.68 -11.51 -2.44 4.74
11.45 -10.4 -4.79 0.05
10.81 -8.87 -6.1 0.93
9.62 -9.07 -3.05 0.91
11.46 -10.04 -2.12 5.1
10.83 -9.57 -3.81 3.33
14.28 -11.37 -7.73 3.85
12.0 -10.29 -6.17 -0.19
14.14 -12.13 -7.16 1.24
14.38 -12.26 -3.14 6.83
11.2 -8.72 -6.58 2.47
12.58 -11.06 -4.84 3.54
11.83 -9.44 -6.97 -1.43
10.92 -8.46 -5.29 4.42
12.08 -9.56 -7.32 -1.02
13.56 -11.98 -5.65 2.93
12.52 -10.79 -6.3 -0.84
11.35 -9.85 -5.19 -2.18
12.81 -11.33 -2.56 5.39
12.86 -11.76 -3.32 4.01
12.47 -11.76 -3.96 1.24
11.39 -10.14 -5.13 0.78
12.61 -11.01 -4.79 3.86
14.18 -12.04 -7.05 2.5
11.4 -9.53 -5.92 2.03
12.83 -11.5 -3.01 4.8
13.58 -12.93 -3.6 2.11
12.32 -10.89 -3.16 4.82
11.49 -10.2 -5.14 -1.28
12.18 -10.59 -5.98 0.69
11.31 -9.75 -5.73 0.1
11.73 -9.06 -7.37 -1.04
12.67 -11.5 -5.31 0.35
11.87 -11.06 -3.59 2.39
12.46 -11.19 -5.19 1.76
12.94 -11.72 -1.06 5.39
12.88 -12.86 -0.32 -0.69
10.96 -9.15 -5.87 -1.45
12.68 -10.97 -4.15 4.81
13.44 -11.66 -6.29 2.27
11.34 -10.93 -2.32 1.9
11.73 -11.16 -3.14 1.77
11.46 -10.39 -4.83 0.16
10.85 -9.21 -4.49 -3.58
12.77 -11.66 -4.23 3.04
12.72 -11.03 -5.59 3.01
12.74 -10.64 -3.55 6.05
9.65 -8.72 -3.68 1.89
11.88 -10.63 -5.09 -1.56
13.12 -12.14 -4.93 0.74
11.12 -9.64 -4.99 2.4
12.6 -12.33 0.64 2.51
10.72 -8.67 -4.49 4.42
11.53 -8.29 -8.0 0.36
12.58 -11.64 -4.31 2.07
12.86 -10.43 -7.25 2.07
11.75 -11.08 -3.81 0.86
11.29 -10.86 -1.01 2.91
13.16 -11.42 -2.96 5.83
12.77 -10.92 -2.84 5.98
11.63 -10.46 -4.39 2.57
12.38 -10.1 -7.11 -0.88
11.31 -9.1 -6.72 -0.11
11.96 -8.94 -7.79 1.54
12.65 -9.26 -8.62 -0.2
11.33 -8.85 -6.81 -1.93
12.75 -9.18 -8.83 0.37
12.8 -10.95 -6.44 1.55
11.83 -9.65 -6.77 -0.97
10.96 -8.99 -6.01 -1.84
11.18 -9.53 -5.85 -0.11
10.34 -8.84 -4.5 -2.92
11.84 -10.55 -5.35 -0.43
12.52 -9.76 -7.32 2.8
11.22 -9.8 -5.42 -0.64
11.89 -9.59 -6.9 1.32
11.87 -10.14 -6.03 -1.34
12.67 -9.34 -7.88 3.37
12.46 -8.93 -8.62 1.06
12.69 -9.71 -7.41 3.44
11.16 -9.42 -5.98 -0.14
11.42 -7.49 -8.6 0.6
11.42 -9.03 -6.97 0.58
12.2 -9.36 -7.77 -0.91
11.17 -9.96 -5.05 0.35
13.41 -11.72 -6.48 -0.62
13.04 -9.12 -9.25 1.19
11.38 -8.21 -7.2 -3.21
11.73 -8.77 -6.58 4.17
11.6 -7.47 -8.87 -0.18
11.72 -8.66 -7.89 -0.33
12.73 -8.76 -9.23 0.28
12.25 -9.45 -7.79 -0.23
12.26 -9.04 -8.25 -0.72
12.38 -8.72 -8.79 0.24
13.14 -10.76 -7.19 2.29
11.82 -8.37 -8.34 -0.2
12.28 -9.11 -8.21 -0.65
12.11 -10.93 -4.76 2.12
13.26 -11.37 -6.82 0.04
10.9 -8.83 -6.35 -0.67
11.68 -9.46 -6.77 1.05
11.53 -8.8 -7.24 -1.72
12.88 -9.94 -7.83 2.4
11.96 -8.77 -7.94 -1.75
11.32 -8.64 -7.31 -0.4
12.4 -10.21 -7.0 0.69
11.67 -10.21 -5.19 -2.21
12.36 -9.2 -7.69 2.98
12.01 -9.81 -6.94 0.23
12.17 -10.59 -5.66 1.99
11.67 -8.93 -7.02 2.66
13.18 -11.09 -6.87 -1.91
10.85 -9.08 -5.93 0.23
11.9 -10.33 -5.89 0.44
11.5 -9.83 -5.82 1.28
13.28 -10.82 -7.48 -1.82
13.04 -11.2 -5.58 3.68
11.97 -11.01 -4.57 1.07
12.51 -10.14 -6.21 3.89
12.03 -9.04 -7.93 0.18
13.14 -10.57 -7.81 0.16
11.74 -9.31 -6.69 -2.55
11.44 -9.96 -5.62 0.22
12.01 -9.14 -7.73 -1.04
12.28 -10.79 -5.84 0.45
11.59 -9.26 -6.23 3.14
12.74 -10.66 -6.22 3.15
12.36 -9.01 -8.46 0.06
12.06 -10.23 -6.37 0.53
11.84 -9.41 -7.16 -0.54
13.01 -10.06 -8.2 -0.93
12.58 -10.16 -7.36 -0.91
11.51 -8.98 -7.21 0.3
12.76 -8.77 -9.19 1.09
11.94 -11.03 -4.49 -0.96
12.25 -9.73 -7.07 2.3
13.0 -9.87 -8.35 -1.41
13.12 -12.36 -4.05 1.75
12.17 -9.38 -7.7 0.8
13.51 -10.37 -8.59 1.1
11.76 -8.33 -7.65 -3.22
12.95 -9.22 -8.94 1.68
12.2 -9.21 -7.75 1.99
12.6 -10.33 -6.27 3.57
13.13 -11.2 -6.23 2.84
11.69 -9.78 -6.37 -0.53
11.38 -9.92 -5.35 -1.54
12.94 -11.31 -5.62 -2.83
12.22 -8.67 -8.6 -0.43
12.54 -9.93 -7.65 -0.43
11.87 -10.3 -5.9 -0.24
11.82 -8.63 -8.07 0.03
11.89 -8.93 -7.75 1.23
12.43 -10.06 -7.19 1.28
11.21 -9.72 -4.92 -2.67
13.45 -9.35 -9.62 -0.94
11.86 -10.8 -4.56 -1.78
11.88 -9.61 -6.79 1.61
12.5 -9.93 -6.7 -3.57
11.73 -9.14 -7.34 -0.17
12.0 -9.11 -7.79 -0.7
11.7 -8.65 -7.88 0.01
11.77 -8.89 -7.61 1.24
11.93 -9.68 -6.87 1.14
11.87 -8.57 -8.15 -0.96
11.55 -9.08 -7.01 -1.29
12.23 -9.95 -7.1 0.57
11.82 -8.87 -7.74 1.09
12.26 -10.19 -6.8 0.45
12.25 -8.48 -8.67 1.69
12.03 -10.23 -6.25 1.07
12.17 -10.07 -6.75 -1.05
11.47 -10.22 -4.5 -2.63
11.38 -9.41 -6.16 -1.75
13.31 -10.72 -7.76 1.36
11.4 -8.68 -7.32 -1.03
10.77 -8.8 -4.86 3.87
11.76 -10.86 -4.52 0.37
12.59 -10.25 -7.18 1.37
11.53 -9.01 -7.14 -0.95
12.53 -10.31 -7.05 0.96
10.78 -8.36 -6.07 -3.07
12.93 -9.47 -8.8 0.47
11.71 -8.18 -8.34 0.73
12.91 -10.7 -7.22 0.21
12.59 -10.56 -6.85 0.34
12.82 -11.82 -4.93 -0.67
12.15 -9.91 -7.03 -0.33
11.83 -9.18 -7.09 2.29
11.83 -9.6 -6.71 -1.72
12.1 -11.13 -4.68 -0.77
12.89 -11.73 -4.77 2.4
12.59 -9.6 -8.03 1.36
12.19 -8.49 -8.75 0.12
12.55 -10.38 -7.03 0.66
13.17 -10.04 -6.89 5.03
12.32 -8.59 -8.72 1.4
11.6 -8.05 -8.35 -0.21
11.16 -9.14 -6.06 -2.04
11.86 -8.71 -7.99 1.04
11.9 -9.24 -7.35 1.49
11.12 -9.06 -6.36 1.09
11.4 -8.73 -7.32 -0.34
11.62 -9.15 -7.1 -0.91
12.38 -8.61 -8.57 2.42
12.27 -8.52 -8.72 1.4
13.25 -10.44 -5.47 -6.07
11.56 -9.32 -5.96 -3.35
11.03 -9.85 -4.74 1.51
11.97 -10.39 -5.75 -1.51
11.54 -8.61 -7.3 -2.37
12.9 -11.54 -5.09 -2.74
9.52 -9.44 0.37 -1.17
11.7 -10.49 3.4 -3.92
10.06 -9.8 0.7 -2.13
11.07 -11.07 -0.27 -0.05
9.49 -9.24 2.04 -0.66
10.5 -10.45 0.71 -0.65
9.99 -9.88 -0.7 -1.3
9.84 -9.63 2.0 -0.04
10.94 -10.58 2.75 -0.43
9.72 -9.37 -1.8 -1.86
10.47 -10.24 -0.64 2.06
10.58 -10.31 -0.04 2.38
11.16 -11.07 1.32 -0.44
9.92 -9.23 3.41 1.28
10.4 -10.28 -0.14 -1.57
13.72 -11.03 -8.14 -0.59
13.56 -9.17 -9.37 -3.46
14.02 -10.16 -9.14 -3.13
13.06 -6.05 -10.45 -4.98
13.58 -8.07 -8.61 -6.71
13.34 -10.17 -7.69 -3.91
14.34 -10.24 -9.05 -4.33
12.87 -7.35 -9.17 -5.26
13.28 -9.5 -8.5 -3.73
9.61 -9.44 1.32 1.21
8.74 -8.56 1.57 0.88
9.52 -8.76 -0.72 3.65
9.23 -8.97 -0.19 2.17
12.77 -12.42 -1.2 2.71
11.63 -8.35 -8.02 1.12
11.64 -8.52 -7.93 0.15
12.5 -9.53 -8.04 -0.89
13.76 -11.74 -7.17 -0.12
12.46 -11.64 -2.25 3.84
12.89 -11.41 -1.22 5.86
13.53 -10.21 -8.55 2.34
12.17 -8.4 -8.8 0.25
12.87 -9.46 -8.6 1.49
10.94 -10.09 -1.06 -4.09
11.25 -7.63 -8.17 1.31
13.7 -9.98 -8.75 3.37
11.27 -8.7 -6.95 -1.74
12.87 -8.78 -8.25 -4.54
10.34 -8.97 -1.17 5.02
12.45 -11.72 -2.57 3.34
13.22 -10.27 -8.03 2.18
12.26 -11.21 0.38 4.96
13.27 -10.48 -7.55 3.05
13.26 -10.6 -7.97 0.25
10.57 -8.93 -1.51 5.45
11.4 -8.67 -2.79 6.85
11.22 -9.15 -2.09 6.15
13.54 -10.24 -8.34 2.98
11.9 -10.83 -2.51 4.24
12.11 -10.74 -2.24 5.13
13.14 -9.08 -9.44 0.97
14.18 -11.04 -8.64 2.11
9.91 -8.62 -1.92 4.49
12.04 -9.28 -7.4 2.04
11.19 -9.24 -5.95 -2.11
12.89 -12.3 -2.16 3.2
9.98 -7.86 -1.28 -6.02
9.99 -8.13 -1.23 -5.68
10.23 -8.51 -1.83 -5.38
10.19 -9.59 -3.42 -0.21
10.64 -10.45 -1.29 -1.52
10.34 -8.81 -4.19 -3.44
10.21 -9.56 -3.57 0.24
10.44 -10.32 -1.19 -1.1
11.77 -10.39 -2.87 4.73
11.15 -10.74 0.23 2.97
11.17 -10.11 -0.45 4.73
11.48 -10.12 -5.41 -0.38
10.92 -9.27 -5.73 0.67
10.38 -8.97 -3.05 -4.23
11.09 -10.51 -0.74 3.44
10.71 -8.66 -4.22 -4.68
13.52 -7.4 -8.18 -7.82
13.2 -6.5 -8.71 -7.48
14.37 -8.34 -9.34 -7.06
13.28 -6.95 -7.74 -8.25
14.23 -13.76 -3.46 -1.1
12.91 -12.73 -0.71 -2.03
16.43 -13.63 -9.06 -1.45
14.41 -12.79 -6.63 -0.09
14.31 -11.28 -5.62 -6.78
10.38 -6.42 -3.92 -7.15
13.12 -7.44 -9.14 -5.76
13.16 -6.9 -8.58 -7.21
17.22 -12.59 -11.74 0.41
14.19 -9.27 -6.99 -8.16
13.8 -7.26 -9.56 -6.81
12.83 -11.3 -3.49 -4.97
15.46 -13.33 -7.84 0.21
12.46 -5.85 -8.29 -7.24
12.23 -7.21 -6.9 -7.07
13.85 -10.48 -7.98 -4.29
13.79 -8.16 -9.13 -6.35
13.56 -8.42 -10.19 -3.03
12.27 -7.88 -8.32 -4.36
13.61 -8.81 -10.19 -1.97
13.23 -10.71 -5.56 -5.41
11.31 -8.04 -7.96 -0.03
9.75 -9.22 -1.9 2.54
13.65 -10.01 -4.01 -8.36
12.2 -9.64 -7.23 -1.9
10.02 -8.73 -4.73 1.37
12.9 -10.8 -6.84 -1.69
13.29 -11.1 -6.84 -2.56
11.67 -8.68 -7.76 -0.77
11.89 -8.16 -8.64 -0.15
10.96 -10.4 -1.59 -3.05
11.46 -9.18 -6.79 0.9
11.22 -9.19 -6.41 -0.4
11.58 -9.33 -5.74 -3.75
10.55 -9.97 -1.15 3.25
12.05 -10.6 -5.61 -1.14
14.29 -9.6 -6.71 -8.2
11.57 -9.51 -6.53 -0.89
10.37 -9.7 -3.28 -1.61
12.13 -8.16 -8.24 -3.56
9.58 -8.79 -3.72 -0.83
13.15 -9.68 -6.2 -6.39
11.84 -9.71 -6.71 -0.98
12.33 -9.64 -7.07 -3.01
12.31 -9.28 -7.6 -2.77
13.95 -8.57 -6.3 -9.02
11.65 -9.89 -6.13 -0.55
13.09 -12.3 -1.84 4.08
14.87 -12.41 -7.16 -3.99
13.5 -8.1 -8.29 -6.92
10.59 -7.04 -4.2 -6.7
12.97 -10.25 -7.77 -1.64
9.91 -9.15 -3.05 -2.28
12.81 -9.32 -5.37 -6.95
13.31 -11.57 -5.86 -2.97
11.74 -6.49 -6.27 -7.51
11.78 -9.19 -7.31 -0.98
11.29 -7.73 -5.64 -5.99
11.21 -8.24 -6.71 -3.58
12.1 -10.89 -4.43 -2.83
11.5 -9.31 -6.6 1.34
13.64 -10.99 -7.01 -4.04
11.47 -8.78 -7.14 -1.89
10.95 -10.84 -0.36 1.52
9.99 -7.96 -6.04 0.02
11.83 -8.63 -7.66 -2.58
10.61 -8.53 -6.26 -0.84
11.64 -8.27 -7.98 -1.83
9.57 -8.72 0.45 3.92
9.77 -9.5 -1.26 1.88
10.97 -9.19 -5.98 -0.18
10.02 -8.75 -4.88 -0.1
10.74 -10.25 1.16 2.98
12.36 -9.53 -6.59 -4.31
12.79 -9.95 -7.95 1.11
10.34 -8.53 -5.76 0.99
12.27 -8.43 -8.15 -3.62
13.35 -10.37 -4.01 -7.39
13.97 -10.46 -3.29 -8.66
10.31 -8.88 -5.23 0.09
11.35 -9.34 -6.15 1.99
13.1 -9.81 -4.14 -7.62
11.94 -9.83 -4.36 -5.18
10.16 -9.67 -1.38 2.81
11.82 -10.28 -5.83 0.16
12.34 -9.72 -7.44 -1.52
12.61 -11.29 -5.45 -1.35
11.67 -8.2 -7.93 -2.49
8.71 -8.51 0.69 1.74
11.25 -9.25 -6.24 1.38
11.26 -9.08 -6.01 -2.87
13.74 -11.27 -6.19 -4.86
12.57 -7.75 -9.66 -2.17
11.73 -8.35 -8.04 -1.8
12.33 -9.75 -7.55 0.23
12.0 -8.24 -8.71 -0.67
12.85 -10.56 -5.57 -4.74
12.02 -10.39 -6.04 -0.39
11.07 -10.78 -2.26 -1.13
12.64 -10.04 -7.64 -0.77
11.36 -8.39 -7.58 -1.09
14.83 -11.13 -9.63 -1.75
12.18 -9.55 -7.2 -2.34
11.58 -10.37 -4.82 1.88
11.21 -10.87 -2.72 0.28
11.81 -9.7 -4.67 -4.86
12.68 -9.82 -7.52 -2.78
12.58 -9.77 -5.46 -5.75
12.01 -8.64 -8.34 0.29
13.22 -10.24 -6.1 -5.73
10.89 -8.29 -7.07 0.18
11.94 -9.03 -7.27 -2.84
11.55 -10.29 -5.23 -0.41
9.42 -8.95 -1.51 2.49
11.39 -10.07 -5.3 0.61
12.76 -10.05 -7.83 -0.79
12.47 -10.27 -7.0 0.99
10.85 -8.45 -6.78 -0.48
11.75 -9.73 -5.92 2.91
10.91 -7.58 -7.4 2.59
10.06 -9.97 -1.14 0.78
11.76 -10.66 -4.39 -2.35
12.94 -10.27 -7.11 -3.38
11.41 -9.34 -5.86 -2.94
13.58 -9.05 -5.87 -8.24
11.8 -9.89 -6.45 -0.08
10.06 -8.17 -5.63 1.61
12.71 -10.77 -6.35 -2.25
11.54 -7.64 -4.3 -7.51
11.69 -5.83 -7.16 -7.16
11.81 -9.75 -6.61 0.95
15.84 -11.38 -6.96 -8.55
10.03 -9.43 -1.98 2.8
13.12 -9.35 -6.68 -6.34
10.5 -9.85 -3.1 1.9
11.81 -9.55 -6.11 3.3
10.84 -10.7 -1.72 -0.01
11.54 -10.16 -5.48 0.12
12.75 -10.31 -7.42 1.07
12.08 -9.44 -7.43 1.27
13.22 -11.48 -3.96 -5.23
12.06 -9.34 -7.62 0.49
12.11 -9.85 -6.03 -3.65
14.19 -10.61 -5.71 -7.5
12.99 -9.86 -7.64 -3.64
13.39 -9.49 -8.33 -4.46
13.33 -9.44 -7.35 -5.87
12.24 -10.12 -6.84 -0.75
12.52 -8.52 -8.34 -3.83
11.57 -10.93 -2.47 2.86
12.83 -7.86 -5.61 -8.45
9.62 -9.47 0.13 1.72
11.11 -7.53 -4.03 -7.11
14.58 -12.36 -7.15 -2.94
9.69 -8.75 -1.95 3.68
12.81 -8.94 -9.18 -0.2
12.1 -10.08 -6.68 -0.45
11.55 -8.08 -7.98 -2.12
11.43 -10.11 -2.12 4.88
11.89 -7.95 -4.69 -7.5
10.5 -9.62 -3.97 1.38
10.8 -7.81 -7.3 -1.47
11.9 -10.21 -6.06 -0.75
11.39 -9.34 -6.0 -2.55
13.06 -11.7 -5.76 -0.67
14.01 -12.21 -5.5 -4.14
10.76 -9.2 -5.45 -1.19
11.57 -7.1 -4.72 -7.82
11.52 -8.39 -7.35 -2.9
11.88 -8.94 -6.97 -3.55
10.29 -10.02 0.08 2.36
10.38 -7.98 -3.82 -5.43
11.48 -8.87 -7.21 -1.0
13.96 -9.03 -8.46 -6.47
12.06 -11.72 -2.67 0.93
10.66 -8.65 -5.75 2.38
12.4 -10.34 -4.97 -4.69
9.14 -8.19 -3.93 1.05
11.5 -9.11 -6.55 -2.54
12.06 -8.72 -7.48 -3.66
12.1 -9.74 -5.71 -4.35
11.18 -10.33 -3.87 -1.86
12.55 -9.82 -7.72 -1.16
11.88 -6.56 -6.11 -7.8
13.51 -10.53 -6.01 -5.95
10.8 -9.24 -5.34 1.62
11.01 -8.69 -6.3 2.49
12.1 -11.35 -4.07 0.94
11.86 -8.68 -5.67 -5.77
11.81 -9.12 -6.8 -3.18
9.72 -9.59 -0.58 -1.45
10.55 -8.43 -6.14 1.6
12.6 -12.0 -3.64 1.2
9.37 -9.37 -0.17 0.05
11.94 -8.54 -7.75 -3.09
9.93 -9.38 -3.08 -0.98
13.17 -10.59 -6.9 -3.72
13.88 -8.08 -5.42 -9.89
10.51 -9.9 -2.77 -2.19
13.0 -9.62 -7.16 5.02
11.38 -8.98 -6.78 1.7
11.22 -9.27 -2.79 -5.67
11.74 -8.6 -7.78 -1.81
10.58 -10.51 -0.64 1.06
13.48 -9.97 -4.2 -8.04
11.56 -9.07 -6.23 -3.54
11.88 -8.82 -6.79 -4.17
11.97 -9.03 -7.7 -1.56
11.73 -8.86 -6.47 -4.15
14.1 -10.51 -3.06 -8.88
11.51 -9.18 -6.23 -3.05
11.67 -10.56 -4.83 -1.2
13.12 -11.32 -3.49 -5.64
12.44 -9.11 -7.79 -3.34
10.87 -7.22 -7.9 -1.91
11.65 -10.94 -3.56 1.87
11.2 -8.26 -7.45 1.25
12.13 -9.78 -6.89 1.97
12.69 -7.65 -8.2 -5.92
11.12 -9.18 -6.26 0.42
12.23 -9.52 -6.46 4.15
10.24 -10.07 -1.83 0.22
12.06 -11.96 -1.34 0.71
10.56 -9.92 -3.12 -1.86
11.24 -9.26 -6.19 1.49
13.37 -8.5 -3.87 -9.57
11.8 -7.87 -4.3 -7.67
12.81 -10.72 -3.91 -5.83
12.2 -8.3 -8.13 -3.72
11.99 -9.0 -6.86 -3.95
14.22 -9.26 -10.57 2.14
11.3 -9.8 -4.66 3.18
10.98 -9.18 -6.03 -0.13
11.56 -9.2 -6.9 1.23
12.93 -9.84 -6.42 -5.4
9.96 -9.86 0.3 1.36
12.13 -10.85 -5.42 -0.43
12.26 -11.53 -2.9 -3.03
11.49 -10.28 -5.12 -0.14
11.88 -8.69 -6.91 -4.25
12.57 -9.76 -7.34 -2.96
12.16 -10.59 -5.4 2.56
12.49 -10.04 -6.97 -2.55
9.49 -8.55 -0.72 -4.07
12.65 -8.04 -7.79 -5.89
11.52 -7.98 -7.11 -4.29
12.18 -9.38 -7.34 -2.58
12.03 -9.42 -7.11 -2.35
12.43 -8.89 -6.68 -5.54
12.22 -12.01 -1.81 -1.3
11.76 -8.8 -3.94 -6.74
12.08 -8.82 -5.85 -5.81
11.92 -6.99 -5.25 -8.1
13.99 -8.93 -8.59 -6.52
12.24 -11.29 -4.24 2.09
10.98 -8.36 -5.53 -4.47
11.44 -8.41 -5.31 -5.64
12.78 -9.4 -8.65 -0.48
12.22 -9.4 -7.47 -2.26
11.94 -7.58 -7.69 -5.09
12.03 -9.32 -7.14 -2.63
11.68 -7.07 -9.12 -1.75
11.95 -10.43 -4.85 -3.26
10.79 -9.1 -5.41 -2.04
11.5 -9.54 -6.38 -0.84
12.42 -10.85 -4.76 -3.72
10.45 -9.1 -4.93 -1.5
12.16 -10.85 -5.47 0.44
11.86 -9.71 -6.44 -2.22
11.42 -9.45 -5.7 -2.94
11.61 -9.72 -6.34 -0.53
11.94 -8.63 -6.42 -5.18
11.1 -9.6 -5.32 -1.65
11.86 -9.53 -6.81 -1.86
11.61 -8.18 -7.2 -4.0
12.17 -8.93 -7.69 -3.06
11.73 -9.9 -6.28 -0.29
11.52 -7.54 -7.53 -4.39
12.78 -11.36 -5.85 -0.45
10.76 -9.04 -2.92 5.06
12.89 -11.4 -3.97 4.52
11.61 -11.2 -3.04 0.08
11.93 -10.49 -2.97 4.85
13.62 -8.62 -8.08 -6.78
11.89 -11.78 -1.48 -0.56
11.64 -10.64 -2.16 -4.2
12.13 -11.6 0.71 -3.48
10.54 -10.42 1.48 0.51
14.43 -11.69 -7.43 4.04
13.95 -13.22 -4.13 -1.62
10.83 -9.14 -4.75 3.34
11.98 -10.84 -4.91 1.35
11.0 -10.6 -2.83 0.82
11.91 -10.75 -4.76 1.87
11.89 -9.85 -4.49 4.9
10.74 -10.12 -0.61 3.52
10.44 -9.96 -2.94 1.07
11.68 -10.53 -4.59 2.11
10.92 -9.46 -3.91 3.82
12.27 -10.76 -5.83 0.95
10.93 -10.51 -2.92 -0.66
10.65 -9.19 -4.57 2.85
10.03 -6.69 -3.01 -6.84
9.77 -9.53 -2.07 0.64
11.35 -10.23 -4.05 2.78
10.01 -7.92 -1.66 -5.88
10.3 -8.65 -3.73 4.16
11.0 -10.54 -1.0 2.95
11.22 -9.5 -5.59 2.07
10.93 -10.03 -3.96 -1.79
10.18 -8.18 -5.74 1.92
10.17 -9.02 -4.49 -1.41
10.79 -9.9 -3.17 -2.88
12.41 -10.83 -5.93 1.27
9.89 -8.77 -3.44 3.03
12.57 -9.23 -3.41 -7.82
10.86 -9.81 -4.53 1.14
10.66 -10.5 -1.8 0.08
11.65 -11.0 -2.71 2.7
9.25 -9.0 -2.08 -0.58
11.83 -11.71 1.63 0.42
11.12 -10.96 0.01 1.9
9.14 -8.92 -0.07 -1.99
10.15 -9.94 2.04 -0.14
10.12 -8.67 -1.19 -5.08
8.95 -8.89 0.99 0.31
9.92 -8.43 1.45 -5.03
10.79 -10.4 -1.99 -2.04
10.42 -10.18 -2.09 0.75
9.99 -9.92 -0.02 1.19
11.87 -11.78 0.12 1.44
9.0 -8.99 -0.05 -0.45
11.81 -11.58 -1.23 -1.96
11.23 -10.79 2.12 2.28
11.64 -9.23 1.87 -6.84
10.27 -9.69 1.97 -2.77
12.03 -10.77 -1.22 5.21
10.96 -10.56 -2.8 -0.89
11.85 -11.83 -0.79 0.05
10.54 -10.19 -2.7 0.13
9.48 -8.87 -0.17 3.35
12.41 -11.61 -2.31 -3.71
9.8 -9.58 -1.11 1.75
11.6 -11.51 1.4 0.35
9.64 -9.1 -0.0 -3.19
9.8 -7.58 -0.42 -6.19
10.55 -10.49 -0.93 -0.67
10.57 -10.53 0.47 0.82
9.39 -8.9 1.68 -2.48
9.62 -9.33 -0.98 2.15
9.81 -9.54 1.47 -1.77
11.28 -10.47 -1.09 4.06
10.55 -9.52 0.59 -4.51
11.72 -11.46 -0.91 2.28
10.08 -8.04 -0.1 -6.09
10.46 -9.73 0.77 -3.74
10.99 -9.22 0.1 -5.98
10.09 -10.09 -0.05 0.02
10.26 -10.02 -0.57 2.11
9.34 -9.19 1.27 -1.08
10.87 -10.72 -1.03 -1.45
10.1 -10.02 0.12 1.2
10.08 -10.06 -0.76 0.09
9.73 -9.5 -1.2 -1.74
12.31 -12.26 -1.11 0.01
11.97 -10.36 -1.08 -5.89
11.09 -8.89 1.87 -6.36
9.9 -9.6 0.13 2.42
13.11 -12.27 3.1 -3.42
10.48 -9.64 0.33 -4.09
10.33 -10.26 -0.94 -0.82
10.89 -10.85 0.77 0.64
9.32 -8.69 0.32 -3.36
10.32 -10.18 -0.58 1.58
10.18 -9.16 1.81 4.05
10.17 -9.4 1.76 3.46
12.02 -11.62 -2.38 1.97
10.87 -10.38 -0.48 3.2
10.36 -10.31 0.34 0.91
9.89 -9.72 1.58 -0.94
10.57 -10.27 0.63 2.45
10.18 -9.97 2.08 0.1
9.64 -9.23 0.6 2.72
11.7 -11.49 2.22 0.24
11.07 -11.04 -0.63 0.47
10.97 -10.96 -0.13 -0.26
10.45 -10.41 0.09 0.98
10.78 -10.49 -1.33 2.1
9.97 -8.86 4.1 2.03
9.37 -9.14 -0.99 -1.79
9.34 -8.62 0.93 -3.47
10.73 -10.54 0.38 -1.95
10.01 -10.0 -0.32 0.44
11.51 -11.48 -0.09 0.82
11.87 -11.77 0.8 -1.24
10.08 -9.96 -0.81 -1.33
10.74 -10.56 -1.92 0.37
10.37 -9.32 0.46 -4.51
10.45 -9.88 -3.38 0.41
9.18 -7.61 -1.05 -5.01
11.58 -11.31 -0.03 2.48
10.67 -10.4 1.87 -1.42
9.93 -9.39 -0.22 -3.21
10.63 -8.15 1.01 -6.75
10.67 -10.42 -2.3 0.35
11.16 -10.39 -2.52 3.22
11.69 -11.65 -0.24 -1.02
10.78 -10.7 -0.49 1.22
10.38 -10.33 0.96 -0.14
11.99 -11.68 0.79 -2.59
9.2 -9.11 0.31 -1.26
10.86 -10.84 -0.58 0.43
13.85 -13.45 1.01 -3.13
10.99 -10.3 -1.58 -3.52
10.43 -10.29 1.42 0.96
10.82 -9.55 -0.83 -5.0
10.08 -9.92 1.65 0.7
10.4 -9.32 -3.5 -3.0
9.82 -9.18 -0.51 3.46
9.15 -9.03 -0.74 -1.29
10.44 -9.85 3.44 0.17
11.69 -10.89 1.0 4.12
10.03 -9.59 -0.71 2.85
11.34 -11.03 -2.2 1.48
9.72 -7.15 1.79 -6.33
9.05 -8.87 0.02 -1.82
10.54 -10.12 2.93 -0.41
11.25 -11.08 -1.76 -0.87
11.08 -10.33 1.18 -3.84
11.22 -10.57 -3.59 -1.1
11.16 -10.8 0.76 -2.72
10.59 -10.19 -0.33 -2.87
9.29 -9.07 1.49 -1.41
11.02 -9.78 0.33 5.07
10.19 -9.69 3.17 0.17
9.5 -8.99 -2.05 2.29
9.12 -8.18 0.14 -4.02
9.88 -9.79 -0.25 -1.32
10.36 -10.32 0.55 0.62
10.79 -10.03 -1.62 3.64
12.39 -11.58 -1.82 -4.01
10.26 -9.79 -1.7 2.56
9.1 -9.01 1.08 0.58
9.84 -9.1 0.81 -3.66
11.06 -11.03 0.57 0.54
11.25 -10.8 0.66 3.08
10.42 -10.27 -1.73 -0.4
10.18 -10.15 -0.75 0.3
9.34 -9.33 0.27 0.53
10.32 -10.22 -0.8 -1.16
10.2 -10.07 -0.14 -1.63
9.86 -9.38 -2.34 -1.92
10.84 -10.29 0.87 -3.3
11.69 -11.44 -0.56 2.34
12.49 -12.05 2.75 -1.8
10.87 -10.8 -0.56 -1.08
10.87 -9.84 -0.77 -4.54
10.46 -10.29 0.65 1.8
10.15 -9.83 0.73 -2.46
10.12 -10.1 -0.31 0.64
9.72 -9.59 1.49 0.51
9.41 -9.41 -0.0 0.08
11.71 -11.49 -0.97 -2.05
10.15 -10.06 -1.08 -0.74
11.94 -11.7 -2.33 -0.38
10.68 -10.11 2.33 2.53
10.22 -9.87 1.53 -2.18
11.7 -9.92 -4.19 -4.56
9.47 -9.31 -1.58 0.66
10.87 -10.65 1.24 -1.81
10.89 -10.36 -1.06 3.17
10.97 -10.89 1.28 0.4
9.55 -9.39 -0.74 1.57
10.25 -10.05 0.89 1.83
11.79 -11.1 3.05 -2.52
10.91 -10.58 -1.77 -2.0
10.37 -10.33 0.76 -0.33
11.63 -11.4 -0.81 -2.14
9.25 -8.94 2.35 0.08
10.22 -10.05 0.14 1.87
9.38 -8.58 -0.49 -3.78
9.44 -8.44 3.02 2.96
11.83 -11.51 0.23 -2.75
10.43 -9.86 -2.41 -2.42
9.64 -9.57 1.14 0.18
8.96 -8.43 2.78 1.24
11.35 -11.22 0.67 1.59
10.4 -9.93 0.76 2.98
11.68 -11.54 1.01 1.5
10.52 -10.25 -0.02 2.35
11.24 -11.12 -1.48 0.62
11.43 -10.58 -0.86 4.23
10.67 -10.15 -0.05 -3.28
10.64 -9.46 -2.86 -3.96
10.66 -10.44 2.14 0.19
9.43 -9.13 0.58 -2.29
10.37 -10.23 1.58 0.51
11.18 -10.96 0.31 -2.16
9.82 -8.63 -0.45 -4.68
9.53 -9.19 2.04 1.5
9.76 -9.7 0.34 -0.99
9.92 -9.23 -1.4 -3.35
9.76 -9.23 -1.94 -2.5
9.7 -9.66 -0.73 0.6
10.33 -10.31 0.63 -0.19
10.55 -10.02 -1.19 -3.09
11.1 -11.04 1.01 0.61
10.27 -9.62 0.72 -3.5
11.34 -10.95 2.41 -1.73
9.32 -9.0 1.57 -1.87
10.86 -9.49 -0.58 5.25
10.66 -10.41 0.48 2.25
9.8 -9.57 0.74 2.0
11.64 -10.97 -2.15 3.22
10.92 -10.67 -2.23 0.66
10.62 -10.6 0.6 0.24
9.5 -9.1 -0.86 -2.57
10.02 -10.02 -0.22 0.23
12.31 -11.8 1.85 -2.96
11.03 -10.96 1.18 -0.39
10.42 -10.26 1.28 1.33
9.72 -7.85 0.88 -5.67
11.04 -11.04 0.01 -0.07
12.49 -11.56 3.12 3.57
10.29 -10.14 -0.01 1.7
10.88 -10.85 0.58 -0.65
11.3 -10.79 -1.24 -3.11
9.53 -9.5 -0.78 -0.35
9.44 -9.07 -1.97 -1.73
11.46 -11.25 -1.03 -1.95
11.92 -11.68 1.98 1.26
11.92 -11.92 0.22 -0.04
9.39 -9.17 -1.36 1.46
12.01 -11.71 -1.89 -1.92
9.34 -9.33 0.24 0.39
11.95 -11.87 0.18 -1.35
9.37 -8.89 1.62 2.49
10.32 -8.91 2.52 -4.56
9.48 -9.1 1.49 2.18
9.86 -9.47 0.68 -2.66
10.85 -10.63 0.52 -2.1
10.21 -9.89 0.67 -2.41
10.08 -9.03 -0.22 -4.46
10.46 -10.23 1.71 1.35
9.17 -9.06 0.22 1.36
10.2 -9.56 0.25 -3.55
9.45 -9.37 -0.36 -1.17
9.78 -9.5 -0.79 -2.17
10.07 -9.88 1.95 0.04
10.78 -10.36 2.83 0.86
10.23 -9.68 3.31 -0.03
10.2 -9.23 -4.12 -1.34
12.3 -10.99 -5.04 2.26
10.61 -7.72 -6.54 -3.19
10.14 -9.51 -3.36 -1.05
12.85 -10.49 -7.15 2.03
11.32 -10.28 -4.7 0.55
11.77 -9.34 -6.89 1.94
12.07 -10.73 -5.5 0.53
11.69 -8.51 -7.71 -2.2
12.18 -9.13 -7.93 -1.45
10.08 -8.96 -3.6 -2.88
11.95 -10.59 -5.54 0.14
11.57 -8.85 -7.18 -1.98
11.0 -9.59 -5.31 0.94
12.46 -10.66 -6.39 0.91
10.49 -9.82 -3.65 -0.67
10.66 -8.79 -5.99 0.74
11.04 -10.37 -3.61 1.2
11.48 -10.02 -5.43 -1.44
10.61 -10.54 -0.96 0.7
11.47 -9.98 -4.88 -2.84
11.04 -7.84 -7.76 -0.21
8.94 -8.53 -1.85 -1.93
11.3 -8.95 -6.9 0.22
10.73 -9.23 -5.37 -1.06
10.24 -8.68 -5.28 -1.26
10.12 -9.32 -3.43 -1.99
12.32 -9.43 -7.83 -1.18
12.64 -10.12 -7.58 0.35
11.78 -10.4 -5.46 0.9
11.57 -9.78 -5.67 -2.48
11.31 -10.08 -4.89 -1.56
11.92 -10.26 -6.07 -0.05
10.84 -8.43 -6.76 0.89
10.73 -8.94 -5.4 -2.48
11.82 -8.97 -7.67 -0.71
11.45 -9.05 -6.97 0.72
11.45 -10.59 -4.32 0.54
10.08 -8.51 -5.18 -1.6
11.28 -9.91 -5.26 -1.13
11.64 -9.41 -6.83 -0.53
9.64 -8.57 -3.24 -3.01
11.67 -9.59 -6.54 -1.24
10.76 -9.97 -3.25 -2.4
10.36 -8.34 -4.84 -3.77
10.83 -8.64 -6.27 -1.81
12.45 -11.14 -4.75 -2.89
12.13 -10.68 -5.72 -0.49
10.74 -9.03 -5.33 -2.33
11.04 -8.32 -6.8 -2.5
10.21 -8.8 -5.06 -1.11
12.15 -10.11 -6.75 -0.02
12.03 -9.27 -7.67 -0.18
10.52 -8.27 -6.23 -1.9
11.54 -9.29 -6.71 -1.35
11.07 -8.25 -6.89 -2.64
10.63 -10.19 -2.44 1.81
10.96 -8.36 -6.8 -2.03
11.67 -8.92 -7.5 -0.62
11.85 -8.36 -8.25 1.58
9.94 -8.26 -3.01 -4.64
11.12 -8.15 -6.97 -2.94
11.29 -8.59 -7.33 0.3
12.07 -10.43 -6.08 0.15
9.73 -9.32 -2.78 -0.22
11.3 -8.64 -6.63 -3.01
10.5 -8.89 -5.53 0.8
11.35 -9.3 -6.51 0.23
11.29 -7.17 -7.25 -4.86
9.89 -8.53 -4.52 -2.14
11.14 -7.74 -7.23 -3.44
10.3 -8.72 -5.09 -2.01
11.27 -9.14 -6.37 1.65
8.87 -8.71 -1.49 -0.79
12.61 -10.22 -7.35 -0.68
10.77 -8.8 -6.18 0.48
10.85 -9.77 -4.72 -0.14
11.97 -9.49 -7.24 0.85
12.42 -9.65 -7.81 -0.16
11.59 -10.87 -4.01 -0.51
9.92 -8.98 -4.2 0.37
10.74 -8.42 -6.39 -1.88
12.58 -10.4 -6.29 3.24
11.18 -8.52 -7.21 -0.65
11.3 -8.15 -6.93 -3.65
10.59 -7.39 -7.52 -0.91
11.55 -9.02 -6.78 -2.48
10.3 -9.81 -3.06 0.74
9.75 -8.93 -2.15 -3.28
10.65 -8.82 -4.3 -4.14
11.91 -9.46 -7.16 -1.04
11.75 -7.9 -8.33 -2.48
10.04 -9.63 -2.13 1.87
10.66 -9.73 -4.15 -1.35
9.64 -8.08 -3.22 -4.16
11.06 -10.33 -3.57 -1.68
10.56 -9.44 -4.17 -2.24
9.68 -8.46 -2.64 -3.9
9.86 -8.89 -3.09 -2.93
10.36 -8.19 -3.21 -5.47
9.93 -8.44 -3.19 -4.15
9.42 -6.78 -2.8 -5.9
9.32 -6.5 -2.22 -6.31
11.56 -10.04 -5.72 -0.03
12.39 -11.66 -4.1 -0.79
11.42 -7.6 -8.32 -1.9
13.93 -11.28 -8.19 -0.06
10.45 -8.31 -5.88 2.38
12.44 -11.63 -4.11 1.6
10.66 -8.85 -5.93 -0.28
10.69 -10.04 -3.15 1.9
11.74 -10.23 -5.74 -0.28
11.1 -8.66 -6.77 -1.58
11.26 -10.81 -2.89 1.26
12.69 -8.88 -6.93 -5.84
12.56 -10.36 -6.23 -3.39
13.92 -11.12 -6.11 -5.74
10.28 -6.81 -6.61 3.93
10.52 -9.11 -3.69 3.75
10.06 -8.81 -4.16 2.5
13.43 -10.28 -8.1 -3.04
11.79 -10.05 -5.61 2.56
11.72 -9.0 -6.95 2.84
12.92 -8.67 -8.96 -3.39
11.3 -11.04 -1.68 1.75
12.56 -9.59 -3.07 7.5
11.13 -9.52 -5.25 2.37
13.39 -9.68 -9.24 0.4
10.44 -7.47 -7.28 -0.45
10.87 -8.51 -5.74 -3.57
12.25 -9.48 -7.72 0.74
13.08 -9.7 -5.53 -6.81
13.09 -9.21 -7.77 -5.13
13.43 -9.13 -9.82 0.68
11.31 -8.96 -5.31 4.4
12.16 -10.09 -6.8 0.06
10.54 -7.9 -6.98 0.11
13.51 -9.41 -9.56 -1.59
10.98 -8.36 -6.46 2.98
13.38 -9.2 -9.2 -3.09
11.31 -9.56 -3.57 4.87
11.57 -10.78 -3.6 2.14
11.21 -8.69 -6.85 -1.82
10.67 -10.16 -2.54 -2.05
9.35 -8.49 -3.16 -2.32
9.17 -8.19 -2.11 -3.52
10.38 -9.95 -1.4 -2.63
10.28 -9.59 -2.92 -2.28
9.13 -9.01 0.25 1.5
9.53 -9.43 -0.69 -1.21
9.41 -8.85 -0.5 -3.17
9.35 -8.66 -2.58 -2.38
9.78 -8.92 -0.18 -4.0
9.62 -9.52 1.25 0.54
9.76 -9.32 -1.1 -2.7
10.26 -10.11 0.05 -1.75
9.67 -8.92 -2.67 -2.62
9.23 -9.09 -0.66 -1.4
9.79 -9.33 -2.8 -1.05
9.57 -8.19 -2.8 -4.06
9.51 -8.46 -2.99 -3.16
9.45 -8.71 -0.35 -3.66
9.94 -9.57 -0.38 -2.69
9.13 -9.05 1.15 -0.3
10.3 -9.96 -2.51 -0.66
9.79 -9.49 -1.04 -2.18
9.33 -8.05 -1.78 -4.38
9.14 -8.56 -0.37 -3.18
9.46 -8.92 -1.57 -2.73
9.36 -8.35 -2.69 -3.27
9.3 -8.41 0.04 -3.98
9.65 -9.59 1.07 0.18
10.41 -9.8 -2.88 -2.0
9.1 -7.92 -2.97 -3.35
10.21 -9.41 -1.88 -3.51
10.42 -10.33 1.02 -0.85
9.39 -8.85 -0.92 -3.0
10.33 -10.06 1.82 1.49
10.97 -10.95 -0.4 -0.5
10.21 -10.06 -0.42 -1.73
10.13 -9.81 -1.68 -1.87
9.07 -8.81 0.67 -2.03
10.19 -9.49 -3.65 0.69
9.93 -9.14 -2.96 -2.52
9.97 -9.8 1.38 1.22
10.86 -10.18 -3.26 1.93
9.51 -9.5 -0.1 -0.39
10.03 -8.97 -2.53 -3.7
9.65 -7.72 -0.72 -5.73
9.93 -8.42 -4.12 -3.29
10.07 -9.67 -0.81 -2.7
9.38 -8.73 -2.84 -1.91
9.07 -8.2 -2.09 -3.28
9.8 -8.81 0.51 -4.26
9.63 -9.59 0.82 -0.06
9.39 -9.32 0.08 -1.15
9.6 -9.56 0.93 0.12
9.4 -9.2 0.02 -1.96
10.62 -10.32 -2.38 0.78
9.21 -9.0 -1.52 -1.26
9.78 -8.83 -2.53 -3.36
9.66 -9.3 0.73 -2.52
9.95 -9.65 1.62 1.79
9.29 -8.67 -1.32 -3.07
9.12 -8.97 0.12 -1.6
9.98 -9.37 -3.4 0.33
9.57 -9.34 -2.11 0.18
9.2 -7.48 -2.36 -4.79
11.45 -10.94 -2.47 -2.32
9.84 -9.3 -1.96 -2.57
10.08 -9.99 1.29 0.04
9.01 -8.93 -1.12 -0.48
10.11 -9.97 -1.59 0.46
11.33 -9.54 4.37 -4.28
9.87 -9.64 -1.42 -1.58
9.73 -9.06 -2.47 -2.55
10.37 -10.23 -1.57 -0.68
10.2 -10.05 -1.49 -0.89
9.34 -8.51 -2.15 -3.19
9.5 -9.36 -0.87 -1.37
9.12 -8.95 0.84 -1.56
10.38 -9.3 -3.33 -3.2
10.14 -10.09 0.84 -0.44
10.02 -8.45 -2.22 -4.9
10.73 -9.96 -3.49 -1.96
10.19 -8.7 -1.33 -5.13
10.81 -10.71 -0.14 -1.4
11.26 -11.07 -0.88 1.84
9.95 -9.63 -2.4 -0.65
10.06 -10.03 -0.37 -0.74
10.41 -10.34 -0.56 -1.11
9.77 -9.41 -2.1 -1.57
9.67 -9.21 0.22 -2.92
9.08 -8.83 -2.08 -0.18
10.19 -10.09 0.95 -1.11
9.85 -9.15 -1.8 -3.17
9.52 -9.32 -1.92 -0.35
9.9 -9.82 1.16 -0.59
9.31 -8.84 -1.37 -2.6
10.24 -9.76 0.16 -3.09
9.22 -8.69 -2.92 -0.94
9.96 -8.94 -3.22 -3.0
9.84 -9.82 0.08 -0.67
9.15 -8.82 -1.18 -2.14
9.72 -8.88 -3.8 -1.05
9.91 -9.33 -2.42 -2.32
9.34 -8.97 -1.67 -1.96
9.99 -9.03 -0.56 -4.23
10.38 -10.29 -1.07 0.84
10.25 -10.14 -1.24 -0.87
10.24 -10.03 -1.61 1.29
9.7 -9.23 1.13 -2.77
9.36 -8.17 -3.09 -3.38
9.54 -9.49 -0.02 -0.93
9.27 -8.11 -1.49 -4.24
9.16 -8.97 -1.87 -0.2
10.09 -9.34 -2.03 -3.21
9.41 -9.2 -0.37 -1.94
9.72 -9.42 -1.91 -1.41
9.95 -9.73 -1.81 -1.02
13.41 -12.44 4.95 0.78
10.26 -9.69 -1.3 -3.12
10.02 -9.96 -0.48 -0.98
9.73 -8.85 -2.83 -2.88
9.82 -8.43 -1.37 -4.83
10.94 -10.34 -3.42 1.03
9.6 -8.09 -0.79 -5.11
9.71 -9.69 0.51 -0.39
9.39 -8.62 -1.56 -3.4
9.08 -8.47 -1.57 -2.87
9.05 -8.72 0.11 -2.41
9.75 -9.55 1.32 -1.46
9.76 -8.95 -1.9 -3.4
9.26 -8.19 -2.57 -3.47
10.94 -10.64 -1.77 1.88
9.07 -7.47 -2.44 -4.54
9.21 -9.09 -0.85 -1.19
9.69 -8.98 -3.17 -1.81
9.81 -9.44 1.26 -2.38
9.89 -8.49 -1.65 -4.81
10.78 -10.37 -0.5 -2.89
10.13 -9.23 -3.2 2.7
10.01 -9.97 -0.89 -0.13
9.44 -8.8 -1.26 -3.17
9.65 -8.69 -1.64 -3.86
9.62 -9.4 -1.28 -1.57
9.39 -7.97 -1.59 -4.7
10.0 -9.5 -0.81 -3.01
9.01 -7.72 -2.79 -3.71
10.76 -10.44 1.49 -2.17
9.43 -9.36 -0.48 -1.06
9.26 -8.75 -2.37 -1.87
9.37 -9.25 -0.79 -1.29
9.83 -9.81 0.49 0.2
9.33 -9.2 -0.23 -1.54
10.06 -9.51 1.33 -3.02
9.66 -9.57 -1.29 -0.21
9.51 -9.18 -0.1 -2.47
9.99 -9.74 0.52 -2.17
9.88 -9.72 -0.86 -1.55
9.35 -7.79 -3.33 -3.96
10.09 -9.2 -1.14 -3.99
9.07 -8.95 -0.85 -1.23
10.23 -10.2 -0.4 -0.58
11.12 -11.06 1.17 0.07
10.21 -10.13 0.79 1.0
10.95 -10.56 -0.29 -2.88
9.27 -8.23 -2.39 -3.54
9.23 -9.08 -1.09 -1.22
10.33 -9.68 -0.44 -3.59
9.76 -8.58 -2.99 -3.56
10.4 -10.31 1.38 0.27
9.21 -8.98 -1.71 -1.13
10.27 -9.86 -1.01 -2.7
9.2 -8.73 1.72 -2.34
9.67 -9.44 -0.33 2.09
10.38 -9.76 -3.05 -1.81
10.11 -10.07 0.44 -0.77
9.09 -9.06 0.35 0.66
9.52 -7.71 -2.62 -4.92
10.06 -9.05 -3.33 -2.88
9.54 -9.16 -2.57 0.68
10.36 -10.17 -0.49 -1.94
9.08 -9.05 0.68 -0.3
10.67 -10.43 2.17 0.57
9.81 -9.22 -2.26 -2.46
9.27 -9.22 -0.27 -0.97
9.5 -9.1 -2.38 1.35
9.24 -8.64 -0.34 -3.26
10.58 -10.48 1.28 0.8
10.16 -9.82 0.51 -2.52
9.61 -9.31 2.19 -0.94
9.88 -9.69 1.9 0.39
10.46 -9.56 0.47 -4.22
9.35 -8.82 2.66 -1.6
9.55 -9.54 0.42 -0.1
10.07 -10.02 0.03 1.01
10.46 -9.73 3.02 -2.39
9.56 -9.28 1.33 -1.88
9.16 -8.67 2.95 0.38
10.39 -10.16 1.43 -1.65
12.12 -12.05 0.9 0.9
10.26 -10.08 0.37 -1.9
9.98 -9.97 -0.12 0.51
9.05 -9.01 0.8 0.39
8.85 -8.06 3.37 -1.39
10.38 -9.78 -0.14 -3.45
9.24 -8.86 0.81 -2.5
10.04 -10.02 0.41 0.38
9.14 -8.99 1.56 -0.49
9.27 -9.24 0.08 -0.75
10.32 -10.27 0.07 -1.02
9.32 -9.25 0.82 0.79
9.64 -9.07 2.43 -2.16
10.19 -9.85 2.57 0.6
10.42 -10.29 1.2 1.1
9.88 -9.54 1.45 -2.13
9.54 -9.31 2.04 0.47
9.28 -9.23 -0.25 -0.91
10.48 -9.5 4.21 -1.4
11.77 -10.89 1.12 -4.31
9.2 -8.93 -0.15 -2.19
11.0 -10.75 -0.74 -2.18
10.12 -8.65 -3.21 -4.15
9.7 -9.69 0.48 0.32
9.93 -9.11 3.4 -2.04
11.0 -10.21 -1.06 -3.96
9.32 -8.86 2.38 -1.65
11.28 -10.93 1.43 2.39
11.42 -10.31 1.98 -4.49
10.58 -10.34 -0.55 -2.18
10.27 -9.73 2.73 1.83
10.31 -10.22 -0.05 1.29
10.31 -9.86 0.25 -2.99
9.39 -9.26 1.01 -1.21
10.41 -10.34 -0.95 -0.82
10.58 -10.47 1.24 -0.84
9.69 -8.35 -0.99 -4.81
11.16 -11.07 -1.41 -0.13
10.08 -9.57 -1.71 -2.68
8.8 -8.48 2.1 -1.02
12.25 -11.88 1.56 2.51
9.74 -9.35 0.99 -2.54
12.47 -10.59 -0.2 -6.58
10.55 -10.11 -0.28 -3.0
10.14 -10.06 0.55 -1.19
9.36 -8.42 2.87 -2.9
10.62 -9.53 1.51 -4.44
9.83 -9.82 -0.44 0.27
10.64 -10.32 0.93 2.44
10.58 -10.21 -0.69 -2.66
10.53 -10.38 1.8 -0.02
10.34 -9.92 1.54 2.47
10.21 -10.09 0.6 -1.47
9.79 -9.56 1.68 1.3
11.03 -10.75 2.05 1.43
9.23 -9.09 0.86 -1.38
9.93 -9.59 2.55 0.22
9.99 -9.7 1.83 1.52
10.53 -9.73 2.3 -3.31
9.52 -9.38 0.67 -1.52
10.73 -10.44 0.75 -2.34
9.35 -8.51 2.97 -2.51
10.17 -10.07 1.44 0.1
10.92 -10.54 1.94 -2.07
9.96 -9.5 2.02 -2.17
9.51 -9.44 -1.09 -0.41
9.64 -9.31 1.66 -1.87
9.87 -9.58 1.91 -1.4
10.72 -10.02 3.81 0.08
9.12 -8.63 0.83 -2.84
10.44 -9.96 0.48 -3.08
10.91 -10.59 1.48 2.16
9.23 -8.79 2.54 1.23
11.73 -11.49 -1.95 -1.32
10.3 -10.1 -0.77 1.86
9.49 -9.28 0.86 1.8
9.58 -8.82 0.98 3.6
9.38 -9.26 0.93 -1.16
11.07 -10.75 2.47 -0.93
9.89 -9.16 -0.77 -3.66
9.79 -9.64 1.56 0.62
10.33 -9.41 3.17 -2.85
9.79 -9.37 1.9 -2.14
10.82 -9.38 3.47 -4.13
12.41 -10.77 1.28 -6.04
10.26 -10.07 0.43 -1.89
9.81 -9.58 1.93 -0.94
13.34 -11.95 1.51 -5.73
9.84 -9.82 0.08 0.66
11.02 -10.93 -0.67 1.24
10.98 -10.76 2.11 -0.73
10.93 -9.75 4.58 -1.88
9.5 -8.46 0.89 -4.24
9.36 -9.29 0.59 -0.93
10.55 -10.38 -0.6 -1.78
9.37 -8.76 -1.51 -2.96
10.01 -9.24 1.39 -3.59
9.65 -9.58 -1.13 -0.04
10.9 -10.33 0.53 -3.43
10.12 -10.11 -0.57 0.08
9.36 -9.18 -1.08 -1.51
9.2 -8.74 0.31 -2.85
9.69 -9.15 2.57 1.88
9.41 -8.04 4.58 -1.71
9.81 -9.45 1.36 -2.25
9.81 -8.04 3.31 -4.53
9.75 -9.29 2.85 -0.87
9.67 -9.39 -0.9 2.1
10.26 -9.72 2.91 -1.54
9.86 -9.14 2.82 -2.38
10.45 -9.79 1.17 -3.46
9.25 -8.73 2.93 0.91
9.36 -8.25 -1.79 -4.05
10.55 -10.17 0.22 -2.8
10.27 -9.95 1.36 -2.15
10.42 -9.87 3.05 -1.4
9.77 -9.55 0.69 1.93
9.89 -9.54 2.6 -0.21
9.22 -8.43 -1.02 -3.59
10.73 -8.26 -1.31 -6.73
11.24 -10.64 1.01 -3.49
9.6 -9.4 0.55 -1.83
9.48 -9.29 1.36 1.32
9.39 -9.33 -1.05 0.06
10.35 -10.26 1.28 -0.25
9.59 -9.54 -0.46 0.83
10.31 -10.29 -0.48 0.36
9.74 -9.61 0.92 1.3
10.35 -10.31 -0.43 -0.77
9.55 -8.84 -1.15 -3.43
10.44 -10.4 -0.84 -0.29
9.64 -9.62 0.38 -0.43
10.85 -9.98 4.24 -0.54
10.55 -10.16 0.39 -2.82
9.85 -9.78 1.12 -0.5
9.91 -9.65 1.35 -1.81
10.72 -10.66 -0.51 -1.04
9.76 -9.67 -0.72 -1.14
9.96 -9.88 1.13 0.53
10.34 -10.31 -0.04 0.8
9.55 -9.49 1.02 0.16
10.26 -10.21 0.84 -0.63
9.43 -9.03 1.37 -2.34
9.54 -8.66 3.9 0.87
10.9 -10.59 -1.19 -2.32
10.61 -10.23 0.71 -2.72
10.58 -10.5 0.93 0.91
10.04 -9.77 1.62 1.64
9.57 -8.77 2.7 -2.7
9.66 -9.55 0.52 -1.34
10.52 -9.32 2.4 -4.25
10.39 -10.21 0.57 -1.88
11.09 -10.74 1.74 -2.13
10.39 -10.17 0.11 -2.12
10.65 -10.37 0.88 -2.29
9.46 -8.94 1.14 2.85
9.65 -9.62 0.81 0.15
10.32 -9.45 2.32 3.43
9.27 -9.25 0.6 -0.05
10.92 -10.01 3.78 2.18
10.76 -10.42 2.47 -1.03
10.66 -10.65 -0.29 0.15
10.73 -10.63 0.25 -1.38
9.5 -9.24 1.29 -1.77
9.84 -9.58 1.3 -1.84
9.04 -8.77 2.18 0.13
10.43 -10.08 0.5 2.64
10.37 -10.11 2.01 1.1
11.67 -11.22 3.09 -0.97
9.37 -9.06 -1.09 -2.12
9.6 -8.77 3.71 1.18
10.37 -10.29 -0.51 -1.24
9.35 -9.2 1.61 -0.47
9.58 -9.56 -0.54 0.11
9.65 -9.24 -0.93 -2.64
10.42 -10.4 0.73 -0.27
10.86 -10.18 2.59 -2.73
9.17 -8.63 1.76 -2.55
9.85 -9.81 -0.33 -0.77
9.97 -9.39 2.7 1.98
9.86 -9.84 0.68 0.26
10.43 -9.75 2.13 -3.04
11.5 -11.49 0.41 -0.42
10.35 -10.11 1.12 -1.91
11.42 -11.11 -0.03 -2.64
10.58 -10.12 2.03 -2.32
9.95 -9.89 0.21 1.1
10.75 -10.72 -0.31 -0.76
9.34 -9.28 0.09 -1.1
9.65 -9.57 -0.69 -1.01
10.7 -10.2 1.23 2.99
9.86 -9.72 0.24 -1.62
10.13 -9.75 1.02 -2.58
9.89 -9.41 1.6 -2.6
9.25 -9.16 1.01 0.8
10.08 -9.64 2.07 -2.14
10.87 -10.64 1.21 1.88
10.72 -10.69 0.5 0.64
10.57 -9.76 3.71 -1.62
13.18 -9.88 0.99 -8.67
10.79 -9.86 -1.65 -4.06
9.96 -9.89 0.32 -1.15
10.39 -9.59 0.75 -3.93
9.4 -8.83 2.73 1.7
10.95 -10.7 0.89 -2.13
10.2 -9.61 -1.77 -2.91
10.84 -10.69 1.7 -0.65
9.38 -9.27 0.78 1.22
10.99 -10.97 0.48 -0.36
9.41 -8.56 1.6 -3.58
9.61 -9.2 2.28 1.58
10.16 -10.12 0.6 -0.7
10.0 -9.37 3.17 -1.47
10.51 -9.97 -1.84 -2.75
10.3 -9.75 1.68 -2.85
9.04 -8.91 1.09 -1.05
9.14 -8.78 2.11 1.4
11.13 -11.02 0.66 -1.35
10.44 -10.29 -1.59 -0.68
10.23 -9.41 3.56 -1.86
10.04 -9.91 0.87 -1.32
9.68 -9.02 3.52 0.03
9.46 -8.54 -1.17 -3.91
9.44 -9.07 0.8 -2.49
10.65 -9.93 -0.07 -3.85
9.69 -9.33 2.49 0.83
9.64 -8.82 -1.93 3.37
9.87 -9.76 0.77 1.25
10.62 -10.31 2.51 0.35
10.42 -9.41 4.18 -1.59
10.51 -10.46 -0.44 0.9
9.83 -9.47 1.08 -2.39
10.48 -9.72 3.77 -1.03
9.93 -9.81 1.51 0.16
9.74 -9.53 1.57 -1.26
10.16 -10.06 0.16 1.4
9.92 -9.68 0.5 2.11
10.95 -10.65 2.56 -0.07
9.48 -9.23 -1.5 -1.54
9.49 -9.22 1.62 -1.54
9.97 -9.91 -0.94 -0.56
9.25 -8.99 2.03 -0.73
9.81 -9.58 1.89 0.88
10.72 -9.23 5.33 1.16
10.12 -9.56 3.3 -0.28
10.32 -9.77 2.48 -2.22
9.95 -9.92 0.61 -0.31
9.93 -9.79 1.59 -0.53
9.69 -8.52 0.67 -4.57
11.25 -10.23 4.53 1.15
9.63 -9.2 -0.92 2.67
10.13 -10.08 0.89 0.3
10.29 -9.58 2.54 -2.78
10.12 -8.73 -1.79 4.81
9.43 -8.89 0.47 -3.13
10.31 -10.14 -0.78 -1.66
9.15 -8.91 1.98 0.72
10.17 -9.76 -2.28 1.74
10.08 -9.89 1.71 0.93
9.08 -8.99 1.09 0.69
9.77 -9.67 -1.34 -0.45
9.59 -8.36 1.6 -4.44
9.47 -9.39 1.01 -0.58
10.34 -9.45 4.19 0.22
9.85 -9.46 1.84 -2.03
9.06 -8.27 3.69 0.29
10.32 -10.2 -0.78 1.34
10.12 -9.79 0.44 2.51
11.05 -10.74 2.42 -1.01
9.61 -9.56 -0.92 -0.21
10.91 -10.81 1.4 -0.44
9.35 -9.24 1.32 -0.5
9.86 -9.85 0.47 0.2
10.29 -8.98 4.16 -2.82
9.1 -8.85 1.96 -0.84
9.64 -9.31 -1.74 1.8
9.9 -8.96 4.17 -0.47
9.6 -9.39 1.91 -0.66
10.68 -9.99 -0.94 -3.65
9.46 -8.86 3.13 1.03
10.0 -9.13 3.97 -0.96
10.01 -9.78 2.14 -0.21
10.06 -9.51 2.87 -1.6
10.6 -9.83 -1.55 -3.66
10.08 -9.41 3.24 1.59
10.1 -9.58 2.65 1.82
9.08 -9.06 0.41 -0.49
9.37 -9.34 0.57 0.26
10.28 -10.1 1.87 -0.49
10.56 -8.93 4.96 -2.68
9.95 -9.83 1.48 0.21
9.3 -9.05 1.57 1.47
10.02 -9.89 1.08 -1.22
10.11 -9.84 2.25 0.53
9.76 -9.28 2.91 -0.81
9.61 -9.56 0.03 -0.95
9.6 -9.52 1.21 -0.08
9.26 -9.16 0.38 -1.32
10.73 -10.26 1.71 -2.64
10.74 -10.56 0.34 -1.9
10.08 -9.24 4.02 0.15
10.54 -9.66 3.56 -2.27
9.48 -8.44 2.3 -3.66
10.97 -10.52 2.01 -2.39
9.82 -9.53 1.72 -1.6
10.01 -9.9 1.41 -0.36
9.86 -9.82 0.83 0.14
9.86 -9.29 2.89 -1.65
10.08 -9.98 1.27 -0.53
9.62 -9.32 2.37 0.13
9.4 -8.78 -0.0 3.35
9.19 -9.04 1.45 0.86
10.42 -9.89 3.26 -0.23
9.22 -8.64 1.6 -2.78
10.7 -10.4 -0.95 2.33
9.41 -9.26 -0.91 -1.4
9.85 -9.43 -1.94 -2.06
9.26 -9.05 1.21 -1.5
9.74 -9.56 1.25 -1.4
10.07 -9.8 2.26 -0.58
9.52 -9.22 2.34 0.09
10.21 -9.04 2.9 -3.75
10.15 -9.17 2.6 -3.49
11.03 -10.45 2.89 -1.98
9.32 -9.23 1.19 -0.45
10.21 -9.6 1.53 -3.12
9.24 -9.16 1.02 -0.61
9.54 -8.88 3.48 0.21
9.71 -9.56 0.21 -1.67
9.67 -9.34 2.13 -1.27
11.08 -10.69 2.11 2.0
10.19 -9.98 0.75 -1.94
10.9 -10.87 0.64 0.53
9.97 -9.66 2.32 -0.75
9.9 -9.08 3.83 -0.96
9.8 -9.06 3.56 -1.12
10.15 -8.85 4.98 -0.17
10.05 -9.72 2.21 1.26
9.55 -9.5 0.15 0.97
10.81 -10.53 -1.24 2.15
9.72 -9.49 -2.08 0.44
10.0 -9.91 1.13 -0.57
10.59 -9.96 3.37 -1.27
10.12 -9.58 1.6 2.82
10.42 -9.43 4.21 -1.39
9.07 -9.06 0.2 0.51
9.9 -9.8 1.43 -0.05
10.06 -10.03 -0.52 0.55
9.27 -9.2 0.91 -0.69
10.56 -10.43 -1.53 -0.53
10.03 -9.8 1.86 -1.06
9.72 -9.65 1.05 -0.33
10.28 -10.0 1.89 1.51
9.13 -9.13 0.12 -0.14
9.42 -8.84 0.96 -3.13
10.06 -9.98 0.55 1.12
9.58 -8.61 3.67 -2.01
9.4 -7.56 5.43 -1.32
9.8 -9.35 0.38 -2.89
10.22 -10.0 1.07 -1.84
9.52 -9.35 1.25 -1.27
9.22 -8.51 2.32 -2.71
10.04 -9.83 -0.73 1.93
9.17 -8.76 -1.1 -2.49
10.12 -10.03 0.22 1.28
9.18 -8.79 2.51 -0.86
9.65 -9.58 0.46 -1.01
9.94 -9.9 -0.77 0.22
10.17 -10.09 0.81 -0.95
10.54 -10.2 0.57 2.59
9.15 -8.98 1.23 -1.23
9.5 -9.39 1.24 0.79
9.34 -9.3 -0.82 -0.18
9.6 -9.46 1.49 0.64
11.03 -10.92 -0.31 1.5
9.2 -9.04 -0.2 -1.68
9.58 -8.71 2.48 3.11
10.36 -10.22 -0.56 1.62
9.84 -9.8 0.49 -0.81
10.1 -9.59 2.13 2.34
9.98 -9.86 1.42 0.56
10.05 -9.44 2.95 -1.8
11.84 -11.74 1.33 0.87
9.11 -9.1 0.37 0.14
10.22 -9.91 1.8 1.7
9.76 -9.46 1.98 -1.39
9.48 -9.4 0.7 -1.0
9.23 -9.19 0.86 0.08
9.77 -9.45 1.92 1.57
10.05 -9.65 -0.21 2.81
9.18 -8.85 -0.98 2.27
11.41 -9.96 4.74 -2.92
10.51 -9.8 -0.91 3.67
10.06 -10.04 0.6 0.15
10.02 -9.01 0.77 -4.31
9.76 -9.62 1.61 0.21
9.62 -9.58 -0.3 -0.83
9.49 -9.11 0.02 -2.68
9.92 -9.62 2.0 1.39
11.11 -11.0 0.48 -1.44
9.53 -9.48 -0.63 0.81
9.86 -8.69 4.37 -1.59
11.08 -11.07 0.31 -0.55
10.44 -10.0 1.2 2.74
9.51 -9.46 1.04 -0.07
10.62 -10.37 0.36 2.26
10.31 -10.26 0.33 -0.98
10.0 -9.86 1.06 -1.33
9.84 -9.11 3.62 -0.92
9.26 -9.12 1.14 -1.16
10.3 -10.06 1.88 1.18
9.39 -9.02 1.93 -1.77
10.53 -10.33 -0.55 -1.97
10.31 -10.15 1.47 -1.01
10.42 -10.19 0.48 2.13
9.23 -9.22 0.35 -0.35
9.65 -9.59 0.13 1.12
10.64 -10.54 1.28 -0.65
9.18 -8.47 3.51 -0.25
9.11 -8.81 1.93 1.28
9.58 -9.51 0.88 0.74
11.09 -10.57 3.28 -0.72
9.98 -9.28 2.42 -2.75
9.04 -8.93 1.09 -0.92
10.71 -10.62 1.18 -0.78
10.26 -10.04 2.01 0.6
9.97 -9.88 -1.31 0.06
9.14 -9.06 -0.74 -0.99
10.29 -10.03 1.99 -1.09
10.47 -9.87 3.01 -1.8
9.35 -9.15 1.04 -1.6
9.95 -9.86 -0.04 -1.32
10.23 -10.04 -1.79 -0.74
9.12 -7.27 0.66 -5.46
9.49 -9.09 2.61 -0.75
10.63 -9.39 4.27 -2.57
9.02 -8.81 1.85 0.53
10.26 -10.03 1.81 -1.2
10.22 -10.08 0.29 -1.68
10.88 -10.69 -0.04 2.0
9.71 -9.62 1.21 -0.51
10.63 -10.49 -1.7 0.08
9.26 -8.69 -3.0 -1.03
9.91 -9.86 0.95 0.25
11.34 -10.92 2.95 0.86
10.87 -9.27 3.04 -4.78
9.99 -9.68 -0.48 2.42
9.77 -9.63 1.44 -0.73
10.19 -8.54 5.19 2.02
9.08 -8.85 1.94 -0.55
11.2 -11.06 1.65 -0.61
10.3 -9.34 3.11 -3.04
9.61 -9.29 -0.57 2.38
9.49 -7.88 5.3 -0.05
9.55 -9.42 1.28 -0.99
9.74 -9.64 0.51 1.29
10.03 -9.71 2.5 0.28
9.72 -9.71 -0.28 -0.53
9.26 -9.17 -1.23 -0.39
12.37 -12.0 -2.29 1.93
13.17 -8.22 -7.17 -7.38
11.62 -8.33 -7.65 -2.66
9.49 -7.77 -1.64 -5.2
13.32 -9.36 -5.44 7.76
12.05 -10.35 -2.97 -5.4
14.21 -10.99 -4.4 7.87
14.32 -12.68 -4.7 -4.71
13.84 -10.46 -3.17 8.49
15.27 -12.4 -8.9 0.68
11.1 -7.06 -6.22 -5.88
12.96 -12.59 -2.23 2.13
10.67 -9.81 -1.58 3.89
12.12 -10.1 -3.92 -5.42
12.66 -11.29 -3.14 4.79
10.47 -10.03 -2.32 -1.92
11.18 -9.76 -3.21 -4.4
11.5 -11.12 -0.99 2.79
14.26 -11.07 -6.13 6.58
11.29 -11.03 -2.4 0.07
12.63 -11.88 -1.63 -3.97
11.98 -9.15 -2.08 7.45
12.11 -9.38 -3.31 -6.9
15.8 -12.08 -4.05 9.35
12.88 -9.01 -4.63 7.95
10.69 -9.34 -2.56 -4.52
11.12 -10.96 -1.43 -1.26
11.0 -10.86 -1.54 0.85
11.17 -7.7 -4.32 -6.84
12.97 -8.73 -7.31 6.22
12.42 -7.24 -8.16 -5.95
12.92 -11.17 -0.91 6.44
13.56 -11.31 -5.47 5.09
10.56 -10.39 -1.58 -1.09
12.75 -10.76 -4.06 -5.5
10.19 -9.22 -2.27 -3.71
10.45 -9.46 -0.66 -4.37
13.14 -10.05 -8.34 -1.46
11.59 -11.07 -1.37 3.15
14.09 -11.88 -0.7 7.53
10.99 -9.07 -3.43 -5.18
10.75 -10.24 -1.71 -2.77
12.5 -11.71 -2.32 -3.71
10.94 -9.22 -2.63 -5.26
13.72 -10.54 -8.66 -1.47
11.21 -10.89 -1.85 -1.89
11.23 -10.57 -3.25 -1.93
11.27 -11.0 -1.84 -1.61
11.39 -11.24 -1.81 0.3
10.07 -9.31 -1.55 -3.49
11.34 -11.21 -1.32 1.1
13.86 -9.87 -3.15 -9.21
13.65 -11.09 -2.18 -7.65
12.03 -11.76 -2.18 1.3
12.5 -9.75 -6.0 -5.03
12.34 -8.96 -7.24 -4.41
9.74 -8.91 -3.79 1.06
9.78 -8.54 -4.77 0.03
9.65 -8.73 -4.07 0.55
14.86 -14.66 -0.92 -2.27
11.03 -9.7 -4.95 1.74
11.2 -9.46 -5.97 -0.51
12.49 -11.65 -3.66 2.6
12.82 -12.48 -1.98 -2.13
12.2 -12.03 -1.66 1.22
10.62 -10.24 -2.81 0.23
12.48 -10.9 -4.72 3.81
14.26 -12.76 -4.85 -4.12
10.0 -8.97 -3.78 2.3
12.07 -11.99 -0.5 -1.31
11.61 -10.42 -4.34 -2.74
12.94 -10.2 -7.24 -3.31
11.21 -11.02 0.93 -1.8
10.82 -9.52 -4.44 -2.61
11.7 -9.45 -5.43 -4.26
12.28 -10.04 -6.51 -2.77
11.3 -10.88 -3.06 -0.2
13.8 -8.05 -7.09 -8.68
12.66 -10.79 -5.76 -3.26
10.92 -9.57 -1.33 5.1
13.0 -12.7 -2.74 0.39
11.84 -11.34 -3.36 0.56
12.67 -12.15 -3.35 -1.23
13.51 -11.48 -6.63 2.59
12.59 -11.69 -3.95 2.53
14.35 -5.26 -6.72 -11.54
10.07 -9.7 -2.51 0.99
12.53 -11.28 -5.37 0.92
11.96 -11.08 -4.37 1.11
10.28 -7.89 -4.3 -4.98
10.74 -9.75 -3.96 -2.14
11.64 -9.94 -6.04 0.47
14.65 -14.3 -2.89 1.35
12.32 -11.75 -2.77 2.45
12.18 -10.37 -5.08 3.87
12.08 -11.59 -2.67 2.1
10.67 -10.37 -2.28 1.01
11.1 -9.84 -3.14 4.07
11.37 -9.59 -6.11 -0.17
12.6 -11.78 -4.24 -1.38
12.54 -10.11 -5.6 -4.85
12.09 -11.34 -3.89 -1.59
10.52 -9.76 -3.43 -1.89
14.66 -13.77 -4.34 -2.54
12.71 -10.24 -5.82 -4.77
9.86 -9.2 -1.48 3.21
12.1 -7.79 -8.05 -4.57
12.69 -11.71 -3.93 -2.91
12.37 -12.08 -2.68 -0.22
11.05 -9.87 -2.7 4.16
11.19 -10.95 -1.86 -1.37
11.57 -10.47 -2.94 -3.96
10.66 -9.92 -2.59 2.91
11.48 -11.31 -1.92 0.54
11.3 -10.56 -1.95 3.53
12.78 -11.27 -5.9 -1.2
10.91 -10.62 -1.81 1.69
12.18 -11.93 -1.71 1.75
11.51 -10.57 -2.62 3.72
11.86 -9.76 -3.73 -5.59
11.41 -9.52 -5.91 2.17
10.93 -10.56 -2.57 -1.15
11.03 -10.71 -2.05 1.65
12.64 -10.92 -6.1 1.88
9.7 -9.01 -3.29 1.48
11.66 -11.2 -3.03 1.12
14.44 -12.42 -7.33 -0.71
14.1 -13.67 -3.0 -1.67
12.73 -11.94 -3.88 -2.13
11.87 -10.02 -5.5 -3.19
12.89 -11.56 -2.5 5.12
9.11 -8.84 -1.89 -1.14
11.89 -11.78 -1.43 0.59
10.74 -8.66 -2.37 5.9
10.37 -8.68 1.08 -5.57
12.55 -11.01 -5.22 -2.98
12.1 -11.02 -4.81 1.38
11.33 -11.06 -1.42 -1.96
12.23 -10.25 -6.6 1.01
14.44 -11.66 -8.5 0.49
14.63 -14.61 -0.62 0.24
11.3 -10.71 -3.32 -1.4
14.42 -11.14 -8.68 -2.91
9.97 -9.35 -3.1 -1.58
14.51 -6.53 -4.55 -12.14
11.03 -9.14 -2.94 -5.42
12.97 -11.98 -4.68 -1.63
12.01 -11.69 -2.75 0.25
11.18 -9.21 -5.58 2.99
13.16 -11.9 -5.56 0.8
11.08 -10.35 -3.94 -0.11
10.68 -10.0 -3.57 -1.15
13.57 -8.33 -10.63 -1.33
11.3 -8.83 -3.81 -5.93
11.11 -8.87 -5.46 -3.87
11.42 -8.33 -6.48 -4.37
11.62 -9.86 -6.08 0.92
10.71 -8.41 -1.17 -6.54
10.05 -8.22 -2.34 -5.29
10.79 -7.45 -4.37 -6.47
9.76 -8.53 0.37 4.72
10.21 -7.82 -5.2 -3.99
13.51 -10.56 -5.67 -6.24
10.74 -7.81 -4.88 -5.53
12.26 -10.24 -4.9 -4.64
10.86 -6.89 -4.49 -7.09
12.7 -11.61 -3.43 -3.84
11.72 -9.01 -4.31 -6.13
13.22 -11.2 -4.17 -5.65
11.82 -9.12 -4.14 -6.27
11.32 -10.96 -2.75 -0.8
15.58 -14.21 -5.64 2.98
16.67 -15.29 -6.64 -0.29
13.61 -11.39 -7.3 -1.48
10.1 -9.4 -3.69 0.16
13.69 -11.19 -7.24 3.1
14.15 -11.87 -6.82 3.6
14.48 -13.09 -5.68 -2.45
13.45 -12.42 -4.71 2.12
16.14 -13.19 -9.3 -0.18
15.34 -11.91 -9.61 1.0
13.9 -12.52 -5.61 -2.18
14.99 -11.97 -8.89 -1.57
16.61 -14.65 -7.74 -1.15
14.53 -9.07 -11.13 2.21
12.5 -7.45 -10.0 -0.83
13.0 -9.24 -7.14 -5.71
12.64 -8.11 -9.64 1.02
11.36 -8.65 -5.59 -4.79
11.33 -9.22 -2.88 5.93
13.39 -8.38 -10.39 -1.06
13.42 -8.32 -10.33 -2.05
12.81 -7.39 -9.92 -3.31
13.33 -8.64 -9.68 -3.07
12.51 -8.14 -8.75 -3.73
12.96 -8.21 -9.34 -3.66
13.19 -5.49 -10.34 -6.09
9.65 -8.26 -2.58 -4.28
13.25 -11.93 -3.17 4.83
13.09 -6.01 -10.96 -3.88
13.93 -10.28 -9.38 0.52
11.98 -10.6 -1.43 5.4
13.24 -9.62 -8.95 1.6
13.55 -12.72 0.25 4.64
13.89 -11.25 -7.82 2.29
12.19 -10.86 -2.0 5.16
11.11 -10.52 -3.53 -0.43
10.84 -9.43 -5.27 0.85
14.69 -9.99 -9.9 4.25
10.7 -8.93 -5.81 -1.05
13.83 -9.55 -9.75 2.23
13.94 -11.71 -4.62 5.98
10.53 -9.71 -3.71 1.65
11.1 -9.34 -5.65 -2.02
10.76 -9.7 -4.63 -0.62
9.91 -9.06 -3.45 -2.05
10.5 -7.51 -6.51 -3.4
14.67 -10.41 -9.44 4.21
14.76 -8.2 -11.77 -3.49
13.36 -6.96 -11.17 -2.27
13.8 -8.09 -10.85 -2.69
10.92 -8.95 -6.25 0.04
9.77 -9.66 -0.47 -1.42
11.63 -9.92 -1.81 5.79
11.24 -9.0 -6.44 -1.96
14.22 -6.78 -12.17 -2.83
12.33 -9.53 -7.71 -1.32
13.12 -7.33 -10.52 -2.82
10.55 -8.63 -5.42 -2.75
14.88 -10.48 -10.12 3.02
12.97 -7.44 -10.29 -2.61
10.78 -9.56 -4.96 0.47
13.41 -7.21 -10.42 -4.41
12.81 -8.81 -9.21 -1.29
14.54 -11.37 -8.18 -3.93
14.91 -9.67 -11.18 -1.95
10.89 -9.24 -5.26 -2.32
11.78 -10.75 -4.74 0.86
11.19 -9.73 -5.52 0.2
11.09 -8.8 -5.4 -4.04
13.1 -10.59 -7.28 -2.57
11.07 -9.53 -5.29 1.93
13.64 -11.87 -5.21 4.25
13.36 -11.05 -2.52 -7.06
11.24 -8.16 -6.67 3.92
12.91 -11.13 -5.37 3.71
12.43 -11.39 0.78 4.9
13.4 -11.18 -7.39 -0.22
13.58 -10.41 -3.59 -7.95
12.12 -9.89 -2.82 -6.42
13.24 -11.77 -3.04 -5.24
15.28 -10.34 -9.32 -6.31
11.64 -8.59 -5.38 -5.72
11.53 -8.76 -7.18 2.17
13.95 -11.67 -7.17 -2.67
12.61 -10.78 -6.41 1.24
12.78 -9.12 -8.63 2.4
9.95 -9.34 -1.75 2.96
13.18 -9.06 -9.43 1.64
12.23 -9.56 -3.0 -7.01
14.21 -11.99 -6.36 -4.23
13.67 -11.21 -6.78 -3.91
11.97 -9.24 -2.0 -7.34
13.25 -10.94 -7.17 -2.14
10.14 -8.63 -0.77 5.27
13.11 -8.94 -7.58 -5.88
10.21 -9.57 -0.73 3.47
11.16 -8.0 -7.78 -0.13
13.01 -11.31 -6.38 -0.74
11.78 -9.09 -7.49 -0.05
11.84 -10.41 -4.52 3.37
13.02 -7.29 -10.45 2.66
12.61 -9.94 -5.93 5.02
11.21 -9.02 -6.46 1.64
13.96 -10.97 -6.47 -5.7
11.45 -8.42 -7.03 3.25
10.47 -7.35 -6.89 2.86
12.77 -11.98 -4.22 1.28
10.92 -7.78 -7.61 -0.83
14.08 -10.92 -4.64 -7.57
13.65 -12.59 -1.82 -4.96
12.08 -10.31 -6.19 -1.15
12.63 -9.72 -8.04 0.62
11.62 -9.24 -7.05 0.03
11.6 -9.16 -7.09 0.49
13.31 -8.16 -8.72 -5.87
13.64 -10.43 -4.51 -7.55
11.3 -7.73 -5.94 -5.71
11.41 -7.71 -7.93 2.82
11.69 -9.18 -2.9 -6.63
9.14 -7.37 -1.2 5.27
10.92 -9.42 1.76 5.25
12.43 -10.56 -6.48 0.96
11.86 -9.66 -6.89 0.18
13.97 -8.36 -7.29 -8.5
13.93 -11.0 -6.05 -6.04
13.08 -9.63 -6.77 -5.7
11.89 -9.21 -6.81 3.18
13.57 -12.43 -4.43 -3.19
12.18 -8.69 -8.06 2.81
12.59 -8.59 -9.14 1.15
11.71 -11.57 -1.44 1.08
10.1 -9.6 -1.26 2.89
10.65 -9.81 -3.47 2.29
14.83 -11.21 -9.11 -3.33
10.5 -9.0 -0.54 5.37
15.2 -12.68 -5.51 6.32
13.87 -11.27 1.93 -7.85
11.81 -9.04 -7.6 0.11
12.27 -10.61 -5.07 -3.51
9.79 -8.06 -2.63 4.88
13.68 -9.69 -7.31 -6.33
14.24 -12.28 -4.38 -5.72
11.85 -10.74 -3.74 -3.35
11.08 -8.26 -6.38 3.71
10.02 -9.21 -2.5 3.04
12.24 -10.05 -6.11 -3.38
11.69 -8.67 -7.85 -0.13
11.98 -9.88 -6.78 0.05
14.26 -12.97 -4.39 -3.99
12.66 -11.32 -1.34 5.51
12.75 -9.83 -7.9 -1.91
10.82 -8.3 -6.64 2.02
12.94 -11.72 -5.48 -0.17
10.51 -9.87 -2.1 2.94
10.69 -10.41 -1.41 1.98
12.98 -11.0 -6.89 -0.07
11.27 -8.81 -5.88 3.84
13.33 -9.36 -6.01 -7.35
13.1 -10.46 -7.45 2.58
12.79 -11.1 -5.76 2.66
12.24 -9.43 -7.75 -0.75
11.49 -8.78 -4.59 -5.83
12.75 -11.48 -4.39 3.4
11.94 -9.83 -6.19 2.76
11.64 -8.58 -7.37 2.72
11.3 -9.76 -3.26 -4.66
14.8 -12.62 -6.25 -4.57
13.47 -10.68 -6.73 4.71
12.19 -9.17 -3.6 -7.18
11.14 -10.71 -2.51 -1.79
13.41 -10.74 -5.79 -5.56
13.1 -12.5 -2.34 -3.14
12.14 -9.57 -7.26 1.78
11.66 -9.43 -6.17 3.0
16.25 -10.0 -10.16 -7.79
12.25 -9.54 -7.03 -3.15
12.35 -10.73 -3.87 4.73
11.98 -9.65 -6.83 -1.95
9.65 -8.12 -2.01 4.81
12.07 -8.61 -5.03 -6.79
12.2 -8.54 -5.11 -7.06
11.86 -11.38 -2.16 -2.56
10.83 -10.26 -1.86 2.94
14.03 -8.95 -9.58 4.98
11.28 -8.07 -7.74 1.46
12.56 -10.46 -6.64 -2.05
10.38 -7.08 -4.34 -6.24
13.32 -9.99 -7.14 5.17
11.6 -9.95 -5.66 1.84
10.64 -9.43 -2.49 -4.25
12.16 -10.6 -1.24 5.84
15.39 -12.95 -5.6 -6.15
12.44 -8.04 -8.65 -3.91
10.86 -8.7 -5.9 2.72
15.53 -10.96 -10.95 0.98
15.31 -12.46 -8.22 -3.41
11.37 -9.3 -3.9 5.24
12.1 -7.82 -9.21 -0.65
11.45 -10.03 -5.07 2.17
11.67 -9.75 -6.17 1.76
13.18 -10.12 -7.14 -4.52
13.88 -10.93 -8.4 -1.58
11.91 -11.48 -0.86 3.07
13.06 -8.37 -9.55 -3.06
12.68 -9.83 -7.84 -1.6
12.4 -8.97 -7.97 -3.13
11.5 -9.8 -5.22 3.0
11.65 -9.19 -5.16 -4.96
10.8 -8.57 -4.85 -4.42
12.06 -11.43 0.4 3.81
13.12 -8.66 -4.0 -9.0
10.75 -9.39 -2.44 -4.64
11.88 -9.93 -3.2 5.7
12.26 -9.28 -7.98 -0.67
11.63 -10.36 -3.37 4.07
14.55 -13.3 -4.45 -3.86
12.85 -10.04 -7.44 -3.02
14.45 -12.07 -7.32 -3.06
14.41 -12.9 -1.09 -6.32
12.42 -9.43 -7.9 1.68
10.88 -8.54 -0.91 -6.69
14.65 -12.35 -3.71 -6.95
13.03 -8.88 -7.85 -5.41
12.34 -10.66 -4.26 4.53
12.25 -10.26 -0.69 -6.67
9.83 -9.67 0.0 1.79
12.2 -9.89 -7.06 -1.08
14.09 -11.94 -6.88 2.94
15.78 -12.41 -9.0 -3.73
11.37 -9.08 -3.71 -5.75
14.49 -10.85 -6.69 -6.89
11.06 -9.62 -1.78 5.16
11.73 -9.2 -7.17 -1.22
11.51 -11.05 -0.19 3.25
11.58 -9.31 -6.78 1.2
10.76 -10.49 -0.37 -2.37
10.4 -9.85 -1.67 -2.88
11.19 -9.65 -0.1 -5.65
11.14 -11.06 -1.32 0.38
11.21 -10.89 0.56 -2.6
11.68 -11.61 1.21 -0.44
10.71 -9.68 -1.58 -4.3
11.21 -10.95 1.46 -1.9
10.89 -9.01 -1.72 -5.87
10.58 -10.25 0.09 -2.6
11.54 -10.53 2.05 -4.25
10.65 -9.48 -2.16 -4.33
9.32 -9.18 0.12 -1.61
11.42 -9.78 -1.79 5.62
10.56 -9.15 -5.27 0.4
10.58 -8.61 -4.85 -3.77
12.2 -10.41 -0.88 6.29
11.64 -9.65 -6.3 -1.62
11.36 -10.07 -4.71 2.29
11.31 -10.67 -0.02 3.76
10.08 -6.44 -5.1 -5.85
10.02 -9.25 -3.4 1.8
9.58 -8.27 -3.45 -3.39
9.98 -8.63 -4.93 -0.96
11.13 -9.85 -4.99 -1.39
10.14 -8.96 -4.59 1.18
10.79 -8.73 -5.66 -2.86
10.63 -8.12 -4.37 -5.29
10.3 -8.59 -5.13 -2.43
8.84 -8.5 -0.61 -2.36
11.06 -7.37 -6.75 -4.73
11.56 -7.23 -5.41 -7.22
9.76 -6.86 -5.0 -4.82
9.81 -8.59 -0.67 4.7
9.6 -8.47 -3.7 -2.6
9.42 -8.77 -2.4 -2.44
9.69 -8.33 -1.96 -4.54
9.54 -9.37 -0.02 -1.83
9.63 -8.63 -1.39 -4.03
9.43 -9.0 -0.68 -2.76
9.32 -9.14 -0.77 -1.64
9.48 -9.47 -0.0 0.58
9.09 -8.92 -0.34 1.72
9.26 -9.26 -0.2 0.06
9.75 -9.48 -0.05 2.27
9.78 -8.38 -3.23 -3.87
9.46 -9.41 -0.75 -0.57
9.16 -9.04 0.53 1.35
9.7 -9.69 -0.21 -0.45
10.2 -10.18 0.0 -0.58
9.35 -9.32 -0.11 0.65
9.79 -9.45 1.75 1.83
10.06 -9.96 -1.33 0.47
9.41 -9.36 -0.23 -0.9
11.59 -10.24 -5.36 -0.84
10.01 -9.55 -0.65 -2.92
9.49 -9.46 -0.04 0.78
10.11 -9.65 -0.37 -2.99
10.73 -10.12 -0.45 -3.55
9.5 -9.13 -0.93 -2.46
10.08 -10.03 -0.99 0.32
10.11 -9.93 -0.11 -1.88
9.42 -9.15 -1.76 -1.38
10.91 -8.73 -5.4 -3.7
9.46 -9.17 -2.3 0.1
9.65 -9.41 -0.44 2.1
10.24 -9.64 -0.62 -3.4
9.77 -9.52 0.15 -2.18
9.57 -9.54 0.02 -0.71
9.35 -9.23 -0.08 -1.51
9.64 -9.56 0.85 -0.83
9.48 -9.32 -1.05 -1.36
12.59 -6.77 -9.26 -5.2
12.46 -7.5 -7.24 -6.83
11.22 -8.24 -6.88 -3.27
13.39 -10.25 -8.59 -0.77
13.66 -9.66 -8.98 -3.57
13.25 -7.61 -10.01 4.18
13.01 -9.52 -7.4 -4.88
14.14 -11.33 -7.91 -2.99
12.3 -10.15 -6.66 -2.0
11.26 -9.12 -6.4 -1.63
14.58 -11.25 -6.08 -7.01
12.74 -8.97 -8.15 -3.95
12.64 -10.45 -6.67 -2.43
12.9 -7.92 -8.17 -6.08
14.33 -9.29 -10.69 -2.2
12.46 -10.27 -6.67 -2.28
12.19 -9.74 -6.85 -2.62
12.47 -11.0 -5.78 -1.04
13.21 -11.8 -5.56 2.1
13.09 -9.61 -7.24 -5.17
10.21 -9.19 -4.27 1.28
11.86 -9.28 -6.53 -3.46
11.9 -10.75 -3.63 3.59
13.67 -9.47 -9.06 -3.88
14.31 -10.43 -9.2 -3.36
13.55 -8.21 -9.72 -4.67
11.56 -9.49 -6.22 -2.21
12.52 -10.31 -6.27 -3.35
11.45 -10.54 -3.25 -3.08
11.53 -9.36 -5.86 -3.32
12.84 -11.03 -5.98 -2.73
12.83 -10.06 -6.93 -3.94
14.37 -10.71 -9.51 -1.21
12.26 -6.81 -6.74 -7.64
12.53 -11.13 -5.74 0.57
11.17 -8.62 -5.37 -4.65
11.34 -8.87 -6.2 -3.42
11.12 -8.74 -5.64 -3.93
11.0 -7.4 -5.33 -6.15
11.03 -7.74 -5.77 -5.33
14.25 -8.99 -10.56 -3.29
11.53 -9.53 -6.24 -1.78
13.42 -6.46 -9.52 -6.92
14.04 -10.09 -8.39 -5.02
11.87 -10.18 -6.07 0.75
12.82 -11.89 -4.81 -0.23
13.01 -10.46 -6.59 -4.06
13.21 -9.43 -8.46 3.74
13.21 -10.21 -7.17 4.34
11.62 -9.66 -5.41 -3.53
12.87 -7.38 -8.16 -6.68
13.01 -9.31 -7.97 -4.37
10.17 -9.55 -2.44 -2.48
14.62 -11.58 -8.93 0.19
12.01 -10.01 -6.58 -0.79
13.1 -9.81 -8.27 -2.66
11.53 -9.53 -5.99 -2.51
11.23 -9.51 -5.54 -2.23
12.91 -8.44 -7.78 5.9
11.59 -7.25 -7.69 4.76
12.74 -11.08 -5.86 -2.25
13.82 -8.05 -9.72 -5.64
12.09 -7.3 -8.92 3.66
12.99 -11.29 -5.76 -2.83
13.68 -9.29 -7.56 -6.6
12.65 -9.76 -7.95 -1.32
12.6 -9.7 -7.17 -3.65
14.22 -7.18 -10.53 -6.31
13.49 -9.43 -8.96 -3.58
13.17 -7.91 -8.96 -5.53
13.14 -10.12 -6.78 -4.94
12.59 -11.2 -5.57 -1.46
12.99 -8.79 -7.71 -5.67
11.68 -9.38 -6.87 -1.17
12.91 -10.69 -5.34 -4.88
13.5 -10.98 -7.56 -2.16
13.31 -10.75 -6.71 -4.07
10.5 -8.94 -5.47 0.48
11.56 -8.54 -6.47 -4.35
12.85 -10.65 -6.48 -3.11
13.03 -8.83 -8.18 -5.0
12.32 -9.94 -4.74 -5.52
13.65 -10.03 -8.57 -3.51
13.15 -10.46 -6.9 -3.99
10.53 -8.89 -5.21 2.17
12.81 -10.92 -6.7 -0.0
11.7 -9.66 -6.52 -1.02
12.24 -11.01 -4.84 2.26
11.6 -10.44 -5.01 -0.68
12.42 -10.0 -6.58 -3.32
13.06 -11.29 -6.45 -1.21
13.11 -10.12 -7.29 -4.06
12.19 -10.81 -5.64 0.07
12.16 -7.84 -7.51 -5.47
13.01 -9.08 -6.82 6.36
11.35 -8.5 -7.0 2.74
12.43 -10.58 -6.41 -1.23
12.29 -8.61 -6.14 6.27
12.93 -9.2 -8.66 -2.72
11.34 -9.97 -5.27 -1.15
13.13 -10.12 -8.33 -0.76
13.08 -9.51 -8.41 -3.14
13.09 -8.11 -7.91 -6.55
12.43 -9.63 -7.0 -3.55
13.98 -9.23 -8.93 -5.52
11.26 -8.85 -6.5 -2.45
13.14 -7.41 -9.85 -4.55
12.27 -10.45 -5.54 -3.27
11.07 -7.26 -7.85 -2.83
11.34 -8.32 -5.51 -5.38
13.44 -9.23 -8.22 -5.29
13.08 -11.1 -6.16 -3.15
12.75 -8.01 -8.87 -4.45
13.7 -11.29 -6.4 -4.41
13.6 -10.2 -8.06 -4.0
12.24 -10.08 -6.2 -3.12
12.04 -8.51 -8.34 1.7
10.87 -8.47 -4.3 -5.28
13.43 -10.58 -6.32 -5.35
12.36 -8.22 -8.01 -4.57
13.17 -11.0 -6.16 -3.8
12.25 -10.09 -5.77 -3.89
12.2 -7.82 -8.97 -2.72
13.15 -10.24 -7.45 -3.56
13.4 -11.24 -7.28 0.45
12.34 -10.8 -5.81 -1.43
12.0 -9.61 -5.32 4.84
11.6 -9.59 -6.52 -0.18
11.07 -6.83 -8.13 -3.12
13.54 -10.71 -6.06 -5.64
13.99 -12.12 -6.95 -0.82
12.53 -9.88 -5.91 -4.95
14.43 -8.89 -10.51 -4.33
10.91 -8.72 -6.0 -2.64
13.2 -11.27 -6.86 0.07
11.79 -10.32 -5.62 0.92
13.04 -10.26 -6.6 -4.6
13.19 -9.69 -7.18 -5.35
11.66 -8.91 -6.12 4.37
12.7 -9.43 -7.52 -3.99
13.32 -10.7 -7.39 -2.88
12.71 -11.19 -6.03 -0.27
12.88 -11.05 -5.26 -4.04
12.36 -6.06 -7.91 -7.31
12.81 -9.95 -7.03 -3.97
12.47 -9.09 -7.8 3.45
12.88 -10.95 -6.64 -1.33
12.05 -8.77 -4.19 -7.13
10.56 -7.78 -6.73 -2.37
12.57 -7.53 -8.48 -5.42
12.58 -10.63 -6.72 -0.17
12.88 -10.93 -6.59 -1.69
13.08 -9.69 -7.07 -5.22
13.27 -10.69 -6.92 -3.72
12.03 -9.91 -6.24 -2.76
13.15 -9.65 -8.16 -3.61
13.31 -11.1 -6.87 -2.59
10.62 -7.73 -7.29 0.04
13.56 -10.65 -7.43 -3.91
12.54 -7.72 -7.94 -5.87
13.56 -10.67 -6.59 -5.14
12.59 -7.43 -8.77 -5.14
11.06 -7.01 -6.79 -5.21
13.46 -10.57 -6.58 -5.1
12.5 -9.92 -6.98 -3.01
12.41 -10.73 -6.24 0.11
13.55 -10.03 -8.34 -3.68
13.41 -8.06 -10.52 1.98
12.91 -6.33 -9.74 -5.63
12.71 -6.67 -9.69 -4.81
13.25 -10.12 -8.2 -2.45
12.81 -8.76 -8.14 -4.59
13.08 -7.46 -9.29 -5.4
13.19 -7.52 -9.95 -4.31
13.55 -8.02 -10.03 -4.32
12.66 -8.63 -8.19 -4.32
12.98 -8.15 -9.16 -4.28
12.37 -8.82 -7.74 -3.89
13.29 -8.67 -9.18 -4.15
13.3 -7.77 -10.04 -3.98
13.23 -7.67 -8.84 -6.17
12.83 -8.12 -8.87 -4.48
13.35 -9.72 -8.76 -2.62
13.9 -8.01 -9.13 -6.76
12.7 -6.79 -9.51 -4.97
13.41 -8.74 -9.16 -4.42
12.72 -8.07 -8.84 -4.29
13.31 -8.25 -9.86 -3.45
13.42 -7.6 -9.92 -4.87
12.14 -8.05 -8.19 -3.93
15.53 -11.63 -9.23 -4.56
13.65 -8.07 -8.84 -6.56
12.59 -10.34 -6.11 -3.77
13.94 -10.69 -8.72 -2.04
13.0 -8.13 -9.14 -4.4
10.88 -9.94 -3.54 -2.66
9.71 -9.16 -1.33 -2.93
10.79 -10.31 -1.37 -2.85
10.3 -9.74 -1.85 -2.81
8.7 -8.58 -0.18 1.42
9.77 -9.28 -0.96 -2.92
10.83 -9.8 -4.21 -1.86
9.45 -8.82 0.28 -3.39
11.31 -9.84 -3.64 -4.23
10.53 -9.3 -2.83 -4.04
10.43 -10.24 -1.89 -0.57
11.02 -10.3 -1.97 -3.38
9.82 -9.57 -2.21 -0.15
9.1 -9.05 0.31 -0.98
9.12 -9.08 0.88 -0.0
12.7 -9.23 -8.35 -2.52
11.31 -8.59 -7.11 -1.89
13.97 -8.47 -11.1 0.55
12.02 -7.57 -7.32 -5.79
10.89 -8.85 -6.31 0.64
10.75 -8.46 -5.88 -3.08
11.32 -8.93 -6.9 -0.88
11.9 -9.67 -6.29 -2.91
11.37 -7.39 -7.76 -3.82
11.01 -7.6 -6.69 4.31
12.0 -9.79 -6.81 -1.28
10.94 -8.34 -6.73 2.25
10.7 -8.24 -1.08 -6.74
9.69 -9.41 2.13 0.83
10.45 -10.24 0.61 1.97
10.54 -9.98 -0.09 -3.4
9.59 -9.5 -0.51 -1.22
9.97 -9.34 0.62 -3.43
8.36 -7.96 1.19 -2.28
9.02 -7.71 -2.28 -4.07
10.04 -9.87 -0.38 -1.79
9.43 -8.89 1.5 -2.75
11.01 -10.97 0.33 -0.79
10.06 -9.66 2.83 0.1
9.38 -8.77 1.04 -3.16
8.51 -7.81 3.09 -1.4
10.03 -9.69 -1.03 -2.36
9.81 -9.8 0.38 0.22
11.06 -10.52 3.19 -1.26
9.17 -8.85 1.96 -1.4
8.84 -8.74 0.14 -1.35
9.2 -8.73 0.21 -2.89
10.13 -10.09 -0.03 -0.88
8.86 -8.76 1.12 -0.74
10.27 -10.04 2.12 0.4
9.31 -8.97 -0.05 -2.5
10.18 -10.13 0.97 0.15
10.56 -10.22 0.45 -2.59
10.37 -9.72 -0.95 -3.49
10.5 -9.36 3.55 -3.15
10.09 -9.74 1.6 -2.06
10.0 -9.87 1.51 -0.5
9.11 -8.11 -2.3 -3.46
9.98 -9.89 1.21 0.5
9.85 -9.79 0.25 -1.05
9.38 -8.5 0.02 -3.96
9.31 -8.54 2.64 -2.6
9.23 -8.94 -0.5 -2.25
9.91 -9.83 1.24 -0.36
9.55 -9.42 -0.88 1.31
10.65 -10.45 2.04 0.18
10.04 -9.83 1.96 0.46
9.5 -8.39 -1.34 -4.24
9.84 -9.83 0.31 0.07
10.35 -10.13 -2.01 -0.66
10.85 -10.49 -2.45 -1.3
9.72 -8.95 2.28 3.03
9.97 -9.95 -0.1 -0.57
9.91 -9.77 1.64 -0.31
8.36 -8.29 0.45 -0.96
10.82 -10.7 1.06 -1.23
10.07 -9.42 -1.21 -3.35
9.9 -9.73 0.71 -1.72
10.03 -9.15 -2.56 -3.24
8.37 -8.26 1.14 0.64
11.02 -10.83 -1.99 0.5
9.84 -9.79 -0.72 -0.55
9.86 -9.82 0.5 0.74
10.56 -10.55 0.05 0.33
9.68 -9.48 -0.5 -1.87
8.85 -8.84 0.27 0.36
10.31 -9.96 0.24 -2.65
10.39 -10.06 -1.2 -2.28
9.27 -9.05 -0.48 -1.96
9.91 -9.64 1.43 -1.76
8.84 -7.68 -2.03 -3.88
9.74 -9.07 0.6 -3.49
10.43 -9.17 -2.14 -4.49
9.93 -7.72 -1.55 -6.05
10.34 -10.33 0.2 0.58
9.75 -9.64 -0.07 -1.49
9.53 -9.07 1.87 2.24
9.43 -8.83 2.2 -2.47
10.56 -10.19 1.39 -2.42
10.08 -10.01 1.09 -0.45
9.16 -7.79 -1.15 -4.69
10.07 -10.01 0.16 1.02
9.88 -9.54 -2.56 0.29
10.6 -10.49 1.36 -0.65
11.3 -10.98 0.36 -2.66
10.76 -10.16 -2.68 -2.31
10.09 -9.96 0.51 -1.5
9.93 -9.68 -1.47 -1.67
9.7 -9.07 1.07 3.27
10.44 -10.34 0.69 -1.27
9.52 -8.88 1.29 -3.17
10.83 -10.35 -0.42 -3.15
9.4 -8.57 3.56 -1.47
8.67 -8.52 0.61 1.46
10.74 -10.69 1.09 0.1
10.49 -10.39 1.3 0.69
9.96 -8.73 1.88 -4.42
9.75 -9.4 -0.09 -2.62
10.37 -10.14 -0.63 -2.05
8.92 -8.45 -0.78 -2.75
9.84 -9.01 -0.35 -3.93
10.59 -9.24 -2.59 -4.48
10.0 -9.12 -3.06 -2.74
9.27 -9.14 0.41 -1.51
9.99 -8.51 1.49 -5.01
9.92 -8.86 3.98 -2.01
9.46 -9.27 0.47 -1.85
10.29 -10.17 -1.2 1.0
9.45 -9.22 1.5 1.43
9.94 -9.91 -0.19 -0.66
10.72 -10.2 3.29 -0.26
9.15 -9.08 0.27 1.05
9.69 -9.65 -0.33 -0.81
10.51 -9.72 0.96 -3.89
9.77 -9.72 0.95 -0.07
9.47 -8.73 2.61 -2.56
10.48 -10.07 2.62 1.26
9.53 -9.44 0.15 -1.26
10.01 -8.01 -2.26 -5.57
10.26 -9.48 3.29 2.14
9.25 -9.2 0.88 -0.35
9.69 -9.01 0.12 -3.54
9.77 -9.22 2.29 -2.28
10.02 -9.26 -0.45 -3.81
9.5 -8.83 -1.4 -3.19
10.54 -10.53 -0.53 -0.11
9.71 -9.38 -1.22 -2.18
10.38 -9.46 -1.51 -3.98
9.09 -8.75 -1.0 -2.25
9.69 -9.45 -0.04 -2.15
10.96 -10.79 1.89 -0.21
10.13 -9.76 1.89 -1.98
10.1 -9.12 2.33 -3.65
9.24 -9.08 0.5 -1.63
9.63 -8.99 2.01 2.79
8.56 -8.21 2.41 -0.02
9.11 -8.67 0.03 -2.81
10.87 -8.05 0.37 -7.29
9.23 -9.23 -0.16 0.04
10.32 -10.16 0.74 1.65
9.61 -9.49 -0.62 -1.39
10.09 -9.36 3.22 1.96
9.67 -9.36 -0.56 -2.35
8.85 -8.12 3.5 0.33
9.95 -9.3 -1.0 -3.39
10.32 -10.27 0.97 0.14
10.75 -8.06 -1.07 -7.04
9.4 -8.78 -1.38 -3.05
10.72 -10.57 0.32 -1.8
9.59 -8.21 -1.53 -4.71
9.66 -9.43 1.61 -1.33
9.12 -9.06 -0.16 -1.05
9.57 -9.43 0.92 1.38
8.67 -8.67 0.01 0.35
10.39 -10.24 1.67 -0.53
9.65 -9.63 0.67 -0.25
9.23 -8.86 0.46 -2.54
10.07 -9.99 -1.14 -0.55
10.14 -9.81 0.43 -2.52
9.62 -9.43 0.69 -1.77
9.73 -9.65 -0.16 -1.21
9.56 -8.2 0.05 -4.91
9.07 -7.92 -0.86 -4.34
9.41 -9.36 0.91 0.24
9.04 -8.84 0.47 -1.86
9.85 -9.71 -1.65 -0.04
8.67 -8.05 0.27 -3.21
10.71 -10.65 -0.81 0.7
9.55 -9.32 0.38 2.05
10.58 -9.84 3.67 1.22
8.84 -8.22 3.14 -0.81
9.86 -8.64 -1.11 -4.62
10.04 -8.08 -3.77 -4.61
9.88 -9.27 1.9 -2.82
9.84 -9.35 -0.89 -2.93
9.81 -8.85 3.6 2.21
9.08 -8.93 0.74 -1.47
9.45 -9.32 1.2 1.01
11.09 -11.09 -0.12 -0.05
10.68 -10.46 0.76 -2.01
10.66 -10.51 0.45 1.7
9.09 -8.65 1.35 -2.44
9.69 -8.33 -1.67 -4.66
9.34 -8.39 0.26 -4.09
10.28 -10.13 0.97 -1.44
11.51 -9.99 -0.76 -5.67
9.87 -9.52 2.53 0.74
9.15 -8.68 -0.08 -2.91
9.65 -9.27 2.28 -1.4
9.8 -9.74 0.12 -1.08
9.49 -8.65 -2.87 -2.65
9.62 -9.35 -1.68 -1.55
11.31 -10.75 1.55 -3.15
9.97 -9.89 1.09 0.5
9.6 -9.54 0.96 0.49
10.59 -9.76 -0.03 -4.12
11.1 -10.51 3.39 -1.11
11.8 -11.74 -0.67 -0.99
9.22 -8.75 2.91 0.15
10.09 -9.94 1.63 -0.63
10.29 -9.64 -1.83 -3.08
10.05 -9.01 -3.13 -3.17
9.7 -9.28 0.14 -2.8
10.04 -9.44 0.49 -3.39
9.89 -9.71 1.6 -1.0
9.46 -8.79 0.57 -3.45
9.41 -8.47 2.86 -2.94
9.32 -8.94 2.62 -0.39
9.0 -8.91 -1.25 -0.35
9.88 -9.82 0.44 -0.98
9.52 -9.0 3.1 -0.2
9.61 -9.27 0.68 -2.44
10.38 -10.24 -0.49 1.63
10.07 -9.33 -1.42 -3.52
9.97 -9.74 2.12 -0.03
9.67 -9.46 0.89 -1.82
9.46 -8.17 -0.83 -4.7
10.57 -8.18 -1.97 -6.39
9.14 -9.01 0.56 -1.4
9.67 -9.65 -0.62 0.02
9.95 -8.46 -1.91 -4.89
10.5 -10.09 2.32 -1.77
10.4 -9.38 3.11 3.24
10.38 -10.26 1.19 -1.0
9.47 -9.37 0.25 1.38
10.48 -10.43 1.02 0.35
8.55 -6.39 0.21 -5.68
10.25 -9.89 2.08 -1.7
9.32 -9.15 1.71 0.43
10.38 -9.62 0.35 -3.89
9.85 -9.8 0.35 0.84
10.51 -10.46 0.76 -0.66
10.11 -8.09 -1.31 -5.93
10.74 -9.82 2.12 -3.79
11.06 -8.69 2.13 -6.5
9.23 -8.05 0.51 -4.48
10.5 -9.2 1.26 -4.9
10.68 -10.13 -1.09 -3.21
10.46 -10.44 0.52 -0.37
10.29 -9.63 -0.63 -3.56
10.62 -10.53 0.68 -1.19
9.58 -9.06 -0.56 -3.08
9.76 -9.61 -1.05 -1.34
9.49 -8.98 1.2 -2.82
10.21 -9.95 -1.56 -1.66
11.03 -10.07 1.87 -4.09
10.26 -10.11 -1.49 -0.94
9.52 -8.35 2.87 -3.58
10.51 -9.93 -0.22 -3.45
11.03 -10.75 -2.2 -1.08
9.42 -9.17 1.52 -1.53
10.56 -9.75 -1.09 -3.91
11.26 -11.25 -0.4 0.24
10.0 -9.83 -1.55 -0.94
8.77 -8.77 -0.16 0.06
9.4 -8.97 -1.6 -2.28
9.35 -8.77 0.42 3.2
10.84 -10.72 1.4 -0.77
10.91 -10.27 -0.07 -3.67
9.4 -9.21 1.85 -0.4
9.58 -8.4 -3.76 -2.64
10.55 -10.4 0.03 -1.75
9.41 -9.22 0.78 1.73
10.35 -8.27 0.3 -6.21
9.98 -9.66 0.34 -2.5
10.42 -8.15 0.41 -6.47
10.25 -9.43 -1.13 -3.84
10.0 -9.96 -0.32 -0.82
10.16 -10.11 0.48 -0.81
9.49 -8.93 2.66 -1.8
10.19 -10.02 -1.82 0.32
9.46 -9.27 0.63 -1.73
9.55 -8.27 -2.01 -4.34
9.87 -8.46 0.6 -5.04
10.52 -9.74 0.05 -3.96
10.4 -9.69 -2.23 -3.05
11.52 -10.24 -2.21 -4.8
9.6 -9.57 0.65 0.17
9.3 -8.59 3.45 0.9
10.34 -9.32 1.48 -4.22
10.17 -9.89 1.52 1.81
9.73 -9.39 1.4 -2.13
10.43 -9.35 0.59 -4.58
9.69 -9.62 1.14 -0.14
9.87 -9.59 1.39 -1.84
9.72 -9.65 1.13 -0.24
9.91 -9.08 3.36 2.15
10.62 -9.76 -0.63 -4.15
10.62 -10.38 0.55 2.17
9.41 -9.05 2.57 0.07
9.82 -9.67 -0.82 -1.47
9.61 -9.29 0.69 -2.38
11.04 -10.98 1.14 -0.06
9.98 -9.74 0.08 -2.19
10.13 -9.32 -0.78 -3.88
10.63 -10.56 1.18 -0.35
8.94 -8.29 3.23 -0.86
10.56 -9.44 -1.72 -4.4
11.92 -10.19 -3.98 4.74
13.84 -12.31 -6.05 1.89
11.3 -9.02 -4.37 5.21
12.39 -9.52 -7.79 -1.47
14.16 -11.19 -8.66 0.33
11.38 -9.82 -4.19 -3.93
13.26 -11.57 -5.59 3.28
11.94 -9.26 -5.37 5.3
12.62 -9.74 -7.39 3.11
13.28 -11.92 -5.66 1.52
13.56 -12.65 -4.66 1.46
11.65 -8.44 -8.02 0.43
11.5 -8.57 -7.49 1.67
12.32 -10.33 -6.05 2.91
12.26 -11.58 -2.53 3.15
13.68 -13.01 -3.98 1.48
10.53 -9.51 -4.48 0.56
12.12 -9.7 -7.15 1.35
12.8 -10.27 -7.29 -2.29
11.32 -9.1 -6.5 1.73
13.84 -10.79 -8.08 3.13
12.9 -11.61 -5.36 1.76
12.19 -10.32 -6.39 1.11
12.47 -11.2 -2.33 4.96
11.47 -10.82 -1.28 3.6
12.39 -9.3 -6.78 -4.59
10.41 -8.73 -3.56 -4.4
10.85 -8.5 -6.19 -2.68
10.7 -8.06 -5.96 -3.76
10.95 -7.42 -7.43 -3.11
10.66 -9.03 -5.51 -1.28
11.51 -8.61 -5.93 -4.81
11.1 -7.41 -6.08 -5.59
11.24 -9.98 -5.11 -0.89
10.52 -9.51 -3.49 -2.81
9.64 -8.82 -3.23 -2.17
10.22 -9.21 -3.95 -2.0
11.7 -8.86 -6.84 -3.42
12.11 -8.23 -6.04 -6.53
11.51 -9.65 -5.92 -2.07
10.2 -8.65 -5.3 -1.12
9.0 -8.63 -2.53 -0.44
11.31 -7.0 -7.61 -4.61
10.72 -9.64 -4.65 -0.52
9.95 -8.06 -4.19 -4.08
11.44 -8.76 -6.72 -3.02
11.85 -8.8 -6.71 -4.26
9.33 -8.87 -2.51 -1.46
10.66 -7.16 -6.15 -4.96
10.82 -7.49 -5.12 -5.89
10.31 -8.57 5.57 -1.33
8.51 -8.05 -0.86 2.63
8.65 -8.04 -1.55 2.78
8.86 -8.19 -2.08 2.66
11.69 -11.27 -3.05 -0.55
11.26 -9.96 -3.03 4.3
9.09 -7.98 -0.47 -4.34
8.6 -8.36 0.16 2.03
9.37 -9.27 0.04 1.35
8.68 -8.67 0.11 0.54
9.71 -9.59 -0.44 1.46
9.42 -9.39 0.63 -0.35
8.97 -8.85 1.47 0.27
10.09 -10.01 -0.3 1.26
8.85 -8.63 0.15 1.94
9.67 -9.32 -0.23 2.54
9.24 -9.09 0.28 1.67
9.08 -8.99 0.6 1.2
10.08 -9.4 -0.45 3.62
9.4 -8.95 0.5 2.85
10.02 -9.93 0.56 -1.23
9.18 -8.89 -0.37 2.26
8.96 -8.69 0.56 2.08
9.58 -9.57 -0.15 -0.46
10.05 -9.75 -0.53 2.39
14.43 -12.54 -6.65 -2.59
13.97 -11.24 -7.58 -3.38
13.55 -13.08 -2.78 -2.19
11.76 -10.55 -5.14 -0.86
11.55 -9.31 -2.76 -6.24
12.41 -11.28 -3.96 -3.35
12.46 -6.92 -7.75 -6.88
13.29 -11.45 -6.48 -1.82
13.38 -10.15 -7.81 -3.86
13.73 -7.5 -9.7 -6.18
10.73 -9.88 -2.48 3.35
10.58 -10.56 0.01 -0.68
10.46 -10.43 -0.68 -0.41
10.46 -8.54 -1.91 5.74
10.43 -10.4 0.07 -0.86
10.63 -10.26 -2.39 -1.4
11.02 -10.05 -1.12 4.4
10.65 -9.64 -0.68 4.49
11.14 -10.0 -1.83 4.55
11.58 -10.94 -1.69 3.41
10.86 -10.85 -0.52 -0.11
10.33 -8.98 -0.16 5.11
9.3 -9.06 -1.13 1.79
10.45 -10.38 -1.16 -0.47
9.95 -9.42 0.3 3.2
9.33 -8.41 -1.53 3.73
9.72 -9.2 -1.86 2.54
10.25 -9.47 -0.74 3.86
11.71 -10.16 1.96 5.49
10.38 -10.21 -1.79 -0.43
12.32 -11.76 -0.63 3.59
10.21 -9.98 -2.13 0.33
10.96 -10.77 -1.74 -0.97
10.69 -10.49 1.3 1.59
11.51 -9.52 0.29 6.46
10.43 -10.27 -1.71 0.65
10.84 -10.48 -2.74 -0.45
11.0 -10.35 -2.75 -2.5
9.64 -8.43 -0.44 4.65
9.45 -8.32 -0.03 4.49
10.11 -9.69 1.35 2.54
10.91 -10.84 -1.0 0.71
10.59 -9.06 -1.95 5.13
12.35 -11.1 -0.13 5.41
12.48 -10.95 -0.08 5.98
11.16 -10.88 -0.28 2.49
9.46 -8.72 -1.45 3.35
10.26 -10.19 -1.17 0.24
9.66 -8.56 0.4 4.45
10.15 -9.95 -1.95 0.41
10.57 -9.79 -2.18 3.31
12.02 -11.51 -2.06 2.79
10.74 -10.36 -2.33 1.55
10.87 -9.98 -1.18 4.12
10.95 -10.7 -1.4 1.82
10.96 -10.56 -0.55 2.86
10.5 -9.2 -1.85 4.72
10.85 -10.66 -1.23 -1.6
11.45 -11.11 -0.76 -2.65
10.43 -10.13 -1.34 2.05
10.57 -9.88 -0.95 3.62
9.8 -9.57 0.1 2.14
11.57 -10.68 -3.1 3.17
10.51 -10.38 -0.95 1.35
11.2 -10.31 -1.09 4.23
10.88 -9.95 -1.38 4.18
10.57 -10.16 -2.26 1.84
11.56 -10.74 -3.79 1.99
12.26 -12.1 -1.8 0.78
10.12 -9.45 -1.98 3.03
11.15 -10.77 0.54 2.83
10.36 -9.94 -1.32 2.6
10.91 -10.82 -1.39 0.22
10.14 -8.85 -1.01 4.85
11.14 -10.05 -2.54 4.07
10.53 -10.42 -1.44 0.29
10.48 -9.76 -0.74 3.73
9.48 -8.62 0.07 3.94
10.04 -9.34 -1.39 3.4
11.22 -10.53 -3.36 1.92
10.68 -10.48 -1.77 1.07
9.49 -8.8 -1.14 3.36
11.48 -10.1 -0.39 5.46
10.52 -9.57 -0.11 4.37
11.75 -9.21 -0.17 7.29
10.8 -9.72 -4.59 1.02
10.51 -9.76 -1.69 3.51
10.93 -10.64 -1.57 1.92
10.47 -9.28 -3.2 3.63
11.11 -10.92 -0.49 -1.98
11.56 -10.08 0.46 5.64
10.86 -10.12 -1.22 3.75
10.1 -9.92 -1.42 1.23
12.78 -12.47 -2.65 0.89
9.85 -9.43 -2.06 1.93
9.18 -7.54 -0.19 5.23
10.85 -10.58 -0.75 2.28
10.11 -9.62 -1.0 2.94
11.84 -10.83 -4.18 2.36
11.13 -9.96 -0.82 4.9
10.54 -10.12 -0.45 2.88
11.45 -11.01 -2.81 1.39
10.2 -9.76 -1.71 2.46
10.12 -9.1 -1.38 4.22
10.79 -10.26 -2.54 2.16
10.66 -10.51 -1.63 0.72
10.11 -9.35 -0.2 3.83
10.4 -10.16 -1.18 -1.92
10.26 -9.24 -2.44 3.74
10.45 -9.47 -2.39 3.72
10.87 -10.39 -3.17 0.11
10.19 -8.53 -1.1 5.47
9.7 -9.29 -2.64 0.81
11.11 -10.84 -1.32 -2.0
10.01 -9.3 -2.05 3.08
10.78 -10.76 0.01 0.72
10.57 -9.82 -2.56 2.96
10.77 -10.77 -0.17 -0.06
11.58 -11.25 1.32 2.44
9.97 -9.32 0.12 3.52
11.16 -10.85 -2.13 1.46
10.48 -10.43 -0.61 0.85
10.24 -9.96 -2.37 0.0
9.21 -8.49 -1.89 3.02
9.52 -8.04 -0.22 5.1
11.16 -9.78 -1.02 5.27
9.8 -9.7 -1.25 0.54
9.45 -8.48 -0.92 4.07
9.11 -8.85 -0.77 2.02
10.66 -10.48 -1.88 -0.31
10.87 -10.84 0.35 0.58
11.03 -9.89 -1.11 4.76
11.59 -10.81 -2.04 3.63
10.52 -9.88 -0.37 3.58
10.51 -10.32 -1.86 -0.69
10.22 -8.86 -1.75 4.79
11.74 -11.11 -3.54 1.38
11.49 -10.99 -0.43 3.33
12.37 -12.13 -1.12 -2.14
11.64 -11.38 -2.35 0.73
9.76 -9.09 -1.46 3.24
10.24 -8.41 -0.43 5.82
11.45 -11.17 -0.3 2.48
9.77 -9.67 -0.56 1.25
10.93 -9.87 -2.6 3.92
10.43 -9.25 -2.72 3.97
10.85 -9.95 -4.19 1.08
10.63 -9.48 -1.96 4.4
11.26 -10.51 -3.51 1.97
11.25 -10.13 -1.47 4.68
11.83 -11.44 -2.42 1.82
11.62 -11.38 -1.33 1.97
10.8 -10.13 -1.6 3.39
11.89 -11.55 -2.73 -0.68
11.77 -11.33 -0.83 3.1
10.54 -9.7 -2.01 3.59
12.29 -11.1 0.67 5.25
11.01 -10.38 -2.6 2.58
10.42 -10.35 -1.11 0.62
10.4 -10.09 -1.47 2.08
10.05 -9.38 -0.34 3.58
11.65 -11.64 -0.5 0.05
10.6 -10.29 -2.24 -1.24
10.66 -10.53 -1.46 0.84
11.45 -9.66 -0.39 6.12
9.98 -9.42 -2.29 2.39
9.99 -9.57 -0.22 2.85
10.61 -10.3 -1.69 1.88
11.18 -10.88 -1.37 2.18
10.82 -10.14 -3.37 1.72
10.4 -10.4 -0.1 -0.26
9.94 -9.34 0.31 3.39
10.96 -10.25 -1.89 3.39
10.22 -9.64 0.26 3.38
10.77 -10.77 -0.21 0.14
11.24 -11.09 -0.22 -1.77
10.52 -9.88 -3.45 1.08
10.64 -10.28 0.21 2.73
10.58 -10.13 -1.79 2.49
10.35 -9.32 -1.02 4.39
9.28 -9.12 -0.35 1.68
10.48 -9.36 -0.13 4.72
10.39 -9.32 -0.33 4.56
10.23 -10.06 -1.73 0.78
10.33 -10.1 -2.08 0.54
9.5 -8.34 -2.35 3.88
10.67 -9.57 1.26 4.56
11.36 -11.14 -2.12 0.69
11.32 -11.2 -1.64 -0.16
9.13 -8.11 -0.74 4.12
10.59 -10.52 -1.13 -0.45
11.17 -11.07 -1.32 -0.7
10.14 -9.53 -0.65 3.4
10.77 -10.52 -1.85 -1.35
10.27 -9.72 -3.32 -0.2
10.56 -10.55 -0.29 0.41
10.97 -10.96 -0.39 -0.01
11.18 -10.32 -3.6 2.34
9.77 -9.41 -0.65 2.56
11.26 -10.98 0.87 2.33
9.79 -8.95 -2.88 2.75
10.06 -9.01 -0.87 4.4
10.72 -8.83 0.23 6.08
10.36 -8.87 0.51 5.34
10.25 -9.38 0.35 4.13
11.61 -10.36 1.16 5.12
9.97 -9.07 -3.45 2.28
10.22 -9.93 -0.91 2.28
10.48 -9.72 -1.66 3.56
10.27 -9.1 -2.61 3.98
10.7 -10.52 -1.64 -1.1
10.77 -10.21 -3.01 -1.66
10.08 -9.35 -2.13 3.09
10.14 -9.07 -0.88 4.45
10.55 -10.23 -0.84 2.45
10.58 -10.51 -1.11 0.47
10.87 -10.0 -0.0 4.27
9.83 -9.26 -2.77 1.81
9.97 -9.01 -0.86 4.18
10.25 -9.77 -1.57 2.66
9.76 -9.34 -0.28 2.83
10.22 -9.69 -2.85 1.58
11.02 -10.98 -0.85 -0.12
11.24 -10.75 -2.72 1.84
9.4 -8.82 0.24 3.23
10.58 -9.4 -4.4 2.03
10.18 -9.98 -1.98 -0.14
10.24 -7.96 -1.49 6.27
9.41 -8.86 -2.2 2.27
9.36 -9.24 0.1 1.49
10.51 -9.3 -0.33 4.9
9.52 -8.43 -0.55 4.38
9.35 -8.5 -1.35 3.66
10.8 -10.15 -3.14 1.97
10.85 -10.56 -1.68 -1.88
12.83 -12.05 -0.87 4.32
10.52 -9.75 -2.03 3.37
12.29 -12.03 -1.92 1.63
10.57 -9.75 -3.77 1.53
10.55 -10.24 -1.87 -1.73
10.95 -10.43 -3.08 1.26
10.17 -10.11 -0.96 0.58
10.95 -10.93 -0.63 -0.45
10.54 -10.0 -2.53 2.14
10.4 -9.73 -3.09 1.95
10.15 -9.95 -1.98 0.23
11.88 -11.6 -2.56 0.07
10.82 -10.6 -1.98 0.91
11.4 -10.63 -2.17 3.51
9.46 -8.81 -1.34 3.18
10.3 -9.33 -0.35 4.35
11.76 -11.65 -1.63 -0.01
9.01 -8.64 -2.56 0.28
10.23 -9.47 -0.63 3.83
10.4 -9.29 -2.16 4.14
10.4 -9.99 -2.74 0.86
9.87 -9.24 -1.95 2.87
11.08 -10.92 -0.85 -1.68
9.51 -8.76 -1.42 3.41
10.26 -8.85 0.47 5.17
11.0 -9.34 -1.41 5.64
10.33 -9.18 -2.11 4.25
10.63 -9.93 -2.9 2.45
10.86 -10.7 -1.5 -1.11
11.55 -11.37 -1.57 1.28
9.64 -8.05 0.11 5.3
11.17 -9.32 -1.75 5.91
9.58 -8.64 -0.67 4.09
10.67 -10.61 -0.35 -1.14
10.58 -10.58 0.21 0.11
10.57 -9.71 -2.68 3.21
10.29 -10.26 -0.64 0.28
9.97 -8.71 -2.73 4.0
11.13 -9.24 -0.65 6.16
10.65 -10.64 -0.3 0.37
9.88 -9.0 0.68 4.02
10.74 -10.05 0.18 3.78
10.04 -9.62 -1.07 2.68
10.24 -9.98 -0.55 2.25
9.49 -8.52 -1.57 3.87
9.58 -8.18 -0.08 5.0
10.44 -10.02 0.08 2.92
12.38 -11.92 0.01 3.33
10.75 -9.24 -2.0 5.11
11.21 -11.16 -1.01 -0.18
11.25 -9.63 -1.82 5.52
11.05 -9.08 -0.15 6.3
10.46 -9.9 -0.71 3.3
9.89 -9.59 -2.14 1.16
11.23 -10.62 -1.19 -3.47
10.06 -9.34 -2.44 2.82
10.02 -9.61 -1.3 2.54
10.18 -8.19 -0.27 6.05
10.75 -10.59 -1.45 1.17
9.99 -8.97 -0.06 4.39
10.19 -9.44 -0.09 3.85
9.66 -8.19 -0.53 5.11
10.42 -9.34 0.12 4.6
9.95 -9.74 -0.2 2.01
10.38 -9.71 -0.0 3.65
12.4 -12.23 -0.99 1.81
11.35 -10.91 -1.18 -2.92
11.58 -10.67 1.22 4.31
12.58 -12.47 0.34 1.59
11.24 -10.54 -1.56 3.58
11.36 -9.68 0.77 5.89
9.92 -9.42 -1.32 2.82
10.17 -9.3 -0.04 4.12
10.55 -9.98 -0.58 3.35
10.79 -10.73 0.05 1.15
10.78 -10.71 -1.18 0.27
11.84 -10.61 -2.57 4.59
9.04 -8.99 -0.41 0.91
12.45 -9.82 -6.7 -3.68
12.3 -10.68 -4.99 3.5
13.33 -9.79 -7.1 5.62
12.89 -10.6 -7.32 -0.54
11.75 -9.93 -3.57 5.16
10.4 -9.43 1.75 4.02
11.66 -8.37 -7.38 -3.4
15.0 -13.56 -1.39 -6.26
11.1 -10.88 1.72 1.34
10.7 -9.65 3.39 3.13
11.53 -9.19 -6.78 1.63
13.11 -9.53 -1.38 -8.91
10.59 -9.52 -3.85 2.61
9.89 -9.84 0.99 -0.19
10.87 -9.88 0.0 4.52
11.4 -9.83 -4.16 4.01
14.13 -13.2 -0.37 -5.03
10.48 -9.38 -2.26 4.11
11.23 -10.63 -3.64 0.18
10.66 -9.07 -4.41 3.44
11.12 -7.5 -2.67 -7.76
12.84 -11.24 -5.7 2.48
12.6 -10.9 -6.22 -1.16
14.06 -11.67 -4.78 6.22
11.4 -8.32 -7.45 2.24
12.29 -7.65 -9.57 0.95
13.09 -11.92 -2.2 4.95
11.52 -10.33 -3.88 3.32
10.75 -9.22 -4.52 3.19
11.53 -8.71 -7.56 -0.01
13.8 -12.57 -5.56 1.22
11.03 -7.37 -6.19 5.39
11.14 -9.08 4.79 4.32
12.1 -8.68 -7.69 3.44
12.16 -11.05 1.41 4.88
12.59 -9.86 2.01 7.57
12.24 -10.13 -6.6 -1.92
12.66 -11.47 0.78 5.31
11.43 -10.46 -4.49 1.05
11.24 -8.22 -6.97 3.21
14.02 -12.03 -5.26 4.92
13.21 -11.22 -5.11 4.73
11.2 -9.7 -3.48 4.39
11.35 -10.93 -2.93 0.93
10.23 -9.02 2.17 4.31
13.35 -8.5 -9.6 3.75
11.58 -9.25 -6.94 0.36
14.21 -10.71 -9.01 2.46
10.88 -9.73 -4.68 1.36
13.31 -9.86 -8.88 -1.02
13.58 -8.9 -10.25 0.11
13.09 -11.2 -6.54 1.8
11.86 -11.35 1.94 2.81
12.05 -10.02 -6.69 0.06
11.04 -10.52 -0.39 -3.35
12.53 -9.22 -7.47 4.03
13.58 -8.83 -9.65 3.64
13.41 -13.39 -0.78 0.32
12.23 -9.72 -7.26 1.53
13.16 -12.9 -2.57 -0.37
13.33 -10.27 -8.48 -0.35
10.44 -9.77 -3.37 1.48
13.57 -12.39 -4.69 2.96
10.15 -8.36 2.27 5.3
14.32 -12.38 -2.01 -6.91
13.65 -10.2 -2.53 -8.72
12.58 -11.8 -4.31 0.68
12.02 -9.47 3.23 6.67
10.28 -8.67 -4.14 3.63
11.8 -9.88 -6.34 1.18
10.08 -9.06 1.89 4.0
11.52 -9.26 0.0 -6.86
12.84 -10.64 -3.04 6.53
9.18 -7.8 -4.82 -0.48
10.93 -9.43 -4.19 3.59
12.2 -9.86 -6.71 -2.57
11.15 -9.94 -5.06 -0.05
14.21 -10.7 -5.65 -7.44
12.26 -11.85 -3.13 0.05
10.54 -8.96 -4.93 2.58
10.43 -8.95 -3.75 3.82
9.13 -8.19 -3.42 2.13
12.96 -11.0 -6.03 3.29
12.31 -10.11 -6.38 2.91
11.43 -8.74 3.32 6.58
11.87 -9.45 -2.27 -6.82
11.49 -8.73 -7.07 2.41
10.73 -8.37 1.31 6.59
13.85 -12.54 -2.18 -5.46
12.81 -12.03 -2.0 3.93
11.13 -8.74 -6.73 -1.43
12.23 -9.4 -7.54 2.05
10.88 -10.11 -3.86 -1.04
11.05 -9.93 1.06 -4.72
11.67 -10.77 -4.47 -0.51
13.47 -12.19 -4.68 3.33
11.39 -8.8 -7.16 1.03
13.16 -11.51 -3.46 -5.35
12.07 -10.41 -5.88 1.67
11.48 -9.44 -6.27 1.83
11.64 -8.26 -7.93 -2.07
11.19 -10.06 -4.67 1.51
11.23 -8.71 4.64 5.35
13.18 -11.27 -4.96 4.7
10.38 -9.83 -3.3 0.43
11.16 -9.8 -4.97 1.95
12.94 -12.24 0.46 4.16
14.81 -14.75 -0.86 0.98
11.43 -10.37 -4.46 -1.77
12.95 -11.31 -2.27 -5.88
13.52 -10.13 2.07 -8.72
10.91 -9.87 -4.51 1.12
12.74 -10.66 -6.67 2.1
10.2 -8.94 -4.78 1.13
12.7 -10.88 -6.36 -1.65
11.59 -10.57 3.27 3.46
11.29 -9.72 2.46 5.2
10.96 -10.11 -4.12 0.95
12.95 -11.13 -6.6 0.61
13.97 -11.48 -5.33 5.91
13.34 -11.8 -5.16 3.49
13.48 -10.93 -0.9 -7.83
12.49 -9.02 -6.95 -5.13
11.5 -9.25 -6.24 2.76
12.14 -9.93 -6.98 -0.15
10.05 -9.92 -0.35 -1.57
10.3 -9.35 -4.32 0.02
10.1 -8.59 0.86 5.24
12.4 -8.5 -0.97 -8.98
11.36 -8.53 -7.47 0.78
11.24 -10.36 -4.14 1.41
13.38 -11.64 -4.17 -5.1
11.83 -10.77 -0.09 -4.88
13.87 -11.36 -7.88 1.16
12.96 -11.0 -6.83 0.51
12.8 -11.36 -5.82 0.85
11.41 -8.9 -7.02 -1.28
11.6 -9.15 -7.13 -0.1
13.45 -11.51 -5.83 -3.79
13.15 -12.65 0.38 3.57
9.62 -8.0 2.08 4.93
11.43 -8.84 -7.13 -1.23
13.16 -10.46 -7.15 3.54
11.54 -10.83 -3.66 1.6
12.99 -10.53 -6.38 -4.14
14.43 -10.33 -9.44 3.52
15.59 -12.18 -6.49 -7.26
12.36 -11.9 -1.14 -3.14
10.3 -9.93 0.81 2.61
10.66 -9.26 -1.24 -5.13
9.9 -9.45 -2.25 -1.91
9.91 -9.29 -0.11 -3.45
10.95 -10.35 3.26 -1.49
10.89 -10.39 2.1 -2.47
9.6 -9.54 1.06 0.39
9.83 -8.56 -0.26 -4.83
10.07 -8.86 0.34 -4.77
10.62 -9.16 1.42 -5.19
10.3 -8.94 3.08 -4.08
8.54 -7.58 2.48 -3.04
11.86 -10.22 -0.64 -5.99
9.49 -7.82 -1.9 5.03
8.96 -8.23 3.52 0.17
8.88 -8.42 1.81 -2.18
10.42 -8.38 -0.98 -6.11
9.25 -8.6 1.04 -3.23
10.46 -9.16 2.89 -4.13
10.44 -9.97 1.03 -2.91
9.4 -7.24 -1.08 -5.91
10.13 -9.05 0.54 -4.52
9.59 -9.33 2.11 -0.63
9.99 -6.83 -0.96 -7.22
10.01 -9.14 1.77 -3.68
10.09 -8.91 0.69 -4.68
10.09 -8.62 1.89 -4.9
9.82 -8.65 0.65 -4.61
10.14 -9.14 1.16 -4.24
10.21 -10.06 1.33 -1.11
10.1 -8.59 1.07 -5.2
9.56 -8.81 2.25 -2.94
10.95 -9.69 0.97 -5.02
10.0 -8.94 1.42 -4.23
9.82 -9.23 2.33 -2.4
9.76 -9.06 1.26 -3.39
10.17 -9.84 1.08 -2.33
10.33 -9.46 2.13 -3.58
9.28 -9.02 1.78 -1.27
9.66 -9.33 0.62 -2.44
10.51 -8.69 1.75 -5.64
10.05 -9.52 2.11 -2.42
8.89 -7.23 2.39 -4.59
9.21 -7.11 0.54 -5.83
9.91 -9.34 1.25 -3.08
8.62 -8.04 2.49 -1.84
8.87 -7.97 1.36 -3.66
11.05 -7.7 -1.67 -7.75
10.8 -9.02 -2.01 -5.6
11.49 -11.09 -1.71 -2.51
11.39 -10.05 -1.57 -5.12
11.4 -11.35 -0.44 -0.95
11.03 -8.63 -0.54 -6.86
10.45 -10.19 0.78 -2.19
9.94 -9.86 -1.09 -0.5
12.6 -11.35 -4.34 -3.36
10.92 -9.31 0.02 -5.7
13.2 -12.55 -3.42 -2.24
10.46 -10.18 -1.99 1.32
9.82 -8.04 -1.37 -5.46
11.18 -10.74 -1.58 -2.69
11.45 -9.47 -4.62 -4.49
10.21 -8.77 -1.64 -4.95
11.44 -10.73 1.59 -3.63
12.12 -12.03 -0.38 -1.45
10.08 -9.95 -0.22 -1.57
10.76 -10.74 0.21 -0.49
10.8 -8.27 -2.08 -6.63
11.32 -11.09 -0.53 -2.2
12.31 -10.4 -3.39 -5.66
10.52 -10.5 -0.54 0.49
10.17 -9.99 -1.49 -1.13
11.22 -11.19 -0.76 -0.03
12.77 -12.08 -2.53 -3.25
10.0 -7.22 -1.54 -6.75
12.96 -12.71 -1.06 -2.32
10.65 -10.26 -1.02 -2.66
11.61 -10.93 -2.56 -2.96
10.09 -10.03 -0.8 -0.73
11.56 -10.41 -3.88 -3.16
10.55 -9.57 -4.45 -0.26
11.36 -11.33 0.23 -0.83
10.95 -10.83 -1.23 -1.02
10.78 -10.47 1.6 -1.99
10.22 -10.11 1.27 0.73
10.64 -10.64 -0.07 0.19
10.92 -10.71 -1.14 -1.78
10.0 -7.9 -0.6 -6.11
10.01 -9.68 -0.9 -2.38
10.01 -9.68 -0.57 2.48
10.36 -10.04 2.06 -1.51
9.68 -6.72 -0.48 -6.96
10.05 -7.18 -4.25 -5.61
9.59 -9.26 1.34 -2.14
9.85 -9.05 -3.32 -2.03
9.87 -9.84 0.07 0.8
9.53 -9.47 -1.01 0.48
9.28 -8.66 -1.2 -3.12
9.63 -8.57 -2.89 -3.3
9.56 -8.1 -2.97 -4.12
10.89 -8.95 -3.56 -5.07
10.0 -9.22 0.19 -3.87
12.09 -10.7 -5.17 2.19
12.0 -9.54 -6.6 3.08
12.17 -9.6 -6.85 -3.02
10.95 -8.84 -6.47 0.12
12.3 -10.84 -5.77 0.49
11.13 -8.94 -6.48 1.45
12.13 -9.03 -5.06 -6.32
13.43 -12.15 -5.71 0.1
11.18 -8.11 -7.11 -2.94
11.3 -9.53 -6.06 -0.22
11.03 -10.16 -3.83 1.95
11.64 -8.44 -7.84 -1.62
11.5 -10.74 -4.12 0.01
14.13 -11.97 -6.87 -3.04
11.96 -8.67 -7.9 -2.35
12.26 -10.25 -6.69 -0.62
11.38 -8.97 -6.95 0.92
11.58 -10.31 -4.94 1.8
11.27 -9.45 -6.14 0.32
13.14 -10.91 -6.63 3.1
12.29 -10.67 -4.69 3.89
12.98 -10.16 -8.03 0.96
11.64 -8.92 -7.05 -2.48
12.64 -10.3 -7.15 -1.55
10.68 -9.21 -1.83 5.09
11.89 -10.66 -5.14 -1.15
12.04 -10.57 -5.72 0.66
11.82 -11.1 -4.05 -0.35
12.5 -9.88 -6.97 -3.17
11.58 -9.49 -6.36 1.89
12.18 -9.71 -7.09 1.96
13.37 -10.37 -8.06 -2.49
11.41 -10.15 -5.1 1.11
12.42 -10.21 -6.91 -1.5
11.65 -9.85 -4.46 4.35
13.63 -13.06 -3.88 0.2
14.37 -11.49 -8.5 -1.55
12.74 -9.71 -6.81 -4.65
11.33 -9.12 -4.39 5.09
11.0 -8.47 -5.81 -3.95
11.7 -10.85 -4.36 0.38
13.3 -12.19 -4.94 1.97
11.35 -9.42 -6.2 -1.24
12.44 -11.82 -3.79 -0.76
12.13 -9.14 -7.01 -3.8
11.78 -8.26 -7.42 -3.95
11.4 -7.39 -6.73 -5.47
12.13 -10.29 -6.33 -1.09
12.68 -10.24 -7.35 -1.38
12.18 -9.96 -6.99 -0.52
12.89 -10.49 -7.45 0.61
11.28 -11.03 -2.37 0.25
12.33 -11.03 -5.48 -0.68
12.03 -9.45 -7.45 -0.02
12.02 -8.77 -6.91 -4.44
12.04 -9.92 -6.78 -0.75
11.35 -10.07 -3.82 3.59
11.51 -8.59 -6.77 3.6
12.47 -9.99 -7.4 0.94
12.42 -10.13 -4.52 5.58
13.16 -10.88 -7.13 -2.01
11.31 -9.25 -6.4 -1.18
12.76 -9.67 -8.29 0.69
11.42 -8.47 -7.53 -1.39
11.18 -7.68 -5.73 -5.76
14.87 -12.31 -6.6 5.09
13.57 -11.41 -7.24 -1.21
12.63 -12.02 -3.83 0.48
12.6 -11.59 -4.79 -1.19
12.15 -9.63 -6.45 -3.65
10.74 -9.5 -4.85 -1.31
12.84 -10.2 -7.68 1.36
10.81 -9.16 -5.68 -0.86
11.13 -8.89 -6.66 -0.68
11.89 -10.69 -5.08 1.22
11.91 -9.95 -6.46 -1.05
12.43 -11.1 -5.6 0.28
11.71 -9.22 -7.21 -0.02
12.66 -10.51 -6.91 1.44
10.98 -9.4 -5.67 0.2
12.2 -9.88 -6.83 2.15
10.56 -8.32 -5.64 -3.21
12.04 -8.88 -6.58 -4.78
11.08 -10.41 -3.77 0.45
12.22 -10.51 -6.18 -0.78
14.68 -13.16 -5.52 -3.44
12.31 -9.43 -6.86 -3.95
13.08 -10.05 -7.12 -4.38
11.88 -9.64 -6.82 1.29
10.75 -8.15 -6.1 -3.44
11.66 -9.0 -7.18 -1.89
13.47 -12.32 -5.17 -1.72
13.8 -11.25 -7.65 -2.35
10.95 -10.04 -4.37 0.12
13.24 -10.74 -7.58 -1.64
11.3 -10.3 -4.64 -0.33
12.25 -10.68 -5.8 -1.56
11.78 -9.56 -6.89 0.23
13.96 -12.2 -6.71 -1.01
11.18 -8.7 -6.57 -2.49
11.95 -10.32 -5.92 1.15
12.27 -9.66 -7.3 2.01
12.94 -10.72 -7.14 -1.2
11.71 -9.07 -7.36 -0.83
12.86 -10.4 -6.67 -3.58
10.97 -9.2 -5.8 -1.45
12.41 -10.6 -6.43 -0.65
12.41 -10.26 -6.29 3.05
11.29 -7.98 -7.7 2.1
11.07 -9.32 -4.89 -3.43
11.88 -10.5 -4.39 -3.4
11.01 -9.03 -5.0 3.82
13.06 -11.55 -5.14 3.25
10.4 -8.64 -3.48 4.62
11.89 -9.73 -6.77 -0.81
12.83 -10.59 -6.04 3.99
10.7 -8.91 -5.7 1.62
11.16 -9.23 -5.8 -2.4
11.79 -10.33 -5.64 0.65
11.87 -7.93 -7.11 -5.24
12.55 -10.79 -4.83 4.22
11.74 -9.66 -6.67 0.3
12.79 -9.21 -8.79 -1.28
12.52 -9.77 -7.83 -0.15
11.95 -9.91 -5.05 4.34
11.81 -9.14 -7.48 -0.32
12.33 -9.98 -7.13 -1.35
12.82 -11.26 -5.11 -3.4
11.56 -9.32 -6.58 1.88
12.27 -10.48 -6.35 0.47
12.16 -10.56 -5.11 3.2
11.19 -9.4 -5.69 -2.13
12.77 -11.62 -5.23 0.86
11.87 -11.47 -2.36 1.95
11.85 -9.89 -6.35 -1.54
11.76 -9.55 -6.85 -0.47
12.36 -10.91 -4.87 -3.17
11.75 -9.58 -5.87 3.45
13.11 -10.12 -7.19 -4.2
12.8 -11.33 -5.36 -2.58
11.67 -9.35 -6.98 0.36
10.46 -9.03 -5.11 -1.35
11.05 -8.59 -6.65 -2.04
12.18 -9.72 -7.07 1.97
11.81 -9.84 -6.19 -2.11
13.22 -11.15 -6.99 -1.23
13.05 -10.6 -7.0 -2.96
12.23 -9.67 -7.36 -1.45
12.65 -9.94 -7.82 -0.14
13.01 -10.3 -7.84 -1.25
12.3 -11.1 -4.88 -2.09
11.4 -10.11 -5.19 0.89
12.46 -10.1 -6.47 -3.36
12.37 -10.64 -6.19 -1.19
12.07 -10.76 -4.5 3.09
11.96 -10.08 -3.81 5.18
12.3 -10.51 -5.87 2.53
12.9 -9.19 -7.75 -4.67
12.63 -10.1 -5.78 -4.9
11.65 -9.81 -4.54 4.33
11.29 -8.59 -6.84 2.64
12.77 -11.26 -4.99 -3.39
12.42 -9.47 -7.54 2.78
11.66 -9.02 -7.11 -2.02
13.13 -11.35 -6.14 -2.46
11.83 -10.07 -5.51 2.85
11.7 -8.57 -7.84 -1.37
11.36 -8.68 -5.78 -4.52
12.51 -10.51 -5.89 3.38
12.39 -10.07 -7.19 -0.55
12.18 -9.53 -7.49 -1.21
12.25 -10.61 -5.41 2.87
12.9 -9.42 -8.2 -3.24
11.91 -8.77 -6.8 -4.31
13.32 -11.16 -7.22 0.9
13.19 -11.58 -6.25 -0.92
11.31 -9.21 -5.78 -3.09
11.47 -10.27 -4.84 1.63
10.71 -8.15 -6.94 -0.18
11.82 -8.98 -7.61 -1.1
12.21 -8.84 -7.25 -4.3
12.01 -9.6 -7.2 0.31
11.34 -8.5 -6.62 -3.54
12.12 -9.38 -6.8 -3.57
11.97 -11.33 -3.67 1.17
13.05 -11.64 -5.9 -0.33
11.45 -9.62 -6.12 1.0
12.4 -9.13 -7.05 -4.54
12.68 -10.15 -6.1 4.52
12.81 -11.45 -5.62 1.26
13.36 -10.62 -8.0 -1.27
11.53 -9.09 -6.27 -3.32
13.56 -11.76 -6.13 -2.81
13.36 -11.07 -6.22 -4.15
12.43 -10.34 -5.51 4.13
12.91 -9.8 -7.07 -4.55
11.86 -8.86 -7.41 -2.69
12.42 -9.19 -7.88 -2.76
11.74 -9.38 -6.91 1.44
9.55 -8.29 -2.76 3.85
11.33 -9.14 -6.64 -0.88
10.47 -7.21 -6.25 -4.31
11.77 -8.96 -5.25 -5.55
10.76 -10.0 -3.21 -2.33
11.76 -8.12 -7.87 -3.25
10.96 -8.5 -6.69 -1.77
11.54 -10.02 -4.63 3.38
12.85 -11.21 -6.27 -0.29
12.92 -10.65 -6.57 -3.22
11.63 -8.71 -5.33 -5.56
11.94 -10.89 -4.56 1.77
12.61 -9.41 -7.06 -4.55
12.03 -8.98 -7.74 -2.03
11.49 -9.87 -5.78 1.17
12.8 -10.84 -6.64 1.45
11.19 -8.96 -6.66 -0.77
11.65 -9.27 -6.74 -2.1
11.6 -7.86 -6.21 -5.84
12.43 -10.7 -6.32 0.26
10.28 -8.73 -3.75 3.92
12.63 -10.24 -7.15 -1.84
13.38 -10.78 -7.37 -2.91
12.47 -11.07 -5.08 2.69
11.86 -10.7 -5.1 -0.32
13.01 -11.14 -6.69 0.56
12.4 -9.28 -6.8 -4.62
12.7 -10.05 -7.42 -2.28
12.97 -11.58 -5.31 2.42
12.81 -10.37 -6.9 -3.0
12.16 -8.78 -7.96 -2.7
11.29 -9.91 -4.79 2.54
13.32 -11.65 -6.38 1.0
11.49 -7.81 -6.35 -5.53
12.29 -10.48 -6.26 -1.43
11.95 -10.26 -6.12 0.15
11.02 -9.6 -3.51 4.1
11.29 -8.24 -7.36 -2.33
11.18 -8.3 -6.42 -3.86
11.8 -10.76 -4.66 1.35
11.09 -8.94 -6.27 1.95
11.59 -8.82 -5.26 -5.38
12.13 -9.86 -6.91 1.46
11.42 -9.12 -4.69 5.01
10.78 -8.49 -5.96 -2.92
12.57 -10.29 -7.12 -1.19
13.34 -11.62 -5.66 -3.28
12.13 -10.92 -4.97 1.78
12.72 -9.9 -7.93 -0.97
10.55 -9.35 -2.76 4.05
12.29 -10.62 -6.19 -0.02
12.12 -11.19 -4.61 -0.75
12.34 -11.04 -5.52 -0.12
12.11 -10.22 -6.47 0.55
9.95 -8.66 -4.31 2.31
12.12 -10.59 -5.62 -1.78
11.86 -9.51 -6.84 -1.87
12.19 -9.16 -7.76 -2.1
12.27 -8.9 -7.88 -3.08
11.12 -9.63 -5.47 1.01
12.07 -10.06 -5.52 -3.73
12.53 -9.28 -7.97 -2.69
12.09 -9.87 -6.98 0.37
12.83 -11.48 -5.63 1.06
12.46 -10.27 -6.99 -0.86
13.22 -11.28 -5.37 4.33
11.46 -9.51 -3.73 5.2
12.33 -10.07 -6.18 -3.51
12.32 -11.68 -3.79 1.04
12.29 -9.53 -6.44 -4.33
12.31 -9.94 -6.51 3.23
12.05 -10.21 -5.7 -2.9
12.51 -10.35 -6.85 1.58
12.05 -10.81 -5.31 -0.23
10.3 -8.68 -4.05 3.77
11.93 -9.05 -6.48 -4.28
11.54 -9.84 -6.02 -0.45
11.05 -9.17 -6.16 -0.32
13.15 -12.02 -5.33 0.4
11.09 -8.47 -5.53 -4.55
12.3 -9.46 -7.85 0.31
13.53 -12.13 -5.19 -3.02
12.61 -10.37 -7.15 -0.56
12.36 -10.23 -5.58 4.12
13.0 -10.38 -7.71 1.35
12.18 -10.37 -6.25 -1.3
13.0 -10.1 -6.58 4.87
11.67 -10.07 -5.4 -2.39
12.27 -10.29 -6.68 0.11
12.26 -10.9 -5.59 -0.49
11.68 -10.28 -3.02 4.64
10.03 -8.29 -2.52 -5.06
11.5 -9.12 -6.47 -2.7
11.1 -9.45 -5.43 -2.09
10.74 -8.51 -6.25 -2.0
11.28 -9.45 -5.56 -2.67
12.15 -8.84 -8.28 -0.98
10.44 -8.83 -5.54 0.51
11.49 -9.69 -6.01 -1.4
11.95 -10.9 -4.56 1.74
12.41 -11.33 -5.05 -0.3
12.58 -10.2 -6.15 -4.03
11.67 -10.17 -5.65 0.9
10.64 -9.98 -3.44 1.28
11.71 -10.12 -5.77 -1.15
11.86 -10.03 -6.25 -1.07
11.77 -9.5 -6.85 -1.09
10.86 -8.94 -5.77 -2.2
12.04 -10.6 -5.68 0.69
11.13 -8.79 -6.56 -1.86
12.33 -10.41 -6.6 0.33
11.44 -9.55 -6.06 1.72
10.93 -9.77 -4.77 -1.16
12.07 -9.67 -7.17 0.93
12.39 -9.39 -8.01 -1.03
11.84 -9.49 -7.04 -0.77
10.86 -9.91 -4.38 -0.77
10.75 -8.82 -5.98 -1.41
10.55 -9.1 3.94 3.6
9.27 -8.75 1.97 2.34
9.85 -9.49 2.63 0.04
9.06 -8.31 3.45 1.06
9.24 -8.75 2.31 -1.85
11.04 -10.97 1.19 -0.54
9.51 -8.82 2.52 -2.54
9.21 -8.45 1.74 3.23
11.11 -10.82 2.49 -0.54
10.15 -9.24 3.28 2.63
9.27 -7.0 -0.34 -6.07
9.81 -9.29 -0.41 -3.15
10.44 -10.03 2.48 -1.52
8.84 -7.33 2.43 -4.29
9.79 -9.18 0.3 -3.38
10.56 -10.32 1.72 -1.43
10.27 -8.92 5.02 -0.74
10.4 -10.09 2.3 -1.02
9.81 -8.18 4.47 3.07
10.49 -9.97 2.45 -2.11
10.7 -9.79 -0.84 -4.23
10.13 -9.36 -1.13 -3.71
10.26 -9.9 0.12 -2.69
9.46 -9.22 0.31 2.09
9.28 -8.52 1.4 -3.39
10.43 -9.92 2.65 -1.83
10.6 -10.27 2.12 1.56
9.84 -9.75 1.34 0.15
10.3 -9.91 0.04 -2.81
9.69 -9.37 1.6 -1.88
9.94 -9.85 1.24 0.42
9.52 -9.33 -0.45 -1.86
10.24 -9.9 0.98 -2.44
10.43 -10.0 2.37 1.79
9.5 -8.71 2.2 -3.08
9.53 -7.81 4.02 3.7
10.22 -9.83 2.7 -0.58
12.23 -12.02 -0.6 2.16
9.72 -8.31 -1.64 -4.76
11.04 -8.8 1.17 -6.55
10.0 -8.42 -1.41 -5.2
10.02 -9.33 1.34 -3.41
9.45 -9.18 0.4 -2.18
9.48 -9.02 1.73 -2.37
9.89 -9.81 -0.4 -1.21
9.59 -9.09 2.91 -0.9
9.11 -8.44 0.26 -3.43
9.65 -9.64 -0.34 -0.37
9.47 -8.55 3.79 -1.5
10.18 -8.42 -1.76 -5.45
11.43 -10.97 2.79 -1.58
9.1 -8.46 1.69 -2.91
9.59 -9.47 -0.28 1.47
9.81 -9.46 1.12 -2.37
9.82 -9.61 1.12 1.65
9.54 -9.22 2.18 1.12
10.2 -9.67 2.83 1.6
9.35 -8.43 0.25 -4.03
8.54 -7.92 2.88 1.37
9.9 -9.74 1.77 0.37
10.6 -8.77 -1.46 -5.78
9.53 -9.1 0.75 -2.73
10.21 -9.78 2.47 -1.57
9.81 -9.04 2.98 -2.36
10.44 -10.04 -1.22 -2.58
10.01 -9.88 0.38 -1.58
9.43 -8.99 2.84 -0.45
9.99 -9.33 3.57 -0.25
10.35 -9.64 1.79 -3.31
10.82 -10.7 1.18 -1.13
9.95 -9.52 1.43 -2.51
9.61 -8.99 0.68 -3.31
9.57 -8.51 1.79 -3.98
10.13 -10.08 0.56 -0.81
10.32 -9.1 3.49 3.39
9.74 -8.2 0.9 -5.17
10.42 -10.31 1.11 -1.01
9.68 -9.51 1.63 0.77
9.37 -8.51 1.9 -3.42
10.66 -10.49 -0.32 -1.88
10.17 -9.85 2.13 1.41
10.16 -9.94 -0.09 -2.1
10.12 -9.66 2.97 -0.46
10.4 -9.95 2.94 -0.81
10.34 -9.59 2.68 2.79
9.32 -8.88 2.81 -0.03
10.88 -10.18 -1.33 -3.6
9.43 -9.32 1.29 -0.61
8.83 -8.46 0.28 -2.54
9.97 -9.38 -0.25 -3.35
10.24 -10.21 -0.39 -0.72
9.33 -7.33 -3.49 -4.59
10.23 -9.46 2.6 -2.92
10.71 -10.38 2.2 -1.43
10.12 -9.46 3.2 -1.6
10.92 -7.74 -7.46 -1.89
10.47 -8.23 -5.59 3.27
11.46 -9.07 -6.13 3.38
10.93 -8.03 -6.0 4.34
11.43 -10.35 -1.28 4.69
11.03 -8.49 -6.34 3.04
11.64 -9.15 -5.38 -4.78
10.54 -7.62 -6.24 3.77
12.19 -8.43 -7.73 4.22
12.48 -7.62 -8.61 4.85
12.59 -8.75 -8.47 3.19
12.12 -8.7 -8.39 0.96
10.39 -10.37 0.69 -0.21
9.67 -9.07 3.32 0.22
11.4 -11.05 2.44 -1.36
10.52 -10.22 1.36 2.13
10.08 -8.69 -1.63 4.85
15.52 -13.59 -5.03 -5.58
14.13 -12.64 -5.98 -2.05
15.2 -12.48 -8.62 -0.93
13.28 -10.88 -7.04 -2.91
14.71 -10.63 -8.24 -5.96
14.89 -12.36 -7.07 -4.35
14.37 -11.47 -7.89 -3.58
14.3 -11.83 -8.03 -0.29
14.69 -12.36 -7.57 -2.4
13.52 -11.39 -6.6 -3.09
14.66 -12.68 -7.12 -1.85
13.63 -8.84 -8.83 -5.43
14.66 -12.91 -6.94 -0.06
14.09 -9.82 -7.65 -6.59
14.52 -12.72 -6.78 -1.77
13.84 -9.1 -8.1 -6.57
14.42 -10.98 -9.33 -0.44
13.71 -8.65 -8.57 -6.3
14.24 -10.85 -8.43 -3.72
14.88 -10.37 -7.62 -7.46
14.85 -11.13 -7.65 -6.17
14.68 -9.91 -9.29 -5.56
14.99 -13.9 -5.08 -2.37
14.3 -11.45 -7.47 -4.19
14.39 -12.63 -6.89 -0.01
13.42 -9.5 -9.12 -2.59
14.21 -12.47 -6.72 1.18
14.48 -12.27 -7.2 -2.68
12.5 -10.97 -2.95 5.21
14.99 -12.01 -8.07 -3.91
14.17 -11.75 -7.85 -0.97
14.11 -10.72 -8.81 -2.56
12.65 -8.41 -8.23 -4.67
15.03 -11.52 -9.54 -1.51
14.1 -10.69 -8.54 -3.39
14.79 -12.92 -7.18 0.31
15.17 -12.38 -7.28 -4.86
12.7 -11.24 -5.21 -2.79
14.12 -10.55 -9.38 -0.39
14.48 -10.26 -8.29 -5.97
13.88 -10.27 -8.44 -3.97
14.48 -11.33 -7.64 -4.78
13.76 -9.26 -8.24 -5.98
14.66 -11.99 -5.97 -5.95
14.96 -12.92 -7.14 -2.39
12.58 -11.53 -4.09 -2.93
14.51 -10.96 -8.59 -4.06
15.46 -13.39 -7.56 -1.66
12.94 -10.83 -5.63 -4.31
14.8 -11.14 -9.65 -1.3
14.25 -12.48 -6.85 0.64
14.97 -11.73 -8.34 -4.11
14.25 -12.07 -6.91 -3.11
15.4 -13.06 -7.4 -3.44
14.39 -12.05 -7.8 -0.91
14.28 -11.82 -7.53 -2.73
14.74 -12.4 -7.28 -3.26
11.55 -6.4 -5.73 -7.72
14.65 -10.52 -8.25 -5.99
13.71 -7.72 -10.1 -5.11
13.95 -11.14 -7.28 -4.18
14.95 -11.8 -8.33 -3.85
14.75 -12.99 -6.79 -1.58
14.23 -11.48 -8.39 0.52
14.75 -11.22 -9.14 -2.87
14.16 -10.81 -7.28 -5.54
15.14 -12.61 -7.68 -3.35
14.9 -12.61 -7.92 -0.68
13.87 -9.68 -9.91 0.51
14.87 -12.5 -7.6 -2.64
13.96 -12.49 -5.7 -2.55
14.52 -12.45 -7.38 -1.1
13.42 -10.38 -8.1 -2.59
14.24 -10.11 -9.46 -3.33
14.72 -12.04 -8.0 -2.74
14.35 -12.35 -7.28 -0.55
14.1 -10.03 -9.02 -4.11
14.87 -12.9 -6.64 -3.26
14.26 -12.71 -6.37 1.04
14.49 -12.16 -7.83 0.91
14.42 -12.21 -7.66 0.18
14.72 -13.39 -6.01 -1.06
13.65 -10.99 -8.04 -0.95
13.8 -8.77 -9.93 -3.87
14.19 -11.64 -6.52 -4.82
13.87 -10.46 -7.26 -5.49
14.18 -12.26 -7.08 0.75
14.58 -11.35 -8.46 -3.45
14.44 -11.5 -8.05 -3.4
14.46 -12.41 -7.37 -0.7
14.69 -12.99 -6.24 -2.87
14.67 -12.56 -7.43 -1.51
15.65 -12.91 -8.05 -3.64
14.76 -13.32 -6.21 -1.37
13.58 -10.4 -7.87 -3.78
14.42 -12.7 -6.72 -1.13
13.52 -11.31 -7.3 -1.22
14.37 -12.43 -7.19 -0.48
13.72 -11.96 -6.74 0.13
14.68 -12.47 -7.57 -1.67
13.31 -8.02 -8.73 -6.04
14.53 -12.47 -7.46 0.04
14.67 -11.13 -8.96 -3.31
13.41 -10.2 -8.68 -0.52
14.54 -11.97 -8.21 -0.7
14.79 -13.92 -4.74 -1.6
14.0 -10.71 -9.0 -0.52
14.62 -12.46 -7.29 -2.34
15.11 -13.02 -7.46 -1.82
14.16 -10.24 -9.09 -3.63
14.36 -12.3 -5.51 -4.98
12.73 -11.5 0.35 5.44
13.49 -9.98 -8.73 2.47
12.83 -11.03 -4.75 -4.52
14.45 -11.99 -7.79 -2.05
14.0 -11.5 -7.77 -1.89
15.18 -10.87 -8.3 -6.6
14.43 -11.91 -7.86 -2.14
13.27 -10.06 -7.66 -4.02
13.56 -12.42 -5.42 -0.37
15.97 -14.51 -6.59 -1.01
14.85 -9.05 -8.7 -7.95
14.18 -11.76 -7.91 -0.41
15.11 -13.84 -6.05 0.34
14.52 -13.2 -5.71 -2.02
14.55 -11.38 -8.14 -4.01
13.49 -8.1 -9.68 -4.76
14.66 -12.65 -7.34 -1.07
14.12 -10.33 -9.21 -2.77
13.93 -11.24 -7.58 -3.24
14.6 -12.56 -7.44 -0.15
13.75 -12.81 -4.76 1.55
14.05 -11.52 -7.94 -1.31
15.14 -12.83 -7.49 -2.96
13.52 -9.5 -9.55 1.24
13.78 -9.94 -8.78 -3.77
14.33 -11.25 -8.18 -3.45
14.45 -12.29 -7.49 -1.31
14.16 -9.5 -9.87 -3.6
12.94 -11.63 -4.23 -3.78
14.51 -12.84 -6.74 -0.58
14.38 -12.66 -6.59 -1.81
14.69 -11.38 -8.63 -3.43
13.98 -11.83 -6.95 -2.68
14.03 -11.2 -8.43 -0.63
13.95 -9.52 -8.17 -6.1
14.4 -11.65 -7.85 -3.17
15.55 -13.43 -5.51 -5.58
14.23 -12.4 -6.99 0.08
14.4 -12.02 -7.93 0.1
14.42 -10.77 -9.2 -2.69
13.88 -11.47 -7.25 -2.93
14.29 -9.94 -9.3 -4.35
14.43 -12.28 -7.51 -1.05
14.76 -12.62 -6.81 -3.47
15.34 -12.69 -8.37 2.03
15.02 -13.2 -6.88 -2.04
15.59 -11.5 -8.93 -5.56
14.57 -13.69 -4.26 -2.59
15.32 -12.18 -8.99 -2.34
14.29 -13.52 -4.39 -1.47
14.51 -12.22 -7.82 -0.49
14.45 -11.96 -7.32 -3.47
14.4 -11.1 -7.8 -4.83
14.01 -12.05 -7.1 -0.82
15.27 -13.57 -6.91 -1.05
14.46 -12.78 -6.75 0.33
15.93 -14.83 -3.96 -4.27
15.19 -14.17 -3.47 -4.23
14.78 -13.97 -4.31 -2.18
14.52 -12.8 -6.77 -1.08
14.08 -11.88 -7.54 0.43
14.42 -10.79 -9.21 -2.61
13.86 -10.98 -8.45 -0.25
12.02 -10.05 -6.56 0.61
14.54 -12.08 -7.76 -2.31
14.68 -13.45 -5.52 -2.05
13.63 -9.14 -5.87 -8.23
14.16 -10.1 -9.41 -3.16
10.47 -9.96 -1.38 2.94
12.25 -11.61 0.02 3.91
10.4 -10.27 -1.04 1.27
11.04 -10.81 -0.7 2.12
14.39 -7.1 -11.55 -4.83
14.42 -10.42 -9.93 -0.78
14.3 -10.44 -9.34 -2.87
14.68 -9.97 -10.49 -2.49
15.06 -11.2 -8.91 -4.67
14.88 -10.2 -10.84 0.19
14.45 -9.25 -10.02 -4.78
14.56 -8.24 -11.84 -2.02
14.79 -8.11 -12.02 -2.89
14.98 -9.81 -10.02 -5.25
14.79 -10.3 -10.6 0.43
14.39 -9.8 -10.14 -2.87
14.7 -10.23 -10.53 0.65
15.13 -8.78 -11.69 -3.86
15.01 -11.59 -9.44 -1.46
13.49 -10.37 -8.51 -1.36
13.75 -10.14 -9.1 -1.88
14.59 -7.55 -12.17 -2.79
14.04 -11.51 -7.27 3.41
15.18 -10.42 -9.78 -5.13
14.32 -8.6 -11.09 -2.85
15.79 -11.63 -10.44 -2.26
15.05 -9.52 -11.53 -1.68
14.01 -8.05 -10.92 -3.49
12.57 -10.88 -4.98 -3.86
13.02 -9.97 -7.0 -4.61
12.34 -10.99 -5.54 0.93
13.32 -11.68 -5.72 -2.88
13.39 -9.51 -8.39 -4.31
13.15 -11.71 -5.81 -1.45
11.78 -10.25 -5.47 1.95
12.14 -10.61 -5.37 -2.46
13.53 -10.29 -7.48 -4.61
14.52 -11.81 -8.46 0.23
12.96 -10.93 -6.54 -2.42
13.38 -8.54 -8.42 -5.94
13.64 -11.12 -6.32 -4.72
12.37 -10.27 -6.73 -1.46
13.37 -11.08 -6.91 -2.86
13.42 -9.34 -7.46 -6.1
13.0 -11.23 -6.09 -2.39
12.82 -11.2 -5.52 -2.93
11.86 -8.87 -6.6 -4.28
13.72 -12.91 -3.65 -2.9
12.97 -9.63 -7.03 -5.09
13.55 -11.98 -6.3 0.63
12.52 -8.69 -7.01 -5.66
12.25 -9.3 -6.24 -4.95
13.01 -11.36 -5.96 -2.18
13.04 -8.58 -8.32 -5.21
13.7 -10.92 -7.56 -3.35
12.44 -11.35 -5.09 0.11
11.95 -8.99 -6.67 -4.2
13.3 -10.99 -6.56 -3.62
13.65 -11.64 -6.59 -2.71
12.68 -9.84 -7.15 -3.61
13.35 -11.41 -6.93 -0.06
14.38 -12.84 -5.08 -4.01
13.56 -11.71 -6.52 -2.01
13.24 -10.32 -6.39 -5.29
12.78 -10.75 -6.65 -1.88
13.22 -12.33 -4.68 -0.95
12.19 -10.6 -5.3 -2.85
12.97 -10.45 -7.01 -3.12
13.39 -10.74 -6.17 -5.07
12.66 -7.48 -7.79 -6.6
13.32 -9.58 -6.6 -6.49
12.29 -9.16 -7.31 -3.71
13.58 -11.61 -4.56 -5.39
11.95 -9.57 -6.44 -3.14
11.92 -8.74 -6.89 -4.28
13.01 -9.82 -6.0 -6.07
13.18 -11.84 -5.32 2.29
13.28 -8.86 -7.22 -6.76
12.91 -11.3 -5.72 -2.51
13.38 -12.09 -5.7 -0.42
12.76 -9.48 -6.34 -5.72
13.0 -8.88 -8.1 -4.97
13.53 -11.55 -7.03 -0.65
12.52 -8.5 -6.03 -6.95
13.46 -11.09 -6.92 -3.2
12.52 -10.02 -4.99 -5.61
12.14 -11.28 -4.37 1.03
13.91 -11.27 -8.0 -1.62
13.33 -8.77 -7.46 -6.71
12.52 -11.19 -5.35 -1.68
13.2 -9.59 -6.98 -5.78
13.46 -12.0 -5.98 -1.2
12.42 -8.85 -6.8 -5.46
10.96 -10.02 -4.39 0.64
12.73 -11.13 -5.89 -1.86
12.37 -11.69 -4.0 0.67
12.27 -11.42 -4.45 -0.46
13.4 -12.18 -4.4 -3.46
13.05 -10.26 -7.46 -3.05
13.95 -12.12 -6.74 -1.49
13.02 -11.14 -5.52 -3.87
13.53 -10.31 -8.54 -1.91
13.71 -11.7 -6.74 -2.36
12.91 -11.39 -5.93 -1.38
13.26 -11.56 -5.99 -2.54
13.55 -10.33 -7.66 -4.27
9.36 -9.22 -0.13 1.6
10.84 -8.68 0.8 6.44
10.22 -9.58 -1.53 -3.2
10.61 -10.52 -1.34 0.2
9.86 -9.3 0.12 3.26
9.8 -7.82 -0.97 5.83
10.72 -10.65 -0.68 -0.99
12.84 -12.51 -1.84 2.2
10.25 -10.2 -0.96 0.33
10.44 -10.35 -1.21 -0.63
10.51 -9.35 -1.21 4.63
10.2 -10.15 -0.74 -0.7
9.46 -8.26 -0.74 4.55
10.79 -8.94 -1.68 5.81
10.03 -9.94 -0.4 1.26
10.72 -10.68 -0.28 0.81
11.42 -11.41 0.0 -0.51
12.18 -12.04 -1.48 -1.09
10.01 -7.91 -0.34 6.13
10.24 -8.76 0.01 5.3
10.21 -9.29 -0.97 4.13
10.34 -10.2 -0.85 1.48
11.42 -11.16 0.28 2.43
9.84 -9.5 -0.47 2.49
12.62 -12.53 -1.43 0.53
9.29 -8.9 -1.94 1.84
10.76 -10.5 -1.2 -2.02
10.23 -8.19 -2.2 5.72
12.54 -11.83 -2.18 -3.54
11.55 -10.49 -0.42 4.81
9.72 -9.49 -0.08 2.09
11.08 -11.04 0.94 -0.11
10.07 -9.09 -0.28 4.34
10.26 -10.02 -1.7 -1.45
11.32 -10.95 -0.35 2.84
11.73 -11.66 -1.25 0.4
9.92 -7.99 -1.6 5.66
10.25 -8.32 -2.92 5.22
12.25 -11.61 -0.13 3.91
9.13 -7.63 -0.26 5.0
10.19 -9.84 -1.13 2.4
11.49 -11.02 0.84 3.13
10.58 -10.27 -1.14 -2.27
11.15 -11.1 -0.16 0.98
11.42 -10.95 -0.51 3.21
9.87 -9.7 0.28 1.76
11.17 -11.17 0.18 0.3
11.64 -9.61 -5.51 -3.56
12.83 -9.67 -6.25 -5.66
11.9 -7.48 -6.66 -6.43
12.93 -11.46 -4.64 -3.82
12.18 -10.91 -5.41 -0.53
12.08 -10.14 -5.13 -4.09
11.49 -10.67 -2.0 -3.77
12.3 -11.14 -4.46 -2.68
11.88 -9.47 -5.93 -4.02
12.18 -10.16 -4.74 -4.76
13.04 -9.46 -8.88 -1.22
12.8 -11.63 -5.17 1.35
11.23 -9.48 -5.18 -3.09
12.06 -10.44 -5.13 -3.19
12.98 -11.86 -5.14 -1.1
10.66 -4.07 -5.98 -7.84
13.57 -12.21 -5.89 0.48
11.05 -10.73 -1.59 -2.08
11.64 -10.29 -4.42 -3.17
14.23 -12.15 -7.33 -1.11
13.0 -10.6 -6.96 -2.87
11.75 -10.21 -5.25 -2.47
11.55 -6.96 -7.44 -5.44
13.04 -11.25 -4.41 -4.9
11.65 -10.69 -3.41 -3.14
13.52 -12.68 -3.17 -3.47
12.78 -10.98 -5.97 -2.65
12.81 -12.08 -4.24 -0.26
11.33 -8.79 -5.91 -4.02
12.1 -10.45 -4.79 -3.77
11.01 -10.29 -3.74 1.21
11.21 -9.85 -5.18 -1.34
10.92 -10.0 -3.15 -3.05
11.98 -10.72 -4.08 -3.45
12.36 -10.21 -5.94 -3.65
11.73 -10.83 -4.5 -0.08
11.71 -8.89 -7.22 -2.45
12.1 -11.32 -3.92 -1.71
14.25 -13.18 -4.42 3.09
12.99 -9.32 -8.0 -4.24
11.94 -11.81 -1.35 1.11
11.56 -9.5 -6.13 -2.4
14.57 -13.71 -4.82 1.04
12.68 -11.0 -5.66 -2.75
12.74 -10.39 -7.19 -1.65
12.15 -10.79 -3.6 -4.28
13.68 -11.26 -7.24 -2.81
13.47 -11.98 -4.7 -3.97
11.67 -8.13 -7.51 -3.69
12.81 -10.08 -7.46 -2.64
11.97 -10.29 -3.55 -4.99
10.5 -8.49 -3.99 -4.72
10.9 -9.67 -2.45 -4.38
12.61 -11.62 -4.29 -2.35
14.11 -12.33 -5.28 -4.38
12.58 -8.47 -4.69 -8.04
14.05 -11.86 -5.84 -4.77
10.67 -9.24 -2.53 -4.69
13.96 -12.07 -6.87 -1.37
9.81 -9.32 -2.24 -2.08
13.39 -11.99 -4.7 -3.66
11.64 -11.46 -1.74 1.09
13.74 -12.69 -4.03 -3.38
11.27 -9.55 -5.85 -1.29
12.01 -11.3 -2.42 -3.3
11.69 -9.74 -5.24 -3.79
13.14 -10.96 -6.74 -2.69
12.84 -11.98 -4.51 -1.0
12.98 -11.14 -6.42 1.78
11.54 -11.38 0.26 -1.85
10.01 -9.24 -3.16 -2.18
11.92 -9.92 -3.33 -5.71
12.68 -11.08 -5.65 -2.48
13.66 -11.27 -6.57 -4.05
10.08 -5.39 -5.09 -6.83
12.95 -11.09 -6.61 -0.99
11.32 -10.04 -3.19 -4.14
12.69 -11.95 -4.19 -0.81
13.86 -12.67 -5.62 -0.39
10.33 -8.03 -3.41 -5.53
13.27 -10.05 -7.66 -4.04
11.62 -10.4 -2.14 -4.72
11.86 -9.98 -6.17 -1.71
10.89 -10.38 -1.48 -2.93
11.2 -9.14 -3.22 -5.61
10.74 -6.47 -4.49 -7.3
12.07 -11.39 -3.89 -0.87
12.41 -10.25 -6.97 -0.59
11.24 -9.26 -3.36 -5.41
11.8 -11.11 -3.99 0.04
12.02 -11.05 -4.4 -1.73
15.27 -13.27 -5.0 -5.68
13.99 -11.29 -6.53 -5.07
13.06 -12.05 -4.68 -1.86
13.14 -11.94 -4.39 -3.31
11.94 -9.81 -6.19 -2.85
12.35 -10.85 -5.88 -0.35
11.67 -9.64 -5.38 -3.79
12.01 -10.92 -3.67 -3.4
12.32 -8.43 -4.77 -7.62
12.6 -11.15 -5.3 -2.52
11.03 -10.35 -1.92 -3.3
12.59 -10.97 -3.86 -4.83
12.44 -8.17 -6.44 -6.82
11.93 -11.66 -2.29 -1.1
13.01 -12.39 -3.24 -2.29
12.91 -11.15 -6.31 -1.53
12.19 -10.94 -4.67 -2.65
12.42 -10.68 -6.05 -1.91
11.88 -10.98 -2.69 -3.65
12.1 -10.54 -5.81 -1.17
12.19 -10.32 -3.78 -5.28
11.99 -9.56 -6.98 -1.9
11.69 -10.06 -2.46 -5.42
13.71 -12.81 -4.8 -0.92
10.56 -9.72 -3.41 -2.33
12.69 -9.47 -5.52 -6.39
12.67 -10.44 -6.58 -2.9
13.46 -11.37 -6.9 -2.04
12.27 -10.87 -5.57 -1.23
13.89 -12.85 -4.51 -2.74
14.03 -12.28 -6.61 -1.57
9.92 -8.61 -4.78 -1.19
10.31 -9.04 -0.15 4.94
9.05 -7.82 -4.5 0.68
9.82 -8.54 -4.5 -1.82
10.63 -9.6 -4.46 0.98
12.56 -9.46 -3.57 -7.46
9.94 -8.32 -5.05 2.02
9.35 -8.13 -4.13 2.06
11.93 -9.9 -6.1 -2.69
10.58 -8.36 -3.18 -5.65
11.43 -9.76 -5.56 2.1
9.24 -8.9 -0.19 2.5
10.59 -9.71 -4.05 -1.2
9.41 -8.35 -4.25 0.96
10.1 -8.89 -4.56 -1.49
12.54 -9.08 -4.32 -7.49
9.13 -7.73 -4.16 2.52
8.69 -7.95 0.96 3.38
9.54 -9.15 1.13 2.46
9.63 -7.58 -5.34 -2.61
10.27 -9.0 -4.85 -0.96
9.44 -8.18 -4.31 1.87
10.02 -8.39 -4.53 3.08
10.11 -9.0 -4.5 -0.93
9.79 -8.9 -4.07 -0.23
10.05 -8.72 -4.36 2.44
10.11 -9.02 -4.57 0.03
11.86 -9.03 -4.11 -6.5
11.98 -10.91 -4.93 -0.43
10.61 -9.28 -4.98 -1.26
11.06 -9.82 -4.23 2.84
9.37 -8.0 -4.47 1.97
11.49 -8.29 -7.6 -2.36
10.49 -8.48 -4.93 -3.71
9.8 -8.29 -4.93 1.75
9.85 -8.71 -3.78 -2.63
10.36 -8.96 -5.1 -0.96
8.2 -8.13 0.95 0.42
10.44 -9.14 -4.89 -1.28
10.43 -8.62 -4.26 -4.03
10.07 -8.87 -4.73 -0.36
10.38 -8.1 -5.83 2.84
10.04 -8.71 -4.98 -0.5
9.84 -8.8 -4.32 0.8
10.36 -8.78 -5.41 1.02
10.67 -8.7 -4.84 -3.85
8.65 -8.42 1.32 1.46
10.36 -8.66 -5.08 -2.58
9.61 -8.47 -4.51 0.5
10.1 -9.02 -4.48 -0.74
9.46 -7.78 -3.9 3.69
9.75 -7.88 -4.58 -3.45
10.24 -8.32 -5.38 -2.59
10.2 -8.65 -5.39 -0.0
9.58 -8.41 -4.58 -0.2
10.73 -8.52 -3.97 -5.18
10.04 -7.28 -5.04 -4.75
9.89 -9.69 -0.22 -1.99
9.7 -8.51 -4.59 0.79
9.51 -7.81 -4.54 -2.99
9.21 -8.03 -4.07 1.96
9.91 -8.76 -4.63 0.04
9.39 -8.02 -4.78 -1.07
11.57 -10.86 -3.99 -0.19
10.29 -9.2 -4.2 -1.89
10.23 -9.14 -4.26 -1.71
9.64 -8.46 -4.59 0.65
9.94 -8.38 -4.66 -2.62
11.3 -9.34 -2.25 5.95
9.19 -7.62 -4.67 2.13
11.18 -10.25 -4.29 1.24
12.43 -11.05 -2.66 -5.03
10.4 -8.99 -5.06 -1.28
9.91 -8.47 -5.07 -0.86
9.64 -8.56 -4.39 0.6
9.84 -8.91 -4.12 0.77
9.48 -8.11 -4.72 1.32
9.85 -8.7 -4.02 2.26
9.73 -8.57 -4.54 -0.74
9.53 -8.34 -4.46 1.22
10.41 -9.5 3.74 2.03
8.77 -8.6 0.06 -1.71
10.78 -8.92 -5.4 -2.77
10.78 -8.45 -6.4 -1.93
11.89 -8.53 -8.25 -0.73
14.74 -11.6 -8.98 1.46
14.35 -10.78 -9.42 0.91
11.76 -9.66 -5.17 -4.25
13.83 -6.07 -7.65 -9.8
11.74 -10.74 -4.37 1.84
12.96 -12.41 -3.63 -0.81
12.77 -9.86 -2.31 -7.78
14.34 -12.81 -5.92 -2.55
11.37 -9.94 -4.78 -2.79
10.63 -10.32 -2.56 0.19
11.32 -10.15 -4.0 -3.01
10.4 -9.31 -4.63 0.39
12.34 -10.66 -5.25 -3.34
13.38 -10.33 -8.07 2.68
12.13 -9.19 -6.84 -3.99
11.78 -9.92 -4.51 -4.47
12.54 -10.79 -4.62 -4.43
12.63 -11.37 -4.62 -2.96
10.93 -8.62 -6.54 1.51
11.17 -10.31 -3.49 -2.48
12.67 -10.02 -7.08 3.14
11.36 -9.63 -4.83 -3.6
12.1 -10.24 -5.98 -2.38
13.63 -12.35 -5.54 -1.59
11.3 -10.71 -2.51 2.58
12.68 -11.08 -5.26 -3.23
11.69 -10.62 -1.42 -4.7
12.34 -12.07 -2.49 0.57
12.83 -10.99 -2.69 -6.05
11.74 -10.57 -5.08 0.57
12.42 -12.14 -2.47 0.85
11.7 -11.4 -2.63 0.21
11.71 -10.53 -4.89 1.53
10.69 -10.22 -1.75 2.59
13.57 -10.59 -7.09 -4.67
13.83 -10.61 -8.52 -2.48
13.8 -12.38 -5.98 1.12
12.03 -10.79 -4.86 2.15
11.99 -11.03 -4.15 2.2
10.81 -10.47 -2.67 -0.1
11.71 -11.16 -2.74 2.27
12.42 -11.53 -4.63 -0.04
11.5 -10.18 -4.89 2.13
11.41 -10.36 -1.55 -4.54
12.91 -12.0 -4.39 1.91
12.1 -10.68 -5.54 -1.33
11.75 -11.4 -2.78 0.68
13.71 -10.1 -3.18 -8.71
12.72 -9.6 -7.79 -3.01
11.77 -10.29 -4.58 -3.42
13.18 -9.65 -8.21 3.62
10.72 -10.07 -3.68 -0.33
12.76 -9.42 -8.54 1.1
10.85 -9.97 -4.28 -0.25
12.54 -6.71 -8.08 -6.85
12.71 -11.96 -3.75 2.12
13.31 -12.74 -2.87 2.59
9.92 -9.3 -3.23 -1.18
13.91 -11.1 -8.02 -2.45
13.78 -8.81 -9.43 -4.81
10.81 -9.47 -3.96 -3.41
14.12 -13.12 -5.05 1.37
11.64 -10.94 -3.94 -0.49
12.16 -9.38 -5.98 -4.91
12.39 -9.08 -6.29 -5.62
13.52 -12.91 -4.02 -0.26
12.58 -11.92 -3.85 1.09
11.62 -10.89 -3.65 1.73
14.17 -12.57 -6.53 0.06
12.58 -11.36 -4.15 -3.46
10.74 -10.22 -3.27 0.21
11.39 -10.03 -4.39 -3.13
11.24 -10.85 0.52 2.91
12.09 -10.41 -6.06 -1.05
11.84 -10.06 -3.98 -4.8
11.79 -8.21 -4.64 -7.07
13.54 -12.52 -4.82 -1.77
13.46 -10.53 -8.2 -1.77
11.31 -11.18 -1.7 0.17
10.32 -9.69 -3.47 -0.7
11.42 -10.92 -3.01 1.4
10.52 -10.19 -2.42 -0.94
12.03 -9.73 -6.07 -3.64
10.86 -10.52 -2.67 -0.05
11.31 -10.49 -4.14 0.8
10.63 -6.08 -6.24 -6.08
12.97 -10.08 -7.98 -1.7
12.29 -10.45 -4.09 -5.01
11.38 -10.55 -4.2 -0.62
11.73 -10.45 -5.1 1.52
11.47 -8.13 -5.37 -6.05
11.02 -9.6 -5.38 -0.55
11.67 -11.52 -1.83 -0.47
11.88 -11.47 -2.66 -1.55
10.9 -10.72 -0.33 -1.94
13.61 -9.42 -0.99 -9.78
13.93 -9.83 -2.8 -9.45
13.7 -12.25 1.02 -6.04
13.75 -7.15 -3.85 -11.1
12.61 -12.32 -0.36 2.67
15.22 -10.83 -5.42 -9.23
11.34 -9.69 -5.09 -2.98
10.07 -8.86 3.36 3.4
9.37 -9.32 0.85 0.55
9.76 -8.45 4.3 -2.33
12.37 -9.55 7.26 3.02
9.22 -9.01 0.94 -1.69
10.82 -9.33 4.19 3.54
11.31 -10.42 0.28 4.4
10.3 -8.81 3.28 4.21
9.76 -9.45 2.27 0.9
9.83 -9.64 1.8 0.55
10.49 -8.37 4.01 4.91
10.28 -8.08 4.56 4.42
9.14 -8.82 1.36 -1.97
9.71 -8.03 3.52 4.16
11.29 -8.68 4.02 6.0
11.59 -10.08 5.12 2.55
10.2 -9.44 3.66 1.23
9.19 -9.01 1.8 0.01
9.94 -9.83 0.44 1.37
9.49 -8.06 4.64 1.87
10.69 -9.57 4.01 2.57
9.53 -9.5 0.67 0.14
9.73 -9.63 1.43 0.02
9.48 -9.37 1.36 0.4
9.1 -8.97 0.88 -1.25
9.77 -8.82 3.27 2.64
9.61 -7.45 2.74 5.41
11.05 -9.85 3.27 3.77
9.21 -9.09 1.48 -0.05
11.82 -9.79 6.55 1.01
9.77 -8.84 3.05 2.84
9.83 -8.73 2.84 3.53
9.45 -9.29 1.57 -0.69
9.8 -8.18 3.03 4.46
9.16 -8.83 2.43 -0.07
9.34 -6.81 4.99 4.0
11.0 -9.23 3.98 4.48
10.09 -8.8 2.23 4.4
10.47 -9.7 2.08 3.33
9.95 -9.84 1.02 1.07
10.14 -9.91 1.04 1.87
9.35 -9.18 1.72 -0.45
10.84 -9.21 5.37 1.96
9.76 -8.56 4.68 0.27
11.81 -11.45 1.42 2.55
11.09 -10.88 1.65 1.33
9.34 -9.27 1.18 0.19
10.66 -10.09 2.7 2.14
9.45 -9.11 2.53 0.26
10.19 -9.87 2.51 0.42
9.32 -8.51 0.8 -3.71
12.71 -10.41 5.78 4.43
9.87 -8.27 5.3 0.98
10.83 -10.16 3.58 -1.05
10.71 -10.33 2.76 0.66
11.42 -9.73 3.51 4.84
10.93 -9.55 4.71 2.48
10.84 -9.82 4.36 1.45
10.94 -9.95 3.9 2.33
9.09 -8.97 1.47 -0.15
9.71 -8.53 2.54 3.87
10.32 -10.14 0.94 1.67
9.84 -9.34 1.9 2.46
9.31 -9.25 0.86 -0.61
10.79 -9.61 3.18 3.74
9.66 -9.35 2.31 -0.75
12.1 -10.36 5.5 -2.95
10.54 -9.19 4.02 3.24
10.03 -9.39 3.17 1.58
9.64 -9.46 1.44 -1.14
11.4 -9.71 5.97 0.2
9.93 -8.16 5.56 1.11
9.69 -9.6 1.04 -0.8
9.6 -9.32 0.7 -2.21
10.65 -9.77 3.12 2.88
11.43 -11.34 1.42 0.0
9.58 -8.03 3.17 4.16
10.19 -8.39 5.12 2.68
9.64 -7.05 4.91 4.38
9.24 -8.51 1.77 -3.15
10.12 -9.05 2.44 3.83
10.77 -10.62 1.8 0.09
9.66 -9.1 2.88 1.51
9.97 -9.38 2.25 2.53
10.81 -9.27 1.32 5.4
9.97 -9.33 1.92 -2.96
9.0 -8.52 2.88 -0.47
10.99 -10.38 1.86 3.08
9.83 -9.73 0.55 -1.26
10.26 -7.53 6.36 2.85
11.08 -9.53 4.98 2.65
9.22 -8.98 1.68 -1.2
9.74 -9.4 0.16 -2.57
9.26 -9.03 2.01 -0.27
11.28 -11.11 0.58 1.88
9.96 -9.72 1.79 -1.25
9.47 -7.94 4.15 3.07
11.09 -9.07 3.54 5.31
9.43 -8.9 3.04 0.71
11.46 -10.23 4.89 -1.69
10.8 -9.8 4.42 1.04
9.67 -9.31 2.38 -1.08
9.31 -8.72 1.48 -2.9
10.72 -9.86 2.41 3.44
10.14 -8.94 1.07 4.67
9.69 -9.53 1.67 -0.44
10.84 -10.72 1.57 0.02
9.12 -9.1 0.59 0.22
10.8 -8.99 3.49 4.86
10.98 -9.08 6.16 -0.43
10.46 -10.43 0.41 -0.66
10.02 -7.32 5.66 3.84
10.2 -7.88 5.32 3.69
10.57 -9.21 4.03 3.27
10.59 -10.22 0.7 -2.66
9.58 -9.42 1.73 -0.24
9.03 -8.1 3.99 0.17
9.64 -9.37 2.24 0.44
9.58 -9.43 1.51 -0.75
11.19 -11.11 1.26 0.48
9.43 -7.88 5.05 1.16
10.19 -9.88 0.29 2.49
11.4 -10.88 3.38 -0.05
9.79 -9.62 1.74 0.46
9.97 -9.71 1.7 1.5
9.53 -9.46 0.4 -1.12
9.44 -9.32 1.39 -0.41
10.01 -9.53 2.48 -1.79
9.1 -8.83 1.55 -1.53
12.17 -9.13 5.61 5.75
9.71 -8.37 2.79 4.06
9.51 -9.28 1.61 -1.28
10.52 -10.01 0.74 3.14
9.62 -7.66 5.18 2.63
11.36 -8.98 1.98 6.66
10.09 -9.91 1.7 -0.84
10.15 -9.14 4.05 1.76
12.51 -10.66 6.32 1.74
12.75 -11.99 3.97 -1.72
9.1 -8.75 2.31 -0.99
9.82 -9.51 0.09 -2.42
9.5 -8.54 1.84 3.74
9.91 -9.83 1.23 -0.17
11.45 -10.72 3.85 1.11
9.47 -9.35 1.5 0.12
9.46 -8.47 2.32 3.49
10.52 -9.68 0.55 4.1
9.88 -9.66 2.02 0.4
10.7 -10.65 0.03 -1.0
10.84 -10.53 1.9 1.73
9.32 -9.13 1.84 0.5
11.14 -9.58 5.69 0.06
10.17 -9.75 2.76 -0.83
9.37 -9.24 1.37 0.63
9.45 -9.09 2.03 -1.58
9.78 -9.73 0.36 -0.93
10.03 -8.63 4.37 2.64
9.14 -8.3 1.54 3.5
10.79 -9.73 4.65 0.37
10.16 -9.84 -1.07 -2.3
9.42 -8.74 3.01 1.82
10.58 -9.72 3.43 2.37
10.17 -9.8 2.16 1.66
9.65 -9.34 2.43 0.09
9.37 -8.68 3.1 1.69
10.91 -8.85 3.99 4.97
9.41 -9.28 1.29 -0.77
10.29 -9.43 4.11 -0.33
11.17 -10.37 4.13 -0.18
10.33 -8.12 4.16 4.83
11.47 -10.39 2.93 3.86
9.7 -9.51 1.83 0.51
9.42 -9.19 2.07 0.07
11.6 -9.7 2.82 5.7
11.4 -9.51 5.54 -2.96
10.49 -9.23 4.41 2.31
9.1 -8.92 1.79 -0.28
10.34 -8.19 4.11 4.79
9.37 -9.17 1.9 0.25
10.33 -10.09 0.79 2.04
10.61 -8.82 3.32 4.87
11.48 -10.46 4.39 1.77
10.99 -9.33 4.55 3.61
13.22 -10.35 7.43 3.52
9.71 -9.37 2.53 -0.33
10.2 -9.98 2.07 -0.25
10.76 -7.78 7.42 -0.39
10.66 -8.66 6.21 -0.36
11.5 -8.94 7.05 -1.61
9.9 -8.63 4.77 -0.84
10.3 -9.1 4.82 0.03
11.45 -9.41 6.26 -1.83
10.71 -8.23 5.35 -4.26
10.59 -10.51 1.21 -0.44
11.57 -9.44 6.07 -2.8
10.46 -8.08 5.8 -3.25
11.4 -10.28 2.01 -4.51
10.6 -8.16 0.92 -6.69
10.56 -9.79 2.51 -3.06
10.82 -9.42 4.76 -2.39
10.94 -10.07 3.5 -2.46
11.14 -10.22 4.37 -0.79
10.82 -9.29 5.11 -2.13
11.83 -10.51 5.26 -1.31
10.46 -8.06 6.66 0.28
11.26 -9.53 5.26 -2.9
11.88 -9.71 6.23 -2.81
9.73 -8.44 4.0 -2.72
10.38 -8.42 5.07 -3.35
10.48 -8.8 3.32 -4.61
10.96 -7.98 2.61 -7.05
10.89 -10.01 3.91 -1.74
10.6 -9.37 4.07 -2.85
11.09 -9.19 6.21 -0.02
10.43 -8.4 5.84 -2.0
11.07 -9.58 5.54 -0.4
10.37 -8.53 5.74 -1.41
9.83 -8.85 4.04 -1.34
10.89 -8.98 5.51 -2.74
9.8 -8.77 4.04 -1.65
10.31 -8.43 4.91 -3.35
12.01 -11.09 3.56 -2.92
10.31 -9.12 3.71 -3.06
11.16 -8.78 6.1 -3.22
10.27 -9.64 2.69 -2.33
10.04 -10.02 -0.28 0.63
9.88 -9.31 0.11 3.29
10.06 -9.83 -1.27 -1.7
9.98 -8.74 -1.03 -4.7
10.38 -8.45 -2.95 -5.27
9.87 -9.13 -0.42 -3.72
9.58 -8.57 -1.34 -4.06
10.61 -10.44 -1.87 0.14
10.29 -8.59 -1.19 -5.54
10.17 -7.88 -0.94 -6.37
11.06 -10.1 -1.86 -4.1
10.33 -9.66 -2.25 -2.88
9.89 -9.12 -1.52 -3.51
9.1 -8.52 -0.19 -3.21
11.11 -10.65 -1.42 -2.81
10.73 -10.42 -0.58 -2.51
9.53 -9.04 0.75 -2.93
11.25 -10.65 -1.81 -3.14
10.33 -10.13 -1.13 -1.67
10.32 -9.64 -2.72 -2.47
9.95 -9.33 -0.83 -3.35
12.23 -11.75 -3.38 -0.19
10.54 -8.86 -1.55 -5.49
12.92 -11.45 -2.89 -5.23
10.67 -9.3 -0.71 -5.18
11.29 -10.25 -3.1 -3.57
9.52 -9.17 -0.39 -2.51
9.1 -8.88 -0.44 -1.92
11.87 -9.79 -2.39 -6.27
11.48 -10.33 -3.07 -3.96
11.13 -9.02 -2.23 -6.12
10.22 -9.81 -0.67 -2.77
9.55 -9.12 -0.67 -2.77
12.81 -12.06 -3.08 -3.04
9.29 -7.7 -1.07 -5.08
10.46 -9.6 -0.93 -4.05
9.19 -9.11 -0.49 -1.15
11.88 -10.37 3.4 4.68
11.85 -9.99 -1.94 -6.07
12.83 -9.95 1.1 8.03
11.02 -10.41 -2.23 2.84
10.85 -10.09 -1.82 3.54
10.42 -9.88 -3.04 1.32
11.0 -10.54 -2.64 -1.72
11.13 -10.67 -1.56 2.77
10.85 -10.44 -2.96 -0.08
9.82 -9.33 -2.78 1.24
11.6 -10.4 -2.19 4.64
11.15 -10.64 -1.56 2.92
10.61 -9.78 -0.62 4.05
10.4 -8.82 -0.38 5.5
11.84 -10.52 -5.4 -0.49
10.7 -10.25 -2.23 2.12
11.21 -10.62 -1.71 3.14
11.24 -10.71 -1.29 3.18
10.69 -10.3 -1.48 2.42
11.09 -10.19 0.71 4.33
10.72 -10.12 -1.4 3.25
10.5 -8.81 3.34 4.63
10.86 -10.54 -1.21 2.31
11.03 -9.92 -3.01 3.76
12.05 -11.46 -3.61 -0.86
10.41 -9.95 -2.64 -1.59
10.46 -9.56 -1.12 4.11
11.38 -10.9 0.53 3.22
10.06 -9.13 -4.23 -0.1
11.28 -10.28 -3.73 -2.76
10.65 -10.3 -1.33 2.34
10.55 -9.98 -3.02 -1.6
11.04 -10.28 -0.86 3.94
10.74 -10.23 -2.7 1.82
10.97 -10.49 -0.48 3.15
11.0 -10.2 -3.04 -2.75
10.91 -10.28 -3.36 -1.44
11.59 -11.26 -1.39 2.35
11.58 -10.22 0.07 5.44
10.65 -9.84 -3.53 2.06
10.7 -9.99 -0.73 3.77
10.2 -9.37 -4.02 0.39
9.01 -7.18 1.78 5.15
9.76 -9.47 -1.97 1.37
11.69 -11.25 -3.03 -1.03
10.9 -10.22 -3.07 -2.19
11.29 -10.19 -4.81 -0.68
10.53 -9.53 -0.14 4.49
11.28 -10.72 1.84 3.02
10.76 -10.63 -1.61 -0.48
9.67 -9.5 -1.62 -0.81
10.85 -10.65 -1.7 1.22
10.55 -8.95 -4.45 3.37
10.93 -9.98 -1.98 3.99
11.15 -10.96 -2.05 0.01
10.35 -10.03 -2.17 -1.31
10.85 -9.71 -4.83 -0.5
10.1 -9.49 -0.69 3.39
11.0 -10.77 -2.05 -0.91
11.49 -11.12 -2.48 1.49
11.1 -10.66 -1.39 2.74
9.68 -8.8 -3.63 -1.71
11.54 -9.99 -5.78 0.4
11.91 -11.61 1.12 2.4
10.92 -10.16 -2.98 2.66
11.67 -11.01 -1.28 3.64
9.46 -9.42 0.17 0.85
10.68 -9.45 -3.15 3.85
11.7 -10.75 -4.54 0.88
10.28 -10.13 -1.54 0.8
11.12 -10.22 -0.68 4.32
10.39 -9.81 -2.95 1.72
10.94 -10.8 -1.25 1.24
12.0 -11.73 -1.46 2.07
10.84 -10.29 -3.36 0.64
11.02 -10.22 -2.99 2.85
10.64 -8.81 -5.63 -1.99
11.02 -10.91 -0.8 1.32
10.9 -10.55 -2.08 -1.8
11.33 -10.6 -3.77 1.3
11.6 -10.8 -4.22 0.21
11.22 -10.76 -3.17 -0.15
11.15 -10.56 -3.32 1.36
9.97 -8.72 -4.8 0.43
11.37 -10.89 -1.2 3.05
11.08 -9.93 -3.76 -3.18
10.3 -9.38 -0.71 4.2
11.76 -10.99 1.35 3.96
11.35 -11.08 -1.62 1.85
10.32 -9.24 -0.6 4.55
10.94 -10.58 -2.74 -0.3
10.0 -8.43 -3.65 3.93
11.02 -10.22 -4.03 -0.83
10.23 -9.45 -3.24 2.21
10.01 -9.27 -3.29 1.84
10.89 -9.8 -0.85 4.67
10.14 -9.3 -2.52 -3.15
12.0 -10.96 -4.68 1.41
10.1 -9.19 -2.44 3.39
10.31 -9.97 -2.56 0.65
9.24 -9.02 -0.88 -1.81
9.11 -8.91 -1.89 -0.33
9.36 -9.12 -2.05 -0.44
9.24 -9.14 -1.05 -0.83
9.33 -9.28 -0.82 0.5
9.94 -8.45 -3.6 -3.79
9.22 -8.69 -1.17 2.85
9.7 -9.66 -0.0 -0.87
9.68 -8.79 -1.7 -3.68
8.83 -8.79 0.11 0.79
9.54 -9.37 0.58 1.72
10.12 -9.11 -3.6 -2.54
10.2 -10.03 1.12 -1.49
9.89 -9.55 -0.17 -2.56
9.62 -9.06 -2.77 -1.65
9.73 -9.27 -2.96 0.19
10.26 -9.6 -2.1 -2.96
9.61 -9.35 -1.62 1.49
10.19 -10.0 -1.12 1.62
10.38 -10.31 -0.34 1.16
10.47 -10.38 -1.34 -0.12
9.08 -8.89 -0.07 1.83
11.64 -11.41 -2.05 -1.05
10.23 -9.65 -3.25 0.95
10.31 -9.66 -2.05 2.97
9.11 -9.06 -0.94 -0.24
10.23 -8.48 0.53 -5.7
10.2 -9.04 -2.74 3.84
10.07 -8.76 -3.79 -3.19
10.23 -9.39 -2.3 -3.36
10.04 -8.55 -3.16 -4.2
10.64 -10.44 -2.08 -0.16
9.28 -9.09 0.3 1.82
9.33 -9.29 -0.89 0.15
9.1 -8.95 -0.68 1.5
9.94 -8.98 -0.69 -4.2
10.11 -8.85 -2.67 -4.1
9.71 -8.99 0.17 3.68
10.24 -10.03 -0.79 1.91
9.6 -8.86 -0.68 -3.63
9.82 -9.53 -1.37 1.93
10.72 -10.5 -2.17 -0.21
9.93 -9.8 0.6 -1.46
9.62 -9.6 -0.49 0.35
10.15 -9.82 -1.64 2.02
10.14 -9.41 -2.29 -2.99
9.68 -9.07 -1.72 -2.91
9.26 -9.17 1.05 -0.82
9.35 -9.17 -0.47 -1.77
10.52 -10.15 -0.27 -2.77
10.18 -10.08 1.19 0.79
9.61 -9.19 -2.67 -0.9
9.07 -8.86 -1.52 -1.23
9.94 -9.63 1.33 2.08
11.79 -10.27 -1.75 -5.52
12.25 -10.55 -1.26 -6.09
9.47 -9.08 2.22 1.54
9.58 -9.47 1.3 0.65
9.13 -8.81 0.53 -2.35
9.63 -9.61 -0.26 -0.58
10.88 -8.65 -0.67 -6.56
11.79 -11.05 0.04 4.11
10.37 -10.24 -0.55 -1.5
10.17 -7.98 -0.57 -6.28
10.35 -9.53 2.94 -2.77
10.6 -9.52 0.88 -4.58
12.38 -12.34 0.87 0.38
11.37 -8.88 3.61 -6.11
10.91 -10.75 -0.77 -1.67
9.37 -8.9 -0.12 -2.96
12.84 -12.6 -2.4 -0.5
9.61 -9.06 1.63 -2.75
10.85 -10.52 0.63 -2.57
9.61 -7.04 -0.07 -6.54
9.59 -9.42 0.75 1.67
8.86 -7.4 0.01 -4.87
8.65 -8.09 2.66 1.5
9.38 -8.45 2.32 -3.36
11.88 -11.82 1.14 0.23
10.72 -8.48 -2.15 -6.19
10.2 -10.01 -1.73 -0.98
11.48 -11.41 0.91 -0.77
9.57 -7.62 -2.12 -5.4
11.87 -11.38 1.28 -3.12
11.61 -11.22 -2.73 -1.28
9.83 -8.84 -2.15 -3.74
11.69 -11.5 0.96 -1.84
9.4 -9.04 -0.89 -2.44
10.3 -9.61 -0.68 -3.64
10.89 -10.39 -1.84 -2.67
12.12 -11.6 -1.48 -3.19
10.83 -8.73 -2.41 -5.94
9.35 -8.93 -1.3 2.48
10.1 -9.93 1.82 0.28
9.81 -8.67 -2.1 -4.08
9.25 -9.19 -0.47 -0.93
10.79 -9.47 -1.21 -5.04
11.79 -11.68 1.61 -0.43
13.51 -11.4 -1.61 7.07
14.03 -11.98 -6.54 -3.22
11.88 -3.32 -4.53 -10.47
12.75 -8.92 -7.78 -4.75
12.13 -11.79 -2.85 -0.02
13.51 -11.5 -4.67 -5.33
15.86 -13.5 -4.88 6.73
14.77 -10.6 -6.31 -8.13
12.12 -7.48 -9.01 -3.12
12.72 -8.68 -8.39 -4.03
10.84 -7.1 -6.43 -5.08
11.51 -11.3 -1.97 0.94
9.46 -9.13 -2.48 -0.02
11.2 -7.48 -8.33 0.0
11.31 -8.88 -6.78 -1.77
11.27 -8.27 -7.63 -0.73
11.65 -7.78 -8.52 1.64
11.95 -9.14 -7.7 0.19
10.93 -10.21 -3.87 0.36
11.49 -7.7 -8.33 1.85
13.29 -11.25 -6.54 2.74
11.95 -8.58 -8.11 1.84
12.98 -11.39 -6.24 -0.14
12.26 -9.51 -6.87 -3.57
12.19 -9.44 -7.34 2.39
12.32 -9.17 -7.76 2.73
11.82 -8.51 -8.19 -0.48
11.9 -9.88 -6.59 -0.72
11.21 -8.89 -5.39 4.18
10.96 -8.71 -6.6 0.82
13.47 -10.19 -8.61 1.93
12.46 -9.84 -6.53 3.99
11.66 -9.15 -7.2 0.69
12.28 -10.01 -6.91 1.69
11.12 -8.94 -5.66 3.42
11.55 -9.46 -6.47 1.44
12.33 -8.37 -8.5 3.15
11.15 -8.65 -5.52 4.38
10.96 -8.4 -6.11 3.51
11.42 -10.05 -4.33 3.29
11.87 -8.78 -7.54 2.64
11.7 -8.98 -7.5 0.17
13.22 -10.93 -6.62 3.39
11.34 -7.98 -7.91 1.55
11.72 -8.74 -7.72 1.13
12.25 -10.11 -6.81 1.21
10.94 -8.25 -5.33 4.84
13.0 -10.56 -5.91 4.75
13.92 -12.71 -4.95 2.8
11.35 -8.67 -5.49 4.85
10.98 -7.98 -7.55 -0.05
12.16 -9.29 -6.73 4.03
12.14 -7.18 -9.39 2.8
10.76 -7.75 -7.24 1.83
11.69 -9.16 -6.49 3.25
11.33 -9.71 -5.04 2.96
11.44 -9.07 -6.97 -0.09
13.0 -10.42 -7.71 -0.86
13.26 -11.75 -5.92 1.64
12.24 -9.61 -7.29 2.09
11.4 -8.05 -7.93 -1.53
11.8 -9.65 -5.53 3.95
11.88 -8.37 -7.97 -2.79
11.34 -9.72 -5.54 1.86
11.58 -7.04 -9.14 1.02
12.59 -8.09 -9.01 3.43
11.78 -7.55 -8.32 3.54
10.97 -7.99 -6.77 3.25
11.75 -8.55 -7.77 2.12
11.93 -9.53 -6.14 3.71
11.58 -8.86 -5.95 4.5
12.7 -10.04 -7.2 2.95
12.18 -9.3 -7.76 -1.28
12.37 -8.69 -8.47 2.36
10.79 -9.21 -5.36 1.74
12.39 -8.72 -8.19 3.2
10.93 -9.55 -4.25 3.2
11.22 -9.21 -5.51 3.28
13.02 -9.83 -8.49 0.85
12.24 -9.21 -7.94 1.39
11.43 -8.66 -7.45 -0.14
10.55 -8.81 -5.7 1.06
11.72 -8.35 -8.18 -0.77
11.64 -9.36 -6.57 2.18
12.07 -9.38 -7.56 0.81
11.39 -9.33 -5.56 3.42
12.04 -8.68 -8.26 1.21
12.15 -8.18 -8.82 1.72
13.18 -9.15 -9.48 -0.31
12.01 -10.42 -5.73 1.72
12.48 -11.33 -5.14 0.91
11.69 -9.47 -6.75 1.17
12.66 -10.1 -7.56 -1.07
11.79 -9.16 -7.42 -0.33
12.71 -11.86 -4.41 1.14
11.96 -8.7 -8.19 -0.47
11.7 -9.01 -7.32 1.45
10.13 -8.69 -4.16 3.13
11.63 -10.38 -5.05 1.42
10.95 -8.76 -5.9 2.88
12.04 -8.11 -8.29 3.22
11.71 -10.1 -5.87 0.75
10.95 -8.54 -5.62 3.94
13.66 -9.12 -9.66 3.19
12.04 -10.39 -5.54 2.5
12.78 -9.14 -8.83 1.26
11.21 -8.97 -4.5 4.99
12.32 -10.3 -5.46 4.01
11.41 -10.2 -5.08 0.68
10.38 -8.14 -5.52 3.31
12.63 -8.6 -8.5 -3.65
11.64 -9.4 -6.16 3.01
11.02 -7.23 -7.83 2.81
11.9 -8.92 -7.38 -2.75
12.49 -8.94 -7.58 4.31
10.94 -8.25 -6.26 3.51
12.09 -9.03 -7.95 -1.21
12.11 -9.6 -7.18 1.76
11.22 -8.66 -6.26 3.4
11.21 -8.55 -6.92 -2.16
10.79 -7.64 -7.51 1.28
11.62 -9.3 -6.91 0.91
10.61 -9.22 -5.01 1.54
10.82 -7.65 -7.38 2.05
11.64 -7.98 -8.45 0.51
12.31 -9.65 -7.42 1.8
10.19 -7.54 -6.35 2.6
11.79 -8.02 -7.5 4.27
12.9 -9.75 -7.13 4.53
12.74 -10.8 -5.92 3.25
11.41 -9.67 -5.16 3.19
11.11 -8.43 -7.11 -1.34
13.06 -9.98 -8.28 1.58
12.43 -9.43 -8.07 -0.69
10.65 -9.88 0.28 3.97
12.66 -9.55 -7.25 -4.06
11.08 -7.88 -7.24 2.84
12.5 -8.8 -8.31 3.15
13.18 -11.25 -6.6 1.9
10.88 -7.95 -7.24 1.62
12.08 -9.18 -6.79 3.94
11.18 -8.73 -5.94 3.7
13.03 -11.29 -5.51 3.43
11.12 -9.76 -4.64 2.61
10.34 -9.46 -4.11 -0.83
10.33 -9.18 -3.56 -3.11
10.58 -9.72 -2.9 -3.0
10.41 -10.18 -2.14 0.43
10.49 -10.12 -2.7 0.61
9.86 -8.9 -4.2 -0.49
9.27 -7.89 -4.34 -2.18
10.86 -9.3 -4.17 -3.77
9.67 -8.26 -4.96 -0.83
11.05 -10.58 -3.12 -0.71
9.4 -8.4 -3.34 -2.62
9.61 -9.15 -1.9 -2.24
9.66 -8.01 -4.78 -2.52
9.45 -8.26 -4.57 -0.47
9.73 -8.34 -4.8 -1.47
9.8 -9.38 -2.73 -0.83
10.4 -9.38 -3.65 -2.62
9.51 -9.19 -2.44 -0.3
9.73 -8.65 -3.63 -2.56
9.65 -9.29 -2.61 -0.15
9.74 -8.07 -4.49 -3.09
10.56 -10.52 -0.89 -0.09
9.68 -8.31 -4.35 -2.4
9.88 -9.3 -2.42 -2.28
9.82 -8.22 -4.02 -3.56
9.91 -8.76 -4.64 -0.06
9.84 -9.26 -3.01 -1.45
9.86 -8.45 -5.04 -0.6
10.51 -9.96 -3.26 -0.82
10.52 -9.36 -4.1 -2.48
9.66 -8.51 -3.85 -2.46
10.5 -9.33 -3.84 -2.9
10.48 -8.85 -4.05 -3.89
10.37 -9.18 -4.36 -2.05
9.71 -8.45 -4.27 -2.15
10.08 -9.64 -2.95 0.21
10.24 -9.4 -3.98 -0.77
9.88 -8.84 -3.64 -2.49
10.9 -9.85 -4.65 0.5
10.53 -9.43 -4.28 1.93
10.26 -9.37 -2.39 -3.44
9.61 -9.58 -0.72 0.03
9.42 -8.22 -3.59 -2.88
9.42 -8.14 -3.87 -2.75
9.88 -8.83 -3.04 -3.23
10.77 -9.18 -4.89 -2.77
9.87 -8.55 -3.71 -3.25
9.88 -9.02 -3.81 -1.31
9.01 -8.66 -1.49 -2.01
9.74 -8.28 -4.94 -1.34
9.83 -8.84 -4.17 -1.07
11.77 -11.41 -2.48 -1.46
9.65 -9.35 -2.32 0.56
9.98 -9.03 -3.54 -2.35
10.64 -9.86 -3.77 -1.3
10.6 -10.04 -3.39 -0.14
9.54 -8.54 -3.55 -2.36
9.43 -9.16 -0.43 2.2
10.27 -9.76 -2.41 -2.11
10.8 -9.15 -3.34 -4.68
9.36 -8.97 -2.34 -1.26
9.65 -8.6 -4.22 -1.24
9.81 -9.03 -3.79 -0.62
9.32 -7.71 -4.34 -2.92
10.55 -9.14 -5.26 0.32
10.24 -9.23 -3.22 -3.06
9.93 -9.79 -1.53 -0.78
9.91 -8.96 -4.03 -1.32
10.15 -9.51 -3.55 -0.05
9.95 -9.38 -2.33 -2.34
12.64 -7.14 -5.15 -9.08
13.57 -11.6 -4.0 -5.78
11.42 -7.66 -6.16 -5.81
11.92 -9.3 -6.73 -3.21
12.82 -9.69 -8.24 -1.63
12.49 -8.89 -6.84 -5.48
12.9 -11.49 -4.23 -4.06
10.94 -9.81 -2.75 3.97
12.57 -9.11 -7.43 4.46
9.98 -7.55 -5.52 3.48
12.69 -10.09 -5.45 -5.44
12.63 -10.32 -7.0 -2.01
10.48 -9.02 -4.12 -3.4
11.24 -9.4 -5.55 2.66
11.56 -8.88 -5.76 -4.66
10.18 -8.59 -4.94 2.34
10.8 -8.31 -4.49 -5.23
12.03 -8.07 -6.88 -5.68
10.55 -9.46 -4.03 2.34
10.52 -10.28 -2.26 0.07
10.47 -9.89 -1.5 3.09
10.3 -9.16 -1.75 4.37
10.85 -9.86 -2.91 3.45
12.45 -11.17 -0.84 5.45
11.53 -9.46 -1.91 6.3
10.58 -9.72 -1.55 3.88
9.82 -9.64 -1.88 0.17
10.55 -10.3 -2.27 -0.34
12.04 -11.06 -1.15 4.62
12.16 -11.46 -0.5 4.01
11.21 -9.99 -3.68 3.51
10.5 -9.23 -1.07 4.9
10.67 -10.53 -1.66 0.4
9.32 -8.14 -1.52 4.28
11.7 -10.97 -1.77 3.66
12.49 -11.76 -3.36 2.53
12.2 -11.67 -1.54 3.19
11.77 -10.78 -2.52 3.98
12.37 -9.84 0.88 7.45
12.68 -11.9 -0.84 4.29
11.77 -11.06 -3.38 2.2
11.25 -8.35 -2.9 6.96
10.75 -10.52 -1.48 1.62
11.22 -10.34 0.44 4.34
10.56 -9.99 -2.22 2.61
10.75 -10.18 -1.07 3.26
10.61 -9.24 -1.69 4.93
10.47 -10.27 -0.82 1.81
11.78 -9.43 -0.8 7.02
13.34 -12.09 0.23 5.63
11.28 -10.0 -2.46 4.59
10.95 -10.08 -3.88 1.83
10.88 -10.73 -1.78 -0.17
10.87 -9.22 -1.62 5.52
10.23 -8.51 -1.09 5.57
10.99 -10.19 -0.47 4.07
10.33 -9.72 -3.36 0.96
11.79 -9.78 -2.44 6.13
11.84 -11.37 -0.97 3.13
10.42 -7.86 -2.2 6.48
10.51 -10.25 -2.11 0.92
10.69 -8.78 -1.51 5.91
9.95 -8.33 0.6 5.41
11.19 -10.87 -2.07 1.69
12.04 -10.85 -3.54 3.83
11.33 -11.0 -2.29 -1.48
10.44 -10.18 -0.87 2.18
11.63 -10.85 -4.06 -1.0
9.93 -7.73 -1.26 6.1
11.7 -11.25 -1.62 2.76
11.92 -11.38 -1.39 3.23
11.08 -9.97 -1.83 4.47
10.78 -10.17 -1.05 3.44
10.13 -9.69 -1.34 2.62
10.23 -9.74 -2.67 1.61
11.7 -10.3 -0.43 5.52
11.66 -9.23 -2.93 6.5
10.03 -7.63 0.71 6.48
10.59 -8.98 -0.79 5.55
10.58 -10.48 -1.4 0.41
10.76 -9.51 -1.45 4.82
11.38 -10.03 -0.51 5.35
12.08 -10.24 -0.32 6.4
11.54 -9.08 0.26 7.12
10.28 -8.47 -1.51 5.63
10.97 -9.52 -2.2 5.0
12.24 -10.73 -0.49 5.88
12.6 -11.01 -3.36 5.11
9.59 -7.37 0.1 6.14
11.32 -9.92 -2.19 4.98
11.57 -10.5 -0.2 4.86
9.89 -8.32 0.22 5.34
10.66 -8.9 -1.51 5.67
12.55 -10.73 0.37 6.5
13.21 -12.34 -2.49 3.99
11.85 -9.01 -1.39 7.57
11.65 -10.81 -0.39 4.31
12.16 -9.36 -0.47 7.75
11.63 -11.0 -0.59 3.73
10.18 -9.49 -1.82 3.22
10.14 -9.42 -0.28 3.73
10.52 -10.15 -1.15 2.5
11.28 -10.05 0.15 5.13
10.02 -9.36 -1.35 3.31
10.97 -10.02 -1.46 4.22
10.56 -9.16 -1.07 5.15
10.71 -9.0 -0.79 5.74
13.23 -12.73 -1.41 3.33
10.99 -9.95 -2.63 3.85
12.28 -11.14 -3.57 3.75
10.23 -8.09 -1.35 6.11
9.78 -8.63 -1.37 4.39
12.27 -12.14 -1.69 -0.58
11.16 -10.89 -2.34 0.73
12.64 -10.92 -2.84 5.69
10.79 -10.56 -1.28 1.8
10.31 -9.66 -0.15 3.61
12.25 -11.0 -0.01 5.38
10.16 -8.74 -1.83 4.85
11.97 -10.87 -0.35 5.01
10.82 -8.73 -1.95 6.09
10.32 -9.75 -0.55 3.32
12.23 -10.74 0.04 5.86
10.87 -8.15 -2.3 6.83
9.89 -9.3 -1.79 2.86
12.03 -9.92 0.04 6.82
11.68 -10.78 -3.11 3.23
10.66 -9.26 -2.45 4.67
11.39 -9.33 -2.12 6.19
10.8 -9.59 -0.56 4.93
9.48 -8.22 -1.07 4.62
11.02 -8.78 -2.96 5.96
11.64 -9.66 -0.8 6.45
12.11 -11.33 -2.27 3.64
11.44 -9.28 -1.53 6.51
11.47 -9.84 -2.37 5.39
12.52 -10.71 -1.07 6.4
10.57 -8.04 -3.0 6.17
10.77 -8.51 -1.92 6.31
12.67 -11.72 -2.89 3.85
10.68 -8.4 -2.65 6.03
10.85 -8.75 -2.19 6.03
10.88 -10.09 -1.09 3.93
10.25 -9.78 -0.88 2.94
11.89 -9.54 -1.39 6.96
11.14 -9.07 -0.02 6.46
10.15 -7.96 -1.2 6.18
10.83 -8.34 -1.68 6.7
9.77 -9.32 -1.53 -2.49
11.3 -11.19 -1.49 -0.49
9.48 -8.31 -1.35 4.36
10.78 -10.19 -1.55 3.14
11.82 -11.54 -1.78 1.84
12.45 -10.02 -2.11 7.09
11.69 -10.94 -0.51 4.1
9.93 -9.16 -1.63 3.47
11.53 -9.38 -1.73 6.48
10.24 -7.65 -1.46 6.66
11.51 -10.21 -0.72 5.25
11.83 -10.68 -2.68 4.3
9.8 -8.91 -1.17 3.91
11.45 -11.25 -0.51 2.07
9.87 -7.96 0.42 5.81
12.2 -10.53 -4.1 4.62
10.75 -9.06 -1.37 5.63
9.9 -9.06 -1.81 3.54
12.05 -11.07 -3.48 3.24
11.03 -10.06 -1.16 4.37
11.43 -10.09 0.59 5.34
10.33 -9.75 -2.74 2.01
10.09 -9.74 -1.41 2.25
11.74 -11.35 -3.02 0.01
11.75 -9.79 -1.35 6.35
13.22 -12.23 -1.06 4.9
11.93 -11.07 -0.81 4.39
12.64 -10.94 -0.24 6.32
11.17 -10.27 -1.1 4.25
11.51 -9.75 -1.92 5.8
13.13 -11.96 -1.06 5.31
10.06 -9.15 -0.39 4.15
11.85 -9.41 -1.85 6.96
13.28 -12.46 1.46 4.36
12.57 -11.87 -2.93 2.91
9.61 -8.3 -0.87 4.77
10.54 -9.03 0.88 5.37
11.03 -8.72 0.28 6.75
9.84 -8.25 -0.97 5.28
11.24 -10.21 -1.91 4.29
10.21 -9.0 -3.51 3.31
12.31 -10.92 0.17 5.69
10.33 -9.95 -2.21 1.63
10.28 -10.06 -0.47 2.1
11.61 -11.2 -0.33 3.04
10.97 -8.56 -1.68 6.65
11.73 -11.48 -1.54 1.85
12.16 -9.98 -3.43 6.03
10.79 -10.43 -2.33 1.5
10.37 -9.8 -2.73 2.02
11.56 -9.89 -0.06 5.99
11.14 -8.82 -0.86 6.75
10.52 -9.43 -0.26 4.65
11.18 -10.43 -4.0 -0.26
13.11 -12.07 -2.44 4.5
10.96 -8.75 -3.6 5.54
9.99 -8.03 -1.73 5.68
12.65 -10.32 -1.27 7.21
12.03 -11.44 -2.17 3.02
9.96 -9.56 -1.43 2.39
12.21 -12.11 -0.7 1.42
9.56 -8.78 -2.43 2.9
12.28 -10.11 -2.22 6.62
10.17 -9.25 -0.62 4.17
13.27 -12.81 0.15 3.46
13.06 -11.52 -1.0 6.06
11.75 -11.18 -3.63 0.23
11.67 -10.98 -3.14 2.37
11.23 -9.14 0.16 6.51
10.53 -10.33 -0.12 2.04
11.07 -10.96 -1.21 -1.04
10.64 -10.16 0.36 3.14
10.67 -10.46 -1.03 1.85
12.11 -11.97 -1.76 -0.35
10.98 -9.73 -2.72 4.31
11.4 -10.65 -0.75 4.0
11.01 -9.62 -1.68 5.09
10.33 -9.02 -0.95 4.95
13.37 -12.62 -2.82 3.4
12.22 -11.48 -0.29 4.18
10.73 -10.28 -3.04 -0.29
10.0 -7.68 -0.73 6.37
10.5 -10.25 -2.26 0.09
9.73 -8.67 -1.47 4.15
12.41 -11.77 -2.87 2.68
11.12 -9.12 -1.24 6.24
10.97 -9.79 -3.16 3.82
10.56 -9.74 -1.55 3.78
9.65 -8.78 -0.65 3.95
12.83 -12.51 -1.67 2.3
10.93 -8.24 -6.92 -1.91
10.61 -9.24 -4.42 -2.76
10.59 -7.62 -5.89 -4.41
10.25 -8.63 -5.33 -1.48
10.35 -9.49 -3.93 -1.3
11.8 -8.93 -6.35 -4.38
11.81 -10.14 -5.8 1.79
9.97 -8.94 -3.94 1.99
13.85 -11.17 -7.81 -2.46
11.43 -8.7 -3.87 -6.33
9.36 -9.18 -1.62 -0.89
10.61 -9.42 -4.61 1.63
8.92 -7.05 -1.48 -5.26
11.03 -10.29 -3.91 0.67
10.67 -10.36 -2.11 1.41
10.46 -9.65 -2.47 3.19
11.08 -9.9 -4.43 2.28
10.17 -8.14 -5.98 1.17
10.41 -9.88 -3.06 1.21
11.95 -11.03 -4.54 -0.72
10.89 -8.69 -4.75 -4.53
11.15 -9.73 -4.74 2.67
10.69 -10.25 -2.66 -1.45
10.5 -9.88 -3.03 1.86
10.55 -9.07 -5.2 -1.34
9.19 -9.11 -1.11 0.52
11.91 -10.03 -4.45 4.65
10.26 -7.68 -4.78 4.83
12.1 -11.47 -2.43 2.97
10.91 -9.51 -5.11 -1.58
11.31 -9.49 -6.06 1.04
8.78 -8.62 -1.3 -1.09
11.7 -8.16 -7.63 -3.49
11.36 -10.82 -3.37 -0.77
11.28 -9.13 -6.25 -2.2
12.22 -10.98 -5.33 0.67
10.91 -9.6 -5.04 -1.21
11.94 -11.33 -3.31 -1.83
8.87 -8.75 -1.46 0.08
12.57 -10.11 -7.43 -0.62
8.71 -8.62 -0.87 0.89
10.09 -8.82 -1.89 4.52
11.93 -10.83 -4.53 -2.1
10.48 -10.06 -2.29 -1.82
10.28 -7.94 -6.44 1.08
11.2 -10.01 -3.17 -3.9
9.0 -8.81 1.03 1.52
9.35 -8.22 2.78 -3.47
9.49 -9.45 0.84 0.31
8.83 -8.3 0.84 -2.89
9.16 -9.09 -0.98 0.55
9.26 -9.0 -0.47 2.16
9.95 -9.61 -1.96 1.68
9.3 -8.16 1.14 4.3
10.08 -8.97 0.22 4.6
10.53 -10.42 0.1 -1.51
9.74 -9.57 -0.09 1.85
9.36 -9.29 -0.97 -0.6
11.8 -11.73 -0.96 -0.87
11.52 -10.87 -3.81 0.03
11.58 -10.46 -1.24 -4.81
10.64 -10.59 0.99 0.01
11.46 -10.23 -4.87 -1.68
10.56 -10.5 0.57 -0.95
10.72 -9.83 -4.12 -1.21
13.59 -12.81 -4.37 1.15
11.66 -10.83 -3.89 1.86
12.58 -12.15 -3.24 -0.24
10.62 -9.76 -4.04 -1.14
10.51 -9.98 -2.2 -2.46
13.21 -11.68 -5.85 1.95
12.51 -11.01 -4.25 4.16
12.17 -9.92 -1.56 6.89
12.97 -11.4 -3.5 5.1
10.13 -9.62 -0.98 3.01
12.91 -11.28 -5.39 3.22
10.68 -9.4 -5.07 0.09
12.95 -12.04 -4.52 1.47
11.2 -11.09 -1.6 0.14
12.76 -11.79 -1.35 4.69
10.23 -9.01 -1.5 4.6
13.2 -11.93 -5.38 1.72
11.69 -11.47 -1.74 1.45
11.92 -10.62 -3.61 4.01
11.63 -9.08 -5.45 4.8
12.03 -10.12 -5.58 3.35
12.65 -11.78 -1.93 -4.19
12.85 -11.69 -5.32 0.6
13.39 -11.65 -3.77 5.42
12.8 -11.78 -4.01 3.02
11.41 -10.22 -4.79 -1.65
10.44 -9.57 -3.96 1.36
10.64 -9.87 -3.64 1.64
12.58 -10.45 -3.79 5.89
11.46 -10.7 -3.29 2.46
13.67 -8.81 -3.56 -9.82
12.59 -11.14 -3.58 4.62
12.79 -10.91 -1.0 6.6
13.57 -12.64 -4.69 -1.56
11.64 -10.25 -4.53 3.14
11.18 -10.6 -2.8 2.2
14.79 -12.57 -5.22 5.79
10.0 -9.53 -2.91 -0.85
12.14 -11.69 -2.83 1.65
10.27 -9.5 -3.84 0.71
10.82 -9.32 -4.53 3.11
10.92 -10.11 -3.8 -1.57
11.22 -10.06 -3.48 3.56
13.75 -13.31 -2.9 1.83
10.89 -10.02 -2.37 3.55
11.64 -10.58 -2.65 4.07
12.95 -12.8 -1.3 -1.48
13.2 -12.55 -2.22 3.44
11.2 -10.46 -2.19 3.32
11.32 -9.15 -4.99 4.42
12.51 -9.99 -5.52 5.12
10.53 -10.29 -1.13 1.93
9.64 -8.84 -3.76 -0.78
12.22 -10.07 -5.25 4.53
12.03 -11.5 -3.43 0.87
9.97 -8.92 -4.42 0.52
14.0 -12.48 -6.01 -2.06
12.04 -10.45 -4.28 4.19
14.11 -12.48 -5.58 3.5
14.22 -13.71 -1.41 3.51
11.74 -9.65 -5.06 -4.39
10.87 -9.75 -3.62 3.15
11.11 -10.48 -3.29 1.66
12.04 -11.25 -0.13 -4.29
11.7 -10.58 -1.9 4.63
11.86 -10.69 -4.17 3.01
15.15 -12.93 -7.37 2.8
12.06 -11.85 -0.8 2.08
10.64 -9.65 -1.18 4.33
12.37 -11.66 -3.57 2.09
10.04 -9.15 -3.05 2.79
12.01 -11.12 -4.35 1.34
13.5 -11.53 -3.18 6.26
11.99 -11.09 -3.0 3.42
13.47 -11.81 -5.8 2.89
10.29 -9.61 -3.24 1.75
12.92 -11.73 -5.22 1.49
11.96 -10.31 -2.02 5.72
12.49 -10.91 -3.49 4.99
9.7 -9.57 -1.39 0.8
10.65 -9.52 -4.74 -0.65
11.07 -10.32 -3.14 2.48
11.84 -10.19 0.03 6.03
13.18 -10.69 -6.69 3.83
11.18 -10.03 -2.05 4.48
9.66 -8.8 -2.55 3.06
12.22 -10.69 -5.78 1.24
12.51 -11.01 -5.33 2.62
12.92 -11.6 -4.77 3.1
12.56 -11.1 -5.02 3.05
10.16 -9.71 -0.42 2.98
14.32 -13.51 -0.1 4.74
11.74 -10.56 -4.58 2.33
13.42 -11.44 -6.41 2.85
13.08 -12.15 -2.52 4.13
14.4 -13.87 -2.36 3.09
12.93 -12.4 -0.02 3.68
13.26 -10.47 -6.72 4.57
12.23 -10.96 -5.4 0.68
12.28 -11.7 -3.63 0.91
9.91 -9.42 -2.19 2.16
11.76 -11.19 -2.87 2.17
12.29 -11.72 0.92 3.58
12.95 -10.58 -4.82 5.71
11.11 -9.32 -2.66 5.45
14.63 -13.53 1.73 5.31
12.45 -11.7 -4.16 0.97
14.33 -13.41 -4.71 -1.82
11.52 -9.41 -4.09 5.24
12.55 -10.96 -2.79 5.44
12.16 -11.6 -2.64 2.53
12.11 -11.81 -2.39 1.16
11.34 -10.02 -2.11 4.87
12.97 -12.11 -2.43 3.95
10.35 -10.2 -1.62 -0.58
12.2 -11.44 -4.26 -0.07
11.37 -9.35 -6.14 2.06
11.97 -11.89 -1.18 0.77
12.1 -10.24 -5.13 3.88
13.98 -13.35 -3.16 2.7
12.99 -12.19 -3.26 3.09
12.13 -11.21 -3.51 3.05
13.14 -11.89 -4.96 -2.59
11.05 -10.81 -2.12 0.83
13.77 -12.35 -5.25 3.09
11.25 -9.25 -4.87 4.16
13.8 -12.01 -4.39 5.18
11.61 -10.89 -3.65 1.72
10.86 -10.49 -2.61 1.04
11.76 -10.85 -3.19 3.2
11.52 -9.92 -4.27 4.0
12.6 -12.18 -2.18 2.37
13.18 -12.86 -0.3 2.86
13.06 -12.92 -1.69 0.9
9.97 -9.34 -3.39 -0.86
10.89 -10.58 -2.44 0.81
9.81 -8.67 -4.32 1.57
12.76 -10.56 -4.01 5.94
11.48 -9.87 -5.08 2.93
14.29 -12.41 -3.76 6.01
12.52 -11.58 -4.74 0.38
11.08 -10.25 -2.4 3.45
10.85 -8.99 -5.83 1.7
12.68 -10.49 -6.1 3.69
12.2 -11.53 -3.08 2.55
13.14 -12.16 -4.44 2.26
12.62 -10.84 -0.29 6.46
11.82 -11.0 -3.83 2.04
11.69 -10.66 -4.78 0.49
11.05 -9.73 -1.93 4.86
12.97 -11.31 -4.16 4.78
10.27 -8.79 -5.29 -0.51
11.68 -10.1 -5.87 0.13
11.3 -10.41 -1.76 4.01
12.46 -11.35 -3.47 3.79
12.15 -9.86 -6.98 1.31
10.43 -9.99 -2.97 0.51
10.36 -9.27 -4.55 0.88
11.81 -10.99 -3.94 1.76
11.54 -10.6 -3.19 3.25
12.94 -12.3 -3.74 1.47
11.23 -10.11 -1.89 4.5
12.83 -11.92 -4.15 2.29
13.36 -13.31 0.29 1.14
11.6 -11.4 -0.23 2.12
11.56 -11.38 -1.91 0.68
11.88 -11.11 -2.49 3.41
10.98 -9.7 -3.76 3.5
12.49 -11.63 -2.28 3.93
10.4 -9.89 -3.16 -0.57
12.05 -10.2 -3.81 5.17
10.52 -7.78 -7.09 -0.05
12.58 -11.9 -3.92 1.18
11.52 -10.92 -3.63 0.56
13.56 -12.36 -3.62 4.27
13.69 -13.22 -2.37 2.66
12.72 -10.94 -4.87 4.31
12.63 -11.41 -4.41 3.15
11.81 -11.26 -3.3 1.37
13.16 -11.62 -4.75 3.95
13.92 -13.16 -2.75 3.59
10.9 -10.01 -4.33 -0.06
12.54 -11.68 -4.34 1.41
10.78 -10.18 -1.74 3.07
10.02 -9.46 -2.95 1.5
11.22 -10.99 -1.6 1.54
12.55 -11.13 -5.46 -1.94
12.78 -10.84 -3.24 5.93
11.79 -10.55 -4.76 2.2
11.14 -9.09 -4.38 4.73
11.9 -11.02 -3.34 2.99
13.33 -11.26 -6.98 1.51
11.72 -10.7 -2.96 3.75
12.16 -11.03 -4.48 -2.47
10.52 -8.98 -2.88 4.66
11.06 -10.11 -4.46 -0.42
13.07 -11.74 -4.34 3.76
11.8 -9.25 -5.22 5.16
11.25 -9.85 -2.58 4.79
13.52 -12.69 -4.26 1.94
10.36 -8.05 -4.4 4.8
12.94 -12.16 0.37 4.43
13.67 -11.81 -6.1 -3.17
10.76 -10.05 -3.78 0.72
12.57 -11.41 -3.78 3.68
10.71 -10.07 -3.29 1.59
9.87 -8.06 -2.46 5.15
9.91 -9.23 -3.38 1.23
11.95 -11.3 -3.87 -0.15
11.63 -11.17 -3.24 0.22
13.13 -10.56 -4.45 6.41
9.54 -9.05 -3.01 -0.04
12.44 -10.26 -4.72 5.2
11.19 -10.66 -2.41 2.41
13.19 -11.18 -4.71 5.18
11.96 -11.69 -0.79 2.43
13.42 -11.49 -5.86 3.71
10.92 -10.11 -4.04 0.92
12.92 -11.9 -4.98 0.74
11.45 -10.02 -3.55 4.26
11.71 -11.17 -3.03 1.75
11.53 -11.14 -2.91 -0.5
12.29 -11.26 -3.82 3.09
11.83 -11.21 -3.75 -0.37
9.62 -9.33 -1.14 2.04
12.77 -11.64 -4.81 2.15
11.39 -10.43 -4.12 1.96
9.62 -9.05 -3.21 0.56
10.64 -9.14 -5.33 1.06
10.71 -10.09 0.38 3.57
13.45 -11.79 -0.78 6.43
11.41 -10.87 -1.37 3.19
11.01 -9.47 -3.63 4.29
12.67 -11.11 -3.29 5.14
11.51 -10.76 -3.6 1.92
10.65 -9.39 -3.89 3.2
11.58 -10.78 -4.15 0.85
13.67 -12.22 -4.53 4.16
12.87 -11.52 -5.27 2.23
14.03 -13.05 -3.99 3.24
11.05 -10.3 -3.88 1.04
13.27 -11.83 -3.68 4.74
10.92 -8.33 -4.97 5.02
12.02 -11.5 -1.97 2.85
11.51 -10.49 -3.53 3.15
13.85 -13.15 -2.65 3.45
11.34 -10.69 -3.55 1.34
11.75 -11.12 -2.82 2.59
11.85 -9.54 -6.89 1.31
11.27 -9.55 -5.48 -2.39
9.46 -9.29 -1.79 0.03
9.11 -8.33 -1.67 3.29
9.52 -9.17 -1.95 1.65
9.35 -8.15 -1.43 4.35
9.44 -9.39 -0.74 0.52
9.04 -8.88 -1.53 0.71
9.02 -8.56 -0.45 2.8
9.01 -8.77 -1.92 -0.82
9.65 -7.58 -0.34 5.95
11.67 -9.86 -2.84 5.56
12.74 -7.83 -9.93 1.57
10.74 -10.04 -2.91 2.47
12.45 -10.7 -5.82 2.57
11.76 -10.62 -3.32 3.82
13.36 -9.36 -9.53 0.39
12.7 -10.87 -6.55 -0.09
10.43 -7.68 -1.68 -6.86
9.5 -7.91 -2.03 4.86
11.13 -8.6 -6.49 2.78
10.5 -9.75 -1.36 3.65
13.12 -11.26 -4.31 -5.17
12.49 -11.57 1.22 4.54
12.21 -11.06 -5.08 -0.89
11.65 -10.56 -4.05 2.75
12.12 -11.92 -1.15 1.87
12.18 -9.37 -7.61 1.63
12.62 -10.7 -6.68 0.5
10.62 -9.47 -4.64 1.26
9.23 -7.56 -0.76 5.25
9.92 -8.16 -5.32 -1.85
9.8 -8.31 -2.52 4.55
11.29 -10.6 -2.59 -2.91
10.54 -9.31 -4.23 2.52
10.13 -7.83 -2.75 5.81
12.52 -9.16 -8.5 0.7
9.98 -9.82 -1.37 -1.14
10.24 -9.68 -1.12 3.13
10.2 -9.76 -1.4 2.61
9.71 -8.21 -0.99 5.08
11.56 -9.53 -0.77 6.51
9.98 -8.65 -0.94 4.9
13.32 -12.01 -0.4 5.75
10.3 -9.79 -1.5 2.82
9.8 -9.09 -1.21 3.46
10.33 -8.92 -1.61 4.95
9.98 -9.66 -0.93 2.33
11.96 -11.26 -3.4 2.17
9.5 -8.59 -1.87 3.61
11.94 -11.07 -2.16 3.91
9.46 -8.4 -1.89 3.91
9.91 -8.94 -2.89 3.15
9.84 -8.52 -1.19 4.79
11.12 -9.83 -2.55 4.55
10.57 -8.87 -2.11 5.35
11.32 -9.65 -0.78 5.86
9.82 -7.96 -0.6 5.71
10.7 -10.62 -0.89 0.93
11.53 -10.21 -0.15 5.36
9.98 -8.09 -0.6 5.82
12.56 -10.59 -2.2 6.39
9.57 -9.24 -0.74 2.39
10.15 -9.57 0.82 3.29
10.53 -10.15 -2.82 0.22
10.11 -9.9 -2.05 0.15
10.9 -9.26 -1.64 5.51
11.12 -10.07 0.18 4.71
10.82 -9.34 -1.04 5.36
10.74 -10.25 -1.9 2.58
11.5 -9.8 -3.42 4.93
10.03 -8.84 -2.25 4.18
11.63 -10.42 0.3 5.15
11.25 -9.59 -0.22 5.86
11.5 -10.08 -3.08 4.61
11.37 -10.03 -3.9 3.68
11.39 -9.85 0.63 5.68
12.25 -10.78 -0.52 5.81
10.54 -10.39 -1.24 1.3
10.79 -10.11 -1.72 3.35
10.08 -9.36 -1.04 3.58
9.18 -7.66 -0.13 5.06
11.5 -10.45 -0.83 4.72
10.39 -9.18 -2.47 4.2
9.49 -8.52 -0.7 4.12
11.14 -9.94 -0.35 5.01
9.33 -8.14 -1.19 4.42
10.04 -9.78 -1.96 1.13
10.02 -9.72 -2.08 1.32
9.21 -7.89 -3.01 3.68
11.28 -10.52 -2.65 3.09
10.61 -9.94 -2.51 2.72
9.88 -8.37 -0.68 5.21
10.23 -9.7 -1.83 2.66
9.27 -8.66 -0.14 3.3
10.33 -9.22 -1.04 4.55
12.09 -10.93 -1.94 4.79
12.62 -11.34 -3.61 4.2
9.92 -9.38 -0.7 3.15
10.78 -8.78 -1.14 6.15
10.68 -10.21 -2.17 2.24
10.72 -10.37 -1.0 2.52
11.58 -10.37 -1.92 4.79
10.77 -9.22 -2.51 4.98
12.29 -10.84 -1.07 5.69
9.27 -8.39 -1.03 3.79
9.4 -8.04 -1.77 4.54
9.97 -8.3 0.09 5.51
11.38 -10.04 -1.21 5.22
11.25 -10.38 -0.78 4.27
11.37 -9.67 -1.27 5.85
10.94 -9.52 -0.75 5.33
11.52 -10.46 -2.73 3.99
10.3 -8.57 -2.15 5.29
10.02 -9.61 -2.16 1.88
11.68 -9.49 -1.94 6.52
9.84 -9.04 -1.37 3.64
9.85 -8.21 -2.29 4.93
10.26 -9.5 -1.56 3.55
10.47 -9.75 -1.02 3.69
10.98 -9.19 -4.96 -3.4
11.39 -9.27 -4.74 -4.63
11.02 -9.59 -3.63 -4.03
12.3 -7.68 -5.79 -7.67
11.48 -9.58 -4.88 -4.04
10.62 -9.38 -3.26 -3.76
12.1 -9.14 -6.44 -4.64
11.85 -10.66 -4.06 -3.21
11.55 -10.97 -3.07 1.94
12.59 -9.65 -8.09 -0.16
12.04 -11.2 -4.4 -0.14
10.6 -9.82 -3.93 0.74
11.53 -10.53 -4.59 1.07
10.75 -10.12 -3.45 -1.09
10.83 -9.82 -4.22 -1.71
9.55 -8.78 -2.48 2.82
10.0 -7.71 -3.01 -5.61
10.05 -9.41 -2.31 -2.68
10.65 -9.95 -2.15 -3.15
10.63 -9.79 -3.67 1.94
9.28 -8.98 -1.7 -1.64
9.99 -9.02 -3.22 -2.85
10.74 -10.49 -2.18 -0.73
10.13 -8.45 -3.74 -4.15
10.07 -9.26 -2.7 -2.89
10.24 -9.06 -2.93 -3.77
9.54 -8.55 -2.45 -3.43
11.35 -10.95 -2.39 -1.8
10.75 -9.71 -2.77 3.68
11.28 -10.29 -4.09 -2.14
11.33 -11.16 -1.92 -0.32
11.19 -10.33 -3.88 1.88
10.27 -9.76 -2.57 -1.93
9.56 -8.8 -3.05 -2.2
11.75 -10.53 -4.59 -2.45
9.38 -7.77 -1.27 -5.1
10.57 -9.07 -5.21 -1.54
11.96 -10.54 -3.88 -4.12
12.05 -7.3 -6.39 -7.15
10.81 -8.28 -5.81 -3.81
11.88 -7.13 -7.06 -6.35
12.78 -11.27 -4.43 4.11
11.32 -7.29 -6.93 -5.18
10.86 -7.25 -4.6 -6.65
12.15 -10.15 -4.62 4.81
11.54 -11.18 -1.97 2.02
11.81 -11.7 1.2 1.05
11.49 -10.59 1.97 4.0
10.83 -10.62 0.82 1.95
12.36 -11.49 1.95 4.14
11.88 -11.57 1.17 2.44
10.64 -10.19 0.31 3.02
12.3 -11.54 -0.67 4.2
11.6 -11.54 1.13 -0.26
10.11 -8.66 -1.66 4.95
10.66 -10.01 -3.34 -1.51
11.64 -11.41 2.12 -0.93
10.64 -10.39 2.25 0.4
11.1 -10.76 -0.84 2.61
12.21 -11.9 -2.0 -1.89
10.53 -9.16 -4.19 -3.05
11.77 -10.08 -5.88 -1.55
12.82 -10.23 -5.94 -4.95
10.52 -9.41 -3.48 -3.17
12.99 -12.14 -4.58 -0.64
10.68 -9.87 -3.66 -1.8
13.93 -12.82 -5.33 -1.03
11.77 -11.38 -1.09 2.82
11.8 -9.7 -6.53 -1.63
11.26 -8.55 -7.32 -0.02
14.47 -14.03 -3.48 -0.63
13.03 -11.18 -5.25 -4.15
13.95 -13.51 -2.98 1.77
11.63 -10.1 -5.08 -2.71
11.03 -9.24 -5.38 -2.69
11.75 -9.32 -7.05 1.18
14.77 -12.94 -7.1 -0.52
13.85 -9.26 -9.64 -3.6
11.59 -9.97 -5.51 -2.11
14.14 -13.74 -2.08 -2.63
11.15 -7.94 -5.54 -5.53
10.28 -9.31 -4.32 -0.47
12.24 -11.85 -3.05 -0.27
11.69 -10.14 -5.81 -0.54
11.41 -10.56 -4.29 -0.47
10.4 -9.39 -4.12 -1.71
13.46 -12.25 -5.27 -1.81
10.7 -7.28 -2.75 -7.35
11.4 -9.16 -6.38 -2.32
11.47 -10.64 -3.06 -3.0
11.6 -10.72 -3.4 -2.84
12.78 -9.2 -6.63 5.9
12.51 -11.99 -3.38 1.18
14.46 -13.72 -4.52 0.62
12.0 -11.02 -4.75 -0.17
12.56 -10.33 -6.11 -3.71
12.3 -11.38 -0.56 4.62
11.79 -8.36 -5.49 -6.25
13.27 -11.88 -4.9 -3.33
13.04 -10.96 -6.23 -3.32
11.99 -9.7 -5.67 -4.18
12.41 -10.22 -6.21 3.33
10.5 -7.34 -4.23 6.2
11.59 -9.86 -6.0 -0.97
12.04 -9.57 -5.71 -4.54
8.9 -6.19 -0.7 -6.35
11.52 -9.58 -6.23 1.44
11.94 -9.97 -5.11 -4.14
12.19 -10.47 -5.88 2.11
12.53 -8.54 -8.87 2.31
12.65 -10.87 -5.54 -3.34
12.15 -10.44 -5.9 -1.94
12.77 -10.77 -6.46 2.33
13.58 -10.97 -7.04 -3.83
11.58 -10.27 -4.78 2.38
12.39 -9.28 -6.93 -4.42
11.77 -9.53 -5.82 -3.73
11.38 -9.76 -4.64 -3.57
12.32 -9.01 -8.4 0.27
12.98 -12.9 -1.5 -0.09
11.56 -10.96 -3.67 -0.42
13.79 -12.53 -5.74 -0.66
12.3 -11.71 -3.76 -0.23
11.82 -9.57 -6.71 -1.73
13.81 -11.75 -6.08 -3.97
14.5 -13.32 -4.9 2.98
10.7 -9.79 -3.73 2.21
13.41 -11.96 -6.02 -0.84
14.53 -13.98 -3.24 -2.29
11.81 -7.77 -8.4 -2.93
12.81 -8.94 -6.55 6.42
12.46 -10.1 -5.0 -5.32
12.15 -7.22 -6.33 -7.45
13.48 -11.7 -6.69 -0.17
11.58 -9.34 -6.78 -0.95
12.92 -11.88 -3.63 -3.55
10.94 -9.59 -5.2 -0.91
12.89 -10.41 -6.38 -4.14
13.62 -11.07 -6.14 -5.04
11.71 -9.93 -3.01 -5.43
12.46 -11.47 -4.02 -2.77
13.21 -10.94 -7.4 0.26
12.44 -9.57 -7.18 -3.4
11.88 -8.5 -6.67 -4.96
11.5 -10.09 -4.81 -2.68
13.67 -12.36 -5.81 -0.52
12.58 -12.16 -3.18 0.68
10.72 -10.11 -3.55 0.51
11.06 -9.98 -2.95 3.75
9.59 -9.28 -2.41 0.08
12.35 -9.54 -5.83 -5.24
13.59 -12.59 -4.83 -1.66
14.59 -10.36 -8.5 -5.78
10.67 -7.88 -3.94 -6.02
11.88 -11.68 -1.76 -1.22
13.33 -10.91 -6.91 -3.3
13.32 -10.32 -7.81 -3.16
11.94 -10.34 -5.97 -0.45
13.46 -13.17 -1.93 2.02
8.45 -7.92 -1.66 -2.44
13.89 -8.65 -9.32 -5.6
12.07 -10.54 -5.75 -1.24
11.49 -9.67 -6.04 1.4
11.15 -10.28 -3.27 -2.83
12.64 -7.96 -5.83 -7.89
14.27 -13.29 -2.86 -4.35
10.4 -9.26 -4.64 -0.94
13.29 -12.01 -5.55 -1.21
11.12 -10.25 -3.91 -1.8
12.3 -9.17 -5.9 -5.7
11.8 -10.76 -4.62 -1.48
12.73 -10.9 -6.46 -1.15
13.07 -12.31 -3.72 -2.35
15.22 -11.71 -9.68 0.84
11.45 -9.22 -3.99 -5.51
12.2 -9.95 -6.01 -3.7
13.74 -11.38 -5.47 -5.43
12.27 -11.82 -0.79 -3.18
12.65 -11.13 -4.02 -4.46
10.64 -9.91 -2.79 -2.7
11.15 -6.88 -8.28 -2.9
13.86 -13.29 -3.63 -1.59
13.75 -12.38 -5.2 -2.93
13.51 -10.53 -7.69 -3.53
12.96 -10.98 -4.9 -4.84
12.82 -10.22 -7.59 -1.53
10.78 -8.71 -5.87 -2.4
11.55 -10.28 -5.2 -0.84
13.02 -11.42 -4.39 -4.45
12.92 -9.58 -8.65 0.6
13.74 -12.12 -5.61 -3.2
13.08 -12.8 -2.61 -0.82
11.35 -8.01 -7.66 2.47
11.16 -9.76 -4.6 -2.84
10.43 -9.81 -2.83 2.13
11.52 -10.35 -4.64 -1.99
9.55 -9.26 -2.19 -0.9
13.09 -9.49 -7.88 -4.39
11.38 -10.62 -3.91 1.27
13.19 -9.06 -7.44 -6.04
12.33 -11.02 -5.51 0.08
12.41 -11.19 -5.14 -1.54
10.55 -9.61 -4.25 1.03
12.66 -10.34 -4.88 -5.44
11.8 -10.97 -3.92 -1.87
12.74 -10.3 -7.22 -2.03
12.19 -9.65 -6.5 -3.63
10.99 -9.93 -4.49 -1.45
10.4 -9.59 -3.97 -0.73
11.8 -9.53 -5.88 -3.73
12.94 -9.71 -5.65 -6.42
10.26 -9.07 -4.23 -2.25
12.47 -10.74 -3.56 -5.24
11.54 -9.56 -5.72 -3.0
11.03 -8.4 -6.38 -3.23
12.61 -11.13 -5.85 -0.91
12.01 -9.87 -4.9 -4.77
11.87 -9.26 -4.57 -5.86
9.71 -8.93 -1.38 3.55
12.16 -10.53 -5.04 -3.39
11.05 -9.7 -4.63 2.57
11.83 -9.4 -4.52 -5.6
11.93 -7.88 -6.25 -6.42
12.38 -10.25 -6.44 -2.61
12.74 -11.44 -5.4 -1.53
10.29 -9.79 -3.17 -0.08
13.45 -9.34 -6.95 -6.72
10.83 -8.94 -4.16 -4.49
12.33 -11.37 -4.72 -0.72
11.83 -9.7 -4.15 -5.34
13.68 -10.7 -7.15 -4.64
12.03 -10.8 -5.28 0.09
10.23 -8.97 -4.63 1.65
13.91 -12.01 -6.27 -3.15
13.45 -13.12 -1.85 -2.27
9.9 -8.41 -5.22 -0.17
11.04 -10.32 -3.86 -0.75
12.52 -10.59 -6.66 -0.53
10.94 -10.6 -1.35 2.31
11.61 -9.43 -6.12 2.89
9.82 -8.95 -3.19 -2.48
12.68 -9.13 -8.74 0.95
11.53 -11.1 -2.15 -2.24
13.47 -11.01 -5.83 -5.1
13.26 -9.88 -8.4 -2.76
12.62 -10.69 -6.63 -0.94
12.61 -8.4 -7.47 -5.7
12.82 -10.74 -2.8 -6.43
13.07 -10.83 -7.12 1.64
13.48 -11.08 -7.59 -1.21
10.75 -9.22 -4.51 -3.21
10.21 -8.04 -5.56 2.95
10.98 -8.86 -6.38 -1.26
12.26 -11.78 -3.4 -0.04
13.82 -12.74 -5.23 -1.07
11.92 -9.36 -7.24 -1.39
14.77 -12.22 -8.3 -0.22
12.84 -9.83 -7.24 -3.97
14.02 -10.92 -8.71 1.1
12.18 -10.46 -5.59 -2.8
12.93 -12.47 -3.45 0.01
10.91 -9.1 -5.41 -2.63
11.65 -10.03 -4.02 4.36
11.44 -10.42 -1.23 -4.56
10.64 -9.17 -4.94 -2.16
12.24 -10.25 -5.01 -4.43
12.47 -9.21 -4.89 -6.84
10.7 -9.06 -5.69 -0.25
11.57 -8.6 -7.19 -2.88
10.42 -9.49 -3.65 -2.25
11.03 -8.29 -5.07 -5.21
12.89 -11.74 -5.3 -0.04
13.16 -11.89 -5.43 1.56
13.09 -11.41 -5.7 -2.92
13.72 -13.13 -1.86 3.49
11.98 -8.76 -6.01 -5.54
13.34 -11.43 -6.57 -2.05
11.57 -8.08 -7.89 -2.5
11.52 -10.4 -2.9 -4.03
12.78 -10.93 -4.19 -5.13
12.12 -10.03 -6.7 -1.15
11.46 -11.16 -2.61 -0.31
10.25 -8.99 -4.06 2.78
12.35 -10.43 -6.32 -1.95
11.41 -10.81 -3.55 -0.96
12.02 -10.83 -4.33 -2.91
11.14 -9.78 -4.87 -2.18
12.4 -10.76 -5.45 -2.85
11.62 -9.71 -6.37 -0.2
13.84 -10.03 -7.64 -5.72
13.28 -11.08 -5.32 -5.04
10.37 -8.86 -2.18 -4.92
10.39 -10.36 0.32 0.82
12.87 -9.64 -7.01 4.85
12.76 -11.11 -5.18 -3.54
10.72 -8.69 -6.19 -1.04
12.5 -11.46 -4.56 -2.01
10.78 -9.11 -3.88 -4.26
14.59 -11.4 -8.97 -1.59
13.97 -11.7 -7.13 -2.74
13.36 -11.99 -5.72 1.38
14.32 -12.8 -6.39 -0.67
13.23 -10.39 -5.85 -5.73
11.48 -11.12 -2.26 1.7
12.37 -10.19 -6.91 1.18
10.82 -10.36 -2.66 -1.63
11.51 -10.19 -5.05 -1.71
11.49 -9.76 -4.24 -4.35
12.22 -11.98 -0.74 2.31
11.99 -11.1 0.73 4.48
11.97 -9.83 -6.78 -0.91
12.85 -12.59 -0.57 -2.5
12.31 -9.3 -8.07 -0.04
11.75 -10.27 -5.17 2.4
13.22 -10.45 -7.55 -2.94
10.58 -8.62 -6.03 -1.11
11.02 -8.93 -6.06 -2.26
15.05 -13.89 -5.45 2.0
13.6 -9.6 -7.89 -5.53
12.25 -11.2 -4.72 -1.57
12.5 -10.38 -6.51 -2.51
12.36 -11.58 -4.11 -1.32
13.78 -10.74 -7.25 -4.71
12.95 -11.89 -4.73 -2.01
13.27 -12.58 -4.07 -1.09
11.98 -9.82 -5.48 -4.14
11.65 -10.99 -3.65 -1.31
13.29 -13.17 1.34 -1.24
11.96 -9.97 -5.82 -3.13
12.05 -10.34 -3.28 -5.25
13.13 -9.11 -8.57 -3.99
12.46 -10.34 -5.9 -3.68
10.9 -10.39 -3.3 -0.08
11.75 -8.74 -6.02 -5.05
10.18 -9.63 -3.08 -1.16
13.56 -12.44 -1.47 -5.19
10.92 -9.48 -5.35 -0.78
12.59 -11.0 -5.99 -1.32
12.05 -11.69 -2.89 0.48
12.7 -10.59 -6.48 -2.68
12.24 -9.99 -5.23 -4.78
11.71 -8.43 -6.93 -4.26
12.27 -10.55 -2.93 -5.54
11.67 -9.35 -6.56 -2.42
10.42 -7.36 -2.97 -6.75
11.27 -10.78 -1.5 -2.92
12.33 -8.75 -7.25 -4.77
12.39 -11.51 -4.42 -1.27
11.85 -9.51 -6.27 -3.27
10.79 -8.5 -5.08 -4.3
12.17 -9.86 -6.25 -3.44
12.89 -11.28 -5.83 -2.26
11.48 -8.83 -7.15 -1.62
12.81 -12.19 -3.89 -0.54
12.41 -9.38 -7.07 -4.01
11.69 -9.05 -6.09 -4.22
12.09 -10.92 -5.17 -0.54
11.76 -9.88 -5.93 -2.39
12.73 -11.14 -6.15 -0.34
13.04 -11.54 -6.05 -0.36
9.64 -9.56 1.3 -0.11
9.37 -8.65 1.33 -3.35
11.62 -10.41 0.1 -5.17
9.82 -9.81 0.43 0.02
10.3 -10.16 -0.1 -1.71
10.96 -10.72 -0.21 -2.24
9.93 -9.88 -0.48 -0.93
11.7 -11.25 0.24 -3.2
10.01 -9.98 0.76 0.16
10.84 -10.7 0.82 -1.53
10.44 -9.74 1.39 3.49
12.37 -12.27 1.53 -0.47
10.84 -10.67 -1.43 1.25
9.97 -9.87 0.59 1.25
10.06 -9.79 0.97 -2.11
9.57 -8.4 -1.53 -4.33
10.29 -10.04 -1.73 1.47
9.5 -9.45 -0.38 -0.9
9.19 -8.89 2.31 0.24
9.77 -9.73 0.21 -0.91
10.15 -10.13 0.41 0.36
10.58 -10.3 2.05 -1.29
10.72 -10.34 0.6 -2.77
10.42 -10.4 0.16 -0.6
10.7 -10.55 -1.55 -0.91
11.24 -11.05 -1.24 1.65
10.63 -9.98 1.07 -3.48
10.95 -10.91 -0.14 0.86
9.06 -8.83 1.65 1.21
8.43 -8.15 0.99 -1.93
10.7 -9.58 -4.45 -1.7
11.21 -10.5 1.17 -3.76
9.8 -9.74 1.05 0.23
9.83 -9.75 0.68 -1.0
11.13 -10.45 1.68 -3.43
10.19 -10.03 -0.01 -1.79
9.11 -8.99 1.49 -0.21
9.98 -9.94 0.73 0.42
10.5 -10.48 0.63 -0.29
12.68 -12.48 -0.52 -2.14
9.22 -9.18 -0.11 -0.85
9.85 -9.73 -1.39 -0.67
9.9 -9.81 -0.26 1.25
10.76 -10.55 -0.82 -1.91
9.24 -9.23 0.18 0.3
10.43 -10.32 1.55 0.19
10.34 -9.56 1.59 -3.6
10.36 -9.95 -0.65 -2.81
9.68 -9.27 1.31 -2.44
11.45 -11.03 -0.36 -3.07
10.23 -9.45 -0.43 -3.89
9.24 -9.14 1.28 -0.37
10.65 -10.17 0.04 -3.17
11.15 -10.8 1.95 -1.98
10.12 -9.84 -0.91 -2.17
9.54 -9.51 -0.21 0.7
9.84 -9.62 -1.17 1.72
10.19 -9.14 -1.7 -4.17
11.22 -10.4 2.19 -3.61
11.53 -11.25 -2.47 0.62
10.74 -10.34 -0.14 -2.9
10.74 -10.74 -0.16 -0.03
11.46 -10.98 -1.86 -2.69
10.26 -9.05 -0.73 -4.77
9.85 -9.65 0.64 -1.82
10.16 -9.87 2.32 -0.7
9.94 -9.87 0.35 -1.09
11.28 -10.87 -2.45 -1.78
9.04 -8.96 0.16 1.19
10.32 -10.29 0.78 -0.13
10.42 -10.18 0.53 -2.15
10.59 -10.01 2.42 -2.48
9.75 -9.74 0.19 -0.42
10.79 -9.53 1.03 -4.96
10.8 -10.26 -0.36 -3.34
10.21 -9.84 0.15 -2.72
10.11 -10.0 -0.36 -1.45
10.83 -10.83 0.29 0.16
10.89 -9.37 -0.61 -5.51
9.77 -8.63 0.44 -4.57
11.4 -11.39 -0.38 -0.54
10.42 -10.39 -0.17 0.86
10.69 -9.71 -2.16 -3.92
11.01 -10.64 -2.8 -0.34
9.25 -6.53 -1.43 -6.39
10.66 -10.13 0.0 -3.33
9.5 -9.36 1.02 1.24
9.65 -9.14 1.07 -2.92
10.88 -10.68 -1.83 -0.96
10.17 -9.28 0.97 -4.05
10.11 -10.06 -0.94 -0.3
9.78 -9.69 -1.28 0.4
9.98 -9.84 -0.37 -1.62
9.23 -8.58 1.24 3.16
11.51 -11.47 -1.0 0.27
9.53 -9.46 1.15 0.34
10.24 -10.11 -1.33 -0.93
11.09 -10.02 -1.74 -4.43
10.11 -9.48 -0.92 -3.36
11.49 -11.38 -1.48 -0.34
11.17 -10.3 -0.81 -4.24
10.57 -10.07 0.25 -3.19
9.78 -9.51 2.3 -0.09
9.71 -9.02 3.01 -1.93
10.69 -10.04 -1.67 -3.27
10.35 -10.23 -0.53 -1.49
10.16 -10.11 0.7 -0.73
9.6 -9.49 -0.54 -1.36
9.84 -9.8 -0.78 0.32
11.01 -10.78 -1.55 -1.61
10.95 -10.41 -1.52 3.02
9.52 -9.36 0.8 1.53
9.98 -9.16 0.06 -3.98
10.57 -10.0 -2.65 -2.14
9.72 -9.56 1.74 0.16
10.54 -10.25 0.86 -2.33
11.03 -10.42 -0.84 -3.51
9.45 -9.23 1.72 -1.11
8.65 -8.28 1.65 -1.88
10.49 -10.35 -1.41 -0.96
10.6 -10.41 -1.79 0.87
10.62 -10.39 0.8 -2.04
9.8 -9.6 -0.8 -1.8
11.36 -10.62 -1.19 -3.88
9.68 -9.62 0.65 0.82
10.61 -10.5 0.36 -1.53
11.45 -11.15 1.32 -2.24
9.39 -8.33 -0.15 -4.34
10.55 -10.13 2.62 -1.3
9.85 -9.7 1.1 -1.33
11.24 -10.6 -1.78 -3.3
9.98 -9.87 1.33 -0.71
11.1 -11.06 -0.42 0.87
11.06 -10.94 -1.63 0.17
9.52 -9.3 1.48 1.38
10.7 -9.32 -4.92 -1.86
9.59 -8.93 1.38 3.21
9.51 -9.12 1.42 2.31
9.6 -9.01 0.44 -3.28
10.94 -10.89 1.08 0.18
11.15 -11.0 1.84 0.14
10.84 -9.44 -2.22 -4.86
10.46 -9.62 -3.03 -2.76
11.04 -10.91 1.33 -1.06
14.85 -9.61 -9.32 6.44
12.16 -10.39 -6.31 0.35
13.5 -11.91 -6.31 -0.81
13.48 -8.18 -9.67 -4.6
12.88 -9.47 -8.61 -1.4
13.28 -10.27 -7.73 -3.32
14.2 -10.44 -9.06 -3.23
9.22 -8.61 -3.25 0.45
9.48 -9.28 -1.93 0.35
12.61 -10.81 -5.68 3.16
12.06 -9.56 -6.64 3.15
12.76 -8.06 -9.77 -1.53
13.13 -10.19 -8.2 -1.18
12.15 -9.62 -7.32 -1.26
12.61 -8.09 -9.53 -1.68
12.5 -8.94 -8.47 2.13
12.48 -9.2 -8.42 -0.5
12.19 -8.5 -8.67 -0.99
12.2 -8.7 -8.36 1.81
12.71 -9.85 -7.25 3.49
13.15 -10.05 -8.43 0.81
13.17 -10.15 -8.21 1.79
12.39 -9.81 -7.21 2.32
12.56 -11.25 -5.41 1.4
12.72 -9.37 -8.5 1.35
13.03 -8.25 -9.43 3.56
12.23 -8.01 -9.18 1.11
13.02 -9.72 -8.57 1.27
12.89 -9.01 -8.72 3.0
13.77 -9.77 -9.54 1.79
13.02 -10.08 -7.59 3.21
12.62 -8.76 -8.79 2.31
13.21 -10.1 -7.89 3.2
11.92 -7.95 -8.87 -0.37
12.94 -9.71 -8.54 0.45
13.82 -8.72 -10.62 -1.45
13.14 -7.99 -10.0 2.97
11.87 -10.36 -4.5 3.66
9.32 -9.23 1.22 0.42
9.16 -8.67 2.62 1.39
9.4 -9.22 0.58 -1.72
10.26 -10.24 0.52 0.14
9.27 -8.97 2.08 -1.07
9.09 -8.84 1.65 -1.33
9.09 -8.97 1.43 0.27
9.33 -9.29 0.85 -0.0
10.67 -9.75 -1.56 -4.03
9.85 -9.48 1.82 -1.97
9.13 -8.86 2.14 -0.57
9.55 -9.06 2.93 0.77
9.62 -9.47 0.87 -1.42
9.2 -9.17 0.67 -0.4
9.83 -8.46 4.05 2.93
9.28 -9.0 1.58 1.63
10.1 -7.33 5.27 4.53
9.37 -8.69 3.48 -0.17
9.72 -9.1 3.39 0.45
10.14 -9.42 0.8 -3.65
10.82 -8.26 5.14 4.72
12.38 -10.56 5.99 2.39
9.01 -7.95 3.52 2.35
9.96 -9.28 2.67 2.44
9.77 -9.39 2.01 1.84
11.02 -10.68 1.83 1.98
10.83 -9.72 4.72 0.76
12.54 -10.81 6.24 1.27
9.57 -9.02 2.73 1.71
9.09 -8.92 1.75 0.03
9.35 -9.11 1.99 0.76
9.63 -9.06 2.61 1.93
11.67 -10.86 4.11 1.11
9.44 -9.28 1.62 0.56
9.14 -8.88 1.16 -1.83
10.09 -9.08 1.49 4.14
9.36 -9.2 0.39 -1.67
9.78 -9.29 1.89 2.4
9.58 -9.24 2.38 0.78
9.34 -7.68 -0.32 -5.32
9.75 -8.49 2.25 -4.23
9.57 -9.18 2.59 0.81
9.09 -8.97 0.22 -1.46
10.64 -10.25 0.12 -2.87
9.95 -9.82 -0.48 -1.56
9.57 -9.0 2.59 1.97
11.28 -11.18 1.12 -1.01
9.09 -7.18 0.7 -5.53
9.13 -8.69 2.29 1.62
9.82 -9.24 3.06 1.3
10.64 -9.67 -1.64 -4.13
10.81 -10.2 2.48 -2.57
9.47 -9.27 1.88 -0.49
9.76 -9.26 2.97 0.78
9.39 -9.07 1.54 1.9
12.15 -12.02 1.78 0.1
10.38 -10.14 2.01 0.92
9.93 -8.04 3.42 4.72
10.52 -9.93 3.41 0.66
9.92 -9.12 3.11 -2.36
11.41 -11.16 1.97 1.31
9.21 -9.1 1.46 -0.23
9.8 -8.43 -1.67 4.7
9.6 -9.49 -1.47 0.12
9.24 -9.2 -0.78 -0.14
9.22 -8.25 -2.48 -3.27
9.15 -8.53 -2.24 -2.43
9.13 -8.9 -1.02 -1.8
9.57 -8.61 -2.49 -3.36
9.3 -9.18 -1.09 -1.04
9.39 -7.97 -3.33 -3.68
9.91 -9.75 -1.66 -0.66
9.02 -7.97 -3.43 -2.46
9.41 -8.56 -3.61 -1.51
9.12 -8.55 -2.09 -2.37
9.11 -9.07 -0.92 -0.01
9.34 -8.84 -2.16 -2.1
9.19 -8.68 -2.53 -1.64
9.1 -7.52 -3.16 -4.03
9.39 -8.83 -1.89 -2.56
9.01 -7.93 -2.45 -3.5
9.12 -8.95 -1.69 -0.54
9.6 -8.77 -2.85 -2.64
9.2 -8.61 -2.47 -2.08
9.15 -8.75 -2.67 -0.16
9.32 -8.68 -2.26 -2.54
9.01 -8.38 -2.72 -1.86
9.07 -8.65 -2.27 -1.53
9.33 -9.06 -2.23 -0.28
9.5 -9.02 -1.93 -2.28
12.13 -9.43 -6.7 -3.63
12.17 -10.38 -6.3 -0.85
13.06 -8.54 -8.63 -4.83
12.22 -10.29 -6.54 -0.88
12.67 -10.03 -6.97 -3.35
12.27 -8.61 -7.23 -4.91
10.94 -9.33 -4.85 -3.01
11.03 -9.48 -4.49 -3.41
13.74 -9.33 -8.63 -5.23
14.0 -9.14 -10.17 -3.03
13.89 -12.25 -6.54 0.18
13.28 -8.64 -9.76 -2.52
12.3 -8.36 -8.52 -2.98
12.0 -9.11 -6.62 -4.15
11.91 -10.05 -6.37 -0.41
12.51 -9.22 -7.7 -3.48
12.98 -10.61 -7.37 -1.2
14.04 -10.79 -7.45 -5.03
12.13 -10.92 -4.98 -1.77
14.47 -10.92 -9.48 -0.52
13.49 -11.37 -6.78 -2.6
13.3 -9.57 -8.65 -3.24
12.44 -7.9 -8.79 -3.88
12.88 -8.44 -9.03 -3.63
14.15 -11.09 -8.78 0.46
13.07 -7.83 -8.93 -5.45
11.98 -9.6 -5.22 -4.93
12.36 -7.95 -8.46 -4.24
13.49 -9.32 -8.99 -3.78
12.07 -9.92 -6.03 -3.29
13.17 -9.71 -8.49 -2.66
11.93 -9.11 -6.52 -4.09
12.35 -10.05 -7.09 -1.1
12.84 -9.67 -6.29 -5.63
12.51 -10.39 -6.3 -2.99
11.25 -8.8 -5.86 -3.82
12.62 -10.84 -6.26 -1.62
13.07 -8.79 -9.04 -3.45
13.28 -7.27 -9.55 -5.67
13.12 -6.88 -10.07 -4.83
12.35 -9.49 -6.75 -4.1
12.27 -10.21 -6.56 -1.8
11.46 -8.82 -6.36 -3.62
14.22 -8.24 -10.26 -5.4
13.11 -11.25 -6.66 -1.03
15.26 -10.0 -10.84 -3.91
14.94 -9.34 -9.42 -6.88
13.61 -8.48 -8.92 -5.79
14.96 -11.49 -8.24 -4.9
12.45 -10.15 -6.81 -2.34
11.96 -6.09 -6.02 -8.35
13.16 -10.06 -7.55 -3.87
12.53 -9.39 -7.58 -3.36
12.62 -10.3 -5.99 -4.16
12.19 -10.21 -5.72 -3.42
13.6 -9.03 -9.69 -3.07
13.96 -9.33 -10.36 -0.8
15.09 -11.38 -9.48 -2.91
12.45 -10.09 -5.76 -4.48
15.23 -11.18 -9.54 -3.98
13.13 -7.86 -9.5 -4.5
12.02 -9.7 -5.85 -4.02
12.17 -10.39 -6.3 -0.67
13.58 -8.64 -9.61 -4.17
13.09 -8.72 -9.46 -2.45
13.34 -9.59 -8.13 -4.47
12.67 -6.28 -10.01 -4.57
12.57 -10.31 -6.74 -2.47
12.65 -10.45 -6.42 -3.1
14.32 -7.87 -11.1 -4.46
12.13 -11.04 -4.9 1.12
12.66 -9.13 -6.88 -5.45
10.98 -8.52 -5.19 -4.59
12.41 -8.97 -8.56 -0.47
13.23 -10.84 -7.42 -1.57
13.13 -11.05 -6.19 -3.49
12.1 -10.36 -6.07 -1.47
10.18 -10.16 -0.63 0.23
10.62 -10.5 -1.42 -0.67
11.49 -11.26 -2.06 0.89
11.02 -10.7 -2.22 -1.42
12.6 -10.75 -3.11 -5.78
11.16 -9.89 -4.47 -2.6
10.74 -8.24 -3.71 -5.8
10.49 -8.9 -4.22 -3.61
11.85 -11.82 -0.15 -0.84
10.64 -10.21 -2.82 1.07
9.74 -9.69 -0.86 -0.48
12.59 -12.09 -3.36 0.94
9.84 -9.37 0.11 -2.98
9.45 -9.28 -0.82 -1.57
11.58 -10.98 -3.5 -1.14
8.82 -8.55 0.76 -2.01
10.61 -10.58 -0.51 -0.51
11.02 -10.84 1.82 -0.87
11.35 -10.43 -4.4 -0.81
11.15 -10.86 -2.12 -1.32
10.46 -10.23 -2.19 -0.13
11.83 -10.18 -5.74 -1.81
12.74 -12.2 -3.66 -0.46
10.03 -9.14 -3.03 -2.78
10.85 -10.19 -2.95 -2.27
10.79 -9.9 -3.02 3.03
9.53 -8.91 -2.83 1.83
10.68 -10.37 -2.41 -0.77
10.13 -9.94 -1.92 -0.2
10.93 -10.25 -1.5 -3.48
11.53 -10.22 -1.16 -5.21
9.58 -8.9 -3.06 1.77
10.17 -9.48 -3.29 -1.66
10.71 -10.41 -2.26 1.09
9.45 -9.33 -0.97 -1.12
9.52 -7.94 -3.96 -3.43
10.26 -9.67 -0.28 3.43
11.27 -10.86 -2.84 -0.97
10.71 -9.75 -4.02 -1.85
11.02 -10.02 -4.58 0.29
11.63 -10.19 -5.24 1.96
9.64 -9.22 -1.28 -2.5
12.25 -11.57 -3.74 1.48
9.55 -8.93 -0.76 -3.29
11.2 -10.76 -3.09 -0.46
11.39 -9.08 -1.31 -6.75
10.68 -9.34 -4.78 -2.0
10.22 -10.17 -1.07 0.18
10.66 -10.03 -3.36 -1.3
10.28 -9.9 -0.96 -2.6
9.51 -9.21 -1.39 1.94
12.13 -10.59 -4.25 -4.1
10.57 -10.17 -1.89 -2.19
11.35 -9.87 -2.98 -4.76
9.85 -8.15 -2.93 -4.68
10.61 -10.44 -1.88 0.07
11.02 -10.68 -2.67 0.58
11.12 -10.5 -1.94 -3.09
9.45 -9.05 -0.32 -2.7
10.61 -10.33 -2.31 0.73
10.88 -10.39 -2.72 -1.7
10.91 -10.08 -4.0 1.17
12.65 -11.27 -4.89 -3.01
12.03 -10.97 -4.89 -0.55
11.39 -11.26 -1.68 0.36
10.43 -9.63 -3.99 0.33
10.81 -10.79 -0.01 0.71
10.95 -10.83 0.67 -1.46
10.12 -9.58 -2.08 2.51
11.41 -10.63 -2.09 -3.59
9.98 -9.13 -2.46 -3.19
9.75 -9.44 -1.89 1.51
11.63 -11.29 -2.19 1.75
10.58 -9.95 -3.13 -1.71
10.38 -10.27 1.45 -0.27
10.42 -10.08 -2.41 -1.04
11.27 -10.92 -0.84 -2.67
11.6 -10.73 -3.43 -2.74
10.59 -10.54 0.66 -0.79
9.95 -8.65 -0.92 -4.81
10.19 -9.91 0.36 2.36
10.66 -10.18 -3.17 0.0
9.89 -8.22 -5.51 -0.01
11.68 -11.44 -2.34 -0.06
10.76 -9.33 -3.78 -3.78
9.93 -8.4 -3.61 3.87
10.97 -10.19 -3.23 2.45
12.01 -11.8 -2.22 0.4
10.2 -9.86 -2.59 -0.3
11.51 -10.59 -4.04 1.98
10.49 -9.63 -1.3 -3.96
11.13 -9.96 -4.52 -2.07
9.97 -9.71 -2.12 -0.76
11.01 -10.86 -1.45 -1.11
10.34 -9.21 -3.27 -3.39
11.89 -11.53 -2.42 -1.6
11.13 -10.2 -0.99 -4.33
11.41 -11.17 -1.54 1.76
10.5 -10.41 -0.49 -1.22
10.19 -10.13 -0.91 -0.61
12.79 -11.54 -1.48 -5.33
10.11 -9.73 -2.46 -1.22
9.61 -9.17 -1.95 2.11
10.91 -10.32 -2.32 2.68
10.81 -10.06 -3.56 1.75
10.96 -10.24 -3.9 0.17
10.53 -9.68 -4.14 -0.22
11.19 -8.65 -7.01 -1.14
10.39 -8.95 -0.04 -5.28
9.73 -8.84 -1.19 -3.9
11.9 -10.66 -2.29 -4.76
10.07 -9.19 -3.91 -1.29
9.61 -9.03 -0.49 3.27
10.01 -9.51 -1.27 -2.86
9.79 -9.7 -1.18 0.54
10.02 -9.69 -2.48 -0.64
12.14 -11.71 -3.05 -1.04
10.65 -9.89 -3.76 -1.23
8.96 -8.7 -0.97 -1.92
11.96 -11.69 -2.5 0.39
9.37 -9.26 -1.47 -0.06
9.5 -8.28 -1.96 -4.23
10.8 -10.5 -2.22 -1.18
10.96 -9.73 -3.89 -3.22
9.77 -8.28 -2.1 -4.73
9.51 -9.12 -2.48 -1.0
10.3 -9.64 -3.11 -1.85
9.75 -9.21 -2.98 -1.23
10.72 -10.52 -0.47 -2.04
11.42 -11.06 -2.69 1.01
10.24 -9.46 -2.96 2.59
10.88 -10.06 -3.73 1.81
10.51 -9.48 -2.79 3.58
11.1 -9.52 -0.58 -5.68
10.2 -8.98 -2.78 -3.95
11.36 -10.59 -4.08 -0.54
11.01 -10.83 -1.93 -0.14
10.14 -8.7 -2.64 4.5
12.04 -11.91 -1.49 0.99
10.26 -9.62 -3.35 1.2
9.26 -9.21 -0.94 -0.27
9.74 -9.36 -1.63 -2.13
9.7 -9.66 -0.74 -0.63
9.96 -9.47 -2.33 -2.01
9.53 -7.75 -0.71 -5.5
9.1 -8.99 -1.36 -0.42
9.62 -8.16 -3.48 -3.71
10.42 -9.6 -3.47 -2.1
11.48 -10.92 -3.26 -1.42
10.45 -10.16 -0.71 -2.33
10.63 -10.44 -1.74 -0.94
12.8 -12.68 -1.78 -0.12
10.5 -9.99 -1.48 -2.89
11.04 -10.84 -1.97 0.68
10.48 -9.86 -1.99 2.93
9.33 -9.11 -0.76 1.88
10.23 -9.78 -2.73 -1.2
10.5 -9.85 -3.24 -1.68
12.06 -11.5 -2.8 -2.28
11.63 -10.63 0.32 -4.69
10.75 -10.07 -3.41 1.61
9.79 -9.53 -1.82 1.37
9.07 -8.7 -1.38 -2.15
10.51 -10.25 -2.1 0.99
10.04 -8.59 -1.36 -5.01
9.76 -9.51 -1.15 -1.89
11.13 -10.78 -2.37 -1.48
9.26 -9.24 -0.08 -0.56
10.68 -8.93 -3.5 -4.69
9.58 -9.46 -1.26 0.88
10.72 -10.26 -2.28 -2.1
9.75 -9.54 -0.93 -1.81
9.94 -8.75 -2.13 -4.21
10.09 -10.06 -0.68 0.15
9.43 -7.9 -3.13 -4.07
10.52 -10.12 0.1 -2.86
10.32 -8.89 -4.0 -3.37
10.98 -10.68 -2.52 -0.33
10.13 -9.86 -0.96 -2.13
10.97 -10.29 -3.8 -0.06
12.19 -11.69 -2.27 2.61
11.98 -10.77 -4.83 -2.05
10.48 -10.39 -1.3 0.35
10.91 -8.86 -4.12 -4.84
11.55 -11.06 -1.84 2.76
10.27 -9.04 -3.67 -3.22
12.19 -11.66 -2.87 2.11
10.37 -9.45 -3.84 -1.86
10.5 -9.37 -4.42 -1.67
8.96 -8.91 -0.61 0.7
9.97 -9.66 -2.01 -1.43
11.55 -10.09 -3.5 -4.4
10.05 -9.26 -3.71 1.22
10.6 -10.49 0.04 1.55
10.3 -9.15 -0.36 -4.72
10.9 -10.74 -1.69 0.77
10.08 -9.8 -2.33 -0.42
10.19 -9.87 -1.99 -1.55
12.23 -10.24 -5.85 -3.23
10.07 -9.11 -2.62 3.42
11.42 -10.59 -3.61 -2.31
9.8 -9.09 -1.78 -3.22
10.71 -8.01 -6.17 -3.53
10.41 -9.92 -0.11 3.14
9.69 -8.01 -3.59 -4.11
9.54 -9.19 -2.24 -1.3
11.24 -9.74 -5.55 0.78
11.06 -10.43 0.87 -3.59
9.48 -9.4 -1.2 -0.09
9.25 -9.12 -1.49 -0.32
10.56 -10.42 -1.54 -0.74
9.92 -9.5 -2.71 -0.84
10.79 -10.77 0.43 0.56
9.97 -8.6 -3.49 -3.65
10.35 -9.81 -3.0 -1.4
11.1 -10.61 -1.0 -3.1
11.51 -10.69 -4.03 1.44
9.93 -9.85 -0.92 -0.85
9.54 -7.86 -2.7 -4.68
9.04 -8.85 -1.05 1.53
10.46 -10.16 -1.64 1.84
11.07 -10.59 -2.61 1.9
10.73 -9.43 -2.57 -4.44
9.71 -9.06 0.06 -3.5
12.28 -9.32 -1.05 -7.93
10.59 -10.43 0.26 -1.81
13.95 -12.31 -4.17 -5.07
11.64 -11.59 -1.02 0.1
9.79 -9.7 -0.01 -1.33
12.23 -11.75 -0.94 -3.27
9.52 -9.03 -0.12 -2.99
11.49 -11.47 0.44 0.29
9.8 -9.31 -0.04 3.08
12.02 -10.87 -1.94 -4.75
11.28 -7.89 -2.75 -7.58
11.86 -11.51 2.23 -1.8
10.85 -10.74 -0.74 -1.36
10.5 -9.78 -3.72 0.95
13.2 -10.69 -7.6 -1.55
13.23 -10.39 -8.15 -0.93
13.67 -12.37 -5.81 -0.08
10.64 -10.05 -3.47 -0.35
12.02 -10.16 -4.56 -4.52
10.71 -9.59 -4.76 0.01
12.07 -10.89 -5.2 0.27
12.08 -9.87 -6.96 -0.01
11.06 -9.62 -5.39 0.77
13.02 -10.49 -6.39 4.32
11.41 -11.17 -2.22 0.83
12.17 -11.2 -4.62 1.16
12.02 -10.27 -5.98 -1.85
11.76 -10.1 -5.52 -2.43
10.83 -8.29 -5.84 -3.79
11.5 -10.89 -2.91 -2.27
10.85 -8.52 -3.13 5.94
12.72 -11.11 -5.63 2.58
11.44 -10.54 -4.43 0.42
11.19 -10.59 -3.22 1.67
10.14 -8.88 -4.82 -0.82
10.47 -10.01 2.37 -1.94
10.35 -9.79 3.29 -0.76
10.33 -7.75 1.39 -6.69
10.52 -9.31 3.6 -3.33
10.83 -9.75 3.64 -2.96
10.93 -10.6 2.48 -0.95
10.39 -8.41 -1.56 -5.89
10.74 -9.1 5.57 -1.22
11.18 -8.92 0.62 -6.71
11.51 -10.1 5.29 1.57
11.42 -11.33 -1.36 -0.63
10.21 -9.43 0.93 -3.81
10.26 -9.26 4.14 -1.56
11.27 -10.94 0.15 -2.7
10.97 -9.95 2.59 -3.85
11.02 -8.95 0.28 -6.43
9.93 -9.5 1.73 -2.32
10.59 -9.12 5.0 -2.0
11.55 -10.17 4.8 -2.67
11.27 -10.47 0.37 -4.16
11.62 -10.53 1.22 -4.74
9.38 -8.13 4.64 0.66
10.67 -9.16 1.14 -5.35
10.55 -10.46 -0.11 -1.39
12.0 -9.9 4.56 -5.02
10.74 -10.22 0.4 -3.28
11.01 -9.17 5.43 -2.75
9.82 -8.5 3.01 -3.9
10.58 -8.49 1.97 -5.99
12.05 -9.94 0.96 -6.74
9.83 -7.26 1.65 -6.41
9.71 -8.22 -0.35 -5.15
10.51 -9.46 2.97 -3.47
10.2 -9.2 2.18 -3.83
10.34 -8.78 3.41 -4.27
10.51 -8.84 5.61 -0.92
10.32 -8.87 4.64 -2.54
11.66 -9.26 -1.73 -6.87
9.41 -8.19 3.94 -2.45
10.57 -9.25 4.17 -2.97
12.08 -11.55 -2.02 -2.92
11.12 -10.21 -2.03 -3.9
11.28 -10.85 2.72 -1.41
10.49 -8.3 0.18 -6.41
11.68 -10.73 -1.29 -4.42
9.29 -8.39 3.75 -1.35
9.89 -9.23 3.01 -1.88
10.68 -9.8 2.97 -3.04
11.16 -10.09 0.72 -4.71
10.12 -7.14 -0.65 -7.14
9.87 -9.68 1.94 -0.08
10.36 -9.39 4.34 -0.63
8.88 -8.29 3.15 0.41
11.12 -9.03 3.79 -5.26
10.14 -8.94 4.76 0.63
11.31 -9.93 -0.22 -5.41
9.6 -8.95 3.23 -1.28
10.15 -9.21 2.83 -3.19
10.03 -9.22 2.52 -3.04
10.23 -9.33 2.14 -3.61
10.99 -10.69 2.45 -0.68
11.38 -11.05 1.68 -2.12
10.28 -9.17 3.26 -3.33
11.64 -10.7 2.88 -3.55
10.96 -10.87 0.7 -1.21
10.81 -10.14 2.94 -2.29
10.71 -9.9 1.8 -3.67
11.97 -11.11 1.06 -4.31
10.56 -9.73 1.91 -3.64
11.21 -10.14 3.61 -3.11
10.43 -7.99 -2.3 -6.29
10.65 -9.57 -0.49 -4.65
10.07 -9.53 3.13 -0.89
10.37 -9.85 2.66 -1.85
11.15 -10.72 0.64 -2.98
10.03 -9.42 0.54 -3.4
11.36 -10.76 2.4 -2.75
10.14 -9.7 1.77 -2.36
11.22 -10.79 -0.53 -3.01
11.36 -9.39 -1.71 -6.17
10.67 -9.45 0.46 -4.92
10.96 -9.75 2.16 -4.52
9.65 -8.89 2.74 -2.56
10.49 -9.79 3.32 -1.78
9.9 -8.55 2.94 -4.02
11.65 -11.08 3.06 -1.93
11.38 -10.69 3.33 -2.08
9.81 -8.41 4.7 -1.84
10.76 -9.83 4.26 -0.99
10.22 -8.49 2.55 -5.08
9.5 -9.41 0.33 1.29
12.49 -10.56 0.29 -6.65
11.61 -10.06 3.78 -4.4
11.63 -9.32 1.24 -6.85
12.8 -11.59 -3.14 4.42
10.3 -10.3 -0.39 0.01
7.68 -7.66 0.43 -0.41
9.87 -9.68 -1.47 1.24
12.6 -6.98 -10.41 -1.28
12.82 -7.57 -9.46 -4.19
13.74 -11.11 -8.06 0.55
13.57 -8.84 -9.79 -3.18
13.62 -9.8 -9.44 -0.5
13.01 -9.74 -8.62 -0.22
12.37 -7.32 -9.72 -2.22
13.0 -9.42 -8.79 -1.73
12.95 -9.66 -8.61 0.36
13.27 -10.86 -7.33 2.06
14.2 -9.49 -10.47 -1.49
13.36 -9.27 -9.6 0.38
12.16 -6.85 -9.11 4.24
12.23 -7.94 -8.98 2.41
12.86 -6.91 -10.46 -2.86
13.15 -8.39 -10.01 1.53
13.78 -10.59 -8.66 1.63
13.22 -8.58 -10.05 -0.54
13.56 -8.82 -10.25 1.04
12.53 -8.23 -9.44 0.29
12.99 -8.95 -9.11 2.36
12.37 -9.32 -8.06 -1.11
12.96 -8.25 -9.94 1.0
12.76 -9.24 -8.24 3.07
13.53 -9.33 -9.78 0.6
12.77 -9.15 -8.91 -0.01
12.79 -10.07 -7.44 2.63
12.09 -6.84 -9.78 1.96
12.07 -7.43 -9.41 -1.37
12.94 -9.04 -9.24 0.73
12.28 -7.85 -9.45 0.15
12.46 -6.87 -10.39 -0.21
13.75 -10.84 -8.3 1.72
12.23 -7.49 -9.66 0.12
12.51 -8.48 -9.19 0.24
13.25 -10.1 -8.46 -1.39
12.16 -7.47 -9.55 -0.85
11.91 -7.57 -9.14 -1.01
12.26 -8.11 -9.03 1.72
13.18 -7.36 -10.91 0.85
13.16 -7.77 -10.54 1.35
12.34 -7.22 -9.99 0.44
12.62 -8.77 -8.77 2.34
13.15 -8.17 -10.3 0.1
11.3 -7.73 -5.94 -5.71
12.85 -8.07 -9.98 0.58
12.25 -8.11 -9.11 1.12
13.08 -7.92 -10.41 0.05
12.37 -7.87 -9.53 -0.4
12.5 -6.93 -10.09 -2.53
12.93 -8.37 -9.8 1.03
13.4 -9.35 -9.45 -1.65
13.02 -8.18 -10.13 0.19
12.78 -8.32 -9.7 -0.24
12.57 -8.75 -8.52 2.96
12.8 -8.58 -9.47 0.76
12.71 -8.96 -8.66 2.48
12.82 -8.41 -8.62 -4.4
12.95 -8.56 -9.65 -1.16
12.46 -9.19 -8.36 0.87
12.56 -8.74 -8.3 3.52
12.57 -8.98 -7.96 3.74
13.41 -8.97 -9.7 2.29
12.41 -8.66 -8.81 1.18
12.26 -8.5 -8.8 -0.74
12.92 -8.76 -9.47 0.86
12.75 -7.38 -10.36 0.84
12.67 -7.61 -9.88 2.21
12.36 -8.36 -8.9 -1.94
12.97 -9.96 -7.17 4.2
12.65 -8.82 -8.57 2.99
12.81 -8.32 -8.6 4.57
12.59 -7.56 -9.88 1.93
12.78 -8.35 -9.64 -0.85
12.4 -9.19 -6.01 5.76
12.8 -6.41 -10.78 -2.58
12.96 -8.21 -10.0 0.82
13.43 -6.86 -10.11 -5.59
13.49 -8.05 -10.81 -0.44
12.38 -9.68 -6.97 3.32
13.19 -9.8 -8.79 0.79
12.77 -7.29 -10.48 -0.1
12.9 -8.33 -9.6 -2.18
12.93 -8.59 -9.52 -1.68
12.86 -8.34 -9.52 2.31
12.43 -8.18 -9.16 1.9
12.82 -7.38 -10.36 1.59
11.19 -8.87 -6.79 0.69
13.27 -8.43 -10.19 -1.12
12.39 -9.8 -7.51 1.0
13.18 -8.84 -9.57 -2.01
13.38 -9.01 -9.75 1.7
12.35 -7.22 -10.02 -0.09
12.31 -7.08 -9.93 1.71
12.54 -9.05 -8.68 0.37
13.17 -8.28 -10.15 -1.31
12.82 -8.14 -9.68 2.09
12.83 -8.54 -9.47 1.49
12.75 -7.72 -10.12 0.62
12.14 -8.12 -9.02 -0.01
12.23 -7.89 -8.06 -4.75
13.09 -9.96 -8.48 -0.54
12.65 -8.46 -8.83 3.26
12.58 -8.19 -9.33 -2.0
12.36 -8.12 -9.04 -2.29
13.68 -10.31 -8.4 -3.21
9.81 -8.19 -4.27 -3.31
9.08 -7.93 -2.53 3.61
10.3 -9.59 -3.59 -1.14
10.11 -9.71 -2.54 1.2
10.41 -9.41 -3.57 2.67
9.76 -9.04 -3.61 0.76
9.37 -7.9 -2.64 4.29
9.94 -9.59 -2.64 -0.06
9.7 -8.87 -1.89 3.44
10.04 -9.0 -2.46 3.7
9.25 -8.19 -1.86 3.89
10.12 -9.32 1.5 -3.64
11.04 -10.58 3.12 0.35
10.19 -10.15 -0.63 0.76
9.98 -9.45 0.0 -3.21
9.98 -9.85 0.83 -1.4
11.62 -10.89 -1.54 -3.76
9.43 -9.26 -1.61 -0.8
11.79 -11.34 -1.26 -2.97
9.66 -9.65 0.53 -0.23
9.39 -9.12 -0.76 2.1
9.56 -9.38 -0.78 1.69
9.87 -8.64 -2.27 -4.19
10.46 -10.34 1.54 0.03
8.73 -8.19 1.82 2.42
12.18 -12.07 -0.51 -1.51
9.79 -8.41 -0.61 -4.99
10.74 -10.44 -0.35 -2.49
10.51 -10.19 -2.13 -1.43
9.24 -7.03 -1.8 -5.72
9.75 -9.75 0.33 -0.06
9.56 -9.14 -2.66 -0.94
9.08 -7.7 3.25 3.55
9.77 -9.7 0.96 0.74
9.03 -8.94 1.3 0.17
8.98 -8.79 1.14 -1.45
9.24 -8.84 -0.15 -2.68
10.48 -9.26 -3.01 -3.88
10.45 -10.11 2.33 1.22
10.57 -10.01 0.85 3.29
9.73 -8.66 -2.72 -3.52
9.39 -9.37 -0.59 -0.02
10.1 -9.02 -2.36 -3.88
9.98 -9.94 0.03 0.89
10.7 -10.45 1.32 -1.91
9.3 -9.26 0.61 0.5
9.16 -8.84 1.78 1.6
9.36 -9.0 -1.41 -2.16
10.01 -9.93 -1.07 0.7
9.02 -8.91 1.36 0.07
9.42 -8.74 2.75 2.18
10.27 -9.94 1.2 -2.27
9.37 -9.27 0.92 -1.0
9.01 -7.97 -0.13 -4.19
9.97 -7.0 -0.7 -7.07
10.04 -9.43 1.72 -2.96
9.8 -9.34 0.74 -2.89
9.87 -9.48 1.05 -2.56
9.87 -9.14 -1.76 -3.27
10.8 -9.49 -0.68 -5.11
10.04 -9.69 0.94 2.45
9.83 -7.72 -1.12 -5.97
9.8 -9.61 -1.55 -1.08
9.96 -9.61 0.27 -2.61
8.88 -8.69 0.54 1.75
9.27 -9.27 -0.01 0.06
8.69 -7.97 2.29 2.6
10.35 -9.51 0.9 3.98
10.58 -10.54 0.05 -0.93
9.44 -9.25 0.26 1.9
10.3 -9.63 2.75 2.4
10.16 -9.52 2.92 2.05
9.93 -9.31 -1.94 2.87
10.74 -9.83 -2.47 -3.54
11.96 -9.88 -6.58 -1.46
9.8 -9.36 -1.62 -2.4
12.18 -10.69 -5.19 2.67
9.25 -8.35 -1.58 -3.65
11.08 -9.58 -5.33 -1.6
9.98 -9.76 1.02 -1.81
11.5 -9.84 -5.88 0.96
10.98 -9.22 -3.05 -5.13
10.62 -10.17 -2.78 -1.25
10.07 -8.57 -1.03 -5.19
9.81 -8.87 -3.24 -2.66
9.46 -9.06 -2.62 -0.73
9.66 -8.14 -3.89 -3.46
12.47 -11.64 -4.39 0.83
9.11 -8.24 -1.27 -3.67
10.88 -10.08 -3.83 -1.49
11.02 -10.39 -3.62 -0.66
10.52 -10.14 -2.32 -1.54
9.84 -8.76 -4.47 0.44
9.67 -9.29 -2.44 -1.16
10.45 -9.34 -4.44 1.46
10.53 -10.12 -2.5 -1.51
10.98 -9.42 -3.31 -4.56
9.71 -9.53 -1.68 -0.75
11.25 -10.25 -4.56 0.87
9.91 -9.19 -1.62 3.33
11.09 -9.82 -3.9 -3.37
10.97 -10.32 -2.49 -2.76
9.48 -8.34 -0.68 -4.45
11.63 -10.92 -3.51 1.96
10.58 -10.17 -2.84 0.59
10.29 -9.74 -3.09 -1.24
9.52 -9.34 -1.82 -0.27
11.12 -9.71 -4.59 -2.86
10.99 -10.7 -1.01 2.3
10.33 -9.79 -2.19 -2.43
12.09 -11.83 -2.52 0.07
9.73 -9.65 -1.18 -0.33
10.39 -8.73 -4.07 3.9
11.25 -10.92 -2.61 0.72
11.9 -10.26 -3.37 -5.0
10.07 -9.69 -1.52 -2.28
10.08 -8.73 -4.4 -2.45
11.13 -9.98 -4.11 -2.7
9.46 -9.01 -1.32 -2.56
11.35 -10.43 -4.45 0.51
9.68 -8.57 -4.03 -2.01
10.87 -10.16 -3.8 0.68
9.53 -8.79 -3.1 -1.97
9.91 -8.72 -2.56 -3.96
10.74 -10.11 -3.37 -1.4
11.48 -11.37 -1.56 0.3
10.53 -10.23 -2.34 -0.86
10.35 -9.4 -4.1 -1.4
10.08 -10.0 -1.0 -0.8
11.73 -10.07 -3.18 -5.11
10.64 -9.76 -3.36 -2.59
12.08 -10.83 -5.33 -0.56
10.38 -10.35 -0.81 -0.29
9.95 -9.3 -3.23 -1.47
11.38 -10.11 -4.41 -2.8
11.32 -10.33 -4.16 -2.02
10.62 -10.43 -1.8 0.87
9.76 -8.78 -2.7 -3.32
10.41 -8.39 -6.11 -0.73
10.62 -10.56 -0.94 -0.63
9.4 -7.1 -1.46 -5.99
12.16 -11.67 -3.17 -1.31
9.65 -8.95 -2.86 -2.2
10.99 -10.08 -2.67 -3.47
9.62 -8.74 -3.08 -2.6
11.37 -10.72 -3.63 -1.15
11.06 -10.41 -2.91 -2.35
11.24 -9.43 -3.66 -4.9
10.4 -9.79 -3.49 -0.35
9.5 -8.68 0.9 -3.75
9.62 -9.45 -0.62 1.71
11.3 -10.57 -3.98 -0.19
11.19 -10.76 -3.04 0.47
11.82 -11.6 -0.99 2.07
13.12 -12.43 -4.05 1.1
11.94 -11.32 -3.52 -1.45
11.52 -11.1 -1.77 -2.51
11.52 -9.62 -6.3 0.62
9.77 -9.21 -2.18 -2.41
11.01 -10.42 -3.42 -1.03
12.31 -11.65 -3.58 1.77
9.52 -9.23 -2.04 -1.1
11.75 -11.24 -2.77 2.02
10.1 -8.65 -2.99 -4.27
11.66 -11.17 -3.14 1.16
11.28 -8.94 -6.36 -2.63
10.65 -8.89 -1.89 -5.55
10.73 -9.54 -3.25 -3.71
9.73 -9.0 -1.48 -3.37
9.63 -8.94 -3.18 -1.63
10.9 -9.76 -3.39 -3.47
10.79 -9.92 -3.93 -1.59
12.06 -8.8 -7.05 -4.27
11.61 -11.15 -2.56 -1.96
12.11 -10.92 -5.01 -1.53
10.66 -10.29 -2.74 -0.49
10.47 -9.41 -2.93 3.53
11.03 -10.49 -3.22 -1.16
10.79 -10.11 -2.83 -2.51
10.12 -9.56 -0.9 -3.19
11.45 -9.92 -5.65 -0.95
10.18 -10.01 -1.71 0.7
9.8 -9.63 -1.54 -0.87
9.93 -9.83 -1.34 -0.41
9.64 -9.2 -0.93 -2.74
9.54 -8.53 -3.16 -2.86
11.64 -10.61 -4.27 -2.18
9.81 -9.38 -2.79 -0.72
10.41 -10.24 -1.53 -1.08
10.2 -9.74 -2.87 -0.92
11.76 -10.71 -4.53 -1.77
12.34 -11.61 -2.9 -3.03
10.31 -10.02 -2.11 -1.2
10.52 -10.03 -2.45 -2.01
10.23 -9.17 -4.49 -0.56
10.71 -9.41 -3.83 -3.38
11.72 -10.4 -4.89 -2.32
11.42 -8.42 -6.79 -3.68
10.0 -9.51 -2.53 -1.77
11.65 -10.99 -3.59 -1.45
10.43 -10.36 -1.18 0.04
10.62 -8.82 -4.3 -4.05
11.06 -9.77 -4.66 2.28
9.41 -8.76 -2.53 -2.32
10.63 -9.61 -3.32 -3.12
9.66 -9.51 -1.7 -0.37
11.3 -10.55 -1.89 -3.58
11.8 -11.57 -2.35 0.03
10.16 -9.9 -0.6 -2.18
9.85 -9.01 -2.06 -3.39
9.97 -8.41 -3.62 -3.96
11.06 -10.05 -3.28 -3.24
9.79 -8.73 -3.1 -3.18
10.15 -9.84 -2.26 -1.12
10.81 -9.55 -3.48 -3.68
9.45 -9.3 -1.21 -1.13
11.54 -10.51 -4.45 -1.71
10.33 -9.7 -3.04 -1.84
9.69 -9.31 -2.13 -1.61
9.47 -9.2 -1.43 -1.69
10.65 -9.89 -1.74 -3.57
10.52 -8.47 -4.0 -4.79
10.4 -10.3 -1.09 -0.99
11.72 -8.98 -7.14 -2.4
10.31 -9.84 -2.03 2.31
10.23 -9.1 -0.69 -4.62
11.26 -11.22 -0.17 -0.97
10.85 -8.43 -4.76 4.88
10.62 -10.03 -3.47 -0.41
10.73 -9.8 -4.1 -1.5
11.71 -10.02 -4.76 -3.74
9.39 -7.97 -0.82 -4.9
11.16 -10.42 -3.27 -2.29
10.27 -9.18 -2.64 -3.77
10.14 -9.48 -2.24 -2.8
10.55 -8.89 -3.0 -4.83
9.89 -8.2 -2.15 -5.1
11.23 -10.79 -2.8 1.28
11.85 -10.19 -4.9 -3.55
10.21 -9.77 -2.0 -2.17
11.13 -10.18 -4.5 -0.17
10.48 -8.91 -4.03 -3.76
9.69 -9.41 -2.31 0.25
10.73 -9.89 -3.77 -1.79
9.77 -8.97 -2.69 -2.8
11.13 -10.42 -3.26 2.16
10.53 -9.08 -5.13 -1.43
9.87 -7.99 -2.79 -5.07
10.71 -8.86 -5.82 -1.56
10.23 -8.63 -5.21 -1.75
10.13 -9.43 -3.46 -1.34
10.81 -10.45 -2.52 -1.12
11.0 -10.53 -2.95 -1.13
10.54 -10.43 -1.39 -0.63
10.62 -6.92 -6.03 -5.34
11.08 -10.4 -3.49 -1.55
10.62 -9.69 -4.23 0.89
10.33 -9.22 -3.59 -2.97
9.9 -9.7 -1.98 0.28
11.12 -10.17 -3.5 -2.81
10.39 -8.8 -3.96 -3.86
10.98 -10.53 -2.62 -1.65
9.95 -9.06 -1.88 -3.67
11.07 -10.06 -3.22 -3.32
11.25 -9.51 -3.61 -4.79
9.78 -9.34 -1.49 -2.46
9.96 -9.54 -2.59 1.27
11.26 -7.96 -6.1 -5.13
10.14 -7.64 -4.19 -5.19
11.99 -9.98 -4.25 -5.1
10.0 -7.77 -3.36 -5.31
10.87 -9.65 -4.99 -0.24
10.84 -10.36 -2.72 -1.62
10.55 -10.01 -3.2 -0.91
10.89 -9.71 -4.31 -2.39
10.57 -9.55 -4.5 -0.56
11.26 -10.1 -4.25 -2.61
10.77 -9.91 -3.94 -1.48
10.48 -10.02 -3.04 -0.42
10.52 -10.29 -2.08 0.69
11.28 -9.8 -5.16 -2.15
10.37 -9.52 -4.09 -0.4
11.05 -9.54 -5.53 -0.7
10.93 -9.52 -5.31 -0.82
10.61 -8.7 -4.73 -3.81
10.62 -9.84 -3.58 -1.79
10.83 -8.15 -5.82 -4.14
10.03 -9.5 -2.92 -1.3
10.97 -9.6 -4.18 -3.27
10.68 -10.33 -2.71 0.04
10.64 -9.9 -2.66 -2.84
11.31 -10.02 -3.28 -4.11
10.21 -9.95 -2.28 0.17
10.59 -7.96 -5.6 -4.17
10.14 -8.2 -4.07 -4.36
9.69 -7.38 -2.87 -5.58
9.84 -8.19 -3.92 -3.8
10.25 -8.81 -4.01 -3.36
9.39 -8.52 -1.72 -3.56
11.74 -9.55 -2.23 -6.47
9.95 -8.76 -1.62 4.42
10.48 -9.76 -3.74 -0.84
10.13 -9.19 -3.39 -2.59
10.25 -9.05 -2.82 -3.91
10.5 -9.97 -3.16 -0.89
11.04 -10.33 -3.54 -1.66
13.36 -12.57 -4.41 1.08
9.55 -9.4 -0.64 -1.55
13.39 -11.84 -6.15 -1.05
11.22 -10.11 -4.06 2.66
10.07 -9.13 -3.53 2.33
11.64 -10.25 -5.05 2.22
11.07 -8.84 -4.6 -4.82
11.3 -10.82 -2.36 -2.24
12.51 -6.71 -8.05 -6.83
11.57 -11.37 -1.97 -0.85
12.52 -9.81 -6.08 -4.85
11.65 -9.91 -2.47 5.61
11.9 -9.73 -6.11 -3.1
10.37 -9.44 -3.95 -1.71
10.73 -9.93 -3.92 1.06
12.81 -10.25 -7.2 -2.68
11.53 -7.63 -5.37 -6.77
14.53 -11.95 -8.12 -1.55
11.04 -7.79 -4.76 -6.21
9.74 -9.1 -3.33 -0.96
9.09 -8.14 -0.02 4.05
9.0 -8.29 -0.87 3.4
10.09 -9.43 -2.52 2.56
10.72 -10.4 -2.58 -0.24
10.23 -9.86 -1.26 2.44
9.48 -8.64 -2.26 3.2
8.85 -8.39 -0.31 2.79
9.45 -8.58 -2.18 3.29
9.03 -8.85 -0.84 -1.61
10.07 -8.85 -2.74 3.96
9.68 -9.55 -0.16 1.6
9.29 -8.76 -0.79 3.01
9.53 -8.34 -1.75 4.27
9.75 -9.23 -1.18 2.9
9.97 -9.37 -1.75 2.93
9.95 -9.83 -1.56 -0.04
10.58 -9.87 -1.67 3.43
10.56 -9.84 -1.95 3.28
9.17 -8.97 -0.3 1.88
9.88 -9.46 -1.35 2.54
10.59 -10.27 -0.33 -2.57
9.34 -9.12 -1.46 1.41
10.02 -9.54 -2.01 2.3
9.99 -9.33 -2.34 2.71
8.77 -8.7 0.32 1.12
9.28 -8.95 -1.6 1.86
9.1 -8.86 -1.48 1.43
9.85 -9.63 -1.44 1.48
9.11 -8.63 -0.99 2.74
9.71 -9.46 -1.85 1.18
10.09 -9.65 0.94 2.77
9.73 -9.46 -1.99 -1.1
9.07 -9.0 -0.03 -1.12
10.35 -9.12 -2.68 4.08
9.99 -9.79 -0.97 1.73
10.14 -9.31 -2.66 3.04
10.25 -8.99 -2.19 4.42
9.37 -9.13 -1.53 1.46
9.28 -8.82 1.03 2.7
9.95 -9.05 -3.27 2.53
10.33 -9.77 -2.76 1.89
10.42 -10.03 -1.13 2.59
8.69 -8.12 -1.28 2.83
9.17 -8.51 -0.89 3.29
9.8 -8.83 -2.66 3.3
9.54 -9.44 -0.7 1.18
8.84 -8.43 0.88 2.52
9.66 -9.34 -1.79 1.69
9.08 -8.96 0.33 1.43
11.27 -7.7 -3.74 7.33
11.96 -9.04 -3.98 6.75
10.88 -7.8 -3.26 6.85
11.22 -8.81 -3.93 5.72
10.91 -7.81 -3.34 6.85
11.93 -11.02 -1.28 4.39
9.91 -8.75 -3.17 -3.4
11.38 -11.27 -1.59 -0.01
11.44 -11.42 0.38 -0.56
10.07 -9.8 -0.96 -2.15
9.84 -9.58 0.25 2.25
12.5 -11.67 -4.42 0.63
11.42 -11.32 -1.54 0.21
10.18 -8.82 -3.64 3.53
9.56 -9.43 -0.26 1.54
10.11 -9.28 -3.05 -2.59
11.62 -10.12 -1.78 -5.43
11.08 -10.49 -3.5 0.7
10.7 -9.92 -2.45 -3.17
10.97 -10.76 0.92 1.96
9.67 -8.87 -3.52 -1.56
10.29 -10.14 -1.76 -0.01
11.42 -10.45 -1.74 -4.25
9.86 -9.27 -2.16 -2.6
10.9 -10.54 -1.49 2.34
9.62 -8.46 -1.62 -4.28
9.63 -9.3 -2.46 -0.49
9.25 -8.29 -1.35 3.87
9.39 -8.96 -1.76 -2.19
10.95 -10.15 0.45 4.09
10.35 -8.12 -1.27 -6.29
9.63 -8.65 -2.78 -3.2
9.6 -8.73 -1.16 -3.83
10.4 -10.03 -0.55 -2.72
11.09 -9.14 -4.03 -4.81
10.04 -10.03 0.07 -0.39
9.17 -8.85 -2.4 0.22
10.32 -10.3 -0.36 0.57
10.39 -9.73 -2.93 -2.14
10.6 -10.36 -1.27 -1.84
10.91 -10.9 -0.44 0.38
10.89 -7.39 -1.81 -7.79
9.53 -9.32 -1.97 -0.2
10.52 -9.25 -2.68 -4.25
11.1 -10.8 1.69 -1.95
10.95 -10.24 -1.2 3.69
9.57 -8.48 -2.34 3.77
9.31 -8.97 -1.8 1.73
9.77 -9.52 0.1 -2.17
9.7 -9.35 -0.89 2.43
10.61 -10.26 1.66 2.11
9.91 -9.59 2.32 -0.91
10.02 -9.99 0.58 0.61
13.09 -8.29 -8.33 -5.77
11.27 -9.45 -3.72 4.9
13.72 -11.64 -7.01 -1.88
12.91 -10.81 -6.36 -3.03
13.74 -9.07 -9.44 -4.16
11.03 -10.03 -4.59 -0.08
12.81 -12.22 -3.37 1.87
11.94 -10.2 -6.19 0.34
11.42 -9.31 -4.06 5.23
8.37 -7.16 0.5 -4.31
10.99 -9.42 -2.46 5.09
9.65 -9.44 -1.96 0.2
10.76 -9.75 -2.49 -3.83
10.42 -9.78 -3.41 -1.14
12.11 -11.83 -2.25 -1.27
11.83 -11.1 2.31 3.37
9.49 -8.94 -0.97 -3.03
10.26 -7.63 -6.37 2.56
11.17 -7.9 -7.39 2.76
11.47 -9.47 -6.46 -0.08
11.0 -8.4 -7.08 0.59
9.8 -8.93 -4.04 0.16
11.38 -8.64 -7.22 -1.63
9.15 -9.14 -0.24 0.05
12.78 -9.48 -8.56 -0.42
11.08 -5.54 -3.68 -8.87
16.11 -12.71 -9.33 -3.27
10.15 -9.66 -0.6 3.08
11.43 -9.18 -6.8 0.48
14.93 -14.04 -1.67 4.8
12.32 -11.16 -4.96 1.68
10.55 -7.82 -5.18 -4.82
11.75 -11.7 -0.94 0.29
14.68 -13.06 -6.69 0.06
14.12 -8.57 -3.18 -10.77
12.25 -11.81 -2.82 -1.65
13.79 -11.64 -2.51 -6.97
13.7 -9.75 -9.19 -2.89
10.99 -8.71 -6.6 -1.16
11.86 -6.55 -6.83 -7.14
11.68 -10.16 -5.71 0.65
12.92 -12.23 -3.58 2.14
13.98 -8.61 -2.97 -10.61
16.0 -7.23 -10.97 -9.12
10.71 -9.43 -4.86 -1.44
11.53 -4.24 -6.72 -8.35
14.54 -9.63 -7.1 -8.27
13.42 -13.22 -2.33 0.24
12.42 -10.13 -5.86 -4.16
12.59 -9.61 -6.3 -5.14
10.44 -10.37 -1.22 -0.3
12.8 -10.15 -6.46 -4.36
14.61 -10.18 -8.12 -6.62
11.89 -6.42 -6.69 -7.44
15.04 -13.83 0.25 5.9
15.7 -11.77 -9.11 -5.0
13.15 -11.2 -6.82 -0.98
15.96 -13.38 -6.09 6.2
13.25 -9.76 -5.11 -7.35
11.55 -10.91 -1.6 -3.43
14.04 -12.8 -3.81 -4.34
12.82 -11.35 -5.42 2.48
12.47 -9.12 -7.29 -4.39
13.38 -9.69 -6.48 -6.56
13.2 -10.77 -6.96 -3.14
13.24 -10.19 -8.04 -2.62
12.16 -7.87 -8.53 -3.62
12.89 -5.59 -7.6 -8.77
10.79 -7.33 -7.8 -1.34
13.29 -9.75 -7.76 -4.61
11.92 -10.02 -4.42 -4.71
12.28 -11.71 -3.08 2.04
12.09 -6.94 -8.14 -5.65
12.9 -11.95 -2.2 4.32
12.94 -8.72 -7.94 -5.33
12.04 -11.35 -3.21 2.42
12.11 -7.47 -6.59 -6.88
12.67 -8.81 -6.98 -5.84
14.47 -10.97 -4.91 -8.06
12.04 -6.88 -6.87 -7.1
12.1 -9.3 -7.09 -3.11
13.35 -11.38 -5.5 -4.29
15.4 -10.67 -8.41 -7.26
13.85 -9.32 -8.85 -5.15
11.85 -10.79 -3.7 -3.24
12.98 -9.17 -7.23 -5.66
13.62 -10.91 -5.64 5.88
9.99 -9.74 -1.12 -1.88
14.42 -10.58 -9.14 3.52
12.72 -10.97 -6.13 -1.97
15.62 -11.92 -5.44 -8.5
15.9 -11.78 -9.52 -4.83
13.72 -13.65 0.96 0.98
13.03 -11.73 -5.62 -0.83
16.98 -13.7 -10.02 0.1
14.29 -11.54 -7.86 -3.07
13.42 -9.44 -7.86 -5.41
11.71 -10.63 -4.46 2.06
8.53 -8.46 0.51 0.9
11.75 -8.47 -6.21 -5.28
15.58 -11.96 -9.4 3.36
13.44 -11.36 -4.58 -5.54
11.21 -9.07 -6.59 -0.02
15.57 -11.85 -9.71 -2.75
12.52 -12.41 -0.75 -1.52
15.45 -12.37 -8.48 -3.7
14.52 -9.1 -3.99 -10.58
12.45 -10.53 -6.04 2.74
14.63 -14.08 -3.65 -1.58
12.57 -9.31 -5.0 -6.81
11.35 -9.03 -6.34 -2.68
10.95 -9.31 -5.47 -1.84
14.0 -9.54 -2.89 -9.83
16.3 -12.79 -8.8 4.96
11.97 -11.48 -2.52 -2.26
12.36 -9.54 -7.6 -2.02
9.38 -9.27 -0.2 -1.39
13.56 -12.72 4.71 0.06
11.48 -10.51 1.5 -4.36
14.42 -8.67 -10.61 -4.47
12.44 -10.96 -3.73 -4.55
11.31 -9.02 -6.67 -1.39
11.83 -10.99 -3.83 -2.1
13.37 -11.36 -2.76 -6.5
11.23 -9.11 -6.3 -1.81
13.26 -8.52 -4.4 -9.17
13.49 -8.11 -4.68 -9.71
13.15 -12.04 -4.9 -1.93
13.44 -10.81 -5.0 -6.24
12.06 -10.37 -5.42 -2.93
14.02 -9.33 -8.47 -6.14
11.54 -7.23 -6.34 -6.39
11.41 -10.07 -5.34 -0.56
12.63 -9.35 -6.49 -5.48
11.37 -10.17 -2.02 -4.65
11.33 -8.18 -7.3 -2.86
11.66 -10.13 -5.73 -0.73
14.58 -9.93 -2.78 -10.3
11.1 -8.46 -5.89 -4.12
12.16 -8.47 -7.75 -4.02
12.71 -9.82 -8.0 -1.04
13.7 -11.73 -6.65 -2.42
9.18 -9.01 1.73 -0.02
10.05 -9.89 0.08 -1.75
9.96 -8.38 -0.98 -5.29
11.34 -10.1 -4.04 -3.21
11.7 -10.44 -5.27 -0.5
12.43 -11.89 -2.95 -2.06
13.57 -10.62 -5.19 -6.67
11.28 -9.85 -2.09 -5.08
12.55 -12.32 -2.34 0.38
12.42 -11.41 -4.89 -0.04
12.45 -12.1 -2.91 -0.28
11.58 -9.91 -3.45 -4.89
11.8 -10.02 -2.93 -5.5
9.67 -9.55 -1.49 -0.13
14.38 -11.23 -7.48 -4.98
12.31 -10.51 -4.81 -4.25
12.6 -11.04 -3.96 -4.59
9.85 -6.95 -2.38 -6.56
12.66 -11.42 -2.57 -4.83
13.3 -12.91 -2.8 -1.52
14.98 -10.47 -9.91 -4.07
12.26 -11.16 -4.53 -2.27
11.99 -11.52 -1.98 2.67
11.98 -9.58 -6.1 -3.83
12.46 -9.84 -6.31 -4.29
13.98 -10.28 -5.28 -7.88
11.15 -9.69 -4.04 -3.74
13.48 -12.49 -2.99 4.1
13.18 -12.46 -4.12 1.18
11.84 -11.32 -3.28 1.14
10.58 -10.29 2.22 -1.15
13.67 -12.79 -4.77 0.69
13.24 -10.97 -7.07 -2.24
10.75 -9.39 -3.49 -3.9
12.51 -12.4 -1.46 -0.86
12.51 -11.94 -2.87 -2.34
12.04 -11.5 -3.42 0.96
12.67 -12.28 -1.89 -2.49
11.91 -10.71 -1.73 -4.9
12.13 -11.2 -4.65 0.27
13.02 -8.78 -7.7 -5.76
11.21 -10.55 -3.13 -2.17
13.45 -12.45 -3.78 3.42
13.1 -11.92 -5.36 0.9
14.17 -12.88 -3.37 -4.84
11.8 -10.04 -4.39 -4.39
12.81 -11.53 -5.23 1.94
13.18 -12.81 -1.24 -2.85
11.51 -10.47 -4.75 0.51
13.15 -10.82 -7.16 -2.15
12.25 -10.69 -3.64 -4.74
12.41 -11.07 -4.16 -3.76
12.55 -10.26 -6.73 -2.64
11.65 -10.25 -4.91 -2.54
11.8 -11.2 -3.2 -1.93
13.79 -13.71 -1.49 -0.11
12.62 -11.4 -4.53 -2.96
12.54 -10.85 -4.39 -4.5
11.75 -11.06 -3.4 -2.04
11.37 -8.63 -7.21 -1.68
11.68 -8.45 -4.06 -6.98
12.63 -11.52 -5.15 0.52
11.75 -10.49 -3.45 -3.99
12.24 -11.9 -1.16 -2.63
14.88 -14.4 -3.75 0.38
11.31 -10.91 -2.71 -1.26
13.46 -10.88 -4.96 -6.18
12.31 -10.32 -6.7 -0.04
13.27 -12.92 -2.33 -1.96
11.12 -10.44 -2.75 -2.67
12.91 -10.67 -4.74 -5.5
12.22 -8.82 -5.54 -6.39
9.61 -9.16 -2.53 -1.43
9.23 -9.13 -0.14 -1.35
9.48 -9.15 -0.64 -2.38
9.25 -8.95 -1.26 1.97
9.2 -9.07 -0.82 -1.31
9.95 -9.82 -1.29 -0.95
10.2 -9.9 -1.69 -1.75
9.27 -9.18 -0.86 -0.92
10.98 -10.79 0.38 -2.0
9.69 -9.42 0.89 2.1
9.32 -9.03 0.01 -2.29
9.99 -9.99 -0.19 -0.18
9.3 -9.15 0.15 1.69
9.37 -9.15 0.02 -2.01
9.69 -8.61 -1.41 -4.22
9.64 -9.2 -2.03 -2.04
9.64 -9.38 -1.02 -1.95
11.72 -8.16 -6.13 -5.77
11.16 -7.95 -5.87 -5.19
10.52 -7.89 -4.65 -5.18
13.06 -11.52 -5.72 -2.29
12.45 -10.99 -4.35 -3.91
12.53 -11.57 -1.84 -4.45
10.69 -8.97 -3.23 -4.83
10.49 -7.68 -2.89 -6.53
12.43 -9.21 -5.21 -6.52
10.7 -7.95 -3.18 -6.41
12.35 -10.89 -4.04 -4.18
12.01 -9.04 -2.6 -7.46
12.39 -10.53 -6.39 1.41
10.91 -8.51 -3.27 5.99
11.03 -9.77 -4.21 2.9
12.27 -9.6 -6.53 3.98
11.38 -9.67 -5.95 0.68
10.89 -9.54 -5.14 1.06
11.23 -9.01 -5.91 -3.19
11.22 -10.46 -3.84 -1.36
10.58 -10.29 -2.47 -0.27
10.72 -9.95 -3.62 -1.67
10.76 -8.95 -4.98 -3.3
10.09 -9.52 -3.35 -0.1
10.21 -9.56 -3.53 0.54
10.12 -7.82 -4.52 -4.55
11.66 -11.06 -1.89 3.19
10.8 -9.62 -2.86 3.99
10.93 -9.33 -4.59 -3.35
10.69 -9.45 -4.64 -1.9
10.43 -8.71 -5.13 -2.56
10.78 -10.27 -1.69 2.82
10.58 -10.0 -3.43 -0.26
10.85 -10.21 -3.35 1.46
10.41 -9.84 -2.91 -1.75
9.97 -9.03 -3.62 -2.2
11.08 -9.65 -4.51 -3.05
11.04 -9.32 -5.69 -1.63
10.15 -8.24 -3.67 -4.65
10.87 -10.35 -3.01 -1.37
11.34 -9.58 -6.03 0.84
10.12 -8.93 -3.55 -3.16
9.98 -8.36 -5.43 0.5
10.71 -10.24 -3.11 -0.18
10.51 -9.98 -2.74 1.85
10.67 -10.29 -2.82 0.43
10.72 -10.03 -3.66 -0.93
10.35 -9.66 -3.71 0.18
10.89 -10.44 -2.54 1.81
10.54 -9.31 -4.42 -2.2
10.87 -9.78 -4.49 -1.5
9.8 -9.49 -1.53 1.89
10.46 -9.85 -3.45 0.76
11.07 -10.29 -2.99 2.77
11.0 -10.34 -3.26 -1.86
10.76 -9.24 -5.08 -2.18
10.88 -9.55 -4.72 -2.17
12.46 -11.7 -3.65 -2.25
9.72 -9.22 -3.07 0.32
11.01 -9.73 -4.99 -1.23
10.87 -10.12 -3.61 -1.63
10.06 -8.78 -4.92 -0.18
10.45 -9.78 -3.62 -0.72
10.1 -8.69 -4.52 -2.45
9.96 -8.99 -4.11 -1.19
9.94 -8.52 -4.49 -2.47
10.74 -9.43 -4.63 -2.21
10.1 -9.27 -3.87 -1.08
9.98 -9.02 -4.12 -1.14
10.56 -9.97 -1.01 3.34
10.52 -9.22 -3.91 -3.23
10.42 -9.94 -2.96 0.99
9.65 -8.61 -3.6 -2.48
9.88 -9.56 -2.32 0.94
10.02 -9.89 -1.39 0.83
10.9 -10.57 -2.6 0.6
10.91 -10.37 -3.36 -0.35
10.4 -9.35 -4.51 -0.71
11.25 -10.96 -1.58 1.97
10.76 -10.43 -2.64 0.04
10.31 -8.81 -4.77 -2.43
11.02 -10.85 -1.5 -1.21
10.38 -9.82 -3.31 0.59
11.03 -10.73 -2.57 0.04
10.36 -9.14 -4.75 -1.17
11.22 -10.46 -3.19 2.49
10.6 -9.96 -2.89 2.19
10.45 -9.74 -1.68 3.38
10.68 -10.43 -1.57 1.7
10.13 -7.67 -6.17 -2.42
11.52 -10.75 -3.53 2.14
10.14 -9.29 -4.05 -0.17
10.85 -9.83 -4.53 0.83
10.94 -9.64 -4.95 -1.48
11.11 -10.48 -2.86 2.32
9.8 -8.89 -3.65 -1.96
10.09 -8.6 -5.13 1.22
10.51 -9.64 -3.78 -1.81
10.73 -10.12 -3.51 -0.68
10.43 -9.59 -2.99 2.81
9.95 -9.53 -2.7 1.02
10.73 -9.58 -3.94 2.81
11.16 -10.97 -1.61 1.3
10.43 -9.14 -3.92 -3.13
10.79 -8.68 -4.43 -4.64
10.56 -9.79 -3.44 1.95
11.03 -9.46 -4.58 -3.34
10.28 -9.35 -4.13 -1.04
10.54 -10.18 -2.68 0.53
11.08 -9.86 -4.21 -2.8
10.9 -10.35 -3.37 0.53
11.09 -10.77 -2.64 0.17
10.13 -9.28 -4.02 0.67
10.23 -8.64 -5.08 -2.07
9.75 -8.13 -5.31 -0.87
10.52 -10.24 -1.96 -1.4
10.13 -8.91 -4.74 -0.93
10.76 -10.29 -2.99 0.97
10.37 -9.83 -3.27 -0.61
10.59 -8.89 -4.59 -3.48
11.0 -10.03 -4.21 -1.64
10.67 -10.2 -3.11 -0.13
10.95 -10.7 -2.31 0.32
11.8 -9.65 -6.08 -3.0
10.94 -10.55 -1.88 2.22
10.26 -8.2 -5.12 -3.44
10.68 -10.39 -1.55 1.93
9.54 -7.96 -3.2 -4.17
10.13 -8.56 -5.33 1.0
10.08 -8.09 -5.97 -0.67
10.89 -10.52 -2.76 0.46
10.17 -9.47 -3.49 -1.27
10.61 -9.6 -3.03 -3.33
10.16 -10.15 -0.21 0.12
9.9 -9.13 -2.16 3.14
10.55 -9.78 -3.26 2.21
10.55 -9.76 -3.98 -0.33
10.82 -10.08 -3.6 -1.58
11.75 -11.06 -3.87 -0.84
9.97 -8.74 -4.64 -1.24
10.66 -10.34 -2.52 0.55
10.25 -9.7 -3.24 -0.81
10.26 -8.61 -4.6 -3.17
10.63 -9.35 -5.02 0.65
10.09 -9.1 -3.59 -2.46
10.0 -9.02 -3.8 2.05
9.95 -8.14 -5.67 0.75
9.92 -9.21 -3.38 -1.47
9.96 -9.6 -2.57 0.72
10.22 -9.46 -3.75 0.92
10.09 -9.75 -2.33 1.08
10.24 -9.41 -4.01 0.41
10.71 -8.9 -4.55 -3.84
10.54 -10.18 -2.27 1.52
10.31 -8.32 -5.99 -1.1
10.26 -9.3 -4.18 -1.09
10.29 -8.41 -5.92 -0.04
10.4 -9.78 -2.99 -1.88
10.66 -9.44 -4.79 -1.25
9.87 -9.1 -0.22 3.8
11.32 -9.94 -4.91 -2.3
11.57 -10.32 -5.09 -1.17
10.42 -9.24 -4.82 -0.34
10.16 -9.18 -4.28 -0.79
10.81 -9.27 -4.24 -3.6
10.27 -9.48 -3.91 -0.44
10.33 -9.32 -4.39 -0.77
10.96 -9.94 -4.57 0.6
10.73 -10.51 -1.33 1.7
10.15 -8.92 -4.55 -1.67
10.32 -8.62 -4.99 -2.69
10.13 -9.33 -3.93 0.17
10.64 -10.21 -2.61 -1.44
11.11 -9.69 -5.23 -1.43
10.95 -9.92 -2.09 4.13
10.48 -8.53 -5.68 -2.19
9.94 -8.82 -3.93 2.38
10.08 -8.93 -4.57 -0.99
10.3 -9.81 -2.83 -1.35
10.0 -8.79 -4.52 -1.53
9.99 -8.6 -5.04 0.73
10.92 -9.91 -3.23 -3.26
10.33 -8.12 -5.33 -3.5
10.78 -9.92 -3.85 -1.69
10.21 -9.45 -3.68 1.18
10.7 -9.83 -3.87 -1.66
9.79 -8.31 -4.24 -2.96
10.76 -10.53 -2.12 0.54
11.02 -10.44 -3.54 0.08
10.31 -9.68 -3.35 -1.18
10.9 -10.5 -2.83 -0.68
10.03 -9.75 -1.85 1.39
9.98 -8.89 -4.53 -0.36
10.04 -8.55 -5.14 -1.1
10.94 -9.02 -6.17 0.37
11.06 -9.76 -5.21 -0.21
11.31 -10.74 -3.51 -0.42
9.98 -9.58 -2.78 -0.06
10.5 -9.75 -3.43 1.84
10.2 -9.06 -4.07 2.31
10.56 -9.94 -3.54 -0.01
10.27 -9.33 -4.23 0.72
10.67 -8.63 -5.51 -3.0
10.06 -9.35 -3.61 -0.89
10.81 -10.4 -2.95 0.13
10.18 -9.46 -3.71 -0.6
10.1 -9.87 -1.79 -1.14
12.5 -12.13 -2.8 -1.18
10.63 -9.52 -4.48 -1.5
10.79 -10.28 -1.65 2.84
10.27 -9.75 -3.22 0.14
10.34 -9.83 -2.73 -1.72
9.84 -8.75 -3.93 2.2
10.17 -9.27 -4.07 0.93
10.23 -9.69 -3.24 0.48
9.98 -8.71 -3.92 -2.88
10.64 -9.57 -4.38 -1.58
10.21 -9.51 -2.78 2.47
10.69 -10.44 -2.11 0.92
10.97 -10.69 -2.07 1.28
10.37 -10.0 -2.54 1.07
10.62 -10.17 -2.81 1.2
10.0 -8.38 -5.46 0.27
11.02 -10.39 -3.52 -0.98
11.14 -10.74 -2.6 1.36
10.39 -9.94 -2.61 1.48
11.23 -9.66 -5.72 -0.05
10.4 -9.45 -4.34 0.02
10.53 -10.08 -2.94 0.79
10.57 -9.46 -4.6 -1.06
10.85 -9.73 -4.77 -0.39
9.72 -9.07 -3.22 -1.34
10.29 -9.7 -3.42 0.18
10.41 -9.66 -0.51 3.85
11.38 -10.2 -5.0 -0.7
10.2 -9.53 -3.24 1.68
10.39 -9.55 -4.08 0.05
10.01 -8.71 -4.5 2.0
10.22 -8.99 -4.37 -2.15
9.91 -8.28 -5.32 -1.2
11.01 -10.66 -2.68 0.62
11.15 -10.67 -1.74 2.75
10.1 -8.41 -4.6 -3.17
10.46 -10.18 -1.62 1.79
11.62 -10.09 -3.55 4.55
10.7 -10.4 -1.85 1.64
11.09 -9.61 -4.17 -3.64
10.24 -9.82 -2.72 0.99
11.32 -10.29 -3.75 -2.85
11.25 -10.51 -3.97 0.55
13.59 -10.2 -0.96 -8.93
13.72 -10.72 -2.4 -8.23
11.61 -11.05 -3.54 0.51
11.08 -10.18 -2.91 3.24
14.31 -11.84 -6.62 -4.55
13.89 -12.54 -2.53 -5.42
15.32 -13.24 -7.38 -2.19
14.93 -12.79 -7.16 -2.83
13.92 -12.55 -6.01 0.33
11.54 -10.85 -3.91 -0.44
15.25 -12.99 -7.53 2.66
11.76 -9.83 -3.85 5.18
11.19 -8.9 -1.78 -6.55
11.67 -9.04 0.88 -7.33
13.0 -12.6 -2.54 -1.91
13.8 -12.21 -6.31 -1.19
13.19 -11.45 -6.56 -0.03
11.55 -10.96 -3.04 2.03
12.9 -10.15 0.51 -7.95
12.89 -9.11 -9.09 -0.8
13.66 -13.01 -0.35 4.13
13.63 -9.71 -9.29 2.29
11.74 -8.86 -7.41 2.08
11.69 -10.29 -5.11 2.17
13.85 -11.62 -6.61 -3.62
13.88 -10.29 -9.12 -1.88
15.02 -11.75 -4.41 -8.25
11.92 -8.81 -8.03 -0.06
13.21 -10.96 -5.15 -5.27
11.99 -9.02 -7.4 2.78
14.74 -12.77 -6.29 3.8
13.56 -11.09 -7.78 0.65
14.52 -13.61 0.18 5.07
13.06 -11.0 -6.49 2.74
12.82 -11.05 -6.3 1.61
15.38 -12.18 -1.87 -9.19
14.46 -12.16 -7.66 -1.58
11.7 -10.03 -0.23 -6.02
14.22 -10.4 -9.69 0.59
14.62 -11.88 -7.39 -4.23
14.09 -10.01 -3.89 -9.13
13.37 -11.34 -6.95 -1.38
13.33 -12.34 -2.61 -4.34
10.03 -7.91 2.83 5.49
12.96 -11.32 1.81 -6.05
11.03 -7.81 -7.59 -1.72
11.76 -11.17 2.68 2.55
13.22 -10.24 -8.35 -0.45
12.87 -11.89 -2.82 -4.04
11.33 -8.62 -3.4 -6.51
10.59 -9.2 -4.76 2.23
11.92 -10.71 -3.59 -3.8
13.26 -11.49 -1.52 -6.45
14.23 -11.33 -2.74 -8.16
15.13 -12.7 -4.99 -6.53
13.27 -10.76 -0.96 -7.7
11.94 -11.54 -1.01 -2.89
12.01 -9.27 -7.52 1.32
14.8 -13.46 -4.54 -4.14
16.05 -12.86 -9.27 2.46
13.28 -11.78 0.52 6.1
13.27 -11.27 -6.94 0.98
12.15 -9.33 -7.15 3.1
12.44 -11.03 0.43 -5.73
12.27 -10.67 -5.73 1.95
13.48 -13.19 -1.08 -2.56
12.86 -10.82 -6.83 -1.25
14.23 -10.18 -9.75 -1.95
12.72 -7.85 -9.84 -1.8
11.72 -10.11 -1.43 -5.76
15.29 -12.58 -3.43 -7.99
12.09 -9.56 -7.3 -1.25
12.56 -9.93 -1.88 -7.47
13.01 -10.27 -7.04 3.79
12.42 -9.58 -4.33 -6.61
9.8 -9.51 1.48 1.85
11.05 -10.92 0.13 -1.67
11.08 -10.96 1.04 -1.18
11.12 -11.0 1.6 0.28
10.74 -10.41 -0.11 -2.65
10.94 -10.58 2.78 0.33
10.32 -9.56 0.73 -3.84
11.23 -10.88 -0.26 -2.76
11.81 -11.5 1.08 -2.47
10.57 -9.34 -1.99 -4.52
10.34 -9.91 2.4 1.73
10.52 -9.63 4.2 0.45
9.84 -9.76 1.11 -0.55
11.59 -11.12 2.43 -2.15
10.87 -10.78 0.7 -1.17
10.14 -9.86 1.63 1.75
10.04 -9.84 0.55 -1.91
10.83 -9.65 2.19 -4.39
10.14 -9.56 2.34 -2.45
10.43 -10.38 1.01 -0.03
10.7 -10.32 1.08 -2.62
10.86 -10.07 0.9 -3.96
10.88 -10.68 -0.38 -2.07
11.13 -9.79 -0.21 -5.29
11.42 -10.08 -0.84 -5.31
10.26 -9.39 -0.05 -4.14
10.31 -10.06 -1.12 -1.96
9.86 -9.14 3.52 1.17
11.48 -11.03 3.04 0.95
10.36 -9.9 0.93 -2.91
11.76 -11.49 -1.84 1.69
10.33 -9.15 0.36 4.78
9.86 -9.51 2.58 -0.28
10.65 -10.61 0.46 -0.78
9.93 -9.54 2.74 0.43
10.49 -9.79 -0.58 -3.73
10.9 -8.42 1.14 -6.82
11.3 -11.03 -0.14 2.46
10.48 -9.53 1.01 -4.24
10.56 -9.17 1.09 -5.12
9.8 -9.62 0.72 -1.73
9.7 -9.34 2.0 -1.66
9.85 -8.43 0.54 -5.07
10.16 -10.02 0.3 -1.65
9.17 -9.08 0.28 1.21
10.73 -10.01 -0.14 -3.88
10.2 -9.84 1.69 -2.05
10.72 -10.24 0.83 -3.05
10.48 -10.06 0.61 -2.87
10.09 -9.97 1.03 -1.15
8.69 -8.32 -0.78 2.37
11.94 -11.74 -1.93 -1.03
9.63 -9.18 1.15 -2.66
11.55 -10.95 1.6 -3.32
9.04 -8.47 0.27 -3.14
10.32 -9.03 2.07 -4.54
11.11 -10.78 0.83 2.55
9.84 -9.72 0.22 1.49
10.67 -10.38 2.35 0.85
10.2 -10.1 1.1 -0.87
9.48 -9.07 2.45 -1.22
11.43 -11.25 1.49 -1.4
9.65 -9.35 0.29 -2.37
10.97 -10.87 -0.69 -1.3
11.83 -11.23 -3.62 -0.91
10.5 -9.76 0.18 -3.85
11.11 -10.34 2.27 -3.38
9.9 -9.45 0.37 -2.94
10.62 -10.18 0.36 -3.02
11.87 -11.67 -1.49 -1.57
10.44 -9.82 2.91 1.99
10.46 -10.36 0.81 -1.24
11.49 -11.36 1.37 1.14
9.27 -8.84 1.63 -2.27
10.53 -10.38 1.59 -0.74
10.54 -10.36 1.09 -1.57
11.8 -10.66 -2.79 -4.2
11.1 -10.99 -0.97 -1.22
11.43 -11.35 -0.22 -1.3
9.14 -8.67 2.8 -0.7
10.39 -9.49 -0.02 -4.23
11.54 -10.4 -2.23 -4.46
9.48 -9.31 1.78 0.21
10.69 -10.35 0.88 -2.51
11.83 -11.71 0.46 -1.61
10.6 -9.81 2.32 -3.29
10.08 -9.69 2.78 -0.05
10.67 -10.59 -1.32 -0.3
10.96 -10.86 0.56 -1.36
10.58 -10.06 2.95 -1.43
9.86 -9.52 2.31 -1.13
10.23 -9.47 2.21 -3.17
9.3 -8.04 -1.91 -4.27
11.03 -10.77 -2.16 0.97
9.06 -8.92 1.55 0.23
10.46 -10.05 2.61 1.29
10.55 -10.14 -0.01 -2.9
11.36 -10.88 2.69 -1.87
10.21 -9.67 0.76 -3.18
9.61 -7.8 0.59 -5.57
10.45 -9.97 2.23 -2.21
9.9 -9.83 -0.63 0.94
9.92 -9.39 3.14 -0.66
11.31 -10.5 1.01 -4.06
10.24 -8.67 -2.61 -4.78
10.98 -10.45 2.56 -2.18
8.27 -8.19 -0.84 0.76
10.68 -10.3 0.14 -2.85
10.56 -9.6 -0.42 -4.39
10.17 -9.7 3.06 0.06
9.99 -8.84 0.04 -4.65
10.68 -10.13 0.23 -3.38
8.87 -8.44 2.59 0.88
11.83 -11.29 0.06 -3.54
13.59 -12.38 0.15 -5.61
9.66 -9.47 1.91 0.11
9.85 -9.68 1.83 -0.07
12.03 -10.85 -2.75 -4.41
10.52 -9.51 -0.68 -4.46
11.94 -11.93 0.52 -0.1
9.46 -9.21 1.25 -1.78
10.06 -9.2 0.5 -4.02
11.59 -11.51 1.36 0.29
10.19 -10.07 -1.37 -0.69
10.44 -10.0 1.11 -2.78
10.24 -8.98 0.69 -4.87
10.14 -9.79 1.24 -2.34
11.82 -11.24 3.67 0.22
12.3 -11.85 -1.38 -3.0
12.88 -12.53 -0.57 -2.91
10.74 -10.19 0.93 -3.28
10.55 -9.87 2.12 -3.08
10.49 -9.82 1.02 -3.55
12.67 -10.26 -3.19 -6.72
9.95 -9.58 1.38 -2.31
11.38 -11.17 0.06 -2.14
10.6 -9.63 -0.77 -4.36
10.3 -9.91 2.31 1.65
9.93 -9.79 1.67 0.04
11.56 -10.67 0.7 -4.4
12.06 -12.02 0.76 -0.66
11.37 -10.08 -4.68 -2.37
9.55 -9.38 1.78 0.36
9.85 -9.62 2.06 -0.44
9.44 -7.47 -2.37 -5.26
10.04 -9.99 0.75 0.6
11.73 -11.34 1.76 -2.44
11.28 -10.39 -0.68 -4.35
9.17 -8.95 -0.64 1.88
10.43 -9.97 -0.06 -3.05
9.32 -9.06 1.84 -1.14
10.52 -9.18 0.46 -5.1
10.22 -8.95 0.5 -4.9
9.57 -9.45 1.27 0.88
10.49 -9.01 -0.11 -5.36
10.26 -10.25 0.4 -0.28
9.47 -9.25 2.0 -0.27
11.21 -11.15 1.15 0.28
10.59 -9.79 -3.83 -1.28
9.67 -9.48 1.74 -0.8
10.44 -9.92 1.44 -2.91
11.07 -10.98 0.82 -1.15
9.15 -9.13 -0.23 -0.5
9.79 -8.98 -0.81 -3.81
9.72 -9.44 0.97 -2.07
10.56 -9.43 -0.36 -4.74
10.67 -10.67 -0.14 -0.24
9.24 -8.9 0.34 -2.45
10.47 -10.29 1.33 1.4
9.82 -9.59 2.09 0.23
8.79 -8.2 2.15 -2.34
9.67 -7.6 -0.23 -5.98
9.65 -9.26 2.62 0.69
10.32 -9.97 0.23 -2.65
10.79 -10.11 1.32 -3.55
10.47 -10.39 0.57 1.13
9.17 -8.37 3.68 -0.73
12.05 -11.97 -1.31 0.44
11.28 -11.23 -0.26 -1.04
11.28 -11.16 1.66 0.26
10.72 -9.94 4.0 -0.3
9.01 -8.39 2.98 -1.36
9.92 -9.83 0.99 -0.87
9.16 -8.52 1.85 -2.81
10.81 -9.43 0.87 -5.2
9.72 -9.29 1.82 2.19
9.66 -8.78 1.39 -3.77
10.97 -10.74 1.48 -1.68
11.9 -11.76 -0.12 -1.8
10.47 -9.99 0.18 -3.15
11.5 -9.54 -1.98 -6.11
10.82 -10.71 1.32 -0.85
9.97 -8.54 0.69 -5.1
9.89 -8.93 1.56 -3.96
10.97 -9.06 1.15 -6.08
10.57 -10.53 0.74 0.58
11.41 -10.99 -0.64 -3.0
13.0 -8.44 -7.71 -6.2
13.28 -10.72 -6.65 -4.14
13.2 -10.41 -7.51 -3.1
14.13 -11.9 -7.58 0.79
13.17 -10.51 -6.06 -5.13
10.6 -10.29 -2.56 0.05
10.26 -8.86 -2.86 -4.3
10.67 -10.09 -2.13 -2.74
10.54 -8.54 -3.54 -5.05
11.58 -9.43 -5.11 -4.38
9.33 -7.34 -3.39 -4.65
11.21 -7.64 -4.56 -6.81
12.91 -8.76 -5.74 -7.54
14.22 -6.94 -12.26 -1.92
12.02 -9.91 -3.24 -5.99
10.56 -7.58 -4.58 -5.76
13.69 -8.8 -10.38 -1.54
10.48 -10.1 1.37 2.46
9.87 -7.96 -5.14 -2.76
11.88 -9.31 -5.0 -5.42
10.75 -9.8 -3.68 -2.44
11.97 -9.15 -7.12 -2.97
10.83 -8.64 -3.11 -5.73
11.27 -8.59 -2.6 -6.82
12.56 -7.96 -9.52 1.95
12.81 -9.05 -4.63 -7.8
10.56 -7.98 -6.58 -2.14
9.42 -7.59 -2.65 -4.91
11.81 -9.52 -4.89 -5.0
11.88 -8.84 -2.77 -7.43
10.91 -9.81 -4.52 -1.53
11.53 -11.04 -3.22 0.92
11.31 -9.23 -4.06 -5.12
12.24 -9.59 -4.91 -5.8
11.79 -9.8 -5.26 -3.9
14.08 -12.35 -6.77 -0.23
9.25 -9.21 0.76 -0.23
12.07 -8.69 -4.12 -7.29
9.82 -8.46 -3.02 -3.98
10.13 -7.97 -2.87 -5.56
11.49 -9.08 -4.65 -5.29
14.91 -12.28 -5.86 -6.1
11.86 -9.47 -3.83 -6.02
10.78 -8.75 -4.8 -4.09
11.14 -7.49 -8.13 -1.39
12.76 -11.56 -1.86 -5.08
11.86 -9.84 -1.98 -6.32
11.06 -10.11 -0.92 -4.39
9.26 -8.76 -1.95 -2.29
9.34 -9.18 -1.14 -1.35
9.82 -8.3 -1.96 -4.86
10.81 -10.25 -2.94 -1.79
9.51 -8.72 -0.82 -3.69
10.96 -10.82 -0.59 -1.68
8.63 -8.51 -0.39 -1.38
8.44 -8.18 1.57 -1.33
10.28 -9.98 -0.95 -2.26
10.43 -9.62 -3.18 -2.46
9.11 -8.79 0.66 -2.29
9.45 -8.48 -2.78 -3.1
8.77 -8.2 -0.99 -2.93
10.52 -10.47 -0.53 -0.94
9.41 -8.54 0.22 -3.94
10.77 -9.12 -3.21 -4.73
9.1 -8.77 -0.48 -2.38
9.71 -9.19 -1.71 -2.62
8.5 -8.0 0.4 -2.83
10.18 -9.2 -1.19 -4.19
10.09 -7.57 -4.37 -5.03
11.47 -8.76 -6.44 -3.65
10.94 -9.47 -1.68 5.21
10.24 -8.45 -5.12 2.7
12.76 -11.25 -4.72 3.74
13.21 -10.88 -6.85 3.04
9.75 -7.52 -4.78 3.97
11.84 -11.49 -2.58 1.29
12.72 -9.68 -8.07 -1.79
12.04 -10.23 -6.02 2.01
11.66 -10.3 -1.65 5.2
12.06 -9.13 -7.17 -3.27
10.81 -9.69 -0.35 4.79
9.84 -9.6 -1.71 1.29
12.09 -11.22 -3.7 2.57
11.63 -9.43 -2.22 -6.44
11.87 -10.84 -2.66 -4.04
11.24 -9.66 -2.11 -5.34
11.49 -10.02 -2.12 -5.2
11.27 -9.33 -2.33 -5.87
11.7 -9.42 -1.9 -6.68
11.09 -8.91 -0.98 -6.52
11.33 -10.13 -0.78 -5.02
10.98 -9.1 -1.47 -5.96
11.31 -9.48 -1.5 -5.98
11.94 -9.73 -1.07 -6.84
9.58 -7.48 -1.78 -5.71
11.94 -11.08 -4.43 -0.16
11.57 -10.05 -4.91 -2.99
12.33 -10.32 -5.92 -3.22
10.22 -8.35 -4.83 -3.38
10.66 -10.31 -2.07 1.76
10.83 -9.71 -4.41 -1.86
11.43 -9.98 -5.57 -0.3
11.28 -9.85 -5.39 -1.08
11.73 -8.71 -7.04 -3.47
12.01 -10.43 -5.82 1.26
11.31 -8.93 -5.81 -3.8
11.43 -9.93 -5.53 -1.23
11.08 -8.26 -6.6 -3.32
11.64 -10.31 -4.96 2.15
9.71 -7.84 -3.98 4.14
11.65 -8.1 -6.25 -5.57
11.97 -10.27 -5.91 1.65
11.78 -10.42 -5.38 -1.1
10.8 -9.47 -5.18 0.17
12.52 -9.58 -7.49 -2.96
11.68 -9.41 -6.66 -1.88
11.88 -10.61 -5.35 -0.05
11.55 -10.81 -3.96 -0.84
13.98 -11.57 -7.57 -2.07
9.74 -8.62 -4.44 0.87
10.46 -9.29 -4.78 -0.55
14.96 -11.89 -7.71 -4.78
12.5 -12.38 -1.64 -0.58
13.99 -13.23 -2.93 -3.48
11.55 -8.65 -6.22 -4.47
13.29 -8.46 -9.18 -4.56
14.2 -10.79 -8.96 -2.25
13.14 -8.32 -10.17 -0.03
12.46 -7.24 -9.73 2.88
13.13 -8.5 -9.64 -2.7
14.02 -11.25 -7.96 -2.56
14.04 -10.57 -9.01 -2.04
12.57 -7.33 -10.21 0.04
11.98 -8.61 -6.82 -4.79
12.73 -9.02 -8.97 0.55
11.68 -8.99 -6.66 -3.34
12.68 -8.15 -9.65 1.1
10.04 -8.89 -4.36 1.65
10.03 -9.75 -2.12 -1.07
10.2 -9.78 -1.77 -2.32
9.85 -9.32 -1.03 -3.04
9.81 -9.44 1.69 2.04
9.44 -9.4 0.11 -0.85
9.39 -9.17 1.24 -1.55
10.65 -10.32 -2.12 -1.55
11.26 -10.54 -3.94 -0.55
11.01 -9.83 -2.68 4.17
10.86 -9.62 -4.32 2.58
11.34 -10.7 0.25 3.75
11.68 -11.58 -1.34 -0.69
9.73 -9.29 -2.9 -0.1
10.74 -8.09 -4.06 -5.8
10.65 -9.59 -3.95 2.4
9.88 -8.25 -4.51 3.04
10.67 -10.15 -3.25 0.51
11.29 -10.14 -4.84 -1.1
10.16 -8.57 -4.73 -2.71
9.89 -8.99 -3.96 -1.13
10.15 -8.21 -5.95 0.4
9.61 -9.21 -0.6 2.68
11.42 -9.86 -4.07 -4.08
9.86 -8.66 -4.62 0.86
10.81 -9.64 -4.47 -1.98
9.24 -9.08 -1.68 -0.23
10.52 -8.73 -4.27 -4.03
9.95 -8.97 -2.87 -3.18
10.76 -8.13 -4.47 -5.45
10.27 -8.83 -4.75 2.22
10.21 -9.8 -2.87 -0.05
10.84 -9.88 -4.41 0.71
11.28 -9.87 -2.15 5.02
11.58 -10.77 -3.62 -2.2
9.98 -9.47 -3.01 0.94
9.84 -8.92 -2.25 -3.49
10.67 -9.13 -5.09 -2.12
10.47 -9.29 -2.88 3.89
10.43 -8.52 -5.45 -2.53
9.81 -9.41 -1.97 -1.94
10.76 -9.81 -3.65 2.49
9.94 -9.66 -2.24 0.62
10.17 -9.4 -3.77 -1.01
11.03 -9.65 -3.76 -3.78
10.51 -10.11 -2.42 -1.57
11.28 -10.63 -2.87 -2.44
9.96 -9.69 -2.3 0.17
10.99 -10.1 -3.77 2.14
10.33 -10.15 -1.72 -0.8
10.24 -9.49 -3.83 -0.18
10.45 -9.01 -5.26 -0.48
12.07 -7.92 -7.16 -5.63
12.47 -9.82 -5.21 -5.65
11.09 -7.83 -0.18 -7.85
10.97 -8.61 0.52 -6.79
11.11 -8.91 -2.94 -5.96
11.19 -10.03 -1.46 -4.73
10.15 -9.69 -0.88 -2.91
11.93 -11.69 -1.98 -1.34
12.57 -11.22 -4.68 -3.18
11.03 -10.09 -2.98 -3.31
10.83 -6.64 -6.5 -5.56
12.09 -10.69 0.5 -5.63
11.49 -11.08 -2.81 -1.17
11.39 -11.36 -0.69 0.4
11.83 -7.32 -3.13 -8.75
10.67 -8.76 -1.06 -6.01
9.61 -9.4 -0.36 -1.98
11.75 -9.83 0.78 -6.4
10.79 -7.4 -2.57 -7.42
11.48 -10.4 -3.33 -3.56
11.13 -11.02 -1.26 -1.02
11.7 -7.12 -6.07 -7.03
9.91 -7.31 -4.25 -5.16
11.67 -8.91 -4.67 -5.92
11.22 -10.34 2.11 -3.81
11.57 -9.61 -1.98 -6.13
13.38 -9.21 -2.95 -9.24
12.09 -9.06 -0.98 -7.95
11.17 -9.56 -3.31 -4.74
11.48 -8.35 -4.68 -6.34
11.05 -8.75 -2.03 -6.44
11.27 -8.13 -2.83 -7.28
11.52 -9.13 -0.92 -6.97
11.94 -8.07 -4.35 -7.64
12.16 -11.9 -2.21 -1.14
10.86 -6.98 -5.16 -6.53
11.46 -8.03 -3.89 -7.19
11.23 -8.19 -3.95 -6.58
12.96 -9.02 -5.36 -7.6
11.32 -8.51 -2.75 -6.93
11.13 -9.23 -1.19 -6.09
12.09 -8.79 -3.35 -7.6
9.25 -8.83 -0.01 -2.77
10.36 -8.81 -2.57 -4.8
11.94 -11.29 -3.54 -1.59
13.31 -12.51 -1.48 -4.3
9.81 -8.16 -0.07 -5.45
10.98 -6.56 -3.4 -8.12
10.57 -8.65 -2.21 -5.67
11.25 -10.42 -0.68 -4.19
11.39 -10.27 -2.08 -4.47
12.54 -9.52 -1.92 -7.94
11.98 -9.2 -2.7 -7.19
14.65 -12.59 -3.91 -6.4
11.48 -11.26 -1.81 1.36
11.47 -9.94 -2.23 -5.27
13.65 -9.74 -4.98 -8.16
11.78 -10.97 -3.09 -2.97
12.55 -10.57 -2.84 -6.13
11.72 -10.13 -0.58 -5.86
11.22 -10.79 -1.27 -2.82
11.61 -9.62 0.15 -6.49
11.72 -11.49 -2.16 -0.78
10.2 -7.33 -3.54 -6.15
11.62 -9.41 -1.7 -6.6
10.59 -9.15 -3.37 -4.12
11.04 -8.15 -1.92 -7.2
12.22 -10.1 -1.38 -6.74
12.05 -11.36 -3.62 -1.76
10.16 -6.72 -4.55 -6.11
9.71 -6.12 -2.92 -6.95
11.78 -9.91 -0.01 -6.36
11.6 -7.36 -5.44 -7.13
11.44 -8.59 -4.7 -5.92
12.03 -9.96 -3.96 -5.47
11.15 -8.39 -4.04 -6.13
11.62 -9.97 -0.87 -5.89
11.29 -8.19 -4.16 -6.56
11.29 -8.94 -0.39 -6.9
10.4 -6.05 -4.4 -7.23
12.21 -8.01 -1.82 -9.03
10.38 -6.86 -3.94 -6.71
11.81 -9.13 -2.94 -6.89
10.6 -10.11 -2.26 -2.27
9.99 -7.43 -2.73 -6.09
11.49 -9.77 -1.26 -5.91
10.53 -7.76 -2.89 -6.51
9.36 -7.32 -0.96 -5.75
10.7 -9.9 -2.64 -3.09
10.5 -7.88 -0.12 -6.94
13.02 -13.0 -0.52 0.23
10.57 -10.49 -1.21 0.5
10.6 -10.18 0.67 -2.88
11.64 -10.96 -2.84 -2.7
10.02 -9.88 -1.69 0.13
10.44 -10.33 -0.76 1.27
10.44 -9.07 -2.8 -4.34
10.57 -10.53 -0.73 0.59
10.5 -10.3 -2.05 -0.15
9.81 -9.02 0.2 -3.86
11.65 -10.42 -2.39 -4.61
9.79 -8.85 -1.11 -4.03
10.5 -10.4 -0.51 -1.32
11.66 -9.8 -5.97 -2.07
9.77 -9.76 0.32 -0.31
9.31 -9.13 1.17 -1.37
9.12 -8.83 0.06 2.28
11.47 -11.45 -0.55 -0.38
10.44 -9.49 -3.16 -3.01
10.29 -8.53 -1.53 -5.56
9.67 -8.98 0.38 -3.57
11.2 -9.88 -3.23 -4.19
11.32 -11.24 -1.23 -0.54
10.1 -9.64 1.53 -2.61
9.95 -9.72 -1.36 -1.64
10.96 -10.83 -1.69 0.22
10.48 -10.22 -2.23 -0.56
11.23 -9.63 -5.31 -2.27
10.77 -9.87 -1.88 -3.88
10.47 -10.15 0.31 2.55
10.09 -9.81 0.66 -2.26
9.07 -8.92 1.66 0.06
10.73 -10.31 1.62 -2.49
9.72 -9.67 0.26 -0.86
11.41 -10.67 -0.75 -3.98
10.08 -10.07 0.51 -0.23
9.61 -9.55 0.41 0.92
9.93 -9.83 -0.64 -1.23
11.1 -10.96 -1.61 -0.7
10.43 -10.43 -0.25 -0.04
9.17 -7.86 -0.92 -4.63
11.22 -11.12 -0.26 1.47
9.81 -9.0 -2.28 -3.18
10.25 -10.1 0.67 -1.62
10.62 -9.94 -2.55 -2.73
10.04 -8.78 -1.05 -4.76
10.51 -10.3 -0.53 -2.02
8.62 -8.5 1.4 -0.45
10.18 -9.46 -0.39 -3.74
10.46 -9.4 -4.11 -2.04
10.19 -9.32 -0.6 -4.07
11.42 -11.07 -0.69 -2.71
10.58 -10.33 -0.61 -2.19
9.88 -8.89 -2.22 -3.7
7.77 -7.62 0.79 -1.25
9.24 -8.91 2.1 1.22
9.36 -7.42 -1.5 -5.5
10.99 -10.5 -3.19 0.49
11.14 -11.04 -1.39 -0.68
10.1 -10.09 0.05 0.27
9.12 -9.1 0.56 0.24
10.74 -9.97 -2.87 -2.77
8.44 -8.38 0.58 -0.75
11.13 -10.66 -2.3 -2.22
10.53 -10.31 -1.01 -1.9
8.32 -8.09 0.96 1.7
9.66 -8.59 1.36 4.22
10.65 -10.4 -1.7 -1.58
9.73 -9.15 1.49 2.94
9.12 -7.67 -1.16 -4.79
9.03 -8.97 -0.29 -1.0
9.5 -9.22 -1.31 -1.85
11.22 -10.1 -0.62 -4.85
9.68 -7.85 -0.53 -5.65
10.73 -9.66 1.1 4.53
10.34 -10.24 -0.03 -1.45
9.78 -9.77 -0.39 0.29
12.04 -11.12 -4.37 -1.51
10.09 -9.1 -1.91 3.93
10.22 -10.01 -0.57 -2.02
11.61 -11.43 1.55 -1.32
11.36 -11.29 -0.75 -0.94
10.75 -10.71 0.68 0.7
10.56 -9.62 1.03 -4.24
10.2 -10.02 -1.89 0.41
9.67 -9.59 0.82 -0.98
9.84 -9.74 -1.3 0.64
9.58 -9.08 1.18 -2.84
11.39 -10.15 -3.76 -3.54
11.01 -10.75 -2.09 1.15
9.76 -9.71 -0.35 -0.87
9.07 -9.02 0.25 -0.95
10.65 -10.04 -1.6 -3.17
9.66 -9.51 1.4 -0.95
10.46 -10.19 -1.76 -1.61
9.64 -9.44 -0.58 -1.9
10.92 -10.81 -1.13 -1.06
7.95 -7.7 0.98 1.72
11.14 -11.09 0.87 -0.49
10.39 -9.19 -1.23 -4.68
10.69 -9.65 -2.28 -3.98
11.15 -11.13 0.43 0.47
10.13 -9.71 -1.39 -2.5
9.39 -8.7 -0.6 -3.5
9.47 -9.44 -0.59 -0.48
10.74 -10.6 -1.58 -0.73
10.18 -9.72 -0.63 -2.95
10.09 -9.75 -1.71 1.95
9.33 -9.26 -0.57 -0.9
8.54 -8.39 1.07 -1.18
9.18 -8.99 0.9 -1.59
11.77 -11.6 -1.75 -0.96
11.07 -8.92 -6.32 -1.77
10.76 -9.86 -3.37 -2.66
10.1 -9.87 -1.92 0.95
9.51 -9.38 1.54 -0.37
9.99 -9.98 -0.19 0.33
8.93 -8.59 0.13 -2.44
9.83 -9.7 0.29 -1.56
9.79 -9.75 -0.0 -0.82
9.88 -9.72 -1.57 -0.78
9.55 -9.45 0.91 -1.02
11.19 -9.74 -3.38 -4.35
10.09 -9.95 0.62 1.52
10.71 -10.31 -2.87 -0.48
9.42 -6.96 -2.31 -5.92
8.68 -8.61 0.85 0.76
9.07 -8.9 0.19 -1.74
9.71 -9.63 -0.49 -1.16
10.03 -9.69 -2.58 -0.39
9.7 -9.46 -0.44 -2.11
8.8 -8.52 0.58 -2.13
10.32 -10.3 0.63 -0.28
9.86 -9.59 -0.08 -2.27
11.0 -10.07 -3.71 -2.42
10.62 -10.04 -1.94 -2.86
11.04 -10.78 -2.07 -1.09
9.83 -9.62 -1.87 -0.82
8.93 -8.9 0.15 0.75
9.82 -9.05 -0.43 -3.79
9.33 -9.32 -0.14 0.18
10.07 -9.94 -0.18 -1.58
9.28 -8.96 0.59 2.32
9.27 -9.24 -0.14 0.63
8.55 -8.43 -0.19 -1.37
10.17 -10.07 -1.03 -1.06
10.19 -9.78 2.02 -2.03
10.34 -9.12 -1.9 -4.48
10.91 -10.9 0.19 -0.51
9.34 -9.12 1.16 -1.63
10.63 -10.56 0.6 1.08
10.72 -10.58 -1.4 -0.97
10.18 -9.62 -2.3 -2.41
10.32 -8.98 -3.24 -3.93
10.14 -9.87 -0.7 -2.22
9.64 -8.91 -0.64 -3.63
11.25 -11.23 0.27 -0.63
10.58 -10.56 -0.23 -0.48
11.03 -10.26 -3.25 -2.42
10.88 -10.72 -1.86 0.25
9.72 -9.14 -1.09 -3.12
10.62 -10.35 -2.38 0.18
10.53 -10.14 -2.43 1.5
9.73 -9.65 1.0 -0.74
10.06 -9.28 -1.36 -3.65
8.84 -8.74 -0.03 -1.34
10.77 -10.36 -2.17 -1.98
10.82 -9.37 -3.64 -3.99
10.11 -10.03 -0.58 -1.15
10.53 -10.4 -1.24 1.11
10.21 -9.46 -3.33 -1.93
10.29 -9.71 -3.2 -1.16
10.37 -9.96 0.42 -2.86
8.57 -8.38 -0.05 -1.8
11.47 -10.32 -4.03 -2.95
9.67 -9.51 -0.32 -1.72
10.66 -10.49 -0.69 -1.74
10.7 -10.69 0.43 0.22
10.36 -10.01 -1.92 -1.85
11.11 -10.76 -2.4 -1.37
9.9 -9.71 1.84 0.62
14.66 -13.86 -4.37 -1.92
14.48 -12.7 -2.91 -6.33
9.54 -9.11 -1.49 -2.41
10.47 -9.41 -2.07 4.11
10.51 -9.57 -0.78 -4.26
9.61 -8.44 -1.47 4.36
10.15 -9.79 -2.33 -1.33
10.91 -10.39 -1.71 2.86
9.64 -9.43 -1.14 -1.67
10.84 -10.67 -1.78 -0.71
8.72 -8.33 -0.53 2.55
9.16 -8.52 -1.25 3.14
9.49 -9.28 -0.64 1.86
9.56 -9.39 -1.36 1.16
10.52 -9.6 -4.26 -0.58
11.4 -10.47 -4.01 2.08
10.96 -10.24 -3.71 1.28
10.32 -9.77 -3.26 0.63
9.62 -9.53 -0.92 0.91
9.57 -9.2 -1.32 2.27
10.38 -9.62 -2.7 -2.81
9.81 -8.79 -4.07 1.54
9.64 -8.67 -1.45 -3.95
11.67 -11.47 -0.94 -1.98
11.45 -10.87 1.01 3.44
10.43 -10.41 -0.7 -0.28
11.95 -11.77 -1.13 -1.72
10.9 -10.55 -2.42 -1.3
9.43 -8.32 -2.44 3.72
9.71 -8.97 -3.29 1.71
10.69 -9.97 -3.75 0.88
11.72 -10.97 -3.42 -2.33
10.02 -9.72 -2.43 0.18
9.77 -9.09 -1.71 3.14
9.75 -9.67 -1.27 0.32
9.74 -9.43 -2.41 0.22
10.43 -9.97 -3.06 -0.03
11.29 -11.01 -0.17 2.5
11.51 -10.37 -4.97 -0.48
11.17 -10.99 -1.7 0.99
10.61 -10.37 -0.82 -2.1
10.64 -9.42 -4.88 0.9
11.69 -10.61 1.04 4.8
10.44 -9.64 -1.46 -3.74
11.68 -9.89 -6.08 -1.3
10.12 -9.19 -3.75 1.96
9.53 -8.28 -3.49 -3.17
9.47 -9.33 -1.59 -0.37
10.02 -9.24 -3.53 1.57
9.72 -8.61 -4.11 1.86
10.48 -9.83 -2.59 2.53
10.35 -9.54 -4.0 -0.29
9.64 -8.51 -3.72 -2.58
10.56 -9.99 -3.42 0.31
9.64 -8.91 -3.55 0.92
9.93 -9.32 -3.22 -1.17
10.32 -10.16 -1.72 -0.45
10.57 -9.99 -3.05 -1.62
10.18 -9.92 -2.3 0.14
10.52 -9.96 -3.07 1.46
10.08 -9.61 -2.35 1.93
10.38 -10.16 -1.93 -0.96
10.24 -9.06 -4.76 -0.35
11.65 -11.07 -3.5 -1.04
11.36 -9.76 -4.18 4.03
9.77 -9.19 -3.26 0.52
11.33 -11.01 -1.96 1.77
10.08 -9.69 -2.53 1.08
10.22 -9.88 -1.2 2.33
10.26 -9.85 -2.62 -1.2
10.23 -9.11 -4.64 0.26
12.2 -11.35 -3.3 -3.0
10.4 -10.17 -2.08 -0.69
10.28 -8.41 -5.39 2.4
9.55 -8.72 -3.34 -2.0
11.07 -9.89 -3.95 -3.03
9.17 -8.92 -1.66 -1.3
11.67 -10.93 -3.92 1.19
10.86 -10.72 -1.69 -0.4
10.04 -9.33 -3.7 -0.04
9.44 -9.36 -1.21 -0.22
12.24 -10.13 -5.07 -4.63
10.21 -9.35 -2.45 -3.29
12.07 -9.97 -4.72 -4.89
11.18 -9.94 -3.45 -3.78
9.96 -9.2 -3.77 -0.53
11.68 -10.82 -4.37 0.38
9.52 -9.3 -2.02 -0.13
11.32 -10.9 -3.03 -0.4
10.29 -9.27 -3.41 2.91
9.81 -9.48 -1.19 -2.24
10.62 -9.78 -3.55 -2.11
10.3 -8.78 -4.7 2.62
9.42 -8.94 -2.97 0.01
10.41 -9.98 -2.94 0.11
9.46 -8.96 -0.88 -2.89
10.16 -9.82 -2.48 0.78
12.53 -12.24 -2.21 1.55
10.61 -10.08 -2.75 1.83
10.47 -9.87 -3.32 1.1
10.22 -9.73 -3.07 -0.46
10.63 -10.47 0.36 1.81
10.66 -9.64 -4.53 -0.3
11.69 -11.3 -2.93 0.53
10.46 -10.27 -1.93 0.26
10.9 -9.77 -4.73 -0.95
10.43 -9.65 -3.8 -1.15
10.72 -10.72 0.04 -0.27
9.77 -9.41 -2.59 0.44
11.01 -10.59 -1.46 -2.64
10.39 -9.2 -4.7 1.14
9.67 -9.6 -0.92 0.65
9.39 -9.17 -1.87 -0.75
10.2 -9.22 -1.74 -4.0
10.21 -9.71 -3.14 -0.36
10.43 -8.97 -5.24 0.87
11.18 -10.93 -2.28 0.44
10.91 -10.03 -4.3 -0.08
10.66 -10.5 -0.94 -1.58
11.94 -10.84 -4.93 0.92
9.94 -9.93 -0.32 0.43
10.0 -8.07 -1.7 -5.65
9.7 -9.12 -3.32 -0.27
11.43 -10.7 -3.29 -2.29
11.12 -8.79 -4.09 -5.45
11.44 -9.95 -5.54 1.04
11.7 -11.45 -2.39 0.26
10.64 -9.18 -5.12 -1.66
10.12 -9.87 -2.17 0.58
10.56 -9.98 -3.39 0.71
9.68 -9.23 -2.88 -0.48
12.04 -11.58 -3.23 -0.69
9.84 -8.87 -3.65 -2.17
10.89 -9.47 -4.06 3.56
9.67 -9.09 -2.67 -1.95
11.34 -11.09 -0.82 -2.2
11.84 -11.58 -2.49 -0.1
10.13 -9.6 -2.97 1.27
10.6 -9.56 -3.74 -2.64
10.89 -10.03 -4.19 -0.65
11.09 -10.14 -3.17 3.19
10.01 -9.54 -2.58 -1.6
10.43 -9.77 -3.41 1.29
11.64 -10.59 -3.72 -3.08
10.24 -9.37 -4.09 -0.64
9.99 -9.12 -3.53 -1.99
9.8 -8.83 -3.98 -1.47
10.98 -10.27 -3.12 2.3
9.86 -9.2 -3.38 -1.05
10.84 -10.21 -2.71 -2.42
9.5 -9.1 -2.71 -0.07
10.09 -9.88 -1.72 -1.05
9.76 -9.3 -2.92 -0.55
9.94 -8.56 -4.58 2.14
10.99 -10.05 -3.41 2.85
10.34 -9.55 -3.97 -0.03
9.65 -9.21 -2.85 -0.39
10.1 -9.61 -2.11 -2.3
9.8 -9.18 -3.19 -1.22
9.77 -9.46 -2.05 -1.34
9.83 -8.72 -4.26 1.6
11.09 -10.52 -3.51 -0.19
10.4 -10.0 -2.79 0.57
10.85 -10.0 -3.56 -2.25
9.39 -9.03 -2.56 -0.28
10.39 -9.68 -3.38 1.68
9.47 -9.43 -0.72 -0.57
9.33 -8.68 -3.35 0.68
9.72 -8.67 -3.55 2.57
9.33 -8.82 -2.49 1.71
11.15 -10.13 -4.4 -1.5
10.74 -10.48 -2.24 -0.7
10.24 -9.57 -3.31 1.53
9.7 -9.29 -2.76 -0.46
11.14 -10.14 -4.52 0.89
9.91 -9.31 -3.38 -0.24
9.58 -9.03 -3.19 -0.41
9.99 -9.37 -2.31 -2.58
10.11 -9.47 -3.51 -0.5
11.75 -10.8 -4.46 -1.24
9.98 -9.49 -1.86 -2.49
10.5 -9.87 -3.57 0.27
10.23 -9.86 0.59 -2.65
10.15 -9.69 -3.02 0.04
9.91 -9.46 -2.88 -0.66
11.09 -10.69 -2.86 0.62
9.48 -8.92 -2.83 1.49
11.16 -11.03 -1.65 0.27
10.48 -9.45 -4.51 0.45
11.15 -10.9 -2.23 0.84
11.97 -9.38 -5.54 -4.97
10.4 -8.5 -2.78 5.3
12.19 -8.68 -8.18 -2.51
12.5 -9.48 -6.06 -5.45
10.37 -10.33 0.45 0.77
10.43 -9.99 -1.48 2.59
11.52 -9.59 -2.79 5.74
13.22 -8.93 -6.29 -7.45
10.04 -9.96 -1.23 -0.17
10.91 -10.57 -1.94 -1.85
13.16 -9.77 -8.33 -2.88
10.53 -8.59 -6.04 0.84
12.35 -9.42 -6.38 -4.8
9.76 -8.53 -2.83 -3.8
8.6 -8.49 -1.28 0.58
9.91 -8.82 -2.59 3.7
11.65 -10.35 -0.41 5.33
10.03 -8.89 -4.59 0.57
10.12 -8.88 -4.84 -0.13
11.01 -8.43 -7.06 0.52
10.31 -8.73 -5.49 -0.07
13.67 -10.72 -6.03 -5.97
12.17 -9.93 -7.03 -0.17
11.14 -9.11 -6.16 1.76
13.93 -11.43 -4.74 6.39
13.55 -11.77 -6.22 2.53
11.19 -8.51 -7.19 -1.03
14.17 -10.09 -9.91 -0.88
10.68 -9.58 -4.64 -0.82
11.12 -9.96 -0.78 4.89
12.09 -8.2 -8.8 1.24
12.42 -8.92 -8.54 1.36
11.55 -10.32 -5.19 0.12
11.29 -9.72 -5.67 0.89
13.15 -9.31 -8.41 -3.93
13.05 -8.81 -6.55 -7.05
13.3 -10.62 -6.8 4.23
12.32 -8.96 -5.81 -6.15
11.65 -7.73 -6.5 -5.81
9.94 -8.16 -4.86 2.95
10.75 -8.98 -5.91 0.05
12.81 -10.0 -6.9 4.05
13.13 -7.49 -10.75 -0.83
12.49 -8.26 -8.04 -4.81
13.56 -9.61 -9.56 0.0
11.73 -8.42 -6.33 -5.16
12.61 -11.68 0.2 4.74
12.42 -9.12 -8.22 1.85
10.86 -7.81 -5.18 -5.48
12.37 -10.56 -6.11 -2.02
14.03 -10.67 -8.97 1.57
10.53 -10.07 -2.02 2.35
10.0 -9.88 0.83 1.33
11.01 -10.2 -4.11 0.37
10.67 -10.46 -1.03 1.82
10.05 -9.2 -3.62 1.81
12.13 -11.11 -3.57 3.3
11.61 -11.25 -2.86 -0.28
11.45 -11.17 0.15 -2.52
12.6 -11.87 -3.33 2.64
11.9 -11.4 -3.42 -0.01
12.76 -12.17 -3.22 -2.08
12.98 -12.62 -2.93 -0.74
11.92 -7.63 -6.53 -6.42
10.62 -8.96 -3.55 -4.45
11.83 -10.46 -5.1 -2.14
11.13 -8.73 -6.51 -2.28
9.5 -9.15 -2.18 -1.31
11.52 -9.63 -4.01 -4.89
12.04 -11.3 -3.58 -2.08
12.21 -11.14 -4.97 -0.45
11.48 -10.57 -3.52 -2.77
12.55 -11.12 -5.82 0.03
11.32 -10.98 -2.71 0.29
11.37 -11.03 -2.48 -1.2
10.38 -9.75 -2.81 2.19
10.46 -9.69 -3.91 -0.3
9.96 -9.21 -2.84 -2.5
11.19 -10.85 0.27 2.73
11.62 -11.42 -2.11 0.09
11.71 -11.52 -2.06 -0.47
10.85 -9.9 -3.87 -2.17
11.72 -11.39 -2.38 1.35
10.77 -10.54 -1.84 -1.25
11.36 -10.96 -2.33 -1.87
11.88 -11.19 -3.99 -0.34
11.64 -10.81 -4.13 -1.23
10.86 -10.84 -0.38 0.56
9.85 -9.54 -1.87 -1.57
10.61 -10.33 -2.42 -0.23
10.91 -9.88 -4.15 -2.04
9.55 -9.05 -2.2 -2.11
11.97 -11.14 -4.29 -0.83
9.82 -9.81 -0.27 0.27
11.85 -10.88 -4.61 -0.82
11.12 -8.52 -2.99 -6.48
11.49 -11.13 -2.67 0.96
15.36 -14.61 -4.57 -1.16
11.32 -10.27 -4.21 2.19
14.46 -12.44 -7.33 -0.95
11.66 -10.62 0.85 -4.73
12.84 -10.29 -2.29 -7.32
13.53 -10.41 -8.26 -2.53
14.61 -10.86 -2.92 -9.34
12.6 -11.76 1.66 -4.2
16.26 -15.05 -6.04 1.19
12.03 -10.53 -1.93 -5.5
12.73 -11.61 -4.43 2.73
11.98 -10.05 -3.26 -5.66
12.91 -12.26 -3.88 1.15
13.54 -10.02 -8.56 -3.11
13.24 -11.42 -4.72 4.76
12.71 -10.84 -4.75 -4.64
12.24 -9.25 -6.95 4.0
12.37 -10.1 -4.59 -5.46
14.36 -13.16 -0.11 5.75
13.99 -11.93 -4.08 6.05
14.64 -13.67 -5.05 -1.42
14.24 -12.89 -3.7 4.77
11.17 -10.09 -2.96 -3.76
10.15 -7.77 -2.88 5.86
14.66 -11.7 -8.66 -1.68
14.78 -12.16 -5.75 -6.12
14.08 -12.01 -7.13 1.77
12.04 -11.0 2.49 4.21
11.27 -10.42 0.9 -4.21
12.43 -6.89 -7.59 -7.04
11.29 -10.39 -4.3 -1.02
12.98 -11.53 0.12 -5.97
10.83 -9.64 -2.11 -4.46
12.24 -6.95 -4.22 -9.15
13.36 -10.49 -3.83 7.34
11.64 -9.74 -2.29 -5.94
14.64 -12.9 -6.16 3.17
14.33 -13.28 -4.81 2.44
12.21 -11.4 2.6 3.52
14.35 -12.76 -1.53 6.38
12.53 -10.18 -3.65 -6.33
13.28 -9.64 -8.27 -3.9
14.27 -12.69 -6.52 -0.43
12.66 -9.94 1.54 -7.69
14.69 -9.6 -6.2 -9.23
14.38 -13.47 -4.82 -1.46
14.79 -13.04 -1.98 6.7
10.72 -8.56 3.14 -5.63
14.19 -10.29 -2.77 -9.37
11.73 -8.04 -6.79 -5.18
12.73 -9.12 -6.3 6.27
12.14 -10.67 -2.46 -5.25
14.84 -10.23 -8.53 6.55
15.31 -13.35 -7.21 2.0
11.6 -10.13 -4.7 -3.13
11.94 -11.14 -0.53 4.27
15.0 -14.53 -3.5 -1.33
14.0 -9.99 -4.85 -8.52
14.05 -13.2 -4.45 -1.83
11.93 -11.25 -2.9 2.71
12.57 -8.78 -5.25 -7.3
10.71 -10.42 2.19 -1.06
13.73 -8.64 -8.83 -6.0
9.93 -8.43 -3.49 -3.92
13.34 -12.75 1.05 3.76
11.0 -8.95 -5.12 -3.84
11.36 -9.45 -5.74 -2.64
14.25 -13.11 -5.34 1.68
11.61 -9.42 1.66 -6.58
14.39 -13.85 -3.01 2.49
11.41 -10.81 -2.06 -3.0
13.71 -12.89 -4.67 -0.09
12.0 -10.18 -2.81 5.7
11.57 -6.29 -5.62 -7.93
11.52 -9.65 -1.84 6.03
10.55 -8.89 -4.26 -3.76
13.4 -9.03 -3.16 -9.38
9.39 -8.77 -1.02 -3.2
10.12 -8.92 -2.35 -4.16
10.54 -9.32 -1.05 -4.8
13.53 -11.3 -4.66 5.81
13.69 -12.13 -5.11 -3.74
11.92 -11.45 2.4 2.3
10.22 -9.13 -2.15 4.05
12.51 -11.36 0.85 5.17
11.74 -10.59 -4.89 -1.27
11.04 -8.73 -5.54 -3.87
9.89 -9.08 -3.74 1.22
11.61 -9.38 -5.56 4.0
10.97 -10.37 -3.09 1.82
9.92 -9.38 -2.48 2.05
9.45 -6.54 -1.93 -6.54
8.78 -8.68 -1.05 0.79
9.64 -9.01 -2.35 -2.49
9.72 -8.3 -2.68 -4.28
9.79 -8.79 -3.52 -2.49
9.44 -7.98 -2.45 -4.4
10.16 -9.0 -1.81 -4.37
9.07 -8.5 -1.94 -2.5
9.52 -8.93 -2.18 -2.47
9.36 -8.67 -2.08 -2.85
9.04 -8.88 -1.33 -1.01
9.57 -8.43 -1.09 -4.4
10.12 -9.47 -1.82 -3.08
9.97 -9.46 -2.99 -1.03
8.9 -8.47 -1.58 -2.23
9.28 -7.58 -2.61 -4.67
10.41 -10.04 -2.61 -0.95
10.03 -9.45 -2.12 -2.6
9.17 -9.06 -1.1 -0.9
9.64 -9.26 -2.65 0.26
8.47 -8.46 -0.11 0.35
9.95 -9.63 -2.42 -0.63
9.11 -8.78 -2.13 -1.17
9.84 -9.21 -3.15 -1.46
12.71 -10.69 4.27 -5.39
11.55 -10.08 0.61 -5.6
13.0 -10.1 1.72 -8.01
9.1 -8.62 -0.33 -2.91
12.9 -11.79 3.65 -3.75
12.48 -9.95 4.65 -5.94
11.55 -11.02 0.8 -3.37
10.76 -8.18 5.54 -4.26
12.57 -10.3 4.61 -5.53
10.93 -10.38 3.01 -1.65
9.53 -8.06 0.81 -5.03
12.21 -9.65 0.52 -7.47
10.66 -9.92 0.99 -3.77
11.83 -9.06 0.21 -7.61
11.84 -8.49 -3.52 -7.46
11.98 -10.15 2.86 -5.68
11.89 -9.93 2.83 -5.9
11.79 -11.29 3.05 -1.44
11.08 -10.97 0.37 -1.5
12.14 -10.65 3.99 -4.24
11.5 -8.09 0.21 -8.17
11.09 -8.94 3.01 -5.84
12.01 -11.59 0.32 -3.12
13.0 -10.64 0.13 -7.48
12.89 -10.17 2.16 -7.61
11.91 -11.58 1.23 -2.47
11.27 -7.54 1.22 -8.28
11.6 -10.66 2.6 -3.74
10.4 -9.06 1.49 -4.88
11.98 -10.33 3.13 -5.18
10.51 -8.73 3.44 -4.71
12.66 -11.95 4.02 -1.1
10.86 -9.82 0.43 -4.63
12.65 -11.6 1.34 -4.88
10.61 -9.77 2.38 -3.4
11.59 -9.25 1.55 -6.81
12.96 -10.95 -1.75 -6.72
13.3 -12.42 3.71 -2.95
10.91 -10.03 2.87 -3.17
10.03 -9.61 1.68 -2.34
12.44 -12.4 0.48 -0.89
12.84 -11.46 2.0 -5.42
12.39 -10.7 2.41 -5.77
10.62 -10.18 0.16 -3.03
11.63 -9.36 2.62 -6.38
10.06 -8.43 3.69 -4.08
12.97 -9.64 3.3 -8.01
11.0 -10.68 -1.67 -2.03
12.54 -9.64 4.35 -6.75
11.89 -10.06 -1.45 -6.16
10.88 -10.67 -0.89 -1.94
11.56 -9.53 1.17 -6.44
10.67 -9.48 -0.24 -4.91
10.44 -10.1 1.01 -2.46
12.36 -10.87 4.81 -3.41
11.48 -11.0 -2.39 -2.25
9.51 -9.4 0.43 -1.37
10.61 -10.16 2.84 -1.09
11.75 -8.81 -0.51 -7.75
11.54 -9.39 -1.38 -6.56
11.41 -9.1 0.74 -6.85
11.3 -8.52 1.91 -7.18
10.75 -8.1 4.35 -5.56
12.22 -10.07 2.38 -6.51
11.53 -9.83 3.15 -5.14
11.45 -10.79 0.94 -3.7
10.93 -9.13 3.68 -4.75
13.22 -11.39 -2.58 -6.18
11.05 -9.83 2.25 -4.51
8.89 -7.1 1.73 -5.07
10.89 -9.12 -0.64 -5.92
12.3 -9.35 -1.78 -7.79
10.51 -9.47 -0.4 -4.54
12.37 -11.9 1.54 -3.01
9.75 -7.99 1.61 -5.35
13.75 -11.84 0.29 -7.0
11.06 -9.31 2.53 -5.4
12.06 -9.86 4.84 -4.99
13.01 -9.12 -0.29 -9.28
11.78 -8.87 1.47 -7.61
11.95 -9.18 0.82 -7.61
10.32 -9.02 1.12 -4.89
10.43 -8.75 3.0 -4.81
11.99 -10.88 -1.73 -4.73
11.83 -8.46 -0.14 -8.26
11.7 -9.88 4.36 -4.49
10.32 -9.9 0.94 -2.75
10.98 -8.87 0.27 -6.46
10.73 -8.65 1.2 -6.24
10.32 -8.28 0.04 -6.16
10.29 -7.83 0.17 -6.67
11.58 -9.69 0.87 -6.29
12.28 -11.1 3.49 -3.91
11.03 -9.74 -0.45 -5.15
12.11 -10.69 0.61 -5.65
10.35 -8.64 2.17 -5.27
12.9 -10.84 1.26 -6.87
11.41 -8.74 -0.17 -7.32
11.55 -10.83 -0.26 -4.0
11.49 -11.35 1.41 -1.07
9.71 -8.84 0.46 -3.99
11.54 -9.55 1.7 -6.24
10.99 -7.61 -2.33 -7.58
12.66 -11.34 0.83 -5.56
11.24 -9.09 -0.52 -6.59
11.22 -10.08 2.97 -3.91
11.89 -9.19 1.03 -7.47
11.41 -10.31 -0.09 -4.88
13.46 -10.29 2.49 -8.31
11.77 -9.12 1.97 -7.18
10.35 -8.94 1.21 -5.07
11.04 -10.5 2.16 -2.65
10.18 -8.02 1.15 -6.16
11.23 -10.58 3.03 -2.27
11.74 -10.44 3.75 -3.82
11.92 -9.44 6.01 -4.11
11.22 -10.19 2.04 -4.23
10.18 -8.96 1.45 -4.61
11.17 -10.75 2.47 -1.75
12.74 -11.55 -0.62 -5.34
9.41 -7.73 2.3 -4.84
12.24 -10.38 1.01 -6.4
11.04 -9.66 0.59 -5.32
11.95 -10.14 2.78 -5.67
11.95 -8.68 1.05 -8.15
11.7 -10.22 2.74 -5.0
12.12 -11.45 3.07 -2.52
9.47 -7.18 -1.02 -6.1
11.18 -8.24 3.69 -6.59
11.08 -8.12 -0.94 -7.47
12.73 -10.4 2.56 -6.88
10.57 -8.93 3.77 -4.21
11.09 -10.14 -1.74 -4.13
11.05 -7.94 1.79 -7.48
10.55 -9.21 3.35 -3.91
10.2 -9.41 2.8 -2.76
10.93 -9.48 0.81 -5.39
11.88 -11.09 0.0 -4.27
11.62 -8.91 3.15 -6.75
10.19 -8.56 3.47 -4.3
11.09 -10.81 -0.75 -2.36
9.75 -8.61 0.79 -4.49
11.44 -8.35 0.35 -7.81
9.93 -8.18 2.08 -5.23
12.01 -11.4 1.72 -3.36
10.31 -8.98 1.32 -4.87
10.34 -9.61 0.14 -3.82
11.46 -10.49 1.5 -4.36
11.85 -11.33 0.36 -3.48
12.15 -10.03 5.04 -4.64
9.66 -9.48 0.81 -1.65
11.83 -8.66 3.37 -7.32
11.21 -8.64 3.46 -6.26
9.69 -8.58 2.39 -3.81
8.75 -7.67 0.8 -4.14
11.38 -9.59 2.91 -5.39
12.27 -10.61 5.76 -2.16
12.01 -10.68 2.48 -4.91
9.24 -8.63 2.23 -2.41
10.94 -10.08 2.93 -3.08
12.09 -10.75 2.48 -4.93
11.02 -9.38 3.02 -4.93
13.08 -9.45 2.4 -8.71
10.67 -10.11 -1.62 -2.99
10.94 -8.56 6.07 -3.1
11.72 -10.49 2.24 -4.71
11.98 -10.7 3.03 -4.43
10.7 -8.88 2.19 -5.55
9.97 -9.64 2.53 0.24
11.55 -9.21 -0.71 -6.93
11.22 -10.1 1.34 -4.71
11.35 -10.52 0.6 -4.22
11.44 -10.0 0.7 -5.51
12.26 -11.2 -0.07 -4.98
11.3 -9.26 4.03 -5.06
11.38 -8.12 1.62 -7.8
10.23 -9.21 3.73 -2.41
9.65 -6.83 -0.6 -6.79
11.48 -10.1 4.93 -2.34
12.16 -10.35 2.76 -5.75
11.09 -8.05 2.61 -7.16
9.41 -8.01 0.93 -4.86
10.68 -10.21 3.07 -0.61
10.89 -9.77 -0.58 -4.76
12.68 -11.74 2.9 -3.82
11.88 -10.66 2.47 -4.61
11.01 -9.55 1.52 -5.27
11.31 -9.97 -0.1 -5.34
12.29 -11.16 2.19 -4.66
11.88 -10.11 0.97 -6.18
12.94 -9.23 0.06 -9.07
11.28 -9.85 -0.14 -5.49
10.28 -8.87 5.17 0.55
10.36 -8.19 1.48 -6.16
10.91 -9.24 2.0 -5.45
11.86 -10.96 3.99 -2.12
9.53 -9.1 0.45 -2.77
11.25 -10.27 2.62 -3.77
10.3 -9.4 1.53 -3.92
12.68 -11.22 0.12 -5.9
9.87 -8.66 -1.17 -4.6
10.75 -9.42 1.18 -5.04
12.89 -12.23 0.65 -4.04
10.91 -8.9 3.46 -5.27
10.7 -10.23 1.72 -2.63
10.71 -9.6 2.5 -4.03
11.55 -9.8 0.37 -6.11
10.86 -10.43 1.94 -2.31
13.55 -12.05 4.38 -4.37
11.96 -11.13 4.37 -0.35
10.6 -8.29 4.04 -5.22
9.42 -9.38 0.35 -0.81
13.24 -12.35 1.4 -4.57
11.14 -8.89 2.43 -6.25
12.31 -10.92 3.47 -4.5
11.31 -9.5 2.8 -5.47
11.49 -9.73 1.3 -5.98
11.94 -11.55 0.78 -2.94
10.75 -9.94 0.55 -4.07
10.92 -10.7 -1.51 -1.59
12.14 -9.6 3.19 -6.71
10.95 -9.15 2.62 5.42
10.5 -9.95 -0.96 3.22
10.45 -10.09 2.1 1.73
10.77 -9.82 -4.3 -1.02
9.42 -8.75 -2.79 -2.09
11.08 -8.95 -5.06 -4.13
11.05 -9.4 -5.15 -2.7
10.18 -9.08 -4.45 -1.17
10.36 -8.86 -3.11 -4.35
11.98 -7.79 -5.99 -6.85
10.22 -10.18 -0.86 0.15
15.4 -11.34 -3.94 -9.65
9.93 -8.65 -1.57 -4.62
13.04 -11.92 -2.7 -4.56
9.66 -9.46 -0.61 -1.85
10.31 -8.37 -4.46 -4.04
14.62 -13.94 -3.69 2.39
11.02 -8.72 -1.84 -6.49
10.9 -10.44 -2.15 -2.29
11.12 -9.5 -2.82 -5.04
11.26 -11.02 -2.27 -0.54
13.81 -6.29 -7.44 -9.79
11.22 -8.82 -3.02 -6.25
11.22 -10.14 -1.39 -4.59
12.7 -8.47 -6.25 -7.1
11.79 -7.12 -7.03 -6.22
9.72 -7.44 -1.62 -6.05
12.69 -11.63 -4.28 -2.72
11.36 -9.95 -0.6 -5.45
11.64 -8.32 -5.11 -6.33
11.45 -9.12 -0.75 6.89
10.45 -10.36 -1.28 -0.44
12.87 -10.82 -4.64 -5.19
13.05 -11.8 3.53 4.32
13.64 -9.88 -5.77 -7.43
11.43 -11.21 -2.03 0.96
11.3 -11.2 -1.26 0.78
11.22 -9.72 -2.6 -4.98
12.6 -8.67 -3.15 -8.58
10.05 -5.66 -5.34 -6.37
10.65 -6.55 -4.97 -6.77
11.64 -11.38 -2.44 -0.24
11.59 -7.73 -5.24 -6.86
10.81 -9.33 -3.59 -4.09
10.62 -10.23 -2.55 -1.31
10.84 -9.25 -2.91 -4.84
10.49 -10.38 -0.64 1.41
10.37 -8.13 -2.7 -5.84
11.03 -8.13 -5.07 -5.47
12.69 -8.29 -5.52 -7.86
11.45 -8.9 -3.79 -6.12
13.23 -11.88 -3.59 -4.58
10.73 -9.55 -1.55 -4.65
15.04 -11.86 3.48 8.57
11.58 -11.26 -1.99 1.87
9.38 -8.49 0.05 -3.98
9.56 -8.31 0.47 -4.7
11.53 -9.49 -5.56 -3.45
10.04 -6.96 -1.88 -6.99
13.44 -11.73 -6.45 -1.19
9.98 -7.71 -0.65 -6.3
13.22 -7.59 -5.62 -9.25
13.96 -12.83 -0.82 5.44
13.98 -11.28 -6.12 5.53
13.49 -12.48 -4.8 1.76
12.13 -8.11 -5.26 -7.32
13.23 -11.17 -2.72 -6.54
10.76 -10.33 2.74 -1.18
10.97 -10.71 2.18 -0.91
11.93 -7.51 -5.81 -7.23
12.15 -9.51 -3.41 -6.75
14.33 -13.04 -1.99 -5.61
11.88 -9.36 -4.74 -5.56
10.37 -9.88 -0.28 -3.13
12.44 -12.21 -1.15 -2.08
9.0 -8.91 1.05 -0.7
11.12 -9.43 -3.4 -4.8
9.79 -9.03 1.02 3.64
10.59 -8.91 -0.43 -5.71
12.61 -10.95 0.56 -6.23
12.59 -12.28 -1.92 2.0
14.91 -11.96 -2.85 8.42
9.44 -8.62 0.16 -3.86
10.64 -8.68 -1.88 -5.86
11.66 -11.19 -3.2 0.65
11.07 -7.11 -5.28 -6.65
10.96 -10.61 -2.34 1.4
12.24 -11.16 -3.97 -3.07
12.0 -10.16 -4.78 -4.22
11.4 -9.82 -4.06 -4.13
11.08 -10.74 -2.18 1.62
12.77 -9.24 -4.69 -7.47
12.99 -10.67 -4.68 -5.74
11.8 -7.96 -4.67 -7.36
13.17 -9.33 -4.47 -8.16
11.86 -11.39 -3.3 0.02
11.9 -10.69 -2.2 -4.73
11.7 -10.63 1.37 -4.69
12.56 -8.94 -5.1 -7.2
12.8 -7.92 -5.13 -8.64
10.53 -8.92 -2.63 -4.96
14.67 -8.59 -5.13 -10.72
12.73 -10.34 -5.8 -4.65
10.52 -8.74 -4.15 -4.13
10.17 -6.39 -2.88 -7.37
11.96 -11.44 -2.86 -2.01
11.47 -8.18 -4.4 -6.74
10.44 -9.06 -1.7 -4.9
15.18 -8.72 -8.45 -9.11
10.52 -10.37 -1.8 0.11
11.73 -10.24 -0.9 -5.67
12.59 -9.01 -5.46 -6.9
12.11 -10.32 -3.94 -4.96
12.46 -8.41 -5.77 -7.16
12.67 -11.73 -2.23 4.22
12.64 -11.89 -1.32 -4.08
10.82 -10.58 -2.02 -0.95
10.78 -10.48 -1.25 -2.18
13.15 -11.52 -4.38 -4.59
12.68 -11.36 -3.47 -4.44
10.57 -10.11 2.52 -1.77
12.08 -9.04 -4.62 -6.55
11.37 -9.6 -3.84 -4.74
11.04 -9.61 -2.27 -4.93
10.62 -10.01 0.02 -3.53
12.37 -12.04 2.53 -1.25
12.1 -10.11 -4.72 -4.68
13.64 -11.99 -4.05 -5.07
10.96 -6.11 -2.55 -8.73
12.3 -11.26 -1.51 -4.7
12.59 -8.63 -4.14 -8.18
11.52 -10.32 -3.79 -3.42
11.19 -7.11 -3.65 -7.83
11.53 -7.98 -5.08 -6.6
11.53 -11.52 -0.08 0.53
13.05 -12.77 1.2 2.43
10.72 -9.86 -2.07 -3.65
12.93 -6.72 -8.25 -7.35
11.93 -9.86 -1.58 -6.52
14.76 -11.51 6.83 6.24
9.02 -7.2 -1.7 -5.17
12.07 -7.48 -5.59 -7.65
12.12 -10.45 -4.58 -4.09
11.71 -9.56 -2.63 -6.24
10.91 -10.77 -1.52 -0.8
11.05 -9.31 -3.92 -4.48
14.74 -14.6 0.01 -2.02
11.28 -7.88 -4.93 -6.4
11.13 -6.71 -4.7 -7.53
12.48 -10.7 -1.79 6.17
10.52 -10.26 1.86 -1.41
11.1 -9.37 -3.47 -4.83
10.82 -9.05 -1.38 -5.78
10.8 -10.52 -2.4 -0.55
11.14 -9.5 -3.4 -4.72
11.16 -9.76 1.41 -5.23
11.51 -7.26 -5.87 -6.73
10.45 -9.89 1.51 -3.01
10.92 -9.05 -2.37 -5.63
10.05 -9.83 -1.32 -1.59
10.62 -7.59 -1.58 -7.25
9.98 -7.19 -1.58 -6.73
11.56 -8.17 -4.82 -6.61
10.7 -9.97 -2.63 -2.88
13.12 -12.04 -0.76 5.16
13.24 -11.91 -3.07 -4.92
14.17 -11.92 -2.66 7.18
11.93 -11.25 -3.59 -1.68
11.38 -9.11 -4.21 -5.36
12.21 -8.15 -5.29 -7.39
11.17 -10.81 -1.92 2.08
10.8 -10.58 -1.8 -1.17
15.56 -15.12 -3.38 1.4
10.65 -10.53 -1.54 0.46
12.57 -10.56 -2.45 -6.36
15.08 -12.37 -3.75 7.76
12.15 -10.73 -4.62 -3.33
13.35 -9.57 -5.44 -7.55
14.42 -4.87 -11.58 -7.07
11.34 -11.02 -2.08 1.7
12.89 -12.75 -0.6 -1.76
11.55 -9.13 -4.52 -5.45
11.2 -9.95 -3.18 -4.05
10.06 -8.68 -1.79 -4.77
13.56 -9.81 -5.57 -7.51
11.64 -10.6 -4.01 -2.66
14.85 -11.04 -6.26 7.72
12.73 -11.76 -4.48 -1.89
10.28 -10.14 -0.79 1.54
11.58 -9.84 -3.98 -4.62
11.68 -8.77 -5.16 -5.74
15.33 -13.92 -4.55 4.53
11.04 -10.66 -2.78 -0.77
11.11 -10.66 -2.0 2.4
11.33 -7.38 -6.01 -6.15
11.73 -7.68 -5.64 -6.83
10.56 -9.39 -1.27 -4.65
11.98 -7.73 -3.56 -8.43
13.83 -7.39 -8.82 -7.66
13.51 -9.37 -7.34 -6.39
12.94 -9.82 -8.38 -1.01
12.66 -7.83 -9.95 0.05
11.77 -9.68 0.47 6.68
11.13 -9.27 -6.08 0.91
12.78 -11.12 -5.71 2.68
11.49 -11.1 -2.36 1.82
12.89 -10.54 -7.39 -0.65
11.8 -11.34 -3.24 0.42
11.87 -8.38 -7.66 -3.45
9.39 -8.54 0.55 3.87
11.48 -10.05 -5.49 0.82
10.59 -9.09 -4.12 3.53
11.91 -9.54 -7.05 -1.0
12.56 -11.05 -5.94 -0.63
14.04 -11.14 -3.29 -7.89
12.4 -7.61 -8.89 4.11
13.72 -11.87 -5.93 -3.48
10.73 -8.47 -5.19 4.07
11.08 -9.7 -4.67 -2.62
10.12 -9.46 0.21 3.59
10.44 -9.52 -2.41 3.53
12.46 -8.68 -4.15 -7.92
10.65 -7.9 -5.92 3.99
11.78 -9.4 -6.75 -2.2
12.17 -10.72 -2.92 4.96
13.06 -12.49 -3.59 1.29
11.78 -9.67 -4.71 4.79
12.15 -9.12 -7.88 -1.52
11.48 -8.23 -6.35 4.88
10.7 -9.72 -3.97 2.07
11.15 -9.03 -5.98 2.66
12.36 -9.57 -6.94 -3.61
13.49 -10.2 -5.9 -6.57
13.18 -12.23 -4.3 2.38
11.82 -9.54 -6.76 1.72
12.27 -8.47 -8.18 3.43
11.64 -10.03 -5.76 1.33
11.0 -8.56 -6.42 2.57
11.77 -10.26 -4.88 3.08
11.58 -9.57 -5.37 3.69
11.49 -7.29 -8.75 1.52
12.17 -8.08 -8.16 4.05
11.31 -8.16 -5.45 -5.62
9.69 -7.25 2.1 6.07
11.7 -11.36 -2.66 0.91
12.73 -10.24 -7.27 2.07
11.95 -9.87 -5.84 3.35
11.18 -9.28 -5.0 3.71
10.37 -10.03 0.33 2.59
11.49 -8.52 -6.42 4.25
12.32 -9.29 0.26 8.08
11.01 -9.33 -5.57 1.74
13.28 -12.11 -5.22 1.64
11.61 -10.64 -4.27 1.81
12.03 -8.52 -7.51 3.99
14.12 -11.91 -7.54 0.94
13.54 -11.0 -1.95 7.64
13.74 -11.31 -5.1 5.92
11.94 -9.91 -6.01 2.84
10.3 -7.33 -6.95 2.02
11.7 -9.79 -5.16 3.8
10.46 -8.92 -3.69 4.04
11.07 -8.48 -5.17 4.88
11.18 -10.96 -1.98 0.92
9.47 -8.86 -3.32 0.27
10.57 -8.56 -6.19 0.21
9.96 -8.27 0.5 5.54
11.14 -6.92 -8.17 3.08
12.17 -10.4 -5.56 3.01
11.53 -8.78 -6.62 3.47
11.6 -9.14 -6.34 3.26
11.46 -10.2 -4.92 1.75
13.18 -10.11 -5.74 -6.21
12.04 -8.94 -7.83 1.89
11.89 -10.34 -4.65 3.58
12.92 -8.6 -9.41 2.11
12.4 -10.68 -5.9 2.25
11.52 -9.43 -6.56 0.88
13.09 -10.02 -7.44 -3.94
10.61 -8.8 -5.5 2.25
10.85 -9.3 -5.14 2.17
14.3 -11.45 -8.3 2.09
13.48 -10.09 -8.34 3.2
11.77 -9.56 -5.93 3.46
11.47 -8.8 -7.25 -1.3
9.42 -7.63 1.46 5.34
14.35 -13.0 -4.17 -4.42
10.82 -8.32 -5.38 4.32
11.01 -9.04 -2.09 5.92
13.78 -9.3 -8.14 6.09
11.18 -10.27 -4.28 1.11
11.58 -8.09 -6.24 5.45
12.52 -11.47 -3.92 -3.14
12.55 -10.58 -1.17 6.65
11.58 -8.84 -6.76 3.18
10.8 -8.24 -5.42 4.39
9.31 -7.49 -0.91 5.46
11.14 -9.21 -5.63 2.75
10.3 -8.71 0.24 5.5
12.28 -10.31 -6.57 1.19
13.12 -8.99 -9.38 -1.83
11.5 -8.74 -5.76 4.75
12.36 -9.07 -8.32 -1.08
10.95 -10.12 -3.96 -1.34
14.37 -11.58 -4.22 7.4
15.11 -12.16 -8.17 3.69
11.65 -10.01 -2.17 -5.55
11.66 -10.3 -5.47 0.18
14.39 -12.26 -3.82 -6.5
11.32 -9.76 0.23 5.72
11.49 -11.09 -0.68 2.95
14.16 -13.25 -4.75 -1.58
15.1 -12.28 -6.7 5.7
11.43 -9.37 -5.81 2.99
11.38 -9.72 -5.29 2.68
10.58 -8.39 0.39 6.43
12.31 -8.27 -9.09 -0.74
11.51 -9.37 -6.67 0.52
10.67 -8.7 -4.96 3.69
12.26 -7.53 -9.67 -0.3
11.56 -10.13 -4.48 3.32
13.64 -13.54 -0.4 1.6
11.16 -10.16 -2.05 4.13
12.09 -8.89 -6.8 4.55
10.47 -8.91 -5.38 -1.18
13.43 -10.44 -8.37 1.17
12.35 -9.29 -7.11 3.94
9.83 -8.61 -4.67 -0.87
13.72 -10.16 -8.63 3.24
12.24 -10.86 -4.13 3.83
12.95 -10.74 -5.95 -4.13
10.84 -8.65 -4.95 4.25
13.73 -11.52 -0.33 -7.47
10.39 -8.68 1.47 5.51
15.28 -11.58 -6.55 -7.51
11.9 -10.82 -4.6 1.83
12.02 -10.38 -5.97 0.99
10.59 -8.64 -1.97 -5.79
12.25 -11.32 -3.99 -2.46
11.1 -9.0 -5.66 -3.18
10.59 -9.75 1.1 3.98
12.26 -8.48 -8.36 2.9
10.04 -7.35 1.42 6.69
11.37 -9.24 -6.44 1.53
11.19 -9.23 -5.64 2.86
14.9 -10.92 -8.82 4.99
11.27 -8.64 -5.32 4.91
11.29 -9.6 -5.49 2.31
11.09 -9.5 -4.29 3.76
11.93 -10.97 -3.79 2.74
11.35 -8.7 -5.49 4.8
15.01 -11.11 -9.83 -2.3
10.9 -9.01 0.34 6.12
11.21 -10.69 -3.29 -0.67
13.38 -10.38 -8.32 1.39
10.82 -9.33 -2.45 4.9
11.77 -9.99 -5.17 -3.49
12.29 -9.52 -3.3 7.04
13.12 -11.61 -5.08 3.39
11.09 -10.9 1.68 1.17
11.92 -11.57 -0.8 2.73
10.91 -9.42 -2.74 4.77
10.28 -8.67 -4.72 2.87
14.14 -10.92 -7.25 -5.32
11.69 -9.2 -6.07 3.91
11.2 -8.47 -7.26 -1.01
11.55 -10.22 -4.98 2.0
11.05 -10.76 -2.54 -0.01
10.39 -8.58 -5.79 -0.84
13.39 -9.99 -4.44 -7.74
13.79 -10.84 -6.49 -5.51
11.79 -8.21 -8.09 2.51
10.81 -8.65 -5.82 2.85
10.56 -8.78 1.15 5.76
11.22 -8.51 -5.51 4.8
11.64 -9.57 -5.77 3.24
12.41 -11.4 -3.99 2.88
10.64 -8.79 -5.51 2.39
12.24 -9.88 -6.15 -3.76
12.19 -8.92 -6.85 4.71
10.63 -9.34 -0.02 5.07
10.55 -8.59 -5.56 2.58
10.48 -8.18 -5.98 2.65
12.79 -10.36 -5.19 -5.42
11.92 -10.8 -2.87 4.16
11.46 -9.44 -5.72 3.08
15.08 -12.45 -7.4 -4.22
13.55 -11.24 -5.41 5.29
11.7 -9.49 -6.84 -0.08
12.76 -11.18 -6.13 0.59
15.62 -10.99 -11.0 1.46
12.57 -8.1 -6.23 -7.32
15.56 -12.03 -9.86 0.03
11.58 -10.98 -3.54 -1.01
11.68 -9.54 -6.18 2.7
10.38 -9.1 0.25 4.97
11.3 -8.73 -7.13 0.81
13.75 -11.31 -7.63 1.73
10.97 -9.85 -4.84 0.23
10.67 -8.17 -6.32 2.69
11.18 -8.83 -6.64 -1.66
12.56 -12.04 -2.96 -2.01
11.99 -6.5 -9.88 -1.97
13.58 -11.08 0.71 -7.83
11.42 -8.69 1.03 -7.34
10.76 -9.58 2.59 -4.17
11.32 -9.35 0.3 -6.38
12.09 -10.89 1.26 -5.12
10.63 -7.97 -0.02 -7.03
10.52 -9.45 -1.19 -4.46
10.44 -9.06 -2.02 -4.78
11.23 -8.88 2.25 -6.49
12.13 -10.0 2.96 -6.19
11.29 -10.3 -1.61 -4.35
12.18 -10.22 0.42 -6.62
12.02 -10.26 1.88 -5.97
11.43 -9.63 -2.91 -5.44
9.94 -9.51 1.22 -2.64
12.77 -10.66 -0.95 -6.98
9.7 -8.65 -0.75 -4.33
11.32 -10.66 1.66 -3.43
10.91 -10.57 -0.43 -2.66
11.6 -8.71 2.45 -7.26
10.77 -10.3 1.31 -2.86
12.16 -10.94 -0.22 -5.3
12.72 -12.05 -3.34 -2.34
10.94 -9.38 1.55 -5.4
10.99 -9.77 0.38 -5.03
13.1 -11.15 0.23 -6.86
9.77 -8.65 1.15 -4.4
14.06 -10.3 4.29 -8.56
12.66 -10.61 -0.59 -6.89
10.26 -9.27 3.78 -2.24
11.48 -10.61 1.17 -4.22
11.33 -9.97 2.75 -4.63
10.88 -9.39 -1.31 -5.32
12.38 -10.19 3.56 -6.06
11.97 -8.53 -0.81 -8.36
12.74 -12.17 0.52 3.73
11.73 -8.84 -0.33 -7.7
11.76 -10.18 3.18 -4.94
9.95 -9.56 2.03 -1.86
11.7 -10.02 -1.38 -5.88
11.14 -10.82 -0.18 -2.65
12.58 -11.96 1.33 -3.65
12.42 -9.99 1.99 -7.11
11.01 -8.77 -2.68 -6.11
13.92 -12.09 -2.31 -6.5
11.34 -10.07 0.0 -5.22
12.65 -12.49 0.82 -1.77
10.29 -9.78 2.54 -1.97
12.88 -12.25 -1.24 -3.78
12.59 -11.94 -2.61 -3.01
13.39 -13.32 -1.34 0.35
9.67 -8.48 1.73 -4.32
10.69 -7.33 1.68 -7.59
11.58 -10.29 -1.8 -5.01
12.88 -11.15 -0.26 -6.45
10.48 -8.32 -0.71 -6.32
10.25 -9.18 -0.23 -4.55
13.02 -11.81 -0.91 -5.41
11.93 -9.93 0.27 -6.59
11.04 -7.63 -1.41 -7.85
13.52 -12.81 0.88 -4.23
11.26 -9.13 -1.12 -6.5
11.47 -10.15 2.27 -4.84
10.61 -8.62 -0.19 -6.19
10.8 -9.71 3.16 -3.52
11.13 -9.5 1.85 -5.5
10.68 -9.01 1.44 -5.55
11.41 -11.13 2.41 0.66
10.6 -9.48 -0.99 -4.64
12.42 -9.69 2.91 -7.2
10.65 -9.61 1.57 -4.32
10.54 -9.29 -0.32 -4.96
9.35 -8.61 0.02 -3.64
13.29 -10.41 -2.64 -7.83
13.91 -11.78 1.08 -7.32
10.86 -9.19 0.79 -5.74
10.76 -10.15 0.96 -3.45
12.26 -9.74 1.51 -7.29
11.81 -8.39 1.95 -8.07
10.74 -10.01 1.42 -3.63
14.42 -12.47 4.44 -5.72
12.26 -10.44 -0.37 6.41
11.33 -9.83 0.58 -5.6
13.97 -12.93 1.82 -4.95
10.74 -8.63 0.33 -6.38
10.26 -8.31 1.45 -5.84
9.97 -9.29 2.72 -2.39
12.5 -11.68 1.66 -4.13
10.36 -8.16 0.23 -6.39
11.03 -8.79 1.01 -6.59
13.06 -10.27 0.46 -8.06
12.47 -10.55 -0.19 -6.65
11.71 -10.02 1.2 -5.94
11.47 -10.19 2.08 -4.84
11.6 -8.78 -0.37 -7.57
10.25 -8.63 0.1 -5.53
9.95 -9.09 0.19 -4.04
13.74 -12.93 -0.6 -4.61
11.67 -7.78 1.8 -8.51
9.08 -7.02 -0.46 -5.74
11.08 -9.45 -2.16 -5.35
9.55 -8.67 -0.63 -3.94
10.19 -9.57 0.88 -3.38
9.73 -9.41 -0.86 -2.33
10.09 -8.33 -1.28 -5.55
10.16 -7.84 1.46 -6.3
12.42 -8.53 2.66 -8.63
11.43 -10.06 1.43 -5.25
12.34 -9.56 -1.77 -7.6
12.75 -8.55 -1.44 -9.35
10.8 -8.95 1.02 -5.97
12.29 -10.16 -0.17 -6.91
12.26 -11.51 1.02 -4.12
11.02 -8.69 0.48 -6.76
10.23 -9.19 -0.56 -4.46
12.03 -9.34 -0.19 -7.58
11.97 -11.6 -0.69 -2.91
13.92 -10.5 2.71 -8.72
11.83 -9.74 3.11 -5.95
9.27 -8.9 2.57 -0.36
10.82 -9.77 -0.3 -4.65
11.9 -10.17 0.43 -6.18
11.72 -10.38 -1.98 -5.06
9.28 -8.06 -0.18 -4.6
10.5 -9.49 1.67 -4.16
12.68 -10.96 1.05 -6.29
11.71 -10.17 4.88 3.18
10.04 -8.84 -0.76 -4.7
11.43 -9.35 -1.1 -6.49
9.61 -8.85 0.59 -3.7
12.12 -11.88 -1.91 -1.42
10.82 -9.68 3.05 -3.75
10.62 -8.98 2.83 -4.91
9.92 -9.77 -0.99 -1.35
13.1 -12.8 0.87 -2.65
8.72 -8.64 0.32 1.1
11.23 -8.51 3.47 -6.45
11.57 -9.03 0.2 -7.24
12.77 -10.55 -1.49 -7.04
10.96 -10.06 -1.31 -4.16
10.47 -9.11 0.42 -5.15
12.19 -10.4 -1.17 -6.24
10.46 -9.66 1.44 -3.74
10.41 -10.0 -0.32 -2.85
13.49 -11.54 1.91 -6.71
12.93 -10.26 5.43 -5.7
10.35 -9.44 2.06 -3.7
12.96 -11.24 0.23 -6.45
12.2 -8.4 -0.83 -8.81
12.7 -10.22 0.37 -7.54
11.92 -8.7 1.8 -7.96
11.4 -10.1 1.13 -5.16
11.1 -9.25 -0.94 -6.06
12.52 -10.57 1.83 -6.44
10.61 -8.24 0.5 -6.67
10.14 -9.51 -0.99 -3.36
11.16 -8.33 -1.08 -7.35
12.66 -11.7 2.68 -4.04
9.65 -7.47 2.53 -5.57
12.31 -12.0 1.81 -2.04
12.19 -12.0 0.13 -2.12
12.28 -11.99 1.93 -1.84
14.2 -12.53 -3.97 5.37
9.56 -9.13 1.55 -2.37
13.66 -12.22 1.37 5.94
11.88 -10.2 0.42 -6.07
12.51 -9.89 1.51 -7.51
8.45 -6.99 3.86 -2.74
9.98 -8.11 -0.84 -5.76
11.32 -10.23 2.07 -4.38
11.27 -8.7 -0.62 -7.13
11.02 -10.19 1.79 -3.78
14.09 -10.46 -2.48 -9.11
13.7 -12.14 -2.91 -5.64
9.22 -9.04 1.38 -1.21
11.91 -8.65 2.46 -7.8
11.62 -9.87 1.01 -6.05
12.55 -11.34 -0.48 -5.36
11.08 -9.81 3.31 -3.93
10.46 -8.65 -0.24 -5.87
13.06 -10.88 0.36 -7.22
10.54 -8.63 -1.19 -5.93
12.47 -11.67 1.07 4.25
11.71 -10.45 0.31 -5.27
10.57 -10.22 0.6 -2.62
11.96 -9.03 1.61 -7.68
9.87 -8.12 0.76 -5.56
13.32 -12.45 0.51 -4.72
10.59 -10.06 -0.3 -3.31
11.25 -9.67 1.62 -5.51
11.48 -8.51 1.14 -7.62
9.63 -8.72 0.34 -4.08
12.14 -10.74 -1.06 -5.57
12.32 -8.15 -0.72 -9.21
11.16 -9.65 -0.47 -5.59
12.8 -12.6 -0.74 -2.11
10.28 -8.98 1.43 -4.78
11.7 -10.55 -1.33 -4.87
10.62 -8.25 -1.42 -6.54
10.77 -10.4 0.27 -2.77
11.0 -9.65 1.24 -5.14
11.69 -10.37 1.41 -5.2
10.64 -8.39 0.26 -6.53
13.64 -12.83 1.1 -4.48
11.65 -8.76 3.14 -7.01
13.51 -12.45 3.3 -4.09
11.67 -10.62 2.5 -4.13
9.83 -8.47 -0.35 -4.97
11.79 -9.7 3.31 -5.83
10.39 -9.12 0.99 -4.88
11.04 -10.15 0.56 -4.3
10.13 -8.61 -1.04 -5.24
9.27 -7.74 3.23 -3.94
11.97 -10.3 0.4 -6.09
11.38 -7.69 -0.29 -8.38
12.87 -11.91 2.19 -4.35
9.6 -7.49 3.17 -5.1
13.82 -11.83 1.27 -7.04
11.31 -10.66 0.9 -3.66
11.15 -7.79 2.18 -7.68
10.33 -10.03 -0.85 -2.33
10.98 -10.2 3.84 -1.29
11.85 -10.74 2.92 -4.06
11.29 -9.73 -0.89 -5.66
11.46 -9.95 1.67 -5.43
14.25 -12.65 0.33 -6.56
14.0 -10.55 -3.23 -8.61
11.76 -10.49 -0.21 -5.3
10.46 -7.46 0.25 -7.33
10.59 -9.21 1.98 -4.84
10.13 -7.32 -3.0 -6.33
10.07 -7.64 -3.1 -5.78
10.77 -10.7 1.17 -0.3
10.9 -8.53 -5.76 -3.6
10.11 -9.84 -2.31 -0.02
10.25 -9.07 -1.17 -4.63
11.7 -10.45 -5.19 -0.87
12.04 -10.25 -6.08 -1.72
11.35 -10.54 -3.02 -2.97
13.0 -11.3 -5.99 -2.31
12.63 -12.16 -2.8 -1.95
9.89 -8.22 -3.42 -4.29
11.67 -10.45 -3.96 -3.39
12.17 -10.7 -5.08 -2.82
11.12 -9.81 -0.27 5.22
12.7 -10.18 -5.87 -4.82
12.71 -8.98 -3.17 -8.42
13.5 -11.14 -7.18 -2.54
11.56 -9.46 -4.32 -5.07
12.88 -10.94 -6.72 -0.99
12.61 -10.27 -6.89 -2.47
13.28 -12.55 -3.15 -3.0
11.55 -8.24 -3.06 -7.49
10.69 -8.73 -1.27 -6.04
9.98 -8.89 3.51 -2.89
13.05 -9.4 -2.31 -8.75
12.46 -9.75 0.03 -7.76
11.39 -11.17 0.71 -2.14
13.23 -11.62 -2.54 -5.8
11.49 -7.98 0.15 -8.26
11.66 -11.03 2.53 -2.79
12.39 -9.17 -0.06 -8.33
11.4 -8.76 -0.34 -7.29
11.76 -11.4 -0.7 -2.83
11.15 -9.77 1.33 -5.2
11.07 -10.18 1.42 -4.13
12.34 -10.02 -3.07 -6.51
13.61 -12.55 2.02 -4.86
10.63 -9.2 -4.37 3.02
11.94 -9.86 -3.94 5.46
9.68 -9.65 -0.14 -0.74
9.59 -8.46 -2.91 -3.45
9.53 -9.37 0.62 1.65
9.73 -9.42 -0.17 2.42
10.5 -9.35 -2.61 -4.01
10.33 -10.23 1.37 0.43
9.32 -9.11 1.72 0.95
9.62 -9.37 -2.16 -0.16
10.11 -9.96 1.68 -0.14
9.54 -9.12 -0.01 -2.8
10.45 -9.93 -2.48 -2.12
9.44 -9.21 0.93 1.84
9.57 -9.32 -1.23 -1.82
9.55 -9.12 1.47 -2.4
9.4 -9.25 -1.28 -1.05
9.77 -9.65 1.26 0.82
9.36 -9.2 1.73 0.03
8.89 -8.66 -1.71 -1.07
10.09 -9.5 2.11 -2.66
9.39 -9.29 1.28 0.61
10.71 -10.7 -0.3 -0.23
10.72 -10.41 1.8 1.85
9.09 -8.93 0.86 -1.42
10.89 -10.68 1.59 1.48
8.54 -8.05 -2.19 -1.86
10.99 -10.8 -0.71 1.91
9.44 -8.54 -2.47 -3.19
10.02 -8.87 -2.02 -4.19
9.69 -9.66 -0.05 -0.75
10.24 -9.63 3.35 -0.92
9.08 -8.9 -1.71 -0.55
9.28 -9.26 0.17 -0.58
9.62 -8.87 1.31 -3.49
10.11 -9.92 1.55 1.16
9.42 -9.04 -2.5 -0.88
9.26 -9.22 0.14 0.84
10.71 -10.55 1.82 0.19
10.54 -10.49 -0.35 -0.97
9.16 -7.38 -2.25 -4.93
10.65 -10.54 0.78 1.29
10.4 -10.35 -0.69 0.73
10.22 -10.13 0.91 -1.01
9.23 -9.06 0.48 -1.67
9.72 -9.2 1.94 -2.48
9.07 -8.91 1.44 -0.9
10.24 -10.06 1.67 0.95
9.61 -9.46 0.52 1.64
10.41 -10.2 -1.44 1.47
10.23 -10.2 0.62 0.45
9.97 -9.88 -0.78 -1.13
9.78 -9.35 -1.24 -2.6
9.72 -9.03 -0.13 -3.6
9.16 -8.8 2.4 -0.89
9.2 -7.97 -1.83 -4.21
10.04 -9.57 2.38 -1.88
10.73 -10.43 -1.75 1.83
9.72 -9.66 -0.8 -0.73
9.02 -7.32 -0.13 -5.26
10.52 -8.68 -0.65 -5.92
9.38 -9.32 1.05 -0.21
9.76 -9.56 1.9 0.41
10.21 -10.2 -0.25 -0.46
9.68 -9.38 0.42 2.36
9.79 -8.9 -0.05 -4.07
10.7 -10.54 -0.9 -1.63
8.77 -8.47 2.09 0.94
10.44 -10.23 0.25 -2.06
9.9 -9.55 -1.6 -2.06
10.15 -10.1 0.35 0.86
9.01 -8.97 -0.69 -0.56
9.51 -9.32 0.09 -1.89
10.18 -9.59 -3.3 0.9
10.56 -10.04 -2.83 -1.63
9.45 -9.11 -2.5 -0.31
9.61 -8.81 -3.13 2.23
12.55 -10.49 -4.45 5.26
10.2 -9.51 -3.48 -1.24
9.84 -8.4 -4.33 2.75
10.34 -9.7 -3.57 0.34
11.38 -9.64 -3.7 4.77
10.96 -9.79 -4.73 1.39
9.3 -8.17 -2.56 3.63
10.57 -10.08 -2.66 -1.74
9.38 -8.74 -2.87 1.86
10.75 -9.95 -3.77 1.5
10.42 -10.01 -2.81 0.73
9.65 -8.81 -2.7 2.86
10.2 -9.06 -3.0 3.6
10.13 -9.19 -2.95 3.1
9.98 -8.0 -2.76 5.29
9.24 -8.12 -2.11 3.88
10.14 -9.36 -3.65 1.37
9.9 -8.45 -1.99 4.77
10.36 -9.39 -4.13 1.44
9.38 -8.83 -3.05 0.91
9.97 -9.18 -1.82 3.41
10.3 -8.93 -4.1 3.08
10.34 -9.02 -4.84 1.43
10.76 -9.74 -3.99 2.22
9.6 -8.96 -3.15 1.38
9.47 -8.92 -1.36 2.86
10.99 -9.9 -4.3 2.09
10.02 -9.24 -3.36 -1.91
9.64 -8.41 -3.72 2.9
9.92 -9.35 -2.67 1.97
10.49 -10.1 -2.67 0.96
10.2 -9.94 -2.32 -0.16
12.58 -10.9 -1.28 6.16
9.81 -9.53 -2.32 -0.12
12.0 -11.34 -3.94 0.18
9.95 -9.02 -3.62 2.13
10.49 -9.75 -3.86 0.37
9.39 -8.67 -3.33 1.39
9.51 -8.94 -3.22 -0.33
10.34 -9.53 -3.88 0.97
9.8 -9.51 -2.23 -0.7
9.8 -9.18 -2.9 1.83
10.1 -9.31 -3.62 -1.51
9.41 -9.15 -1.9 1.11
10.38 -9.42 -3.69 2.34
9.95 -9.09 -4.06 0.1
11.1 -10.64 -3.08 0.74
10.35 -9.86 -3.09 0.54
10.05 -8.48 -3.2 4.34
10.16 -9.83 -2.53 0.33
10.13 -9.7 -2.91 0.4
10.41 -9.87 -3.19 0.84
9.72 -8.78 -3.6 -2.12
11.2 -10.01 -3.24 3.82
10.41 -8.75 -5.09 2.43
10.55 -10.46 0.76 1.13
11.4 -8.34 -7.34 -2.56
11.11 -10.46 -3.36 -1.67
11.08 -10.48 -3.54 -0.7
12.21 -7.78 -9.4 0.39
10.78 -8.16 -6.29 3.17
9.8 -9.38 -2.8 -0.4
9.61 -8.88 -1.69 -3.27
9.7 -9.55 -1.59 -0.66
10.26 -9.48 -3.06 -2.45
10.18 -9.88 -2.31 0.9
9.53 -8.6 -2.6 -3.19
9.54 -7.88 -2.51 -4.76
10.66 -10.15 2.54 -2.04
9.12 -8.61 -1.37 2.67
9.66 -7.81 -1.73 -5.42
10.4 -9.64 2.11 3.28
9.65 -6.45 -2.01 -6.89
9.9 -9.55 -2.5 0.69
9.46 -8.7 2.43 2.81
10.23 -9.42 -3.72 -1.4
10.31 -9.49 -2.93 2.76
9.73 -8.4 -3.15 -3.77
10.1 -9.79 -2.5 -0.16
10.16 -9.02 -2.71 -3.83
10.14 -9.59 -2.87 -1.66
8.93 -8.33 -0.3 -3.19
10.3 -8.98 -3.88 -3.21
10.35 -9.54 -3.89 -1.07
9.97 -9.38 -2.97 -1.6
10.46 -9.59 -3.07 -2.84
8.98 -8.56 -1.67 2.11
10.73 -10.26 2.0 -2.45
9.57 -9.32 -2.05 -0.59
10.35 -9.77 -3.42 0.11
9.3 -9.02 -0.4 -2.22
10.38 -10.03 2.13 1.58
10.08 -9.66 2.32 -1.69
10.27 -9.78 -0.77 3.03
9.35 -9.08 -1.3 -1.85
9.75 -9.51 -2.15 -0.38
9.85 -8.98 -3.64 -1.8
9.55 -8.79 -2.41 -2.84
10.14 -9.37 -2.85 -2.62
10.24 -10.09 0.22 1.72
10.46 -10.41 -0.57 0.86
9.91 -9.77 -1.62 -0.26
9.56 -9.21 -2.32 -1.09
9.56 -9.0 -2.96 -1.29
9.59 -9.23 2.61 -0.04
9.87 -9.75 -0.88 -1.21
9.91 -9.07 -0.91 -3.89
10.34 -9.47 -4.13 0.24
9.57 -8.37 -2.31 -4.02
9.54 -8.66 -3.16 -2.47
9.13 -9.1 -0.68 -0.41
10.38 -9.88 -3.16 -0.22
9.44 -9.29 -0.53 1.6
9.9 -9.41 -2.82 -1.24
9.91 -8.64 -3.2 -3.67
9.81 -9.5 -2.42 -0.06
9.86 -9.44 -2.66 -0.99
10.43 -10.11 1.89 -1.74
10.49 -9.88 2.88 -2.03
9.86 -8.89 0.21 -4.26
9.9 -8.65 2.48 -4.14
11.48 -9.35 0.0 -6.67
8.99 -8.26 2.35 -2.65
9.78 -9.02 -0.4 -3.78
11.08 -10.75 2.63 0.62
9.46 -6.79 2.48 -6.1
10.59 -9.26 0.59 -5.1
10.09 -9.94 -0.62 -1.63
10.95 -8.71 2.6 -6.11
9.34 -8.5 2.94 -2.53
10.06 -8.37 1.38 -5.41
9.94 -7.83 3.34 -5.13
10.28 -8.86 -0.24 -5.21
9.38 -8.74 3.35 0.59
10.57 -10.31 2.2 -0.65
9.01 -7.99 1.61 -3.83
8.89 -8.73 1.62 -0.58
11.98 -9.51 4.04 -6.06
10.52 -9.36 3.36 -3.43
9.9 -8.89 2.44 -3.62
8.65 -7.77 3.33 -1.8
9.87 -9.63 0.38 -2.13
9.7 -8.43 3.94 -2.74
9.2 -8.73 1.53 -2.46
9.84 -9.09 3.75 0.18
9.87 -8.57 2.09 -4.42
9.11 -8.05 2.61 -3.38
10.48 -8.95 3.5 -4.19
9.71 -8.02 0.89 -5.4
10.39 -8.99 4.9 -1.76
9.87 -8.61 1.56 -4.56
10.92 -9.97 1.21 -4.3
9.84 -9.72 0.8 -1.33
10.79 -10.14 1.12 -3.5
9.93 -9.48 0.56 -2.91
10.98 -9.24 1.69 -5.69
9.59 -8.71 3.11 -2.56
10.39 -9.24 2.18 -4.22
9.55 -8.68 0.68 -3.93
9.3 -8.47 1.34 -3.58
9.26 -8.19 3.85 -1.97
10.08 -9.95 1.3 -0.96
10.13 -9.21 1.87 -3.78
10.12 -9.62 2.18 -2.24
11.31 -10.83 1.1 -3.04
10.42 -9.62 1.63 -3.68
10.0 -9.01 2.39 -3.64
10.39 -8.65 5.02 -2.82
10.15 -8.47 3.07 -4.69
10.01 -9.73 1.75 -1.59
9.69 -8.39 0.25 -4.84
9.99 -8.7 4.39 -2.21
10.15 -8.66 3.63 -3.85
9.86 -9.57 1.32 -2.01
10.17 -8.66 0.74 -5.27
10.56 -6.35 -6.35 -5.56
10.24 -7.22 -5.72 -4.48
9.83 -9.29 -1.5 2.84
9.6 -9.18 1.31 2.5
9.38 -8.28 -2.82 -3.39
10.42 -8.46 4.76 -3.79
10.66 -9.8 3.89 -1.6
9.47 -8.46 4.22 -0.61
10.53 -9.34 4.19 -2.47
11.75 -10.71 4.2 -2.35
11.3 -9.87 2.76 -4.77
10.5 -8.93 5.43 0.99
10.35 -7.28 0.81 -7.31
10.09 -8.65 4.49 -2.61
9.85 -9.22 3.36 -0.84
10.84 -9.71 4.75 -0.7
10.24 -9.51 3.55 -1.37
10.25 -8.12 5.84 -2.27
10.33 -8.96 -0.01 -5.13
9.47 -8.09 2.96 -3.94
11.01 -9.61 5.21 -1.28
9.87 -9.11 3.76 -0.54
10.02 -9.76 2.14 -0.75
10.86 -8.62 5.58 -3.52
10.72 -10.1 3.54 0.65
9.49 -9.03 2.18 -1.92
10.59 -8.96 2.91 -4.83
10.05 -8.34 5.4 -1.53
9.64 -8.19 2.01 -4.66
11.64 -10.5 3.18 -3.89
9.8 -9.27 3.14 -0.32
10.67 -8.31 2.74 -6.09
11.32 -9.77 5.06 -2.65
9.3 -8.24 1.46 -4.07
9.81 -9.25 3.27 -0.23
11.4 -11.07 2.74 0.11
9.98 -9.33 2.98 -1.9
9.58 -8.91 3.5 -0.31
10.79 -10.24 0.94 -3.26
11.82 -10.75 3.18 -3.75
10.46 -9.6 3.67 -1.96
11.21 -10.15 4.47 1.67
11.22 -9.61 5.56 -1.65
10.39 -9.7 0.64 -3.68
10.47 -9.87 1.6 -3.09
10.56 -9.91 3.65 0.03
9.33 -8.33 4.17 0.5
8.94 -8.42 1.09 -2.78
11.84 -10.87 2.31 -4.09
11.05 -9.73 5.24 0.28
9.12 -8.33 0.65 -3.66
11.13 -10.77 1.41 -2.45
9.84 -8.58 4.55 1.59
11.92 -9.32 1.13 -7.34
9.85 -8.82 4.09 -1.58
10.16 -9.38 3.45 1.84
10.52 -9.16 4.97 -1.46
11.26 -10.51 3.98 -0.68
11.32 -9.14 5.75 -3.41
9.35 -8.85 2.61 -1.51
10.97 -9.92 3.34 -3.26
10.33 -9.16 2.62 -3.97
11.23 -11.12 1.39 -0.7
11.13 -9.37 4.4 -4.09
10.3 -9.62 1.99 -3.1
10.6 -8.81 4.93 -3.23
10.15 -8.93 4.12 -2.52
10.35 -9.32 4.11 -1.84
10.33 -8.69 4.75 -2.95
11.1 -10.2 2.61 -3.52
12.4 -11.52 3.42 -3.07
10.44 -8.83 3.66 -4.19
9.94 -8.5 5.13 0.65
10.52 -9.18 4.38 -2.67
11.89 -11.18 2.28 -3.34
11.41 -10.61 2.02 -3.68
11.45 -11.34 1.05 -1.21
10.39 -10.08 1.12 -2.27
10.07 -9.17 3.31 -2.51
10.28 -9.02 3.17 -3.78
10.92 -7.85 5.13 -5.59
10.75 -7.95 -0.93 -7.17
10.68 -8.62 5.27 -3.45
9.82 -8.59 4.55 1.42
12.27 -10.58 4.92 -3.81
10.54 -10.0 3.2 0.97
10.93 -10.39 2.46 -2.34
11.29 -10.65 3.53 1.25
10.71 -10.07 2.36 -2.76
9.82 -8.84 4.24 -0.51
9.82 -8.36 5.15 0.11
11.05 -10.4 3.62 -0.97
11.01 -10.33 2.19 -3.1
10.4 -8.96 5.07 -1.43
9.56 -9.19 1.07 -2.39
10.99 -8.39 5.87 -4.01
10.7 -9.68 3.57 -2.84
11.23 -8.99 6.64 -1.09
10.16 -9.16 3.57 -2.54
10.23 -8.97 4.87 0.53
10.98 -10.34 -1.68 -3.28
10.91 -10.2 3.72 -1.1
10.01 -8.67 2.58 -4.28
10.19 -9.35 2.09 -3.47
10.27 -8.36 5.57 -2.11
9.68 -7.97 5.29 -1.51
12.54 -10.18 5.89 -4.34
10.04 -9.11 3.54 -2.3
9.9 -8.02 5.62 -1.49
9.95 -9.63 1.75 -1.76
11.29 -9.81 4.52 -3.31
10.19 -8.67 5.28 0.86
10.67 -8.75 1.62 -5.9
12.25 -10.16 4.4 -5.23
10.22 -8.15 1.92 -5.86
10.49 -9.63 -0.01 -4.14
10.67 -9.17 -0.65 -5.42
10.24 -8.86 4.11 -3.07
10.85 -9.63 4.99 -0.21
10.25 -8.45 5.08 -2.78
10.14 -8.22 5.45 -2.34
11.69 -9.62 5.79 -3.25
10.79 -9.83 4.27 -1.19
10.99 -10.02 4.06 -1.98
10.97 -9.77 -1.2 -4.85
8.83 -8.07 3.07 -1.86
11.44 -9.47 5.81 -2.73
11.06 -10.25 4.05 -0.95
8.74 -7.55 3.31 2.9
10.12 -8.89 3.74 -3.04
10.04 -8.17 5.78 -0.74
10.07 -9.15 3.62 -2.14
10.67 -10.31 2.72 0.38
10.59 -8.78 5.86 -0.84
10.01 -7.55 5.43 -3.69
10.36 -8.55 5.83 0.61
10.03 -9.19 3.94 -0.78
11.03 -8.84 6.34 -1.83
10.02 -8.57 3.48 -3.84
11.23 -10.19 3.67 -2.95
10.0 -9.45 3.03 -1.28
10.28 -8.63 4.89 -2.7
10.89 -9.03 -0.26 -6.08
10.56 -9.43 2.93 -3.75
10.31 -8.48 3.64 -4.6
11.05 -9.79 3.94 -3.28
10.03 -8.53 5.24 0.62
9.4 -8.36 4.16 -1.11
11.83 -10.68 4.62 -2.13
10.81 -9.91 4.01 -1.62
10.33 -9.53 3.23 -2.31
10.24 -9.59 3.51 -0.68
9.96 -8.8 4.64 -0.54
11.03 -10.84 0.45 -1.97
9.59 -9.48 1.42 -0.29
8.68 -7.8 3.51 -1.45
9.87 -8.53 3.48 -3.55
10.91 -10.79 1.61 0.23
10.45 -9.67 1.57 -3.62
10.85 -10.39 2.94 -1.1
11.63 -11.24 2.98 0.45
10.4 -9.61 3.68 -1.54
10.28 -8.66 4.96 -2.48
10.28 -8.75 5.25 1.24
11.5 -10.44 3.38 -3.45
10.19 -7.73 4.59 -4.8
9.94 -8.26 5.5 0.42
11.23 -9.52 5.64 -1.93
11.39 -10.28 4.69 -1.37
10.6 -8.86 5.4 2.13
9.43 -7.84 1.24 -5.08
10.62 -8.47 6.14 -1.82
9.81 -9.2 3.1 -1.39
12.03 -11.36 3.76 -1.17
9.83 -8.43 5.05 0.25
10.93 -8.8 6.47 -0.31
10.34 -8.43 3.71 -4.71
9.33 -8.34 4.16 -0.53
10.44 -10.25 1.94 -0.33
9.9 -8.63 4.85 0.37
10.63 -8.88 3.48 -4.67
11.95 -11.59 2.6 -1.31
10.32 -10.15 0.97 1.6
9.74 -9.59 1.68 -0.29
10.95 -10.62 2.28 -1.35
10.42 -9.12 4.23 -2.73
9.1 -8.34 3.31 1.51
10.97 -10.52 1.96 -2.41
9.12 -8.73 1.75 -1.99
11.33 -10.96 2.83 0.49
10.69 -7.74 3.12 -6.69
10.83 -9.21 5.7 -0.04
9.25 -8.9 0.48 -2.46
8.89 -8.67 1.75 -0.89
9.72 -8.17 2.47 -4.66
10.64 -9.04 2.87 -4.82
8.88 -8.16 3.17 -1.52
10.52 -9.44 4.53 -0.97
10.57 -10.01 3.4 0.27
11.12 -9.25 5.77 -2.17
10.39 -9.11 3.57 -3.5
10.02 -8.96 4.29 -1.29
9.28 -8.33 3.13 2.6
9.82 -9.12 3.57 -0.81
11.32 -9.44 5.71 -2.53
11.13 -9.49 2.92 -5.02
11.39 -8.95 3.46 -6.13
11.44 -10.82 3.26 -1.78
10.15 -9.06 4.44 -1.09
10.68 -8.86 4.9 -3.39
10.44 -9.51 4.19 -1.01
11.48 -10.71 4.11 0.12
10.82 -9.11 5.84 0.42
11.99 -11.06 1.41 -4.39
9.83 -8.54 3.03 -3.83
11.33 -9.97 4.55 2.88
11.16 -10.66 2.9 -1.61
10.39 -9.06 5.09 0.31
9.81 -8.5 3.99 -2.84
10.35 -9.44 4.24 0.18
9.74 -9.16 3.29 0.11
10.99 -10.08 3.62 -2.48
9.78 -7.96 -0.18 -5.68
10.73 -9.5 1.32 -4.81
10.35 -9.06 3.82 -3.24
10.68 -8.71 5.67 -2.47
12.48 -10.61 3.57 -5.53
9.63 -9.17 2.56 -1.45
10.14 -8.48 3.11 -4.6
10.91 -10.67 2.23 -0.23
11.36 -8.85 3.89 -5.97
10.89 -9.75 4.6 -1.54
10.58 -9.88 3.75 -0.58
9.63 -8.69 3.75 -1.76
10.04 -8.67 4.45 -2.43
9.84 -8.53 3.19 -3.71
10.88 -10.4 2.27 -2.29
10.37 -8.78 5.51 0.42
11.14 -9.97 4.86 1.07
9.54 -8.25 3.27 -3.51
11.55 -11.26 2.09 -1.48
11.14 -8.75 5.74 -3.81
10.89 -9.59 5.11 0.69
10.7 -9.69 3.69 -2.63
9.46 -8.09 4.69 -1.43
10.13 -8.93 3.91 -2.76
12.88 -11.77 4.69 2.31
10.23 -9.85 2.24 -1.55
10.73 -9.33 5.21 -0.91
10.89 -10.3 -3.52 0.25
9.83 -9.61 0.63 1.95
9.96 -9.82 -1.45 0.89
10.67 -10.67 -0.03 -0.31
9.47 -9.4 1.16 -0.15
10.01 -9.12 1.88 3.66
10.12 -9.97 -1.64 -0.5
9.32 -9.25 0.9 -0.75
9.87 -9.68 1.25 1.49
9.51 -8.58 2.9 -2.88
10.86 -10.72 1.72 0.34
10.76 -10.56 -2.0 0.53
9.61 -9.54 -0.38 1.04
9.41 -9.14 0.3 -2.22
9.96 -9.9 0.56 0.94
10.75 -10.45 -0.33 2.47
10.74 -10.19 1.84 2.82
9.67 -9.52 1.21 -1.13
10.1 -9.78 -2.17 1.26
9.09 -8.95 1.15 -1.11
11.87 -11.58 -2.4 -1.02
10.79 -10.47 2.17 1.4
11.71 -11.7 0.6 0.16
10.57 -9.53 3.01 -3.44
10.72 -10.49 2.12 -0.63
9.18 -9.05 1.42 -0.68
9.34 -9.21 1.01 -1.13
9.55 -9.12 -2.34 -1.61
9.48 -9.01 1.18 -2.7
10.41 -10.2 -0.19 2.09
9.98 -9.54 2.68 1.24
10.53 -10.52 0.38 -0.18
10.73 -9.44 0.9 5.03
10.7 -10.02 2.11 3.1
10.5 -9.88 1.65 3.15
10.14 -9.93 0.6 -1.93
10.66 -8.5 2.63 -5.87
9.45 -9.35 1.39 -0.03
11.43 -11.1 1.85 1.97
10.97 -10.38 -0.38 3.54
10.99 -10.77 0.04 -2.19
9.42 -9.25 1.19 1.35
11.55 -10.85 2.59 3.01
11.59 -11.16 1.36 -2.84
9.03 -6.97 1.91 5.41
10.23 -10.11 0.71 -1.33
10.13 -9.91 1.64 -1.31
12.42 -11.56 -4.16 -1.81
9.29 -9.2 -1.2 0.38
11.11 -11.02 0.59 1.22
9.68 -9.63 -0.58 0.78
9.17 -9.05 0.75 -1.3
11.72 -11.55 1.57 -1.18
10.18 -10.18 0.16 -0.24
11.11 -10.47 1.96 -3.19
10.28 -10.07 0.7 1.93
9.67 -9.65 -0.54 0.28
11.85 -10.99 -0.36 4.42
10.3 -10.1 1.6 -1.25
10.97 -10.68 0.17 2.5
9.9 -9.68 1.94 -0.8
9.81 -9.8 0.32 -0.37
9.84 -9.73 1.11 0.97
9.55 -9.46 1.13 -0.64
11.19 -11.12 -0.14 1.31
11.65 -11.58 -0.02 1.29
11.02 -10.45 -0.35 3.49
9.55 -9.3 -2.1 0.49
9.66 -9.58 0.87 0.91
11.6 -10.85 3.87 -1.39
10.32 -9.67 3.36 -1.28
11.7 -11.14 -1.59 3.18
9.91 -9.44 -3.0 -0.01
10.88 -10.84 0.65 -0.64
10.37 -10.22 -0.72 1.61
10.87 -9.3 0.79 5.57
9.67 -9.63 -0.67 0.55
10.63 -10.56 1.17 0.28
10.07 -10.03 0.96 -0.1
10.85 -10.74 1.53 -0.17
9.24 -8.79 0.25 -2.85
11.17 -11.08 1.37 -0.52
10.79 -10.71 -0.81 1.01
10.59 -10.38 -1.78 1.16
9.8 -9.48 2.49 -0.34
10.57 -10.51 -0.2 -1.13
11.17 -11.17 -0.03 0.08
10.51 -8.86 1.88 5.34
11.34 -11.1 0.02 2.29
9.4 -8.81 2.54 2.07
11.25 -11.25 -0.04 0.19
9.48 -9.29 1.36 1.32
9.1 -8.93 1.7 -0.22
10.86 -10.28 -1.2 -3.3
10.34 -9.71 -3.06 1.77
10.95 -10.88 0.7 1.08
10.4 -10.32 0.49 -1.23
11.28 -11.15 1.67 -0.45
11.48 -10.14 0.87 5.33
10.24 -9.85 -0.11 -2.8
9.83 -9.77 0.85 0.69
9.49 -9.47 0.67 -0.27
10.02 -9.69 2.2 -1.26
10.46 -9.82 -3.56 -0.51
9.59 -9.5 0.71 1.12
9.73 -9.66 0.48 -1.0
9.5 -9.04 -2.29 -1.82
9.64 -9.25 0.63 -2.62
11.16 -10.74 2.69 1.45
9.67 -9.58 0.04 1.27
11.48 -10.62 -1.02 4.24
11.39 -11.03 0.81 2.73
10.44 -10.41 0.27 -0.66
12.48 -9.8 5.49 5.45
9.84 -9.76 1.3 -0.19
11.39 -10.87 3.39 0.01
11.73 -11.26 2.85 -1.62
11.91 -11.71 -2.13 -0.57
9.76 -9.29 -2.17 2.05
10.76 -10.69 0.1 1.2
9.76 -9.71 0.72 -0.76
9.46 -9.42 0.31 -0.78
10.0 -8.56 4.5 2.54
9.43 -9.15 2.23 0.52
9.2 -9.13 0.73 -0.81
10.26 -9.67 3.44 0.14
9.3 -8.99 0.93 -2.16
10.49 -10.34 -0.96 -1.51
10.16 -9.96 -1.78 -0.89
9.21 -9.19 0.11 -0.62
9.65 -9.54 1.39 0.12
10.02 -9.83 1.62 1.05
10.47 -9.9 2.81 1.98
10.5 -10.46 0.84 -0.45
11.07 -10.57 -0.79 3.19
10.15 -9.96 -0.15 -1.96
9.37 -7.64 -0.53 -5.41
10.49 -10.4 -1.16 0.65
9.89 -7.83 2.29 5.58
9.7 -8.23 5.09 0.63
10.41 -10.31 0.81 -1.18
9.7 -9.61 1.07 -0.71
9.79 -9.74 0.31 -0.89
9.95 -9.88 0.4 1.12
10.14 -10.09 -0.18 1.07
9.39 -9.38 -0.37 -0.15
10.53 -10.0 0.69 -3.21
10.25 -9.28 -0.38 -4.33
10.14 -9.84 2.45 -0.11
10.43 -10.09 2.33 1.25
9.5 -9.32 -0.18 -1.8
10.15 -10.07 0.21 1.23
10.85 -10.72 0.14 1.69
10.51 -9.59 -0.57 4.26
10.91 -10.33 -3.16 1.6
10.81 -10.72 0.69 -1.24
10.57 -9.83 3.47 -1.73
10.17 -9.81 1.01 2.49
10.5 -10.0 3.07 -0.84
11.21 -11.07 0.17 1.75
11.3 -10.66 -1.38 3.47
9.34 -9.24 0.34 -1.31
12.04 -11.77 1.13 -2.25
9.94 -9.57 0.85 -2.53
9.7 -9.64 0.81 -0.76
10.61 -10.58 0.67 0.33
11.11 -10.68 -3.03 -0.46
10.06 -9.86 -0.96 1.73
10.81 -10.71 1.45 0.21
9.32 -8.93 1.67 2.04
10.3 -9.99 2.22 1.2
10.13 -9.1 1.99 3.98
11.15 -11.06 -1.23 -0.66
10.2 -10.04 0.6 -1.73
11.29 -10.68 1.6 3.31
9.21 -9.19 -0.17 0.54
9.65 -9.24 -0.82 -2.66
11.01 -10.67 2.46 1.19
9.65 -9.41 0.52 -2.06
12.32 -11.71 0.8 3.75
9.43 -9.25 1.62 -0.86
9.87 -9.63 2.14 0.11
11.68 -11.36 -2.27 1.5
10.39 -10.12 2.15 0.9
11.29 -8.94 -6.36 -2.64
9.96 -9.83 1.52 0.49
10.26 -9.75 -0.03 3.18
9.87 -9.64 1.87 0.99
8.9 -8.67 1.54 1.32
9.54 -9.17 2.19 1.47
10.63 -10.04 2.02 2.87
10.2 -10.14 1.05 -0.04
9.52 -9.36 -0.14 1.74
9.68 -9.5 1.79 -0.57
9.52 -9.27 0.22 2.18
9.51 -8.9 0.87 3.22
9.63 -9.46 -0.69 1.67
9.36 -9.12 1.42 1.52
9.23 -8.4 0.63 3.78
9.08 -8.75 1.16 2.14
9.56 -9.11 0.92 2.73
9.26 -9.25 -0.14 0.44
9.6 -9.46 0.31 -1.61
9.1 -8.7 -1.03 2.45
9.21 -8.01 -2.75 -3.61
9.49 -9.21 1.37 1.84
9.65 -9.05 -2.39 -2.37
9.2 -8.95 -1.02 -1.87
9.53 -8.97 -3.17 -0.51
9.02 -8.98 0.75 0.46
9.02 -7.69 -4.43 1.57
9.89 -9.77 -1.36 -0.68
10.47 -10.34 -1.66 0.01
9.32 -9.23 1.0 0.87
9.97 -9.36 -2.29 2.57
9.75 -9.36 -1.91 1.98
10.24 -10.05 -1.38 1.41
10.33 -9.69 -2.61 2.45
10.31 -9.27 -1.9 4.1
9.37 -9.33 -0.86 -0.22
9.48 -9.3 -1.85 0.1
10.07 -9.56 -2.52 1.94
10.48 -9.85 -1.28 3.32
11.31 -9.93 -2.86 4.6
9.39 -9.13 -1.95 0.94
10.13 -9.06 -1.7 4.21
10.55 -9.89 -3.1 1.94
9.88 -9.4 -2.39 1.85
10.24 -9.7 -2.85 1.63
9.04 -8.77 -1.89 1.09
11.02 -10.06 -1.82 4.13
10.0 -9.7 -1.74 1.68
9.39 -9.26 -1.21 0.91
9.69 -9.27 -2.2 1.75
10.21 -9.37 -3.32 2.3
9.27 -8.45 -1.44 3.52
9.82 -9.04 0.2 3.82
9.98 -9.78 -1.94 0.44
9.09 -8.16 -1.91 3.53
10.44 -10.08 -1.87 1.95
9.91 -9.64 -1.45 1.75
9.54 -8.88 -3.45 -0.47
10.23 -9.55 -2.94 2.17
9.9 -9.33 -2.75 1.87
9.9 -9.49 -1.39 2.43
10.62 -9.66 -2.35 3.74
9.45 -9.2 -1.67 -1.35
9.75 -9.08 -3.22 1.45
9.44 -8.17 -3.74 2.87
10.08 -9.64 -2.18 1.98
9.63 -9.3 -2.35 0.79
9.98 -9.05 -3.13 2.81
10.43 -9.76 -2.58 2.61
9.53 -9.38 -1.58 0.43
10.1 -9.74 -1.02 2.47
10.44 -9.17 -1.07 4.87
9.88 -9.46 -2.87 0.04
9.73 -8.76 -1.49 3.96
9.05 -9.02 -0.68 -0.16
10.06 -9.25 -1.26 3.75
10.21 -10.04 -0.59 1.72
9.47 -8.7 -2.28 2.96
9.94 -9.32 -3.24 1.15
9.59 -9.36 -2.1 0.03
9.85 -9.81 -0.83 -0.4
10.0 -9.43 -2.17 2.53
10.16 -9.56 -3.3 0.98
9.99 -8.67 -4.85 1.09
10.16 -9.79 -1.99 1.81
9.59 -9.11 -2.44 -1.76
9.92 -9.39 -2.39 2.14
10.56 -9.84 -2.8 2.62
10.41 -9.99 -1.72 2.33
9.09 -8.4 -1.84 2.96
9.93 -9.82 -1.42 0.18
11.17 -10.64 -1.84 2.85
10.57 -10.14 -2.59 1.47
10.45 -10.01 -2.0 2.21
9.67 -9.52 -1.68 0.08
9.48 -8.76 -1.28 3.39
9.81 -8.44 -4.95 -0.74
10.34 -9.55 -1.68 3.6
9.65 -9.4 1.18 1.84
9.15 -9.1 -0.14 -0.98
10.05 -9.67 -2.66 0.59
10.75 -10.28 -2.09 2.33
9.78 -9.29 -3.04 0.23
9.48 -8.85 -3.37 0.39
11.16 -10.56 -2.87 2.16
8.98 -8.14 -0.92 3.68
9.54 -9.06 -1.79 2.41
10.38 -9.65 -3.52 -1.51
9.12 -8.92 -1.75 0.69
9.69 -9.18 -1.49 2.74
9.36 -8.99 -2.37 1.02
10.18 -9.85 -2.1 1.47
10.0 -9.63 -2.69 0.22
11.14 -10.66 -1.26 2.99
9.78 -9.21 -2.98 1.36
9.58 -9.21 -2.43 -1.07
9.73 -9.51 -2.05 -0.32
10.11 -9.33 -2.46 -2.99
9.24 -8.37 -2.42 3.09
10.04 -9.01 -4.3 -1.05
10.22 -9.88 -1.77 1.93
10.28 -9.42 -0.35 4.09
11.28 -11.08 0.34 -2.12
9.72 -9.15 -1.44 2.94
10.17 -9.54 -3.51 -0.05
9.9 -9.56 -2.3 1.15
9.42 -8.99 -2.78 -0.09
10.11 -10.01 -0.85 1.07
10.02 -8.97 -4.0 -1.98
9.46 -9.39 0.12 -1.14
10.05 -9.5 -2.51 2.13
9.29 -8.17 -1.2 4.26
9.82 -9.04 -3.06 2.29
9.01 -8.97 -0.37 0.84
9.57 -9.43 -1.61 -0.25
10.07 -9.99 -1.22 0.35
10.58 -9.91 -1.37 3.44
9.99 -9.68 -1.7 -1.81
9.09 -8.71 -0.31 2.56
10.23 -9.41 0.7 3.94
10.55 -10.22 -1.99 -1.7
10.01 -9.87 -1.6 -0.29
9.19 -9.11 -1.13 -0.48
10.34 -10.11 -0.99 1.96
9.67 -9.51 -1.71 -0.13
9.91 -9.65 -2.2 0.51
10.13 -9.75 -2.19 1.65
10.04 -9.75 -2.24 0.86
10.24 -9.84 -2.53 1.3
9.6 -9.4 -1.43 1.35
9.43 -9.22 0.93 1.79
10.12 -9.95 -1.43 1.2
9.86 -9.68 -0.28 1.82
9.17 -9.05 1.45 -0.19
9.68 -9.41 1.85 1.25
9.19 -8.76 2.37 1.46
9.4 -9.23 -1.69 -0.6
9.32 -9.23 0.8 1.03
9.33 -9.04 1.97 1.2
9.32 -8.46 2.11 3.3
9.05 -8.87 1.29 -1.23
10.02 -9.68 2.54 0.56
10.23 -9.67 -3.14 -1.19
11.05 -10.0 -4.48 -1.42
9.84 -9.5 -2.2 1.32
11.93 -10.82 -1.98 -4.62
10.64 -9.68 -4.12 -1.59
11.27 -10.57 -2.05 3.34
11.03 -10.42 -3.4 1.18
9.28 -8.95 -1.22 2.12
11.43 -10.29 -4.55 2.06
11.3 -10.7 -1.82 3.13
8.26 -8.2 -0.65 0.67
10.38 -10.32 -1.06 0.44
10.29 -10.09 -1.54 -1.24
11.41 -10.59 -4.04 -1.33
9.86 -9.6 -2.06 -0.86
10.98 -10.12 -1.63 3.94
10.61 -9.44 -4.47 -1.88
10.31 -9.68 -3.44 0.91
10.72 -9.16 -3.26 -4.51
9.59 -9.33 -1.52 -1.63
11.34 -10.42 -4.45 -0.3
12.55 -12.05 -3.04 1.7
11.13 -10.07 -4.4 1.76
10.43 -10.04 -2.05 1.94
10.26 -9.86 -2.08 1.92
10.71 -9.26 -3.6 3.99
11.47 -9.5 -5.35 -3.56
11.38 -10.13 -4.7 -2.2
9.39 -9.06 -2.42 -0.49
9.08 -8.74 -1.76 -1.73
10.98 -10.36 -3.5 -0.97
9.66 -9.27 -0.94 2.54
10.1 -10.04 -0.88 0.63
11.52 -10.51 -4.48 -1.47
11.9 -11.09 -4.22 0.95
11.6 -9.89 -5.25 -3.01
12.95 -12.12 -4.14 -1.93
10.51 -8.87 -4.7 -3.11
9.49 -9.38 -0.89 1.16
10.56 -9.12 -5.23 -0.98
11.97 -10.87 -3.7 -3.38
11.41 -10.52 -4.32 -0.82
10.66 -9.77 -3.34 -2.66
11.16 -10.88 -2.47 0.39
9.59 -9.56 -0.08 0.79
11.55 -11.55 0.17 -0.14
10.1 -8.71 -3.72 -3.5
10.46 -10.24 -1.54 1.52
11.31 -10.56 -4.05 -0.41
11.71 -9.7 -5.64 -3.36
10.22 -9.91 -2.27 -0.95
11.0 -9.46 -4.66 -3.13
9.93 -9.7 -2.03 0.52
9.45 -8.87 -2.66 -1.87
11.72 -11.23 -2.9 -1.65
10.9 -10.46 -2.29 -2.07
10.74 -9.6 -4.71 -0.99
11.32 -10.64 0.55 3.83
10.07 -10.01 -0.34 -1.03
14.0 -12.46 -5.99 2.19
11.8 -10.89 -4.36 -1.25
11.48 -10.5 -4.64 -0.17
9.01 -8.88 -1.46 -0.38
11.3 -9.67 -5.6 -1.68
10.47 -9.63 -3.93 -1.16
11.46 -10.69 -0.69 4.08
8.92 -8.84 -0.05 1.23
11.71 -9.13 -5.17 -5.18
10.49 -10.09 0.36 2.86
12.69 -12.06 -3.85 -0.93
12.41 -12.21 -1.87 1.15
11.53 -10.9 -3.6 1.01
10.18 -9.34 -0.28 4.02
10.93 -10.65 -2.45 0.32
11.47 -10.53 -2.18 4.0
11.29 -9.51 -3.31 5.1
10.28 -10.11 -1.61 0.92
11.22 -10.9 -1.78 2.0
11.65 -11.37 -1.1 2.27
11.82 -11.64 -1.62 -1.28
11.01 -10.98 -0.56 -0.51
11.28 -11.13 -0.87 1.65
11.44 -9.19 -4.4 -5.2
11.33 -7.44 -7.11 -4.73
12.4 -8.76 -6.69 -5.69
11.99 -7.36 -6.71 -6.68
11.73 -5.37 -7.27 -7.48
11.27 -6.51 -7.59 -5.2
11.34 -8.2 -7.05 -3.4
11.82 -7.02 -8.45 -4.37
11.52 -6.7 -7.67 -5.37
11.77 -6.64 -8.6 -4.53
11.42 -8.38 -7.73 -0.71
12.04 -8.85 -5.51 -6.03
12.17 -11.51 -0.32 -3.94
11.23 -10.99 0.1 2.3
11.28 -7.09 -7.42 -4.67
9.73 -8.13 -4.26 -3.25
10.86 -8.27 -6.28 -3.17
11.45 -7.79 -8.1 -2.21
11.27 -7.56 -6.37 -5.41
11.0 -8.38 -6.78 -2.18
11.59 -8.99 -7.29 -0.5
12.56 -7.49 -6.3 -7.88
11.3 -5.31 -7.35 -6.74
11.39 -7.75 -6.49 -5.26
11.67 -7.89 -8.06 -3.02
11.68 -4.87 -7.95 -7.03
11.12 -8.48 -7.2 0.05
10.39 -7.73 -5.83 -3.79
10.76 -5.39 -6.84 -6.31
10.56 -8.43 -6.32 -0.73
11.35 -8.02 -7.87 -1.61
11.95 -9.46 -6.17 -3.92
11.35 -8.41 -6.53 -3.93
10.01 -9.71 0.35 2.4
9.71 -9.61 0.99 -0.9
9.16 -8.66 2.49 -1.6
10.72 -10.3 -0.92 -2.84
10.28 -9.62 2.69 -2.45
11.11 -10.89 -0.89 -2.0
10.76 -10.76 -0.26 0.31
11.31 -10.67 1.02 -3.62
10.82 -9.63 4.31 -2.4
10.57 -10.26 2.25 1.25
9.45 -9.0 0.08 -2.89
10.09 -9.56 2.92 -1.36
9.54 -9.27 2.26 0.05
10.76 -10.73 0.81 0.27
9.37 -9.09 -2.05 0.97
9.29 -9.25 -0.87 -0.26
11.85 -10.52 -2.58 4.8
9.03 -9.01 0.27 -0.58
10.1 -9.54 0.52 3.27
10.84 -10.09 -2.31 -3.2
9.03 -8.97 -0.33 -1.02
9.34 -8.89 -0.77 -2.75
9.31 -9.17 -0.17 1.6
11.57 -11.27 0.93 2.44
9.84 -9.1 -3.37 -1.63
9.59 -9.54 -0.12 -1.0
9.09 -8.41 -0.77 -3.36
9.09 -8.88 -1.13 -1.61
9.71 -8.78 -3.46 -2.32
9.96 -9.88 -1.11 0.67
11.64 -11.02 -1.78 -3.27
9.5 -9.48 -0.12 0.64
9.43 -9.36 -1.01 0.5
9.49 -9.2 -1.13 -2.03
9.39 -9.22 -1.44 1.07
11.04 -10.82 -2.18 0.43
9.29 -9.05 -1.14 -1.73
9.8 -9.61 0.51 -1.85
9.1 -7.9 0.22 4.51
9.02 -7.03 0.27 5.64
9.1 -8.98 -1.46 -0.22
9.44 -9.29 -0.5 -1.6
12.91 -8.36 -5.83 -7.93
12.3 -10.22 -6.59 -1.82
11.01 -10.12 -4.24 0.84
12.69 -9.49 -6.98 -4.72
10.61 -9.55 -4.6 0.08
12.76 -12.16 -2.72 2.77
12.0 -10.84 -4.93 1.47
11.76 -8.02 -8.52 1.19
12.11 -10.66 -5.13 -2.6
12.87 -10.78 -6.35 3.04
13.34 -12.58 -3.15 -3.12
12.5 -11.05 -3.56 4.62
14.31 -12.53 -3.83 -5.76
12.96 -11.05 -6.23 -2.69
13.66 -12.1 -5.03 -3.84
12.07 -10.99 -3.15 -3.86
10.36 -10.09 -2.32 -0.13
12.57 -11.54 -4.95 -0.44
14.12 -9.33 -10.2 -2.9
12.18 -10.81 -5.17 -2.2
11.49 -9.05 -5.91 3.88
14.23 -10.67 -7.68 -5.42
12.31 -11.78 -3.57 0.4
12.98 -8.92 -8.31 -4.48
10.51 -9.86 -3.59 0.53
12.31 -11.14 -5.1 1.21
10.56 -9.81 -3.24 2.15
14.85 -13.3 -5.62 -3.43
12.37 -9.57 -2.09 -7.56
10.24 -8.25 -1.7 -5.83
10.75 -10.32 0.41 2.95
10.49 -9.99 -0.11 -3.19
12.07 -11.63 -0.4 -3.24
9.08 -8.87 1.9 0.47
10.95 -10.82 1.45 0.81
10.32 -10.27 1.05 0.02
11.15 -11.1 -0.17 -1.07
10.18 -7.73 -3.46 -5.64
10.0 -8.2 -0.47 -5.7
10.5 -9.91 -0.58 -3.43
11.23 -11.19 -0.77 -0.56
9.21 -7.76 0.77 4.89
9.79 -8.88 -0.12 -4.11
10.34 -10.28 0.64 0.87
10.53 -10.21 0.1 -2.56
11.06 -10.43 -1.51 -3.36
10.35 -10.22 1.32 0.88
10.8 -10.17 -0.74 -3.56
10.37 -10.33 0.57 -0.71
9.7 -9.59 1.23 0.84
11.02 -10.94 1.27 0.46
8.44 -8.23 1.03 1.57
11.79 -10.71 -1.55 -4.67
10.26 -10.21 0.99 -0.05
10.71 -10.07 -2.4 -2.74
10.55 -8.69 -1.68 -5.74
10.89 -10.57 1.83 1.88
11.04 -10.01 -0.0 -4.66
9.5 -9.02 2.27 1.96
9.43 -9.19 1.13 -1.8
10.0 -9.87 -0.51 1.54
9.45 -7.91 0.45 5.15
9.86 -9.07 -2.63 -2.86
8.76 -8.56 1.76 0.61
9.68 -9.14 0.9 -3.04
10.73 -10.32 0.85 -2.83
10.66 -10.56 1.44 0.22
12.0 -10.81 -5.11 -1.03
10.62 -10.01 0.05 -3.54
9.52 -7.77 -1.29 -5.34
10.06 -8.56 -0.78 -5.21
11.42 -11.07 -0.86 -2.7
10.5 -9.35 -0.57 -4.75
11.72 -11.48 -2.11 -1.06
9.76 -9.62 1.06 1.25
9.96 -8.05 -0.06 -5.87
10.71 -10.01 0.45 -3.76
10.05 -8.59 -0.35 -5.21
11.97 -11.91 -1.17 0.41
8.53 -8.43 0.49 1.23
10.93 -10.45 1.15 -2.99
9.45 -9.08 0.12 2.61
10.23 -9.63 -0.49 -3.42
8.27 -8.21 0.99 -0.0
9.89 -8.99 -0.52 4.08
11.06 -9.93 -2.47 -4.2
9.89 -9.61 -1.62 -1.68
9.65 -9.45 -0.14 1.94
10.0 -8.26 2.05 -5.26
9.62 -9.57 0.94 -0.18
10.44 -10.42 0.38 -0.37
9.31 -9.04 -1.14 1.91
10.49 -9.76 -1.57 -3.52
10.7 -9.95 0.54 3.91
10.26 -10.05 -1.61 -1.31
9.57 -8.93 2.05 -2.77
9.24 -9.15 -1.11 -0.59
10.7 -9.37 -1.46 -4.96
9.84 -9.58 2.11 0.81
9.72 -9.42 1.42 -1.93
9.82 -9.08 2.02 -3.15
9.91 -9.13 0.98 -3.74
9.15 -8.64 2.59 -1.58
10.58 -10.49 -0.34 -1.4
9.49 -9.16 2.02 -1.43
9.89 -9.38 1.09 -2.95
9.91 -9.71 1.87 0.69
8.95 -8.29 2.79 -1.86
9.21 -8.71 1.82 -2.38
9.87 -8.81 0.62 -4.42
9.36 -8.25 1.14 -4.26
9.03 -8.81 1.5 -1.26
10.39 -9.42 1.48 -4.13
9.35 -9.26 0.42 -1.27
9.76 -9.35 2.4 -1.41
9.53 -8.41 1.62 -4.18
9.49 -8.95 1.76 -2.62
10.4 -10.19 -0.09 -2.07
10.06 -9.77 1.6 -1.74
10.42 -10.17 1.46 -1.75
9.23 -8.55 -0.33 -3.48
9.22 -8.51 2.43 -2.58
9.0 -7.53 2.79 -4.05
8.68 -7.94 1.33 -3.25
10.76 -9.79 0.27 -4.45
10.1 -8.89 -0.22 -4.79
9.44 -9.12 -2.44 0.18
9.4 -7.73 0.43 -5.33
10.48 -9.63 1.22 -3.95
9.68 -9.37 2.33 -0.76
10.05 -8.87 2.22 -4.16
9.23 -8.63 0.91 -3.15
9.59 -9.09 2.42 -1.91
9.53 -9.04 2.84 -1.06
9.83 -8.88 2.47 -3.42
10.4 -9.98 -0.44 -2.88
9.52 -7.95 0.4 -5.22
8.95 -8.52 2.16 -1.7
10.91 -10.87 0.31 -0.97
10.78 -10.23 0.43 -3.36
10.23 -9.3 -1.84 -3.84
9.84 -9.12 3.0 -2.14
9.66 -9.3 2.13 -1.48
10.43 -9.48 2.0 -3.86
9.67 -8.93 3.72 0.02
8.87 -7.72 2.03 -3.86
8.64 -8.2 2.09 -1.77
9.81 -8.77 0.27 -4.37
9.6 -8.85 0.99 -3.58
10.49 -9.96 2.16 -2.47
9.64 -9.26 2.22 -1.52
10.62 -10.45 1.12 -1.53
10.07 -9.77 -1.58 -1.87
10.05 -9.77 2.25 -0.71
9.49 -8.7 2.34 -2.99
9.4 -9.16 1.09 -1.81
9.34 -8.74 0.61 -3.25
10.01 -8.94 4.5 0.2
9.67 -8.59 0.36 -4.42
9.16 -8.54 1.6 -2.89
10.38 -10.25 1.47 -0.68
10.7 -10.36 1.91 -1.86
10.54 -9.12 -2.48 -4.66
9.24 -8.22 3.5 -2.38
10.26 -9.48 2.62 -2.93
9.32 -9.3 0.27 0.53
9.55 -9.14 1.95 -1.93
10.47 -10.08 2.69 -0.93
9.63 -9.24 2.57 -0.82
8.86 -8.41 2.75 -0.24
9.8 -9.44 0.4 -2.61
10.85 -9.79 2.1 -4.18
11.4 -10.2 2.23 -4.58
9.69 -8.78 4.1 0.06
9.08 -8.95 -0.21 -1.51
10.1 -9.82 1.94 -1.28
9.73 -9.03 -0.87 -3.49
10.88 -9.66 -1.28 -4.84
9.12 -8.42 1.06 -3.35
10.28 -9.5 3.65 -1.44
9.71 -9.26 -0.15 -2.92
9.96 -9.17 0.6 -3.83
10.41 -9.41 1.6 -4.15
9.58 -9.09 2.99 -0.52
9.16 -9.09 0.73 -0.76
10.67 -10.12 3.21 1.08
10.91 -10.59 1.35 -2.26
9.72 -9.5 0.06 -2.06
9.8 -8.94 1.61 -3.69
9.39 -8.88 0.94 -2.91
10.1 -9.19 1.75 -3.79
10.38 -9.46 2.33 -3.58
9.68 -9.42 -1.12 -1.92
9.61 -8.03 -2.55 -4.61
10.58 -10.43 0.18 -1.77
9.92 -9.52 0.43 -2.77
9.92 -8.99 1.08 -4.05
10.39 -9.77 2.73 -2.23
10.66 -9.67 1.05 -4.36
10.41 -9.93 2.33 -2.09
10.03 -9.61 1.94 -2.15
11.24 -10.7 3.05 -1.61
9.22 -9.12 0.87 -1.08
11.38 -10.36 -0.68 -4.64
9.9 -9.05 1.25 -3.8
11.33 -11.29 -0.78 -0.53
8.48 -7.74 3.29 -1.08
9.55 -9.53 0.54 -0.17
9.62 -9.34 0.12 -2.27
9.62 -6.85 -2.3 -6.35
8.68 -7.81 2.03 -3.2
10.1 -9.73 2.15 -1.65
9.87 -9.41 2.5 -1.66
10.42 -10.3 -0.94 -1.26
8.84 -7.91 3.17 -2.33
9.74 -9.7 0.04 -0.85
8.96 -8.27 3.34 -0.93
9.43 -8.57 3.89 -0.57
9.53 -8.43 1.68 -4.1
9.99 -9.61 -1.46 -2.3
9.09 -9.06 -0.01 -0.76
9.28 -8.9 -0.27 -2.61
10.41 -9.68 2.87 -2.51
9.45 -8.05 -2.64 -4.18
9.4 -8.54 1.75 -3.52
9.06 -8.54 2.21 -2.06
9.53 -9.38 -0.83 -1.43
10.53 -10.42 1.26 -0.82
9.51 -9.46 0.95 0.04
9.53 -9.11 0.68 -2.71
10.76 -9.71 1.22 -4.47
9.51 -8.82 3.3 -1.35
10.97 -10.3 2.43 -2.88
9.7 -9.35 1.44 -2.14
9.28 -8.92 0.76 -2.47
9.23 -8.87 0.51 -2.5
9.96 -9.63 1.2 -2.26
10.74 -10.23 2.26 -2.39
9.73 -9.23 3.03 -0.42
9.93 -9.72 0.88 -1.8
9.45 -7.94 3.12 -4.07
8.95 -8.74 1.93 0.09
10.03 -9.37 3.54 -0.55
10.23 -9.61 2.1 -2.82
10.58 -10.46 0.32 1.51
8.86 -8.44 0.64 -2.61
10.8 -10.08 0.81 -3.79
9.36 -8.51 1.38 -3.64
10.3 -9.32 -1.61 -4.08
10.49 -9.47 1.74 -4.18
12.49 -12.16 -2.51 -1.33
11.48 -10.46 -3.67 -2.97
16.5 -9.06 -9.98 -9.52
11.17 -7.63 -4.67 -6.69
14.37 -12.54 -6.1 -3.49
14.88 -12.22 -8.27 -1.93
13.07 -8.52 -7.63 -6.32
15.97 -14.69 -4.33 4.55
15.04 -11.68 -7.05 -6.33
13.46 -8.09 -8.53 -6.55
11.09 -7.89 -6.11 -4.82
13.3 -9.59 -7.86 -4.8
12.52 -7.06 -8.35 -6.1
12.91 -10.0 -8.08 -1.21
13.74 -13.54 -2.11 0.99
12.69 -9.36 -6.67 -5.39
12.71 -12.25 0.44 3.34
13.56 -10.36 -7.95 -3.64
11.99 -8.58 -6.11 -5.72
11.9 -8.89 -6.19 -4.93
13.09 -10.46 -7.26 -3.02
11.03 -11.0 -0.7 -0.15
15.84 -13.77 -7.83 -0.1
11.97 -8.38 -4.79 -7.07
15.72 -14.52 -3.41 4.98
13.48 -8.73 -8.73 -5.42
11.48 -10.46 -2.64 3.91
12.09 -6.04 -7.16 -7.64
12.65 -9.62 -4.23 -7.05
11.25 -10.89 -2.49 -1.31
16.81 -13.46 -9.41 -3.56
12.78 -10.29 -6.81 -3.31
13.12 -10.27 -7.57 -3.04
15.37 -14.85 -3.98 0.11
12.11 -11.33 -3.9 -1.74
16.01 -13.76 -7.78 2.58
16.89 -13.52 -9.88 2.2
12.41 -10.22 -5.77 -4.02
14.24 -9.61 -6.22 -8.47
14.07 -11.07 -8.5 -1.83
14.81 -11.75 -8.78 2.06
12.16 -9.14 -2.74 -7.54
12.84 -9.09 -6.97 5.79
15.27 -13.29 -7.45 1.03
12.33 -7.85 -6.21 -7.21
12.54 -8.21 -7.04 -6.35
12.05 -9.99 -2.91 -6.06
13.67 -11.38 -7.58 -0.01
11.58 -11.11 -3.18 -0.79
12.13 -11.82 -2.59 -0.85
12.86 -9.13 -8.39 -3.39
15.66 -12.45 -5.25 -7.9
13.78 -12.68 0.02 5.4
12.53 -6.03 -8.29 -7.21
14.57 -12.65 -6.67 2.79
12.32 -8.78 -7.7 -3.95
12.66 -6.55 -6.27 -8.84
14.99 -13.8 -1.51 5.66
14.18 -12.62 2.43 5.99
13.05 -10.48 -7.6 -1.66
13.61 -10.32 -8.18 -3.44
12.94 -9.32 -8.07 -3.91
12.91 -11.82 -4.47 -2.63
13.13 -9.34 -6.87 -6.17
11.12 -6.73 -7.41 -4.84
12.93 -12.32 -3.88 0.53
11.36 -10.91 -2.68 -1.69
16.29 -15.99 -1.04 2.93
13.03 -8.42 -8.14 -5.69
11.15 -10.78 -2.69 -0.91
13.75 -12.32 -5.12 3.33
12.59 -7.41 -4.87 -8.94
12.63 -12.34 -2.38 -1.27
15.22 -13.09 -6.44 -4.34
14.55 -12.22 -7.67 1.88
13.73 -9.47 -8.46 -5.24
16.23 -15.92 -1.07 2.98
11.54 -8.24 -5.25 -6.14
13.24 -10.45 -5.92 -5.57
11.34 -7.72 -6.38 -5.31
15.95 -11.12 -11.4 0.88
11.62 -11.16 -3.15 -0.66
13.49 -6.98 -8.75 -7.53
16.3 -14.26 -2.95 7.31
14.29 -10.45 -8.25 -5.21
13.38 -9.41 -8.9 -3.38
13.03 -10.91 -3.14 -6.39
15.89 -12.89 -8.45 -3.86
12.24 -9.73 -6.84 -2.9
13.92 -12.33 -3.3 -5.55
13.88 -9.07 -8.31 -6.42
15.69 -13.59 -7.83 0.27
12.43 -10.35 -6.82 -0.99
12.97 -7.93 -8.11 -6.27
14.23 -9.5 -9.73 4.2
10.02 -6.32 -4.55 -6.3
14.61 -11.95 -8.06 -2.35
14.08 -9.92 -7.85 6.18
9.91 -7.32 -3.22 -5.86
13.37 -11.13 -6.57 3.41
12.85 -7.22 -7.54 -7.5
13.14 -11.52 -1.17 6.21
13.89 -11.73 -6.69 -3.25
13.7 -13.02 -1.36 4.06
12.77 -8.16 -7.89 -5.84
13.4 -7.96 -8.9 -6.08
13.42 -9.72 -7.97 4.7
12.26 -9.66 -7.04 -2.73
15.25 -13.28 -7.44 0.94
14.59 -8.19 -10.11 -6.6
14.7 -14.45 -2.45 -1.02
14.28 -14.24 0.45 0.93
12.05 -11.67 -2.95 0.45
12.81 -9.12 -6.44 -6.27
11.93 -7.15 -6.29 -7.18
12.87 -9.12 -5.9 -6.9
14.67 -10.55 -9.63 -3.34
13.4 -12.59 1.77 4.23
14.91 -12.06 -7.11 -5.15
14.74 -12.89 -7.1 0.76
12.53 -7.2 -6.6 -7.84
11.53 -11.0 -3.28 -1.1
13.41 -8.06 -8.96 -5.89
11.76 -9.37 -4.53 -5.48
11.9 -11.69 -2.17 0.58
10.94 -9.7 -4.57 -2.2
15.04 -12.07 -8.4 -3.15
15.9 -15.87 -0.81 0.58
11.27 -10.5 -3.61 -1.94
13.44 -9.86 -6.93 -5.96
12.9 -9.05 -8.32 -3.9
13.31 -7.86 -8.66 -6.34
13.79 -10.11 -8.48 4.02
15.82 -11.51 -10.6 -2.34
15.94 -12.59 -9.78 0.26
11.65 -10.08 -5.37 -2.29
16.03 -13.24 -8.8 2.06
13.69 -13.09 -0.43 3.99
16.91 -14.84 -4.56 6.71
13.89 -10.57 -8.89 1.47
13.28 -8.81 -8.85 -4.53
13.54 -11.11 -7.56 -1.67
15.12 -14.81 -1.49 -2.6
12.73 -8.81 -6.72 -6.27
14.13 -12.57 -5.98 2.44
11.91 -9.24 -6.06 -4.45
11.46 -11.22 -2.22 -0.62
11.76 -10.16 -1.3 -5.77
13.24 -9.43 -8.74 -3.13
15.22 -11.9 -8.04 -5.06
12.6 -9.45 -6.63 5.05
15.25 -13.42 -3.75 6.19
13.0 -11.14 -6.69 0.07
12.92 -11.1 -3.72 -5.47
12.16 -5.14 -6.38 -8.99
15.46 -13.49 -4.05 6.36
13.17 -11.3 -2.51 -6.28
14.3 -11.61 -8.31 -0.75
11.59 -10.96 -2.57 -2.75
15.58 -13.12 -8.3 1.28
10.4 -7.4 -3.31 -6.51
11.34 -10.71 -3.27 -1.81
13.34 -7.75 -6.49 -8.71
17.21 -10.9 -12.98 -3.0
13.21 -9.65 -7.21 -5.42
15.42 -13.06 -7.93 2.13
13.26 -9.9 -8.19 -3.27
16.06 -13.53 -8.36 -2.29
14.7 -14.62 -0.81 -1.31
11.98 -10.76 -3.04 -4.32
16.75 -13.51 -6.64 -7.35
15.25 -10.97 -8.64 6.14
16.11 -15.15 -4.71 2.77
12.66 -8.71 -7.36 -5.52
12.46 -11.91 -0.65 -3.6
12.12 -11.72 -2.74 1.49
11.57 -7.4 -7.75 -4.37
13.5 -10.26 -8.48 -2.29
11.5 -6.75 -7.25 -5.85
10.85 -9.46 -0.27 -5.3
12.87 -9.98 -7.51 -3.12
13.09 -9.14 -8.69 -3.52
14.99 -14.5 -1.5 3.48
13.94 -9.37 -7.21 -7.39
9.55 -9.2 -1.37 -2.18
9.48 -9.41 -0.61 -1.04
10.18 -8.4 -2.56 -5.15
9.83 -9.83 0.02 0.16
11.02 -10.83 -0.97 -1.75
10.2 -9.92 -2.36 -0.27
9.17 -8.49 -2.76 -2.11
10.07 -7.78 -1.37 -6.23
9.38 -9.08 -2.01 -1.25
9.3 -9.19 1.3 0.42
8.89 -8.52 -1.58 -1.98
10.14 -8.98 -0.35 4.69
9.24 -9.12 -0.64 1.35
9.24 -8.42 -1.15 3.64
10.21 -9.31 -3.77 -1.8
9.67 -8.83 -3.61 -1.57
10.85 -10.82 -0.64 -0.47
9.54 -9.31 -1.71 -1.15
9.39 -8.88 -2.19 -2.11
9.79 -9.63 -1.66 -0.59
9.47 -9.16 1.07 2.18
9.06 -8.82 0.91 1.88
8.72 -8.69 -0.2 0.68
8.76 -8.33 -0.64 -2.63
10.48 -9.42 -4.14 -2.02
9.37 -9.34 -0.05 0.7
9.32 -9.21 -0.48 1.29
9.53 -9.49 -0.15 -0.81
10.44 -10.34 -1.4 0.41
10.22 -10.13 -1.14 -0.77
10.27 -10.24 -0.29 -0.74
9.7 -9.46 -1.96 0.94
10.05 -9.84 -0.33 2.05
9.04 -8.96 -0.75 -0.99
9.47 -9.41 -0.92 0.58
8.97 -8.77 -1.52 -1.07
9.33 -8.85 -2.1 -2.08
9.0 -8.84 -1.69 -0.28
10.22 -9.9 -1.62 -1.95
10.13 -9.71 -2.2 -1.86
9.96 -9.62 -2.56 0.12
11.53 -11.42 -1.0 -1.26
12.84 -12.09 -3.6 -2.42
8.95 -8.71 0.34 2.05
9.64 -8.91 -1.2 -3.47
10.19 -10.09 0.51 -1.35
8.51 -6.32 -0.74 5.66
10.0 -9.32 -3.0 2.04
9.64 -9.26 -2.22 -1.51
9.63 -8.89 -1.85 -3.2
10.09 -9.11 -2.29 -3.67
8.86 -7.73 -2.05 3.81
8.33 -7.38 -1.31 3.63
9.23 -8.8 -2.25 1.64
10.04 -9.88 0.82 -1.59
12.58 -9.56 -0.14 -8.18
12.24 -9.53 1.62 -7.51
10.56 -9.03 3.96 -3.76
9.76 -9.05 2.9 -2.23
12.23 -9.75 2.2 -7.04
11.13 -10.33 2.49 -3.31
11.34 -10.19 4.8 -1.25
11.73 -10.05 4.08 -4.47
11.66 -10.0 1.51 -5.79
13.48 -9.4 0.24 -9.65
10.12 -8.44 1.89 -5.25
12.24 -8.19 -0.49 -9.09
11.87 -9.8 0.44 -6.67
9.81 -7.49 1.34 -6.18
10.53 -9.84 1.83 -3.26
11.64 -10.64 2.34 -4.1
11.89 -9.08 3.0 -7.06
9.27 -7.92 1.92 -4.42
13.55 -10.28 7.63 4.43
11.35 -10.68 0.68 -3.78
10.13 -8.21 0.1 -5.93
12.51 -9.68 2.21 -7.61
11.22 -9.09 1.91 -6.29
10.94 -9.46 5.07 -2.09
12.6 -9.26 0.59 -8.52
11.37 -8.5 1.73 -7.35
10.3 -8.61 0.48 -5.63
13.58 -13.42 1.81 0.99
13.47 -10.36 2.85 -8.13
10.28 -8.66 1.73 -5.25
9.92 -8.64 2.9 -3.91
11.85 -9.6 0.47 -6.93
9.53 -8.31 2.77 -3.76
13.49 -10.82 -0.83 -8.02
10.93 -10.37 0.52 -3.41
11.29 -10.46 3.59 -2.24
11.3 -10.59 2.48 -3.09
12.6 -10.72 2.18 -6.25
13.13 -10.0 1.15 -8.43
9.34 -7.91 2.14 -4.49
10.4 -7.82 -0.74 -6.81
10.58 -9.32 2.46 -4.37
12.34 -10.92 4.23 -3.89
11.25 -8.4 0.18 -7.48
12.26 -10.58 -0.37 -6.18
10.57 -9.19 4.08 -3.25
10.47 -8.6 3.46 -4.86
10.11 -9.18 3.67 -2.13
12.15 -9.79 0.4 -7.18
11.6 -8.72 -0.77 -7.61
11.78 -10.2 -0.47 -5.88
11.41 -9.67 3.14 -5.19
11.74 -10.18 1.31 -5.7
11.36 -9.9 1.54 -5.36
12.76 -11.91 2.67 -3.71
9.25 -8.74 2.78 -1.21
10.05 -8.09 2.27 -5.52
13.43 -10.52 -0.94 -8.3
11.93 -10.65 1.21 -5.24
12.54 -10.26 2.89 -6.61
11.73 -8.52 1.5 -7.92
12.99 -12.09 -0.42 -4.73
11.98 -10.71 3.57 -4.02
12.74 -10.99 2.49 -5.94
11.51 -8.78 3.3 -6.67
11.99 -8.98 0.88 -7.9
12.12 -9.76 2.65 -6.67
10.89 -7.89 -3.75 -6.51
11.54 -9.93 2.52 -5.31
10.93 -8.94 1.85 -6.0
10.91 -9.37 -1.37 -5.42
12.13 -9.29 2.49 -7.4
10.92 -8.19 1.59 -7.04
8.69 -7.08 2.37 -4.45
11.43 -9.65 2.43 -5.62
10.77 -9.4 5.0 -1.63
11.92 -8.66 1.26 -8.1
12.45 -10.19 1.82 -6.93
10.99 -10.8 0.33 -2.03
12.49 -11.05 3.18 -4.89
8.3 -7.49 2.68 -2.38
10.7 -10.04 1.18 -3.51
10.06 -8.8 2.43 -4.24
9.09 -7.99 2.06 -3.81
9.75 -8.5 0.73 -4.73
10.84 -9.76 3.96 -2.55
10.61 -9.08 2.04 -5.11
12.01 -8.47 -0.02 -8.52
9.44 -9.21 0.91 -1.84
13.49 -11.33 4.22 -5.98
10.54 -8.24 2.24 -6.18
12.78 -11.56 -1.64 -5.2
12.27 -10.66 2.2 -5.66
11.82 -9.46 3.7 -6.04
11.36 -9.9 4.52 -3.23
10.78 -9.7 2.96 -3.67
12.02 -10.2 1.92 -6.05
11.41 -9.68 3.02 -5.23
10.82 -9.54 2.88 -4.2
14.38 -11.02 1.92 -9.04
9.68 -9.26 2.12 -1.85
11.62 -10.04 2.23 -5.41
8.85 -8.14 1.75 -3.0
10.06 -9.19 2.97 -2.83
12.16 -10.18 3.15 -5.86
10.31 -8.98 2.67 -4.29
10.38 -8.26 1.84 -6.02
10.34 -9.6 -2.89 -2.51
12.79 -9.55 -7.45 -4.1
9.91 -9.54 -1.24 2.39
11.77 -8.76 -7.28 3.0
12.89 -8.25 -9.89 -0.53
10.93 -8.62 -6.71 -0.26
9.19 -8.9 -1.81 -1.42
11.46 -9.08 -6.69 2.07
9.9 -9.64 -1.16 1.9
11.65 -9.26 -6.94 -1.41
11.7 -5.85 -7.43 -6.89
8.78 -8.46 -1.56 -1.72
9.94 -9.07 -1.27 -3.86
9.53 -9.02 -3.07 -0.15
9.52 -8.12 -1.34 4.8
10.78 -8.09 -6.29 -3.33
9.38 -8.84 -3.12 -0.44
12.35 -9.2 -7.8 -2.64
11.12 -8.74 -6.76 1.25
9.65 -9.17 -1.7 2.5
11.06 -7.68 -5.69 -5.56
12.18 -8.62 -8.32 -2.16
11.36 -7.52 -7.63 -3.78
9.28 -9.02 -2.1 0.53
11.54 -9.99 -5.72 0.85
11.21 -7.05 -7.52 -4.42
12.21 -8.94 -8.14 1.69
12.46 -9.23 -8.28 1.2
12.08 -8.65 -8.41 -0.63
11.84 -7.7 -7.35 -5.19
12.06 -9.0 -8.0 0.75
11.33 -10.61 -3.18 2.36
11.8 -9.37 -5.76 -4.27
11.14 -8.26 -5.6 4.96
9.73 -9.38 -1.93 -1.69
12.1 -6.68 -8.65 -5.19
9.8 -9.18 -2.45 2.41
10.79 -8.45 -6.52 1.55
9.53 -8.81 -2.56 2.61
9.64 -8.85 -1.77 3.38
9.85 -9.51 -2.26 1.16
8.84 -8.74 0.54 1.26
11.35 -8.6 -7.33 -1.04
9.81 -9.11 -2.82 2.3
9.66 -9.54 -1.0 -1.16
9.84 -8.78 -4.1 1.75
9.57 -8.9 -3.02 1.8
11.24 -8.2 -6.9 -3.37
10.44 -8.93 -4.0 -3.64
10.03 -9.39 -3.51 -0.05
10.99 -10.18 -3.95 1.23
10.66 -9.64 -3.73 -2.6
11.69 -8.57 -7.75 1.78
11.48 -11.28 -0.95 1.94
10.35 -8.44 -4.64 3.79
11.64 -6.81 -7.24 -6.07
10.66 -8.15 -5.76 3.75
12.28 -9.41 -7.32 2.97
12.07 -10.74 -1.38 5.33
11.0 -10.24 -2.07 3.45
11.85 -10.81 -2.23 4.3
10.19 -9.26 -2.97 3.04
11.72 -9.61 -5.64 3.62
11.68 -10.37 -5.1 1.7
12.41 -11.06 -2.31 5.13
12.28 -11.96 -2.78 -0.29
13.29 -13.2 1.56 -0.09
10.1 -8.8 -3.09 3.9
12.77 -12.38 -0.92 2.99
10.16 -8.53 -4.52 3.17
11.45 -9.45 -6.42 -0.77
11.69 -10.08 -3.19 4.99
10.74 -9.0 -2.55 5.27
12.14 -10.62 -3.52 4.72
11.54 -9.48 -3.45 5.6
10.79 -9.98 -3.12 2.69
11.88 -9.25 -4.18 6.18
11.79 -10.89 -2.66 3.67
9.7 -7.14 -2.96 5.86
11.66 -8.36 -5.21 6.23
10.19 -7.15 -1.68 -7.07
11.22 -10.75 0.22 -3.19
13.59 -12.74 4.73 0.3
11.18 -7.86 -4.65 -6.45
11.35 -8.14 -1.77 -7.7
10.81 -10.77 0.59 0.69
10.93 -9.55 -3.26 -4.21
11.53 -8.75 -1.43 -7.36
11.8 -8.03 -2.45 -8.29
8.75 -8.06 0.35 -3.39
11.24 -8.0 -2.93 -7.33
12.0 -9.02 -1.86 -7.69
9.98 -7.59 -2.31 -6.04
10.4 -8.2 -0.03 -6.4
11.41 -9.69 0.37 -6.0
9.75 -6.4 -2.32 -6.98
12.94 -10.42 2.57 -7.23
11.03 -7.64 -0.15 -7.96
10.89 -8.49 -1.05 -6.73
11.39 -10.53 -0.58 -4.31
11.0 -8.51 0.24 -6.96
10.73 -8.16 0.2 -6.96
10.45 -9.01 -1.07 -5.19
9.81 -7.03 -2.94 -6.18
10.55 -9.07 -0.15 -5.38
11.91 -8.67 -2.11 -7.88
11.99 -9.55 -1.28 -7.14
12.15 -9.01 -3.47 -7.37
11.83 -10.43 0.37 -5.57
12.14 -9.96 -0.55 -6.93
9.71 -7.65 -0.01 -5.98
10.17 -9.54 1.06 -3.36
9.75 -7.79 0.13 -5.87
11.6 -8.95 1.6 -7.21
11.6 -7.88 -2.62 -8.1
11.31 -7.76 1.19 -8.14
12.63 -9.36 0.02 -8.49
9.76 -8.67 0.67 -4.44
11.38 -8.39 0.16 -7.69
11.25 -9.72 -3.65 -4.34
10.56 -7.66 -1.99 -6.98
11.44 -10.35 -3.66 -3.21
10.68 -8.92 -3.1 -4.99
10.93 -7.34 -3.24 -7.43
13.48 -11.66 -1.18 -6.65
10.99 -10.54 -1.82 -2.53
11.55 -9.7 -1.28 -6.14
9.68 -9.01 0.82 -3.45
11.27 -8.71 -1.6 -6.97
11.25 -11.03 -1.41 -1.7
11.14 -10.03 1.47 -4.63
9.27 -7.27 -1.92 -5.44
11.04 -9.7 -0.77 -5.21
9.73 -6.62 -0.87 -7.08
11.07 -9.04 -0.23 -6.4
11.66 -9.57 1.9 -6.39
11.2 -8.67 -0.68 -7.05
13.05 -9.52 -4.4 -7.77
13.77 -11.36 -0.7 -7.76
12.46 -8.9 -3.43 -8.02
12.23 -10.7 -2.28 -5.47
13.36 -11.33 -0.59 -7.06
11.7 -9.12 -1.67 -7.14
10.65 -9.25 -1.47 -5.08
10.07 -7.05 -1.49 -7.03
11.32 -9.63 -1.03 -5.86
8.63 -6.73 1.31 -5.25
12.03 -9.11 -3.36 -7.11
9.78 -9.34 -1.79 -2.26
10.42 -7.68 -0.65 -7.01
12.07 -9.47 4.06 -6.28
11.89 -9.09 -1.73 -7.47
12.29 -9.46 -0.5 -7.84
11.73 -9.92 0.07 -6.25
10.64 -7.83 -1.16 -7.11
12.13 -8.82 0.66 -8.31
9.49 -9.18 0.66 -2.34
11.02 -7.61 -1.9 -7.75
11.46 -8.57 -3.06 -6.97
11.67 -10.07 -0.86 -5.84
12.3 -8.73 -1.8 -8.47
11.4 -10.25 -0.94 -4.9
13.08 -11.21 -3.73 -5.6
13.9 -12.36 -0.88 -6.31
11.15 -8.83 -2.16 -6.45
10.72 -7.03 -0.91 -8.04
10.6 -8.68 0.12 -6.08
13.51 -11.95 -2.04 -5.97
11.99 -8.78 -2.25 -7.86
10.17 -8.09 -1.78 -5.9
10.96 -7.73 -3.17 -7.1
11.17 -8.81 0.53 -6.84
9.99 -7.57 -1.35 -6.37
11.24 -10.34 -2.88 -3.32
14.27 -11.07 -5.55 -7.09
10.13 -8.13 0.85 -5.98
13.62 -11.03 -3.02 -7.4
12.81 -8.97 -1.04 -9.08
10.26 -9.25 0.51 -4.43
12.06 -10.1 1.19 -6.48
11.37 -10.47 1.31 -4.22
10.83 -8.3 -2.01 -6.67
9.29 -7.35 -1.65 -5.44
9.14 -8.04 1.07 -4.23
12.96 -10.02 -2.48 -7.85
12.0 -8.97 -3.04 -7.36
10.83 -9.11 -2.57 -5.26
13.02 -12.39 -0.92 -3.9
9.39 -8.48 -1.66 -3.68
13.12 -9.05 -3.2 -8.95
10.44 -8.52 -3.13 -5.16
12.22 -9.57 -0.78 -7.56
11.03 -9.31 -0.63 -5.87
12.6 -10.36 -3.03 -6.5
10.08 -8.65 -1.73 -4.88
12.01 -10.5 0.15 -5.83
12.65 -8.9 -3.62 -8.24
13.06 -9.85 -3.41 -7.87
11.69 -9.48 0.26 -6.83
10.0 -7.21 -3.05 -6.21
12.96 -9.89 0.74 -8.35
10.96 -9.94 0.5 -4.6
10.45 -9.32 -1.78 -4.37
11.15 -9.12 -1.29 -6.28
11.38 -7.56 -3.92 -7.55
13.44 -12.38 -1.61 -4.99
13.93 -10.1 -3.08 -9.08
9.3 -9.2 0.5 -1.3
12.76 -9.8 -3.26 -7.49
10.15 -7.9 0.19 -6.36
9.18 -7.98 0.34 -4.52
12.57 -10.51 -1.29 -6.77
10.72 -7.8 -0.12 -7.36
11.17 -9.87 -0.55 -5.21
11.06 -8.11 2.26 -7.17
11.25 -9.9 -0.75 -5.3
11.09 -8.63 0.65 -6.94
11.7 -8.88 -3.76 -6.63
9.72 -8.86 -0.03 -4.01
10.17 -8.25 -1.48 -5.75
11.4 -10.23 -2.06 -4.58
8.82 -8.23 1.4 -2.84
10.92 -8.94 -1.76 -6.01
12.61 -9.76 -1.2 -7.9
10.62 -8.63 0.65 -6.16
12.15 -9.9 -1.36 -6.91
10.51 -9.39 -1.05 -4.62
11.67 -9.02 -0.56 -7.37
12.07 -10.0 -0.22 -6.75
10.66 -8.17 -1.48 -6.68
10.01 -9.66 -1.22 -2.31
10.3 -7.14 -3.07 -6.75
10.77 -9.52 0.4 -5.01
12.23 -9.81 -2.46 -6.88
10.73 -7.09 -0.22 -8.06
11.83 -9.66 -2.63 -6.29
11.51 -8.85 -1.29 -7.24
12.4 -11.54 -2.42 -3.84
10.94 -8.84 1.41 -6.29
11.48 -8.04 -2.15 -7.91
11.43 -9.49 -0.69 -6.33
9.15 -7.7 1.15 -4.81
10.88 -8.95 -2.49 -5.66
13.22 -11.61 -1.28 -6.2
11.26 -10.5 -3.37 -2.24
11.33 -9.13 -1.34 -6.57
10.22 -8.07 -0.72 -6.22
11.01 -8.29 -4.49 -5.7
10.93 -7.94 -1.44 -7.37
10.14 -7.29 -1.54 -6.88
9.39 -8.97 -0.79 -2.63
13.03 -9.82 -0.0 -8.56
10.82 -7.34 -4.44 -6.6
9.92 -7.17 -1.99 -6.56
10.48 -9.61 -2.22 -3.55
10.41 -8.72 -1.88 -5.36
10.45 -8.43 0.45 -6.16
10.47 -6.83 -0.41 -7.92
10.06 -6.58 -3.72 -6.64
10.95 -7.88 -0.86 -7.56
11.78 -10.56 2.44 -4.6
10.12 -7.14 -2.49 -6.72
11.04 -8.88 -0.34 -6.54
9.87 -8.64 1.1 -4.65
11.35 -9.69 -1.94 -5.6
11.9 -8.5 -3.62 -7.5
9.26 -8.01 -0.92 -4.55
11.28 -9.92 0.93 -5.29
11.85 -9.46 -4.21 -5.76
10.34 -8.18 -2.29 -5.9
11.9 -8.71 1.5 -7.97
12.7 -11.13 -1.68 -5.88
12.82 -11.45 1.99 -5.41
10.35 -8.53 1.73 -5.6
11.31 -10.02 0.37 -5.25
12.5 -9.23 -2.81 -7.95
11.59 -8.22 -2.08 -7.89
12.88 -9.56 -4.1 -7.58
10.7 -8.7 -1.99 -5.91
10.67 -8.26 -0.27 -6.75
10.61 -8.26 1.24 -6.54
12.84 -9.93 -2.15 -7.85
12.13 -9.07 -3.3 -7.36
10.27 -8.41 -2.04 -5.54
12.61 -9.74 -3.75 -7.08
13.79 -10.76 -4.01 -7.64
12.54 -9.24 -0.5 -8.46
12.07 -11.66 1.44 -2.77
11.21 -7.93 -3.15 -7.27
10.17 -9.14 -2.58 -3.64
12.83 -9.39 -3.33 -8.09
8.87 -8.1 0.48 -3.58
12.44 -11.41 -1.35 -4.78
10.58 -9.78 -2.35 -3.26
12.73 -8.77 -4.35 -8.13
13.32 -13.2 1.69 0.27
11.22 -8.65 1.81 -6.91
12.59 -10.1 -3.64 -6.57
11.83 -8.83 -0.56 -7.86
10.32 -8.1 -2.22 -6.0
11.81 -9.94 0.41 -6.36
13.72 -12.71 0.0 -5.17
9.87 -8.85 1.21 -4.2
10.04 -7.46 -2.62 -6.19
10.24 -8.91 -0.08 -5.04
10.63 -8.59 0.33 -6.25
11.96 -8.67 -6.69 -4.8
10.87 -9.46 -3.33 -4.19
11.04 -9.87 -4.92 0.38
11.37 -10.31 -4.7 -0.95
10.19 -7.92 -4.91 -4.13
10.76 -8.12 -3.54 -6.12
11.56 -9.1 -6.56 -2.82
10.85 -9.2 -5.17 -2.51
11.74 -10.11 -5.19 -2.96
11.45 -9.14 -5.55 -4.09
11.73 -9.32 -6.17 -3.58
12.48 -8.63 -6.98 -5.72
9.27 -8.69 3.06 1.03
11.89 -9.85 6.23 2.35
11.67 -11.38 2.59 0.07
9.83 -9.5 1.97 1.58
13.88 -13.13 2.36 3.84
11.16 -10.28 4.19 1.19
10.03 -9.3 3.01 2.23
9.87 -9.16 1.98 -3.09
9.51 -8.95 0.9 -3.09
10.24 -9.58 2.41 2.68
11.13 -10.88 -0.08 -2.33
11.28 -10.65 3.45 1.36
11.06 -10.73 2.07 -1.68
13.33 -12.91 -1.23 3.08
11.02 -9.83 4.93 -0.61
9.66 -8.72 0.67 -4.11
11.36 -11.07 2.54 -0.32
10.44 -9.63 1.66 3.66
10.19 -9.73 2.94 0.7
11.52 -10.74 4.09 -0.79
11.85 -11.78 -0.69 -1.02
13.84 -12.76 2.41 -4.79
11.8 -11.49 1.62 2.12
10.69 -10.26 2.17 2.09
10.54 -10.15 0.42 2.81
9.98 -9.22 2.92 2.48
12.47 -12.21 -0.02 -2.5
9.91 -9.38 2.99 -1.13
9.27 -9.22 -0.05 0.96
10.69 -9.68 4.31 -1.42
9.35 -8.48 2.49 3.06
11.74 -10.08 5.27 -2.9
11.38 -9.77 0.5 -5.82
11.17 -11.09 1.0 0.97
11.3 -11.17 -1.16 1.25
10.4 -9.97 2.77 1.04
10.09 -9.15 2.1 3.71
11.07 -10.71 2.5 1.25
10.65 -8.72 0.88 -6.05
9.1 -7.53 4.37 -2.66
9.62 -9.18 2.88 -0.16
10.25 -9.69 2.88 1.69
12.1 -11.14 4.5 -1.45
9.55 -8.65 2.84 2.87
11.79 -11.72 -0.08 1.26
11.62 -10.1 4.76 3.2
11.86 -11.21 3.74 -0.99
11.54 -10.95 1.94 -3.1
9.67 -9.26 2.26 -1.68
11.24 -10.85 2.63 -1.35
9.24 -7.57 1.03 -5.21
10.71 -9.68 4.49 0.91
10.74 -10.59 1.76 0.17
10.13 -9.03 -1.31 4.4
12.76 -12.66 1.56 0.31
10.74 -10.38 1.12 -2.54
9.42 -9.21 1.84 0.7
9.86 -9.32 -3.03 -1.14
11.07 -10.73 -0.37 -2.72
11.42 -9.92 5.64 -0.23
9.9 -9.09 3.22 -2.24
11.67 -10.99 3.67 1.35
10.63 -10.5 1.52 0.64
11.35 -11.16 1.66 1.28
12.3 -11.54 2.52 3.44
9.74 -9.39 2.6 -0.02
9.78 -9.46 1.39 -2.05
9.98 -9.27 2.32 2.87
11.07 -9.21 0.52 -6.13
9.08 -7.44 1.94 -4.84
9.84 -8.85 3.14 2.92
10.16 -9.77 1.94 1.98
9.61 -9.2 1.77 2.13
11.68 -11.3 2.93 -0.44
11.92 -8.91 4.46 6.54
9.15 -9.03 1.38 0.49
12.22 -11.21 4.16 -2.54
10.23 -9.72 3.13 0.53
10.06 -9.96 1.42 0.31
10.64 -10.57 1.21 0.09
10.61 -9.36 2.93 -4.05
10.3 -8.04 5.43 3.46
11.23 -10.24 4.33 1.58
11.0 -10.04 0.56 4.45
10.88 -10.45 1.73 2.46
10.87 -10.64 -1.84 1.27
13.43 -13.06 -1.72 2.62
9.52 -9.5 0.5 0.46
11.23 -11.22 -0.19 -0.53
10.92 -8.97 -0.73 6.18
9.09 -6.65 2.71 -5.58
9.57 -9.49 1.26 0.27
12.29 -11.97 -0.17 -2.79
10.15 -10.02 1.6 -0.2
9.86 -8.8 4.33 -1.06
9.79 -9.56 2.04 -0.57
9.4 -8.74 0.24 -3.44
11.22 -10.54 3.09 -2.27
12.1 -11.59 2.03 -2.8
9.58 -9.11 0.65 2.89
10.64 -10.31 2.3 -1.24
10.44 -9.3 1.78 -4.38
10.24 -10.12 1.57 0.03
10.58 -10.28 -1.36 -2.13
12.91 -10.34 4.01 6.62
10.24 -9.89 2.65 0.39
10.55 -9.62 2.18 -3.74
10.31 -9.67 0.62 -3.52
10.33 -9.38 -2.82 -3.28
11.91 -11.22 3.98 -0.44
10.44 -10.31 1.62 -0.33
11.81 -11.17 2.31 3.05
9.93 -9.69 2.13 -0.14
11.48 -11.18 2.14 1.49
9.72 -9.12 1.36 -3.09
10.48 -10.23 0.21 2.29
10.07 -9.84 -0.04 -2.15
9.59 -9.5 -0.58 1.19
10.43 -9.58 1.78 -3.73
12.68 -11.9 2.94 -3.28
9.99 -8.93 3.87 2.24
9.94 -7.92 0.95 -5.93
9.97 -9.82 1.44 0.88
10.29 -10.13 0.52 -1.74
9.9 -9.75 1.16 -1.23
10.27 -9.62 -1.96 -3.03
11.84 -11.65 -1.32 -1.7
11.42 -10.04 4.74 2.7
10.29 -10.28 -0.44 0.25
9.5 -8.92 1.55 -2.88
10.3 -10.28 0.12 -0.61
10.44 -10.28 1.74 0.39
10.11 -10.0 0.44 1.43
10.35 -9.62 3.71 0.94
11.54 -11.01 -0.82 3.33
9.8 -8.44 0.64 4.94
10.59 -7.66 6.76 -2.79
11.46 -10.86 1.99 -3.08
10.76 -10.17 2.61 2.36
10.65 -10.38 1.19 -2.05
13.09 -12.68 0.78 3.14
11.44 -10.67 2.28 3.43
10.33 -9.94 1.65 -2.3
11.73 -11.66 -1.28 -0.18
11.16 -10.96 1.13 1.71
10.13 -9.92 1.47 -1.38
10.71 -10.21 1.0 3.09
13.38 -11.06 1.83 7.3
13.07 -10.37 2.72 -7.47
11.81 -10.9 3.67 -2.71
9.37 -8.93 2.84 0.07
9.62 -8.65 -0.9 -4.09
9.98 -9.48 2.8 -1.39
10.65 -10.05 3.5 -0.26
11.25 -11.03 2.21 0.01
12.38 -11.91 -0.83 -3.31
10.25 -10.14 1.36 0.58
10.88 -10.35 1.94 2.72
11.92 -11.1 3.6 2.39
9.38 -8.9 2.84 0.82
10.7 -10.51 1.97 -0.47
10.2 -9.99 2.02 0.3
10.93 -10.57 2.79 -0.05
10.79 -9.9 -0.1 -4.28
13.5 -11.95 1.51 -6.09
10.09 -9.56 3.14 0.75
10.49 -9.76 1.1 -3.69
12.78 -12.48 1.7 2.18
9.63 -9.25 2.66 -0.37
11.75 -10.96 4.16 -0.84
9.81 -9.49 -0.47 -2.44
10.06 -9.5 1.34 3.05
10.92 -10.19 -2.46 3.06
10.9 -10.64 2.27 -0.68
11.55 -11.53 0.57 0.54
12.49 -12.33 1.84 0.72
12.51 -11.07 5.78 0.65
10.41 -10.36 0.78 -0.61
11.85 -11.69 1.54 -1.19
10.2 -8.89 2.48 4.35
10.64 -10.15 2.15 -2.34
11.69 -10.86 1.72 3.96
9.86 -9.66 1.79 0.74
9.95 -8.66 4.78 -1.1
9.36 -9.15 -0.93 -1.75
10.0 -9.84 1.76 -0.32
10.25 -9.12 -1.61 4.38
10.76 -10.22 -0.99 3.22
10.6 -9.11 1.19 5.27
9.71 -8.9 0.66 -3.83
12.84 -12.57 2.46 0.9
9.97 -9.87 1.08 -0.92
10.34 -9.96 1.87 2.04
9.91 -9.52 -1.14 2.5
11.39 -10.56 1.03 4.14
11.96 -11.02 4.31 -1.73
12.78 -11.82 3.32 -3.55
10.73 -10.22 0.18 -3.26
9.21 -8.0 0.46 -4.55
11.21 -10.41 4.08 -0.91
11.22 -10.3 3.57 -2.67
11.43 -11.36 1.06 0.68
9.37 -9.01 -0.75 -2.43
9.56 -9.37 1.64 0.87
9.58 -9.02 -1.34 -2.91
9.96 -9.53 2.47 -1.55
10.87 -10.77 -1.07 1.03
11.27 -11.14 -1.7 0.12
10.57 -9.68 -3.69 2.11
11.18 -10.29 -3.39 2.77
10.45 -9.31 -3.74 -2.93
10.41 -10.0 -2.19 1.87
11.22 -10.92 -2.35 1.08
11.57 -10.86 -1.75 3.58
10.84 -10.51 -1.48 2.22
10.46 -10.34 -1.32 -0.91
11.38 -10.73 -0.17 3.8
10.43 -10.16 -2.2 -0.92
12.22 -11.42 -3.55 2.5
11.41 -10.77 -2.78 2.56
10.82 -10.54 -2.4 0.51
9.44 -9.38 0.56 0.83
11.33 -10.87 -3.17 -0.42
10.92 -10.17 -3.81 1.14
11.14 -9.97 -4.15 2.74
10.4 -9.49 -3.06 2.98
10.3 -9.93 -0.56 2.69
12.38 -11.99 -1.48 2.7
11.16 -10.04 -4.73 -1.16
10.84 -10.51 -2.47 0.97
11.66 -11.53 -1.78 0.07
11.05 -10.1 -3.45 2.86
11.93 -11.28 -2.91 2.56
12.09 -11.79 -2.43 1.2
10.58 -8.92 -1.26 5.55
11.33 -10.49 -0.42 4.26
10.54 -9.34 -4.24 2.42
10.96 -10.9 -0.14 1.1
9.58 -9.02 -3.22 0.05
10.85 -10.45 -2.91 0.29
11.32 -9.37 -4.84 -4.12
11.19 -10.69 -1.49 2.93
11.33 -11.2 -1.32 1.07
11.18 -10.92 -2.12 1.04
11.74 -11.47 -2.17 1.24
10.36 -9.82 -2.93 -1.52
10.93 -10.88 -0.87 -0.55
10.6 -9.7 -4.28 -0.37
12.21 -10.36 -2.49 5.97
11.88 -11.3 -0.96 3.53
10.12 -9.9 -1.95 -0.78
10.57 -10.01 -3.33 0.61
11.58 -11.13 -3.15 -0.55
12.55 -12.21 -2.8 0.75
10.79 -10.43 -2.55 1.0
11.25 -10.28 -4.11 -1.99
11.49 -10.53 -3.78 2.64
11.93 -10.57 -4.82 2.71
10.41 -10.03 -2.79 0.04
11.14 -10.69 -3.12 -0.29
10.59 -9.41 -1.84 4.51
10.11 -9.81 -2.36 0.5
11.67 -10.31 -4.53 3.05
10.13 -9.87 -2.2 0.58
10.07 -9.15 -2.74 3.2
11.03 -10.25 -1.93 3.6
10.19 -8.94 -3.32 -3.6
11.2 -10.8 -1.41 2.63
10.11 -9.34 -2.96 2.5
9.98 -9.22 -0.49 3.78
9.76 -9.02 -3.65 0.81
9.86 -9.58 0.84 2.18
11.63 -10.46 -3.08 4.06
11.16 -10.47 -1.03 3.7
12.66 -11.43 -5.13 -1.79
11.78 -11.16 -2.23 3.01
9.97 -9.24 -1.35 3.51
11.45 -9.01 -5.54 4.38
10.51 -10.31 -1.13 1.68
10.24 -9.85 -2.61 -1.02
10.68 -10.54 -1.33 1.06
11.36 -10.52 -3.9 -1.77
9.98 -8.76 -4.71 0.74
12.16 -10.68 -0.74 5.77
10.88 -10.62 -1.65 -1.67
10.52 -10.29 -2.1 -0.62
10.13 -9.26 -3.98 -1.0
10.26 -9.43 -3.56 1.9
11.4 -10.25 -2.95 -4.03
10.87 -10.85 -0.71 -0.17
10.29 -9.52 -0.67 3.85
10.23 -9.57 -3.29 -1.49
12.28 -11.64 -3.48 1.78
11.51 -11.06 -2.8 1.5
11.53 -11.06 -2.48 2.09
10.25 -10.13 -1.42 0.67
10.45 -9.74 -2.11 3.14
9.69 -9.36 -2.5 0.11
11.31 -9.43 -4.0 4.81
10.18 -9.8 -2.74 -0.38
9.56 -9.01 -2.54 -1.96
10.9 -10.14 -1.89 -3.52
10.39 -10.28 -1.0 1.14
10.6 -9.67 -3.21 2.93
10.46 -9.86 -2.97 -1.86
11.83 -10.82 -4.77 -0.07
11.26 -9.29 -4.84 4.14
11.56 -11.4 -1.91 0.15
10.02 -9.45 -3.16 -0.97
10.45 -9.75 -0.79 3.69
10.85 -10.1 -2.81 2.8
10.53 -10.24 -2.44 0.0
11.32 -11.21 -1.57 -0.25
11.06 -11.02 -0.9 -0.3
10.27 -8.25 -2.41 5.62
11.4 -10.92 -1.68 2.81
11.29 -10.11 -1.8 4.69
10.12 -8.09 -1.81 5.8
10.69 -10.62 -1.14 -0.59
10.95 -9.3 -5.69 0.94
10.41 -10.27 -1.5 -0.87
12.11 -11.49 -3.78 0.59
10.19 -9.76 -2.78 0.91
11.16 -10.21 -3.89 2.25
11.0 -10.7 -1.87 1.71
10.39 -10.21 -1.63 -1.09
10.81 -10.57 -1.66 1.51
10.63 -9.61 -3.54 2.84
11.14 -10.77 -2.72 0.9
9.65 -9.51 -1.62 -0.05
10.74 -10.52 -1.85 1.16
11.17 -10.58 -2.76 2.25
12.02 -11.44 -3.06 2.06
10.03 -9.5 -3.1 0.89
10.65 -10.42 -1.58 1.51
10.25 -9.33 -3.79 1.9
10.15 -10.12 -0.4 0.75
10.18 -8.93 -0.55 4.87
10.6 -10.2 -2.67 -1.08
11.59 -11.15 -2.78 1.5
9.86 -9.47 -2.73 0.07
9.92 -8.55 -4.94 0.9
12.43 -11.42 -2.72 4.09
10.39 -10.35 -0.84 0.3
10.81 -10.57 1.79 1.34
11.29 -10.21 -3.95 -2.74
11.69 -10.93 -2.02 3.62
10.65 -9.86 -3.63 -1.72
10.59 -9.48 -3.11 3.57
9.35 -9.32 -0.05 -0.73
9.33 -8.58 -1.83 -3.16
10.03 -9.55 1.32 -2.77
9.96 -9.74 -1.53 -1.42
9.1 -7.81 -0.2 -4.65
9.72 -9.64 -0.63 -1.04
9.91 -9.24 -2.84 -2.19
13.05 -11.06 -5.89 3.64
11.58 -10.04 -5.63 1.18
10.62 -10.22 -2.83 0.51
11.44 -10.6 -4.14 -1.17
10.62 -9.98 -1.44 3.35
11.2 -11.13 -1.03 0.72
9.92 -9.11 -3.83 0.94
10.69 -10.0 -3.68 0.94
10.58 -10.25 -2.62 0.26
11.03 -10.17 -1.14 4.11
9.71 -9.67 -0.88 -0.32
10.17 -9.78 -0.2 2.78
10.75 -9.68 1.74 4.33
10.67 -10.21 -1.77 2.55
10.84 -9.7 -4.61 1.45
10.7 -10.44 -0.4 2.33
10.65 -9.88 -1.08 3.84
11.62 -10.95 -2.54 2.94
11.71 -11.22 -2.33 2.38
10.21 -9.47 -3.14 2.15
11.03 -10.67 -2.53 1.26
10.71 -10.27 -0.85 2.92
10.2 -9.9 -1.64 1.81
10.59 -9.98 -0.93 3.42
10.91 -10.47 -2.11 2.23
10.11 -8.98 -3.26 3.31
11.68 -11.4 1.36 2.17
10.39 -10.12 -1.56 1.76
9.95 -9.35 -3.39 -0.4
10.22 -9.22 -3.85 -2.16
11.02 -9.96 -4.61 -0.98
10.06 -9.23 -3.98 0.42
9.97 -9.39 -2.85 1.76
10.61 -10.36 -1.73 1.45
9.74 -9.29 -0.85 2.81
10.24 -8.88 -4.36 -2.67
11.42 -10.76 -2.59 2.8
10.41 -9.67 -3.58 1.45
9.84 -9.75 0.45 1.27
10.54 -10.21 1.45 2.17
9.83 -9.02 -3.86 -0.65
10.78 -9.64 -4.64 1.34
10.83 -10.47 -0.89 2.63
11.36 -10.89 -2.42 2.15
10.39 -9.68 -2.54 2.77
10.71 -10.68 -0.48 0.57
10.41 -9.35 -4.26 1.68
11.9 -11.31 -0.56 3.66
11.38 -10.24 -4.56 -1.98
10.88 -10.8 0.18 1.32
10.55 -9.9 -3.48 1.04
10.65 -10.14 -3.24 0.25
10.24 -9.61 -0.5 3.5
11.06 -11.06 -0.32 0.14
10.9 -10.76 0.24 1.71
10.65 -10.26 -1.74 2.24
9.64 -8.4 -2.29 4.15
11.55 -11.22 -1.08 2.52
9.74 -8.88 0.65 3.96
10.96 -10.8 -0.62 1.77
10.19 -9.03 -1.38 4.52
11.56 -11.39 -1.64 1.07
10.49 -9.87 -2.15 -2.83
11.04 -11.03 0.41 0.16
11.8 -11.32 -1.21 3.13
10.69 -10.0 -2.57 2.75
10.32 -9.39 -4.27 0.36
11.07 -10.52 0.14 3.45
10.66 -10.32 0.87 2.55
10.43 -9.8 -0.78 3.46
11.02 -10.84 -1.44 1.4
11.54 -10.84 -0.91 3.84
10.24 -10.18 -0.22 1.07
10.34 -9.79 -3.17 1.0
10.57 -10.22 -2.08 1.74
10.67 -9.99 -3.14 2.07
9.7 -9.5 -1.9 -0.41
10.29 -9.41 -0.35 4.16
10.25 -9.23 -4.3 1.16
10.56 -10.41 0.55 1.66
11.03 -10.3 2.44 3.1
9.95 -8.34 0.75 5.37
10.68 -9.57 -4.43 1.63
10.98 -10.71 -0.91 2.24
9.89 -9.49 -1.13 2.55
11.42 -11.38 -0.73 -0.56
11.03 -10.33 -2.5 2.95
11.08 -10.33 -3.6 1.76
10.65 -10.25 -2.74 0.97
10.26 -9.89 -0.54 2.69
11.22 -10.39 3.22 2.75
11.07 -10.66 -2.45 1.73
10.87 -10.75 -1.58 0.36
11.08 -10.86 0.57 2.13
10.42 -10.04 -2.05 1.88
9.74 -9.42 -2.42 0.63
11.77 -11.16 -2.79 2.47
10.33 -9.87 -1.42 2.73
10.6 -10.05 -3.02 -1.49
10.47 -10.42 -0.94 -0.41
9.93 -9.67 -0.71 2.13
11.12 -10.45 -0.61 3.76
10.75 -10.41 -2.66 0.47
11.07 -10.94 -0.92 1.4
10.47 -10.18 -1.24 2.12
10.59 -9.91 -1.54 3.41
10.48 -9.04 -4.43 2.89
11.7 -10.94 -2.36 3.39
10.42 -9.94 0.13 3.15
11.29 -9.88 -4.34 3.31
10.61 -9.81 -4.03 -0.42
10.4 -10.15 -0.12 2.26
10.65 -10.37 -2.23 -0.97
9.78 -9.74 -0.39 0.86
10.35 -9.82 -2.91 1.5
9.78 -8.93 -3.72 -1.46
12.23 -11.66 -0.42 3.65
10.47 -9.8 -2.84 -2.35
11.28 -10.84 -2.89 1.19
10.09 -9.61 -3.0 -0.57
11.26 -11.0 -2.38 0.31
11.32 -10.64 -3.64 1.3
10.37 -9.4 -3.29 -2.9
10.18 -10.14 -0.75 0.54
10.54 -10.36 -1.63 1.02
10.65 -9.99 -3.36 1.56
10.5 -10.41 1.32 0.52
11.11 -10.81 -1.05 2.31
10.95 -9.97 -4.23 1.61
11.41 -11.38 0.14 0.87
10.26 -9.06 -3.33 -3.48
11.23 -10.25 -4.44 1.16
10.41 -9.04 -0.87 5.1
10.07 -9.06 -1.58 4.09
10.97 -10.38 -0.42 3.51
10.36 -9.68 -1.49 3.4
11.13 -10.54 0.34 3.54
10.38 -10.37 0.27 0.28
10.52 -9.99 -3.18 -0.91
10.62 -10.51 -1.56 -0.04
11.43 -10.41 -4.09 2.36
11.37 -9.94 -1.41 5.32
11.41 -10.85 -0.48 3.49
11.03 -10.9 0.21 -1.71
10.71 -9.73 -3.97 2.07
10.57 -10.49 1.06 0.83
10.17 -10.12 -0.32 1.0
10.79 -10.2 -1.45 3.22
11.13 -10.45 -1.29 3.62
11.99 -11.07 -2.7 3.73
10.23 -9.74 0.07 3.11
10.99 -10.77 -1.67 -1.42
11.09 -10.64 -3.12 -0.39
9.77 -9.53 -0.59 2.06
10.74 -10.11 -1.24 3.4
10.95 -8.92 -6.18 -1.43
11.21 -10.77 -1.88 2.49
9.92 -9.39 0.67 3.13
9.64 -9.41 -2.09 0.11
11.26 -11.11 -1.25 1.38
9.79 -8.92 -3.13 2.55
11.09 -10.88 -1.9 1.02
11.56 -11.29 -2.38 0.7
10.86 -9.5 -5.03 1.52
11.81 -11.56 -0.09 2.41
10.47 -9.96 0.84 3.12
11.18 -10.53 -1.38 3.47
9.88 -9.69 -1.16 1.54
10.85 -10.14 -2.12 3.23
11.08 -10.71 0.32 -2.83
10.45 -10.14 -0.16 2.53
11.08 -10.69 -1.07 2.73
11.33 -10.88 -1.14 2.94
10.44 -10.39 -0.58 -0.82
9.46 -8.55 0.79 3.95
10.74 -9.98 -3.93 -0.55
10.47 -10.45 -0.11 -0.7
11.2 -10.91 -2.36 0.88
10.7 -10.35 -1.48 -2.28
10.01 -8.78 -4.79 -0.37
10.61 -10.35 -1.84 1.42
10.67 -9.88 -3.47 2.03
10.06 -10.04 0.66 0.21
10.1 -9.87 -1.16 1.8
10.72 -10.55 -0.19 1.86
10.23 -9.52 -1.64 3.35
10.36 -9.98 -1.96 1.99
11.27 -9.98 -0.99 5.14
10.44 -10.26 -0.94 1.68
10.43 -10.02 -2.83 -0.46
9.94 -9.44 -2.21 2.23
10.68 -10.09 -3.28 1.3
11.63 -11.04 -3.22 1.73
11.32 -10.9 -0.72 2.94
11.53 -10.7 -4.24 0.63
9.87 -9.76 0.22 1.48
10.59 -10.01 -2.88 1.91
10.78 -9.97 -3.93 -1.18
11.2 -9.55 -5.8 0.83
10.26 -9.18 -1.14 4.44
11.38 -10.19 -4.77 1.68
10.58 -10.25 -2.13 -1.51
10.36 -10.07 0.86 2.31
11.13 -10.32 2.58 3.3
10.56 -10.09 -2.32 2.09
12.26 -12.24 0.71 0.36
10.48 -10.27 -0.82 1.92
10.72 -10.58 -0.6 1.58
11.36 -11.1 0.87 2.29
11.01 -10.66 -0.61 2.71
10.37 -9.84 -2.76 1.75
11.9 -11.79 0.33 1.54
10.15 -9.81 -2.56 0.48
10.28 -10.19 -1.1 0.79
9.9 -9.9 0.3 -0.11
10.31 -10.28 0.61 0.49
11.5 -10.97 -1.06 3.28
10.29 -9.75 -1.49 2.92
11.49 -10.5 -4.59 0.83
10.24 -10.15 0.88 1.1
12.05 -10.41 -5.42 2.73
10.71 -9.51 0.6 4.9
12.35 -11.7 -1.66 3.59
10.55 -10.36 -0.05 1.97
11.07 -9.0 -2.42 5.97
10.38 -9.94 -2.96 0.26
13.21 -12.32 -2.05 4.29
11.39 -10.35 -4.16 2.29
10.44 -9.18 -1.75 4.65
10.5 -9.83 -0.27 3.67
10.49 -9.04 -2.36 4.77
10.93 -9.5 -3.96 3.67
12.63 -10.91 -2.05 6.03
11.13 -10.34 1.91 3.64
10.95 -9.05 -4.19 4.53
11.45 -10.72 -2.01 3.47
11.54 -10.64 -1.28 4.28
10.51 -9.32 -3.48 3.39
10.69 -10.5 -0.34 1.98
11.04 -10.52 -2.14 2.57
10.5 -9.26 -2.09 4.5
10.83 -10.65 0.17 1.95
12.26 -9.4 -6.0 5.09
11.11 -9.56 -2.37 5.13
10.68 -10.52 -0.76 1.69
11.38 -10.85 -1.14 3.25
11.24 -9.32 -2.84 5.6
10.44 -9.48 -1.69 4.03
11.86 -9.57 -4.15 5.64
11.47 -10.48 -2.88 3.67
11.1 -10.43 -2.54 2.81
10.79 -10.5 -0.54 2.41
11.58 -10.4 0.4 5.06
14.23 -12.74 -1.87 6.04
10.89 -10.13 -3.86 1.01
12.51 -10.98 -4.55 3.91
11.42 -9.72 -0.5 5.97
10.51 -8.3 -4.43 4.68
11.28 -11.23 -0.94 -0.32
10.36 -9.38 -1.11 4.24
12.1 -11.61 -1.28 3.19
11.46 -9.65 -5.61 2.59
10.44 -10.4 -0.45 0.75
10.91 -10.9 -0.52 0.04
12.4 -10.33 0.15 6.85
10.42 -9.85 -1.88 2.86
11.39 -10.84 -2.64 2.3
9.7 -8.32 -1.05 4.88
10.7 -10.62 0.23 1.28
12.45 -11.18 -4.09 3.62
12.92 -10.89 -2.26 6.57
10.43 -9.77 -0.66 3.6
12.2 -12.04 -1.19 1.55
12.43 -11.08 -1.93 5.3
10.86 -9.0 -2.82 5.38
11.25 -11.22 -0.35 -0.83
12.29 -9.57 -3.64 6.8
12.18 -10.29 -5.74 3.09
11.09 -11.03 -0.41 -1.07
10.86 -8.68 -2.59 5.97
10.32 -9.93 -0.86 2.7
13.63 -11.02 -3.99 6.96
9.62 -8.3 -1.75 4.55
10.31 -9.01 0.37 5.0
10.22 -9.07 -1.62 4.42
12.5 -10.68 -3.01 5.74
11.11 -8.6 -5.04 4.91
12.04 -11.56 -2.51 2.23
11.25 -9.58 -2.83 5.17
9.74 -8.18 -2.36 4.74
9.97 -9.21 -0.77 3.73
11.36 -11.3 -0.44 -1.14
10.16 -8.59 -1.07 5.33
10.31 -8.53 -1.76 5.52
11.04 -9.75 -0.25 5.18
12.51 -11.26 -4.26 3.4
10.59 -10.07 -0.37 3.26
8.9 -8.32 -0.96 3.0
11.18 -11.08 -0.36 -1.39
10.9 -10.72 -1.94 0.17
12.91 -10.92 -3.0 6.19
10.7 -10.46 -0.02 2.25
11.46 -10.93 -2.86 1.87
12.64 -12.39 -2.19 1.26
9.87 -8.23 -2.55 4.83
12.35 -10.77 -0.67 6.01
11.92 -10.8 0.16 5.06
12.79 -11.74 -0.34 5.07
10.39 -9.66 -1.81 3.37
12.01 -10.62 -5.25 2.02
12.21 -10.5 -0.76 6.18
11.04 -11.02 0.36 0.54
12.06 -11.25 -4.2 1.05
11.91 -10.87 -2.78 3.99
11.35 -9.66 -3.47 4.84
12.11 -10.42 -3.29 5.21
10.09 -9.69 -1.93 2.04
10.49 -10.25 -0.05 2.26
11.39 -11.38 -0.22 -0.56
12.01 -11.23 -4.05 1.33
10.59 -8.78 -1.84 5.62
10.1 -8.19 -3.09 5.03
10.64 -9.04 -3.32 4.53
11.87 -10.69 -3.8 3.48
11.83 -10.87 -3.65 2.91
10.57 -8.97 -1.79 5.28
11.23 -11.21 0.38 0.51
12.33 -11.74 -0.2 3.77
10.99 -10.92 -0.72 0.98
10.78 -10.73 -0.66 0.9
10.23 -9.83 -0.81 2.71
10.96 -9.37 -1.71 5.42
12.23 -11.07 -2.33 4.65
10.3 -9.66 -3.4 1.13
12.23 -11.5 -0.42 4.13
12.98 -11.26 -5.33 3.64
10.65 -9.31 -4.22 3.0
11.3 -10.71 0.1 3.6
10.94 -10.84 -1.51 0.26
11.33 -10.25 -1.98 4.4
11.62 -10.52 -3.56 3.42
9.78 -8.95 -1.03 3.82
9.67 -8.34 -0.82 4.82
12.58 -10.56 -2.41 6.39
12.4 -11.79 -2.72 2.71
9.49 -8.36 -2.28 3.87
11.26 -9.86 -0.87 5.36
11.95 -10.12 -3.54 5.27
10.97 -10.12 -2.87 3.11
11.07 -10.86 -0.92 1.99
9.48 -8.42 -2.33 3.7
11.41 -11.25 -0.59 1.79
12.1 -11.26 -0.71 4.39
12.35 -12.1 -1.0 2.29
10.68 -10.64 -0.89 0.46
10.76 -9.99 -0.97 3.86
9.84 -8.52 0.02 4.91
10.87 -9.44 0.19 5.38
10.72 -10.23 -1.59 2.78
11.67 -10.53 0.93 4.94
10.71 -9.73 -3.14 3.19
10.33 -8.63 -2.42 5.14
11.52 -11.49 -0.78 0.14
10.97 -10.66 -1.39 2.19
12.02 -10.76 -0.42 5.35
11.2 -8.75 -1.5 6.83
11.73 -9.77 -4.69 4.48
11.88 -10.77 -1.52 4.77
9.88 -8.88 -2.36 3.64
11.06 -9.15 -2.35 5.75
10.55 -9.86 -1.1 3.58
9.95 -9.32 -1.59 3.11
11.7 -10.13 -1.91 5.54
11.93 -10.27 0.56 6.06
13.64 -12.52 -0.77 5.37
12.78 -10.88 -1.02 6.63
12.6 -11.41 -4.35 3.09
11.9 -10.06 -3.64 5.2
10.85 -9.49 -0.32 5.26
11.49 -9.37 -2.6 6.12
10.94 -10.62 -0.4 2.6
11.85 -11.15 -3.11 2.5
10.54 -8.93 -1.21 5.47
9.52 -9.06 -1.22 2.66
10.66 -9.64 -2.56 3.74
10.35 -9.54 -2.94 2.75
10.69 -10.57 -0.77 1.4
8.99 -7.52 -1.3 4.75
10.89 -8.87 -4.02 4.88
13.01 -12.35 -3.54 1.99
11.14 -10.05 -4.75 0.76
11.45 -9.72 -3.84 4.69
10.9 -9.27 -3.01 4.88
10.3 -9.82 -0.77 3.0
12.97 -12.43 -1.41 3.41
11.5 -9.65 -4.28 4.55
9.75 -9.23 -2.05 2.39
9.98 -8.26 -1.24 5.46
10.2 -9.78 -0.17 2.89
10.9 -9.58 -0.49 5.19
12.1 -10.94 -2.36 4.6
11.8 -11.0 0.69 4.23
12.33 -11.07 -5.08 -1.92
11.71 -9.52 -4.96 4.68
13.35 -11.19 -2.64 6.78
11.52 -9.88 -2.24 5.48
12.45 -12.12 -0.67 2.76
11.85 -11.18 -2.64 2.91
10.16 -8.55 -3.42 4.29
13.01 -11.02 -1.91 6.64
9.44 -8.6 -2.41 3.05
12.9 -11.91 -2.09 4.48
10.58 -9.54 -3.46 2.98
12.63 -10.17 -5.2 5.37
10.57 -10.31 -2.07 1.1
13.37 -12.54 -2.36 3.98
10.67 -9.95 -1.29 3.65
11.09 -10.16 0.98 4.34
12.26 -10.04 -3.29 6.21
8.59 -7.55 -0.29 4.09
12.22 -12.04 -2.01 0.55
10.83 -9.36 -3.37 4.28
10.44 -9.77 -0.49 3.65
12.42 -10.94 1.3 5.75
12.4 -10.81 -4.55 4.03
10.89 -10.81 -1.15 -0.63
13.52 -12.37 -2.4 4.9
11.59 -10.76 -4.29 -0.4
9.83 -8.93 -2.74 3.06
10.59 -10.56 -0.43 0.64
11.25 -8.97 -5.52 3.96
10.75 -10.73 -0.07 0.69
12.9 -10.8 -1.63 6.86
13.49 -13.0 -2.99 2.01
13.12 -11.78 0.29 5.78
12.55 -9.94 -5.7 5.12
11.24 -10.26 -1.65 4.29
11.05 -8.91 -4.6 4.62
11.26 -10.23 -3.88 2.68
10.56 -10.06 -1.63 2.76
12.14 -11.87 -1.73 1.88
11.65 -9.64 -3.28 5.67
12.63 -10.83 -0.99 6.42
10.76 -10.01 -0.12 3.95
11.24 -9.13 -3.19 5.73
10.1 -8.98 4.52 0.98
9.29 -8.32 3.69 1.84
9.28 -7.32 5.46 1.63
9.44 -7.27 4.83 3.59
9.46 -7.48 5.61 1.47
9.14 -8.12 4.16 -0.55
9.34 -7.49 5.58 0.2
9.44 -8.14 4.59 1.31
9.58 -7.98 5.08 1.53
9.61 -8.16 4.45 2.43
9.12 -8.37 2.43 2.7
9.31 -8.41 3.93 -0.59
9.01 -8.44 2.67 1.66
9.1 -8.22 3.89 -0.1
9.49 -7.69 5.44 1.14
9.45 -7.84 5.2 0.84
9.15 -7.37 4.87 2.38
9.92 -8.77 4.55 0.91
9.31 -8.23 4.17 1.22
9.05 -6.68 6.02 1.03
9.54 -8.3 4.67 0.65
9.71 -8.54 3.45 3.07
9.52 -8.13 3.85 3.12
9.47 -8.03 4.85 1.31
9.38 -8.05 4.34 2.1
9.54 -8.87 3.31 1.1
9.26 -7.4 4.98 2.48
9.8 -7.96 5.23 2.29
9.2 -8.1 4.35 -0.38
9.53 -8.6 3.84 1.46
9.41 -8.27 3.45 2.87
9.21 -8.14 2.83 3.27
9.41 -8.78 2.87 1.83
9.51 -8.57 3.32 2.42
9.05 -8.6 2.69 -0.89
9.59 -8.41 4.33 1.58
13.01 -9.63 -7.82 -3.93
13.29 -12.31 -4.9 -0.95
14.43 -12.21 -7.01 3.13
13.65 -13.12 -3.73 -0.53
13.38 -10.7 -7.17 -3.63
14.72 -13.26 -6.26 1.26
13.1 -10.78 -6.23 -4.09
12.76 -10.31 -6.2 -4.27
13.65 -12.7 -4.74 1.61
13.66 -10.19 -7.72 -4.81
13.52 -9.87 -7.43 -5.5
13.8 -12.49 -5.67 1.45
12.58 -9.73 -7.32 -3.14
13.31 -7.89 -8.17 -6.94
14.58 -12.93 -6.65 -1.06
12.83 -9.15 -7.83 -4.43
13.51 -9.39 -8.42 -4.81
13.52 -10.51 -7.33 -4.29
13.66 -10.57 -8.19 -2.83
13.52 -12.65 -4.76 -0.29
13.25 -9.24 -7.69 -5.58
12.81 -7.9 -7.44 -6.8
14.2 -12.07 -7.28 -1.74
14.11 -7.84 -9.67 -6.64
13.2 -10.72 -6.93 -3.38
14.62 -12.58 -7.15 2.09
14.57 -11.08 -9.04 -2.82
13.77 -11.46 -7.27 -2.34
13.77 -9.29 -9.31 -4.07
13.68 -13.11 -3.82 0.8
13.45 -10.74 -6.3 -5.08
14.61 -11.57 -8.56 -2.52
14.3 -13.12 -4.99 2.72
13.87 -9.69 -8.48 -5.17
13.15 -9.64 -7.8 -4.36
14.04 -12.8 -5.74 -0.61
13.18 -11.46 -5.75 -3.02
13.47 -11.41 -6.81 -2.2
13.83 -11.75 -6.81 -2.64
13.19 -8.55 -7.33 -6.86
13.05 -11.75 -5.36 -1.85
14.07 -12.54 -4.19 4.82
13.73 -9.9 -8.54 -4.17
13.81 -11.97 -6.88 -0.31
12.7 -8.6 -7.74 -5.23
14.96 -13.57 -6.09 1.59
14.52 -13.06 -6.24 1.05
13.71 -9.03 -8.99 -5.05
14.33 -11.93 -7.84 1.19
15.09 -12.89 -7.57 -2.05
15.02 -14.6 -3.3 1.15
13.49 -10.62 -7.54 -3.53
13.23 -9.04 -8.34 -4.87
13.46 -11.95 -5.25 -3.27
13.14 -8.32 -6.72 -7.63
13.59 -9.46 -8.11 -5.42
14.24 -13.13 -5.5 -0.39
13.83 -10.19 -7.86 -5.07
14.08 -10.96 -7.8 -4.15
12.74 -11.11 -5.53 -2.87
13.66 -9.68 -8.06 -5.28
13.02 -11.47 -5.95 -1.59
13.19 -9.16 -7.98 -5.15
13.88 -12.99 -4.78 -0.93
13.82 -12.03 -5.6 -3.86
13.57 -9.89 -8.16 -4.45
14.61 -11.13 -9.44 -0.49
13.52 -10.84 -6.67 -4.58
12.52 -11.34 -4.69 -2.5
13.74 -11.56 -7.33 -1.22
13.82 -11.72 -5.84 -4.43
12.0 -8.55 -6.71 -5.09
13.4 -11.34 -6.2 -3.52
13.09 -9.72 -6.49 -5.88
13.65 -8.76 -8.61 -5.97
14.31 -13.4 -4.97 -0.7
13.94 -10.94 -8.26 -2.52
12.46 -9.93 -6.55 -3.73
14.27 -10.28 -9.24 -3.56
12.96 -9.0 -8.21 -4.42
12.79 -9.92 -6.06 -5.33
13.37 -13.03 -2.91 -0.82
13.11 -10.95 -5.96 -4.05
13.08 -10.09 -6.89 -4.66
12.61 -9.22 -7.07 -4.9
11.9 -9.48 -5.89 -4.13
13.54 -11.87 -5.08 -4.08
12.6 -10.09 -7.11 -2.51
13.21 -10.71 -6.94 -3.42
12.89 -8.49 -8.12 -5.31
13.44 -11.06 -7.15 -2.66
14.06 -10.95 -7.07 -5.26
12.89 -10.48 -6.55 -3.67
13.38 -7.77 -9.24 -5.78
13.98 -13.33 -3.63 2.19
13.49 -9.37 -8.48 -4.73
15.43 -14.57 -4.55 2.24
13.82 -11.67 -5.86 -4.5
13.6 -9.72 -8.71 -3.83
14.0 -9.6 -9.6 -3.42
12.98 -10.67 -7.2 -1.6
14.22 -12.4 -6.68 -2.01
13.13 -9.85 -6.25 -6.03
13.65 -12.54 -5.27 -1.14
13.12 -10.1 -6.37 -5.43
13.22 -9.18 -8.23 -4.76
12.64 -10.27 -6.71 -3.06
12.99 -10.82 -6.72 -2.54
12.52 -11.93 -3.72 0.74
11.1 -9.16 -3.14 5.43
11.32 -9.53 -2.66 5.5
9.69 -7.54 -3.69 4.85
11.67 -8.78 -4.85 -5.98
10.25 -9.84 -2.53 1.38
10.8 -8.48 -2.32 6.27
11.27 -9.92 -0.94 5.27
10.94 -9.28 -5.24 -2.51
10.0 -8.8 -4.55 -1.32
13.21 -10.53 -7.98 0.03
10.2 -8.85 -5.06 0.25
11.31 -9.51 -5.85 -1.8
10.72 -9.74 -4.46 0.42
11.24 -9.82 -5.38 -0.96
10.12 -8.97 -4.58 -0.95
10.08 -8.9 -4.58 1.2
10.88 -9.6 -5.12 -0.08
10.27 -8.97 -4.99 0.41
12.14 -10.61 -5.86 0.64
9.92 -8.93 -4.32 -0.38
11.33 -9.76 -4.58 -3.48
10.46 -9.42 -4.34 1.38
10.71 -9.77 -4.05 -1.68
10.32 -8.72 -5.46 -0.82
11.59 -9.61 2.07 -6.14
11.99 -11.06 3.25 -3.31
11.28 -10.04 3.74 -3.54
11.24 -8.48 3.81 -6.32
11.6 -11.35 2.29 -0.82
10.41 -9.63 3.22 -2.29
9.94 -8.89 3.38 -2.89
14.22 -13.52 0.83 -4.34
11.18 -10.48 3.26 -2.15
11.52 -11.4 0.93 -1.38
12.57 -11.02 2.16 -5.64
13.38 -12.57 3.57 -2.87
10.78 -9.62 3.41 -3.47
12.12 -11.55 0.45 -3.65
12.19 -11.44 3.75 -1.95
10.06 -9.24 3.09 -2.49
12.34 -11.09 -0.45 -5.4
10.16 -10.04 1.5 -0.56
14.07 -12.87 0.97 -5.6
9.51 -8.87 2.99 -1.68
11.06 -10.46 1.87 -3.07
11.41 -8.33 -4.35 -6.46
9.19 -8.08 4.34 0.64
9.44 -7.95 4.65 -2.06
9.17 -7.88 4.58 0.97
9.27 -7.42 4.46 3.32
9.69 -8.62 4.21 -1.37
9.49 -7.82 5.37 -0.36
9.54 -7.96 4.55 2.62
9.39 -8.54 3.9 0.26
9.26 -6.43 5.79 3.28
9.01 -6.45 5.63 2.81
9.0 -7.56 4.2 2.5
9.33 -7.85 4.9 -1.17
9.3 -7.55 4.71 2.68
10.22 -9.12 1.7 -4.29
9.14 -7.19 5.39 1.65
9.47 -8.38 4.41 -0.29
9.03 -7.18 4.57 3.02
9.15 -8.05 4.34 0.28
9.94 -9.27 -3.57 -0.24
10.15 -9.0 -4.65 0.6
12.56 -10.96 -5.94 1.53
13.17 -7.68 -6.31 -8.64
9.99 -8.77 -4.56 1.39
10.43 -9.19 -4.54 -1.96
12.84 -12.72 -1.67 0.39
11.08 -9.62 -4.99 -2.3
10.51 -8.48 -1.43 -6.04
13.98 -13.71 -2.37 -1.29
11.3 -9.5 -5.08 3.44
10.74 -9.04 -5.68 -1.19
14.32 -12.98 -1.78 5.78
10.74 -8.55 -6.41 -1.07
10.06 -10.03 -0.83 -0.02
11.46 -8.84 -7.0 -2.02
11.94 -11.07 -4.21 -1.56
11.16 -9.99 -4.4 -2.29
11.95 -7.6 -6.41 -6.62
10.78 -9.31 -5.4 0.56
13.19 -10.27 -8.25 0.63
10.08 -8.93 -4.61 -0.73
9.84 -8.83 -4.34 0.29
12.56 -12.05 -2.81 -2.17
13.02 -8.39 -6.93 -7.16
10.61 -8.94 -5.0 -2.74
10.61 -8.74 -6.01 -0.12
16.54 -15.49 -4.54 3.61
10.98 -9.39 -5.52 1.39
11.18 -9.2 -6.19 1.41
11.38 -10.48 -3.6 2.59
9.0 -8.93 -0.98 -0.58
12.76 -9.63 -8.03 -2.37
11.68 -8.48 -8.02 0.47
9.92 -8.24 -5.01 -2.33
11.75 -10.01 -4.52 -4.18
13.45 -12.95 -2.6 -2.51
9.33 -7.9 -4.88 -0.95
9.57 -8.2 -4.95 0.05
12.5 -10.88 -3.89 -4.78
10.29 -10.24 0.89 0.33
10.83 -10.57 -1.68 -1.61
10.79 -10.66 -1.63 -0.42
10.91 -10.71 -1.67 1.26
11.8 -11.67 -0.04 -1.76
11.03 -10.9 0.2 1.71
11.64 -11.48 -1.6 1.05
10.71 -10.39 -0.71 2.51
10.93 -10.87 -0.63 1.03
11.01 -10.19 -3.83 1.63
10.87 -10.81 -1.09 0.23
11.34 -10.61 -4.01 -0.24
10.67 -10.67 0.22 -0.2
10.36 -9.84 -3.21 0.49
10.43 -10.17 -2.02 1.08
11.62 -11.5 -1.22 1.15
11.22 -10.97 1.11 2.11
10.15 -9.96 1.2 1.52
10.68 -10.51 0.26 1.86
11.65 -11.51 -1.49 -1.02
10.17 -9.18 0.81 4.3
12.09 -11.56 -2.93 -1.98
11.35 -10.88 -3.0 1.17
11.39 -10.84 -2.02 2.84
12.14 -12.02 0.35 1.7
10.55 -10.54 0.43 0.28
11.84 -11.63 -0.68 -2.12
9.86 -9.76 -0.89 1.12
11.69 -11.69 -0.31 -0.08
11.42 -11.04 -2.88 0.52
10.84 -9.6 -3.27 3.83
9.83 -9.31 1.42 2.82
9.67 -9.5 1.13 -1.39
10.06 -9.15 0.71 4.14
10.19 -9.68 -1.57 2.76
10.8 -9.36 -3.32 4.22
10.43 -10.29 -1.06 1.26
11.17 -10.92 -2.01 1.22
9.9 -9.37 -2.09 2.45
9.95 -9.89 1.02 0.55
10.41 -10.0 -2.36 1.68
10.15 -9.45 0.67 3.66
10.96 -10.65 -2.34 1.03
10.26 -9.48 -2.62 2.94
10.25 -8.48 -1.25 5.62
10.93 -10.44 -0.64 3.15
9.52 -8.91 1.24 3.12
10.03 -10.02 -0.22 0.47
9.47 -9.07 2.26 1.52
10.32 -8.71 3.21 4.51
12.04 -9.25 -7.38 -2.19
11.08 -8.9 -6.59 0.41
11.42 -8.27 -7.48 -2.44
11.44 -9.55 -6.29 -0.48
13.07 -9.74 -8.58 -1.51
11.19 -8.39 -6.97 -2.49
11.76 -9.82 -6.14 2.02
12.54 -10.22 -7.26 -0.56
11.07 -9.07 -6.03 -1.98
10.85 -8.51 -6.73 0.2
11.51 -9.51 -6.46 -0.62
10.68 -7.18 -6.5 -4.51
11.81 -8.89 -6.81 -3.74
11.64 -7.65 -8.53 2.02
11.99 -9.21 -7.62 0.86
11.52 -9.57 -5.8 -2.72
11.14 -8.14 -6.35 -4.18
13.45 -7.87 -10.0 -4.35
11.32 -9.54 -6.08 -0.18
11.43 -7.45 -7.1 -4.98
11.65 -9.73 -6.38 0.34
11.48 -9.13 -6.93 -0.55
10.53 -8.91 -5.6 -0.03
10.87 -8.94 -6.11 -1.03
12.64 -7.88 -8.68 -4.72
11.76 -8.98 -7.24 2.27
11.55 -8.21 -8.09 -0.86
11.57 -9.47 -5.81 3.21
11.08 -8.1 -6.32 4.15
12.28 -9.79 -7.41 -0.39
11.8 -9.24 -7.02 -2.14
11.64 -9.26 -6.93 -1.34
11.43 -6.78 -7.81 -4.88
10.91 -8.21 -6.96 1.76
11.57 -7.71 -7.33 -4.55
11.78 -7.68 -8.83 -1.32
11.64 -8.64 -7.73 1.15
11.51 -7.63 -7.62 -4.02
10.17 -8.83 -5.02 -0.45
11.7 -8.26 -7.84 -2.67
12.03 -10.84 -5.2 -0.48
11.68 -10.22 -5.53 1.17
11.24 -8.66 -6.01 3.89
11.52 -8.5 -7.69 -1.1
12.09 -8.13 -7.94 -4.13
11.7 -9.34 -6.28 3.2
13.22 -10.13 -7.86 -3.22
12.16 -9.24 -7.11 -3.46
11.85 -9.77 -6.7 -0.3
11.08 -8.86 -6.65 -0.22
12.14 -9.6 -7.41 0.45
11.54 -9.03 -5.79 4.25
11.7 -9.57 -6.63 -1.16
11.83 -8.75 -6.2 -4.99
12.67 -9.46 -8.29 -1.55
12.31 -11.1 -5.28 -0.73
11.43 -8.83 -6.31 -3.59
11.6 -10.27 -5.16 -1.55
12.09 -9.43 -7.57 0.22
12.22 -7.56 -9.05 -3.21
12.05 -7.89 -9.1 -0.44
11.04 -9.18 -6.11 -0.5
12.37 -11.33 -4.91 0.79
12.08 -7.51 -7.83 -5.31
11.36 -5.3 -7.58 -6.6
10.49 -8.45 -5.5 -2.92
11.18 -6.84 -6.3 -6.2
10.41 -8.04 -5.81 3.15
11.61 -8.61 -7.78 -0.36
11.21 -7.81 -7.8 1.97
11.77 -8.78 -7.74 -1.2
11.57 -9.38 -6.77 0.41
12.29 -8.26 -8.69 -2.71
10.79 -8.93 -5.67 2.15
12.53 -8.96 -8.64 1.44
11.54 -9.72 -5.66 -2.55
12.61 -11.83 -3.61 -2.47
11.66 -8.39 -7.47 3.14
11.72 -7.94 -8.57 0.94
11.57 -9.45 -6.14 -2.6
11.6 -9.19 -6.84 1.83
11.5 -8.78 -6.44 -3.69
10.47 -6.58 -5.61 -5.91
11.17 -8.1 -7.23 2.63
11.32 -10.56 -4.04 0.42
10.74 -7.52 -7.0 -3.12
11.39 -8.02 -7.85 -1.97
10.58 -8.43 -6.34 -0.77
11.47 -8.83 -6.7 -2.97
11.51 -8.12 -8.15 0.47
11.58 -8.42 -5.91 5.31
11.97 -10.22 -6.13 1.17
11.15 -9.59 -5.7 -0.27
12.19 -8.5 -8.71 0.6
13.0 -9.87 -7.78 -3.3
11.12 -9.71 -5.3 -1.13
11.16 -8.37 -7.21 -1.57
12.07 -9.56 -7.34 0.64
12.03 -8.49 -6.82 -5.1
11.12 -7.84 -7.2 -3.2
10.88 -7.92 -4.56 -5.91
10.63 -7.02 -6.84 4.11
11.29 -9.14 -6.57 -0.84
12.5 -9.53 -8.08 -0.42
15.97 -11.59 -10.77 -2.15
10.67 -8.3 -6.47 1.77
13.95 -8.59 -10.96 0.81
12.46 -7.78 -8.33 -5.04
9.96 -8.94 -4.18 -1.31
14.11 -11.5 -6.74 -4.62
11.36 -8.58 -6.68 3.3
10.37 -8.52 -5.4 2.41
12.77 -9.77 -8.19 0.79
14.09 -12.78 -5.9 -0.58
11.19 -8.3 -7.35 1.46
14.27 -10.73 -8.83 -3.25
11.12 -8.36 -5.43 4.91
13.1 -8.98 -9.27 2.27
13.38 -8.71 -10.02 -1.69
11.87 -8.09 -7.29 -4.72
11.36 -8.74 -7.25 -0.36
11.04 -9.38 -5.61 -1.57
12.23 -8.2 -8.97 1.33
14.88 -10.77 -9.82 3.0
13.37 -9.54 -7.95 -4.96
12.57 -8.88 -7.97 -3.97
12.09 -9.74 -5.83 -4.15
11.08 -8.35 -6.37 3.53
11.74 -9.16 -7.34 -0.2
12.81 -10.58 -7.22 0.16
12.11 -8.61 -7.99 -2.94
12.02 -10.26 -6.26 0.38
13.66 -9.05 -10.2 0.79
14.5 -9.79 -10.47 2.22
10.66 -7.76 -6.5 3.32
11.54 -9.78 -6.07 -0.82
11.42 -8.41 -7.71 -0.36
12.62 -9.45 -7.04 -4.51
11.23 -9.85 -5.28 -1.12
10.63 -8.06 -6.82 1.22
11.42 -8.14 -6.49 -4.67
16.27 -11.93 -11.06 -0.07
10.68 -9.88 -3.58 1.91
13.67 -12.48 -4.84 -2.77
12.97 -11.09 -6.52 -1.61
13.0 -11.03 -6.46 -2.34
11.5 -9.77 -5.97 1.05
11.55 -7.13 -8.32 -3.64
11.29 -8.75 -7.04 1.2
12.64 -10.64 -6.79 -0.56
11.86 -10.72 -5.07 0.14
12.1 -10.46 -5.61 2.32
12.5 -8.24 -7.36 -5.85
11.95 -8.82 -8.06 0.16
11.86 -8.13 -8.52 -1.44
9.45 -9.04 -2.55 1.1
10.08 -8.95 -3.84 -2.6
9.83 -9.58 -2.12 -0.48
15.86 -14.65 -6.02 -0.82
14.05 -14.02 -0.79 0.3
14.39 -13.41 0.24 5.21
15.66 -14.01 -4.27 5.55
11.32 -9.98 0.32 -5.34
14.62 -14.1 -0.54 3.85
10.3 -9.16 -4.71 -0.22
11.99 -10.13 -6.12 -1.96
10.29 -10.05 -1.91 1.16
12.18 -11.67 -3.46 -0.34
13.08 -8.98 -9.44 -1.27
10.36 -9.22 4.27 2.01
13.12 -9.39 -8.97 1.88
12.52 -8.4 -8.83 2.89
12.55 -8.52 -9.16 1.0
9.85 -7.24 -3.16 -5.89
10.57 -7.96 -3.64 -5.91
9.97 -7.93 -2.72 -5.39
10.17 -6.67 -3.85 -6.64
12.31 -11.08 -0.82 -5.3
10.62 -8.17 -2.81 -6.18
12.53 -9.98 -5.07 -5.63
10.8 -10.19 -1.89 -3.05
10.18 -8.13 -3.14 -5.26
11.05 -8.99 -2.16 -6.05
11.31 -9.06 -2.08 -6.45
9.86 -8.23 -2.32 -4.91
11.05 -8.74 -2.42 -6.32
12.48 -10.29 -3.67 -6.04
9.95 -8.29 -2.63 -4.83
10.45 -9.19 -1.54 -4.74
11.04 -9.8 -1.45 -4.87
9.6 -9.13 1.04 2.79
8.5 -8.44 0.22 0.96
10.22 -10.12 0.19 1.42
9.86 -9.34 0.07 -3.17
10.35 -9.75 -2.49 -2.42
11.87 -11.81 -0.95 -0.75
10.67 -10.28 -2.49 -1.43
12.13 -11.3 -4.38 0.41
12.13 -11.58 -3.56 -0.7
14.45 -13.1 -5.88 -1.58
13.41 -12.26 -5.14 -1.79
9.58 -7.55 -1.38 -5.74
9.9 -9.14 -3.37 1.79
12.68 -12.25 -3.21 0.47
13.37 -11.54 -5.04 -4.48
11.97 -11.59 -2.09 -2.11
13.54 -12.81 -2.61 -3.53
12.39 -11.76 -2.01 -3.35
12.98 -11.67 -5.44 1.64
11.24 -9.63 -4.73 3.33
14.1 -10.25 -9.12 -3.28
11.95 -10.27 -2.96 -5.35
11.16 -9.63 -3.85 -4.13
13.3 -11.26 -5.18 -4.82
12.52 -11.95 -3.52 1.25
9.91 -8.89 -4.38 0.31
11.99 -11.07 -4.56 0.63
11.98 -11.69 -2.28 -1.28
14.61 -12.71 -6.51 -3.12
12.7 -11.77 -1.99 -4.34
11.8 -9.85 -6.46 -0.66
13.14 -12.17 -4.3 -2.5
11.78 -11.54 -1.15 -2.09
12.92 -10.14 -5.74 -5.58
10.88 -10.23 -1.69 -3.31
14.08 -13.47 -3.55 -2.07
11.45 -11.05 -0.52 -2.96
10.62 -10.53 -1.32 -0.3
15.51 -15.28 -1.33 -2.32
10.3 -10.05 -1.35 -1.85
10.44 -8.27 -3.69 -5.2
11.74 -11.64 -1.56 -0.1
12.47 -12.15 -2.81 0.3
13.91 -13.78 -0.01 1.87
10.0 -8.75 -2.9 -3.89
12.74 -11.82 -0.83 -4.69
11.41 -10.63 -3.48 2.28
12.01 -10.38 -4.69 -3.79
9.69 -9.25 -2.75 0.85
14.09 -12.74 -4.7 -3.76
12.23 -11.05 -3.02 -4.27
11.66 -11.05 -3.09 -2.06
11.14 -10.15 -4.56 0.46
10.27 -9.31 -4.34 0.1
11.33 -10.67 -2.74 -2.62
9.44 -9.18 -2.04 -0.86
11.46 -11.05 -2.71 1.41
9.79 -7.81 -2.86 -5.17
10.69 -7.56 -4.63 -5.97
11.17 -9.28 -4.53 -4.26
14.68 -3.77 -5.33 -13.15
11.66 -10.03 -3.47 -4.82
12.21 -10.26 -3.87 -5.37
11.23 -11.0 -2.07 -0.96
9.87 -9.46 -2.63 0.99
10.91 -9.61 -3.02 -4.18
13.86 -11.83 -6.18 -3.74
13.01 -12.39 -3.98 0.35
10.25 -10.2 -0.88 -0.28
9.65 -8.91 -2.19 -2.99
13.48 -12.92 -3.21 -2.1
10.18 -9.09 -3.36 -3.14
12.68 -9.97 -7.35 -2.73
10.31 -9.25 -2.77 -3.61
14.69 -14.31 -3.17 -1.0
10.71 -7.58 -4.03 -6.4
12.04 -10.51 -3.26 4.89
12.65 -11.58 -4.82 -1.59
11.61 -10.35 -5.25 -0.36
12.23 -11.11 -4.93 1.37
12.44 -10.25 -5.05 -4.9
15.62 -13.92 -2.69 -6.55
12.82 -9.55 -3.06 -7.98
11.3 -11.0 -0.57 -2.55
9.99 -9.77 -1.32 -1.6
11.72 -11.36 -2.9 0.21
12.12 -11.39 -2.98 -2.88
13.16 -11.12 -4.52 -5.39
12.36 -10.52 -6.17 -2.0
11.12 -10.22 -2.97 -3.22
12.84 -8.17 -7.86 6.02
12.84 -10.28 -7.58 -1.28
11.94 -10.96 -3.22 -3.47
10.02 -9.44 -2.12 -2.58
11.27 -10.75 -3.33 -0.45
11.99 -11.84 -1.64 -0.92
12.84 -12.76 1.32 0.47
11.8 -9.46 -4.0 -5.82
13.51 -11.9 -2.68 -5.81
11.3 -9.75 -5.5 1.57
11.06 -10.3 -4.0 0.54
12.1 -10.49 -4.12 4.4
11.91 -10.91 -4.75 0.61
11.6 -11.46 -1.19 -1.38
13.34 -11.42 -5.57 -4.06
9.69 -8.77 -4.05 -0.8
10.84 -10.23 -2.32 2.75
11.72 -11.11 0.28 -3.72
10.21 -9.7 -3.02 -1.02
12.0 -11.05 -4.29 1.92
13.05 -10.82 -7.11 -1.64
12.05 -9.26 -7.46 1.92
15.05 -13.97 -5.32 -1.74
13.07 -11.11 -4.83 -4.93
11.35 -10.37 -3.52 -2.97
11.42 -10.98 -3.01 0.85
14.01 -12.76 -4.45 -3.67
11.0 -9.55 -0.33 -5.45
12.45 -11.12 -5.04 -2.48
14.42 -12.75 -6.15 -2.73
12.27 -11.39 -4.42 1.06
14.85 -14.2 -4.25 -0.99
11.71 -10.98 -4.08 0.21
12.99 -10.74 -4.78 -5.52
11.28 -10.87 -3.01 0.16
11.03 -8.12 -4.28 -6.12
11.28 -9.85 -3.35 4.38
12.17 -9.24 -5.02 -6.14
12.3 -10.77 -5.66 -1.8
9.67 -9.12 -1.74 -2.72
14.41 -13.17 -3.63 -4.58
11.86 -10.9 -3.29 -3.32
11.4 -10.55 -4.28 -0.59
12.73 -12.15 -3.37 -1.75
10.32 -7.26 -1.61 -7.16
11.78 -11.53 -2.42 -0.2
11.27 -9.85 -1.34 -5.31
11.22 -8.9 -5.02 4.63
11.22 -8.84 -5.67 3.96
12.05 -10.27 -4.44 -4.46
11.4 -10.54 -4.31 -0.52
11.59 -10.18 -5.43 -1.06
13.96 -12.21 -6.07 -2.98
13.94 -12.93 -5.17 0.47
11.32 -10.3 -4.3 -1.84
11.99 -11.74 -2.23 1.0
12.44 -11.36 -4.98 -1.01
10.32 -9.91 -0.36 2.84
11.66 -10.54 -4.45 2.27
10.33 -8.67 -2.24 -5.14
13.58 -11.68 -6.04 -3.4
11.81 -11.31 -3.43 -0.07
12.13 -10.99 -4.98 1.25
10.86 -10.0 -2.74 -3.23
12.45 -11.76 -2.55 -3.19
11.67 -10.43 -2.92 -4.36
13.07 -12.36 -3.52 -2.39
13.94 -12.91 -3.16 -4.21
13.02 -12.62 -2.57 -1.87
12.54 -7.78 -5.36 -8.25
10.82 -8.87 -5.79 -2.21
10.19 -9.63 -2.43 -2.28
11.23 -10.2 -4.36 -1.75
12.56 -11.47 -4.41 -2.61
11.61 -10.59 -3.36 -3.36
12.15 -9.28 -7.11 -3.32
12.07 -11.3 -2.89 -3.09
12.14 -11.49 -3.94 0.08
12.49 -11.77 -4.16 -0.04
12.16 -10.49 -4.8 -3.84
10.35 -9.59 -3.9 -0.27
11.49 -10.48 -4.65 -0.73
8.76 -7.59 -1.36 -4.16
12.33 -11.83 -3.44 0.39
10.51 -9.44 -4.17 -2.01
11.34 -10.62 -2.35 -3.19
10.83 -8.84 -2.06 -5.9
12.46 -11.03 -5.81 0.12
12.87 -10.87 -6.79 -1.15
12.78 -11.78 -4.86 -0.99
12.14 -11.46 -3.95 0.72
12.21 -11.58 -3.78 0.79
13.51 -12.67 -1.93 4.25
12.89 -11.76 -5.19 1.05
10.73 -9.5 -4.71 -1.59
12.44 -11.96 -3.4 -0.49
10.7 -9.7 -3.57 -2.78
12.66 -12.3 -2.95 -0.53
13.47 -10.76 -5.48 -5.97
12.09 -11.23 -4.29 1.29
12.88 -12.15 -3.82 -1.94
14.01 -13.11 -4.92 -0.54
15.42 -13.59 -5.54 4.73
12.07 -11.3 -1.14 -4.08
11.95 -11.93 -0.74 -0.02
14.37 -13.94 -3.44 -0.56
11.73 -11.66 -1.25 -0.04
12.12 -11.59 -3.06 1.74
12.22 -11.17 -3.87 3.1
12.35 -11.36 -4.85 0.29
11.66 -10.39 -4.53 -2.72
11.83 -10.31 -4.94 3.07
13.37 -13.11 0.57 2.53
11.65 -10.51 -3.76 -3.35
10.43 -9.97 1.18 -2.81
11.93 -8.48 -4.34 -7.17
13.11 -8.97 -6.62 6.9
11.47 -10.52 -4.06 2.07
13.39 -12.8 -3.93 0.07
11.16 -10.86 -0.46 -2.51
12.02 -10.37 -4.71 -3.83
11.47 -10.79 -2.98 -2.52
10.84 -9.49 -5.24 -0.19
13.82 -13.74 -1.46 -0.36
11.04 -8.46 -1.25 -6.98
12.28 -9.91 -5.86 -4.28
11.26 -9.19 -3.36 -5.57
11.81 -10.96 -1.67 4.08
11.91 -10.51 -4.95 -2.6
10.15 -9.43 -3.56 -1.18
11.3 -9.84 -4.33 -3.49
11.26 -10.58 -2.79 -2.66
12.26 -11.93 -2.61 -0.99
11.94 -11.57 -2.8 -1.02
13.08 -11.57 -5.85 1.78
13.3 -12.51 -4.52 0.12
13.07 -11.48 -6.24 -0.23
12.37 -10.57 -6.19 -1.67
11.03 -10.36 -3.48 -1.46
14.45 -13.34 -5.2 -1.99
13.18 -11.79 -5.9 0.11
12.21 -12.12 -0.62 -1.33
11.11 -10.34 -4.03 -0.61
11.36 -9.03 -4.38 -5.32
9.98 -8.13 -4.98 2.94
10.24 -9.47 -3.49 -1.73
11.81 -9.78 -4.61 -4.76
10.67 -9.16 -4.18 -3.55
12.1 -10.57 -5.7 -1.46
12.51 -8.81 -6.27 -6.29
10.93 -9.31 -1.91 -5.41
11.26 -10.4 -2.23 -3.67
12.89 -11.11 -4.04 -5.12
11.18 -10.02 -4.85 0.93
10.16 -9.27 -2.89 -2.99
11.7 -11.07 -3.46 1.55
11.6 -10.56 -1.03 -4.68
13.55 -11.94 -6.06 -2.04
11.76 -9.81 -3.79 -5.27
13.84 -12.13 -5.0 4.41
12.6 -11.56 -3.79 -3.27
10.91 -10.03 -3.77 2.09
11.64 -10.49 -4.16 -2.85
10.7 -10.35 -2.14 1.67
12.19 -10.73 -5.71 -0.85
11.67 -11.37 -2.62 -0.33
11.77 -10.22 -5.35 -2.31
11.37 -10.71 -3.69 -0.98
11.95 -10.31 -5.12 -3.2
11.83 -11.5 -0.47 -2.74
9.22 -8.95 -1.91 1.14
11.59 -10.0 -5.82 -0.74
12.84 -11.01 -6.16 -2.38
9.89 -9.19 -2.07 -3.01
10.42 -9.98 -2.96 -0.58
10.48 -9.28 -4.87 -0.3
10.17 -10.07 -1.21 -0.63
13.85 -13.72 -1.19 -1.5
11.85 -10.61 -3.73 -3.72
11.67 -9.62 -4.26 -5.05
11.72 -11.23 -3.1 1.23
13.3 -12.84 -3.15 1.44
11.84 -11.01 -4.33 0.52
13.25 -11.24 -4.83 -5.1
12.4 -11.64 -3.12 -2.92
12.55 -11.6 -3.28 -3.49
10.96 -10.16 -1.36 -3.86
12.52 -11.15 -5.27 -2.12
9.9 -9.58 -2.47 0.16
10.73 -9.57 -4.78 -0.92
12.27 -11.03 -5.19 1.36
12.11 -12.11 -0.2 -0.11
13.18 -11.86 -4.77 -3.21
11.37 -10.98 -2.92 0.37
11.52 -10.86 -3.64 -1.21
12.93 -10.76 -5.2 -4.92
12.45 -11.55 -3.5 -3.04
12.26 -11.15 -4.04 -3.12
10.24 -7.96 -5.99 2.35
12.24 -11.52 -3.5 -2.21
12.33 -10.8 -3.9 -4.48
11.66 -10.91 -4.11 0.3
9.85 -9.68 -1.65 -0.79
12.18 -9.45 -4.72 6.07
12.04 -10.16 -3.5 -5.43
11.89 -10.6 -4.72 -2.62
10.2 -8.57 -2.73 -4.81
13.28 -11.47 -3.48 -5.72
11.63 -9.68 -4.42 -4.69
10.25 -9.51 -2.9 -2.52
11.7 -10.69 -4.73 0.4
12.27 -8.58 -8.76 0.16
13.28 -12.52 -4.38 0.72
13.22 -9.71 -5.55 -7.05
12.07 -11.73 -1.05 -2.66
12.02 -11.29 -3.8 -1.57
13.9 -11.73 -5.83 4.65
11.42 -9.2 0.33 -6.75
10.65 -9.17 -4.63 2.8
10.93 -10.34 -3.46 -0.72
11.98 -11.6 -2.76 -1.08
11.17 -10.64 -2.96 -1.68
12.69 -11.58 -5.01 -1.38
11.23 -9.64 -4.85 3.11
11.12 -9.87 -3.64 -3.62
13.12 -11.01 -6.58 2.78
11.12 -10.15 -4.53 -0.14
12.98 -10.27 -6.11 -5.07
11.59 -10.89 -3.95 0.36
12.64 -9.25 -3.92 -7.68
12.31 -11.46 -4.49 -0.37
14.66 -12.75 -7.23 -0.06
12.33 -11.82 -3.26 -1.28
16.02 -14.24 -7.23 -1.18
11.28 -10.09 -4.32 -2.61
13.19 -12.07 -2.73 -4.58
11.47 -10.25 -3.86 -3.41
13.57 -12.68 -4.53 -1.69
14.61 -12.59 -7.08 -2.24
12.56 -11.81 -3.95 1.67
12.35 -10.79 -5.76 -1.73
13.28 -12.14 -3.28 -4.28
12.14 -10.95 0.2 -5.23
10.72 -9.58 -0.56 -4.77
11.86 -11.07 -4.26 0.18
11.47 -9.89 -5.3 -2.38
11.87 -11.38 -2.79 -1.95
11.96 -11.16 -2.95 -3.13
12.04 -11.0 -4.71 1.4
12.6 -9.15 -7.27 4.69
13.35 -8.76 -5.58 -8.39
12.64 -10.98 -6.27 -0.14
10.93 -10.33 -2.15 -2.84
9.29 -8.8 2.16 2.08
9.82 -8.46 4.65 1.8
9.17 -8.8 2.32 1.12
9.75 -9.01 3.74 0.07
9.51 -9.22 1.53 1.74
10.05 -8.53 4.96 -1.92
9.28 -8.5 2.28 2.96
9.38 -8.31 2.77 -3.36
10.47 -9.64 4.07 0.2
9.35 -9.21 1.48 -0.64
9.76 -8.83 4.08 -0.79
10.0 -9.03 3.72 2.15
9.97 -9.14 3.79 1.27
9.85 -7.9 4.84 3.34
9.62 -9.04 2.75 -1.8
9.08 -8.31 3.56 0.82
9.29 -8.2 3.9 1.95
10.92 -10.54 2.87 -0.11
9.35 -9.18 1.59 0.77
9.31 -9.16 1.62 -0.36
10.04 -9.06 4.29 0.56
9.31 -8.5 3.8 0.14
9.63 -9.58 0.43 -0.86
10.18 -9.05 3.81 2.7
11.14 -8.17 6.43 4.01
10.45 -9.73 3.51 -1.48
10.01 -9.0 4.27 0.95
9.29 -8.56 3.26 1.52
9.02 -7.72 4.5 -1.26
9.86 -9.15 3.65 0.06
9.41 -9.03 2.27 -1.3
9.93 -8.91 4.25 1.02
9.66 -8.62 4.33 -0.46
9.4 -9.04 2.56 0.11
9.46 -7.55 5.5 -1.54
9.92 -8.5 4.46 2.49
10.07 -9.47 3.0 1.63
9.12 -8.63 2.65 1.31
9.32 -8.78 2.75 1.47
9.47 -8.13 4.67 1.31
10.24 -9.32 3.91 1.61
9.95 -9.44 3.09 -0.47
9.78 -9.58 -1.94 -0.33
9.2 -8.16 3.93 -1.6
10.34 -7.77 6.69 1.35
9.81 -8.27 4.9 1.92
9.96 -9.15 2.7 2.88
10.44 -9.86 3.24 -1.21
9.54 -9.17 2.5 0.83
10.75 -9.53 4.91 -0.73
9.5 -7.97 5.16 0.13
9.67 -8.6 4.36 -0.73
9.32 -8.04 4.66 -0.76
9.77 -7.84 5.71 1.2
9.48 -7.98 4.55 2.35
9.66 -9.3 2.25 -1.3
9.8 -7.72 5.98 -0.82
9.02 -8.4 3.08 1.16
9.81 -8.85 3.48 2.4
10.13 -8.24 5.88 -0.16
10.04 -9.46 3.3 -0.55
10.13 -7.45 6.38 2.54
9.19 -8.73 2.54 1.3
9.57 -9.0 2.68 1.81
9.28 -8.81 2.5 1.52
9.28 -6.92 5.22 3.31
9.59 -9.05 3.09 0.82
9.75 -9.59 1.06 -1.37
9.64 -8.07 5.13 1.2
9.16 -7.86 4.65 0.63
9.51 -8.88 3.06 1.49
9.58 -9.46 0.89 -1.26
9.9 -7.33 5.38 3.91
9.29 -8.9 2.56 0.64
9.31 -8.25 4.1 -1.35
10.57 -10.44 1.68 -0.23
10.41 -9.53 4.18 0.04
10.03 -8.21 4.22 3.91
9.64 -8.21 5.06 0.01
9.22 -8.69 2.91 1.01
9.28 -8.18 4.37 -0.38
9.76 -9.21 3.11 0.85
10.83 -10.16 3.07 -2.12
10.48 -9.99 3.0 1.09
10.06 -9.48 2.94 1.62
9.57 -9.09 2.98 -0.12
9.95 -8.92 4.18 1.37
9.63 -7.39 4.72 3.97
10.04 -9.57 2.13 2.16
9.51 -8.68 3.84 -0.55
10.43 -8.78 5.3 1.87
9.43 -9.11 2.45 -0.14
10.21 -8.96 4.9 0.04
9.59 -9.2 1.67 -2.13
9.09 -8.22 3.88 -0.39
9.71 -9.38 1.25 2.17
10.4 -9.43 4.08 -1.61
9.57 -7.29 5.91 1.91
9.07 -8.77 2.31 0.06
9.99 -9.11 3.37 2.33
10.0 -8.44 3.52 4.05
9.39 -8.47 3.37 2.24
10.25 -9.14 3.79 2.67
9.35 -9.04 2.37 0.28
9.75 -9.0 3.66 0.72
9.43 -8.17 4.6 1.04
10.79 -9.71 1.03 4.58
9.35 -7.94 4.94 0.19
9.4 -9.28 1.25 -0.73
9.87 -9.53 2.25 -1.25
9.45 -9.13 2.34 -0.73
9.24 -8.92 2.05 1.26
10.23 -8.9 4.65 1.95
10.06 -8.09 5.84 1.28
9.45 -8.34 4.38 -0.76
9.52 -8.62 3.97 -0.63
9.01 -8.6 2.71 0.11
9.78 -9.14 2.81 2.04
9.33 -7.79 2.65 4.4
10.62 -9.62 4.32 1.32
9.59 -8.47 4.43 -0.71
9.19 -8.38 3.67 -0.8
9.07 -8.3 3.67 -0.03
9.96 -9.28 2.58 -2.56
9.99 -9.35 2.48 -2.49
9.27 -8.96 2.06 1.16
9.34 -8.62 3.32 1.4
9.9 -8.33 4.93 2.07
9.39 -8.93 2.71 1.06
9.09 -7.63 4.9 0.66
9.65 -7.64 5.24 2.67
9.23 -8.02 4.29 1.55
9.21 -8.48 3.32 1.35
9.99 -8.81 4.06 2.37
9.3 -8.31 2.92 2.98
9.81 -9.0 3.61 1.5
9.49 -9.14 1.99 1.55
9.71 -7.25 6.45 0.46
9.7 -9.2 2.38 1.97
9.48 -8.54 3.3 2.47
9.61 -9.36 1.56 1.5
9.75 -7.51 5.56 2.79
9.21 -8.03 4.43 -0.83
10.99 -10.5 3.11 0.85
9.26 -8.86 1.85 -1.96
9.75 -9.23 2.9 1.21
9.97 -7.52 6.54 -0.48
9.75 -9.47 1.99 -1.18
10.18 -8.91 4.51 1.95
10.6 -10.08 3.25 0.57
9.56 -7.78 5.34 1.6
10.06 -9.83 2.1 -0.47
10.1 -8.81 4.43 2.16
9.65 -9.28 2.38 1.19
10.35 -9.74 3.32 1.11
9.22 -9.03 1.6 0.97
10.01 -7.89 5.11 3.43
9.65 -9.07 3.09 1.17
9.07 -8.21 3.62 1.28
10.26 -7.29 7.21 0.4
9.5 -7.26 5.74 2.13
9.81 -8.9 4.12 -0.41
9.58 -7.81 3.93 3.92
9.47 -7.74 4.98 2.19
9.16 -8.78 2.6 0.28
10.3 -9.74 3.29 -0.66
9.19 -8.96 1.55 -1.33
9.83 -9.48 2.04 -1.62
9.31 -8.24 4.28 0.67
10.23 -9.11 4.66 -0.21
9.49 -8.48 3.98 1.54
9.36 -8.62 2.44 2.72
9.11 -7.35 4.84 2.35
9.4 -8.9 1.81 2.39
10.01 -9.63 2.71 0.41
9.94 -8.63 4.88 0.62
9.86 -8.99 3.96 0.82
9.78 -8.0 4.64 3.19
9.39 -9.26 1.36 0.79
9.93 -8.83 4.03 -2.07
9.6 -8.76 2.12 3.32
9.58 -7.14 5.52 3.21
9.6 -8.66 4.04 -1.0
9.69 -8.04 5.41 0.15
9.99 -8.79 2.93 -3.74
9.54 -9.08 2.2 1.94
9.34 -8.9 2.5 1.35
10.71 -9.19 5.46 -0.71
10.14 -8.53 3.27 4.41
10.21 -7.96 4.87 4.15
9.42 -8.86 2.63 1.85
9.92 -9.48 2.49 -1.54
10.11 -8.42 5.31 1.79
9.83 -9.06 3.68 1.02
9.6 -6.68 6.76 1.31
10.63 -8.92 5.75 -0.55
9.1 -8.6 2.14 2.07
9.84 -9.26 2.26 2.42
9.3 -8.95 2.43 0.71
9.82 -8.49 4.93 -0.04
9.36 -8.55 3.73 0.72
9.67 -8.97 3.57 0.6
9.92 -9.03 3.44 2.22
10.41 -9.95 2.4 1.87
9.35 -8.76 2.77 1.71
10.12 -9.24 4.06 0.8
9.58 -9.3 1.96 1.26
9.84 -8.93 4.14 0.17
9.83 -9.1 3.15 2.0
9.67 -7.02 6.0 2.89
10.0 -7.74 5.48 3.17
9.61 -7.88 5.46 0.79
9.32 -8.27 3.53 2.45
10.15 -9.16 4.01 -1.75
9.36 -9.04 2.41 -0.42
9.92 -9.53 1.83 -2.05
9.77 -7.49 4.82 4.0
10.04 -8.17 5.65 1.49
9.78 -8.73 3.91 2.06
10.05 -9.4 3.47 0.77
10.32 -9.36 4.07 -1.55
10.39 -8.55 5.91 0.15
9.14 -9.08 0.74 0.83
9.27 -8.12 4.46 0.29
9.71 -8.47 3.48 3.22
9.24 -8.92 2.3 0.76
9.88 -9.04 2.26 -3.26
9.66 -9.05 3.37 0.07
9.77 -8.86 3.11 2.72
9.63 -9.14 2.98 0.51
9.73 -8.57 4.5 -0.97
10.53 -8.59 4.81 3.73
9.41 -7.84 4.53 2.56
10.21 -9.18 4.45 0.41
10.9 -10.85 -1.01 0.45
10.96 -10.79 -1.35 -1.33
11.28 -11.09 -1.92 0.72
10.37 -10.12 -0.6 2.2
10.63 -10.62 -0.17 -0.12
11.27 -11.21 1.09 -0.22
11.42 -11.26 -1.38 1.29
11.15 -8.77 -5.56 -4.06
10.96 -10.96 -0.07 -0.05
12.06 -11.65 -0.75 3.04
12.6 -11.94 0.86 3.93
9.52 -8.85 -0.09 -3.49
10.01 -9.14 -3.8 1.49
9.83 -8.8 -4.24 1.1
10.19 -9.17 -4.31 -1.05
12.03 -11.83 -1.92 -1.07
12.0 -11.8 -1.89 -1.06
11.37 -11.16 -2.18 -0.06
12.6 -11.83 -4.13 -1.26
10.26 -9.9 -1.71 2.05
9.25 -8.69 -2.77 1.55
10.54 -9.34 -2.99 -3.84
9.97 -9.48 2.63 -1.6
8.81 -7.66 3.44 2.66
10.04 -9.58 1.32 -2.71
8.91 -8.56 2.49 -0.03
11.59 -9.51 2.4 6.17
13.6 -9.58 -8.63 4.33
14.75 -13.03 -6.19 -3.08
13.1 -9.6 -8.6 2.37
12.27 -10.51 -6.24 1.11
12.77 -7.75 -7.1 -7.25
11.35 -8.61 -7.19 1.74
9.86 -9.44 -1.71 -2.27
10.31 -9.71 -2.75 2.12
10.03 -9.13 -4.03 1.04
9.05 -7.66 -1.25 -4.65
9.18 -8.97 -0.89 -1.72
9.19 -9.09 -0.29 -1.36
9.09 -8.79 -0.85 -2.16
9.84 -9.81 -0.54 -0.54
9.76 -9.62 -1.1 -1.26
9.4 -8.98 -1.85 -2.07
9.57 -8.89 -1.66 -3.12
9.66 -9.51 -1.66 -0.33
9.61 -9.18 -1.94 -2.1
9.21 -8.8 -2.69 0.13
9.39 -9.33 -1.02 -0.44
9.11 -8.48 -2.2 -2.49
9.05 -8.48 -2.1 -2.35
9.83 -9.2 -1.4 -3.18
9.26 -9.19 -0.94 -0.58
9.34 -9.2 1.01 1.27
9.45 -8.44 -1.74 -3.88
9.88 -8.94 -2.89 -3.05
9.42 -9.0 -1.05 -2.57
9.23 -8.49 -1.85 -3.11
9.14 -7.72 -3.21 -3.69
9.58 -9.21 -1.69 -2.03
9.57 -8.74 -2.4 -3.08
9.49 -8.81 -3.31 -1.18
9.7 -9.12 -2.95 -1.49
9.04 -8.7 -1.51 -1.95
9.32 -8.9 -2.7 -0.6
9.76 -9.54 -0.97 -1.8
9.17 -8.7 -2.02 -2.09
9.43 -8.79 -1.62 -3.01
9.31 -8.28 -1.54 -3.98
9.6 -9.35 -2.04 -0.62
9.11 -8.07 -1.34 -4.01
9.01 -8.42 -1.31 -2.91
9.9 -9.76 -1.55 -0.65
9.72 -9.46 -1.93 -1.19
9.34 -9.11 -0.72 -1.93
9.03 -8.91 -0.08 -1.5
9.38 -9.02 -1.29 -2.23
10.53 -10.26 -2.11 -1.12
9.34 -8.43 -2.48 -3.16
9.25 -8.73 -1.75 -2.49
9.02 -8.88 -0.13 -1.57
9.05 -8.96 -0.19 -1.27
9.54 -8.96 -2.01 -2.59
9.18 -9.0 -1.75 0.46
9.37 -8.81 -2.21 -2.33
9.46 -9.45 0.44 0.23
9.6 -9.22 -1.93 -1.88
9.46 -9.25 -1.32 -1.52
9.46 -9.21 -1.13 -1.83
9.02 -7.88 -3.63 -2.46
9.4 -8.78 -2.25 -2.46
9.42 -8.18 -3.78 -2.74
9.27 -8.88 -1.31 -2.34
9.7 -8.55 -2.59 -3.79
9.46 -9.21 -1.11 -1.84
9.21 -8.27 -2.28 -3.36
9.29 -8.92 -1.19 -2.3
9.36 -9.14 -1.96 0.49
9.62 -9.22 -0.45 -2.71
9.11 -7.68 -1.82 -4.55
9.74 -9.37 -1.6 -2.11
9.23 -8.13 -0.54 -4.33
9.71 -9.25 -1.71 -2.39
9.48 -9.32 -0.81 -1.5
9.34 -9.24 1.16 0.73
9.19 -8.85 -1.67 -1.79
9.08 -8.49 -1.13 -3.03
9.09 -8.63 -2.57 -1.2
9.03 -8.8 -2.01 0.25
9.47 -9.16 -1.56 -1.82
9.01 -8.16 -1.17 -3.63
9.26 -8.96 -0.57 -2.27
9.26 -8.94 -2.38 -0.26
9.68 -8.83 -2.68 -2.92
9.05 -8.19 -1.74 -3.44
9.27 -8.34 -1.02 -3.92
9.4 -8.84 -2.09 -2.41
10.92 -10.16 -2.17 -3.36
10.64 -9.01 -4.32 -3.64
10.1 -8.18 -1.76 -5.67
10.97 -8.31 -3.11 -6.46
9.71 -7.98 -2.83 -4.75
11.53 -10.7 -4.12 -1.18
10.53 -9.89 -2.61 -2.52
9.68 -7.08 -3.24 -5.76
11.22 -11.01 -2.13 0.38
9.83 -9.47 -1.64 -2.09
9.74 -7.2 -1.03 -6.48
9.88 -6.92 -3.64 -6.04
9.8 -8.07 -2.9 -4.73
11.01 -10.15 -3.58 -2.35
9.56 -6.23 -3.32 -6.44
9.09 -8.68 -0.18 -2.7
11.9 -10.63 -1.49 -5.13
9.93 -8.84 -2.98 3.4
11.19 -10.62 -2.18 -2.8
11.98 -10.48 -1.7 5.55
10.07 -10.03 0.5 -0.77
13.12 -11.76 -5.12 2.76
12.22 -11.97 -2.19 -1.21
10.03 -9.81 -0.64 -1.98
9.82 -9.1 2.44 -2.74
12.49 -12.45 -0.06 -1.0
9.94 -7.75 -3.41 -5.2
9.97 -8.2 -2.45 -5.1
10.32 -10.31 0.37 -0.24
11.28 -10.53 -2.26 -3.34
11.94 -11.7 -1.68 -1.73
10.66 -8.74 -3.47 -5.01
12.28 -8.65 -6.94 5.28
11.12 -9.42 -5.91 0.18
10.64 -8.67 -5.91 1.74
10.29 -9.24 -4.5 -0.47
11.48 -7.91 -8.31 -0.08
13.52 -7.92 -10.56 -2.9
10.46 -9.6 -3.84 1.6
9.43 -8.71 -2.68 -2.45
10.24 -9.05 -3.55 -3.2
9.73 -9.1 -2.55 -2.31
9.62 -9.2 -2.34 -1.57
9.73 -9.61 -1.28 0.82
9.56 -9.13 -1.78 2.2
9.6 -8.48 -2.42 -3.79
9.59 -9.17 -2.68 -0.81
9.52 -8.78 -2.76 2.46
9.21 -8.92 -1.18 -1.94
9.16 -9.09 0.13 -1.14
9.32 -8.94 -2.37 -1.14
9.61 -9.22 -2.59 -0.79
10.18 -9.89 -2.34 0.58
9.12 -8.26 -0.54 3.82
9.52 -9.23 -1.95 -1.34
9.98 -9.66 -2.15 1.26
8.95 -8.82 -1.13 1.06
9.97 -9.11 -2.99 -2.74
9.0 -8.93 -1.12 -0.04
9.63 -9.25 -1.46 2.27
9.42 -9.23 -1.9 0.25
10.57 -9.87 -0.52 3.77
10.14 -9.47 -3.63 -0.15
9.89 -9.22 -3.55 -0.41
9.34 -9.21 -0.22 1.49
9.61 -8.49 -2.76 -3.56
9.59 -9.13 -1.97 -2.19
9.46 -8.94 -0.82 2.98
8.88 -8.83 -0.88 0.33
9.62 -9.25 -2.24 -1.37
10.28 -9.39 -3.93 -1.41
10.32 -9.3 -2.86 -3.44
9.76 -9.03 -3.48 -1.25
9.18 -8.68 -1.45 2.61
8.84 -8.13 0.13 3.46
10.2 -10.04 -1.72 -0.62
9.14 -8.74 -0.75 -2.58
10.09 -8.92 -2.75 3.85
10.83 -10.44 1.62 2.4
9.91 -9.72 -1.62 -1.03
9.88 -9.1 -3.8 -0.67
9.73 -9.23 -2.42 -1.9
9.75 -9.17 1.6 2.9
9.61 -8.98 -2.92 -1.76
9.23 -9.01 -1.62 1.22
8.88 -8.87 -0.38 0.2
9.62 -9.23 -2.7 -0.0
9.89 -9.59 -2.34 -0.53
10.26 -10.02 -0.21 2.16
10.24 -9.96 -1.56 -1.79
9.08 -8.84 -0.76 1.92
10.13 -8.82 -3.95 -3.03
10.3 -9.87 -2.96 0.01
9.28 -8.58 -2.33 -2.68
10.28 -9.66 -2.83 -2.07
10.4 -9.48 -3.44 -2.53
10.49 -9.77 -2.74 -2.66
11.0 -10.76 -2.23 -0.58
9.79 -9.27 -3.0 -0.9
10.07 -9.38 -2.87 -2.25
8.84 -8.75 -0.89 -0.89
11.03 -10.41 -2.84 -2.28
10.84 -10.33 0.76 -3.19
9.61 -9.46 -1.33 1.07
9.74 -9.46 -2.22 -0.64
9.17 -8.49 -1.77 2.98
10.5 -9.71 -3.13 -2.52
10.53 -9.93 -1.05 3.35
9.43 -8.76 -2.98 -1.77
9.61 -9.08 -3.09 -0.53
10.45 -9.75 -3.19 -2.0
10.26 -9.86 -2.59 -1.12
9.57 -8.65 -3.1 -2.68
10.58 -10.1 -1.17 -2.91
10.11 -9.29 -3.06 -2.55
9.32 -9.13 -1.67 -0.86
10.09 -9.82 -2.21 -0.68
9.78 -9.31 -2.94 -0.54
9.25 -9.02 -1.41 -1.44
9.22 -9.1 -1.19 0.88
9.49 -8.5 -2.02 -3.71
9.28 -9.07 -1.38 1.43
9.84 -9.05 -0.54 3.81
10.07 -9.29 -3.52 -1.62
9.8 -9.51 -2.35 -0.17
9.69 -9.24 -1.8 -2.29
9.04 -8.93 -1.17 -0.79
10.42 -9.96 -2.02 2.29
10.01 -9.67 -2.35 -1.07
9.53 -9.29 -2.06 0.53
9.95 -9.58 -2.68 -0.11
9.93 -8.28 -2.23 -5.01
9.78 -9.37 -2.24 -1.69
9.12 -8.75 -1.32 2.19
10.05 -6.94 -2.91 -6.66
9.97 -9.3 -0.87 -3.5
11.62 -11.26 -2.87 0.41
10.4 -9.89 -1.9 2.62
10.05 -9.01 -3.12 -3.19
9.71 -9.27 -1.85 -2.2
9.41 -8.69 -2.9 -2.15
9.28 -8.76 -2.19 2.14
9.78 -9.73 -1.02 -0.19
9.71 -9.4 -2.05 -1.33
10.16 -9.35 -3.24 -2.29
9.58 -9.01 -2.59 -1.95
10.44 -9.77 -3.6 -0.67
9.19 -9.15 -0.35 -0.78
10.1 -8.77 -4.2 2.74
9.56 -9.0 -2.99 -1.2
10.13 -9.58 -2.03 -2.61
9.49 -8.75 -2.54 -2.66
10.02 -9.69 -2.44 0.68
9.83 -8.1 -2.91 -4.74
8.62 -7.48 -0.63 4.24
9.55 -9.34 -1.8 0.87
10.28 -10.1 -1.86 -0.43
9.96 -9.67 -0.68 -2.29
10.02 -9.42 -3.01 -1.57
10.1 -9.57 -3.05 1.1
9.95 -9.42 -2.65 -1.81
10.0 -9.9 -1.39 0.19
10.35 -9.04 -3.21 -3.88
9.71 -9.03 -3.03 -1.87
9.41 -9.11 -2.17 -0.93
9.94 -9.79 -1.72 0.15
10.34 -9.98 -1.98 -1.84
9.34 -8.67 -2.0 2.85
9.88 -9.54 -2.42 -0.93
10.62 -10.42 -2.05 0.3
9.98 -9.69 -2.37 -0.28
9.52 -7.86 -3.19 -4.31
9.81 -9.34 0.75 2.89
8.72 -8.5 0.27 1.94
10.18 -9.76 -2.6 1.24
11.05 -11.0 -1.1 -0.19
10.42 -9.92 -2.9 -1.36
10.31 -9.47 -3.36 2.29
10.49 -9.85 -3.35 -1.34
12.45 -12.1 -2.11 2.04
10.04 -9.87 -1.03 1.5
9.65 -9.54 -1.07 -0.98
9.56 -9.02 -2.51 -1.89
9.38 -9.23 -1.65 0.36
9.5 -9.32 -1.76 0.64
9.73 -9.42 -2.11 -1.21
9.88 -9.68 -1.53 -1.18
10.03 -9.74 -2.4 -0.12
10.11 -9.62 -2.67 1.63
9.61 -9.06 -3.01 -1.07
9.57 -9.29 -1.49 1.75
9.8 -9.46 -2.53 -0.34
10.17 -9.57 -3.15 1.43
10.97 -9.91 -1.23 4.55
9.79 -8.99 -2.81 -2.66
10.15 -9.66 -2.89 1.13
9.46 -9.14 -1.94 -1.5
9.44 -8.78 -3.36 0.86
9.89 -9.23 -3.14 -1.64
11.23 -8.87 -2.9 -6.25
9.79 -9.18 0.19 -3.38
10.38 -9.84 -3.3 0.18
10.11 -9.71 -2.82 0.22
10.05 -9.08 -2.97 -3.14
9.83 -9.22 -2.6 2.19
10.42 -9.9 -2.95 1.38
9.86 -9.58 -1.12 2.01
9.47 -9.16 -0.01 2.38
9.62 -9.23 -1.59 -2.18
8.89 -8.17 -0.05 3.5
8.98 -8.3 -0.77 3.35
9.55 -8.93 0.54 3.33
9.57 -7.18 -2.1 -5.96
9.93 -9.07 -4.04 0.17
9.93 -9.44 -2.81 -1.23
9.49 -8.48 -2.6 -3.37
10.23 -9.75 -3.09 0.35
10.26 -9.63 -3.21 1.46
10.6 -10.29 -2.5 -0.31
10.48 -9.96 -2.88 1.57
10.04 -9.56 -2.94 -0.81
10.21 -10.04 -0.95 1.59
9.64 -9.45 -1.67 0.87
10.91 -10.16 -3.79 1.16
9.35 -7.99 -3.17 3.68
10.21 -10.02 -1.79 0.78
10.0 -9.06 -3.21 -2.75
10.05 -9.45 -1.9 2.86
10.8 -10.18 -3.5 -0.77
9.29 -8.97 -2.23 0.92
9.84 -9.49 -2.54 0.58
9.91 -9.04 -3.22 -2.48
9.77 -9.03 -2.25 -2.98
9.66 -8.15 -4.05 -3.25
10.63 -9.64 -0.49 -4.43
10.39 -10.07 -1.81 1.78
10.23 -9.54 -3.68 -0.46
9.54 -9.13 -2.67 -0.67
10.18 -10.18 0.2 -0.1
9.36 -9.22 -1.58 0.49
9.86 -9.69 -1.82 -0.12
9.5 -8.77 -1.55 3.32
10.36 -9.94 -2.9 0.14
9.35 -9.06 -1.15 2.01
9.37 -9.03 -2.35 -0.89
9.9 -9.52 -2.65 0.7
10.16 -9.9 -2.26 -0.03
10.38 -9.49 -2.96 -2.99
10.13 -10.06 -0.12 1.19
9.85 -8.95 -3.95 -1.16
10.45 -10.31 -1.7 0.15
10.12 -9.63 -1.55 -2.68
9.79 -9.14 -3.39 -0.89
9.63 -8.6 -1.56 4.04
10.64 -9.37 -1.7 4.76
10.62 -10.08 -3.37 -0.02
10.02 -9.38 -3.17 1.57
10.04 -9.6 -2.87 -0.65
10.48 -10.1 -2.54 1.19
10.02 -9.58 -2.92 -0.04
10.26 -10.13 -1.17 1.14
10.39 -9.94 -2.98 0.63
9.64 -9.02 -2.37 -2.43
10.3 -10.29 -0.24 0.47
9.42 -9.04 -2.18 -1.51
8.72 -8.12 0.13 3.16
9.32 -8.86 -1.67 -2.35
9.95 -8.41 -2.16 4.86
10.2 -9.83 -2.17 -1.66
9.55 -8.69 -2.57 -3.0
10.02 -9.83 -1.28 1.44
10.24 -9.54 -3.1 -2.05
9.13 -9.08 -0.9 -0.25
9.55 -9.09 -2.85 -0.69
9.29 -9.16 -1.55 -0.06
9.88 -8.52 -3.32 -3.73
10.21 -9.46 -3.53 -1.5
9.52 -9.39 -1.59 -0.11
11.5 -11.15 -0.98 -2.65
9.73 -9.35 -2.6 0.68
9.15 -9.14 0.13 0.12
9.96 -9.56 -2.69 0.85
9.08 -8.31 -1.33 -3.42
9.25 -9.16 -0.42 1.19
9.35 -9.02 -2.31 -0.89
9.41 -9.12 -2.31 0.35
9.6 -9.22 -2.22 -1.49
10.11 -9.68 -2.6 1.3
9.53 -8.94 -2.62 -2.0
9.96 -9.86 -1.45 0.0
9.32 -8.77 -1.08 -2.97
9.77 -9.07 -3.03 -1.97
9.97 -9.43 -2.09 -2.48
9.55 -9.44 -1.23 -0.74
9.95 -9.5 -2.66 1.25
10.84 -9.94 -4.28 -0.66
9.68 -8.43 -2.62 3.98
9.47 -9.32 -1.34 -0.99
9.16 -8.47 -0.78 3.41
9.29 -9.13 -1.24 1.25
9.63 -7.87 -2.33 -5.04
10.16 -9.75 -1.93 -2.09
9.58 -9.39 -1.89 0.1
9.99 -9.67 -1.36 2.09
10.19 -10.06 -1.58 0.31
10.22 -9.92 -2.37 0.56
9.8 -9.31 -2.77 -1.26
10.85 -10.24 -1.3 3.36
9.97 -9.56 -2.79 0.52
9.27 -8.82 -1.32 2.5
9.15 -9.03 -1.4 0.35
9.77 -9.24 -2.9 -1.31
8.95 -8.84 -1.36 0.34
9.75 -9.47 -2.27 -0.33
9.65 -7.36 -2.84 -5.56
9.54 -8.89 0.63 -3.4
9.72 -9.22 -1.97 -2.33
10.13 -9.79 -1.95 1.73
9.66 -9.1 -1.97 -2.57
9.59 -9.24 -0.91 -2.39
10.15 -9.48 -3.18 -1.74
10.43 -9.9 -2.38 -2.27
9.04 -8.7 -0.94 2.29
9.8 -9.35 -2.4 -1.64
10.09 -8.97 -2.53 3.87
10.06 -9.43 -3.17 -1.47
9.51 -8.81 -2.76 -2.28
10.05 -8.2 -3.21 -4.85
9.96 -9.85 -0.24 1.42
9.69 -9.08 -2.72 -1.99
9.36 -8.89 -2.7 1.16
9.35 -8.86 -2.76 1.13
10.6 -10.12 -2.91 -1.24
10.42 -10.19 1.96 0.86
10.32 -9.71 0.08 3.47
10.37 -9.85 -3.11 0.88
10.1 -9.5 -2.4 2.44
9.92 -9.08 -3.48 -1.97
9.11 -8.62 -1.16 2.69
9.54 -8.23 -2.27 -4.26
9.77 -8.83 -3.48 -2.3
10.18 -9.7 -3.06 -0.5
10.13 -9.18 -3.78 -2.0
9.76 -8.64 -1.97 -4.09
10.31 -9.15 -3.06 3.65
9.28 -9.28 -0.24 -0.31
9.72 -9.01 -3.33 1.51
9.27 -9.22 -0.77 0.62
10.12 -9.37 -2.81 -2.56
9.96 -9.42 -3.2 0.43
9.19 -9.05 -1.52 0.53
9.26 -8.59 -2.9 -1.89
12.57 -10.48 -6.85 -1.13
11.79 -11.32 -3.28 -0.27
11.16 -9.2 -6.15 1.38
11.75 -9.9 -6.01 1.99
9.54 -8.91 -2.25 -2.56
9.78 -8.97 -3.21 -2.21
10.49 -8.3 -4.38 -4.68
10.44 -9.56 -4.03 -1.11
10.7 -9.12 -4.1 -3.78
10.63 -8.37 -4.45 -4.81
9.19 -7.44 -2.22 -4.92
9.88 -7.87 -4.45 -4.0
10.73 -9.42 -4.02 -3.19
10.89 -8.9 -5.97 -1.92
10.74 -8.05 -5.29 -4.74
11.05 -10.22 -3.53 -2.31
11.48 -10.46 -3.93 2.66
9.97 -9.54 1.57 2.42
10.75 -10.57 -0.3 1.9
10.98 -10.22 -0.52 3.96
11.9 -11.76 0.01 1.86
11.23 -10.94 -1.55 2.03
9.23 -8.91 -2.38 0.17
9.23 -9.14 -0.32 -1.22
9.52 -9.43 1.0 -0.89
10.4 -9.45 -4.06 1.55
9.33 -8.93 -2.2 1.58
9.86 -9.74 -1.36 -0.69
9.76 -9.38 -2.53 -0.88
9.39 -9.27 -1.28 -0.77
9.26 -9.19 0.75 0.85
8.9 -7.47 -0.26 -4.82
9.28 -8.96 -1.78 -1.67
8.97 -8.74 -1.58 1.26
9.91 -9.54 0.94 2.49
9.22 -9.2 0.27 0.45
9.2 -9.2 -0.1 0.16
9.82 -9.58 -1.24 -1.77
11.28 -11.13 -1.85 -0.23
9.51 -8.98 -2.61 -1.71
9.55 -9.4 -1.49 -0.8
9.3 -9.13 -1.7 -0.5
9.23 -9.1 -0.78 -1.35
11.71 -10.71 -1.65 -4.42
9.09 -7.97 1.83 -3.96
10.91 -10.36 3.34 -0.67
11.89 -7.88 -8.79 -1.39
9.61 -9.55 0.91 0.6
9.79 -8.67 -1.54 -4.29
9.36 -9.0 -2.12 -1.43
9.1 -9.04 0.63 0.78
9.3 -7.7 0.08 -5.21
9.64 -9.28 -1.13 -2.37
11.32 -9.7 -2.4 -5.32
9.72 -9.49 -0.24 -2.09
9.41 -9.32 0.89 0.87
9.35 -9.28 0.65 -0.94
9.06 -9.0 -0.29 -1.02
9.17 -7.99 -2.24 -3.91
9.84 -9.38 0.24 -2.95
10.03 -9.08 -1.55 -3.95
9.3 -8.86 -1.97 -2.05
9.07 -8.35 -1.76 -3.09
9.76 -9.7 0.34 -0.94
9.02 -8.6 -2.2 -1.62
9.66 -9.33 -0.4 -2.5
9.65 -9.55 0.57 -1.3
9.51 -9.3 0.33 -1.98
9.28 -9.27 -0.16 0.24
9.2 -8.49 0.23 -3.53
10.02 -8.87 -2.93 -3.62
9.4 -9.36 0.84 0.2
9.63 -8.85 -3.06 -2.21
9.53 -9.45 0.71 -1.06
9.6 -7.9 -1.16 -5.33
9.7 -8.89 -0.91 -3.75
9.97 -9.18 -0.92 -3.77
9.38 -8.31 -0.96 -4.24
9.19 -8.05 -2.67 -3.56
9.25 -8.66 0.27 -3.25
9.84 -9.67 -0.34 -1.82
9.79 -9.75 0.89 -0.19
9.37 -8.8 0.67 3.12
10.21 -9.86 0.83 -2.5
9.94 -8.24 -1.86 -5.25
9.33 -8.9 -1.42 -2.44
9.55 -8.52 -0.74 -4.24
9.82 -8.38 -2.15 -4.65
9.04 -7.89 -1.53 -4.13
9.69 -7.9 -2.17 -5.18
10.24 -10.01 -0.28 -2.17
10.12 -8.91 -0.79 -4.74
9.29 -8.76 -0.22 -3.09
9.26 -8.41 -0.72 -3.82
9.39 -8.79 -0.64 -3.25
9.76 -9.66 1.06 0.92
9.51 -8.61 0.07 -4.04
9.59 -9.56 0.14 0.74
9.92 -9.31 -1.7 -2.97
9.5 -8.4 -0.66 -4.39
9.05 -8.02 -0.8 -4.12
10.47 -10.21 -1.21 -2.01
10.32 -9.99 2.58 0.16
9.23 -9.23 -0.0 -0.35
10.46 -10.42 0.77 -0.5
9.63 -9.45 1.18 -1.4
10.27 -9.51 -2.59 -2.87
9.59 -8.89 -2.1 -2.93
10.09 -9.63 0.07 -3.0
9.36 -8.67 -0.36 -3.52
9.96 -9.26 -0.23 -3.66
9.83 -9.62 0.97 -1.73
9.31 -7.94 -2.74 -4.02
10.3 -9.86 -1.86 -2.3
9.51 -8.16 -1.59 -4.62
9.23 -7.84 -2.06 -4.43
9.9 -9.26 -1.29 -3.28
9.25 -8.66 0.98 -3.11
9.73 -7.96 -2.23 -5.14
9.94 -9.8 0.54 -1.53
9.91 -9.84 0.57 -0.98
10.1 -10.0 1.4 -0.23
10.39 -9.51 0.58 -4.15
9.19 -8.47 -0.36 -3.56
10.78 -9.8 -0.58 -4.46
9.94 -8.4 -2.57 -4.65
9.41 -9.41 0.17 -0.31
9.08 -8.9 1.14 1.38
10.75 -10.41 1.33 -2.29
9.82 -9.46 -0.32 -2.64
9.84 -9.01 -2.0 -3.39
9.68 -9.66 0.31 -0.4
9.46 -8.69 -0.87 -3.64
9.39 -7.83 -3.48 -3.82
9.54 -8.24 -1.77 -4.48
9.7 -9.46 -0.6 -2.06
9.07 -7.55 -1.89 -4.66
9.43 -7.89 -2.25 -4.66
9.65 -8.97 -0.8 -3.45
10.16 -9.81 -0.02 -2.67
10.11 -9.53 -1.09 -3.17
9.45 -9.17 -0.6 -2.2
9.78 -9.45 -2.35 -0.97
10.12 -8.46 -2.91 -4.74
9.37 -7.68 -2.55 -4.71
9.53 -7.69 -0.29 -5.63
10.2 -9.97 -0.03 -2.13
9.8 -8.07 -1.28 -5.41
9.32 -8.55 -0.59 -3.66
9.5 -9.45 0.24 -0.96
9.53 -9.48 0.99 -0.13
9.91 -9.02 -1.96 -3.59
10.61 -9.87 -0.5 -3.87
9.8 -9.11 -0.78 -3.55
10.72 -10.54 1.21 -1.53
9.93 -9.82 0.38 -1.42
10.03 -9.53 -3.13 -0.24
10.56 -9.56 -2.1 -3.96
9.36 -7.89 -2.12 -4.58
9.41 -9.37 0.2 -0.81
9.44 -7.36 -2.04 -5.54
9.85 -9.39 -0.51 -2.93
10.43 -9.63 -1.35 -3.77
9.02 -8.33 -2.49 -2.41
9.45 -7.96 -2.29 -4.55
9.33 -8.21 -2.0 -3.96
10.1 -8.49 -2.62 -4.79
10.38 -8.29 -2.77 -5.6
9.23 -9.18 0.2 1.0
9.57 -8.96 -1.04 -3.2
9.2 -8.97 -1.06 -1.76
9.44 -9.44 0.31 -0.16
9.82 -9.69 -0.07 -1.58
9.85 -8.51 -2.73 -4.14
9.15 -7.78 -2.09 -4.34
9.01 -7.18 -1.84 -5.12
9.95 -9.39 -0.47 -3.25
11.09 -9.56 -3.26 -4.57
10.62 -10.27 -0.94 -2.56
10.16 -8.69 -0.18 -5.28
10.2 -10.14 0.22 -1.1
10.57 -9.36 -0.75 -4.85
10.34 -10.04 0.6 -2.38
10.25 -10.11 1.62 0.51
9.84 -9.39 -0.22 -2.95
9.79 -8.98 -0.92 -3.78
10.77 -10.69 -1.24 0.52
10.03 -9.17 -0.47 -4.03
10.35 -9.58 0.59 -3.89
11.02 -10.9 0.92 -1.31
9.73 -9.61 0.42 -1.41
10.3 -9.3 0.37 -4.42
9.81 -8.98 -3.05 -2.49
9.73 -8.62 -1.57 -4.24
10.15 -8.45 -2.09 -5.22
9.82 -8.1 -2.32 -5.04
9.28 -9.16 -1.44 -0.48
9.68 -9.67 0.27 0.37
10.78 -9.87 2.89 -3.24
9.5 -7.68 -2.0 -5.22
9.87 -9.12 2.03 3.17
9.7 -9.53 1.35 -1.22
10.08 -7.95 -1.74 -5.95
9.32 -9.29 0.59 -0.26
10.15 -8.0 -3.06 -5.46
9.62 -9.36 2.14 0.51
9.65 -8.61 -1.68 -4.03
9.7 -9.63 -0.21 -1.14
10.31 -9.74 -0.29 -3.38
9.64 -9.46 1.82 0.17
10.01 -8.3 -0.91 -5.53
9.11 -8.95 -0.64 -1.54
10.15 -8.91 -2.07 -4.39
9.39 -8.74 -0.7 -3.36
12.14 -11.68 2.57 2.08
10.98 -10.38 -1.01 -3.42
9.6 -9.38 -0.22 -2.04
9.76 -9.42 -1.13 -2.31
9.85 -9.29 -1.29 -3.02
9.5 -9.02 -2.01 -2.2
10.3 -9.06 -0.99 -4.81
10.85 -10.38 -0.58 -3.09
10.12 -9.8 -0.03 -2.53
11.8 -10.76 3.87 -2.92
10.11 -9.91 0.46 -1.95
10.62 -9.09 2.35 -4.96
10.37 -10.21 1.81 0.16
10.08 -9.93 0.36 -1.65
9.18 -8.94 1.34 1.57
10.29 -9.93 -0.79 -2.59
8.93 -8.65 -0.68 -2.13
10.26 -9.72 1.82 -2.76
10.1 -10.09 0.46 -0.03
9.28 -8.87 2.72 0.06
12.11 -11.92 -0.36 -2.1
10.3 -9.56 -0.66 -3.77
10.97 -10.6 1.97 -2.06
10.14 -9.9 -0.12 -2.22
10.4 -9.96 0.59 2.93
10.47 -10.27 1.22 -1.6
9.97 -9.8 1.32 1.28
9.14 -9.07 0.99 0.51
10.94 -10.36 -0.11 -3.51
10.29 -10.15 1.55 -0.55
10.77 -9.8 -1.1 -4.35
10.06 -10.04 0.58 -0.34
9.67 -9.23 2.29 1.71
10.39 -9.0 -0.54 -5.17
9.42 -9.22 0.75 1.79
8.63 -7.84 0.97 -3.46
11.55 -10.79 -0.56 -4.09
8.47 -7.79 1.48 -2.97
9.16 -8.93 1.51 -1.33
9.6 -8.86 -0.79 -3.6
11.42 -11.21 1.27 -1.8
10.47 -10.38 1.0 0.95
10.58 -10.2 1.3 -2.49
10.49 -9.47 -2.2 -3.94
9.87 -9.53 -0.57 -2.49
8.32 -7.73 2.73 1.44
11.65 -11.24 1.69 -2.55
10.99 -10.15 -1.67 -3.87
10.17 -10.14 0.74 0.21
9.92 -9.69 0.79 -1.93
10.36 -8.88 -0.98 -5.24
11.15 -10.81 1.18 -2.44
8.96 -8.59 2.31 -1.1
10.02 -9.9 0.69 1.37
11.17 -10.75 3.04 -0.02
10.12 -9.85 1.32 1.95
10.13 -10.08 1.03 -0.21
11.91 -11.33 -0.83 -3.59
10.66 -10.62 -0.62 0.66
9.46 -9.31 0.97 -1.35
11.37 -10.15 -0.11 -5.12
9.23 -9.11 1.49 -0.2
10.51 -9.02 -1.02 -5.3
10.56 -10.44 -0.67 -1.5
11.03 -10.61 2.52 1.68
10.83 -10.7 0.72 -1.54
9.43 -9.11 1.39 -2.01
9.6 -9.12 2.99 -0.23
9.95 -9.55 1.99 -1.94
10.27 -10.23 -0.88 -0.11
11.56 -11.38 1.48 -1.46
10.76 -9.95 -1.01 -3.97
10.72 -10.39 2.34 -1.26
10.06 -9.51 -1.01 -3.12
10.35 -9.01 -1.99 -4.68
9.52 -9.13 -2.64 -0.53
9.41 -9.12 -0.39 -2.28
9.23 -8.72 1.37 -2.67
9.56 -9.54 -0.62 -0.23
10.81 -10.6 -2.07 0.5
9.28 -9.16 -0.51 -1.38
11.19 -10.44 1.59 3.69
9.35 -8.94 -1.65 -2.21
9.91 -9.36 0.64 -3.18
10.25 -9.98 1.36 -1.88
10.25 -9.53 -1.43 -3.49
10.55 -10.47 0.31 -1.31
10.58 -10.15 -1.87 -2.35
11.95 -11.87 0.82 -1.11
9.91 -9.49 2.34 -1.68
9.87 -9.04 0.2 -3.97
10.7 -9.26 1.15 -5.23
11.06 -10.69 1.64 -2.31
10.06 -8.87 -2.58 -3.99
9.97 -9.53 0.34 -2.91
10.11 -8.89 2.58 4.08
10.56 -9.92 -2.48 -2.62
10.93 -10.25 -3.55 1.29
9.42 -8.92 0.25 -3.04
9.34 -7.78 0.56 -5.13
9.71 -9.37 -1.48 -2.06
9.94 -7.69 2.61 -5.73
10.45 -9.72 0.42 -3.82
10.25 -9.39 -2.03 -3.57
12.01 -11.42 -0.12 -3.72
11.91 -11.49 -0.62 -3.08
9.13 -8.26 0.88 -3.79
9.76 -9.36 -1.54 -2.3
8.92 -8.21 1.01 -3.35
9.87 -9.56 0.67 -2.36
10.4 -10.0 0.56 -2.82
9.3 -8.33 2.96 -2.88
10.56 -9.3 -1.04 -4.88
9.75 -9.44 0.13 -2.43
10.73 -10.62 -0.16 -1.52
9.78 -9.51 -1.34 -1.88
10.64 -9.69 -3.3 -2.89
9.45 -9.35 -0.09 -1.37
9.9 -9.79 -0.29 1.47
9.27 -9.05 -1.21 -1.6
9.72 -9.46 1.03 2.02
10.42 -10.4 -0.55 -0.19
8.75 -8.52 1.62 -1.16
9.28 -8.93 -0.92 -2.34
10.19 -9.77 -1.97 -2.11
9.78 -7.29 -0.72 -6.48
10.11 -9.77 -1.92 -1.75
10.2 -10.05 -1.14 -1.36
9.14 -8.71 2.15 -1.71
8.92 -8.7 1.45 -1.3
9.97 -9.86 -1.42 -0.37
11.9 -11.32 3.17 -1.87
9.15 -8.56 0.32 -3.22
10.81 -10.35 -0.74 -3.03
10.23 -10.02 2.04 0.3
11.8 -11.73 -1.27 0.2
9.94 -9.71 2.11 0.18
10.9 -10.81 -0.72 -1.19
9.31 -8.53 -0.64 -3.69
11.37 -11.09 -0.2 2.49
10.43 -9.66 0.19 -3.94
10.4 -10.03 -2.2 -1.65
10.13 -10.12 0.21 0.57
12.32 -11.38 -3.2 -3.48
10.46 -9.07 -0.81 -5.14
10.17 -9.63 2.17 -2.45
9.05 -6.81 0.64 -5.93
9.71 -9.36 0.56 -2.52
11.35 -10.65 2.17 -3.24
10.78 -10.49 2.02 -1.42
11.65 -10.06 1.52 -5.68
10.91 -10.82 0.61 -1.26
9.27 -7.75 3.03 -4.08
9.66 -8.48 -1.09 -4.49
9.84 -9.5 -1.07 -2.34
10.36 -10.04 -0.94 -2.41
9.3 -9.05 0.14 -2.13
9.65 -9.63 -0.27 -0.61
10.17 -10.08 -0.78 -1.16
12.01 -10.95 -3.63 -3.31
9.8 -8.97 -0.78 -3.86
10.81 -10.04 -3.08 -2.55
9.7 -9.57 -0.97 -1.23
9.3 -8.93 -0.55 -2.56
11.0 -9.57 -1.11 -5.31
9.07 -8.5 -0.0 -3.14
9.73 -9.71 0.12 -0.58
11.83 -11.75 -1.4 -0.18
11.32 -10.38 0.28 -4.51
11.94 -11.38 -0.3 -3.6
9.6 -8.83 -2.6 -2.72
10.52 -9.28 1.31 -4.77
10.32 -9.74 -1.04 -3.24
9.09 -6.98 -0.02 -5.82
9.32 -8.96 0.14 -2.55
10.34 -9.75 -0.63 -3.4
9.24 -8.96 0.67 -2.15
10.83 -10.04 0.18 -4.06
9.85 -9.72 -1.2 -1.05
11.85 -9.82 -5.56 -3.58
11.23 -10.45 1.5 -3.84
9.56 -9.04 -0.83 -3.01
9.84 -8.59 -0.41 -4.79
11.6 -8.5 -7.04 -3.56
9.72 -9.36 0.59 -2.57
10.45 -9.96 1.65 -2.68
9.88 -9.6 -0.48 -2.28
10.1 -9.29 0.75 -3.89
9.7 -9.59 1.05 -1.09
10.62 -10.52 0.1 -1.47
10.69 -10.25 1.16 -2.81
9.79 -9.65 -1.06 -1.26
11.62 -11.57 -0.94 -0.48
11.59 -11.07 0.11 -3.43
12.48 -11.69 0.65 -4.31
10.23 -10.08 -0.42 -1.68
9.36 -8.69 0.74 -3.4
10.27 -10.15 -0.58 -1.5
10.8 -10.56 -0.51 -2.19
10.19 -9.56 -2.87 -2.06
9.54 -9.32 -0.13 -2.07
11.36 -11.25 -0.78 1.35
9.92 -9.5 0.86 -2.69
10.04 -9.2 1.05 -3.88
11.06 -9.55 -0.63 -5.54
10.03 -9.57 2.49 -1.68
9.96 -9.77 -0.66 -1.81
10.26 -10.08 1.87 -0.34
9.72 -7.88 1.42 -5.51
10.94 -9.77 -1.04 -4.8
9.56 -8.89 2.82 2.1
10.24 -9.1 2.51 -3.97
10.38 -9.48 -0.44 -4.2
10.64 -9.87 3.41 -2.02
9.63 -9.03 2.31 -2.42
10.21 -10.07 1.19 -1.2
9.04 -8.41 1.83 -2.78
10.44 -10.37 -0.22 -1.14
9.4 -9.36 -0.72 -0.41
9.0 -8.45 1.97 -2.41
9.51 -9.34 -0.3 -1.75
10.13 -9.59 -1.56 -2.86
10.48 -9.33 0.28 -4.78
9.37 -8.32 0.98 -4.2
11.24 -11.09 0.6 -1.74
9.62 -9.29 -0.78 -2.39
9.51 -9.27 -1.44 -1.55
9.92 -9.36 1.32 -3.0
10.89 -7.56 0.87 -7.79
10.71 -9.97 0.74 -3.83
10.11 -9.88 -1.63 -1.4
10.94 -9.27 -0.75 -5.77
10.36 -9.9 -0.94 -2.92
10.79 -10.66 -1.28 -1.09
9.49 -9.25 1.12 -1.8
9.89 -8.51 -2.6 -4.31
10.26 -9.32 -0.22 -4.28
10.85 -10.47 0.34 -2.82
10.12 -9.65 -1.68 -2.52
10.03 -9.03 -0.74 -4.31
10.9 -10.63 -2.33 -0.43
9.3 -9.3 0.14 0.04
9.96 -9.71 -1.01 -1.97
9.38 -9.31 -0.11 -1.14
9.77 -9.37 1.59 -2.26
10.05 -9.21 -1.21 -3.84
11.03 -10.32 -0.81 -3.82
10.32 -10.14 -1.08 -1.54
10.59 -10.02 0.58 -3.37
9.27 -9.17 0.18 1.37
11.55 -11.55 -0.03 0.09
11.68 -10.8 -1.97 -4.01
10.73 -9.68 -2.4 -3.96
9.96 -8.92 -0.01 -4.43
9.28 -8.89 -0.0 -2.68
10.6 -9.13 -0.43 -5.37
9.1 -7.09 0.96 -5.62
8.94 -8.85 1.02 -0.75
9.53 -8.98 -0.87 -3.08
9.26 -9.03 1.58 1.3
9.92 -9.41 -1.91 -2.5
12.31 -10.4 -2.59 -6.06
11.06 -9.11 -1.07 -6.18
10.35 -8.22 -1.91 -6.0
9.46 -8.83 1.13 -3.2
10.72 -10.44 -1.34 2.05
10.41 -9.76 3.5 -0.96
9.02 -8.88 -0.71 -1.42
9.53 -8.75 -1.02 -3.66
9.72 -9.64 -0.37 -1.2
9.56 -9.4 -1.11 -1.4
9.53 -9.13 0.68 -2.63
9.57 -8.61 -1.06 -4.03
10.43 -9.86 1.75 -2.91
11.96 -10.93 3.98 2.78
10.73 -8.83 5.91 1.5
11.43 -11.24 2.02 0.43
10.49 -9.19 4.55 2.19
10.72 -10.18 2.41 2.35
12.3 -12.2 -0.41 -1.5
11.62 -9.9 5.61 2.36
11.75 -10.86 -0.08 -4.48
12.03 -11.53 3.28 -1.08
9.29 -9.17 -1.51 -0.26
11.21 -10.34 2.62 3.45
11.66 -10.37 4.11 3.39
11.93 -11.87 1.04 -0.54
12.06 -10.94 5.01 0.77
12.06 -11.97 0.92 -1.19
11.75 -11.53 1.83 -1.3
11.13 -10.17 4.09 1.93
11.38 -10.16 -4.79 -1.83
13.07 -12.99 1.31 -0.63
11.89 -11.76 1.74 -0.21
11.88 -10.5 4.85 2.71
11.87 -10.99 4.35 1.15
10.49 -10.24 1.78 1.4
10.93 -10.56 2.64 -1.01
11.07 -10.97 0.54 1.36
11.54 -10.69 3.0 3.13
12.22 -11.93 0.38 2.6
11.86 -11.84 0.79 0.08
11.68 -11.55 1.6 -0.63
11.88 -10.4 1.42 5.56
10.96 -9.16 5.2 3.04
10.65 -10.39 -1.05 -2.11
9.45 -8.37 -1.06 -4.25
9.39 -8.96 -1.14 -2.58
9.53 -9.48 0.61 0.67
9.11 -9.06 0.11 0.96
9.85 -9.02 -1.33 -3.73
9.65 -9.25 -2.73 -0.32
10.12 -8.53 -1.96 -5.09
10.58 -8.86 -0.72 -5.74
9.19 -9.14 -0.21 -0.93
9.34 -9.2 -1.0 -1.23
9.13 -8.94 -0.16 -1.85
9.49 -9.3 -0.54 -1.82
9.49 -9.43 -1.03 0.42
9.09 -9.09 0.01 0.22
9.39 -8.97 1.2 2.51
10.34 -9.38 -2.1 -3.82
9.68 -9.36 -0.35 -2.44
10.18 -10.17 0.26 0.3
9.05 -8.9 0.24 -1.62
10.37 -10.32 -0.76 -0.64
10.25 -7.07 -3.66 -6.47
9.29 -8.31 -1.77 -3.76
9.16 -8.75 -0.75 -2.63
10.17 -9.68 -0.43 -3.09
10.89 -8.46 -0.67 -6.83
10.26 -10.2 -0.5 -0.98
9.45 -8.92 -0.43 -3.08
10.98 -10.15 -2.14 -3.57
10.08 -8.98 -2.52 -3.83
9.59 -9.56 -0.26 0.81
9.37 -8.77 -2.45 -2.2
10.16 -10.08 -0.08 -1.27
9.49 -9.44 -0.55 -0.83
9.37 -9.27 -0.74 -1.11
9.83 -9.71 0.9 1.23
9.09 -7.79 0.21 -4.68
10.14 -10.12 -0.57 -0.14
9.62 -7.71 -2.63 -5.12
10.3 -8.54 -4.31 -3.83
9.66 -9.28 -0.5 -2.65
10.05 -9.5 0.19 -3.26
10.88 -10.45 -1.33 -2.7
10.44 -9.81 -0.55 -3.53
9.25 -8.44 -0.23 -3.78
10.0 -9.75 -0.69 -2.11
10.26 -9.94 1.43 2.13
10.64 -10.33 -1.77 -1.83
11.17 -9.19 -4.24 -4.73
10.32 -8.95 -1.63 -4.89
9.24 -8.94 1.79 1.54
9.03 -9.02 -0.29 -0.19
9.56 -9.4 -0.59 -1.66
9.0 -8.75 1.18 1.78
9.7 -9.48 -1.77 -0.98
9.6 -9.51 -0.96 -0.83
9.12 -8.43 -1.04 -3.34
9.73 -9.65 -0.03 1.28
9.1 -8.97 0.26 -1.53
9.94 -9.86 -0.05 -1.26
9.25 -9.22 0.64 0.05
9.44 -9.36 1.07 -0.48
9.95 -8.5 -2.68 -4.42
9.44 -9.44 -0.05 0.06
9.6 -8.81 0.24 -3.82
9.81 -9.77 -0.91 -0.07
9.44 -8.81 -1.34 -3.11
9.75 -9.7 -0.57 -0.76
10.08 -9.56 0.54 -3.13
9.37 -9.34 -0.03 -0.8
11.95 -11.7 -1.84 -1.55
9.66 -8.48 -1.82 -4.26
9.79 -9.76 0.15 -0.76
9.57 -9.48 -1.13 -0.52
9.19 -8.99 -0.89 -1.68
9.16 -9.11 -0.13 0.89
9.38 -9.32 -0.72 -0.74
9.13 -8.63 -1.34 -2.66
9.16 -8.88 -0.49 -2.16
9.72 -9.54 -0.77 1.66
9.29 -9.21 0.98 -0.66
9.6 -8.98 -0.75 -3.31
9.94 -7.67 -4.29 -4.66
10.13 -9.85 -1.3 -2.0
10.35 -8.87 -3.31 -4.19
9.88 -9.15 0.34 -3.71
9.71 -9.18 -2.99 -0.99
9.23 -9.22 0.27 -0.13
9.71 -8.66 -2.03 -3.89
9.98 -9.97 0.42 0.1
9.51 -9.4 -0.81 1.17
9.2 -9.12 -0.07 1.28
9.71 -9.52 0.14 -1.89
9.74 -8.54 -0.38 -4.67
10.07 -9.51 2.59 2.1
9.93 -8.13 -4.2 -3.86
10.94 -7.95 -2.95 -6.92
10.23 -10.02 -0.77 1.89
9.82 -9.79 0.09 0.74
9.65 -9.54 -0.5 -1.31
9.97 -9.24 -3.64 -0.85
9.44 -9.44 -0.07 0.3
9.39 -9.34 -0.18 0.98
10.79 -7.55 -3.57 -6.84
9.79 -9.63 -1.64 0.63
9.87 -7.12 -2.36 -6.41
9.78 -9.47 -0.04 -2.43
10.82 -9.9 -3.75 -2.22
10.02 -9.87 -0.58 -1.61
9.43 -8.41 -2.5 -3.46
9.29 -9.2 1.28 0.26
9.86 -8.98 -1.92 -3.58
9.46 -9.13 0.05 -2.49
9.97 -9.64 -1.56 -2.03
9.5 -9.19 -2.25 -0.84
10.36 -10.22 -0.74 -1.51
10.08 -9.99 -1.31 0.02
9.24 -9.07 -0.65 -1.66
9.51 -9.2 -1.9 -1.52
9.37 -9.37 0.24 0.09
9.72 -9.6 -0.27 -1.52
10.45 -10.44 -0.32 -0.09
9.87 -9.86 -0.45 -0.12
10.16 -7.82 -1.56 -6.31
9.38 -9.31 -0.35 -1.14
9.23 -9.0 -0.54 -1.99
10.1 -9.25 -2.44 -3.24
9.65 -9.62 0.68 0.05
9.73 -9.24 -0.33 -3.02
9.84 -9.8 0.38 -0.81
9.64 -9.62 -0.6 -0.2
10.28 -9.79 0.77 -3.04
9.09 -8.92 -0.84 -1.56
9.44 -9.33 0.3 1.44
9.41 -9.39 0.45 -0.46
9.6 -9.58 -0.53 0.16
9.37 -9.34 -0.62 -0.18
9.36 -9.32 -0.71 -0.5
9.71 -9.65 0.16 1.02
9.81 -8.2 -1.34 -5.21
9.62 -9.43 -0.04 -1.88
9.74 -9.64 1.08 0.82
9.67 -9.04 -1.68 -2.98
9.83 -9.79 -0.18 0.92
10.45 -9.99 0.1 -3.06
9.79 -8.55 -3.31 -3.43
9.12 -9.1 -0.17 -0.58
10.38 -9.69 -0.51 -3.69
10.88 -10.47 -1.31 -2.64
9.43 -9.41 0.47 0.51
9.33 -9.17 -0.55 -1.63
9.13 -8.87 0.44 -2.11
9.67 -6.9 -3.31 -5.92
10.13 -8.3 -3.67 -4.5
10.64 -7.27 0.09 -7.77
9.66 -9.31 -1.16 -2.26
9.41 -8.37 0.7 -4.24
8.96 -8.85 0.92 1.04
9.73 -9.64 -0.8 -0.99
9.54 -8.64 -2.33 -3.31
9.21 -6.47 -1.28 -6.42
9.68 -8.98 -2.9 -2.18
9.76 -9.55 -2.0 0.23
9.67 -9.19 -0.83 -2.92
10.56 -8.41 -2.26 -5.97
9.14 -8.84 0.1 2.31
9.87 -9.77 -0.09 -1.34
9.42 -8.84 0.14 -3.24
8.95 -8.56 0.85 -2.48
9.17 -9.16 0.07 0.36
9.13 -8.52 -1.26 -3.03
9.77 -9.37 -0.42 -2.73
9.9 -9.54 -0.07 -2.66
9.53 -8.2 -0.34 -4.85
9.96 -8.0 -0.18 -5.94
9.35 -9.29 -0.28 -0.98
9.5 -9.35 -0.57 -1.62
12.9 -12.03 0.16 -4.67
9.34 -8.05 1.51 4.49
9.95 -9.27 -0.73 -3.55
9.69 -7.58 -3.13 -5.17
9.53 -6.44 -2.56 -6.54
9.93 -8.33 -0.97 -5.32
11.1 -8.79 -3.72 -5.67
12.08 -11.04 -1.04 -4.81
9.43 -9.41 -0.0 0.52
9.29 -9.15 -1.4 -0.77
9.05 -9.0 0.44 0.9
9.69 -9.51 0.11 -1.83
9.65 -8.96 -2.42 -2.65
10.34 -10.32 -0.19 -0.57
9.17 -9.07 0.21 -1.35
9.59 -9.5 0.12 -1.31
9.68 -8.23 -3.22 -3.96
10.54 -9.54 -2.66 -3.62
9.49 -9.24 0.56 2.07
9.31 -8.22 -2.29 -3.73
9.15 -8.88 -0.49 -2.16
8.98 -8.96 0.35 -0.24
9.42 -9.38 -0.74 -0.56
9.39 -9.38 -0.13 -0.52
9.44 -9.21 -0.37 -2.07
9.55 -9.08 -0.33 -2.97
10.99 -10.86 -0.77 -1.48
10.37 -8.64 -1.01 -5.64
9.54 -9.05 -1.39 -2.67
10.15 -9.79 -0.54 -2.61
9.39 -9.36 -0.52 -0.56
9.64 -8.27 -3.29 -3.7
10.45 -9.49 -0.44 -4.36
9.36 -8.24 -1.37 -4.21
9.54 -7.59 -4.57 -3.54
9.06 -8.96 0.65 1.16
9.36 -8.45 -1.51 -3.72
10.08 -9.95 1.61 0.39
9.84 -9.73 -0.96 -1.18
9.42 -9.42 0.25 0.07
9.05 -9.04 -0.21 0.43
9.72 -9.52 0.43 -1.93
9.67 -9.51 -0.41 -1.68
9.47 -6.24 -3.2 -6.36
10.0 -9.46 -2.03 -2.53
9.68 -9.21 -2.16 -2.08
9.64 -9.21 0.28 -2.85
9.0 -9.0 0.3 0.01
9.9 -9.33 -0.5 -3.26
9.29 -8.99 -0.41 -2.3
9.32 -9.3 -0.01 -0.57
9.34 -9.31 -0.25 -0.68
10.94 -9.83 -1.04 -4.69
9.63 -9.12 -0.75 -3.02
10.14 -10.01 -0.76 -1.43
9.99 -7.4 -2.89 -6.06
10.73 -8.99 -1.09 -5.75
10.53 -10.15 -2.77 -0.4
10.01 -9.91 -1.29 0.54
10.42 -10.41 0.13 0.05
9.42 -9.42 -0.02 0.36
9.59 -9.2 -1.43 -2.31
10.54 -9.2 -0.14 -5.14
9.7 -9.67 0.33 0.76
9.57 -9.04 -0.34 -3.12
9.25 -9.18 -0.41 -0.99
10.4 -9.93 1.6 -2.63
9.35 -9.32 0.74 0.17
10.48 -10.05 -1.78 -2.42
9.57 -9.55 -0.03 -0.7
9.96 -8.86 -1.34 -4.35
10.87 -10.03 -2.12 -3.61
9.3 -9.26 -0.31 -0.79
11.03 -10.88 -0.65 1.7
9.94 -9.85 0.72 1.09
10.32 -10.06 -1.15 -2.0
9.72 -9.54 1.1 1.51
9.83 -9.45 -2.56 -0.84
9.48 -8.62 -3.54 -1.77
10.16 -9.62 0.19 -3.26
9.58 -9.48 -1.18 -0.76
9.42 -9.27 -0.69 -1.55
9.52 -8.49 -1.12 -4.16
10.2 -9.29 -3.52 -2.32
9.15 -9.12 0.05 0.74
10.39 -7.9 -3.52 -5.76
10.15 -9.44 -0.64 -3.68
9.69 -8.73 -2.34 -3.49
9.77 -9.57 0.33 -1.96
9.81 -9.78 -0.27 0.65
9.57 -9.43 -0.51 -1.54
8.96 -8.86 0.49 -1.28
9.27 -8.77 -0.15 -3.02
10.19 -9.97 -0.16 -2.12
9.53 -9.5 0.79 0.2
10.07 -9.59 1.41 -2.73
10.38 -9.68 -0.85 -3.65
9.52 -9.03 1.6 2.54
9.69 -8.46 -1.61 -4.43
9.71 -9.44 0.56 -2.2
10.51 -10.3 -0.11 2.06
9.27 -9.03 -0.53 -2.0
9.86 -9.83 -0.16 -0.81
9.89 -7.34 -1.71 -6.4
9.74 -9.6 -0.96 1.35
10.64 -10.21 -0.94 -2.83
9.77 -9.21 -1.48 -2.89
9.45 -7.58 -3.88 -4.11
11.16 -10.94 -0.43 -2.17
9.46 -8.93 -0.53 3.08
9.38 -9.34 0.88 -0.21
8.97 -8.68 0.44 -2.25
9.74 -9.42 0.45 -2.42
9.9 -9.85 -0.92 -0.41
9.56 -8.59 -0.91 -4.11
10.47 -8.88 -0.37 -5.54
9.79 -9.0 -0.18 -3.83
9.36 -9.31 0.47 0.89
9.17 -7.97 -1.85 -4.14
11.09 -9.81 -1.39 -4.98
9.21 -8.93 -0.52 2.18
9.68 -9.37 -1.12 -2.17
9.93 -9.6 -0.28 -2.52
9.42 -8.72 -1.43 -3.26
9.7 -9.65 -0.41 -0.8
9.12 -7.8 0.15 4.73
10.34 -9.18 -3.33 -3.41
10.08 -9.83 -0.82 2.1
10.38 -7.5 -6.35 3.33
10.76 -10.66 0.12 -1.44
10.35 -9.56 -0.8 3.88
10.19 -8.77 -3.45 -3.86
9.9 -8.51 -3.99 -3.11
8.74 -8.58 -0.33 1.64
8.9 -6.58 -1.29 -5.85
10.69 -10.6 0.99 0.97
9.01 -8.25 -3.02 2.0
10.26 -9.74 -2.05 -2.48
10.97 -10.82 -0.43 1.75
8.86 -8.29 -0.48 3.07
11.48 -11.32 -0.8 1.69
10.56 -9.83 0.64 3.82
10.11 -9.62 -1.33 -2.84
10.17 -9.92 0.89 2.04
11.15 -9.39 -6.0 0.41
11.7 -10.23 -3.43 -4.53
9.33 -9.11 0.58 1.92
10.43 -10.18 -1.3 1.82
10.0 -9.93 -0.03 1.19
9.32 -8.74 -3.08 -0.99
9.44 -9.09 -2.22 1.25
9.2 -8.9 1.31 1.93
10.75 -8.87 -6.04 -0.44
9.89 -9.87 0.47 0.4
9.98 -9.89 -1.05 -0.9
9.2 -8.94 -1.98 0.95
9.08 -8.97 0.73 1.21
8.35 -7.56 0.54 3.51
9.19 -8.91 -0.91 2.09
10.46 -9.87 -2.04 -2.81
10.81 -10.42 -2.75 0.89
9.33 -9.06 -2.2 -0.31
9.54 -9.35 0.79 1.75
8.74 -8.45 -2.15 -0.53
9.23 -8.94 -1.91 1.3
11.51 -10.1 -2.22 5.07
11.09 -9.58 -5.6 -0.05
10.77 -10.57 0.47 2.01
8.88 -8.24 -0.2 3.29
9.91 -9.61 -1.96 1.41
9.42 -8.02 -2.8 -4.05
11.8 -9.3 -0.95 -7.19
10.46 -9.43 -4.32 -1.36
13.72 -11.01 -8.15 0.84
11.35 -8.6 -7.28 -1.33
10.85 -9.54 -3.17 4.09
11.0 -8.74 -0.53 -6.66
12.6 -10.08 -6.23 4.28
12.74 -10.41 -7.19 1.5
11.66 -9.33 -6.36 -2.9
13.9 -12.36 -6.3 0.78
14.32 -10.82 -9.15 -2.07
13.43 -9.98 -8.93 1.0
12.97 -12.49 -1.19 3.29
11.98 -8.93 -6.14 -5.1
11.01 -8.0 -5.13 -5.56
14.07 -11.11 -8.57 1.01
11.5 -10.2 -3.03 4.37
10.82 -9.27 -5.49 1.03
10.57 -9.35 -2.65 4.14
10.35 -9.45 -2.11 3.64
11.86 -10.0 -2.75 5.77
13.73 -11.52 -3.31 6.7
10.41 -8.99 -4.04 3.35
13.32 -11.48 -5.27 -4.23
10.55 -9.27 -0.97 4.94
12.38 -11.36 0.61 4.88
13.4 -11.99 -5.98 -0.31
12.04 -11.16 -2.08 -4.03
14.01 -11.61 -7.5 2.27
14.44 -11.19 -8.04 -4.3
13.87 -10.89 -8.47 1.45
8.85 -8.8 -0.69 0.54
10.43 -8.74 -2.75 5.0
14.37 -12.51 -3.81 5.95
12.37 -10.69 -1.59 6.03
11.86 -11.17 -2.76 2.9
12.12 -10.7 -5.14 2.48
12.08 -9.97 -1.59 -6.63
13.3 -12.49 -2.82 -3.59
9.9 -8.5 -3.19 -3.94
9.51 -7.56 -2.57 -5.16
9.87 -9.33 -3.16 -0.47
9.64 -7.67 -2.89 -5.07
11.29 -10.61 2.44 3.0
9.48 -9.41 -1.09 -0.2
9.63 -9.18 -2.34 -1.73
9.42 -8.72 -0.67 -3.5
10.26 -9.25 -1.71 -4.1
9.44 -9.44 0.08 0.14
9.75 -7.86 -4.34 -3.79
9.99 -9.9 -1.16 -0.8
10.36 -9.35 -3.49 -2.75
10.16 -10.07 -1.22 -0.44
9.98 -9.36 -2.48 -2.44
11.16 -10.15 -4.6 -0.67
11.26 -10.08 -4.78 -1.53
11.24 -9.83 -5.45 -0.15
11.34 -10.52 -3.48 -2.44
11.89 -11.77 0.44 1.63
12.46 -12.38 -1.28 -0.55
11.7 -10.51 -4.74 -2.01
11.14 -10.84 -1.88 -1.77
11.23 -9.49 -5.44 2.55
13.83 -11.46 -6.3 -4.49
14.96 -12.4 -7.8 -3.03
14.18 -12.54 -6.56 -0.91
10.61 -10.59 0.16 -0.59
8.56 -8.51 0.92 0.06
9.37 -8.8 3.17 0.51
10.66 -9.62 4.47 1.02
11.14 -10.78 2.81 -0.17
9.51 -9.48 0.5 0.65
10.56 -9.77 3.82 1.17
10.16 -9.99 1.32 -1.3
10.14 -9.85 2.39 -0.25
9.95 -9.84 0.45 -1.34
10.76 -10.69 1.16 -0.57
10.45 -9.98 2.07 -2.31
9.59 -8.74 3.55 1.73
10.41 -10.27 0.37 -1.69
9.96 -9.19 3.79 0.48
10.14 -9.72 -0.03 -2.9
9.22 -8.67 1.14 -2.91
10.99 -10.25 -0.86 -3.89
10.39 -9.83 2.79 -1.88
9.31 -9.22 1.34 -0.08
9.76 -9.12 0.68 3.39
10.0 -8.68 4.96 0.34
9.63 -9.09 3.1 0.73
10.75 -9.55 3.94 2.98
8.74 -8.2 2.72 1.3
10.94 -10.76 1.65 -1.07
10.18 -9.63 3.0 -1.41
10.84 -10.61 1.35 1.79
10.57 -8.6 4.0 -4.66
9.45 -8.94 3.03 -0.3
10.5 -9.8 3.27 -1.87
11.54 -10.56 -1.23 -4.48
11.25 -10.71 0.9 -3.33
11.2 -10.38 0.6 -4.17
11.07 -10.63 3.09 0.35
8.97 -8.86 0.4 -1.3
8.99 -7.81 4.44 0.39
10.15 -9.73 2.73 0.88
9.17 -8.8 2.13 1.45
12.42 -9.96 -7.42 -0.17
12.54 -7.99 -8.78 4.04
12.21 -10.04 -6.93 -0.11
13.56 -9.18 -9.9 1.27
13.0 -8.27 -9.37 -3.58
11.82 -8.15 -8.56 0.34
12.86 -10.53 -7.39 0.06
12.67 -8.09 -9.72 -0.82
12.56 -7.62 -9.87 -1.51
12.88 -8.49 -7.78 5.77
12.71 -8.79 -9.01 -1.73
13.42 -10.46 -8.13 -2.12
12.31 -7.54 -9.69 -0.94
12.76 -10.29 -6.96 2.88
12.74 -9.32 -8.65 -0.82
13.26 -10.18 -8.33 1.68
11.62 -8.18 -8.17 1.16
12.55 -9.8 -7.09 3.35
13.81 -9.75 -9.52 2.21
13.51 -9.07 -10.01 0.36
11.28 -9.9 -4.33 -3.23
11.14 -9.34 -5.76 -1.92
12.83 -9.91 -7.7 2.66
12.34 -9.2 -8.19 0.64
13.12 -7.76 -10.45 -1.66
9.96 -8.65 -4.94 0.18
10.46 -8.41 -5.85 -2.1
12.47 -10.31 -7.0 0.61
11.14 -9.38 -5.82 1.54
11.99 -9.15 -7.75 -0.25
12.74 -8.45 -8.53 4.26
11.45 -9.88 -5.77 -0.19
12.64 -6.88 -10.61 -0.13
13.76 -8.83 -9.87 3.74
13.59 -11.61 -7.01 0.77
11.99 -8.37 -6.78 5.28
12.61 -8.17 -9.4 -1.98
11.17 -9.43 -5.08 3.16
12.5 -8.14 -9.47 -0.51
12.34 -8.6 -7.66 4.42
12.28 -8.42 -8.59 2.5
13.01 -7.71 -10.4 1.26
12.06 -10.39 -5.2 3.25
12.5 -9.79 -7.76 -0.47
12.75 -8.01 -9.7 2.08
12.06 -7.63 -7.45 5.62
12.55 -8.86 -8.82 -1.09
11.55 -8.87 -7.28 -1.3
12.05 -8.83 -7.69 2.86
12.41 -8.79 -8.76 -0.45
11.97 -9.05 -6.88 3.75
12.33 -9.65 -7.67 0.22
12.45 -8.62 -8.65 -2.41
12.61 -9.92 -7.67 1.32
11.79 -7.64 -8.21 3.63
12.76 -9.72 -8.2 -1.05
12.23 -8.51 -8.74 0.92
12.12 -8.26 -8.22 3.33
12.18 -7.77 -9.23 1.63
12.97 -10.1 -7.89 1.98
12.46 -10.01 -7.24 1.6
12.01 -9.87 -6.76 -1.16
12.44 -8.28 -9.29 0.01
12.66 -7.62 -7.69 6.55
12.49 -7.93 -9.44 -2.0
13.54 -8.44 -9.8 4.0
13.69 -10.08 -9.18 1.22
12.52 -9.19 -8.43 1.02
12.47 -9.62 -7.56 2.39
12.75 -10.62 -6.96 -1.13
13.48 -9.52 -9.21 2.5
12.13 -8.28 -8.79 -1.12
12.58 -10.25 -7.14 1.45
12.77 -10.5 -7.27 0.26
10.97 -8.76 -6.51 1.07
13.19 -9.29 -9.31 -1.02
12.54 -7.99 -9.64 0.64
11.85 -9.26 -7.37 0.59
12.94 -8.43 -9.8 -0.29
11.78 -8.86 -7.53 -1.86
12.71 -9.29 -8.63 0.96
11.18 -8.96 -6.65 -0.79
13.06 -9.15 -9.11 -1.96
12.97 -9.92 -8.33 0.65
12.61 -7.29 -10.19 -1.4
12.76 -8.94 -8.75 -2.54
12.35 -8.09 -9.17 -1.77
12.46 -8.84 -7.89 3.87
12.77 -9.08 -7.97 4.16
11.72 -10.14 -5.85 0.39
12.3 -8.69 -8.71 -0.13
14.04 -9.37 -10.38 -1.24
10.61 -9.23 -5.18 -0.69
12.46 -8.55 -9.06 0.4
12.14 -8.87 -8.23 0.87
11.71 -8.93 -7.09 -2.64
12.46 -8.49 -8.87 -2.11
12.66 -10.42 -7.15 -0.81
10.09 -8.86 -4.67 1.17
14.77 -10.96 -9.35 3.26
12.85 -9.62 -8.32 1.83
12.0 -8.38 -8.22 -2.49
12.92 -9.79 -7.55 3.74
12.49 -9.7 -7.66 1.81
12.88 -7.5 -10.46 -0.35
11.75 -7.37 -9.14 -0.35
13.21 -9.55 -9.03 1.27
12.5 -8.61 -9.05 0.65
11.92 -8.65 -8.2 -0.46
13.16 -10.86 -7.07 -2.24
12.39 -8.9 -8.61 0.61
12.51 -8.98 -8.54 1.71
11.96 -7.19 -8.43 4.52
12.88 -9.77 -8.39 -0.36
14.72 -10.84 -9.86 1.36
13.63 -8.56 -10.52 1.35
12.92 -8.76 -9.49 -0.17
12.26 -8.14 -8.99 -1.82
12.06 -8.12 -8.88 -0.8
12.07 -9.36 -7.6 0.53
12.03 -7.59 -9.28 0.92
11.88 -8.75 -8.04 -0.04
12.63 -10.74 -6.55 1.08
12.01 -8.59 -7.89 2.86
12.34 -8.16 -9.2 -0.9
12.52 -7.21 -9.57 -3.65
12.1 -9.31 -7.69 0.79
12.68 -8.05 -8.77 -4.37
13.27 -7.58 -10.89 0.5
13.19 -7.23 -10.96 -1.33
12.61 -7.9 -9.09 3.74
12.46 -6.84 -10.41 -0.3
12.2 -8.45 -8.74 1.01
12.2 -8.3 -8.78 -1.68
13.3 -10.72 -7.85 0.68
13.75 -9.03 -10.23 1.72
12.72 -8.9 -8.91 1.78
12.9 -7.64 -9.96 -2.94
11.98 -7.79 -9.06 -0.9
12.24 -7.22 -9.79 1.39
10.86 -8.35 -5.4 4.37
12.19 -8.88 -8.01 2.35
12.63 -7.72 -9.85 -1.7
12.9 -8.14 -9.92 -1.39
12.33 -7.96 -9.29 -1.53
13.15 -9.38 -9.1 -1.49
12.65 -10.63 -6.83 0.58
12.17 -9.62 -6.97 -2.65
12.15 -6.25 -10.35 -1.19
12.65 -9.59 -7.96 2.19
12.56 -8.65 -9.05 -0.97
13.21 -8.16 -10.39 -0.18
12.72 -8.0 -9.88 -0.37
12.63 -9.33 -7.88 3.23
11.78 -8.93 -7.2 -2.68
12.43 -6.65 -10.5 0.12
12.21 -7.33 -9.75 0.52
12.32 -7.56 -9.67 1.1
12.95 -10.47 -7.56 0.9
12.84 -8.14 -9.83 -1.48
12.35 -9.19 -8.24 0.26
13.1 -7.68 -9.91 3.8
12.35 -10.15 -6.94 1.12
12.0 -8.3 -8.26 2.64
12.84 -8.39 -9.62 1.34
12.06 -8.28 -8.69 -1.23
13.24 -9.31 -9.38 -0.75
12.0 -7.52 -9.33 -0.47
11.23 -9.72 -4.86 2.83
12.78 -7.45 -10.39 0.19
12.35 -9.35 -7.69 2.46
13.04 -9.16 -9.29 -0.06
11.51 -7.39 -7.94 3.84
12.39 -7.35 -9.58 -2.75
13.0 -10.23 -7.82 -1.74
12.38 -10.46 -6.62 -0.19
12.99 -8.6 -9.69 -0.93
12.47 -9.67 -7.79 -1.08
12.27 -7.98 -9.32 -0.0
12.89 -9.32 -8.9 -0.3
11.99 -8.0 -8.92 -0.38
11.9 -8.66 -8.15 0.31
12.64 -9.35 -8.46 -0.9
10.38 -8.69 -4.77 3.06
13.16 -9.89 -8.39 2.25
12.91 -10.81 -6.19 3.39
12.49 -9.71 -7.72 -1.47
12.45 -7.71 -9.66 -1.45
12.05 -8.58 -8.38 1.24
12.8 -10.67 -7.05 -0.48
12.25 -8.71 -8.59 -0.7
11.93 -8.21 -8.6 -1.03
10.92 -8.95 -6.15 1.11
13.17 -9.7 -7.32 5.07
11.73 -8.69 -6.94 -3.75
12.68 -8.66 -9.2 1.13
12.52 -9.98 -7.48 -1.08
12.58 -8.42 -9.3 1.01
12.62 -8.74 -8.52 3.21
13.03 -9.85 -8.52 0.48
12.59 -9.34 -8.44 0.12
12.79 -8.9 -8.98 1.92
11.53 -7.82 -7.75 -3.42
13.76 -11.37 -7.69 -1.04
13.0 -8.77 -9.6 0.15
9.92 -8.72 -2.56 -3.97
13.46 -9.84 -8.54 3.38
13.01 -10.93 -1.06 6.97
11.19 -9.94 -3.44 3.82
12.51 -12.4 -1.66 -0.18
13.32 -12.46 -4.72 -0.18
12.42 -9.42 -3.94 -7.06
12.18 -10.29 -6.23 -1.87
12.81 -11.33 -5.58 -2.12
12.96 -11.0 -3.91 5.62
11.74 -10.84 -3.08 -3.28
11.2 -10.45 -3.75 -1.5
12.07 -11.63 -2.76 -1.69
11.04 -10.11 -3.62 -2.55
11.03 -9.53 -3.82 -4.02
13.04 -10.93 -6.71 2.37
11.96 -10.08 -5.86 -2.69
12.23 -11.74 -3.07 1.5
11.43 -9.56 -2.29 -5.82
10.3 -8.24 -2.19 -5.77
9.56 -9.48 0.17 -1.27
10.85 -10.1 -3.85 0.95
9.72 -9.51 -0.42 1.97
10.0 -9.22 0.78 3.8
10.0 -7.98 3.74 4.73
10.16 -10.08 0.96 0.84
11.55 -10.01 1.87 5.45
10.06 -9.93 -0.89 -1.38
9.31 -8.27 4.14 1.07
10.0 -9.95 -0.48 0.89
10.18 -9.97 -0.89 1.84
11.06 -10.93 -0.71 1.56
9.35 -8.88 2.79 0.98
9.39 -8.69 2.34 2.67
10.05 -9.46 3.35 -0.56
10.25 -9.4 2.83 2.94
9.57 -9.31 -0.29 -2.17
9.52 -9.44 0.02 -1.22
10.92 -9.74 4.21 2.58
9.63 -9.51 -1.0 1.15
10.32 -10.23 -0.93 -1.02
10.03 -9.82 -0.1 -2.03
10.08 -9.44 1.75 3.07
9.87 -9.52 0.21 2.6
11.25 -11.13 -1.23 1.12
9.29 -9.16 1.52 0.05
11.3 -10.35 -3.21 3.21
9.49 -9.04 0.63 -2.81
9.24 -9.14 0.55 1.19
11.2 -10.94 -1.64 1.76
9.81 -9.75 1.0 -0.31
9.39 -8.66 0.12 -3.63
10.11 -10.06 -0.51 -0.85
10.68 -10.57 1.46 0.62
9.21 -9.19 -0.52 0.0
9.81 -9.39 1.84 -2.16
9.94 -9.92 0.72 -0.08
10.28 -10.06 1.21 1.71
10.31 -10.23 0.48 -1.19
9.35 -9.03 1.7 -1.77
9.92 -8.72 3.89 2.69
10.19 -10.13 0.55 -0.96
10.41 -9.88 0.16 -3.27
11.29 -10.98 2.25 1.29
10.12 -9.69 -0.18 2.91
10.31 -8.6 3.56 4.43
11.22 -11.15 0.17 1.22
9.42 -7.61 0.55 5.51
9.93 -9.67 -0.38 2.2
10.08 -9.94 0.38 -1.61
9.96 -9.22 -0.35 -3.73
10.18 -10.07 0.63 -1.33
9.97 -9.78 1.83 -0.76
9.97 -9.91 1.1 -0.13
10.68 -10.43 1.31 1.86
10.21 -9.97 0.77 2.07
10.02 -9.05 2.99 3.09
11.0 -9.03 3.01 5.52
9.85 -9.63 1.51 -1.39
10.18 -10.09 0.63 -1.2
10.07 -9.56 2.07 2.4
10.18 -10.0 1.85 -0.22
11.09 -9.71 5.32 -0.64
9.97 -9.9 1.15 0.25
10.24 -9.69 0.82 -3.21
9.78 -9.54 2.16 0.26
10.43 -9.97 1.73 2.52
10.18 -9.98 1.8 0.94
10.23 -10.12 0.76 1.25
10.35 -9.11 -2.22 -4.39
10.41 -9.2 1.27 4.7
10.27 -10.14 1.54 0.49
11.62 -10.92 0.88 3.87
10.69 -6.69 -2.62 -7.91
9.72 -7.83 -3.55 -4.52
10.26 -7.36 -3.18 -6.4
9.81 -6.81 -4.13 -5.72
10.45 -8.85 0.72 -5.51
9.74 -6.19 -2.16 -7.2
10.36 -10.31 0.31 -1.0
9.79 -8.67 -2.8 -3.58
10.37 -9.27 -3.04 -3.52
11.79 -11.18 -3.58 -1.0
10.81 -9.26 -2.78 -4.84
10.17 -8.72 -3.89 -3.51
9.22 -7.07 -1.23 -5.8
10.53 -8.62 -1.14 -5.93
9.8 -9.56 0.81 -1.98
11.31 -11.04 -2.36 -0.77
9.64 -7.91 -1.01 -5.41
11.12 -8.39 -3.9 -6.17
9.86 -9.01 -2.43 -3.19
10.47 -9.73 -1.15 -3.68
11.61 -10.0 0.16 -5.9
10.98 -10.28 -1.04 -3.71
11.45 -10.61 -3.22 -2.87
10.97 -9.83 -4.79 -0.89
10.29 -8.83 -0.47 -5.26
11.04 -9.34 -5.85 -0.62
12.27 -10.32 -6.63 0.2
11.15 -9.92 -5.06 0.57
11.56 -9.69 -4.39 -4.51
11.15 -9.96 -4.46 -2.3
14.65 -11.46 -9.01 -1.49
11.07 -10.54 -3.16 -1.28
14.04 -12.12 -3.56 6.13
12.89 -11.23 -5.4 -3.29
11.43 -10.17 -5.04 1.32
13.15 -10.39 -8.05 -0.52
13.61 -7.99 -8.11 -7.45
12.87 -9.28 -8.53 2.57
10.5 -8.98 -4.39 3.19
11.5 -10.14 -4.69 2.73
13.03 -11.59 -5.84 -1.08
12.11 -10.05 -6.58 1.52
11.66 -10.26 -5.49 0.76
13.01 -12.53 -2.93 -1.92
12.58 -8.64 -8.52 -3.34
12.72 -11.19 -4.76 -3.74
13.68 -10.96 -6.89 4.44
10.84 -9.51 -5.17 -0.6
11.55 -10.16 -5.31 1.39
12.66 -11.1 -5.45 -2.69
10.73 -8.97 -4.47 -3.83
11.52 -10.69 -3.6 -2.35
12.58 -10.51 -6.93 -0.07
13.15 -11.37 -5.84 -3.09
12.25 -10.12 -6.13 -3.19
13.06 -12.56 -3.56 -0.18
10.25 -10.08 0.06 -1.84
10.69 -10.01 -3.71 -0.52
9.86 -9.35 -1.21 -2.91
11.61 -10.15 -5.6 0.64
9.14 -8.81 0.46 2.39
10.73 -10.58 -1.0 -1.52
9.64 -9.38 1.87 -1.23
10.93 -10.21 3.77 -0.96
10.29 -10.21 1.04 -0.72
9.86 -8.79 1.33 4.26
9.55 -9.46 1.29 -0.24
11.78 -11.68 -1.0 -1.15
9.98 -9.47 3.05 0.87
10.53 -9.87 2.62 -2.57
11.06 -10.18 2.64 3.41
10.67 -9.79 -1.32 4.05
11.7 -9.81 3.82 5.11
10.4 -9.66 3.45 1.7
9.53 -9.04 2.76 1.23
10.45 -9.05 1.58 4.98
10.16 -9.41 3.78 0.5
9.39 -7.26 3.62 4.72
9.51 -9.4 -1.36 -0.44
9.43 -9.02 2.69 0.6
11.18 -10.34 2.77 3.26
11.19 -9.87 3.72 3.75
9.6 -9.38 2.02 -0.2
10.63 -10.54 0.26 -1.35
11.04 -9.92 3.66 3.18
10.32 -9.02 4.03 3.0
11.34 -10.01 1.48 5.13
10.31 -9.72 0.65 3.38
12.97 -11.98 3.75 3.24
11.15 -10.07 4.43 1.84
10.09 -9.1 2.08 3.83
10.85 -9.78 -4.52 -1.23
9.62 -8.78 2.66 2.88
9.53 -8.58 4.13 -0.45
11.37 -10.5 2.35 -3.68
11.07 -10.59 2.72 1.72
10.13 -9.13 3.28 2.9
11.35 -10.64 3.5 -1.85
10.79 -10.32 2.98 -1.01
11.38 -11.08 1.56 2.09
10.09 -7.88 5.76 2.55
9.45 -8.47 3.36 2.53
9.45 -9.22 -0.17 2.08
11.5 -9.51 3.87 -5.17
14.18 -10.52 -8.52 -4.23
11.77 -7.05 -7.95 -5.07
12.03 -9.58 -7.26 0.09
11.49 -8.55 -6.96 -3.23
11.06 -6.8 -7.49 -4.46
10.97 -6.94 -7.76 -3.46
11.23 -7.18 -7.79 -3.71
11.24 -8.38 -7.03 -2.62
10.83 -8.16 -6.54 2.81
10.76 -6.16 -7.49 -4.65
11.45 -7.51 -7.07 -4.96
10.3 -9.11 -4.49 -1.72
11.05 -7.6 -5.36 -5.97
10.91 -8.48 -6.59 -1.9
11.77 -7.69 -7.37 -5.01
12.73 -11.61 -2.83 4.38
10.68 -9.35 -1.82 -4.83
14.21 -13.74 2.29 2.78
11.05 -10.84 -0.7 -2.05
13.68 -12.98 -3.59 -2.41
12.78 -12.36 -2.57 -1.98
12.11 -9.29 -4.33 -6.45
9.79 -8.88 -2.3 -3.4
12.18 -10.88 0.25 -5.47
10.31 -8.63 -4.11 -3.86
12.13 -10.58 -3.9 -4.47
12.08 -9.21 -2.77 -7.31
10.78 -10.46 -0.0 -2.61
11.75 -10.46 -2.36 -4.82
11.89 -10.23 -1.68 -5.83
13.21 -11.76 -1.66 -5.79
12.38 -12.07 -2.28 -1.53
12.62 -12.4 -0.82 -2.18
10.32 -9.27 1.24 -4.37
12.85 -10.85 -2.68 -6.34
10.65 -10.43 2.14 -0.16
10.74 -7.89 -4.05 -6.07
12.31 -9.66 -1.4 -7.5
10.86 -10.55 0.0 -2.58
11.61 -9.31 0.85 -6.88
12.41 -11.76 0.61 -3.9
12.43 -11.46 -2.63 -4.03
11.53 -8.02 -5.82 -5.89
11.47 -10.96 -3.33 -0.43
11.55 -8.57 -4.86 -6.02
12.34 -10.65 -5.36 -3.18
12.91 -12.36 -3.38 -1.55
12.85 -11.85 -3.86 3.13
10.39 -9.26 -4.05 2.4
9.62 -7.78 -1.99 5.29
10.07 -8.35 -0.81 5.58
9.31 -9.1 -1.99 0.12
10.85 -9.01 -5.12 -3.22
10.62 -9.2 -5.21 -1.0
11.45 -9.02 -6.27 -3.22
11.63 -9.45 -5.39 -4.09
8.92 -8.12 -1.59 -3.32
10.1 -8.72 -3.59 3.61
11.21 -9.26 -6.32 0.4
9.73 -9.53 -1.93 0.27
10.01 -9.34 -3.53 -0.71
10.42 -9.85 -3.35 0.66
9.85 -9.25 -2.9 1.76
9.27 -7.97 -2.28 -4.15
10.05 -9.41 -3.52 -0.04
9.75 -9.1 -3.43 -0.67
11.68 -10.8 -3.9 -2.16
9.42 -8.76 -2.96 -1.77
9.69 -8.54 -4.53 0.59
11.13 -10.07 -4.74 0.02
9.88 -9.1 -3.58 -1.46
9.59 -9.42 -1.8 0.24
9.71 -9.12 -2.5 -2.22
10.22 -9.65 -3.12 1.29
8.37 -8.03 -0.87 2.17
9.35 -8.95 -2.45 -1.13
9.9 -8.54 -4.64 1.92
11.53 -10.13 -5.11 2.08
10.4 -8.61 -5.79 -0.69
9.72 -8.9 -3.92 0.01
8.79 -7.94 -2.04 3.16
9.74 -8.45 -4.74 1.0
9.51 -9.12 -2.37 -1.29
9.39 -9.14 -2.04 -0.73
9.97 -9.27 -3.67 0.29
11.11 -10.55 -3.44 -0.61
8.53 -8.24 -1.05 1.93
9.52 -8.09 -2.9 -4.1
10.47 -9.21 -4.65 1.79
8.7 -8.49 -1.33 -1.35
9.25 -8.84 -2.35 -1.37
10.58 -10.04 -3.13 1.19
9.95 -9.45 -2.98 -0.86
10.25 -9.61 -3.21 1.53
9.79 -9.19 -3.26 0.83
10.14 -8.96 -4.26 -2.12
11.09 -10.24 -4.21 -0.66
9.93 -9.45 -2.9 0.93
10.16 -9.45 -3.64 -0.76
9.28 -7.78 -3.32 3.81
9.86 -9.61 -2.2 0.32
8.74 -8.59 -1.55 -0.52
10.44 -8.53 -5.39 -2.69
9.05 -8.79 -2.08 -0.59
9.98 -8.79 -4.27 -2.05
12.27 -11.31 -2.99 3.69
11.5 -11.24 -0.2 2.45
10.63 -9.6 -3.01 3.43
11.13 -8.31 -6.66 3.23
11.08 -9.18 -4.97 3.69
14.12 -13.13 -4.05 3.26
11.59 -9.08 -6.88 2.18
11.9 -9.74 -4.69 4.99
10.92 -8.43 -4.16 5.55
11.97 -10.71 -4.88 2.18
12.31 -10.03 -7.07 -1.03
12.3 -10.54 -4.2 4.74
11.06 -9.42 -5.18 2.6
10.72 -7.85 -7.3 -0.05
11.53 -10.46 -3.65 3.21
10.63 -7.62 -6.61 3.38
9.94 -7.77 -5.28 3.27
11.26 -9.78 -5.58 0.15
10.41 -8.37 -5.29 -3.23
10.45 -8.2 -5.68 -3.11
10.64 -8.92 -4.96 -3.01
10.53 -7.98 -6.09 -3.17
10.62 -7.87 -4.57 -5.48
10.77 -8.97 -4.41 -4.0
10.33 -8.31 -5.27 -3.13
11.01 -10.07 -4.2 -1.44
10.5 -8.73 -3.97 -4.26
9.58 -6.74 -3.13 -6.05
9.99 -7.68 -5.07 -3.89
15.49 -14.26 -6.05 0.05
15.78 -11.87 -9.82 3.44
14.35 -13.29 -5.26 1.27
14.78 -12.43 -7.85 -1.55
14.98 -12.27 -7.35 -4.45
15.55 -12.72 -7.72 -4.52
15.71 -9.73 -12.09 -2.45
12.78 -9.46 -8.35 -2.03
14.43 -12.72 -6.8 0.52
13.33 -11.04 -5.15 5.4
15.48 -13.1 -7.9 -2.39
13.8 -12.68 -5.36 0.98
14.51 -10.63 -9.52 -2.64
15.28 -13.84 -5.89 -2.71
14.66 -11.86 -8.61 0.32
14.57 -12.11 -6.65 -4.65
13.5 -11.55 -6.5 2.57
14.3 -13.28 -5.28 0.41
15.38 -13.73 -6.33 -2.81
14.88 -11.67 -9.16 -1.24
12.24 -6.68 -7.15 -7.36
14.53 -12.93 -6.63 -0.19
13.84 -11.62 -6.9 3.01
14.86 -12.95 -6.29 3.66
15.0 -9.64 -10.87 -3.73
13.96 -12.28 -6.41 -1.75
16.45 -12.11 -10.37 4.07
15.26 -10.25 -11.22 -1.37
14.86 -13.7 -5.74 0.45
14.22 -11.82 -7.9 -0.05
13.18 -9.61 -8.91 -1.39
14.73 -13.61 -4.83 2.9
14.66 -12.74 -7.18 1.07
13.95 -10.3 -8.29 -4.45
14.6 -10.65 -9.13 -4.05
11.23 -10.1 -4.87 -0.55
10.49 -9.79 -2.04 -3.19
11.99 -11.57 -3.14 0.37
10.05 -9.93 -1.42 0.72
9.84 -9.04 -2.86 2.62
10.19 -9.87 -2.48 -0.48
9.98 -8.75 -4.67 -1.12
10.9 -8.79 -6.42 -0.64
9.89 -9.79 -0.84 -1.13
9.84 -9.49 -2.61 0.15
11.41 -11.27 -1.31 -1.25
10.59 -10.03 -2.9 -1.79
11.46 -10.83 -1.35 -3.49
9.38 -8.81 -1.71 -2.74
10.99 -10.31 -3.8 -0.13
10.42 -9.49 -4.03 -1.51
10.26 -9.57 -3.39 1.49
10.88 -10.13 -3.87 -0.97
10.74 -10.54 -2.06 -0.07
10.5 -9.07 -5.23 0.82
10.92 -10.35 -3.47 -0.1
9.96 -8.74 -3.82 -2.85
10.33 -9.68 -1.67 -3.2
11.15 -10.28 -4.28 0.38
10.28 -9.34 -4.19 -0.95
10.04 -9.16 -3.15 2.65
10.91 -10.34 -3.48 -0.31
10.33 -9.76 -1.82 -2.85
9.75 -9.22 -2.85 -1.4
10.11 -7.49 -4.2 -5.34
10.55 -10.29 -2.03 -1.16
9.62 -9.3 -2.24 -1.03
10.38 -10.38 -0.35 0.14
9.44 -7.93 -2.64 -4.4
10.38 -9.61 -3.67 -1.4
10.69 -9.85 -3.8 1.73
11.56 -10.26 -4.49 -2.85
10.52 -10.34 -1.9 0.26
9.78 -9.47 -2.03 -1.38
11.32 -9.09 -6.06 -2.98
11.83 -10.57 -5.29 -0.21
9.97 -9.19 -3.39 -1.9
9.97 -9.26 -3.69 -0.19
10.62 -9.36 -5.0 -0.36
9.53 -8.81 -2.03 -3.0
11.29 -11.21 -0.68 1.1
9.84 -9.04 -3.17 -2.28
10.83 -9.83 -3.88 2.38
10.93 -8.88 -6.36 0.41
12.16 -10.73 -5.72 -0.07
9.87 -8.29 -4.25 -3.27
10.91 -10.71 -2.08 -0.09
10.35 -9.91 -2.48 -1.64
10.09 -8.34 -5.62 -0.74
11.25 -9.41 -5.69 2.39
10.88 -9.98 -4.26 -0.91
10.54 -9.81 -3.07 -2.34
9.65 -8.63 -3.58 -2.4
10.13 -9.16 -4.29 -0.55
12.67 -10.54 -3.81 -5.9
10.48 -8.73 -5.48 -1.86
11.09 -9.34 -5.98 0.07
10.09 -9.42 -3.45 1.09
9.83 -9.03 -3.32 -2.03
9.69 -9.35 -2.53 -0.26
9.93 -8.34 -4.21 -3.36
10.05 -10.01 -0.81 0.08
11.22 -10.3 -4.42 0.4
10.35 -10.24 -1.49 -0.15
10.58 -9.68 -4.21 0.71
9.96 -9.71 -2.14 0.65
10.39 -9.99 -2.63 1.16
11.26 -9.31 -6.11 1.65
10.18 -9.8 -1.89 1.96
11.07 -9.7 -4.81 2.31
10.37 -9.5 -3.98 1.17
11.11 -9.74 -5.35 -0.11
9.8 -9.3 -3.1 0.11
10.13 -9.43 -3.69 -0.07
10.77 -9.66 -4.29 -2.03
10.2 -9.71 -3.09 0.19
10.8 -9.7 -4.73 0.09
10.44 -9.22 -3.86 -3.02
11.6 -10.79 -4.26 0.36
11.56 -11.07 -3.33 -0.11
10.61 -10.22 -2.84 -0.39
11.81 -10.41 -5.58 -0.27
11.26 -9.87 -5.24 -1.34
10.9 -10.54 -2.75 0.38
10.65 -10.44 -1.98 -0.7
11.7 -9.85 -6.22 -1.07
10.42 -9.0 -5.2 -0.8
11.02 -9.25 -5.64 -2.04
11.48 -9.79 -5.61 -2.12
9.87 -9.1 -2.87 -2.55
10.0 -9.52 -2.95 -0.81
10.18 -9.95 -1.36 -1.69
10.67 -9.82 -3.67 -2.0
9.67 -9.57 -1.04 -0.89
10.11 -8.39 -5.14 -2.29
10.03 -9.98 -0.83 0.49
11.07 -10.11 -4.51 0.01
10.39 -10.21 -1.83 0.69
9.74 -9.51 -1.36 -1.59
10.66 -9.41 -4.38 -2.43
10.31 -9.25 -3.74 -2.6
10.35 -10.18 -1.43 -1.2
10.02 -9.64 -2.51 -1.14
10.15 -9.48 -3.06 -1.95
10.02 -9.52 -2.72 -1.58
10.21 -9.63 -3.34 -0.56
10.26 -9.25 -4.2 -1.4
10.01 -9.35 -3.18 -1.64
9.53 -9.45 -1.04 -0.59
9.83 -9.33 -2.9 -1.06
11.61 -9.75 -6.25 -0.88
10.3 -9.89 -2.67 -1.07
9.93 -9.69 -1.61 1.47
11.87 -11.17 -3.59 -1.83
12.55 -12.39 -1.41 -1.45
9.62 -9.4 -1.94 0.56
9.43 -9.09 -2.42 0.74
10.7 -10.23 -3.1 -0.34
10.87 -10.38 -3.11 -0.83
11.34 -9.82 -5.37 -1.8
10.35 -8.43 -5.0 -3.31
10.13 -9.55 -3.29 0.77
10.48 -8.84 -4.78 2.98
10.23 -8.94 -4.87 -1.06
10.67 -9.98 -3.76 0.27
9.74 -8.98 -3.11 -2.1
9.62 -9.23 -2.66 -0.5
11.29 -10.04 -4.91 1.55
11.46 -10.29 -4.67 -1.88
10.03 -9.6 -2.83 -0.66
10.38 -10.25 -1.64 -0.2
10.44 -9.56 -4.02 -1.27
10.37 -9.47 -3.44 -2.48
9.66 -8.14 -5.04 -1.35
10.99 -10.39 -3.36 1.22
10.27 -10.2 -0.16 1.2
9.26 -9.07 -1.84 -0.19
10.9 -9.85 -4.03 2.32
11.56 -10.6 -4.61 -0.24
11.18 -9.77 -4.21 -3.43
9.47 -8.43 -3.87 -1.92
10.79 -9.87 -4.16 -1.26
9.69 -9.63 -0.66 -0.95
9.79 -9.4 -2.65 -0.67
10.82 -10.09 -2.89 2.61
10.57 -9.61 -4.39 0.25
11.29 -8.75 -7.11 -0.54
12.25 -9.34 -7.93 -0.08
10.54 -8.53 -5.8 -2.15
11.8 -10.17 -5.98 -0.01
10.96 -10.04 -4.29 -0.95
10.1 -9.39 -2.79 -2.46
10.91 -10.01 -4.26 -0.87
10.78 -9.22 -5.15 2.2
10.77 -8.18 -5.95 3.7
11.79 -9.69 -6.73 0.01
10.89 -9.15 -5.84 0.88
10.54 -9.17 -5.09 -1.0
10.78 -7.98 -6.94 -2.05
10.82 -8.67 -6.47 0.29
10.86 -9.92 -4.27 1.15
12.1 -9.85 -6.94 1.1
10.76 -8.55 -5.28 -3.86
10.76 -9.79 -4.25 -1.37
11.66 -9.05 -6.97 2.34
11.69 -9.93 -6.09 -0.95
11.66 -9.45 -5.57 -3.94
10.42 -9.0 -5.06 -1.42
10.27 -9.22 -4.43 0.86
11.6 -9.94 -5.67 -1.93
11.62 -10.62 -4.6 0.99
10.56 -8.99 -5.48 -0.87
11.76 -8.35 -8.26 -0.58
10.61 -8.94 -4.65 -3.34
10.94 -8.82 -6.36 -1.13
10.93 -10.02 -4.32 0.52
10.82 -9.01 -5.91 1.06
10.14 -8.67 -5.25 0.04
9.99 -8.76 -4.72 -0.95
11.11 -9.8 -5.21 -0.32
10.55 -7.73 -5.1 -5.07
10.25 -8.15 -5.84 -2.11
10.48 -9.56 -3.43 -2.57
11.46 -8.87 -6.6 3.04
9.89 -8.84 -2.36 -3.76
10.96 -9.13 -6.02 -0.68
11.4 -10.53 -4.36 -0.12
10.25 -7.4 -6.11 3.62
12.16 -8.36 -8.79 -0.87
11.71 -8.22 -8.26 -1.11
10.78 -9.08 -5.53 -1.81
11.65 -10.53 -4.53 -2.06
11.46 -8.95 -6.98 1.59
10.89 -10.38 -2.97 1.43
10.48 -8.58 -5.83 1.51
10.76 -7.82 -6.88 -2.7
11.46 -10.14 -2.65 -4.64
9.38 -7.35 1.58 -5.61
10.06 -8.39 -1.73 -5.27
11.17 -10.71 -2.9 1.3
11.62 -8.52 -7.62 2.09
12.97 -10.88 -6.99 -0.92
12.12 -11.35 -3.95 -1.59
14.75 -12.74 -6.25 -4.04
12.34 -10.98 -5.26 -2.05
11.62 -10.6 -4.66 -0.97
14.61 -14.11 -3.48 1.47
9.93 -9.75 -0.58 -1.8
13.29 -11.28 -6.82 1.7
11.76 -11.64 -1.63 -0.51
12.61 -10.65 -6.1 -2.9
11.77 -10.86 -4.34 1.35
12.41 -10.82 -5.88 -1.47
12.47 -11.98 -3.49 0.05
13.71 -11.98 -5.57 -3.68
12.06 -8.65 -7.66 -3.45
12.58 -11.43 -5.06 1.46
12.16 -10.34 -6.36 -0.62
11.41 -9.6 -4.83 3.83
12.36 -12.13 -1.28 -2.01
13.0 -12.16 -4.55 0.67
12.19 -11.36 -3.42 -2.8
13.44 -12.49 -4.94 -0.3
13.85 -13.19 -3.03 -2.93
12.69 -10.42 -7.07 -1.55
12.66 -12.17 -2.94 -1.85
13.49 -12.56 -4.77 -1.2
12.95 -12.03 -4.21 2.3
12.53 -11.0 -5.27 2.9
13.03 -8.39 -7.05 -7.06
11.55 -10.29 -5.2 -0.79
11.36 -10.71 -3.35 -1.78
11.55 -10.69 -3.93 1.89
13.91 -13.29 -2.29 -3.41
12.43 -11.58 -3.39 -2.99
12.13 -9.99 -5.47 -4.18
12.41 -8.07 -7.68 -5.46
12.74 -11.78 -4.26 -2.35
12.44 -10.98 -5.77 -0.85
14.27 -13.77 -3.56 -1.07
14.75 -12.61 -0.72 -7.63
12.71 -11.6 -5.18 -0.17
12.22 -10.97 -2.68 4.68
13.03 -10.08 -5.52 -6.12
11.68 -10.85 -4.3 -0.28
11.47 -10.75 -2.92 -2.74
12.29 -10.94 -3.52 -4.37
9.73 -7.92 -2.74 4.95
12.88 -10.28 -6.25 -4.59
12.7 -11.65 -4.92 -1.1
10.08 -9.94 1.24 -1.11
13.29 -12.66 -3.32 -2.32
12.28 -9.74 -1.97 -7.22
12.61 -12.02 -3.5 1.46
12.69 -11.38 -4.03 -3.9
11.61 -11.29 -1.77 -2.03
12.55 -11.54 -4.44 2.16
11.4 -10.12 -3.15 4.2
11.93 -11.91 -0.26 -0.7
11.7 -9.93 -5.53 -2.76
14.44 -12.41 -7.08 2.09
11.49 -10.23 -5.22 0.36
11.9 -10.98 1.31 -4.41
10.81 -9.18 -0.87 5.63
13.0 -12.48 -3.29 1.62
12.22 -9.64 -5.87 -4.7
12.34 -12.14 -2.12 0.62
11.81 -9.52 -6.09 -3.45
11.85 -10.93 -2.88 -3.56
10.85 -9.02 -5.06 -3.29
11.63 -7.81 -6.14 -6.06
11.14 -8.83 -6.54 1.81
12.66 -10.44 -5.24 -4.88
13.81 -10.17 -8.01 -4.83
13.64 -10.8 -8.05 -2.12
13.72 -13.29 -1.86 -2.88
11.54 -9.18 -6.43 -2.75
12.24 -11.33 -4.48 -1.18
12.51 -10.24 -6.82 -2.29
11.27 -8.22 -7.21 2.74
12.18 -9.03 -7.22 -3.85
12.74 -12.35 -2.31 -2.11
13.19 -8.41 -5.72 -8.41
13.15 -10.24 -6.49 -5.11
10.35 -8.52 -1.32 5.72
11.94 -9.7 -6.01 -3.53
13.15 -12.16 -4.95 0.65
12.85 -12.45 -3.19 -0.16
13.75 -13.0 -3.54 -2.74
11.39 -9.2 -5.97 3.09
13.2 -9.41 -8.14 -4.42
10.85 -10.06 -3.27 2.41
10.4 -8.75 -4.59 3.24
12.51 -10.42 -6.65 1.88
11.3 -9.82 -3.72 -4.16
12.75 -11.57 -3.46 -4.09
11.88 -9.25 -7.26 1.66
10.94 -9.99 -4.33 1.0
11.58 -9.91 -5.86 -1.23
11.93 -10.7 -3.99 -3.44
10.94 -10.46 -3.19 -0.37
11.64 -9.09 -5.62 4.62
11.23 -9.59 -5.28 2.51
13.6 -13.15 -3.3 -1.01
13.73 -10.38 -7.43 -5.06
12.04 -9.95 -6.77 0.13
12.85 -12.03 -4.38 -1.03
12.72 -12.59 -1.77 -0.29
12.96 -11.61 -4.97 -2.91
12.22 -9.61 -7.3 -1.9
13.11 -11.71 -5.81 -0.94
11.42 -10.78 -3.74 -0.47
11.88 -10.43 -2.66 5.02
11.19 -9.44 -3.5 4.89
12.95 -12.27 -4.16 -0.03
12.88 -11.14 -6.39 -0.96
11.13 -10.22 -4.14 -1.45
13.06 -12.35 -3.97 1.48
11.59 -10.89 -1.82 -3.52
12.72 -11.38 -5.24 2.2
12.68 -10.55 -5.47 4.42
12.76 -11.71 -5.05 -0.52
10.88 -9.73 -4.31 2.29
14.68 -11.68 -6.61 -5.93
12.99 -11.97 -4.69 1.81
13.57 -11.92 -6.24 -1.79
11.97 -10.54 -2.42 5.12
10.87 -9.59 -5.07 0.71
10.37 -9.82 -0.69 3.26
12.2 -12.01 -0.73 2.01
9.75 -9.2 2.25 2.33
10.58 -9.68 -0.61 4.22
10.99 -10.31 -2.5 2.89
11.25 -11.09 -1.83 0.53
10.63 -9.88 -1.7 3.51
10.61 -10.41 -1.55 1.31
11.46 -11.28 0.25 2.02
11.04 -10.95 1.29 0.65
10.62 -10.3 -1.91 -1.71
10.45 -10.35 0.5 -1.32
10.93 -10.87 0.39 1.08
10.88 -9.99 -2.69 -3.35
10.3 -10.07 1.83 -1.09
11.41 -11.26 0.51 1.75
10.41 -10.32 -1.4 -0.11
10.16 -9.62 1.13 3.06
11.71 -11.24 -1.45 2.94
10.65 -10.63 0.57 0.49
10.85 -10.65 -0.76 1.94
9.72 -9.3 -2.53 -1.25
10.97 -10.92 0.47 -0.99
10.46 -9.66 2.87 2.8
9.51 -8.5 3.35 2.65
9.61 -9.13 2.77 1.15
11.09 -9.94 -4.63 -1.65
10.84 -10.32 -2.98 -1.51
10.06 -9.94 1.56 0.11
10.97 -10.87 1.47 -0.23
9.17 -8.63 3.09 0.25
10.87 -9.63 3.89 3.21
9.6 -8.89 1.92 -3.09
9.86 -9.07 3.75 0.95
11.94 -10.68 2.5 -4.7
10.33 -10.08 -0.81 -2.12
10.3 -9.76 3.29 -0.23
9.72 -8.42 3.47 -3.41
10.1 -8.75 1.23 -4.89
9.24 -9.01 2.07 -0.05
9.92 -9.73 1.75 0.9
9.57 -9.57 -0.19 -0.02
10.86 -9.91 4.06 1.81
9.14 -8.84 -1.71 -1.59
9.57 -9.19 1.91 -1.87
10.25 -9.96 1.24 -2.11
9.49 -8.31 2.42 -3.9
10.16 -9.36 3.19 2.3
9.13 -8.72 2.65 -0.56
9.14 -8.64 2.63 -1.39
9.63 -9.2 0.14 -2.83
10.67 -9.49 4.63 -1.51
9.89 -9.16 2.25 2.97
9.58 -9.32 -1.01 -1.97
10.4 -10.32 0.8 1.0
9.94 -9.33 -1.11 -3.26
9.83 -9.18 2.41 -2.54
9.3 -9.23 1.19 0.1
10.97 -10.46 3.29 0.43
10.16 -9.8 2.01 1.79
10.71 -9.57 4.18 -2.38
9.65 -8.87 3.46 1.62
9.72 -9.49 1.73 -1.16
9.69 -9.64 0.85 -0.61
9.1 -8.8 2.15 -0.93
9.38 -9.1 2.27 -0.07
10.69 -9.53 3.39 -3.44
9.66 -9.62 0.55 -0.7
9.93 -8.01 2.91 5.11
9.84 -9.66 1.24 -1.44
9.17 -8.55 -2.49 -2.17
9.2 -9.2 0.17 0.03
10.08 -9.92 1.44 1.01
10.06 -9.32 3.31 1.82
10.53 -8.05 5.83 -3.49
10.53 -9.09 3.91 3.58
12.0 -11.19 3.67 -2.29
10.12 -9.03 4.06 2.06
10.44 -9.51 0.8 -4.25
12.36 -12.14 1.85 -1.37
9.48 -8.94 2.98 -1.08
9.95 -8.54 3.41 -3.81
10.8 -8.9 5.56 -2.55
9.91 -9.59 -1.38 -2.08
10.42 -9.51 3.06 2.96
10.36 -10.1 2.19 0.74
9.75 -8.95 0.07 3.87
10.42 -10.33 1.36 -0.34
9.65 -8.28 -0.33 -4.94
9.15 -9.0 1.61 -0.17
9.82 -9.0 2.06 -3.34
10.08 -8.79 0.26 -4.93
9.47 -9.05 1.12 -2.56
10.13 -9.13 2.36 -3.7
10.15 -10.13 -0.3 0.48
10.54 -10.31 0.13 -2.19
10.07 -9.27 1.04 -3.78
10.15 -10.02 -0.18 -1.56
11.39 -10.12 4.72 -2.28
9.27 -8.33 -1.37 -3.83
9.42 -8.68 2.17 2.93
9.85 -8.05 2.27 -5.22
10.01 -9.13 3.82 -1.53
10.34 -10.3 0.79 -0.09
9.74 -8.83 3.38 -2.33
10.3 -9.81 2.36 2.08
10.11 -8.49 0.72 -5.44
9.25 -8.25 4.19 -0.08
11.47 -10.16 0.74 5.27
10.67 -9.94 3.5 -1.67
10.01 -9.77 1.28 -1.72
10.11 -10.02 -0.02 -1.31
10.16 -9.52 0.49 -3.51
10.47 -10.15 2.55 -0.24
10.18 -9.0 1.76 -4.42
9.83 -9.08 -1.85 -3.29
10.28 -9.76 3.14 0.63
9.12 -8.45 -2.59 -2.23
10.21 -9.94 2.27 0.56
9.55 -8.55 2.75 -3.24
10.46 -9.93 1.93 -2.66
10.37 -10.06 2.41 0.81
10.25 -9.23 4.47 -0.08
10.71 -10.56 1.75 0.35
10.38 -10.09 2.01 1.38
14.82 -10.27 -9.94 3.9
12.89 -9.82 -6.85 -4.77
11.38 -9.77 -4.84 3.25
9.64 -8.62 0.73 4.24
14.06 -11.36 -8.26 -0.58
13.29 -10.13 -6.87 -5.18
11.08 -9.48 -4.92 -2.93
12.36 -9.99 -5.76 -4.44
13.21 -11.34 -6.62 -1.37
15.39 -12.27 -7.78 -5.08
9.73 -9.23 -2.2 2.12
12.49 -9.19 -8.29 -1.67
12.54 -8.8 -8.93 -0.04
15.81 -12.61 -8.95 -3.31
12.39 -8.12 -7.76 -5.23
12.69 -9.64 -6.13 -5.53
13.61 -10.61 -8.47 0.97
10.12 -8.88 -3.84 -2.96
11.22 -10.1 -3.03 -3.83
9.46 -9.18 1.68 -1.54
9.61 -9.59 0.65 -0.29
9.28 -8.06 4.16 1.95
10.66 -9.94 2.49 2.95
9.75 -9.42 1.8 -1.76
9.91 -9.41 3.1 -0.21
10.93 -10.64 1.71 -1.82
9.94 -7.87 2.08 -5.71
10.56 -10.31 1.65 -1.56
10.31 -9.53 3.9 -0.48
10.09 -9.67 2.45 1.51
10.56 -10.52 0.66 -0.69
10.23 -10.07 -0.06 -1.8
10.29 -9.75 2.27 2.4
10.5 -10.16 2.52 0.77
9.24 -9.03 1.76 -0.84
11.02 -10.13 4.08 1.51
9.76 -9.44 1.56 -1.93
10.24 -9.16 3.32 -3.15
10.41 -9.8 2.0 -2.9
9.32 -9.12 1.64 -0.93
10.29 -8.6 3.46 -4.48
10.46 -8.55 4.81 -3.65
11.03 -10.66 2.81 -0.39
10.74 -10.64 1.38 0.51
9.32 -8.15 3.92 2.25
10.73 -9.54 2.48 -4.25
9.16 -8.65 1.46 -2.62
9.64 -9.21 2.64 -1.03
9.47 -8.81 3.48 -0.06
9.1 -8.94 1.73 0.28
10.41 -8.81 3.89 -3.94
9.8 -8.59 1.72 -4.39
9.42 -8.63 2.12 3.13
10.02 -9.54 1.52 -2.64
9.81 -9.18 3.42 -0.42
9.93 -9.7 1.81 -1.17
9.57 -8.46 4.38 0.96
10.65 -10.37 2.37 0.51
11.51 -10.9 3.07 -2.05
9.15 -8.99 1.66 -0.48
9.99 -9.56 1.49 2.49
8.57 -6.95 4.73 -1.68
9.7 -9.45 1.66 -1.42
8.95 -8.29 -0.67 -3.3
10.6 -9.24 1.29 -5.04
9.88 -9.32 0.08 -3.26
9.01 -8.95 1.06 0.17
8.85 -8.58 1.82 1.17
9.0 -8.09 3.65 -1.46
10.22 -9.76 0.64 -2.95
9.69 -9.53 1.8 0.02
10.47 -10.37 0.2 -1.43
9.81 -9.0 3.89 0.03
9.81 -9.55 1.91 1.25
9.99 -9.41 3.34 -0.04
10.42 -8.85 5.49 0.42
11.78 -11.07 3.98 0.69
9.01 -8.07 -0.95 3.9
9.65 -9.42 1.8 -1.07
9.14 -8.64 2.96 -0.15
9.64 -8.88 3.76 -0.22
11.01 -9.63 2.98 -4.43
10.29 -9.4 -0.96 -4.08
11.07 -10.77 2.55 0.39
9.5 -9.47 0.75 0.4
11.09 -10.94 -1.17 -1.42
9.45 -9.08 2.44 -0.98
10.08 -9.16 4.13 -0.82
10.8 -10.23 -2.85 -1.96
10.07 -8.26 4.51 -3.59
9.37 -7.86 4.14 -2.98
10.4 -10.11 2.43 0.42
11.57 -10.32 -2.23 -4.72
11.1 -10.35 3.87 -1.03
10.28 -8.32 5.35 2.81
10.35 -8.06 0.63 -6.46
11.05 -10.89 1.19 -1.42
10.5 -9.34 1.06 -4.68
9.11 -8.47 3.17 1.11
10.42 -10.05 1.63 2.21
11.07 -10.72 2.33 1.52
10.56 -9.83 3.17 2.19
12.45 -12.39 -1.05 0.58
8.6 -7.44 4.12 1.26
10.74 -10.56 1.91 -0.43
9.91 -9.27 3.32 -1.13
9.94 -9.74 1.96 -0.01
9.82 -9.54 2.33 0.04
11.12 -10.81 -0.12 -2.64
10.42 -9.2 2.79 -4.01
12.0 -11.99 -0.21 0.39
9.35 -8.99 2.18 -1.4
10.95 -9.21 4.17 -4.21
9.14 -8.66 2.67 1.19
10.36 -9.52 3.76 -1.61
9.68 -9.19 2.95 -0.76
10.28 -9.01 4.63 1.73
10.56 -9.89 2.95 -2.21
10.27 -9.39 2.75 -3.1
10.99 -10.71 -0.86 -2.28
10.71 -10.03 2.73 -2.58
9.93 -9.74 0.22 -1.89
9.37 -9.0 2.61 -0.27
9.93 -9.7 1.75 -1.2
9.67 -9.2 2.74 -1.19
9.92 -9.73 1.43 -1.27
10.11 -9.8 2.42 0.48
10.46 -9.16 3.74 3.4
9.1 -7.76 4.6 1.17
9.33 -8.0 -1.03 -4.69
11.67 -11.6 -0.31 -1.23
10.24 -9.41 3.2 2.47
10.93 -10.3 1.84 -3.17
10.49 -8.62 2.65 -5.36
11.54 -11.42 1.56 -0.59
10.28 -9.77 3.21 0.11
10.99 -9.08 5.72 2.37
8.87 -8.28 3.16 0.43
9.61 -9.4 1.82 0.81
9.5 -9.36 1.59 -0.46
12.05 -10.09 2.37 -6.14
11.33 -10.89 -0.11 -3.15
9.38 -9.07 0.39 -2.35
9.2 -8.38 2.49 -2.86
10.19 -9.31 3.47 2.24
11.02 -8.44 -2.6 -6.59
10.53 -10.46 0.53 -1.03
9.92 -9.45 2.94 0.65
9.12 -8.59 3.04 0.4
10.14 -9.76 2.15 -1.68
9.49 -9.12 2.4 -1.08
10.41 -10.11 2.28 1.0
10.35 -9.95 0.35 -2.83
8.98 -7.73 1.81 -4.2
9.15 -8.4 2.48 -2.64
11.03 -10.1 3.44 2.81
8.9 -8.6 2.24 0.43
9.26 -8.82 2.43 -1.45
9.93 -9.22 1.02 -3.54
10.83 -8.79 5.81 -2.52
9.96 -7.69 2.54 -5.81
10.15 -9.97 1.84 0.47
9.75 -9.66 1.3 0.17
10.77 -10.2 1.6 -3.06
11.15 -7.05 -8.4 -2.02
11.76 -8.54 -8.07 -0.2
11.77 -9.23 -6.59 3.16
11.86 -10.21 -5.85 -1.51
10.53 -7.36 -7.53 0.33
11.91 -9.93 -6.49 -1.09
11.3 -8.44 -7.5 -0.09
13.34 -8.32 -9.63 -4.0
11.89 -7.68 -8.94 -1.57
12.26 -10.57 -6.2 -0.31
11.98 -7.96 -7.68 -4.61
11.69 -8.86 -7.15 2.63
11.43 -9.96 -5.45 1.32
10.81 -8.52 -6.55 1.24
12.61 -9.17 -7.62 -4.1
10.41 -9.23 -4.3 2.2
10.82 -7.47 -7.4 -2.56
11.57 -7.6 -8.01 -3.44
11.88 -6.99 -9.27 -2.48
12.25 -9.14 -7.47 3.25
12.15 -8.51 -8.32 -2.45
12.35 -8.19 -9.19 1.04
11.96 -8.35 -8.56 -0.07
12.05 -10.06 -6.55 0.92
12.06 -8.85 -8.09 1.34
12.99 -8.16 -9.36 -3.82
12.68 -10.55 -6.85 -1.59
13.04 -9.63 -8.68 -1.39
10.11 -9.01 -4.57 -0.07
11.81 -10.56 -5.2 -1.05
11.94 -9.79 -6.7 1.37
10.99 -7.96 -7.43 -1.49
10.81 -7.52 -7.26 -2.75
11.9 -9.65 -6.76 1.65
10.79 -6.5 -8.0 -3.19
11.68 -8.25 -8.27 0.09
11.14 -8.59 -6.7 -2.34
12.02 -9.14 -7.22 -2.94
11.49 -9.08 -6.83 -1.67
11.92 -8.69 -8.15 0.39
12.48 -8.5 -8.72 2.77
10.65 -7.38 -7.47 -1.74
11.83 -8.26 -8.1 2.49
12.05 -7.63 -9.17 -1.7
11.8 -7.63 -7.52 -4.95
11.45 -8.96 -6.44 -3.07
11.54 -9.27 -6.36 2.62
11.63 -8.76 -6.63 -3.84
11.36 -8.89 -7.03 -0.74
11.75 -8.21 -8.33 -1.18
10.55 -7.85 -6.99 1.01
11.49 -8.66 -7.37 -1.64
11.46 -8.76 -7.11 -2.02
11.43 -8.05 -7.65 -2.73
11.05 -8.62 -6.66 -1.84
12.12 -9.67 -7.27 0.78
10.58 -6.61 -6.88 -4.58
11.09 -7.29 -8.27 1.17
12.47 -9.82 -7.64 0.75
11.01 -8.4 -6.99 -1.29
11.31 -9.15 -6.42 -1.7
10.54 -7.41 -7.43 1.02
10.69 -8.42 -6.46 -1.26
10.93 -7.95 -7.45 0.88
11.75 -7.77 -8.43 -2.56
12.46 -11.22 -5.41 -0.33
11.61 -8.8 -7.38 -1.7
10.98 -8.11 -7.1 -2.07
11.93 -9.03 -7.53 2.0
10.9 -8.0 -6.89 -2.7
10.58 -7.8 -6.94 -1.75
11.47 -9.2 -6.69 1.47
12.4 -8.65 -8.27 -3.23
12.28 -8.65 -8.4 2.34
11.19 -9.36 -5.99 1.32
12.89 -10.63 -7.27 -0.3
11.24 -7.74 -7.54 -3.11
11.56 -7.4 -8.78 -1.3
11.49 -8.7 -7.39 -1.3
10.76 -8.37 -6.54 -1.75
11.75 -9.27 -7.08 1.44
11.36 -9.17 -5.1 -4.35
12.54 -12.35 -1.06 1.88
13.81 -13.11 -3.91 -1.89
10.13 -9.06 -4.42 -0.99
11.83 -10.92 -2.6 -3.73
12.65 -9.41 -7.45 -4.0
15.37 -12.6 -8.59 -1.89
12.07 -6.53 -4.58 -9.06
10.61 -8.85 -5.85 -0.2
11.81 -8.62 -7.24 -3.55
12.91 -9.74 -8.14 -2.36
13.04 -12.66 -2.87 1.27
9.73 -7.81 -3.2 -4.85
12.79 -6.62 -8.52 -6.86
10.45 -8.93 -5.12 1.78
14.15 -10.26 -8.53 -4.69
15.01 -11.41 -9.2 -3.24
11.73 -9.72 -5.09 -4.16
12.6 -9.49 -6.87 -4.63
12.74 -10.23 -7.49 1.29
10.28 -6.56 -4.65 -6.39
13.43 -9.25 -6.88 -6.9
12.33 -10.44 -5.61 -3.41
12.65 -10.53 -6.11 -3.46
14.39 -8.06 -10.64 -5.36
13.44 -11.7 -5.74 -3.27
14.44 -10.58 -9.16 -3.58
11.86 -10.57 -4.85 -2.33
11.13 -6.99 -6.45 5.79
10.0 -8.98 -4.3 -0.92
14.43 -7.1 -11.87 -4.1
10.7 -9.29 -5.29 -0.46
10.98 -7.83 -5.8 -5.06
13.33 -11.09 -5.92 -4.44
12.76 -11.26 -5.86 1.22
11.0 -9.52 -5.19 -1.85
12.63 -11.2 -5.6 -1.66
11.85 -9.45 -6.7 -2.46
12.68 -9.64 -7.37 -3.69
13.31 -12.59 -3.49 -2.5
12.85 -9.42 -7.27 -4.87
12.15 -11.72 -3.05 0.99
12.48 -9.62 -7.95 0.06
9.65 -8.7 -3.94 1.36
10.78 -8.92 -4.67 -3.85
11.28 -10.26 -3.87 -2.65
14.25 -8.96 -8.46 -7.16
13.91 -10.25 -7.66 -5.46
12.47 -9.18 -7.81 -3.22
13.56 -9.28 -6.35 -7.58
13.55 -9.89 -9.13 -1.53
12.97 -9.7 -6.28 -5.9
13.81 -8.47 -8.38 -6.98
14.81 -13.7 -4.72 -3.1
11.38 -9.23 -6.4 -1.82
14.79 -8.74 -10.2 -6.19
12.39 -10.99 -5.67 -0.66
12.89 -10.15 -7.83 -1.37
9.79 -9.18 -3.27 0.92
14.21 -11.78 -5.66 -5.58
12.18 -10.74 -4.96 -2.89
11.43 -9.84 -4.56 3.61
14.76 -10.71 -8.63 -5.38
10.63 -10.02 -3.34 -1.26
12.01 -10.04 -5.86 -3.0
12.36 -10.85 -5.16 -2.92
11.46 -9.14 -5.02 4.75
12.88 -11.2 -5.49 3.19
15.1 -10.4 -9.97 -4.53
11.3 -9.66 -5.67 -1.51
12.03 -8.91 -8.08 -0.37
12.68 -8.2 -6.04 -7.55
11.43 -9.52 -6.0 -2.0
13.48 -11.48 -7.0 0.88
12.53 -10.91 -5.32 -3.13
10.66 -9.56 -4.51 1.34
12.56 -9.67 -6.11 -5.18
14.59 -8.07 -11.77 -3.05
12.26 -10.81 -5.77 0.33
12.13 -9.19 -6.93 -3.8
9.93 -9.11 -3.91 0.59
13.54 -11.82 -5.85 -3.08
11.31 -9.37 -3.75 -5.11
13.01 -10.93 -6.45 -2.85
9.49 -8.95 -1.1 -2.94
12.68 -8.73 -5.99 -6.99
10.14 -7.56 -6.56 -1.61
13.51 -8.88 -8.46 -5.67
12.14 -10.86 -4.75 -2.63
14.57 -12.25 -6.62 -4.29
13.26 -11.27 -5.46 -4.36
11.96 -10.19 -5.23 -3.44
10.64 -9.47 -4.81 -0.42
14.74 -11.65 -9.0 -0.87
15.82 -12.05 -10.24 0.41
14.44 -8.83 -11.19 -2.32
12.42 -10.59 -5.39 -3.61
11.64 -9.26 -6.39 2.98
12.66 -11.43 -4.89 -2.4
11.27 -10.13 -4.79 -1.17
13.04 -12.13 -4.4 1.88
12.79 -11.88 -4.52 -1.42
13.12 -7.93 -7.42 -7.37
16.49 -10.66 -12.55 -1.02
12.76 -9.25 -8.79 -0.09
13.11 -11.63 -5.15 -3.18
13.06 -11.11 -6.83 0.65
11.12 -8.76 -5.41 -4.19
12.51 -9.31 -5.76 -6.07
13.21 -11.83 -4.82 -3.35
10.68 -9.31 -4.65 -2.41
13.16 -10.15 -8.25 -1.42
13.62 -6.9 -9.08 -7.46
10.33 -8.37 -5.97 -1.0
12.8 -9.3 -6.29 -6.16
11.6 -9.88 -5.48 -2.66
13.6 -12.03 -6.09 -1.81
10.8 -7.54 -7.49 -1.93
13.29 -12.69 -3.69 -1.37
11.85 -10.88 -4.52 -1.34
10.83 -10.11 -3.79 0.89
10.42 -8.29 -6.22 -0.97
11.47 -8.68 -5.26 -5.35
11.11 -9.53 -5.01 -2.76
13.06 -11.44 -5.35 -3.31
12.58 -10.87 -4.71 -4.22
12.56 -10.79 -5.46 -3.42
12.04 -9.18 -7.3 -2.72
11.6 -10.34 -4.57 -2.6
12.06 -9.85 -6.79 -1.48
14.07 -9.81 -10.02 -1.18
13.6 -10.92 -7.74 -2.42
13.6 -11.46 -6.47 -3.44
11.41 -10.11 -4.83 -2.16
13.45 -11.48 -2.48 -6.55
12.25 -9.73 -6.68 -3.27
12.76 -10.87 -6.66 0.56
15.02 -12.23 -7.35 -4.69
10.94 -9.67 -5.1 -0.47
13.53 -12.15 -5.95 0.29
13.74 -9.87 -8.54 -4.28
13.01 -11.15 -5.39 -4.0
12.7 -10.47 -6.36 -3.36
10.52 -9.06 -5.19 1.32
11.92 -8.3 -8.36 -1.82
13.09 -10.86 -6.96 -2.27
12.69 -10.22 -6.04 -4.5
13.79 -9.64 -9.0 -4.05
14.09 -13.6 -3.63 0.48
12.23 -11.57 -3.78 1.14
12.34 -11.01 -5.51 -0.76
11.72 -8.69 -7.08 -3.44
11.79 -8.06 -7.09 -4.88
14.96 -11.91 -8.74 2.36
12.31 -10.39 -5.99 -2.8
12.67 -5.67 -9.8 -5.7
13.82 -12.46 -5.77 1.58
13.05 -9.48 -6.84 -5.8
13.02 -8.98 -7.15 -6.15
11.11 -8.1 -6.5 -3.93
11.43 -7.54 -6.54 -5.56
14.45 -7.49 -11.49 -4.55
12.6 -11.75 -4.26 -1.54
14.01 -7.47 -11.17 -3.97
12.32 -9.13 -6.17 -5.51
13.68 -7.14 -9.5 -6.77
11.89 -9.37 -6.67 -3.0
12.2 -9.72 -6.72 -3.05
11.6 -10.77 -4.3 -0.38
12.36 -12.03 -2.63 1.03
11.81 -9.96 -5.81 2.58
11.49 -8.39 -5.72 5.37
15.6 -11.79 -8.01 -6.33
12.77 -10.65 -6.87 -1.55
11.41 -8.86 -6.14 -3.74
10.01 -9.15 -2.74 2.99
10.02 -8.32 -5.55 -0.53
10.58 -9.44 -2.91 3.82
12.32 -8.65 -7.37 -4.77
8.73 -7.81 -0.09 3.9
10.35 -8.77 -4.13 3.62
10.07 -9.98 -0.42 -1.29
10.03 -9.96 -0.76 0.87
8.83 -8.21 1.18 3.03
9.82 -9.61 -0.94 1.81
10.01 -9.26 -0.72 3.73
11.05 -8.57 -1.68 -6.78
10.54 -8.0 -0.95 -6.79
12.31 -9.78 -2.37 -7.09
13.03 -7.36 -9.47 -5.11
12.1 -8.33 -8.43 -2.46
12.67 -9.95 -7.06 3.41
12.58 -10.49 -6.92 0.4
12.65 -9.22 -8.16 2.92
13.17 -7.29 -8.94 -6.36
13.6 -10.95 -6.25 5.09
13.33 -9.78 -8.69 -2.52
12.87 -10.93 -5.85 3.46
13.04 -8.71 -8.44 -4.81
11.58 -8.96 -6.67 3.07
13.69 -10.97 -7.57 -3.16
11.81 -8.91 -7.72 0.48
12.91 -8.67 -8.56 -4.27
12.99 -9.62 -8.34 2.54
12.92 -7.74 -9.24 -4.66
9.16 -8.98 -1.41 -1.12
9.72 -9.58 -0.21 -1.6
11.43 -9.1 -5.75 -3.86
9.63 -9.59 0.01 0.8
12.18 -11.12 -2.53 -4.27
13.88 -12.75 -3.63 -4.13
11.53 -8.38 -2.91 -7.36
13.57 -13.46 -0.42 -1.65
9.16 -9.14 0.41 -0.36
12.94 -12.86 -1.2 -0.79
11.4 -11.31 -1.38 0.57
12.58 -9.25 0.41 -8.51
9.42 -9.3 1.42 -0.33
11.2 -10.28 -1.68 -4.1
10.3 -8.07 -0.13 -6.41
10.41 -9.98 -1.94 -2.21
10.31 -10.02 0.09 -2.41
10.17 -9.43 -1.44 -3.52
10.62 -8.58 -1.34 -6.12
11.05 -10.29 -0.19 -4.04
11.65 -9.99 1.1 -5.89
11.47 -9.22 -1.6 -6.63
9.88 -9.04 -0.57 -3.96
10.74 -8.36 0.08 -6.74
10.33 -10.06 1.72 -1.6
12.59 -11.53 1.21 -4.91
10.44 -8.63 0.97 -5.8
10.86 -10.77 -0.53 -1.24
10.61 -10.48 -1.24 -1.11
11.68 -9.98 -1.44 -5.89
12.27 -11.21 0.11 -4.98
10.06 -8.09 -1.07 -5.88
9.62 -7.55 -0.55 -5.92
10.48 -10.25 -1.27 -1.77
10.09 -8.35 1.11 -5.56
10.05 -9.45 -1.23 -3.18
10.79 -9.53 -0.36 -5.06
10.15 -9.21 1.07 -4.12
11.5 -11.11 0.37 -2.93
10.38 -10.13 -1.18 -1.97
12.83 -11.59 5.31 -1.5
11.36 -10.69 1.78 -3.4
10.35 -10.0 1.27 -2.36
12.29 -9.73 -3.29 -6.76
11.55 -10.71 -0.67 -4.27
9.96 -8.84 -1.9 -4.16
10.53 -8.38 -0.96 -6.3
11.16 -10.82 0.23 -2.76
12.42 -11.61 -2.25 -3.8
10.15 -9.31 -0.61 -4.01
10.48 -8.26 -1.23 -6.34
10.26 -9.69 -2.17 -2.56
10.85 -10.74 0.39 -1.46
10.81 -10.04 -0.62 -3.95
10.54 -8.44 -1.14 -6.2
12.8 -9.15 -7.39 5.06
10.65 -10.51 1.63 -0.6
9.67 -9.63 -0.87 0.03
9.68 -8.87 1.07 3.74
10.03 -9.6 1.65 2.4
9.34 -8.92 -2.02 -1.88
9.26 -8.43 0.41 3.81
9.6 -8.86 1.32 3.46
9.08 -9.05 -0.61 0.47
10.21 -9.15 -4.42 1.09
11.51 -10.09 -5.54 -0.35
10.1 -8.77 -4.88 1.09
12.07 -9.57 -7.19 1.52
11.74 -9.33 -6.46 3.0
11.54 -9.34 -6.76 0.48
12.5 -9.3 -8.35 0.38
12.69 -10.12 -7.59 1.04
11.14 -8.7 -6.73 1.8
11.26 -9.07 -6.4 1.89
12.62 -12.27 -2.62 1.38
12.03 -11.83 1.68 -1.36
11.58 -10.51 0.14 -4.87
12.88 -12.83 1.07 -0.4
9.39 -8.95 1.23 -2.55
10.68 -10.19 -0.31 -3.17
10.25 -10.18 -0.06 -1.21
10.41 -10.4 -0.14 -0.36
10.5 -9.67 1.11 -3.93
10.44 -10.32 -1.62 0.11
10.33 -10.21 -1.29 -0.9
11.9 -10.76 -3.21 -3.94
10.02 -9.53 2.83 -1.23
11.32 -11.25 -0.72 -1.01
10.82 -10.55 -1.45 -1.92
9.02 -7.97 3.73 1.98
9.09 -8.71 0.01 -2.6
10.4 -10.24 -1.49 -1.05
10.33 -9.77 -2.9 1.69
10.84 -10.34 0.86 -3.13
11.59 -11.21 0.83 -2.8
11.29 -10.41 -0.36 -4.35
11.73 -11.2 2.4 -2.5
10.04 -9.94 -1.39 -0.15
10.28 -10.02 -0.69 -2.22
11.4 -11.34 -0.94 0.72
10.76 -10.54 1.02 -1.89
10.38 -10.28 -0.49 -1.41
10.06 -9.92 -0.39 -1.65
8.62 -8.23 2.49 -0.63
10.86 -9.76 1.32 -4.59
9.26 -8.74 -0.35 -3.05
11.13 -10.44 -2.25 -3.11
10.92 -10.9 0.52 -0.45
10.11 -9.95 -1.29 -1.28
11.71 -11.46 2.38 -0.47
11.82 -11.72 1.49 -0.29
9.47 -8.21 0.15 -4.71
9.67 -9.2 1.93 -2.24
10.28 -10.11 1.77 -0.52
10.06 -9.46 0.03 -3.43
10.67 -10.28 -0.45 -2.85
10.27 -9.79 1.79 -2.55
9.91 -9.76 -0.31 1.73
10.35 -9.38 -3.36 -2.8
10.69 -10.45 -2.01 -1.01
9.91 -9.85 -1.03 0.44
10.35 -9.38 -1.3 4.18
10.75 -10.23 -1.69 -2.86
10.18 -9.77 -0.51 -2.8
10.7 -10.53 0.04 1.91
10.92 -10.67 2.05 -1.13
10.12 -9.73 1.04 -2.57
11.71 -11.26 -0.79 -3.12
10.09 -9.98 -0.6 -1.34
11.25 -10.81 -2.66 -1.68
9.82 -8.84 -0.42 -4.24
11.23 -10.6 2.94 -2.27
10.37 -10.3 -0.54 1.1
9.86 -9.37 0.26 -3.04
10.33 -9.56 0.05 -3.91
10.25 -10.23 -0.29 -0.63
9.99 -9.25 -0.28 -3.77
9.93 -9.8 0.17 -1.61
10.72 -10.31 -0.82 -2.83
9.04 -8.48 2.1 2.35
10.69 -10.66 0.7 -0.23
11.53 -11.42 0.98 -1.24
10.37 -9.45 -4.08 -1.25
10.5 -10.25 1.02 -2.05
11.18 -10.96 0.08 -2.21
10.63 -9.95 -1.42 -3.45
12.47 -9.15 -6.83 5.03
11.31 -9.36 -3.32 5.4
12.65 -11.11 -5.93 1.15
15.77 -12.54 -9.46 1.36
11.7 -8.96 -7.02 -2.69
9.57 -8.83 -1.44 3.4
11.93 -8.58 -7.67 3.15
12.29 -8.69 -8.69 -0.38
11.89 -11.82 -1.02 0.76
11.25 -8.79 -6.92 -1.17
12.03 -9.77 -6.32 -3.08
11.73 -10.69 -4.7 1.15
12.67 -8.53 -5.69 -7.44
10.57 -9.71 -2.95 2.95
12.88 -9.72 -6.24 -5.7
13.01 -10.82 -1.98 -6.95
12.68 -11.21 -2.15 5.52
13.52 -8.67 -8.93 -5.28
14.64 -11.71 -3.77 -7.92
10.61 -9.88 -3.85 0.37
11.66 -10.24 0.49 5.56
12.08 -9.34 -3.99 -6.54
13.83 -10.43 -7.21 -5.52
11.62 -10.48 -1.57 4.77
12.48 -12.21 -0.54 2.51
10.64 -9.98 -3.29 1.65
13.15 -10.1 -6.01 -5.9
11.32 -10.98 0.86 2.6
12.0 -10.11 -4.47 -4.67
11.41 -7.43 -5.58 -6.62
12.86 -10.71 -0.36 -7.11
11.15 -8.26 -2.26 -7.15
9.04 -8.84 -0.55 -1.79
12.6 -12.49 -1.56 -0.55
11.28 -9.09 -1.85 -6.43
11.28 -9.94 -3.21 -4.27
10.24 -8.35 -0.93 -5.85
11.26 -9.07 0.44 -6.66
11.76 -10.88 -1.77 -4.12
10.15 -10.02 -1.45 -0.64
10.76 -9.39 -4.35 -2.94
10.78 -10.77 -0.2 -0.45
9.94 -9.86 0.09 -1.23
10.19 -10.12 -0.64 0.98
11.1 -9.01 -6.04 -2.35
11.57 -11.39 -1.9 0.76
10.96 -10.93 -0.41 -0.76
10.69 -10.59 -0.18 -1.47
10.58 -10.49 -1.33 0.2
11.46 -10.88 -2.8 2.28
10.07 -10.04 -0.78 0.33
10.06 -9.8 -1.31 -1.87
10.48 -10.06 -2.01 -2.12
12.23 -12.01 -1.32 1.9
11.29 -10.68 -3.39 1.38
11.15 -10.29 -4.23 -0.79
10.14 -9.81 -2.29 1.18
11.49 -10.82 -3.25 -2.08
11.7 -11.06 -2.5 -2.89
10.46 -10.05 -0.73 2.8
11.41 -10.95 -2.94 1.28
11.35 -10.93 -2.62 1.6
10.63 -9.95 -3.32 1.74
12.12 -11.91 -1.56 1.66
9.61 -9.6 0.41 -0.24
10.02 -9.24 -3.49 -1.69
11.08 -10.54 -1.41 -3.11
10.96 -10.38 0.18 3.52
11.31 -10.91 -2.97 -0.29
10.77 -10.68 0.77 1.09
11.43 -11.17 -1.85 -1.62
10.26 -10.15 -1.44 0.41
10.82 -10.74 -1.36 0.26
11.03 -10.79 -1.7 -1.49
10.96 -9.38 -2.68 5.0
10.92 -10.13 -3.46 2.16
10.14 -8.75 -3.88 -3.35
11.6 -11.33 -2.35 0.91
11.6 -10.92 -2.86 -2.67
9.92 -9.8 -0.12 1.54
11.53 -11.28 -2.18 -1.02
9.92 -9.4 -0.24 3.18
11.07 -10.77 -2.45 0.85
10.84 -10.83 -0.45 0.33
10.12 -10.04 -1.17 0.67
10.36 -9.28 -2.27 -4.02
11.06 -10.71 -2.58 0.93
9.7 -9.26 1.0 2.72
9.91 -9.87 -0.91 -0.24
10.94 -10.49 -3.13 -0.15
11.05 -11.03 -0.28 -0.56
11.94 -11.85 -1.19 -0.86
10.88 -10.59 -0.12 2.46
11.48 -10.77 -3.69 -1.46
10.8 -10.39 -1.37 2.59
10.63 -10.15 -0.09 3.15
10.69 -10.17 -3.05 -1.22
11.24 -10.85 -1.78 -2.33
11.04 -10.33 -3.82 -0.79
10.36 -10.26 -1.45 0.21
10.29 -10.2 -1.34 0.36
10.71 -10.38 -2.36 -1.16
9.9 -9.45 -2.61 1.37
10.77 -10.72 0.74 0.7
10.67 -10.4 -1.66 -1.74
10.55 -9.78 -0.51 -3.92
10.81 -10.55 -2.3 0.58
10.63 -10.35 -1.75 1.65
10.59 -9.45 -2.99 -3.72
11.27 -10.69 -2.67 -2.36
11.38 -11.14 -2.29 -0.36
10.43 -10.29 -0.73 1.54
12.04 -11.81 -2.23 -0.76
11.74 -7.39 -8.4 -3.59
11.94 -8.86 -6.25 5.0
12.3 -10.25 -6.7 -1.12
12.76 -11.23 -5.47 -2.61
12.47 -8.83 -8.09 -3.46
11.33 -9.12 -6.58 -1.38
11.65 -10.39 -5.09 -1.41
11.09 -8.94 -6.26 1.97
11.46 -9.52 -5.7 2.86
13.08 -10.02 -7.8 -3.13
12.69 -11.84 -4.46 0.95
11.08 -9.11 -6.08 -1.67
12.14 -8.81 -8.34 0.49
11.12 -9.64 -5.53 -0.47
11.66 -10.28 -5.48 -0.5
11.21 -8.61 -6.87 -2.09
10.99 -9.33 -5.73 0.99
11.72 -10.57 -4.87 1.45
10.56 -9.54 -4.48 0.75
12.09 -8.3 -7.77 -4.12
11.21 -8.82 -6.75 1.48
12.3 -10.01 -6.37 3.24
11.87 -8.99 -7.47 2.05
10.98 -9.74 -3.08 4.05
12.25 -11.09 -4.09 3.23
11.86 -9.88 -6.27 -1.96
10.42 -8.73 -5.65 -0.69
12.55 -10.78 -6.43 0.07
13.2 -11.41 -6.62 0.59
12.1 -9.85 -6.62 2.38
12.32 -9.75 -7.51 -0.51
12.14 -9.81 -5.8 4.16
12.32 -10.89 -5.65 -1.1
10.65 -8.8 -5.85 -1.3
11.34 -9.13 -6.68 0.75
11.38 -8.15 -7.1 -3.56
11.38 -7.81 -6.0 -5.72
11.71 -9.8 -5.22 -3.72
11.99 -9.43 -6.88 -2.76
12.44 -10.48 -6.62 -1.14
[truncated: 119,726 more chars]
