# Supplementary material for: De novo design of immunoglobulin-like domains
Source: Nat Commun. 2022 Oct 3;13:5661. doi: 10.1038/s41467-022-33004-6 (PMC9530121; doi:10.1038/s41467-022-33004-6)
Supplement: Supplementary file 6 — Source data [file 41467_2022_33004_MOESM6_ESM.zip › FigS3c.txt]

10.73 -38.17 -3.75 21.57
9.38 -12.01 -9.39 19.43
12.94 3.09 -1.16 34.19
14.76 -32.68 37.9 2.33
12.29 -18.0 -3.53 6.38
10.26 -22.54 -19.66 21.83
10.29 -45.16 42.84 -28.44
12.34 -17.9 -33.93 10.78
12.43 -11.82 -33.71 7.85
13.13 -23.15 -1.69 3.93
11.74 -22.33 21.51 -8.13
11.9 1.1 16.45 9.62
12.09 -11.9 -28.34 13.13
11.57 -13.96 2.04 20.93
14.67 -12.37 -26.45 8.48
11.95 -56.2 -25.21 -6.97
13.55 -30.4 22.84 -22.91
11.21 -59.04 -53.55 9.75
12.99 -8.73 -7.75 5.76
14.98 -27.58 1.28 -6.14
13.72 -0.62 -48.94 2.69
13.27 1.62 24.51 0.06
13.19 2.0 -49.3 -3.24
14.7 -46.73 29.38 -29.41
11.0 -40.8 -10.89 -0.44
15.12 -72.15 19.97 -45.61
9.53 -67.42 8.89 -12.87
13.21 -74.75 -29.23 34.58
16.22 -13.77 -2.73 1.36
14.1 21.47 -51.92 -0.28
15.1 -54.0 -24.93 57.33
15.0 -55.46 -57.12 28.37
11.92 -24.94 -2.07 -5.02
14.0 -5.09 16.6 11.82
11.84 -3.2 48.26 -5.15
13.07 -12.53 -6.76 18.19
10.74 -8.85 -34.67 -1.77
12.87 -34.95 -7.55 20.71
11.3 -20.49 14.12 1.98
11.61 31.23 -9.86 12.31
13.22 -11.74 48.6 -4.69
11.83 11.57 -18.28 -0.45
10.65 15.24 -1.31 -6.15
12.33 -15.01 -9.93 -8.16
14.84 3.94 -14.2 6.75
12.63 -3.9 -40.39 -28.12
14.73 -33.79 -14.4 -9.6
12.95 -1.97 -55.26 -30.73
14.39 -25.16 26.36 -20.07
14.62 -15.14 11.76 -22.31
13.62 -14.01 -35.16 3.72
13.58 28.93 -65.09 -11.89
13.25 3.2 -5.57 -3.88
15.6 -8.2 -0.14 -6.33
13.75 -19.15 32.06 2.68
14.19 -9.94 -11.38 -15.43
14.32 -21.56 -1.48 -3.56
12.7 -16.49 12.94 -7.58
11.45 -12.43 -6.23 -7.9
15.77 18.24 -1.36 3.54
11.47 -71.4 -22.98 -30.56
16.1 -56.68 -1.34 -7.18
14.8 -28.69 -15.83 29.01
12.37 -37.43 9.19 -7.59
14.91 -51.33 26.08 6.17
12.35 -64.65 -12.84 -12.9
11.1 -17.91 -30.54 -16.16
12.27 1.92 -27.97 -5.48
15.54 -36.97 -27.44 8.45
11.86 -25.68 -7.75 2.96
14.1 -27.29 -32.19 38.42
13.83 -50.1 -29.63 24.66
12.65 -48.61 -24.63 39.62
14.31 -34.45 -22.84 25.77
14.9 -64.97 -49.51 31.88
12.43 -37.9 -37.78 25.24
12.48 -38.65 -25.77 4.53
15.28 -7.47 -14.93 -7.21
12.89 0.44 1.56 -7.37
10.56 23.55 -22.81 11.9
17.54 0.79 -71.67 -19.97
13.49 -42.99 6.14 -13.59
11.85 -19.94 -6.89 11.54
14.39 -93.79 -42.07 57.96
13.66 -4.18 19.32 7.46
14.65 -48.53 -56.92 31.55
12.15 -34.88 0.71 -6.11
14.97 -41.73 5.94 -47.46
10.81 -62.24 14.72 -1.83
10.63 -84.1 -19.48 6.02
12.25 -56.59 -14.31 -24.16
14.56 -48.31 -41.36 -12.27
13.83 -38.61 16.93 2.89
12.51 -49.17 4.54 -15.92
14.44 4.94 -49.43 3.58
14.55 -16.88 -11.78 11.86
12.68 -2.79 13.62 21.8
14.83 -39.35 47.93 -17.72
13.55 -50.05 -35.92 23.15
14.38 1.47 17.69 1.84
13.58 -27.23 11.07 -9.73
14.69 -31.37 43.25 -14.93
13.01 -51.7 35.19 -23.24
13.3 -8.97 -9.11 -11.72
13.42 -67.65 0.69 13.91
14.11 -23.47 24.71 -10.65
14.81 -34.81 27.23 -11.89
14.85 -54.86 41.32 -21.0
14.79 -36.46 26.01 0.55
14.04 -37.21 -8.71 -7.38
14.04 -36.08 -6.42 -0.81
13.1 -56.12 22.62 -8.94
13.73 -6.28 27.3 -1.01
13.69 -90.78 51.01 -47.57
14.79 -31.58 12.97 -6.14
13.58 -8.13 -2.75 -13.25
14.58 -3.08 31.65 -4.12
13.77 -49.57 11.16 -16.9
14.25 0.92 16.58 -2.82
13.23 16.33 10.18 -2.03
13.46 -29.05 -35.09 9.32
11.96 -41.27 27.1 7.11
12.22 -58.34 63.12 1.33
12.89 -46.96 1.69 12.03
12.5 -31.18 -11.27 -0.89
11.5 -47.17 1.11 3.87
11.84 -73.81 16.39 -45.45
13.3 -54.72 -17.28 3.06
14.42 -14.13 -19.35 -3.99
15.26 2.94 -29.69 -28.12
13.63 9.52 -30.64 -19.17
13.61 -21.85 10.0 15.08
17.18 -32.98 -18.19 26.59
15.07 -8.53 -26.57 15.66
15.67 -44.46 -19.15 -35.21
13.36 -25.89 20.16 5.59
13.66 -47.75 -18.18 -20.96
10.87 -24.33 33.48 -5.85
11.69 -44.12 16.44 12.27
13.15 -17.13 -3.34 16.32
12.94 -41.26 22.99 11.34
13.49 -39.28 -4.89 32.84
13.77 -5.67 16.18 19.02
15.67 -90.59 -41.15 32.33
15.13 35.9 28.52 6.29
14.21 18.67 -48.98 21.16
11.85 -86.63 -34.28 0.95
11.01 -58.34 -49.67 44.76
12.39 29.56 -10.17 4.03
15.95 -30.33 -0.51 22.31
13.74 -37.57 24.26 18.88
12.79 -41.76 -42.62 28.53
12.62 -48.17 -29.29 34.08
14.01 -4.75 -36.16 -3.13
12.65 -50.14 -20.2 19.44
14.45 23.08 -32.35 -12.62
14.63 8.99 0.22 14.22
15.75 -37.61 -30.62 34.07
13.01 18.45 29.01 29.28
11.73 -10.91 -0.06 4.95
14.01 -36.38 16.77 -13.99
11.89 -45.05 6.33 -18.53
12.02 -22.31 -1.67 0.6
13.75 9.88 -14.45 15.01
13.47 -13.31 21.16 -7.9
13.47 -53.67 42.72 -19.43
12.15 -15.13 23.86 -8.15
12.39 -56.23 25.46 -23.55
14.09 -27.7 20.39 -15.5
11.62 -38.07 31.57 -28.91
14.27 -42.26 44.15 -24.16
13.85 -29.38 -13.04 -11.58
13.44 -17.83 -29.8 4.21
12.92 -36.54 28.19 -20.96
12.86 -42.75 15.87 -11.11
13.63 -26.51 -4.97 2.3
12.26 -56.68 -2.77 -24.57
13.97 -33.25 -1.88 -5.16
14.72 -22.64 19.13 6.4
14.15 -36.1 -4.19 5.76
12.29 -44.37 17.39 -19.32
13.28 -24.01 -12.26 5.16
11.7 -36.52 40.0 -30.56
14.4 -51.48 10.73 -15.14
14.43 -22.39 31.03 12.85
12.69 -29.43 -35.36 -2.39
13.19 -56.08 22.34 -20.89
12.26 -29.03 35.76 -9.7
13.79 14.38 0.69 10.98
14.85 -20.16 -9.55 12.42
11.44 -63.46 27.18 -36.74
14.32 -12.58 1.14 4.68
14.08 3.28 -10.46 3.73
15.13 2.69 16.03 12.95
12.05 -2.55 18.63 5.71
12.61 -37.67 -8.7 -11.72
13.19 -28.12 -27.05 1.74
14.69 -18.96 -28.88 18.53
13.88 -21.94 -5.43 -17.06
12.66 -62.37 18.12 -28.79
12.74 -40.78 36.66 -32.09
14.53 -48.48 1.71 1.97
12.58 -35.14 -5.21 -5.34
11.71 -56.88 33.32 -40.61
14.3 -17.52 -32.97 17.27
14.42 -8.84 -4.02 7.07
12.86 -29.4 35.72 -6.11
9.56 -64.2 21.7 -49.38
14.58 -29.4 -5.03 -10.93
12.27 -46.08 -12.26 -14.9
13.47 -49.63 -6.53 -6.08
11.94 -36.8 10.58 -26.49
13.8 -48.33 17.5 -17.79
14.7 -25.92 -15.88 8.03
11.34 -32.24 -33.68 4.96
12.79 -7.56 -3.28 -7.55
14.93 -35.36 0.6 -11.79
13.75 -30.19 -9.87 2.85
14.69 -1.97 -0.86 15.61
14.09 37.01 30.51 4.78
14.12 36.56 -28.38 7.15
14.12 18.1 -23.94 -34.11
13.92 25.24 -21.59 28.3
11.43 -62.08 -17.68 18.05
13.73 -13.19 -33.9 28.82
12.94 4.99 1.03 8.04
14.99 -20.31 8.36 2.38
12.78 -34.48 38.5 5.22
13.88 -9.24 -1.53 -4.09
13.89 2.29 8.16 18.29
12.79 -29.17 57.93 3.6
12.4 -16.25 2.41 23.86
12.8 -2.15 -16.36 23.28
11.18 0.34 19.18 -6.39
13.76 -8.2 -16.68 16.2
12.64 -7.09 8.14 5.35
13.1 3.68 0.79 4.7
14.03 -3.91 34.45 19.94
14.79 -26.48 24.92 -11.97
14.43 -16.85 14.51 16.91
13.86 2.54 -1.54 27.01
13.33 -18.05 1.68 16.7
13.4 4.94 36.96 17.35
13.49 -7.59 -20.5 5.64
14.49 -14.36 -39.4 18.88
14.42 -20.46 -4.95 14.81
13.36 -17.49 4.2 6.37
10.66 -19.19 -29.95 19.13
12.06 -16.11 -23.15 26.3
13.96 -21.52 -9.92 11.56
13.33 -25.06 -38.29 11.44
13.52 8.15 2.83 24.53
11.94 8.73 6.68 22.17
13.84 -0.66 6.72 26.81
13.38 -12.87 -28.75 22.13
14.93 -5.2 4.03 15.77
10.65 -3.34 24.59 20.97
12.29 -16.81 12.64 23.37
13.6 -9.05 2.16 15.76
15.53 -29.93 -42.34 46.84
14.36 7.45 -0.83 10.35
11.46 2.39 9.33 13.26
13.65 -1.55 -5.78 8.81
15.4 -28.65 -14.51 0.03
14.61 -8.34 22.63 -10.14
12.03 1.94 -6.01 25.62
15.5 -4.39 9.18 18.95
11.37 -20.54 -6.6 25.21
14.68 -11.6 28.98 21.28
13.34 -22.8 -41.84 15.31
15.88 64.25 -63.88 -51.21
15.32 21.6 -40.34 -15.43
14.95 20.79 -3.19 12.01
11.08 3.86 -36.5 -6.53
11.56 3.62 -52.73 14.08
12.5 -6.81 -36.05 13.61
14.03 -63.17 -36.94 7.25
15.99 -100.94 -74.54 75.26
9.25 -57.48 -36.11 20.99
15.65 -3.03 -4.06 -12.99
14.65 27.1 -68.9 -11.35
15.53 -11.39 -6.59 0.26
10.1 -14.14 -30.48 6.28
13.77 10.75 -45.02 -1.93
14.53 -23.69 21.5 0.25
13.3 23.71 48.26 4.99
11.99 11.61 11.68 4.08
12.78 16.81 20.49 7.68
13.97 7.26 24.24 -15.01
12.17 -33.46 -37.1 -7.16
13.58 -14.17 20.64 -1.17
13.89 -4.65 -18.05 1.06
14.21 -17.32 -32.61 -17.06
12.07 -36.65 -42.07 -3.68
11.97 -16.91 -4.45 -13.66
15.0 -1.14 -4.08 7.18
10.24 -20.41 -12.84 -5.96
12.08 -71.06 -41.4 31.71
13.1 -33.84 24.02 -18.61
13.01 -8.76 -5.68 -20.23
13.36 -9.04 -38.03 -12.96
14.89 4.11 -45.02 -1.19
14.78 -10.35 -25.31 -7.18
11.41 -46.3 -32.45 4.26
12.75 -25.24 -42.1 -7.59
13.26 -37.18 -49.26 -2.67
13.11 -10.51 -29.1 -2.61
15.02 -5.15 -56.36 -10.04
12.95 -56.55 16.83 -30.69
12.43 64.5 -59.06 -53.48
14.06 18.44 4.09 -6.11
14.85 -86.47 39.67 -43.79
13.1 13.02 -7.82 -1.43
12.96 -14.03 -48.1 -10.09
13.38 -35.82 -12.67 -19.89
13.23 17.13 -15.3 -7.44
14.65 -74.74 -68.21 57.52
13.38 -67.97 -66.99 28.93
13.38 0.15 18.33 -6.03
15.23 -9.89 -6.91 -4.58
14.69 -32.22 -42.37 2.95
15.75 -1.48 -14.71 -22.47
16.53 -23.51 -20.25 -10.14
16.72 -60.53 -43.77 -1.43
16.48 4.58 -60.07 -11.79
16.56 -45.37 10.84 -21.93
16.05 34.47 -69.0 -31.99
16.78 -48.69 -36.08 12.69
16.17 -46.16 -46.07 0.06
14.09 -48.22 -30.4 -17.63
12.46 11.16 -8.9 6.76
13.6 -17.23 -20.16 -10.03
11.67 16.2 1.98 -6.52
11.67 6.25 -47.06 -17.44
13.37 -35.51 19.18 -29.26
13.84 -25.92 -32.11 -11.55
13.61 4.06 3.25 5.82
13.51 -38.48 17.51 -25.76
13.23 -14.61 -29.97 -9.23
13.98 -37.21 -48.04 -18.22
15.05 -35.33 -8.71 -17.56
13.42 -27.68 12.84 -5.17
12.72 -46.39 -5.43 -10.41
14.65 -40.38 -49.57 26.36
15.0 -12.11 -25.02 -23.02
12.49 -54.0 -67.58 12.15
13.65 8.99 -30.85 -2.85
14.22 -51.47 -4.75 -0.24
16.41 -14.27 -17.86 12.12
10.81 46.92 34.03 4.56
10.09 -72.36 20.83 -15.53
15.39 -39.95 -21.99 38.14
14.15 -28.56 -19.44 -9.19
16.27 11.37 -19.02 20.48
14.84 -17.54 17.98 6.71
17.37 -8.7 -41.08 14.49
12.31 -24.22 6.49 8.58
9.91 -28.76 -39.49 9.89
18.59 -28.23 -12.04 17.01
12.38 -63.86 -9.86 36.07
17.17 17.95 -30.22 4.65
15.05 -40.01 19.12 -8.99
16.07 12.55 -35.65 -3.94
15.81 18.52 -34.09 -19.44
15.4 -94.68 -32.11 51.27
14.92 3.76 -37.69 10.55
17.56 24.46 -9.92 -19.79
10.24 -39.82 43.83 -20.88
11.19 -10.46 20.4 3.77
12.73 -27.92 24.8 -24.1
13.72 -19.54 27.35 6.93
12.25 -41.35 -15.3 -3.28
11.55 -59.21 60.14 -45.48
12.99 -5.83 2.77 5.52
12.55 -21.68 32.33 -26.09
11.3 -21.01 41.39 -6.3
11.44 -33.28 -1.59 7.53
11.06 -15.35 25.29 -0.41
16.96 -26.35 9.84 -8.35
12.16 -47.1 26.72 -8.87
11.42 -62.59 -14.62 15.87
12.76 -30.36 24.66 6.05
12.45 -51.76 5.98 -11.87
13.21 -43.63 37.51 -33.0
11.7 -60.67 -19.57 -4.24
12.39 -57.46 -18.44 3.94
13.45 -23.06 31.73 -14.04
10.2 -83.56 11.55 15.89
14.0 -31.96 -6.07 -3.26
11.36 -51.18 -12.15 8.81
11.15 -16.0 -13.95 25.18
16.57 -29.9 -62.81 39.19
11.24 -53.2 -9.58 35.33
16.0 -47.23 6.07 28.57
16.54 -20.1 -3.47 -2.29
14.44 -6.14 27.81 20.62
12.8 -54.29 -4.39 -17.4
15.71 -4.0 11.93 -15.92
12.83 -39.44 -58.93 9.63
13.78 18.02 43.78 -9.92
12.97 47.58 -6.99 2.99
12.41 -21.95 14.85 13.67
14.69 -90.9 26.25 -45.04
13.27 -35.29 10.17 -35.76
11.78 -16.58 6.62 9.65
13.43 0.88 -2.86 -3.63
14.88 -3.16 2.3 -12.44
12.46 -15.23 -29.41 -17.16
12.86 -33.13 2.21 7.47
12.9 -17.38 17.31 9.53
11.64 13.22 22.24 -4.87
14.32 -34.07 -14.04 6.99
10.59 2.88 -1.02 30.87
14.01 -44.09 6.96 5.34
16.4 -26.65 -28.32 -25.11
16.32 -15.07 -7.01 5.16
16.29 -2.77 -19.07 -27.7
17.68 -20.78 -0.78 -19.07
15.9 0.3 -36.08 -8.4
18.4 -9.7 -43.73 -8.49
16.41 -18.17 2.55 10.06
15.05 -1.55 -11.21 -2.07
16.25 -26.94 -18.95 -4.31
16.43 24.5 14.87 1.39
15.35 -48.33 -64.79 25.29
17.14 -11.74 -49.01 12.51
18.26 -10.65 -16.64 4.2
16.04 -25.54 -27.4 -9.89
17.03 -18.37 -52.47 -3.75
16.01 -28.28 9.36 -6.53
17.63 -36.69 -59.32 -6.89
17.4 11.47 -11.47 -18.15
16.54 4.51 -7.3 -19.16
15.79 -6.82 -19.37 -6.13
16.59 -16.79 -56.53 -4.69
16.17 -64.24 -69.21 39.09
14.39 11.88 -59.63 -9.68
16.21 20.53 -56.72 -8.89
18.22 -15.94 -72.56 -10.74
12.49 10.14 40.19 8.08
15.39 102.85 -62.79 -78.87
16.83 5.87 -15.62 -13.44
16.74 -38.31 -74.49 28.86
18.48 3.6 -37.05 -21.78
12.53 -42.46 -4.34 -24.87
14.14 -3.65 16.72 9.9
13.51 -16.44 11.11 0.36
12.44 -13.9 29.03 -1.14
10.03 -48.36 -24.66 -5.66
12.2 -25.79 1.02 -19.26
10.69 -49.3 -11.41 -12.04
14.24 -27.08 10.58 -21.86
14.84 -19.82 -2.48 -9.34
14.23 -77.59 -2.88 -22.0
12.85 -29.5 7.47 -18.4
14.23 8.83 8.52 7.02
12.26 -14.01 25.52 -2.89
14.3 -7.51 32.45 4.32
12.55 -8.04 5.65 -30.13
14.75 19.32 63.11 29.59
14.84 -55.7 -43.99 21.72
11.76 -82.78 -56.07 34.14
12.68 -64.62 -10.02 -18.81
12.33 -92.41 -33.0 36.54
12.36 -14.96 13.37 -32.8
13.9 -10.39 32.15 -1.97
12.32 9.58 -11.73 -23.96
12.29 -94.84 34.38 -36.46
12.52 17.81 -57.42 10.54
14.91 6.14 -28.33 -2.98
13.76 -11.67 -19.34 1.38
10.98 -18.46 -5.33 -17.42
12.09 -0.74 -12.62 8.99
13.39 -1.43 -8.71 -3.86
14.39 -10.5 22.69 1.41
14.43 0.65 -32.28 -9.27
11.61 -0.77 -42.84 -0.79
14.47 46.06 -12.52 -20.33
12.58 -32.89 33.79 14.85
14.04 10.61 -3.42 21.17
8.13 -13.78 27.17 12.25
14.02 -53.02 -24.9 -24.41
14.25 -35.44 14.74 -12.72
14.36 5.83 22.92 6.19
14.54 -33.53 7.36 -4.42
11.36 -16.83 7.1 -4.95
13.13 -61.01 19.54 -21.32
15.53 -27.59 -50.58 0.77
12.26 -42.73 -21.73 -21.15
17.09 -76.83 -21.61 51.71
13.93 30.5 2.74 10.47
16.12 -26.62 -32.14 6.93
13.71 -12.54 -9.3 -13.25
13.73 -23.03 -41.31 -12.55
15.02 0.86 -11.22 0.89
16.33 41.34 -74.6 -51.96
14.21 -21.24 3.88 3.52
16.24 7.36 -39.32 -10.75
15.56 -0.75 -15.17 -10.99
9.49 -79.54 34.92 -32.44
13.8 -11.63 14.99 -27.71
14.24 -52.61 -54.98 22.19
14.52 -30.59 9.15 6.95
15.74 5.13 0.11 4.14
11.12 -10.48 -5.93 -33.0
13.65 -1.93 -1.74 7.28
15.9 -19.89 -2.22 -12.82
12.06 -45.19 -25.78 -47.84
12.04 -4.82 -16.42 24.87
11.49 -13.49 29.81 2.47
15.2 -36.24 -23.21 -6.36
13.38 -25.31 -21.43 5.05
11.22 -27.75 29.87 3.57
12.99 -34.99 6.86 -12.46
12.62 -7.43 -16.1 13.5
13.83 -31.97 25.64 -0.17
13.47 -57.55 -10.57 10.28
13.68 -20.2 -4.89 4.31
11.9 -9.07 29.95 -24.33
13.87 -32.72 12.22 7.92
12.64 -49.61 44.07 -24.8
12.0 -45.71 -15.42 -13.92
11.76 -19.76 13.69 -9.15
13.11 -28.46 -33.25 -4.97
12.17 -51.6 43.72 -23.01
12.79 19.94 -27.23 -9.29
12.8 -19.6 8.71 -10.4
13.6 -24.08 25.33 -11.42
13.56 -45.21 8.82 -0.46
13.87 -16.42 15.02 11.3
14.03 -18.61 8.6 1.91
13.39 -13.98 0.2 14.9
14.2 -55.82 -33.45 21.31
13.57 -19.02 41.46 3.2
13.22 -15.83 -17.97 -2.79
11.15 13.7 26.81 13.23
14.31 -21.42 36.75 -0.11
11.96 -9.88 -18.94 19.47
12.86 -16.71 18.67 -1.87
14.3 -12.66 -8.37 -1.44
12.59 -28.75 -3.77 -1.43
13.37 -30.46 33.11 0.58
12.22 -8.45 7.56 -2.5
14.2 -33.9 -7.33 -2.51
12.3 -14.76 24.96 -0.79
12.89 5.12 -58.23 15.87
14.9 -27.27 -6.07 6.61
13.17 -48.61 4.85 -5.33
14.49 8.47 -2.28 10.34
13.04 -18.58 -6.92 9.84
14.36 -5.74 -4.47 12.62
13.41 -7.28 29.23 -9.13
15.09 -7.08 -4.66 8.71
14.36 -21.49 13.23 2.08
13.73 -17.5 21.66 0.38
14.22 -35.38 -52.55 24.65
14.89 -17.32 -21.75 -0.69
12.93 -32.01 -1.02 -9.99
12.6 1.76 21.43 14.59
13.12 -12.35 -3.42 6.48
12.33 13.76 -8.46 9.36
12.09 2.66 -14.83 30.54
12.82 -12.01 -31.75 -2.53
13.42 -18.04 19.78 5.32
13.5 -29.25 0.32 -5.3
13.11 -28.43 -27.0 12.24
13.28 -33.3 29.03 -13.59
12.6 -39.67 -37.06 2.66
13.71 7.37 -43.57 13.55
13.05 -64.89 42.59 2.24
12.6 -33.04 -30.62 -9.83
14.21 -12.42 11.26 2.12
16.19 -15.46 -70.22 3.28
12.9 -10.21 -1.94 -24.16
12.99 -20.82 17.66 -11.6
13.32 -0.14 -26.13 -13.17
16.45 18.89 -48.71 -22.73
16.58 -20.05 -16.44 -4.46
13.61 33.35 -26.34 -6.95
16.52 -0.48 -17.41 -15.08
11.62 -8.4 -12.24 -15.44
13.96 -25.33 -41.69 -7.58
14.24 -17.49 3.16 -18.27
16.83 13.74 -50.35 -20.88
16.65 2.23 -22.94 -8.38
17.04 -5.43 -15.67 -4.78
12.41 -22.43 14.88 -7.5
15.93 -14.46 -41.51 -7.24
12.97 12.32 7.06 -3.06
14.88 -15.0 10.54 -1.59
14.62 -13.9 -51.17 -13.78
15.54 -42.77 -44.18 22.82
14.09 -59.17 -62.22 42.22
15.67 -24.11 32.93 18.29
14.78 -27.71 -15.39 9.82
14.74 -32.98 -18.54 18.73
15.61 -49.99 -32.35 15.14
15.43 -55.5 -43.88 41.57
12.69 -22.28 15.52 0.84
15.32 -7.54 33.6 10.49
13.24 12.06 -9.83 1.9
14.08 34.93 -29.02 5.6
15.42 -17.36 -37.82 22.88
13.92 -37.78 16.93 -5.74
11.75 30.2 27.72 21.36
16.1 -5.8 -2.16 12.34
14.83 -8.49 -16.77 0.76
15.29 -91.96 -52.56 62.24
13.46 17.54 5.31 -19.5
13.97 24.55 -49.19 -9.03
14.05 14.54 15.96 -24.87
11.63 17.16 -10.45 -2.73
11.38 29.15 -45.38 -38.37
19.2 25.06 -54.31 -7.47
15.3 34.48 -42.36 -26.77
15.04 4.19 26.83 -23.95
11.46 -43.32 21.6 -6.99
14.73 -43.64 19.15 19.72
11.52 -51.73 -15.53 24.94
13.7 -11.67 57.83 7.51
13.98 11.45 49.51 6.19
14.18 7.33 15.59 16.26
13.91 26.15 -5.42 4.85
14.8 -21.52 19.33 7.99
13.8 -25.12 31.3 -0.61
13.97 5.37 -15.59 3.46
13.58 -24.29 31.42 -1.37
11.9 19.1 46.92 16.4
14.32 -16.37 32.77 3.11
11.98 -34.37 5.52 40.01
14.43 -18.69 13.27 17.35
14.27 0.84 20.08 12.26
9.02 -76.0 -7.06 23.28
17.57 11.05 17.69 17.17
17.96 -17.96 -5.9 -9.77
17.53 -70.33 -24.87 10.49
12.62 -30.94 -55.24 31.54
17.91 -23.75 -1.1 15.9
14.13 -22.9 -66.99 27.21
12.17 -18.76 -3.15 18.34
13.2 -24.97 22.21 9.98
12.83 -27.8 0.39 4.89
13.12 -20.93 -19.2 15.46
13.05 -18.01 -16.25 11.74
15.96 26.86 -8.12 0.53
12.56 -31.12 -45.9 26.01
11.99 19.8 0.34 -31.4
13.02 -17.48 -36.59 3.67
13.67 6.36 -62.72 -16.11
11.33 -11.81 1.21 9.24
14.63 -12.28 -40.95 -3.54
13.69 -39.13 -36.23 17.2
15.2 -8.67 30.0 2.76
15.2 -43.21 1.4 10.57
17.22 -28.16 -31.01 -34.78
14.93 5.97 -27.46 -10.38
15.38 21.29 -52.8 -8.32
13.51 -49.38 -3.83 -12.91
14.34 -36.34 37.65 -14.48
12.73 -56.55 -4.39 -16.91
13.07 -52.55 -6.92 -0.47
13.64 -46.18 2.84 -10.54
13.41 -66.49 25.18 -45.91
14.81 -23.43 22.32 -23.66
13.47 19.67 -38.88 -13.59
14.36 11.56 -26.5 -13.37
11.68 -59.16 -36.95 13.98
12.34 -72.99 16.19 -9.69
14.72 -42.47 6.96 -7.34
14.98 -78.2 -9.3 11.98
14.33 -39.5 -32.18 24.79
12.18 -61.87 -19.29 30.26
11.36 -35.55 11.89 12.31
14.77 -6.98 21.45 -0.66
13.17 -49.78 -2.02 -12.82
13.67 -32.99 22.26 -16.61
14.21 -7.68 -2.72 7.59
10.94 -48.87 -13.83 -2.55
13.08 -39.45 28.68 -6.05
15.67 -15.11 -23.62 3.67
12.46 -23.3 46.88 0.85
13.03 -32.28 33.13 -19.48
12.12 15.6 -14.75 -3.49
12.59 8.4 -19.52 0.93
10.38 -56.41 -6.54 8.81
14.48 19.86 -46.78 0.35
12.34 -25.23 -20.23 5.66
15.29 -42.9 34.86 -16.13
12.31 -30.81 -22.58 -14.05
12.82 0.17 -59.16 -7.32
13.6 24.71 44.36 -2.91
13.96 31.42 -68.79 -26.74
12.94 23.95 -48.08 -27.23
14.29 -25.35 38.02 15.37
11.87 -102.8 -63.29 58.57
15.24 31.08 -57.64 -21.04
13.21 -51.85 -47.81 17.41
13.75 -42.01 -40.08 16.24
17.11 -30.94 31.99 -2.43
17.21 -11.77 -0.53 19.28
15.23 14.27 4.81 -4.33
12.36 -30.58 -37.39 7.14
12.18 -3.52 24.38 0.93
12.84 -22.99 0.49 17.1
13.69 -21.3 15.39 14.95
15.16 -13.88 -3.98 -10.61
15.94 -4.25 -14.29 -5.18
16.06 28.97 -6.0 3.05
17.8 22.98 -44.48 11.21
16.9 -49.27 -48.12 43.11
13.96 25.71 0.45 -15.21
13.61 3.36 4.9 -11.98
9.75 -73.76 -6.46 -17.5
13.92 4.66 -27.31 1.73
13.09 -21.32 -3.2 -2.55
13.37 -45.13 26.59 -29.0
13.76 -0.14 25.32 -24.41
11.44 -43.84 7.54 -19.25
14.03 -62.78 -40.17 27.25
13.45 -30.18 -1.08 0.59
13.39 -30.72 -4.64 -5.83
14.96 -44.13 -10.41 -1.71
10.32 -50.0 -5.82 -9.94
12.63 -40.22 -17.36 -1.2
13.84 -6.26 16.45 -8.74
11.11 -51.23 28.89 -30.76
14.25 -12.03 -36.53 0.96
13.22 -46.34 -60.48 21.01
13.51 -49.4 -21.51 -16.05
14.15 -46.24 37.21 -31.97
11.23 -27.46 -54.43 4.13
13.69 -32.02 5.58 -5.81
13.34 -65.83 -60.06 26.13
13.28 -57.88 -5.96 -19.21
13.01 -36.03 -8.25 8.5
11.89 -52.74 -29.6 -5.7
11.01 -10.44 -31.72 5.36
14.55 -29.46 -21.78 21.14
12.7 -19.58 4.69 -1.55
13.6 -26.36 -12.46 18.93
15.3 -21.72 29.04 -14.39
12.83 18.02 -40.21 -9.93
11.97 10.47 -17.94 -3.04
14.19 -34.43 33.16 -2.19
14.06 -37.65 -27.24 11.75
14.18 -15.35 7.34 -17.83
16.15 -20.69 -32.77 7.99
13.04 -34.79 18.38 27.8
14.87 -25.53 4.74 -0.02
13.51 -22.96 30.83 -27.88
11.61 -50.67 7.91 -25.53
12.87 -32.53 -43.55 2.17
12.79 -27.71 5.97 -21.73
14.18 -67.01 14.55 -32.48
12.3 -23.83 -7.43 -7.31
13.5 -20.07 20.2 -24.57
12.71 -14.28 20.39 -34.85
13.59 -29.43 6.16 -14.36
12.28 -44.32 -32.81 5.58
14.27 -33.41 -25.92 -8.03
13.71 -3.78 -34.51 -14.37
12.77 -10.39 -34.31 -8.01
11.7 10.57 42.84 -10.65
14.16 -11.68 -19.71 -17.09
13.95 -35.66 -48.41 17.04
12.85 -5.11 15.47 0.36
12.5 -39.36 -57.85 12.05
12.54 -31.37 -57.33 12.97
11.84 52.23 -71.24 -40.24
13.15 -11.25 27.59 4.72
13.32 -26.38 44.4 -17.75
14.04 -16.95 55.04 5.99
16.29 -47.02 -49.35 21.78
14.56 -15.36 0.78 25.53
16.67 16.65 -20.56 6.56
15.53 -14.77 -66.36 34.99
14.22 -30.35 -40.17 24.95
14.81 -56.07 34.52 -35.45
16.78 -101.02 -69.23 73.76
16.99 5.79 -5.02 14.42
13.9 -26.59 -30.22 15.82
15.02 -36.18 -5.9 16.12
11.25 -61.46 -26.95 34.04
14.15 2.49 -31.52 1.65
15.69 -36.23 -33.26 7.59
12.69 -37.83 -14.59 21.07
12.01 -45.41 -18.56 21.08
13.0 -6.1 -27.41 18.1
13.87 4.86 -29.11 11.24
15.98 -21.44 -31.58 7.59
14.94 -28.22 -51.5 14.43
14.1 -50.83 -13.05 7.11
14.61 25.29 30.8 5.52
12.16 -45.51 -15.67 0.53
16.57 -44.35 -25.26 12.23
13.9 7.02 13.51 1.42
10.52 -13.0 0.11 9.02
11.7 -26.84 16.98 24.45
11.37 -5.71 -26.94 26.44
10.8 -18.02 -12.38 16.28
14.64 -19.28 16.68 5.08
14.67 -34.67 23.05 16.03
13.91 -17.75 -32.9 12.57
14.89 -13.06 -1.71 30.33
13.71 -49.69 33.35 -15.61
13.0 0.81 -56.22 -19.15
14.67 -31.04 10.56 -12.71
10.08 -59.01 16.71 -3.38
12.21 10.01 -7.36 24.22
16.49 -44.01 -44.84 25.38
13.2 -21.34 -7.57 25.15
13.73 5.17 -9.76 21.92
10.6 17.99 10.12 15.81
12.93 2.86 -4.92 -7.8
14.32 -62.53 30.19 -13.23
12.27 -32.93 -2.71 -18.3
13.35 -32.64 -33.37 -4.4
14.38 -35.27 39.59 -25.25
13.5 -44.79 42.91 -34.02
13.42 -36.78 22.84 -26.35
13.9 -39.13 14.54 -27.93
13.52 -36.55 29.19 -27.33
16.74 -33.14 -63.59 9.64
13.6 7.15 -18.05 10.83
13.7 -87.45 -26.67 57.94
15.44 -16.16 0.82 4.53
13.81 17.56 28.99 23.45
12.56 -16.01 58.12 4.17
14.11 -36.1 38.43 -27.48
12.95 -35.31 42.88 -22.54
13.09 -43.73 8.06 -26.67
14.82 -2.14 14.08 -11.74
14.77 -58.7 -5.79 -1.1
14.3 4.12 -0.69 -3.45
13.5 1.8 47.87 -11.61
13.03 -42.69 40.68 -7.89
13.54 -68.91 16.28 -5.43
15.07 -37.65 -21.58 21.96
13.94 -31.86 7.46 -11.52
14.85 -14.31 -2.7 -13.22
13.44 -1.48 -13.3 -14.94
12.8 -36.96 -51.48 5.59
13.57 -24.55 -33.6 -3.57
15.02 26.07 16.71 1.01
12.95 -28.94 -36.79 0.4
12.93 -11.63 46.18 -10.02
10.81 -31.86 -46.52 2.12
13.46 -17.08 -18.9 -7.81
14.45 17.14 5.77 7.77
14.34 -31.43 -9.59 -5.49
12.77 27.9 -50.89 -21.68
14.38 -3.4 -14.81 -24.57
14.12 -28.34 -2.3 -16.96
13.34 -36.93 -50.21 2.35
14.23 7.21 -2.05 -2.65
12.55 -41.54 -45.16 18.52
14.47 -22.42 21.04 -20.46
14.84 2.2 34.05 -7.69
13.47 -7.33 -8.39 -2.33
12.82 -4.48 10.41 11.71
12.64 -5.63 -11.0 -4.7
14.8 -24.73 40.1 -25.61
13.03 -4.35 8.25 1.94
12.37 -9.39 28.55 1.55
11.88 27.37 -53.79 -21.28
14.07 24.99 35.35 -4.57
13.62 19.86 35.28 4.28
13.44 -11.13 1.94 4.94
12.48 -51.84 -70.83 23.65
10.23 -66.8 -41.88 13.84
14.39 1.48 5.61 -0.55
11.32 -32.98 -25.88 -9.4
10.76 21.94 -47.64 -21.4
12.83 -6.3 0.92 -25.3
14.41 -30.95 -46.06 3.82
12.95 20.2 -42.54 -14.35
12.17 5.67 -35.09 -0.8
13.36 -19.83 -21.49 -13.64
12.46 17.99 38.56 8.05
13.05 -23.0 21.94 -8.67
15.88 -12.31 -6.91 6.22
15.95 -32.27 -17.8 18.37
13.32 -10.74 2.02 16.6
14.51 -36.46 -53.05 36.5
15.68 -42.95 2.2 -0.53
14.37 -17.29 21.7 12.25
15.29 -28.42 -22.55 26.22
14.08 -61.54 -44.67 44.01
12.95 -54.12 -20.79 29.86
12.85 -49.79 2.64 41.37
16.22 -20.56 -1.59 -8.47
13.01 -42.06 -41.99 33.94
12.29 -9.9 -43.12 -0.68
14.7 -36.48 2.68 3.51
15.88 -27.07 -16.76 4.41
13.83 -19.69 -35.26 -0.72
13.91 -39.96 -3.89 -6.46
14.58 -17.47 -9.42 -3.4
15.13 -6.89 -5.28 6.58
15.42 -38.86 -13.82 23.07
13.38 -37.7 -45.78 29.59
16.0 -45.29 -33.32 11.93
13.05 -32.89 -4.08 1.43
13.93 -1.59 -24.06 7.65
15.94 -20.18 -34.52 15.38
12.97 -87.1 -50.81 37.58
15.07 -27.21 -18.73 8.66
13.33 -41.85 31.15 -18.04
14.96 -10.9 -24.42 6.22
11.51 -61.91 48.19 -6.74
15.84 -23.62 -59.75 13.81
15.31 -22.32 -31.26 19.37
15.46 -25.9 -26.3 2.79
14.73 -43.61 -25.47 44.49
11.98 -32.06 46.09 -10.13
14.54 1.03 -1.8 2.5
14.65 15.83 -47.26 9.91
14.3 -14.55 -47.08 33.05
12.05 -30.21 -29.2 44.46
12.5 -40.24 22.18 2.8
15.39 -26.59 -9.37 -13.16
13.93 -22.35 4.23 -4.82
12.31 -9.1 -10.11 -21.96
14.96 -18.59 9.9 -4.6
12.52 -27.45 26.44 24.59
13.86 -22.91 -38.13 -11.93
12.87 -83.81 -32.81 23.38
13.82 5.72 -10.89 -14.45
13.63 -18.59 -35.93 -19.16
14.55 -33.02 -17.12 -16.79
14.42 -20.58 3.51 -4.69
13.55 -29.75 -33.25 -20.11
14.37 -17.74 -11.48 -28.48
11.92 -12.64 -1.6 -18.84
14.58 -8.75 -0.78 -17.78
13.63 15.31 -37.46 -14.2
14.27 -46.48 -45.9 1.71
14.21 -28.91 -44.69 -18.35
13.16 -50.28 -10.88 -11.9
14.02 -38.33 -46.82 -22.87
14.66 -9.73 11.08 -28.28
10.54 -46.66 19.98 -3.39
16.24 8.18 2.11 12.13
14.36 -8.58 -28.86 14.58
12.19 -15.72 11.89 -1.98
14.23 -6.36 26.6 -5.6
14.26 -24.11 -35.37 -12.28
11.71 3.95 10.54 -15.2
12.01 10.04 -22.29 16.71
12.2 -5.86 -21.4 -3.12
12.58 -28.69 51.54 -4.65
13.64 -16.97 -30.25 10.03
11.91 -15.79 -16.32 1.7
9.76 -4.86 -10.2 -6.92
12.12 -6.51 -24.01 -4.94
13.69 5.21 -6.44 5.02
11.64 5.83 -17.18 -1.8
10.74 -11.33 -20.78 -7.74
13.37 -17.18 -25.95 -22.48
12.6 7.18 -1.43 -4.95
16.72 -8.85 -44.47 -0.42
15.71 -0.67 -30.97 -4.72
16.35 20.83 -64.17 -10.84
13.62 -2.49 -45.39 -12.22
15.68 -10.89 -39.5 -4.76
15.5 -27.34 -29.19 5.39
14.7 -9.17 -67.83 1.66
13.63 45.16 -65.61 -22.54
17.1 -6.68 -42.34 16.7
11.52 -5.43 -18.12 -17.49
13.85 -74.64 -8.74 28.2
14.59 -111.21 -71.54 73.05
13.88 -1.13 26.84 -11.25
12.22 -7.38 -55.03 7.87
9.37 -76.27 -48.81 12.88
14.38 5.94 -34.89 -11.42
14.09 20.18 7.31 -14.75
13.15 -18.09 -24.78 20.38
13.95 10.45 -22.33 12.68
12.64 -16.44 -4.2 -0.07
16.29 5.55 -42.43 1.44
13.05 -17.71 -10.43 -9.57
12.78 -61.24 -57.12 17.1
13.56 -59.06 -55.0 24.71
12.67 -47.85 9.24 -29.8
13.91 -40.98 -64.29 23.31
12.13 -52.55 -9.7 -20.89
9.38 -68.58 6.02 -63.15
12.29 -68.62 26.29 -53.06
14.57 -35.4 -47.34 12.6
12.37 -54.78 -44.63 -23.71
12.75 -55.56 -5.25 -25.99
14.36 -41.39 -11.54 -5.77
12.48 -49.49 -24.17 -4.31
13.06 -71.07 29.22 -54.2
13.36 -30.77 -56.32 18.19
13.05 -13.84 -57.04 5.5
12.29 -45.33 59.97 -39.42
14.42 -47.85 -42.35 15.46
13.69 -57.25 -2.59 -22.17
13.58 -12.37 6.55 5.19
10.93 -65.51 0.63 -27.09
13.22 -27.65 -19.85 -8.85
11.8 -26.32 0.75 -1.26
12.67 -27.62 30.1 -13.2
11.93 -22.5 -2.01 4.84
13.48 -12.08 -28.61 -6.8
11.49 -21.84 18.41 3.04
14.55 -20.07 43.57 7.87
13.13 -11.35 -22.61 2.85
11.21 -41.16 45.12 -9.48
13.43 -31.88 -0.44 -14.42
13.41 -10.24 -0.24 2.92
10.91 -12.08 -19.02 -2.97
12.24 -27.12 -13.85 7.15
12.25 -10.67 43.88 -1.88
11.99 -52.67 61.36 -25.68
12.44 -25.16 13.94 -17.52
11.2 8.83 -56.14 -5.55
10.3 -15.56 -6.49 3.42
10.64 -16.29 -16.53 -2.63
12.01 -14.26 -26.32 0.34
13.71 -54.01 13.79 -2.63
11.7 -22.53 3.79 1.3
11.91 -17.84 31.85 1.44
12.74 -29.07 20.38 3.02
12.91 -16.83 19.68 -11.46
12.93 10.65 -54.98 -3.6
12.98 -39.24 -31.27 14.69
12.68 -61.22 55.86 -55.45
15.16 4.49 2.36 4.39
11.69 -35.36 -3.8 -13.32
13.13 -5.14 -21.29 0.45
11.66 0.05 -7.86 -2.34
10.99 -27.54 -17.84 6.93
13.1 -28.64 16.16 1.96
11.39 -17.67 -15.19 3.4
12.72 2.12 43.14 0.25
9.51 -16.83 29.58 -4.19
11.55 -18.61 16.82 -3.3
12.85 -31.53 -6.17 2.04
12.55 -4.86 -20.31 -3.18
13.22 -22.32 13.93 -13.72
12.93 11.07 -23.18 -0.64
13.49 3.2 -26.8 -5.41
12.86 -7.14 16.06 5.67
12.68 -22.81 43.91 1.44
13.66 -6.75 -14.05 -1.82
14.6 -5.36 -18.54 -19.03
11.6 -4.92 -0.9 7.04
13.91 2.39 -33.19 -5.47
12.13 -66.26 10.61 -28.35
13.6 -11.23 17.19 -13.54
14.58 9.85 -50.02 3.53
13.88 25.92 -50.47 1.21
13.77 -28.51 11.81 14.54
13.25 -23.92 1.17 -9.65
12.13 -65.49 15.26 -38.66
12.81 -18.91 42.94 -11.16
13.52 -51.39 8.59 -0.43
13.14 -5.0 -25.12 -11.3
14.25 -26.12 0.61 -6.54
12.24 -0.36 -55.04 -0.06
11.64 -89.71 -26.26 0.68
13.83 -12.34 -6.16 -13.78
13.54 36.14 46.61 2.61
14.88 1.23 16.26 -22.78
14.48 3.68 6.09 2.25
13.77 -18.35 46.18 -17.18
11.26 -55.6 -39.35 -16.52
14.12 -12.59 9.76 -13.77
14.47 -73.98 -4.72 16.34
12.56 10.42 0.79 -14.4
12.06 17.56 31.3 28.12
14.36 -11.65 -27.65 11.04
11.17 -59.33 4.8 -19.58
11.75 -56.61 29.34 -29.4
12.62 -56.98 -32.65 8.97
11.3 -87.49 28.15 -37.2
12.33 -60.56 6.28 -26.32
14.77 -13.87 -44.31 17.54
16.15 10.6 -24.77 -10.04
14.84 -7.09 -23.53 19.01
13.93 4.26 -56.27 -18.73
13.32 -35.79 -48.72 26.3
15.24 -3.75 -36.94 -0.45
12.4 -54.12 -18.48 5.91
15.13 0.34 -58.99 -12.51
13.66 -15.1 -30.35 -12.19
11.22 -87.52 -53.86 48.58
13.49 -3.98 -24.2 -20.53
15.12 12.63 -68.22 -1.61
13.01 -8.82 -25.65 -12.46
13.56 -55.27 31.26 -47.45
13.25 -1.4 -59.25 -22.51
12.97 -54.48 -38.23 11.73
12.27 -38.85 -4.46 1.65
12.57 -7.38 -4.16 -15.55
16.72 -28.64 -39.12 17.19
13.2 -7.99 -60.23 5.4
14.57 0.69 -7.89 -12.07
14.9 24.2 -37.62 -1.68
12.9 -39.59 -26.52 11.18
13.15 4.68 12.25 5.87
15.27 -4.64 -4.26 -17.45
16.06 3.68 19.69 12.24
15.48 -46.3 -60.03 29.7
13.54 14.33 -29.85 -3.08
14.1 9.65 -25.42 11.72
16.8 -24.85 -28.78 5.16
15.12 -2.21 -0.29 -7.53
12.3 14.7 -26.15 -26.1
16.14 21.96 -44.8 -15.46
14.19 -37.18 10.62 -19.91
13.6 12.08 -48.0 -8.22
13.97 -36.34 -47.91 15.59
15.02 -1.7 19.66 -2.73
12.04 -55.91 -15.42 -4.5
13.24 -23.34 -17.18 -7.93
13.55 -61.94 -37.31 5.96
11.68 -38.68 27.76 -7.09
13.67 -12.89 5.66 -6.93
13.96 -35.09 -14.87 20.58
8.13 -52.56 6.54 -15.89
11.24 -4.79 -26.7 24.24
13.49 -11.74 -51.11 20.95
11.79 -49.36 12.29 -5.09
12.84 -5.95 -3.22 7.25
12.46 6.06 -9.07 -8.53
14.15 -8.26 0.17 1.61
12.5 -43.84 46.04 -16.93
14.08 -17.57 -3.12 -6.24
13.12 -22.9 -9.2 -0.25
14.61 -23.97 -9.24 8.44
13.43 -23.75 28.91 3.7
13.18 17.33 -7.89 -1.69
13.63 6.87 -8.48 10.79
14.09 25.02 -47.13 -29.12
15.18 -19.91 17.54 15.91
11.01 -28.0 -51.43 24.56
15.56 -54.74 -58.28 30.64
15.65 -10.45 -6.82 16.2
14.2 -84.99 -54.87 50.54
13.67 -24.92 6.06 15.51
13.12 -24.41 11.64 -1.21
16.15 -18.57 -32.26 27.87
12.48 -4.3 5.64 13.29
11.95 12.92 17.79 -15.05
11.83 -28.94 -31.45 -10.32
12.83 21.46 -14.08 -6.67
10.24 -16.75 -5.31 -5.25
13.38 -16.59 -7.45 -6.37
13.63 -26.44 -4.86 -6.23
14.21 -44.8 -55.55 -4.28
12.89 -53.5 1.06 -6.28
14.94 8.09 -34.13 -7.25
12.4 -23.08 -25.16 1.9
10.53 14.0 2.67 8.56
14.89 -4.6 -55.92 -12.41
14.77 11.16 -34.1 -20.42
13.09 -12.04 -26.68 -33.68
13.31 -4.3 -11.29 -9.34
12.61 -13.98 -39.44 -2.43
11.66 -38.7 -5.55 22.85
14.75 -35.82 56.22 -42.48
13.45 -38.07 -1.0 4.82
14.63 -54.57 1.78 -13.74
10.5 -102.14 -41.78 62.85
13.6 4.72 37.08 3.97
13.93 -33.68 11.06 37.6
11.63 -32.59 14.83 21.66
9.54 -64.97 -30.78 34.1
15.49 -12.07 -7.11 13.55
11.85 -40.51 0.14 -11.74
14.14 -41.03 5.65 5.66
14.75 -13.54 12.09 1.12
13.4 -44.73 -13.94 30.1
12.17 12.72 -10.42 -2.72
12.22 -29.61 -15.2 -15.56
10.91 -41.94 6.75 -39.07
13.03 -11.28 -8.24 -6.78
14.77 -35.6 7.61 -14.77
9.75 -85.65 24.13 -26.36
14.13 -5.6 5.18 -12.89
12.22 -5.2 -25.68 3.4
13.99 -22.65 -8.95 -0.06
14.68 -38.29 -19.92 2.47
14.76 -50.08 -3.05 -17.05
10.7 -67.57 27.95 -20.38
12.02 -64.35 4.94 -17.84
11.86 -69.72 19.99 -15.24
12.84 -65.15 32.96 6.72
14.93 -44.92 8.67 -39.37
14.5 15.8 20.15 -5.69
15.43 -47.67 43.4 -1.6
14.84 -20.81 14.71 49.48
12.56 -50.31 -1.93 5.61
14.33 -47.78 20.09 -1.37
13.65 -46.13 17.24 13.23
14.46 -32.05 24.81 31.01
9.54 -101.88 -5.2 -3.98
10.49 -87.09 -1.7 -36.79
13.99 -17.12 6.6 12.15
12.82 -47.26 -2.45 -10.16
14.41 -27.6 -27.96 25.84
14.24 -20.05 -32.02 19.07
14.38 -8.7 -32.71 0.49
15.32 -37.37 22.11 -20.87
11.78 -81.62 -0.22 -44.08
13.06 -79.3 2.37 -15.57
11.8 -51.74 -20.96 11.23
14.83 22.06 -6.05 -13.93
11.95 -1.07 -26.4 20.09
14.05 -22.12 -0.26 -7.99
14.04 -65.32 -25.42 30.14
14.23 -5.83 23.69 -2.94
12.89 -4.18 -26.9 30.54
12.77 -53.8 14.41 4.58
11.18 -1.64 -46.02 6.71
12.79 -23.27 -10.35 20.76
11.48 -50.36 31.71 -2.51
12.91 -28.25 17.67 18.31
13.68 -27.95 6.11 5.23
13.15 -74.04 -40.33 43.47
10.18 -30.55 5.72 -2.5
14.75 -37.6 -8.45 28.53
17.58 -13.02 10.14 14.84
11.81 -30.08 1.37 1.24
14.82 -52.11 3.98 -6.82
13.1 7.09 -17.15 -9.7
12.83 -66.84 17.54 -27.67
12.7 -56.12 -3.08 -25.79
12.93 -52.28 55.95 -33.03
12.42 -74.09 21.83 -7.05
13.72 -59.54 22.29 -26.85
13.64 -48.3 38.89 -35.27
10.78 -52.49 -11.11 -14.17
12.83 -16.44 24.38 -22.37
12.23 -37.05 -4.73 -12.36
13.67 -59.69 30.8 -32.86
13.31 -56.23 -52.69 41.79
12.54 -40.91 -13.06 -18.9
14.76 -37.86 54.86 -17.61
13.48 -28.03 2.4 2.17
11.02 -62.98 37.21 -19.16
14.81 -18.07 -25.46 4.48
13.4 -45.42 -2.3 10.17
13.46 -38.79 17.59 -25.16
13.97 -15.83 -15.81 -9.35
11.72 -32.45 49.72 -29.33
14.5 -40.05 0.07 -9.27
14.42 -91.36 -38.2 39.52
13.43 -3.42 9.53 6.65
12.16 -18.62 55.26 -0.11
12.34 -68.33 -12.59 -3.53
13.65 -49.69 -2.66 -8.53
12.23 -68.29 26.16 -26.06
12.88 -56.39 21.5 -26.6
14.99 -47.69 9.65 -6.08
13.65 -35.29 20.42 -26.51
12.39 -80.73 30.29 -16.44
12.18 -72.38 19.25 -17.53
13.58 -46.05 43.0 -8.19
13.92 -51.64 31.91 -19.34
13.15 -5.28 -32.64 44.79
14.07 -12.31 -4.41 8.15
13.39 29.73 -34.98 11.87
13.87 19.73 -49.83 -16.08
16.94 15.52 -27.6 0.21
15.43 -18.1 -21.75 0.57
13.41 37.19 -38.0 -28.51
14.74 84.21 -66.35 -66.89
10.88 23.37 -12.73 -6.25
11.77 13.85 -3.07 -13.72
11.57 19.21 -3.54 10.89
12.01 12.32 14.88 -17.93
14.19 10.78 -56.02 -25.67
12.16 -18.51 4.07 -8.07
13.87 -103.74 -61.89 68.13
15.85 -5.13 39.81 1.0
12.99 -4.52 21.76 -26.89
14.87 -18.14 -49.8 18.35
12.92 3.15 -60.08 10.63
11.97 79.64 -86.8 -62.69
11.85 -42.19 2.88 35.88
10.55 8.4 -11.9 0.91
13.04 15.96 -15.7 -7.11
13.14 -55.97 -25.63 -11.8
13.89 21.72 -11.17 -7.47
12.72 -17.0 16.51 -10.26
14.15 26.12 -25.81 -23.07
15.04 -12.51 -7.82 -14.0
14.13 -3.6 -24.97 14.75
14.31 -42.78 -9.48 42.27
17.2 -11.69 -71.52 -17.67
13.71 -21.21 -28.13 -17.53
11.17 -57.33 -43.85 43.74
10.15 -40.31 27.25 -8.0
9.91 -48.53 5.91 14.02
13.37 -18.2 9.65 -12.61
14.89 -0.08 -28.37 -13.09
14.8 -41.39 -58.03 18.33
9.02 -49.62 -22.82 15.89
14.94 -8.63 38.84 -21.13
10.66 -49.48 -36.92 17.87
13.6 -15.25 -34.05 -3.22
13.36 -4.66 -28.38 -2.29
12.32 -9.31 -45.84 8.93
11.95 -15.12 15.63 -10.37
11.47 -42.11 6.95 -13.89
14.91 -8.34 5.59 -1.1
11.41 -37.44 7.16 -2.72
12.93 -39.91 -58.06 -2.03
12.43 -15.84 0.13 -2.44
12.24 -6.61 -18.77 -11.97
12.6 -35.19 4.34 -11.88
11.16 -39.47 -23.54 21.11
14.34 -14.71 -18.88 -15.76
14.75 -25.17 -28.83 -12.63
12.36 -37.84 -66.37 5.14
11.77 -22.32 -42.18 -1.29
12.52 19.16 20.91 4.63
13.79 -32.58 -8.49 -19.49
13.43 -29.05 -13.5 -6.27
14.61 -13.43 2.03 -30.5
13.42 -1.44 15.87 10.11
13.77 -29.85 7.74 -18.59
14.31 -37.76 -3.79 -19.64
11.91 -26.48 -51.33 -11.9
13.36 -22.59 5.0 -23.2
11.49 -53.42 6.87 -10.12
12.07 -15.26 -18.95 -14.11
13.37 -32.38 -53.1 11.37
12.95 -43.76 -37.61 -0.42
12.33 -4.86 -23.67 -6.87
12.28 -33.39 -18.98 1.53
14.12 -50.47 10.14 -26.34
14.92 -17.96 4.78 -21.16
12.04 -38.19 -47.28 13.79
14.84 -22.59 1.78 -2.07
12.71 30.79 17.54 -15.36
14.08 -9.33 -31.51 -15.98
14.49 -31.92 -17.19 -13.64
14.43 -56.34 -12.16 24.11
16.63 -13.91 -20.61 -7.71
16.79 5.63 -7.3 -11.01
11.14 5.41 -26.95 -18.85
16.92 14.81 -19.42 -3.44
12.36 25.29 -36.25 -8.44
13.92 -13.32 -32.32 14.0
17.13 -19.22 -53.15 2.54
15.27 -12.14 -26.08 5.61
14.97 -16.25 -65.87 -0.94
16.13 -35.57 23.43 -13.86
14.01 -16.21 -52.86 12.76
15.24 -14.91 -76.37 9.78
16.39 2.65 -31.42 -11.16
13.64 0.81 -33.97 0.55
14.4 -36.1 -16.07 -13.0
13.38 -14.23 -33.17 -19.92
13.27 28.83 -63.63 -44.48
15.34 -20.85 -22.17 -18.18
15.07 -23.04 7.48 -14.37
13.95 -21.52 -19.69 -17.66
14.28 -40.25 -47.87 -8.91
14.2 3.93 -1.49 -4.69
11.83 12.89 -48.7 -36.23
14.14 15.23 25.0 8.69
13.53 -59.92 -56.26 24.81
14.9 -29.49 -17.05 -18.18
11.92 -32.66 11.2 -21.66
13.68 -30.63 20.45 -23.64
13.64 33.96 -39.46 -10.1
13.62 -36.49 33.27 -15.01
10.11 -27.83 -26.78 18.79
14.86 11.23 -34.36 22.63
10.85 -45.51 52.34 -8.96
12.51 -24.89 40.67 3.42
15.18 12.15 -28.21 26.64
14.49 -25.97 22.84 18.09
14.44 -1.94 12.52 19.97
12.52 -8.42 23.7 25.31
13.53 -44.05 -22.96 34.02
11.59 -39.19 23.45 11.67
14.25 8.02 -23.27 -2.39
14.59 -31.1 -37.53 13.95
14.26 -43.86 -42.96 33.0
11.66 -39.03 19.41 -19.37
13.68 -50.35 -48.63 23.25
11.94 -30.14 1.46 -10.95
14.88 5.37 -43.17 5.26
14.26 -29.42 19.59 -2.17
16.23 -45.5 1.85 -27.22
14.59 30.42 36.71 -16.76
15.02 -88.92 -27.77 30.87
15.24 -31.35 -15.73 15.23
17.27 -34.72 -25.79 -6.14
16.06 8.28 21.4 10.31
16.65 8.71 -14.3 -3.77
17.46 6.45 -59.13 -1.06
17.24 -36.98 -25.93 -4.52
16.48 -0.85 -21.93 -5.44
15.32 -87.39 -65.08 56.35
14.31 -34.3 -53.29 21.02
14.85 10.4 1.37 -17.94
15.33 -58.11 -56.0 32.42
13.09 4.25 24.53 -12.32
15.65 5.96 -20.26 2.29
17.55 -8.98 -16.49 11.55
13.01 17.41 0.42 1.9
18.68 6.65 -14.86 -3.28
15.45 -97.14 -82.27 83.02
16.56 -30.01 -0.99 -12.96
11.87 -7.64 -51.0 5.36
13.91 -36.42 -29.6 22.41
12.07 -52.26 31.32 -40.41
13.02 0.82 56.28 6.14
12.33 -46.16 18.38 -39.47
13.18 -63.45 -11.03 -9.8
13.64 -16.98 -14.35 -17.52
14.85 29.74 -81.99 -28.59
16.07 -21.57 -25.5 -4.39
16.5 16.65 -13.75 4.3
14.73 -46.69 32.81 -3.52
14.14 -34.9 -10.05 15.92
13.58 -9.72 -5.78 -15.92
10.19 -95.84 -17.45 21.63
14.09 -5.68 -23.92 2.23
13.28 -61.98 -39.3 -3.73
13.72 -26.69 -51.72 9.33
10.84 -79.37 -38.13 34.99
13.23 -58.09 -51.57 13.39
13.16 -30.71 31.07 0.85
10.06 -61.44 -10.07 3.63
14.58 -74.11 34.46 -64.65
10.27 -59.01 -16.78 18.48
12.88 -6.72 34.08 11.46
13.95 -6.5 9.21 24.87
10.33 -45.74 -28.71 0.79
13.03 -17.61 -42.17 -8.25
14.1 -11.95 -13.29 0.32
14.34 17.08 23.41 -6.12
11.99 -1.59 -30.77 -3.64
13.69 -38.39 22.75 -30.62
14.5 -20.31 -20.74 -17.38
14.35 -14.44 -28.5 19.07
13.85 -26.22 -10.89 -4.61
14.52 -2.7 -23.29 -16.07
13.98 -38.08 -10.9 14.97
13.44 -8.68 10.88 -18.71
13.94 -24.58 6.7 2.95
14.67 -26.53 -30.52 -3.94
13.98 -24.11 -3.37 -10.49
14.27 -15.93 -24.85 -13.77
12.74 -40.92 8.86 -14.83
13.43 -14.04 -51.35 16.1
11.34 -60.02 33.77 -30.53
12.65 -42.49 14.48 -12.63
10.84 -52.82 -26.97 -0.13
14.38 -4.49 -20.81 3.27
12.8 1.54 23.1 -16.05
11.7 7.83 10.54 -5.45
15.8 1.23 2.6 -8.42
14.33 -18.08 18.62 -30.32
13.75 -45.58 -23.51 24.72
13.79 -48.37 -6.37 -0.86
14.39 -6.01 3.04 10.19
11.28 0.56 37.64 24.98
9.96 5.23 -12.9 24.53
13.11 9.01 -27.34 2.48
14.09 -47.65 -18.15 22.1
16.09 -7.8 40.9 -27.09
14.84 -23.98 -10.67 12.44
14.66 -21.63 -35.92 2.16
13.79 -22.55 -69.97 32.12
13.95 11.51 -42.28 1.59
15.27 9.28 -51.71 7.39
15.13 -31.11 -44.7 5.85
13.21 9.71 -14.11 -12.27
11.48 -2.15 13.65 -8.25
13.08 -11.63 -36.63 -12.8
10.73 -39.73 66.58 10.37
13.02 -26.73 -45.84 21.91
15.9 3.42 -14.98 6.79
15.77 -20.17 -3.83 0.26
12.47 27.04 7.78 1.2
12.56 1.23 7.35 4.02
14.77 1.61 -52.49 -22.78
15.26 17.66 -67.58 -32.61
13.05 -22.69 -57.99 30.58
14.64 -7.44 19.36 -1.68
13.28 -62.0 52.47 -19.2
12.27 -15.1 29.24 1.31
11.02 -54.96 51.51 -19.72
12.27 -55.39 -0.84 13.49
13.41 54.8 -51.22 -28.2
12.03 -35.18 32.25 6.57
12.2 -49.0 -5.06 22.98
14.74 -61.65 -52.93 53.62
12.38 -34.83 21.62 8.98
12.11 -60.91 0.42 22.51
14.0 -20.95 -16.99 19.33
12.9 -32.68 6.57 17.66
14.18 -30.45 -41.16 14.55
13.85 -24.37 -29.67 -6.49
13.82 -36.29 -8.76 13.09
13.02 -58.99 -34.39 9.11
13.83 -68.9 -59.19 39.56
12.23 -65.02 27.73 -52.88
15.31 28.62 -1.35 3.07
9.84 -62.38 36.72 -7.87
11.83 -15.02 13.67 16.35
13.75 29.12 23.66 24.58
14.33 25.4 -44.37 8.4
13.97 -49.99 -31.7 32.01
13.4 -15.28 -59.15 10.78
11.1 -11.94 -49.75 7.51
13.77 -1.66 -13.43 6.56
16.66 7.38 -40.25 -5.17
13.58 0.18 -49.36 -15.1
13.41 -5.23 0.45 8.7
16.38 -76.29 -70.68 38.31
16.24 -26.23 -15.7 -1.95
17.56 -24.31 -24.56 8.68
14.17 -30.93 -49.3 -2.34
15.33 11.52 -16.56 -12.89
13.03 0.08 -31.43 14.48
13.39 17.04 -48.23 -11.74
12.4 6.98 -35.99 4.27
12.58 7.29 -28.68 0.4
15.57 -2.61 -29.3 -3.28
16.24 -33.69 -52.8 4.97
14.39 0.59 -1.2 -0.21
13.95 12.58 -32.85 11.55
15.67 3.5 -39.06 -17.49
13.5 -1.8 -5.56 2.44
14.18 -1.66 -72.56 16.84
13.91 0.71 -60.2 -6.32
15.1 -0.77 11.72 -0.34
12.11 -37.79 -23.67 -0.87
14.63 -47.56 -12.08 29.21
13.38 -25.82 -2.5 28.44
12.38 -33.76 7.1 11.4
11.13 -2.69 -55.42 6.31
15.82 -16.7 -30.33 -4.98
11.92 15.52 -30.85 -2.76
14.12 -0.28 -18.3 -7.17
11.21 6.52 -13.19 -4.61
12.65 -1.79 31.04 -7.77
11.5 -58.67 -67.71 51.81
11.16 -35.76 -33.12 -3.0
13.65 5.96 -21.16 -14.45
13.99 8.24 -13.43 -1.28
12.17 -0.1 -1.78 -15.41
10.43 -43.93 22.24 -23.73
14.63 -31.75 -42.38 1.61
12.2 -30.27 -10.66 -1.3
15.16 -19.82 -23.84 -2.89
12.06 -12.95 24.71 -19.81
12.9 -15.57 -8.39 -6.92
12.79 2.46 -7.17 1.38
11.69 -7.35 18.78 -12.78
11.84 9.64 -15.23 16.76
11.54 9.43 -4.31 8.9
14.81 -8.28 12.81 15.1
14.18 -22.91 -60.69 15.05
15.22 -11.32 -22.56 -13.0
10.52 -15.84 -64.2 22.43
12.45 9.69 -11.66 -15.28
14.55 11.98 7.01 -18.18
11.75 13.32 -12.45 10.03
11.85 0.11 -21.64 -11.4
15.68 -18.57 -10.58 -2.57
13.19 -30.81 -2.51 -21.32
14.71 0.34 -55.94 -9.72
13.79 -3.07 -18.28 -13.87
10.75 1.06 -15.97 3.34
11.78 22.67 -41.57 2.89
13.77 -8.46 -0.87 6.85
14.31 6.27 -19.61 0.27
14.29 -12.56 -81.11 9.33
14.9 -29.8 -26.21 -3.0
15.98 1.97 -56.64 -0.17
14.2 -5.63 -6.54 0.06
12.52 -15.18 19.4 1.0
11.66 0.01 -23.07 -9.54
10.7 20.1 3.05 -17.33
13.89 -2.64 -19.56 10.28
12.44 -18.89 -0.11 -11.46
14.12 -1.84 7.62 -11.2
12.87 3.71 -21.46 18.18
14.37 1.42 21.97 12.0
10.85 5.29 -15.96 -17.82
13.77 -10.77 -4.18 -2.52
13.91 7.51 -66.05 -16.95
13.38 -12.91 15.73 -17.55
14.95 2.89 -32.88 -0.35
13.26 -9.65 -38.34 5.47
12.02 -15.65 -15.25 16.08
13.98 35.85 -12.7 17.26
14.93 9.58 40.57 7.48
15.54 -69.35 -57.58 28.55
14.76 -42.42 10.23 -6.18
14.65 -39.97 35.65 -11.2
14.4 -92.6 -51.77 51.55
12.2 -41.82 -20.75 22.15
15.75 -3.9 32.82 -11.42
16.37 -24.15 -29.12 5.21
14.73 -28.4 -4.26 19.49
12.63 -22.63 4.42 22.89
15.15 0.49 0.93 8.32
14.4 -6.65 -6.83 13.97
15.07 -5.31 -22.1 -1.82
14.18 -10.13 -6.42 14.8
13.05 -26.56 0.51 23.07
16.21 -40.41 -36.67 10.17
14.56 -24.18 -1.88 10.99
15.22 -22.71 -39.49 14.55
13.31 3.13 28.13 11.56
15.75 -26.21 -23.62 7.42
14.81 -38.41 -7.88 12.79
15.56 -70.46 -62.54 43.3
14.55 -32.17 -8.34 5.27
14.94 -40.72 -15.41 0.46
13.46 -28.18 -14.23 24.28
13.73 -44.79 -49.72 15.54
14.88 -45.98 -4.23 2.63
14.75 -49.36 -30.25 15.38
11.96 -31.01 51.0 -2.97
13.27 -9.44 13.32 -6.07
12.77 -45.99 -11.71 12.84
12.6 -26.72 -46.82 1.71
15.04 -41.02 -41.1 8.14
16.27 -43.62 -48.53 -9.15
14.29 -52.39 -42.76 16.21
15.74 0.97 -40.47 6.09
12.07 -49.04 -9.75 16.37
14.71 -29.06 -36.11 24.79
14.65 -46.77 -41.31 14.21
13.92 -23.86 -32.23 14.68
15.8 0.24 -12.02 -7.22
14.25 -25.29 5.41 -10.19
15.61 -6.16 -4.22 -12.0
15.48 -23.02 0.04 14.84
13.31 19.45 14.53 7.14
15.65 -11.15 -54.2 2.18
14.39 -19.3 6.87 15.36
15.49 -19.34 10.69 15.26
15.24 -33.91 -36.79 7.74
15.42 -30.18 -21.95 5.5
15.28 -54.37 -24.21 16.02
16.0 -32.11 -16.91 13.12
15.61 -23.69 -7.77 1.4
13.15 -39.25 -18.68 -3.94
14.38 -44.94 -7.51 4.78
15.97 -40.26 -35.5 13.93
14.45 -26.9 47.67 -38.01
13.5 -14.7 6.43 12.13
14.11 -46.61 -24.13 28.46
15.62 -18.43 -37.71 -1.86
13.34 -34.11 -7.78 27.63
13.73 -24.85 -1.58 22.22
14.06 -21.65 -5.45 19.17
15.06 -50.93 -11.28 4.24
15.09 -38.86 -10.67 7.54
16.09 -24.48 2.38 -0.43
15.03 -16.15 -0.86 15.35
12.5 -60.21 -47.74 -8.03
11.35 13.0 34.62 11.52
12.15 -18.26 6.03 13.88
12.62 -25.68 -37.76 8.57
12.69 -8.52 -16.87 15.79
10.14 1.42 -27.29 18.55
10.14 1.83 -34.79 24.86
14.98 -54.22 -59.28 34.05
11.45 -63.46 -10.12 34.72
12.46 -66.04 17.3 -46.25
15.77 -2.05 -10.48 22.44
14.87 -14.43 17.32 22.59
15.97 -32.31 -14.36 3.68
14.79 4.27 -14.09 11.63
14.84 -2.58 -11.96 2.88
10.93 -2.69 -27.01 1.56
12.19 -14.58 -25.83 2.24
14.42 -13.44 -17.83 7.34
11.5 -48.36 17.26 -18.44
12.65 19.31 5.74 13.06
12.32 -20.36 -3.04 -3.94
11.05 -31.37 1.17 -6.0
14.02 -4.47 1.55 13.91
12.71 -17.11 -24.82 -1.86
11.26 -47.58 32.8 -18.12
13.15 3.12 -41.42 -9.5
13.17 -1.82 -17.71 1.92
11.32 -43.08 28.74 -12.9
12.23 -22.52 -29.33 3.17
11.68 -35.01 -36.52 3.65
12.32 14.42 26.25 24.06
13.08 -6.35 -4.15 6.91
12.19 5.2 -40.07 5.45
16.27 -11.89 -37.87 -2.86
15.76 7.51 -62.24 -13.44
9.71 -12.69 17.14 -23.64
13.19 8.54 -44.26 -17.89
12.77 -41.36 10.37 -6.21
13.94 -14.5 -0.93 -21.74
11.56 -44.87 -52.03 1.56
13.22 -50.02 65.47 -31.87
12.42 -23.88 11.67 -29.74
14.61 -25.2 -38.71 3.27
11.63 -36.89 17.02 -25.06
13.11 24.23 -1.59 -14.38
12.41 -37.76 7.09 -21.69
13.84 -23.73 8.14 -3.87
12.77 -25.29 39.02 -23.55
13.01 -22.06 25.69 -23.88
11.99 -17.21 14.82 -23.39
14.64 -10.6 -32.5 12.43
13.32 -0.63 10.51 4.3
12.85 -19.74 -17.76 -4.94
12.77 -11.51 -23.53 -8.31
12.24 -24.3 33.14 -20.67
12.96 -31.25 20.05 -10.65
12.14 -17.5 -24.16 -7.22
11.62 -21.3 -19.24 -0.6
13.41 -7.72 9.96 -26.32
13.46 2.11 1.36 -13.34
12.43 -9.55 -15.33 -15.05
12.38 0.44 -29.75 -10.14
11.98 -25.97 -30.41 0.93
12.43 -34.27 29.47 -26.59
13.68 -31.59 11.57 -15.73
12.5 -34.76 -9.46 -9.97
14.86 -6.35 -21.47 7.87
12.37 -14.9 4.96 -19.5
12.32 -27.86 20.17 -23.08
13.25 -28.19 -38.18 -4.72
12.42 -29.89 32.81 -29.32
11.93 -27.86 14.61 -17.19
12.67 -30.01 -45.96 6.97
12.32 -26.03 -3.73 -16.86
13.06 -19.65 -17.85 3.07
12.66 -11.82 -0.61 -14.9
12.28 -20.94 -19.98 -0.46
12.66 -16.08 14.44 -27.58
11.99 -13.68 -31.63 -2.26
13.25 -28.03 -1.83 -3.32
12.97 -40.93 13.38 -18.4
12.95 -18.62 -52.4 14.87
11.64 -25.08 -21.76 7.43
13.21 -9.53 -21.18 -7.07
14.85 -7.51 4.28 -14.98
14.34 -20.38 2.41 7.86
15.45 -21.49 37.24 -22.26
17.91 8.65 -19.74 -27.42
14.47 6.09 12.85 5.36
15.9 -32.29 -29.66 -2.41
12.88 -46.6 -32.27 17.9
11.77 32.21 -3.61 3.63
13.14 32.39 15.79 11.98
16.55 5.46 -29.92 1.56
15.98 28.74 -12.83 -2.37
12.84 -9.74 13.56 -14.96
13.91 22.43 -22.31 -28.84
12.1 -39.32 7.61 -21.69
13.97 -19.91 -25.02 6.02
13.03 -38.62 -18.04 7.0
9.96 -54.54 -28.56 10.16
13.72 -50.62 46.89 -43.52
13.04 -64.88 -29.52 23.92
10.57 -84.37 -41.27 31.97
9.74 -80.25 -30.68 19.69
13.35 -26.29 -5.62 -4.7
12.53 -38.19 -51.62 -14.52
12.59 -62.26 -19.67 24.55
13.92 -33.83 -16.57 -9.35
13.17 -11.64 23.67 6.98
13.65 -24.19 -16.05 -17.07
14.16 -48.3 23.0 -17.86
12.73 -32.25 35.69 -0.41
11.54 12.43 -5.36 -0.1
12.34 -49.39 -13.24 -6.54
15.51 -13.24 -61.33 -6.38
14.13 -47.67 29.86 -10.81
14.55 -33.49 25.37 -17.73
15.53 -37.06 -37.9 7.36
15.56 16.59 -55.39 -25.55
12.37 2.26 13.02 2.28
12.5 -11.33 52.46 -15.35
13.93 -45.22 5.64 -28.02
11.71 -65.59 4.08 -27.64
14.88 -29.11 22.32 -7.06
11.36 17.2 -21.51 9.43
15.11 55.4 -59.68 -30.65
16.03 -24.62 -18.43 1.62
13.32 33.87 30.9 0.82
16.16 22.11 7.56 -4.22
13.0 36.55 -0.46 12.02
12.34 -60.79 30.81 21.88
8.24 -73.99 -2.84 -5.7
11.74 -54.45 -30.18 6.11
11.28 -59.8 20.73 -8.76
12.99 -38.54 7.36 -8.29
12.34 -39.48 13.33 7.28
12.0 -11.95 -43.58 26.51
14.63 -38.79 -21.15 15.41
14.42 -36.74 17.47 -6.01
12.26 -48.38 -36.44 30.62
13.38 -60.08 0.3 16.0
14.48 -53.75 -37.59 30.69
14.59 -9.1 27.21 -3.19
12.21 -56.77 -32.66 18.97
14.9 -31.79 3.52 17.34
13.03 -38.44 16.72 12.27
16.47 -33.62 -11.97 18.38
14.91 -3.1 -41.59 3.77
13.68 -82.6 -42.11 16.05
14.45 -11.29 -8.21 31.84
13.2 -42.04 -2.54 26.3
15.58 -74.33 -60.53 41.09
15.2 -36.4 -11.71 29.53
12.81 -38.0 12.32 27.88
13.16 26.86 24.41 7.16
13.11 41.09 -6.72 3.74
15.8 -80.82 -62.42 57.03
14.17 6.61 -34.0 -4.58
16.02 -12.91 -8.89 -10.94
13.95 15.66 -19.66 9.14
13.27 -29.76 -16.76 -7.2
14.72 2.57 -36.61 -8.3
14.38 -11.91 24.98 -2.55
14.63 -17.53 -44.37 6.51
11.98 -56.81 -37.05 35.12
10.61 -60.26 -48.24 33.21
14.4 -19.78 -52.78 0.19
14.86 -43.2 -22.19 5.99
11.21 -40.04 -38.87 10.81
13.74 -3.26 -57.95 -9.8
15.12 12.79 -17.12 -25.02
15.52 12.43 -18.09 -10.45
15.65 -5.96 2.69 -16.18
14.85 -72.35 39.08 -36.59
12.63 73.62 40.03 21.58
12.34 -37.87 -20.02 8.63
16.67 -18.08 -20.79 13.27
16.47 0.33 -11.42 10.2
13.92 -13.43 -6.64 1.05
14.42 20.58 -49.77 0.71
14.75 -41.85 -22.82 22.29
14.02 -52.58 -41.5 32.27
12.17 -11.88 -9.5 4.84
12.87 -55.34 5.2 4.96
14.29 -25.42 -32.89 10.26
14.36 -34.75 -22.52 21.52
14.71 -30.73 -35.51 14.28
12.59 -19.17 16.55 -7.79
13.23 -14.43 -5.33 3.15
14.51 19.55 7.47 -14.78
10.9 -26.64 -9.96 -23.35
14.82 8.43 -3.91 -23.57
17.44 -1.93 -56.22 -12.24
12.71 -81.44 -25.38 -3.06
11.82 0.21 -21.39 -6.11
12.26 -39.9 43.75 -21.81
14.19 -10.72 -13.07 12.99
14.83 -3.19 -0.57 27.4
15.09 -42.21 -39.54 29.84
10.11 -54.91 -31.01 27.21
13.99 -35.23 26.94 -7.95
9.96 -41.32 10.43 8.63
13.18 -24.15 -20.36 -1.31
15.8 4.88 -26.63 17.48
12.65 -38.48 -14.42 28.2
13.36 44.6 -57.67 -17.61
14.95 -1.3 -14.8 9.97
14.08 -15.36 32.39 8.53
9.78 -47.43 -5.29 16.51
13.81 -24.47 29.58 -2.16
14.95 14.78 12.9 23.2
14.54 8.12 -16.0 5.75
12.15 -25.64 19.46 -12.91
12.53 -40.53 -6.69 1.25
12.4 -39.26 20.37 10.01
13.0 -14.32 -12.96 25.71
10.8 -45.09 -7.11 24.54
14.6 -22.13 -4.29 -9.71
8.62 -53.75 -7.41 5.6
17.1 -4.89 -79.09 27.25
16.56 -4.28 -28.26 28.86
16.54 14.61 -5.33 6.7
14.43 -57.87 -47.93 -14.92
15.63 -27.7 -58.63 24.15
14.28 22.67 28.79 3.65
14.59 -33.31 12.78 1.46
14.65 -27.85 5.67 -0.28
13.59 19.13 -39.71 -31.35
13.9 -12.55 -12.43 1.77
12.67 -27.13 4.14 -7.29
17.62 -1.41 -31.31 9.74
12.17 -37.2 -56.64 17.9
18.77 -25.4 -5.68 -9.33
12.05 -6.34 -32.61 -1.91
14.11 -0.7 17.44 11.84
11.77 -26.95 20.35 35.76
10.69 -51.34 -25.88 8.94
13.86 -12.58 15.17 24.31
11.85 -49.51 7.91 4.29
11.18 -59.91 -31.06 22.62
11.56 23.63 23.72 14.82
14.43 -8.96 -6.5 -10.61
12.94 -20.7 -34.62 24.95
14.27 -45.44 35.79 -24.04
12.15 -13.71 -38.39 -4.22
14.39 12.24 -46.38 -34.57
14.91 -25.85 13.87 -11.0
10.71 -14.49 -43.67 -15.48
11.47 0.24 40.19 2.61
11.6 -10.93 20.21 -9.39
13.62 3.59 -28.14 -11.03
11.89 27.13 4.03 -4.63
14.15 -0.13 -40.48 8.64
11.65 -34.24 -8.19 6.49
14.54 23.21 -5.11 -9.34
12.34 -26.83 -27.0 22.01
13.13 -34.22 -30.45 24.93
13.78 -37.02 -2.96 24.93
12.95 -62.51 -12.7 -23.18
13.37 -38.74 40.34 -11.77
15.15 22.73 4.99 2.06
14.43 -27.64 9.56 -7.76
14.84 -12.57 49.17 12.04
14.23 -43.74 -29.6 23.1
13.55 -31.63 -5.45 4.51
11.84 -37.93 37.72 13.52
12.83 -64.26 2.82 7.85
13.11 -74.5 -26.38 39.1
10.79 -37.07 16.74 10.24
13.59 -50.73 11.87 9.9
10.61 -51.94 33.72 -2.33
14.49 -2.1 -58.16 -8.02
16.68 -60.02 -72.66 38.38
16.65 -89.64 -82.04 60.99
16.35 -74.14 -73.82 48.17
15.9 -127.33 -72.58 106.01
13.31 16.9 -34.81 -14.06
16.37 -23.87 -71.82 0.7
17.48 21.64 -22.66 -5.21
15.96 50.52 -67.82 -54.23
16.84 -30.92 7.84 -18.54
17.6 26.34 -55.71 -6.13
15.94 -46.6 -47.29 4.41
14.14 -25.49 -38.35 -12.73
15.6 5.95 -32.44 -5.86
14.85 -10.43 -8.21 6.36
11.32 -6.21 -29.85 -5.85
15.48 5.57 -9.79 -16.37
15.0 24.62 37.98 1.23
17.81 -30.45 -19.53 28.02
14.49 -41.05 -25.33 23.04
16.06 -28.75 -5.92 19.2
16.67 12.36 -59.36 10.96
15.63 -39.71 -13.16 24.76
16.05 -21.76 -12.16 23.45
16.8 -17.95 -29.69 27.14
15.02 -7.85 -22.3 1.22
10.93 1.54 5.17 -7.45
12.9 -5.67 -0.56 -10.27
15.37 -9.48 -42.49 16.39
11.05 9.12 0.42 2.68
12.4 -23.87 -42.07 14.5
13.73 29.46 -5.18 -0.36
17.61 11.03 -66.95 -20.18
17.88 -8.04 -79.12 29.56
13.09 3.66 -36.02 -9.58
12.88 -14.13 16.15 -17.85
9.83 -30.89 43.36 27.92
12.8 31.32 -49.07 -17.14
15.69 1.92 -23.37 -10.82
14.36 -3.54 -46.0 -0.55
14.78 -3.31 18.24 -18.04
13.84 -48.88 11.47 -26.43
13.72 -0.87 41.08 -15.2
12.11 6.2 17.7 3.02
11.11 -51.82 -13.8 -17.04
13.44 -33.78 -55.12 17.6
12.85 -55.79 8.68 -16.96
14.63 -1.66 10.43 1.38
13.32 -16.71 -22.18 -18.28
12.57 -39.81 -1.66 -18.21
12.85 -8.12 3.23 -9.79
12.77 19.03 0.55 -14.77
14.84 -51.6 20.42 -18.85
12.12 -72.57 -54.93 21.91
13.14 -23.64 18.04 -12.79
12.45 -68.88 19.09 -40.57
14.55 -50.56 8.59 -26.34
14.58 -19.26 0.42 -15.6
12.72 -31.67 -26.04 -2.39
11.51 -21.41 -16.28 2.77
13.69 -9.29 -28.54 2.45
14.99 -12.57 27.0 -0.01
13.89 -56.04 -26.16 4.96
13.26 -13.19 -19.18 12.38
13.75 25.94 -21.96 15.35
15.96 -72.13 -29.36 31.44
15.63 -6.38 -23.07 -11.04
15.04 -23.4 -49.54 23.76
14.27 -4.21 -23.49 19.49
13.64 13.42 -40.83 12.49
14.0 24.42 -54.43 -31.09
14.5 -1.38 17.56 6.92
14.33 -13.35 -41.28 -6.46
12.33 8.84 -25.74 9.05
12.05 -24.95 0.03 7.63
11.85 -43.95 1.25 21.11
12.11 -45.98 -10.46 28.62
10.79 -59.78 16.2 -14.67
11.78 -57.04 36.66 -13.1
14.27 -4.89 -38.51 -0.53
13.04 8.7 -62.81 -4.08
14.43 -9.91 -15.05 19.28
13.61 0.6 -9.59 -5.67
14.67 -65.92 -37.9 36.05
14.01 -57.71 -64.22 29.29
15.1 -46.8 -51.3 6.7
9.65 28.24 27.6 4.62
13.54 20.83 -47.52 -7.84
12.32 -37.59 -16.78 -21.69
13.71 -61.9 28.18 -10.85
12.58 55.97 -6.58 0.88
14.53 -42.64 -4.25 -12.09
10.82 -72.36 13.1 -40.94
14.02 -54.86 -30.12 12.75
13.57 -61.67 21.01 -39.19
13.45 -14.95 6.99 -12.13
11.88 -45.59 17.77 -19.67
13.96 -2.47 26.59 -14.51
12.5 -30.97 -14.01 -5.3
13.41 -11.8 1.8 1.15
12.14 -48.43 17.98 -13.27
12.99 6.48 8.71 9.99
12.4 -70.36 45.4 -43.52
12.44 -28.7 15.58 12.99
12.95 -11.68 26.52 -10.32
14.62 -17.94 -31.77 10.43
11.15 -75.77 35.41 -43.9
10.8 -24.11 -39.58 17.49
14.58 -33.74 -2.37 -10.36
12.73 25.13 -48.04 -19.18
11.51 -19.52 29.12 0.31
11.47 -18.56 -29.01 12.65
14.77 -62.2 -15.46 -23.6
14.98 12.89 -26.93 3.35
13.28 -12.19 -2.75 3.56
14.65 11.15 6.58 -8.0
12.95 -56.03 8.95 11.56
13.93 -38.75 -1.1 -13.72
14.25 -5.46 -23.26 -3.07
16.06 -90.04 -58.26 18.65
13.11 -52.72 -19.09 1.56
13.81 -33.03 -15.11 0.95
13.71 -60.74 -3.96 -35.92
14.62 -9.06 5.03 -15.74
14.7 -19.15 29.58 5.84
12.45 -40.91 2.49 -42.79
13.8 -9.09 15.35 -8.58
10.91 -77.19 -52.11 6.55
13.45 -18.98 -25.31 -16.78
15.67 -5.98 -7.78 -13.29
16.11 -10.49 -30.47 7.74
15.4 -15.41 15.9 8.03
13.56 -42.18 -9.52 -15.13
16.88 -24.91 -9.91 10.59
15.63 -21.64 56.98 -1.35
12.81 10.88 1.85 11.33
18.19 -0.87 -29.28 8.93
13.57 5.5 33.41 -7.76
12.96 -35.59 -3.37 -15.03
14.12 1.39 13.45 -11.35
15.84 -32.91 -65.02 9.15
14.46 -26.24 -30.61 -0.09
17.25 38.35 -72.69 -32.32
15.62 14.55 -16.16 19.6
14.32 -23.63 -6.57 3.42
12.98 -0.16 43.7 -9.87
13.6 -50.26 -4.33 19.21
11.59 -18.73 -17.43 13.47
13.84 -11.58 8.66 -16.88
12.97 -56.89 -31.88 -10.44
14.82 -41.55 20.99 -7.59
14.75 -11.19 14.62 2.94
15.43 -48.27 -26.71 -10.98
13.19 -42.69 -9.43 -15.31
14.58 -58.46 -18.77 12.85
12.55 -38.73 9.72 -15.66
13.74 -33.46 -20.38 8.52
12.58 -31.06 -4.19 -7.96
12.51 -13.82 10.36 -26.19
12.54 -7.34 16.72 12.04
11.65 -22.88 17.74 -21.5
12.61 -14.07 13.31 5.59
14.79 -3.56 15.77 -3.28
12.2 -59.39 23.82 -25.24
13.93 -38.5 41.39 -16.2
12.27 -52.59 38.12 -33.07
13.49 -39.91 25.46 -8.66
11.97 -28.3 15.45 -18.42
11.94 -35.79 11.83 -13.6
13.57 -41.99 23.28 -31.74
12.23 -40.85 23.04 -37.64
14.64 -46.87 -25.36 13.76
12.58 -50.86 14.82 -22.46
14.99 -34.42 9.29 -6.81
12.59 -22.71 5.46 -8.94
13.34 -22.74 -18.34 1.38
13.33 -30.01 0.18 -11.22
12.14 -46.48 32.0 -28.26
14.36 -34.2 3.82 -4.06
12.36 -32.18 25.82 -24.67
13.54 -1.59 -29.19 11.86
13.17 -40.01 1.2 -8.72
13.03 -58.03 40.52 -31.26
13.2 -25.63 20.2 -6.32
12.64 -47.2 -24.34 -1.8
12.72 -26.88 40.38 -3.92
13.47 -33.81 21.43 -27.43
14.22 -28.64 12.01 -9.81
14.66 7.74 -20.95 8.55
13.85 -51.15 11.07 -14.11
13.62 -38.07 0.0 -6.71
13.51 -48.67 -10.73 5.04
13.52 -49.32 35.36 -27.8
14.86 -37.51 21.1 -14.83
14.54 -15.97 28.36 -2.19
14.42 -38.18 12.88 -17.73
13.16 -31.99 -22.01 -8.23
12.61 -51.1 32.27 -34.55
14.32 -19.21 -17.47 8.6
14.61 -44.94 17.21 -21.94
12.4 -57.27 30.55 -34.21
13.05 -52.18 53.94 -39.06
12.97 -16.05 -37.2 9.21
13.67 -49.61 28.59 -20.3
13.03 -29.83 36.59 -20.36
13.21 -48.15 -5.69 -9.74
13.18 -50.41 31.52 -23.04
14.56 -14.18 13.29 -3.86
14.17 15.17 -56.26 2.88
14.56 3.13 -3.24 -7.75
12.49 -29.63 -27.69 26.79
14.82 -136.56 -64.42 117.02
11.04 -80.45 20.92 -53.8
13.17 19.79 -15.57 -22.81
14.05 -22.33 68.03 -7.65
13.22 -17.02 5.98 11.62
13.92 -8.66 -23.2 -0.2
14.8 -22.24 6.82 14.19
13.86 -22.21 -33.46 -4.68
14.28 -16.78 -25.49 -16.08
12.14 31.53 -68.74 -5.54
14.61 -14.67 -26.78 18.77
13.68 -43.46 -40.96 21.58
13.96 -7.94 -15.48 15.04
13.49 8.59 40.12 14.89
12.25 -2.26 -1.42 -16.6
12.29 -13.62 -49.88 -4.25
16.45 -14.76 -17.05 -6.4
13.41 -98.41 -74.42 88.89
14.49 -38.38 7.39 -9.21
13.66 25.59 -49.01 -15.09
15.17 -12.8 -8.17 4.25
12.02 14.92 1.25 1.91
12.77 -20.96 -14.33 -2.86
13.79 -13.53 -21.13 -7.21
12.66 -18.68 19.89 -14.97
14.18 7.94 -26.44 -12.88
14.36 -9.42 21.07 -15.31
14.19 -31.48 -33.11 4.3
13.99 -17.71 23.87 -7.95
16.75 -55.91 -73.85 60.48
12.71 31.46 -45.95 -5.45
12.14 -32.08 -32.15 1.28
13.13 -95.78 -72.21 107.43
13.85 -19.91 36.51 -18.73
13.0 1.11 -15.83 10.18
11.39 -73.94 3.13 -25.2
13.61 22.5 53.08 22.74
14.46 -26.51 -19.33 4.81
14.27 18.43 -29.79 -19.7
12.56 -34.46 -9.99 -16.95
12.46 -36.97 -2.38 -22.96
13.17 -20.62 -4.44 1.17
13.62 -36.85 -13.86 -9.71
13.14 -37.15 18.91 -12.17
11.4 -43.48 -3.82 -11.83
17.17 -31.85 -15.36 -8.44
14.24 -11.91 1.64 -13.04
14.49 -13.24 16.73 -14.39
13.82 -23.06 -32.8 -5.03
12.55 -21.0 1.44 18.19
11.16 -12.49 -23.44 24.87
12.85 -18.03 38.98 13.58
15.64 -3.19 20.01 0.59
13.74 2.35 -10.56 14.42
11.05 -28.08 36.68 3.45
12.54 -20.98 18.18 13.32
12.16 -28.73 -32.2 27.1
12.94 -29.67 -2.74 25.97
11.97 -14.16 10.72 27.14
13.72 -19.18 -2.29 21.02
15.79 -26.01 -35.56 16.14
13.97 -27.59 -25.7 23.89
13.85 -12.93 -13.36 23.39
12.91 2.37 -4.16 12.72
13.85 15.99 -12.33 -2.92
13.51 -92.36 32.4 -35.61
13.78 -16.27 4.02 12.2
13.86 1.69 58.38 12.48
14.53 -0.62 -26.37 -17.84
14.55 15.38 -11.23 -22.06
11.25 -62.95 5.87 -19.54
11.44 -9.78 -35.46 -4.27
14.09 -21.07 11.15 -7.73
15.68 16.52 -26.93 1.69
14.83 -32.34 -3.96 -1.59
14.71 7.37 -50.46 -3.19
13.94 1.74 -36.24 -9.64
13.93 -51.66 -38.8 -3.05
13.56 1.49 -34.15 -18.66
13.97 -17.76 32.55 6.78
11.82 -13.83 -1.16 -25.91
14.27 -36.76 -7.67 7.74
13.69 -41.18 31.58 14.48
9.9 6.26 26.32 -0.51
13.49 -12.02 -7.43 8.1
12.99 -9.46 -14.59 33.5
10.89 -31.05 -13.44 0.22
13.88 27.73 10.54 2.16
14.3 -41.71 12.53 -15.91
13.48 -33.92 55.31 -20.06
11.15 -9.99 -50.73 21.14
13.82 -2.15 4.9 16.15
11.18 -36.43 25.12 -12.4
14.22 8.12 -60.68 16.58
14.29 -17.62 -29.0 10.52
13.93 -4.51 30.6 9.65
14.27 -24.99 -39.01 24.03
14.28 -19.97 -17.88 21.4
14.04 -23.83 -46.13 33.28
14.39 -5.29 -5.5 11.66
13.68 -3.29 -33.42 10.21
13.12 -30.55 -0.57 1.3
14.13 -28.19 22.7 -4.57
10.71 -40.66 -17.51 3.42
11.99 -48.5 12.02 -7.03
11.78 -39.93 31.2 -14.62
11.73 -35.27 -4.33 3.36
12.24 -17.2 -9.1 1.26
11.04 -54.79 -25.03 5.96
12.35 -35.27 -11.02 -3.89
14.83 -81.24 -55.4 50.29
12.58 -24.23 19.18 6.16
12.54 -20.68 2.13 -7.24
12.81 -21.7 13.77 2.1
11.68 -18.14 24.77 -1.95
12.8 -16.75 28.34 7.91
11.94 -38.4 3.03 -3.85
12.56 -28.06 23.39 -2.51
13.16 -11.33 -4.88 5.64
14.39 -28.58 13.76 6.86
13.67 -52.65 40.1 -17.46
14.07 -29.34 -34.28 5.88
12.74 -6.5 -61.9 0.87
13.81 -15.87 -5.55 -5.18
11.54 -25.0 5.32 -12.84
11.98 -20.49 33.17 1.7
13.29 -30.87 31.16 -21.31
12.0 -12.2 3.33 8.9
14.69 -5.59 -10.12 8.53
13.74 -36.89 2.02 -2.92
13.85 -42.58 35.05 -17.63
14.83 -49.32 8.32 -4.27
13.05 -50.22 -35.05 -4.08
12.13 -29.14 11.68 -14.51
13.98 2.21 -14.32 -8.22
11.63 14.11 19.54 -2.2
12.42 -30.23 5.74 -12.78
12.73 -33.65 25.72 -4.57
13.55 -6.41 -21.9 4.02
12.01 -29.95 19.25 -10.94
15.15 -10.97 22.69 2.26
13.75 11.82 -31.85 -10.13
13.26 7.57 -42.2 1.98
13.27 -27.72 22.6 -16.08
12.46 -7.93 -15.36 3.7
12.36 5.46 -10.21 16.44
14.01 -27.99 29.09 31.38
11.7 -9.93 -5.05 26.26
13.61 10.1 3.42 -2.11
13.22 -3.78 -1.41 -14.74
14.38 -24.82 10.97 4.11
14.13 -40.64 9.19 35.96
16.26 19.21 -67.62 -18.62
15.35 -19.18 -10.25 17.28
14.8 -28.4 -36.73 -22.03
17.68 -49.15 -69.53 41.51
17.3 -35.44 -52.01 23.67
16.52 -4.84 -36.29 13.76
16.31 -37.75 -1.94 -36.89
13.72 -3.9 4.32 4.31
14.47 -3.58 -2.84 -24.17
12.57 -19.35 -2.57 -18.55
12.69 -13.77 -41.02 2.38
14.83 -33.93 28.99 -10.65
10.31 -18.55 -10.14 -9.75
10.66 -28.37 -18.02 -8.39
12.97 -30.68 -17.11 -15.8
9.19 -1.15 0.0 -9.77
13.75 -21.32 -16.94 18.41
14.6 -11.56 30.22 -5.93
13.07 -41.85 -39.45 38.09
13.43 3.0 4.56 27.85
15.09 -33.02 22.31 10.67
13.68 -49.84 -13.01 -11.15
15.35 12.23 -10.62 -14.78
14.89 -21.54 3.18 17.71
18.58 11.75 -19.93 6.92
14.5 4.16 -26.44 -1.4
12.62 -9.17 22.84 0.74
15.79 -10.11 2.29 9.11
13.14 13.69 28.39 -3.38
15.33 33.6 -47.6 -10.1
12.51 0.91 -22.3 13.46
14.78 -1.53 13.37 3.35
13.3 -24.06 0.72 5.89
14.29 9.64 2.6 4.7
12.88 -6.62 -32.41 20.79
11.16 -35.54 6.15 -17.99
11.86 5.16 -44.43 4.25
14.69 -29.12 -50.39 35.5
16.23 11.03 8.34 3.51
14.56 66.85 -72.68 -78.15
14.78 -43.84 46.45 -14.96
12.48 -89.34 37.07 -51.04
10.42 29.49 -25.17 -3.0
14.48 -24.54 19.12 -15.38
12.65 -4.41 -9.86 3.86
13.68 22.71 67.75 25.39
12.56 -53.18 21.71 -32.73
11.39 0.64 -7.95 5.95
14.8 -64.95 6.34 -13.75
14.99 -32.63 -5.99 -2.88
14.03 -32.31 -9.07 9.97
12.61 -70.58 -10.97 0.09
13.89 -33.42 26.96 -48.24
9.55 -103.8 -42.03 37.68
15.35 -49.37 -9.69 46.1
14.9 9.14 -17.44 -9.48
14.69 -16.69 -39.98 19.13
10.84 -68.61 4.09 -18.11
11.49 -40.37 -17.47 4.93
12.65 -34.27 -30.82 21.96
13.59 -21.57 -10.04 -28.96
14.56 -35.83 -2.16 -20.18
14.34 -34.83 -38.29 -13.52
12.48 -42.15 -28.82 -17.85
14.95 -14.48 -24.57 10.62
14.21 -34.62 -40.23 -0.21
9.83 13.83 25.67 -10.03
11.8 -44.39 -47.68 13.02
11.93 -67.9 -22.56 -8.19
11.68 4.64 -56.49 -6.16
12.65 -40.45 -16.37 1.83
12.83 -15.13 -52.99 -18.34
12.5 -13.71 -48.5 -4.36
12.47 -34.53 -39.14 -3.99
13.11 -9.84 -12.13 -13.38
12.84 -54.56 -51.42 26.04
13.65 -21.5 -8.92 -18.05
11.29 -13.31 -21.75 -7.39
14.25 -7.12 53.38 -5.1
11.73 -34.75 -0.63 -12.71
12.03 -26.31 -31.98 7.53
13.56 -20.94 -38.34 0.12
11.35 -13.17 -3.65 -7.27
11.3 -56.64 -51.41 36.51
13.5 -18.25 -26.93 -15.69
13.26 -50.03 -44.51 -5.62
13.37 -50.88 -8.49 -0.06
13.19 -21.84 -42.13 -10.29
12.27 -4.43 -4.41 -21.8
12.68 -8.8 -42.37 -6.15
10.1 -13.73 -28.13 7.05
13.78 -11.55 -0.67 -21.25
12.27 6.06 12.91 10.39
12.35 -17.21 39.73 -22.04
12.53 -29.98 -44.82 -1.34
10.38 6.04 -12.04 -1.2
13.52 -30.02 54.79 -18.5
12.59 -12.83 -3.55 -10.63
12.82 -15.21 -15.86 -0.96
12.01 -11.02 -12.37 -0.21
11.29 -39.47 -42.89 4.69
14.13 -34.31 -47.14 -5.55
11.09 -17.49 -24.12 -9.55
13.6 -0.95 -14.45 -10.7
11.51 -6.94 -44.68 -13.78
13.09 -9.08 -3.12 -24.32
12.96 -23.47 -33.0 -5.57
16.75 35.14 9.28 -3.36
15.34 -65.7 -37.06 1.06
15.52 -71.81 -25.88 41.97
11.89 17.36 -2.92 6.27
19.51 -3.06 -33.4 15.4
15.17 -44.89 16.2 9.48
13.65 -24.96 6.69 -8.05
14.34 -54.03 37.73 -30.9
14.46 -23.43 9.14 5.34
14.43 5.16 30.19 14.62
13.58 7.6 31.27 15.0
14.71 -49.61 -0.53 -24.79
12.63 -19.39 7.82 -12.01
14.15 -72.85 9.15 -26.09
12.96 -69.69 7.05 5.64
13.68 -74.04 29.58 11.36
11.12 -41.24 -48.19 -11.65
13.89 -30.16 -65.5 10.54
14.54 -17.34 -14.99 8.84
14.77 -19.24 -36.0 26.37
14.95 -34.27 8.85 17.06
14.29 13.02 24.32 -12.32
13.56 -2.86 21.18 -7.99
9.49 -24.58 14.57 -35.29
13.1 -38.7 -51.85 0.75
15.78 -37.55 -22.58 -2.24
13.54 -6.62 -15.44 -20.79
10.64 -2.38 -12.03 -1.7
14.94 12.34 1.4 -8.62
11.58 -55.65 -43.09 26.0
14.61 -14.35 -36.36 -2.06
12.77 -16.47 -33.46 -10.31
11.1 -91.2 -47.38 44.8
12.56 -58.03 -32.03 3.79
13.08 16.89 -35.12 -15.18
12.97 17.23 53.9 19.31
12.53 -76.07 -49.2 52.01
12.78 -27.39 -20.33 -9.87
13.62 -27.18 -9.83 18.0
12.19 -45.12 -27.06 18.11
15.34 -32.52 -52.85 17.71
14.01 17.16 -11.27 2.3
15.18 -12.28 17.65 4.98
12.48 -39.24 -25.95 23.1
13.06 -6.17 15.78 11.21
15.25 -8.04 -42.1 7.26
12.63 -47.08 10.09 0.85
13.98 -50.39 -9.82 -37.15
10.71 -39.19 -11.13 -3.92
14.61 -13.25 -3.52 25.98
11.29 -71.78 27.95 2.38
15.13 -16.81 7.61 8.34
14.43 -16.11 8.21 -7.84
11.65 -3.86 14.6 -3.87
14.37 -14.02 -27.83 -7.24
12.51 0.13 -20.71 2.88
13.93 5.57 -23.91 -1.16
13.52 11.66 26.76 22.95
13.79 -21.53 23.25 31.17
13.87 -21.77 7.34 33.44
14.62 10.41 -14.13 -14.56
13.91 -47.86 -22.23 -0.29
14.97 -48.17 27.84 -14.66
14.13 -32.2 9.51 -5.83
10.26 -61.12 -26.98 -5.22
12.03 -54.22 -40.56 22.58
13.77 -51.73 -43.58 17.21
11.35 22.59 -11.26 -9.14
12.92 -34.83 -9.54 -21.91
13.68 13.18 -32.99 -22.83
10.77 20.42 -65.96 -5.43
10.65 -2.35 -47.28 3.91
14.04 -2.58 -24.73 -4.78
11.52 -24.1 -38.14 1.49
12.89 -4.61 4.21 -11.15
11.17 -39.05 -16.97 -4.28
12.53 -18.09 -37.58 15.22
12.9 -14.37 -12.23 4.31
13.02 -34.1 -18.88 -15.77
13.27 -29.56 -7.56 -2.36
14.59 -51.94 -1.5 -0.53
13.32 8.64 -33.53 -3.43
13.63 1.79 61.07 -27.01
13.85 44.58 -64.13 -25.26
14.15 20.78 -55.78 -28.96
13.38 31.68 -8.82 13.2
13.08 -92.22 -47.07 42.64
12.62 -25.73 31.28 -36.25
11.82 -16.2 37.52 4.61
14.99 -13.01 -2.64 -0.47
14.08 16.45 -35.7 2.25
14.23 -31.51 -33.21 15.48
11.94 91.67 -68.48 -65.26
15.51 -8.81 8.34 -15.91
13.25 16.62 -7.37 -4.85
13.66 -12.85 -40.39 -0.88
15.92 -63.6 -66.73 48.83
16.94 11.37 -8.35 9.42
13.54 8.5 9.35 7.62
14.14 -22.87 37.9 -24.56
16.12 -47.53 -8.17 -29.6
16.39 0.73 32.22 4.44
17.15 -28.24 -47.5 13.3
14.05 12.6 31.32 5.23
15.02 -18.67 32.32 -21.73
16.15 -4.15 -10.33 0.72
11.48 -80.52 -49.21 55.92
13.53 -70.63 -54.93 46.55
14.47 -50.07 -47.19 28.14
14.9 -33.63 -24.28 24.5
12.53 -40.4 1.52 7.87
14.27 -36.07 -36.77 -8.24
15.52 -39.59 11.73 -17.98
14.17 -56.53 28.14 -31.23
13.25 8.81 -5.42 -0.7
14.39 -36.09 -19.02 -19.96
14.02 -61.23 -17.11 -0.93
13.85 20.19 -23.08 4.0
12.47 -47.7 -67.88 10.02
13.52 -3.45 33.23 -6.58
13.3 12.03 25.54 -18.36
13.07 12.46 -2.45 -25.98
17.43 25.12 21.25 13.47
15.81 -0.61 18.89 36.02
13.16 -47.53 4.58 41.94
16.61 -19.18 -7.74 20.28
14.59 -12.26 -6.51 12.58
13.52 -8.46 44.06 -42.24
13.45 19.58 19.04 14.84
12.54 -7.13 -21.83 -2.87
13.99 -17.39 -31.5 -14.21
14.17 -55.17 19.08 -44.5
13.7 -4.04 -33.66 5.15
12.48 13.25 -7.2 -19.02
11.08 -1.7 -3.38 7.75
15.17 -33.99 46.29 -19.05
13.41 7.14 -27.32 -4.59
12.91 -5.26 -2.18 5.18
14.19 -7.88 4.05 -8.68
14.99 83.85 -70.61 -72.66
14.84 43.85 -47.18 -25.56
14.09 -18.38 -38.74 -4.13
15.51 7.72 37.98 1.49
12.62 -18.45 -1.14 1.1
11.24 -5.24 -1.31 26.63
12.57 -31.83 -24.86 24.54
10.7 18.9 1.76 16.3
14.69 5.38 -18.81 -5.75
14.3 -15.54 -47.72 -1.13
13.91 21.08 36.03 9.57
15.83 -11.5 6.58 3.9
14.93 -20.46 -18.1 5.81
17.46 6.22 -2.5 -2.67
15.36 -14.71 6.22 11.79
13.09 -14.82 46.12 1.94
12.18 -38.81 5.33 -11.53
15.75 -29.86 7.36 3.49
15.29 -9.41 11.88 4.71
13.37 -71.28 24.78 -34.76
14.89 -17.14 -33.6 13.15
14.71 -42.93 -1.89 8.22
14.27 -21.87 32.73 11.06
12.25 -64.88 -7.16 28.54
11.28 -48.3 36.17 -24.6
14.26 -20.17 -33.8 38.91
13.05 29.79 -12.91 15.05
14.98 -18.34 -9.66 14.51
14.07 40.95 -61.06 -26.08
15.81 -28.04 -43.72 12.92
8.75 8.34 -2.79 -15.99
13.18 -68.6 -65.11 47.81
13.17 -13.17 16.18 1.69
11.41 -16.51 -28.37 -2.57
11.56 -55.72 0.43 29.18
15.29 18.7 -22.51 -14.28
14.68 -59.31 -29.62 -5.12
14.8 -65.7 -33.92 -5.95
13.15 -74.86 -15.28 29.44
12.28 -71.83 -10.49 -11.46
12.48 1.9 29.83 -5.09
13.47 -32.32 -3.85 9.67
11.69 -56.78 -6.76 13.03
14.5 -56.93 -47.8 48.58
12.99 42.34 24.08 3.28
14.04 -40.64 1.23 24.87
13.42 24.78 -30.57 -1.66
12.43 -88.67 -62.66 70.64
11.71 -17.21 -6.29 -3.77
10.27 -54.88 6.02 -5.35
12.09 1.59 -17.91 -21.51
15.9 -19.41 -22.47 -9.51
10.11 -52.04 -22.72 -21.98
12.29 2.32 -32.47 6.19
12.96 -3.65 -23.0 -18.25
15.22 -9.27 47.49 -3.35
13.82 -23.33 -8.15 13.52
9.37 41.98 -37.55 -19.81
14.21 -48.0 -2.69 0.66
13.75 -41.43 -3.12 -5.1
10.21 -69.3 9.59 17.81
14.44 37.43 15.2 -4.21
11.47 7.5 -30.7 -7.91
13.86 20.03 -2.07 -22.67
15.85 -19.78 -33.36 12.67
16.08 5.53 -14.2 1.44
12.35 13.54 -65.03 -25.5
13.55 -68.63 -63.74 27.79
17.43 -3.68 5.1 9.9
14.04 -2.45 21.1 -1.84
13.09 -31.21 -70.72 13.6
15.21 16.8 -31.06 -22.6
14.49 21.55 -43.34 -7.47
12.67 -17.84 -15.88 -10.91
15.23 3.15 -37.23 -5.31
12.99 0.85 -4.76 17.42
14.81 -34.92 -14.54 31.15
14.58 -36.3 61.84 -23.66
12.85 -25.56 -26.64 -10.85
14.55 -3.34 26.03 4.71
14.08 -51.61 10.93 -24.84
14.57 -51.38 -1.22 -21.74
14.42 -50.12 -39.55 23.14
14.21 41.48 53.31 10.69
14.13 -19.57 -34.75 11.6
11.38 -37.23 -26.59 20.17
10.9 -20.48 -4.57 0.84
17.3 -20.93 -26.58 -6.27
14.58 -1.49 -10.05 10.83
12.58 -2.52 -35.95 -9.11
15.73 -43.93 -35.54 3.98
15.83 -14.16 8.67 -27.6
12.7 -0.61 -1.23 16.42
9.23 24.06 -4.21 -3.19
12.7 9.04 15.36 15.3
14.4 5.38 -6.28 -2.04
13.47 -12.23 -6.36 11.2
12.48 8.2 3.3 10.63
13.93 -12.39 -22.86 -10.84
11.26 4.74 -22.56 -0.15
13.87 -32.85 -6.17 -6.68
12.62 2.56 -22.45 -1.63
12.35 -8.08 13.33 19.59
14.43 -13.52 19.65 -10.46
13.58 -14.5 -21.79 3.42
13.9 5.79 -21.32 -2.56
14.19 -22.65 52.63 -26.97
13.48 -15.91 -1.66 -4.23
13.35 19.76 -37.22 -8.46
11.8 -28.6 -6.51 -17.61
12.63 -24.85 -58.24 -10.45
14.86 -27.24 -30.08 0.5
13.05 -17.24 -11.54 -8.5
14.81 -6.01 -48.4 5.83
14.88 -3.41 -28.76 0.53
15.27 9.18 1.78 4.24
15.5 7.78 -52.47 1.89
12.26 -19.57 -37.28 -5.32
14.36 3.04 -22.88 5.08
14.83 -10.02 -22.07 5.26
14.37 -13.66 -46.53 15.83
12.32 -49.76 -26.14 8.67
15.04 3.75 -9.28 2.98
14.25 -28.76 -26.21 -7.5
13.69 29.55 -63.67 -21.33
12.63 -3.57 16.62 -19.18
11.22 -8.03 -62.45 13.78
15.9 6.08 -38.46 6.11
11.6 -29.64 -24.39 -10.05
13.24 -30.4 -37.72 8.21
15.36 6.22 11.78 -4.65
12.74 -21.13 34.77 2.79
11.55 -3.03 18.92 4.61
12.16 -21.09 -43.25 -5.21
14.88 -10.44 -33.21 15.38
14.32 41.61 -51.18 -20.68
12.84 15.81 -9.1 -14.4
11.62 6.71 -18.84 -6.6
12.81 2.95 -63.17 -10.79
14.11 -1.39 -36.32 18.69
13.83 4.29 1.43 2.64
15.05 28.9 -14.21 -9.62
15.01 -30.23 -69.13 35.67
10.96 -40.31 -6.22 -5.7
13.98 34.76 -54.37 -26.13
11.17 -20.01 -38.57 19.62
13.21 -4.5 21.98 -17.69
14.24 -22.7 -10.36 -1.56
11.33 -43.22 -72.21 39.7
12.43 20.56 -57.77 -6.96
14.13 -22.64 13.1 -13.01
13.83 -10.94 25.34 -6.09
10.3 -48.27 -1.89 -14.32
12.08 48.31 -51.78 -31.25
13.72 -72.07 44.53 -69.31
13.13 -12.71 -36.5 10.45
13.18 15.83 23.59 -33.78
13.47 -58.06 -18.52 0.75
13.14 -64.81 5.61 -8.49
13.6 -7.2 15.82 0.81
13.97 -50.2 -20.28 30.5
14.8 -56.11 -2.56 4.7
14.54 -46.94 -42.51 15.8
11.72 23.99 -14.45 -17.23
13.15 16.76 -36.23 -29.03
12.34 12.13 -7.77 -6.83
11.63 4.84 -26.11 6.8
14.41 25.87 -3.62 -20.46
14.17 13.2 -17.1 -3.72
10.18 -3.65 16.51 15.26
12.23 -21.75 -7.22 -2.27
13.29 -5.86 -21.79 -2.63
14.97 -1.64 -30.64 -4.0
12.05 -19.91 48.91 -30.01
13.23 -8.61 -9.47 -0.63
13.03 -40.14 16.75 -1.93
13.74 34.24 -38.42 -3.68
13.6 7.38 -14.83 -4.09
13.43 -40.29 -60.65 6.98
15.16 6.3 52.19 -8.41
13.1 -32.27 2.89 -8.15
16.14 -17.24 -23.45 11.54
14.23 10.55 -49.46 -5.75
11.76 -6.12 11.98 -17.16
12.16 -5.23 -12.4 1.79
12.9 0.73 -18.64 -13.83
12.99 -15.79 10.97 -8.2
12.66 -22.42 -3.77 1.24
13.93 1.39 -7.61 -24.2
11.96 -11.51 -10.18 -1.69
14.09 2.28 -26.39 -3.33
14.51 -0.81 7.2 -1.52
12.5 12.87 -60.98 -3.18
10.98 -16.61 -14.43 -23.96
15.2 -11.45 3.47 -5.61
12.06 -36.33 -19.76 -1.8
14.09 -6.16 22.91 22.83
15.4 -46.87 -2.27 15.7
14.7 -48.86 -12.23 27.36
11.83 -55.37 13.6 -39.59
14.79 1.78 -34.45 8.05
14.25 -15.79 19.04 9.92
13.87 0.99 35.14 -0.26
14.73 -28.91 33.37 0.55
11.58 -14.77 -31.41 7.52
12.8 -6.47 56.55 11.62
10.88 14.97 22.06 -21.15
12.34 22.3 21.97 7.12
15.0 52.48 -53.35 -33.78
13.52 -13.9 27.76 -18.93
14.56 -46.64 -54.5 12.95
15.14 27.37 9.79 2.91
11.55 5.96 8.69 14.18
13.63 -48.58 -36.41 18.9
13.59 -18.72 -45.93 9.78
14.7 -7.29 52.0 -19.76
14.2 -24.16 12.04 -3.24
13.51 -45.77 -27.8 22.23
14.39 -6.73 -24.6 10.33
13.47 -35.36 -6.59 4.13
12.33 -13.68 -26.6 -14.66
12.7 -12.88 -32.97 -9.82
14.29 14.26 21.88 -7.44
13.76 -67.86 -19.24 -4.86
10.81 -85.01 -4.71 -37.57
13.96 -44.77 -54.1 19.18
14.17 -34.8 14.1 4.43
13.46 14.51 48.65 2.26
13.54 5.28 9.31 11.56
13.38 24.89 -13.81 -2.56
13.94 11.8 16.95 -4.91
14.15 -29.92 30.92 3.65
12.9 -48.74 -5.12 -10.12
13.5 -21.86 -41.17 -10.1
13.96 7.38 -43.63 4.53
14.37 11.02 -50.28 -3.01
14.48 1.41 10.71 12.79
13.93 -35.03 12.29 -0.95
15.38 -7.86 -9.24 36.67
11.05 -32.76 43.85 -5.62
11.55 -26.1 39.29 19.84
13.27 -38.43 42.85 -16.85
12.23 -49.23 31.46 -23.87
14.39 -40.7 0.94 -0.83
11.7 -86.9 27.6 -67.2
12.23 -1.27 -1.5 5.82
13.91 -32.47 40.33 15.08
13.8 -20.11 -12.79 18.0
13.44 -45.51 0.43 3.96
13.01 -49.13 10.26 21.6
15.99 -41.1 -8.66 -13.04
13.6 -30.59 30.61 -29.25
14.15 -23.06 39.09 9.15
14.28 7.03 1.55 22.53
15.21 -14.77 -15.89 -21.32
16.89 -18.55 12.13 -1.93
14.77 6.86 8.18 3.61
16.64 -47.63 -21.37 -1.07
13.83 -49.96 32.55 -17.58
14.84 -52.11 10.15 -35.03
12.86 -44.89 38.94 -15.95
15.66 -13.82 28.85 -17.25
12.98 -32.08 18.25 -18.64
14.86 18.92 -38.98 -1.45
13.77 -35.0 -0.64 1.52
13.84 -25.06 22.45 10.29
13.12 36.84 -68.21 -15.34
18.31 0.16 -21.14 10.85
15.35 -31.35 5.2 -15.4
14.95 -1.08 -10.46 7.72
14.26 -11.55 33.35 -5.22
13.54 32.76 -41.3 -23.86
14.33 -8.42 22.43 -6.06
14.68 -19.48 -14.84 -6.54
16.84 -6.45 -59.06 15.61
13.75 18.83 -12.16 12.95
14.54 -30.88 -53.83 21.16
11.56 10.7 -15.75 16.99
18.16 19.01 -16.75 8.37
13.78 -62.51 -23.28 18.58
15.94 61.27 -75.94 -66.55
15.75 128.97 -76.72 -133.26
15.47 -12.23 -23.74 6.34
14.0 -58.67 -59.43 44.57
15.19 19.57 40.57 12.05
15.05 31.36 -43.22 -7.57
11.69 29.97 33.73 23.38
12.99 -7.2 -35.12 5.97
13.06 -22.53 -15.28 2.68
11.58 -74.47 -51.78 25.28
13.79 -60.74 -17.67 1.63
11.4 -19.0 -26.45 10.75
11.57 -43.9 -41.25 14.5
11.66 -43.12 -11.92 12.0
13.97 -64.65 -9.26 -15.49
15.41 12.3 -15.63 12.84
16.01 -136.75 -75.49 121.99
11.96 -50.66 -9.52 -25.71
17.56 5.63 2.68 8.1
14.19 -22.01 7.01 5.0
12.86 -31.62 23.84 -3.95
11.79 -18.38 -6.29 14.53
17.77 -0.64 -39.53 13.92
17.11 -9.48 -38.71 19.5
12.24 -30.71 -27.66 -5.51
12.14 -8.14 26.12 -11.81
14.87 8.76 3.82 2.25
11.94 -37.98 31.35 -14.71
14.51 -7.87 -27.85 0.63
14.05 -7.04 -6.84 -5.6
14.37 4.99 6.27 -17.96
14.81 -0.91 -12.35 -7.04
14.26 12.23 -12.74 2.63
12.59 -29.69 -42.64 -2.61
12.29 -21.5 -30.98 -13.44
14.2 0.91 20.94 -9.78
14.87 15.88 -23.56 -1.76
11.37 -6.26 -37.3 -5.68
12.33 -23.64 -21.87 -5.63
11.55 -6.0 -12.72 -4.14
11.48 -25.14 -44.62 3.42
13.95 -19.65 -16.78 -14.93
11.24 -19.12 -10.3 -8.37
12.43 -31.65 -26.86 8.43
13.98 -5.32 -20.74 -21.12
14.65 -29.9 -63.97 9.6
15.62 15.3 -80.06 -22.04
14.99 -33.59 -6.04 -33.68
11.87 -38.36 -28.87 -5.81
13.64 24.93 48.95 26.09
15.57 24.35 40.12 22.8
14.81 -21.79 4.51 24.03
14.42 -12.15 -0.14 2.67
14.65 -25.77 38.03 4.55
13.09 -64.45 5.22 -52.42
13.65 -39.11 34.64 -22.8
13.25 -3.32 -11.08 -7.59
15.26 -6.62 50.47 -2.9
15.5 -12.67 33.6 -0.08
14.27 10.06 -16.78 -3.49
12.45 0.13 -6.55 2.29
15.05 -27.61 -23.33 5.66
13.84 -25.24 16.17 8.24
14.02 -24.13 21.99 -2.82
15.51 -20.03 -43.87 -17.24
10.68 -32.55 50.44 -23.33
14.18 -2.61 -51.21 4.55
13.24 5.31 -23.25 -0.78
14.08 2.79 -8.55 -13.38
14.25 -19.89 -25.33 -18.63
13.67 -22.41 13.14 2.5
15.26 -20.84 22.53 -0.89
13.03 -48.35 19.11 8.48
14.52 -5.96 -59.04 2.37
15.8 -39.44 -77.1 16.1
15.07 -3.74 -46.87 -7.65
15.45 -21.46 -4.18 1.64
15.54 -48.74 -13.04 -1.78
13.78 -40.83 -3.59 -0.16
17.0 16.22 -38.17 -11.61
14.53 -0.11 -47.11 -3.72
15.68 -33.36 -19.15 -27.84
14.12 -9.85 -46.14 1.14
16.03 1.32 1.48 -18.63
12.97 16.3 17.43 -10.93
14.81 -39.68 -11.45 33.95
13.06 13.97 18.98 12.27
13.9 -80.87 -30.44 22.83
12.1 23.75 -47.08 -18.0
14.23 60.91 40.29 30.86
14.63 -20.22 -24.57 -3.4
13.77 34.99 -38.34 -32.28
14.1 -34.53 -63.78 3.68
9.32 -73.15 34.74 -10.12
12.81 -69.73 5.55 -52.93
14.25 -2.78 40.95 15.86
14.72 -56.03 17.14 23.76
14.47 -24.28 11.28 -0.39
12.86 -21.83 14.65 -16.22
14.54 -33.02 -31.68 -23.09
15.84 13.36 4.42 1.5
13.01 -30.17 -30.42 -15.38
14.76 -49.3 28.12 -6.17
15.05 -5.98 -20.9 2.94
12.89 -95.57 -30.34 66.94
12.84 -78.64 42.94 -44.98
13.14 -36.92 20.23 -31.66
14.12 -30.82 43.69 -10.12
13.59 -28.2 -9.8 5.43
13.39 -29.12 8.14 -14.6
12.46 -11.49 -6.69 2.05
12.97 -10.76 8.71 -3.24
15.94 0.58 -14.06 11.24
14.19 -27.48 -21.31 -14.36
15.17 6.65 6.1 -24.0
13.6 -18.43 -16.79 8.71
13.11 12.75 4.04 -15.89
15.45 -11.97 -18.43 -2.35
13.13 -24.33 -34.34 -2.75
15.1 7.82 -12.74 -0.06
13.1 0.11 -26.01 4.3
13.37 -18.82 -52.94 6.11
12.56 -29.14 28.89 0.74
15.32 -24.0 -5.27 -11.97
13.63 -22.98 -33.14 6.33
12.92 -44.07 -6.58 -10.18
14.38 -28.16 -11.85 -9.94
14.64 -34.04 -58.2 20.75
12.4 -5.73 -47.9 13.93
14.49 -28.09 9.29 -27.15
13.17 11.94 -50.25 3.04
13.63 5.98 -34.1 0.43
14.27 -1.59 15.8 -10.35
15.06 21.55 -62.25 -8.93
13.05 -3.31 -13.08 3.96
14.35 -1.03 19.26 3.91
13.46 -9.23 -45.13 -24.72
14.8 -9.78 7.31 -10.54
16.18 13.51 8.43 -6.51
12.5 -5.59 -4.9 -10.26
14.95 -17.86 -23.56 -16.77
14.99 6.97 -29.16 -17.21
14.14 -6.69 -60.9 -1.54
14.16 -11.61 41.41 -2.02
14.33 13.32 -10.97 -11.31
15.3 3.43 -28.76 -13.2
12.75 0.84 11.62 8.15
13.03 -17.53 -12.82 5.69
13.78 -9.54 -1.67 -9.92
13.56 -4.72 12.8 -20.2
13.86 -5.28 -15.57 -1.16
13.86 -20.67 -23.97 -5.7
16.17 -7.46 -43.5 -0.72
14.22 -19.65 6.92 -1.32
13.48 -10.38 -5.98 11.06
16.2 -15.73 -19.78 -4.89
15.05 -30.76 -16.08 -10.64
11.02 1.83 -34.89 8.5
11.21 -6.93 -29.37 -3.42
12.11 -12.82 -42.12 2.12
15.85 -6.51 -66.47 -2.44
11.91 -8.91 -8.67 -9.9
10.9 15.83 -12.72 -16.15
13.15 -1.57 4.92 -15.75
15.71 1.28 -49.92 -6.88
16.08 -4.1 -19.88 7.83
14.52 -1.77 -23.77 -6.03
15.3 -1.85 -40.51 -2.83
11.61 -14.08 -55.31 10.86
13.48 -9.72 7.22 -20.36
13.85 -1.0 -17.45 1.17
13.07 -23.12 20.03 8.91
14.16 11.13 34.12 -1.4
13.63 5.48 -24.34 -1.21
12.92 -3.28 -10.93 -19.27
15.04 18.91 13.53 4.15
13.15 -2.25 -41.33 -6.79
14.74 -68.54 35.9 -28.4
14.44 -33.93 19.55 -13.68
13.5 -16.5 -14.62 15.38
11.75 -52.86 -14.97 2.07
13.36 -13.0 -17.12 -8.58
14.56 -23.71 8.22 -13.27
14.36 12.58 15.94 14.84
13.49 -44.1 18.7 -19.78
14.23 -18.81 5.08 -1.5
13.5 -41.9 39.45 -27.68
12.41 -47.57 -15.52 5.11
13.43 -46.35 -11.04 8.35
14.09 -13.59 11.51 -15.47
13.07 -23.46 -0.34 -19.87
13.37 -36.89 -10.15 -0.43
15.12 -20.49 17.54 11.56
13.82 -38.57 0.58 -12.56
14.17 -31.66 49.17 -16.85
14.15 -52.59 17.5 -13.57
13.85 11.27 41.55 20.1
13.12 -39.74 52.2 -34.09
14.54 -64.65 1.82 1.19
14.4 -1.83 4.6 2.86
12.88 -33.51 -11.12 3.59
14.81 -44.02 43.5 -25.28
13.46 -51.1 -51.24 32.18
14.72 -19.61 22.79 -2.99
12.61 -56.51 1.96 -15.04
14.77 -43.42 2.4 -0.09
13.03 -32.86 2.74 0.79
15.53 -1.57 -35.56 -5.6
14.77 -107.18 -60.56 69.83
16.32 15.95 -32.46 -10.63
16.78 -30.15 -69.28 11.15
14.6 1.56 -10.89 -6.25
12.04 -5.97 -3.08 -18.22
14.89 -24.23 -0.65 -15.97
14.27 -9.63 -74.41 -7.85
14.79 -15.69 -16.31 -16.21
15.62 -28.07 -65.68 -4.45
16.21 26.2 -39.65 -21.15
14.36 -21.54 1.14 2.43
15.61 -10.58 -13.28 -10.77
16.2 -4.68 -12.58 -5.88
11.6 1.42 -19.38 -19.74
15.7 -36.35 -60.03 15.72
17.89 -30.0 -54.3 -7.71
14.56 -16.55 -44.22 -0.35
16.87 -4.0 -25.07 -17.19
17.77 -17.99 -53.64 -5.02
15.23 -5.93 -37.46 0.52
16.06 -48.33 -44.29 16.51
15.35 -13.95 -27.94 9.38
14.84 -14.89 -0.41 -14.71
15.67 -35.8 36.8 -21.69
14.71 -34.56 29.39 -23.08
13.64 -26.39 -18.29 -4.55
15.47 -15.38 -53.51 5.71
14.44 -1.9 -59.42 -10.33
15.42 -4.25 -41.33 -5.62
15.5 -5.92 26.41 -31.25
13.2 -9.22 -15.78 -19.57
15.87 8.38 -20.46 -10.77
13.98 -17.41 -48.32 -1.27
14.36 13.68 -27.27 -6.59
11.0 -20.59 -6.39 -10.2
15.36 6.67 -34.98 -7.63
15.36 -20.37 -51.38 -0.4
16.13 -6.74 1.41 -12.7
12.15 -36.45 -4.92 34.56
14.34 -31.91 -7.9 27.79
13.8 -7.13 -1.76 16.33
11.57 -46.25 5.33 5.94
14.73 -53.04 10.66 -14.47
14.82 -75.17 -10.48 16.68
13.61 -33.18 45.28 -11.44
13.24 -80.6 16.51 6.89
13.45 -40.41 3.94 15.03
11.75 -80.75 49.08 -34.21
11.86 -56.98 25.83 -12.96
11.62 -34.05 -31.61 33.87
13.1 -32.12 -46.87 33.76
15.03 -41.67 -31.11 15.24
13.72 -36.89 -9.42 0.35
15.87 -2.77 -13.87 24.32
16.78 -40.63 -3.25 36.68
13.49 -54.44 -17.89 15.9
12.82 -45.44 -17.48 13.02
18.21 -35.92 -23.42 -3.19
13.73 -56.59 -29.7 24.11
15.93 -40.5 -15.92 10.31
16.19 -50.0 -50.87 35.01
14.65 -58.7 24.37 -51.79
12.01 -21.76 11.51 10.6
14.14 -46.77 -20.01 23.12
14.57 1.57 37.67 23.1
12.49 -75.47 25.33 3.17
15.19 4.4 17.09 25.23
13.67 13.37 28.79 21.1
12.56 -35.14 15.45 -12.9
13.03 -52.46 34.76 -22.33
12.02 -39.74 -7.77 2.64
13.75 -11.07 22.43 -1.23
14.73 -29.84 -38.88 17.6
12.43 -22.85 -13.66 31.15
14.46 -15.16 18.24 23.58
14.14 -63.62 43.99 -35.05
13.04 -19.68 -14.78 27.84
11.05 -31.67 -23.61 -17.36
12.48 -8.73 -44.32 -30.88
14.28 -13.74 -9.65 -2.34
15.52 7.19 11.11 -11.81
17.59 18.81 -11.7 -4.86
14.38 -38.81 -17.6 -17.45
14.97 24.69 -50.17 -7.92
13.5 -24.54 -3.01 -6.93
15.1 -12.06 10.16 -18.63
14.58 22.66 -36.15 3.63
17.22 -5.53 6.54 -28.33
14.02 -7.12 -5.08 -35.14
15.42 10.63 47.79 -7.1
15.31 -51.52 -75.77 28.74
15.69 -1.59 -4.97 -11.46
14.39 -23.76 23.71 7.29
13.51 16.14 -24.64 11.09
14.96 28.96 -42.75 -17.81
13.92 -67.81 -10.24 -3.98
13.56 25.79 -51.14 1.98
14.31 -46.97 -1.34 -1.44
11.44 -3.33 26.0 11.24
12.41 24.9 -15.35 -29.39
12.33 -0.35 22.4 22.06
14.16 -22.23 9.39 -16.9
14.23 -4.01 -21.79 -21.29
13.24 -32.49 -25.26 3.34
14.82 -13.11 -49.39 3.7
9.92 -4.63 6.91 21.58
11.99 -15.76 -10.5 22.27
13.72 -4.17 -19.41 -21.84
13.69 19.79 -29.9 9.12
12.57 4.6 -22.63 -7.12
15.41 31.74 -42.24 -20.36
14.12 -10.98 -48.54 1.04
17.04 -12.93 1.03 3.49
12.97 -19.19 -75.06 14.77
11.04 -21.22 -13.97 -10.55
12.87 -24.03 -18.77 29.23
13.84 11.27 -71.96 -17.62
12.7 10.05 -11.62 11.6
13.91 -38.58 -43.08 7.25
14.2 -7.41 -51.32 -2.66
14.67 -11.28 0.65 -18.47
10.45 -63.26 -25.79 -32.2
14.53 -15.27 -23.27 -2.07
12.54 -23.64 42.39 19.0
12.94 -41.26 4.04 -13.1
14.94 49.53 26.92 21.64
13.41 -6.93 15.93 -22.51
12.77 -3.3 7.67 -1.72
11.01 -48.09 2.15 -19.03
14.73 -40.38 -51.48 23.38
14.08 -48.56 -12.21 3.7
15.07 7.71 -43.71 -23.81
15.73 6.93 -72.43 -21.0
12.91 -43.79 -9.62 -2.6
14.07 -3.43 15.3 -0.65
14.4 -40.95 19.47 -24.92
14.35 -27.9 -51.59 6.3
10.78 -0.35 13.0 9.19
12.61 22.25 20.93 1.85
12.53 -25.43 21.73 7.66
14.87 -7.21 35.91 -11.63
13.4 -27.93 -40.35 -10.76
14.8 -34.36 -17.6 -14.41
14.64 1.87 15.22 -9.86
13.77 -26.64 25.75 15.92
14.44 -11.19 19.42 -11.22
15.2 -2.24 -25.98 -7.55
9.81 -61.8 -7.76 -7.23
13.85 14.99 7.2 -12.59
12.14 19.01 -18.75 2.97
14.54 4.67 -6.66 -1.08
14.13 11.08 -10.43 7.55
16.78 21.37 -22.76 -9.15
13.87 -50.41 -61.83 62.59
14.36 39.28 -15.94 -18.91
12.69 -48.9 -51.53 16.54
14.52 -10.36 -14.85 -0.25
8.39 33.25 -8.31 1.55
13.76 15.89 23.07 8.96
14.71 16.13 -44.33 -4.96
14.65 17.1 -2.49 9.93
13.13 -9.1 -9.64 8.62
15.35 -17.53 -39.74 -27.04
11.52 4.44 23.73 -1.21
15.02 15.77 9.92 12.58
16.8 17.51 -46.49 -36.97
17.03 -10.19 3.35 16.54
18.04 -14.93 -20.57 19.43
16.97 -7.31 -28.33 -2.38
17.41 5.39 -17.85 10.9
13.22 -14.89 12.3 -3.65
16.68 -18.46 -15.27 20.92
17.11 4.73 -58.73 7.85
17.75 -45.04 -46.95 24.86
13.44 -48.31 -22.66 -11.29
14.2 -32.56 -62.75 9.27
12.15 -36.04 -59.16 37.48
14.73 -42.02 -18.9 0.11
15.78 -0.47 -80.92 -11.94
14.77 -72.04 -56.6 39.56
15.12 26.3 -13.25 -8.82
14.1 -10.04 6.96 -5.77
16.8 10.08 -34.81 2.23
13.35 -19.04 -53.25 16.43
16.09 -15.99 -11.98 13.77
15.82 -142.09 -78.3 131.12
16.17 -103.76 -72.78 86.73
13.55 -40.05 -48.27 1.45
11.92 -2.01 -61.16 -14.3
14.3 5.49 -34.62 -30.26
14.97 -31.21 -26.23 -17.44
16.25 2.4 -80.98 -14.98
14.29 -8.85 -61.74 -6.46
15.24 -110.29 -81.73 88.16
14.38 108.81 -56.18 -90.49
13.85 -11.76 -30.39 -10.44
14.77 -24.76 -39.71 7.19
12.15 -1.64 -75.77 17.93
13.07 2.94 15.5 28.51
11.66 4.09 0.91 13.05
14.18 1.83 5.22 26.04
13.05 -24.04 14.97 8.35
11.72 3.32 -21.27 -8.11
12.29 -42.91 -40.37 3.58
13.41 -5.6 -25.97 -15.21
13.34 -49.01 0.72 -31.43
12.24 -49.33 -1.31 17.98
13.81 5.56 -10.89 -11.76
13.72 -47.87 6.58 -2.45
15.01 -42.35 -13.74 5.16
14.89 -2.97 25.87 22.03
14.06 7.03 38.73 8.92
14.0 -2.25 -12.7 12.57
15.35 9.69 15.28 8.14
13.71 -24.25 52.46 2.55
14.15 -42.95 -2.77 1.87
13.69 -7.82 30.43 19.62
12.52 -26.09 -9.57 8.61
12.46 -74.46 55.13 -28.82
11.46 -89.43 23.91 -3.91
10.71 3.29 19.96 20.57
11.59 -102.14 -33.31 30.29
13.22 -60.53 -1.88 21.93
15.3 -41.0 -23.19 22.85
13.56 -27.31 -0.58 37.61
13.72 -53.72 -36.1 24.84
12.2 -49.06 -7.82 -7.58
14.44 6.77 -7.27 17.45
11.19 -27.45 -2.88 3.56
13.49 -49.17 -5.8 24.82
12.08 -24.64 -11.69 2.61
13.26 -68.75 -44.02 52.2
14.57 -28.27 -16.19 22.9
15.2 -33.12 -9.45 6.05
14.06 -29.3 -19.39 27.95
12.36 -41.99 -14.27 26.63
15.16 -34.36 -40.46 10.05
14.59 13.02 18.52 16.38
17.45 11.02 5.78 11.73
17.63 22.81 42.24 36.39
17.43 11.22 41.88 8.45
13.27 16.49 -8.82 -2.21
15.61 -20.61 0.9 2.25
14.33 -4.21 -28.32 2.04
10.83 -38.39 22.58 1.18
13.86 -23.94 -55.75 7.66
15.51 0.17 -31.74 -9.17
13.4 -40.65 57.83 -15.75
13.31 -18.81 -13.09 17.52
13.7 -33.61 18.48 29.44
15.11 -10.36 -2.44 18.65
14.44 -12.93 -47.01 6.87
14.52 -43.37 8.56 8.88
14.72 -27.17 -3.64 6.94
11.17 -77.51 43.72 -44.14
12.45 -22.0 28.34 3.41
14.34 -37.49 27.49 4.24
15.87 7.35 -4.54 -0.3
15.87 -15.66 -28.22 4.16
15.29 9.99 -13.87 1.44
14.54 2.55 -9.98 -12.16
17.84 112.4 -64.52 -97.86
16.24 21.12 -31.49 -3.6
13.13 -28.08 21.79 31.59
11.62 -45.84 15.39 34.35
11.81 -13.57 11.0 7.02
13.22 -34.96 -40.09 25.67
12.66 -65.32 -39.87 2.53
16.2 -20.92 -2.99 14.88
13.22 -30.55 39.25 -37.62
13.4 -66.93 -2.28 -18.61
14.72 -24.37 15.15 -31.98
12.26 -45.27 -37.52 10.44
11.76 -63.28 -12.36 -4.43
14.31 -17.88 18.71 -26.78
13.23 -45.83 22.31 -24.8
13.66 -27.53 24.02 -29.55
13.39 -16.81 -59.1 -12.35
14.84 -40.9 9.63 -7.36
15.08 -63.06 35.48 -31.33
14.52 4.91 -11.55 1.72
14.61 -8.01 26.17 18.93
11.94 -23.86 3.21 -5.65
13.87 -2.11 6.19 9.85
14.36 -30.12 -9.78 5.76
11.23 -51.63 6.8 -0.18
15.75 -40.94 -52.92 29.33
10.89 -13.83 -24.35 9.46
13.85 19.91 32.53 6.33
13.33 7.16 29.98 12.2
13.26 -30.79 9.97 -15.84
14.68 -13.2 -4.07 0.9
12.11 -10.85 -0.7 -0.41
11.98 26.03 -12.75 16.02
12.62 -10.6 -17.06 11.44
11.7 -28.72 -50.97 14.41
13.74 -7.99 -40.82 13.42
11.0 19.6 6.95 27.65
14.98 -5.46 -13.67 -12.16
12.44 -34.34 -53.01 3.84
12.02 -45.88 6.17 8.67
14.0 -28.83 -54.99 11.66
12.28 -6.59 27.99 2.61
13.52 -92.74 -73.3 55.37
15.78 -101.24 -81.01 68.42
14.77 7.89 -24.52 -6.25
13.63 -58.54 -38.27 16.44
13.58 1.98 -0.64 -9.16
17.83 34.8 -35.13 -9.71
14.8 -43.24 -14.51 -12.44
12.17 8.63 3.11 -10.82
15.24 3.0 10.48 -7.03
12.12 71.09 -46.93 -31.52
16.19 -0.36 -36.1 0.79
14.1 -31.58 -27.05 -10.13
15.05 18.63 -35.58 12.28
14.47 -10.0 5.7 9.35
13.47 -15.55 -5.06 1.78
12.53 -1.54 -14.57 -10.51
14.27 -7.11 8.49 13.72
14.13 6.96 -52.4 -8.82
15.87 -13.85 -52.73 3.61
15.39 -8.02 -50.24 2.94
17.21 -37.68 -82.91 39.35
16.97 -30.29 16.48 6.21
16.55 -15.79 -66.39 2.82
11.58 17.31 -46.82 -4.66
14.89 -40.31 -27.4 2.81
14.51 13.68 -38.86 -3.84
13.64 -20.08 8.39 -16.2
13.41 -29.7 34.7 -31.53
11.37 -14.91 36.79 -16.05
13.85 -38.23 -29.25 9.32
12.56 -25.95 -31.56 16.4
13.42 -39.57 -17.54 -1.22
13.94 -21.58 -27.13 4.0
13.14 -7.23 -20.65 -15.97
14.06 -25.11 7.25 -8.62
13.46 -40.43 -14.68 1.29
14.25 -37.38 -10.77 0.37
11.12 -49.71 27.12 -27.26
13.75 -18.58 6.94 -11.2
13.62 -12.97 -1.89 -6.52
12.77 -26.56 16.28 -9.09
13.6 -35.78 -1.88 -11.72
12.97 -46.36 32.65 -43.15
11.21 -54.26 37.86 -41.34
14.32 -35.6 -48.73 15.35
13.35 -32.46 17.53 -23.0
12.96 -7.46 -24.17 13.15
11.62 -42.17 7.75 -13.09
13.76 -43.61 -12.94 2.49
12.07 -48.19 -25.37 -2.11
14.34 -13.77 7.74 -4.34
14.47 -17.13 -17.48 -7.49
12.96 -34.01 31.14 -26.68
14.26 -19.83 -25.63 1.24
13.17 -26.3 -0.16 5.32
12.46 -37.45 28.27 -21.06
14.0 -44.72 -17.98 5.05
13.27 -36.16 -43.99 10.49
14.31 -36.11 -9.5 -7.69
12.98 -38.81 -2.4 -9.65
11.22 -46.22 27.27 -35.72
13.19 -33.85 -15.88 -1.36
12.56 -25.71 2.35 -15.5
14.0 -15.21 -19.14 -3.74
12.26 -26.5 56.81 -15.05
14.02 -13.12 23.58 -10.96
13.65 -8.62 3.9 -14.06
12.22 -16.12 35.73 -24.03
12.23 -46.05 -0.79 -7.06
12.44 -41.88 10.67 -34.49
12.46 -52.93 33.91 -34.55
12.22 -22.59 -29.08 5.54
12.21 -43.93 27.46 -20.73
13.74 -45.34 -44.93 22.22
12.28 -36.79 -2.32 1.37
12.96 -55.68 37.11 -42.87
14.8 -50.4 41.46 -36.92
12.01 -40.53 36.73 -19.53
14.79 -26.06 -20.6 6.93
14.99 -2.89 -27.23 -3.87
15.61 3.92 -32.61 -0.49
12.67 -18.47 -15.83 2.97
10.92 -53.92 -13.68 -13.66
13.78 -42.02 11.96 11.58
14.3 -0.1 -18.25 8.98
13.31 -8.62 -16.0 13.37
13.39 -16.32 13.86 -9.68
10.75 -10.16 -43.01 23.23
12.62 -56.27 12.72 27.76
13.29 2.7 21.18 8.88
10.6 18.41 -11.86 0.99
11.15 -22.96 -21.51 -3.01
14.23 -16.42 1.47 -12.89
13.51 48.97 -61.77 -45.44
13.63 -23.87 -9.93 3.82
13.17 -40.85 52.85 -17.77
13.53 -22.78 -11.92 -10.59
13.21 -4.74 -3.37 1.92
13.86 -16.97 -37.0 -6.14
12.24 3.08 -55.33 -18.01
10.85 -28.25 3.18 -13.64
9.92 -13.87 -22.24 1.82
13.34 -27.95 -68.8 23.29
12.78 -0.36 -14.54 3.26
10.72 -12.83 13.49 -5.65
12.7 11.96 -46.79 -6.18
12.01 -2.71 -25.66 3.73
13.06 2.69 -45.36 8.17
14.34 -17.14 -23.52 -1.62
11.88 6.59 -47.82 9.37
15.36 -10.39 -34.07 1.7
11.68 -2.27 -16.04 -11.01
13.91 -23.29 5.13 -21.3
14.52 24.58 -19.18 14.41
12.72 -14.63 49.41 -4.86
13.85 6.74 -2.92 -1.39
16.35 -13.7 -19.14 -6.97
12.67 -14.7 -12.52 -13.04
12.87 -40.7 -41.91 2.8
16.08 28.14 -76.15 -22.86
15.73 22.69 -52.47 -10.24
12.86 -20.76 -17.15 -7.19
10.27 -11.86 -23.66 -1.28
13.78 -13.07 -32.96 -6.4
14.64 4.88 -59.09 11.9
12.59 -6.14 -34.36 -6.89
15.1 -21.73 -5.4 -8.53
12.14 -13.75 29.33 3.3
11.29 9.07 -5.19 -12.82
12.45 -25.1 1.31 -6.95
17.38 13.33 -31.79 4.28
12.38 -4.77 -4.89 -2.05
13.01 13.92 16.19 0.94
13.77 -16.8 14.02 -9.74
11.57 -37.78 -24.25 3.35
14.46 11.52 -22.33 -0.02
13.94 -14.4 -55.79 -3.84
15.04 -23.99 -20.64 -13.1
11.95 -16.02 -15.19 -11.39
11.76 6.3 20.94 -2.93
12.45 -13.23 -49.92 11.4
11.83 13.84 -56.46 -15.43
15.76 -1.2 -27.62 -3.36
11.62 -0.78 1.82 -9.39
14.36 14.63 -17.56 3.22
10.97 -14.62 10.91 -19.0
13.26 6.01 -30.98 -1.83
14.59 14.22 -55.77 -10.89
14.29 -17.18 -48.06 9.52
12.38 -18.82 -18.93 -6.03
14.06 -6.13 -47.6 19.78
14.15 -11.64 10.75 -26.65
14.21 -20.69 8.16 -16.54
12.07 10.41 -24.99 -15.1
13.94 -32.21 -43.19 15.19
13.66 -5.1 4.78 -2.82
14.15 -11.91 -30.35 -2.97
14.06 -5.16 -8.51 4.3
12.53 -3.8 11.8 -11.33
12.71 -31.13 25.17 -16.78
14.48 2.22 -21.94 2.02
14.6 -6.02 -2.3 -13.64
14.21 -49.93 -12.26 11.42
13.63 3.75 -39.28 9.87
14.63 1.43 27.64 5.61
14.3 -20.11 30.26 -14.34
14.17 -3.16 -29.62 -1.49
13.96 6.99 -17.35 1.2
12.3 -28.88 9.72 -16.91
13.83 -17.7 -52.61 6.15
13.53 -12.3 -24.36 6.85
15.8 -14.22 -11.94 -7.88
15.36 -16.07 -43.42 16.36
14.31 -11.6 11.4 -11.91
16.85 -23.79 -49.41 14.28
15.79 15.77 6.6 3.08
13.6 -3.45 -19.66 28.79
14.78 -46.69 -9.82 11.78
14.25 -35.55 24.17 21.2
11.09 -80.57 13.85 10.07
12.06 -53.04 -63.59 53.06
11.75 -58.21 -3.2 -0.53
14.72 -6.87 -11.79 4.15
15.03 9.06 -31.9 -8.79
14.0 -9.17 21.99 -4.35
14.86 -34.77 -59.57 15.85
14.09 -36.94 -75.13 36.98
15.68 -49.91 -72.68 28.56
12.6 -3.5 -58.24 12.28
16.92 7.06 -59.71 -6.47
13.47 -48.55 -48.83 16.86
15.95 15.31 -22.02 -3.59
12.0 -73.89 -61.45 40.02
15.93 16.4 -11.06 -5.89
15.98 -29.31 -53.73 -0.76
15.07 -7.83 -36.98 -8.41
15.91 -22.65 2.53 -22.95
13.57 -3.52 22.86 -21.14
12.78 -8.61 -8.84 3.99
16.97 -33.92 -39.2 7.9
15.71 6.7 -34.99 -9.77
12.97 -56.93 -57.7 28.7
14.87 -27.21 -58.21 13.22
15.78 24.59 17.1 -8.39
15.41 -25.64 36.04 -23.5
14.01 -24.22 -4.15 -1.72
14.6 -33.5 -28.92 11.66
12.58 -7.98 20.5 13.17
13.45 -31.07 -11.7 26.34
14.16 23.25 -64.75 -0.64
13.73 6.11 -24.76 3.87
13.4 -23.97 -27.5 15.26
13.13 0.75 33.79 7.87
14.64 -11.97 35.51 13.74
15.74 -10.03 -1.95 -0.11
10.6 -46.96 -11.03 -12.81
14.32 -30.37 23.93 -22.91
14.03 11.74 -23.96 -2.02
11.75 -77.78 5.78 -43.48
13.96 2.48 -11.78 -20.46
11.77 -43.54 16.37 -26.75
12.88 -81.1 19.04 -21.67
14.69 13.16 36.17 26.19
11.7 -39.78 5.61 3.64
14.17 -2.61 -15.08 16.45
15.07 -20.39 21.54 7.01
12.94 -40.92 -27.82 -5.45
13.65 4.76 -12.22 -2.98
13.99 -49.86 -38.55 12.55
12.58 -0.02 36.59 8.05
14.34 -33.4 -31.71 3.31
13.69 -57.33 -22.35 7.98
13.02 15.54 -48.46 -4.22
14.75 3.52 25.33 -14.36
13.96 -19.38 -45.44 1.0
12.75 -28.98 11.95 -6.74
13.56 -1.59 26.72 4.5
14.69 -21.08 1.93 -7.42
14.04 -59.13 -53.13 40.38
16.05 17.65 -25.51 -12.65
13.5 9.31 -6.89 16.88
13.23 -16.08 -22.08 -7.34
12.02 -31.19 16.51 -3.56
12.64 -26.17 -3.73 17.92
12.36 -11.37 24.44 -8.86
14.01 -36.87 -5.75 22.52
16.41 1.47 21.84 2.09
13.29 21.72 56.62 16.22
12.56 16.7 -3.8 -9.31
15.51 -10.66 -5.2 9.19
14.18 -51.03 5.42 2.84
12.83 -49.05 30.51 -18.46
13.8 -17.06 13.53 -4.46
14.67 1.78 15.65 -6.9
14.31 46.28 -29.21 10.06
14.24 -12.03 9.99 35.0
13.7 -9.47 32.27 13.94
15.25 -40.66 6.35 -33.91
13.52 9.88 -6.94 4.51
16.17 5.77 -21.68 -4.42
13.15 -49.46 20.38 -24.48
16.32 -43.75 -10.49 -19.22
11.82 8.28 -18.9 19.82
11.76 1.79 7.16 -5.0
16.57 12.4 -24.94 -0.05
15.23 68.36 -46.49 -47.12
14.86 -27.3 7.47 -10.46
15.97 -34.14 -27.68 13.64
15.72 -22.92 -35.06 10.15
15.22 -45.61 -26.22 13.77
15.0 -41.19 -31.49 14.25
12.99 -94.85 -63.92 64.38
14.59 -15.02 7.21 8.81
15.78 -3.36 -25.25 0.4
15.61 -30.97 -7.31 10.02
13.51 -33.56 8.28 8.43
12.49 -6.44 -21.45 24.9
14.88 -51.65 -22.09 7.36
14.57 -50.08 -6.74 12.35
13.93 -44.2 12.7 20.99
14.62 -32.19 -19.65 8.48
12.98 -21.14 14.83 15.66
15.29 -31.97 -30.35 17.44
15.44 -26.13 -12.09 -1.67
16.32 -50.27 -22.64 33.72
15.6 -15.3 -63.81 15.54
15.65 -60.96 -40.89 19.89
15.26 -17.4 6.01 22.57
14.43 -12.8 11.19 -17.59
14.08 -17.31 10.35 14.27
14.31 -53.95 -35.14 19.96
13.66 -74.7 -35.14 45.12
13.83 -17.56 -12.23 24.87
12.78 -41.54 -35.94 31.04
15.35 2.95 -1.64 0.24
14.68 -21.89 18.24 -14.16
15.56 -34.41 -20.44 9.62
12.59 -25.2 -39.68 24.34
14.71 -35.92 -19.75 -5.73
13.45 -49.29 -5.58 21.26
14.02 -54.89 -25.0 14.57
15.26 -16.83 -11.7 2.87
15.98 -42.45 -25.48 12.23
15.14 -31.67 -8.2 1.38
12.55 -40.47 -2.13 1.31
16.47 -16.3 -19.71 -3.72
13.95 21.34 59.49 18.67
16.78 -22.28 -1.07 -2.14
13.68 7.53 3.99 15.5
14.97 -23.47 -4.01 4.02
15.34 -44.36 -10.25 4.13
16.27 -38.17 -11.25 19.47
15.31 -31.78 -56.65 7.54
12.21 -5.75 -14.28 12.19
14.66 -15.87 -26.34 -15.05
13.75 -16.3 -18.23 21.06
13.66 -36.24 -14.65 2.33
15.49 -7.95 -17.24 -0.1
13.07 4.21 28.98 14.5
14.02 -37.12 0.85 8.65
17.39 -10.43 -21.17 -17.06
14.64 -28.49 -30.8 9.42
15.69 -31.59 -44.41 25.47
15.41 -31.81 -31.16 0.52
14.13 -37.94 -15.16 17.29
13.72 -12.83 11.54 -12.26
15.02 9.81 -27.75 1.62
13.63 -5.46 -26.42 12.91
12.67 -25.97 -28.57 9.05
11.87 -0.22 -6.26 -4.35
14.9 -17.87 12.81 19.8
16.13 -13.21 -43.06 16.21
11.66 -31.63 -45.3 33.12
14.62 -22.81 -13.47 15.89
10.18 -32.04 -15.92 19.43
13.86 -42.41 13.11 -3.66
10.57 -38.51 -4.83 -5.72
14.63 -26.57 22.22 -13.75
10.42 -54.14 -28.07 5.48
13.53 -29.25 -55.21 31.99
12.85 -28.75 21.41 8.43
16.12 -3.98 -36.96 20.94
11.0 -47.67 -12.0 28.76
16.57 -21.43 12.81 1.12
13.01 -23.87 41.71 15.42
15.77 -33.83 -37.84 32.0
16.03 -39.19 -2.56 0.71
11.5 -28.73 -15.27 7.68
14.32 -8.86 -2.52 11.18
11.91 -37.72 -33.69 21.51
12.82 -16.17 -4.01 24.77
12.2 -66.57 -49.5 54.59
10.09 -59.34 -54.23 55.92
14.76 -68.13 -29.35 32.35
12.76 -6.98 6.92 7.57
14.67 -26.47 -9.79 6.3
16.48 -29.13 -31.53 26.31
12.3 2.35 -5.51 7.55
12.59 -93.74 25.69 -11.41
14.24 -48.23 20.38 2.55
13.41 -85.91 4.59 -42.87
12.46 -82.01 -19.22 5.8
14.38 -75.53 36.75 -54.41
12.67 -70.46 -8.25 11.3
11.47 -70.8 -2.38 -3.42
13.47 -37.26 27.29 -3.18
11.74 -71.39 -0.89 4.83
11.61 -66.29 -7.11 5.55
14.29 -62.29 -0.09 -19.32
13.49 -78.28 38.48 -60.42
11.54 -70.07 -2.53 -10.52
13.56 -75.68 11.95 -25.28
10.07 -74.44 -17.34 15.39
12.55 -68.05 -27.36 -9.61
12.37 -96.78 11.2 22.04
13.1 -48.67 -14.92 20.59
11.56 29.4 -2.12 0.65
11.52 -39.3 29.52 -21.05
15.64 -33.41 -9.13 12.71
11.26 -35.79 32.67 -8.15
14.96 -27.21 -4.03 -7.15
13.13 3.39 33.31 -0.77
14.9 -35.58 23.03 -9.1
13.6 -32.78 3.82 22.56
10.23 -65.25 10.07 -35.53
10.28 -90.8 24.69 -46.11
12.21 -55.03 2.54 -11.2
12.41 -40.98 8.39 17.97
12.08 -33.1 10.86 2.3
12.44 -75.19 51.34 -36.48
14.39 -44.96 -5.15 -19.36
14.23 17.26 -37.01 10.76
19.38 0.22 -34.29 6.64
13.92 -17.82 -4.51 0.32
18.43 32.25 -28.29 -1.49
15.34 -9.71 -16.79 22.83
18.42 -6.78 -7.18 8.25
16.77 15.97 4.38 -14.0
14.05 5.71 0.03 -11.11
14.49 -45.16 -45.89 -5.12
14.57 -35.58 -31.04 -7.06
12.77 -52.76 -49.68 14.28
12.07 -31.74 -9.05 -0.39
13.69 23.27 -46.14 -27.02
12.93 -9.94 -42.61 -5.9
13.59 -8.33 -47.19 -2.71
11.4 -6.87 -20.18 -3.26
14.49 -25.94 -24.81 -12.97
14.14 -6.7 -26.36 0.91
14.97 -28.91 -21.92 -33.6
12.39 -8.56 -55.88 -13.25
14.23 -19.5 -60.46 -24.98
14.35 -34.37 -6.26 -19.4
13.45 2.94 -2.3 -19.63
14.86 -27.74 30.79 -23.22
13.6 -36.95 -21.51 -5.93
14.99 3.75 -7.63 -4.82
13.47 -29.78 -57.75 -0.64
13.37 -62.87 -54.66 10.7
14.6 -52.42 -15.89 -17.32
14.52 -65.13 -7.21 -34.91
14.92 -1.18 -0.08 -20.84
12.32 -39.58 21.42 -29.98
13.64 -17.34 -28.77 -2.82
13.38 -65.17 -32.36 16.0
14.0 -19.69 -42.17 -8.85
13.15 -1.99 -22.8 -13.45
13.95 -55.65 -20.78 -14.86
13.71 -17.29 0.1 -14.14
16.12 -26.56 -32.68 7.7
13.38 5.31 -30.15 6.43
14.62 -27.17 3.72 14.66
10.66 -21.64 -12.05 -10.56
13.6 -18.04 45.56 0.55
14.68 -22.14 1.38 7.1
12.54 -34.01 -40.4 -11.93
13.45 -18.36 0.41 7.56
10.62 -38.56 -8.55 16.11
14.54 -35.67 -20.27 5.4
12.94 -23.37 38.07 -5.06
11.55 -12.94 -14.53 1.78
11.33 -34.96 -20.66 -10.63
13.09 -22.9 -25.7 7.99
14.1 -23.25 -6.33 11.53
14.72 -22.4 7.44 12.19
12.64 -46.02 12.31 -6.44
13.72 -26.58 -43.2 -1.83
15.08 -26.51 -18.55 -2.72
12.35 -36.09 -74.94 3.25
12.86 -15.32 -8.17 -1.17
13.88 -29.53 -31.15 15.94
12.37 -75.59 32.42 -62.62
13.8 -54.57 22.88 13.52
12.8 -14.03 27.37 20.97
14.74 -32.86 -31.57 6.48
12.53 -56.95 33.96 -50.85
11.56 -58.16 14.2 -31.41
14.77 -57.23 46.77 -32.53
10.47 -55.5 12.93 9.7
13.19 -44.65 0.31 -19.21
12.42 -40.83 -4.93 -17.73
14.57 -5.53 -4.79 -4.3
11.11 -57.29 22.97 -36.88
12.38 -8.23 -4.11 1.81
11.31 -32.26 -36.95 9.12
13.11 -14.99 -41.99 -9.55
14.55 -26.9 -38.41 25.62
14.46 -40.95 -27.9 13.27
12.39 -33.0 -4.74 29.44
15.17 -42.11 -48.57 23.18
13.94 -60.76 -33.84 26.72
11.01 -46.4 42.41 -5.38
14.29 -25.66 25.28 15.16
12.8 -46.93 -16.55 20.65
15.13 -30.42 -9.04 30.01
13.23 -46.04 -15.08 29.82
13.6 -42.23 -42.8 38.59
14.69 -10.74 -68.18 -0.08
17.93 -6.71 -51.97 -4.09
16.94 6.12 -30.25 -1.21
14.48 -25.72 -55.14 0.57
14.94 -15.31 -34.8 -3.88
13.6 -5.83 -2.7 -21.37
15.08 -74.71 -79.65 48.13
16.86 11.82 -38.97 -11.21
16.67 -18.72 -9.78 -12.74
13.73 -10.04 20.86 -18.01
16.63 -11.65 -19.38 -11.29
14.9 2.92 2.77 -7.45
16.26 -13.81 -45.11 -14.48
15.7 -22.23 -42.16 5.88
15.74 9.23 -47.35 -7.97
15.28 -10.32 -42.34 3.75
14.38 -5.02 2.64 -16.79
17.43 -0.15 -20.44 -8.34
15.13 -25.84 -61.48 7.07
15.0 9.3 -74.52 -12.48
14.71 -45.08 -42.81 -2.91
16.42 -0.71 -9.52 -3.87
17.62 -7.65 -10.75 -2.63
14.0 9.44 -38.83 3.81
17.05 -3.08 -25.41 -8.83
15.57 -9.16 -46.6 -14.2
15.42 -13.18 -49.51 -12.42
13.67 -13.96 3.19 -18.72
16.79 -15.2 -38.22 -4.18
15.19 49.59 -73.58 -36.73
15.75 -5.43 -57.04 2.68
15.37 -16.54 -22.48 -5.9
17.4 -41.35 -41.76 8.76
16.12 -5.28 -17.69 -14.16
14.39 -40.21 -64.27 15.4
17.62 -2.24 -31.59 -5.8
14.42 -47.85 -58.45 17.59
14.92 -2.29 -29.42 -7.09
14.99 -6.93 -4.73 -0.42
14.75 -22.1 -72.5 4.34
14.23 -26.95 -86.3 19.28
16.86 -18.51 -6.61 9.04
17.92 -5.47 -18.46 4.45
15.31 -32.8 22.93 -1.99
14.17 -23.21 -16.63 -8.03
16.6 -3.54 22.74 -11.21
16.92 -16.29 -51.81 1.41
16.24 15.71 -39.32 -13.09
16.99 6.96 -54.67 -18.41
15.62 -22.64 -20.56 -3.97
14.11 -97.67 -74.23 93.84
15.5 -21.19 -4.45 -15.75
16.93 -5.61 -39.6 -3.05
14.9 -20.73 -75.42 5.83
16.53 -30.97 -35.71 -5.66
16.24 -29.27 -61.84 14.79
13.82 -27.88 -0.95 -11.13
16.08 -7.26 -57.35 -7.72
16.05 -16.09 -4.68 -20.15
14.98 -25.67 28.54 -13.35
15.04 -2.25 -0.63 -5.68
14.08 -31.97 -44.12 2.45
14.63 -11.17 21.67 -5.93
17.17 -25.75 -38.07 -5.74
15.7 -39.45 -45.51 18.37
17.78 -5.5 -32.6 -10.47
16.46 -50.11 -70.92 27.5
14.36 -1.65 -29.23 -6.28
15.51 -13.03 -47.28 -0.54
16.51 -9.63 -45.42 -10.27
16.27 -20.64 28.78 -5.62
15.12 -28.64 17.03 -8.88
14.52 -20.96 8.42 -17.22
14.25 -21.15 5.61 -16.68
13.68 -3.07 -52.5 7.27
15.35 15.65 14.7 -10.58
14.56 -18.65 -18.39 -10.66
15.51 -24.75 -33.78 1.66
15.62 -13.92 -51.95 -1.39
15.24 -10.88 -25.97 -10.19
13.87 21.31 -42.0 -24.7
14.78 13.81 -38.81 -12.1
16.81 -19.12 -71.27 3.41
16.18 -21.88 -31.25 0.8
15.93 -15.1 -1.13 -6.86
14.66 -28.03 13.13 -8.36
17.14 -1.53 -52.3 -8.2
15.77 -44.67 -69.02 27.2
13.81 -15.49 -4.44 -20.04
15.98 -3.59 -10.4 8.89
13.75 -21.93 -26.19 -10.36
15.25 -33.87 -47.56 0.24
13.75 17.29 -34.93 -11.46
15.37 -11.57 -80.58 1.99
14.63 -9.97 -36.59 -12.52
11.06 25.92 -43.5 -14.12
16.08 -0.46 -7.27 -28.04
15.48 -45.72 -74.01 23.01
13.54 -17.1 -17.97 12.96
16.26 5.31 29.87 -9.09
11.08 -32.39 -19.36 -2.5
13.63 5.34 -37.08 -2.73
13.08 22.58 -2.64 3.67
13.33 -24.19 -16.16 -3.2
14.8 -74.69 -58.18 41.24
14.08 -7.09 -6.62 3.76
13.45 -22.55 -39.43 -9.26
15.96 -14.19 -35.53 0.06
16.3 -5.46 -32.68 -8.5
16.19 -35.56 -78.47 24.18
14.92 1.09 -18.53 -23.01
16.5 -9.3 -6.4 -3.61
14.34 -38.46 -69.26 19.56
18.11 -1.04 -55.82 -0.59
16.69 0.84 11.79 -2.83
14.3 -7.91 -54.36 -15.0
17.16 -1.04 12.35 -18.32
16.23 -39.3 -51.09 21.45
14.71 -56.57 -77.67 30.86
11.79 -10.48 18.15 -19.45
14.77 -48.16 -64.19 28.31
15.59 -3.89 -55.88 -6.37
15.58 7.75 -37.71 -15.51
13.45 12.65 -16.09 -6.86
12.17 -17.0 -0.58 -6.46
15.96 -1.99 -27.44 -18.77
13.98 -75.92 -69.46 60.58
12.67 -42.25 -60.76 21.08
11.23 -13.04 -19.67 -12.78
13.47 -1.45 13.26 5.71
16.41 -10.8 -36.41 -9.71
13.87 2.72 -13.74 -6.26
12.94 0.88 -1.31 -1.35
13.49 10.64 12.51 -1.12
13.95 -0.82 -7.74 4.48
16.82 -4.14 -56.05 -11.36
17.1 -3.55 -9.35 6.4
12.31 -28.62 -45.75 10.37
13.8 -11.54 -17.51 8.24
12.45 -68.1 -5.26 4.6
12.82 10.51 -35.53 5.76
14.41 -43.61 -54.06 0.38
14.93 3.03 -0.26 10.91
11.1 -96.89 18.76 -38.51
14.9 -56.87 -40.74 15.87
12.78 22.73 -29.61 -7.67
12.95 -18.76 57.36 3.74
13.47 -4.02 41.75 -13.09
12.91 -0.07 14.27 -14.09
14.26 -23.82 9.06 -2.86
13.78 -3.47 -13.75 -21.41
12.61 -21.33 -25.8 5.01
13.28 -0.68 -5.98 -4.99
11.38 -56.6 17.67 -27.31
13.91 -14.82 -27.76 11.96
10.91 -58.07 33.56 -15.99
12.58 -28.45 -45.52 4.8
14.35 7.46 -33.93 11.86
13.85 22.0 -29.33 -6.4
13.0 -21.29 1.21 -10.51
12.93 -17.98 46.04 4.08
12.63 28.47 -3.47 -33.95
13.86 5.14 -45.24 -18.86
15.93 7.44 -14.56 5.16
14.38 38.54 -53.07 -28.42
14.01 0.99 -3.55 -17.14
16.08 24.53 -41.11 -15.05
13.65 -32.76 -43.5 9.59
12.15 13.09 -5.94 0.02
14.1 28.5 -7.99 -26.95
12.63 27.47 -22.08 -10.86
11.91 25.27 34.13 23.32
14.98 -38.81 -28.54 4.74
12.91 -12.68 -45.36 3.66
13.96 -11.11 -24.95 -3.55
14.32 -20.77 -37.04 -4.91
12.1 1.43 17.44 -6.46
16.15 -10.08 18.49 -12.08
15.14 1.55 -67.43 -0.2
11.94 -36.55 -47.75 10.62
14.19 -12.02 -36.45 3.75
12.87 -8.9 -3.21 -14.88
14.81 5.48 -44.73 -2.14
16.47 25.44 -0.35 -4.36
14.94 7.61 24.35 -3.91
15.02 -7.97 -0.69 -16.11
15.93 -7.23 -26.54 -0.45
13.7 -22.6 7.81 -17.3
14.75 -5.46 0.45 6.3
12.73 -15.89 -37.29 -2.19
11.83 -22.07 3.02 -11.84
14.33 6.41 -47.62 -3.73
13.21 -13.2 -6.85 -18.6
15.07 17.81 -74.78 -5.58
13.8 -9.35 -47.58 -7.92
14.63 0.25 -33.53 -7.72
16.89 -11.99 -17.92 18.44
12.83 -28.13 28.29 -0.42
11.8 -23.15 -9.86 19.11
13.84 -22.95 -14.07 33.71
14.05 -10.88 5.24 14.63
11.27 -12.84 67.2 0.8
14.17 7.26 8.21 20.18
13.11 -52.53 -13.46 17.06
14.71 4.56 5.72 -7.16
13.02 -31.87 -15.28 -0.71
14.7 -29.1 16.08 -26.45
12.31 -24.91 -19.84 11.56
15.33 -0.71 14.95 -12.82
13.77 -33.28 -23.62 -10.38
12.27 -8.18 50.5 -5.17
12.9 -30.86 -33.77 3.85
13.71 -11.61 11.33 -4.48
11.42 -28.37 27.24 13.99
13.05 -19.7 5.68 21.04
11.94 -47.08 -17.17 -33.64
14.66 -17.17 3.99 16.11
12.02 -70.68 -19.08 9.65
14.33 -33.36 3.27 28.77
11.94 9.72 54.84 -1.18
12.83 -62.37 22.18 -3.21
14.93 7.08 -5.38 15.39
12.62 -12.3 -13.21 2.22
13.0 -1.68 -13.71 8.04
11.55 -17.81 -3.16 13.87
13.15 -20.83 -5.99 17.93
13.16 -41.25 -43.55 13.34
13.74 -6.85 -33.53 -18.0
14.06 5.65 45.03 -12.5
15.38 -23.36 -16.62 0.53
14.0 -30.05 -26.15 -8.85
14.14 -17.89 2.55 -6.92
15.11 -28.89 11.09 5.42
13.8 4.09 -6.93 0.42
13.28 10.01 -29.95 6.67
15.38 -3.67 -14.13 1.71
15.01 -14.05 9.29 -2.81
17.84 36.57 -30.56 -27.24
12.82 6.13 10.7 13.12
11.39 -41.22 12.69 1.9
12.82 -32.21 -6.22 9.97
15.25 24.06 -18.51 -2.33
15.43 0.05 19.73 13.88
14.61 -13.54 -40.14 3.43
14.75 -52.07 -42.27 28.17
15.99 14.38 -46.49 -7.52
15.56 -50.3 -11.32 -29.72
16.86 14.3 -8.24 -7.52
15.74 -48.6 38.94 -22.21
13.21 -37.95 1.72 -12.42
10.9 -32.21 1.59 -6.41
14.12 -48.48 -1.0 24.03
13.87 0.44 -23.12 -1.45
12.23 8.77 -14.06 -6.4
13.11 24.77 -26.02 -12.23
12.19 -22.97 -8.2 3.66
13.2 -21.49 -28.06 -4.15
14.12 -9.83 17.54 -1.57
13.84 -10.38 -21.96 8.51
15.11 -27.05 -41.74 -3.96
14.46 -5.12 -53.4 25.76
12.98 -15.15 -38.85 16.79
14.0 -9.82 -5.48 2.39
15.42 -23.67 18.37 3.92
14.18 -1.46 -6.88 -0.47
14.86 -19.76 -11.19 2.23
14.55 -35.6 -10.99 30.42
14.39 -0.24 -14.38 4.77
16.13 -0.03 13.91 17.11
14.63 -20.92 -31.95 -4.45
13.29 -11.69 -8.53 -6.73
15.75 -0.5 -25.27 -14.68
15.56 -45.87 -80.53 31.3
16.37 -5.69 -2.09 3.12
13.33 22.09 -2.35 -0.0
14.87 -27.26 -34.11 7.65
13.8 -44.4 -22.34 -4.72
14.09 -36.57 -49.49 20.68
14.3 -6.41 -19.55 -8.83
16.42 -29.72 -39.07 19.66
17.88 -14.19 -7.93 6.29
13.46 -65.44 17.9 -43.61
14.71 -60.2 19.42 -28.64
14.68 -4.32 -27.74 9.01
13.92 -11.69 25.04 12.28
13.2 -8.2 0.5 -22.51
11.31 -39.63 -13.95 14.41
13.63 -19.75 28.96 -2.68
13.29 -38.33 17.48 -31.04
14.28 -51.13 41.53 -33.13
13.59 -55.01 -24.25 -34.98
13.56 28.11 -7.14 -15.07
14.62 -24.43 -15.35 7.39
15.26 -6.48 -54.44 7.08
14.0 -78.17 34.29 -34.61
16.63 -0.78 -20.36 -3.68
15.0 -11.32 -6.33 7.23
13.56 -30.69 50.92 -20.71
11.04 -57.74 -8.74 -36.51
12.75 16.37 7.1 -0.3
16.39 -4.53 24.71 31.93
13.38 -22.38 -26.68 2.2
14.02 -53.38 21.65 -7.26
12.09 -20.05 17.18 7.88
14.08 -41.77 -2.77 23.91
14.22 -14.84 15.49 5.13
13.25 -38.43 27.26 -24.24
12.37 -33.54 -37.49 5.59
11.71 -26.94 -0.58 8.0
13.17 -32.65 -46.3 11.84
13.29 -30.01 -34.71 8.18
14.51 -7.45 -25.43 -5.66
12.88 -14.75 -14.14 -4.26
13.45 -47.54 4.56 -0.61
13.65 -28.82 3.56 2.06
12.61 -23.14 9.1 -5.62
12.84 -30.2 27.87 -10.65
14.06 6.84 -21.05 17.48
12.42 -27.5 45.55 -30.56
11.52 6.49 -3.16 -18.97
11.67 -25.72 6.31 -5.33
13.48 -25.88 -2.68 0.24
11.98 12.79 27.57 22.22
12.85 -14.95 -49.02 5.24
12.75 -42.08 5.13 -4.36
12.58 -35.7 -1.29 -7.35
10.69 -18.58 -24.54 -12.03
13.53 12.73 -28.46 15.35
13.28 11.35 -3.54 8.32
13.59 -27.01 5.56 3.88
14.72 -17.18 24.8 6.88
11.29 -4.19 -52.34 13.62
13.2 -32.61 27.9 -4.8
14.31 -1.62 14.0 1.4
11.85 -3.84 14.24 11.23
11.1 -44.34 9.72 1.2
13.71 -29.28 -12.18 -11.47
11.9 -18.4 -3.16 15.28
12.4 -43.89 -0.36 -10.43
12.03 -35.7 8.66 4.77
12.97 -33.17 29.24 3.11
11.92 21.87 -17.51 -13.11
11.77 -38.06 15.38 -7.88
13.58 -25.39 -38.24 10.99
13.86 5.54 19.0 1.34
12.47 -28.52 -1.51 -3.35
13.73 -39.07 18.15 0.47
9.8 -5.64 16.33 -12.79
13.51 -16.41 6.13 6.81
13.61 -18.86 -34.05 3.83
13.61 -14.75 -55.59 27.63
11.73 -61.23 -6.23 11.92
11.93 -38.78 43.39 -7.04
10.66 -38.41 -8.49 3.14
18.15 22.76 -1.38 0.45
13.5 1.67 37.35 -6.0
15.71 33.37 -40.66 -35.62
17.76 -32.67 -32.82 -20.65
15.61 -58.05 0.28 -20.99
17.1 48.56 -71.02 -38.73
11.51 -48.41 43.81 -12.92
13.45 -14.0 4.8 18.38
13.39 -16.55 42.31 11.71
9.78 -62.03 26.93 -37.41
11.29 -37.02 54.16 -23.98
11.75 -55.19 -18.82 14.56
14.13 -42.26 59.91 -13.33
15.93 7.54 -33.37 7.79
14.78 -16.11 31.24 -30.89
12.9 5.17 -17.09 -15.05
15.26 0.14 13.16 0.2
11.2 -29.05 17.47 -13.76
13.45 -15.24 -41.47 0.95
14.09 -44.74 24.53 -9.77
12.39 3.41 57.84 3.97
13.05 -14.71 -21.34 10.38
9.44 -4.27 31.17 2.96
13.96 -17.67 -12.18 -8.05
13.58 37.92 -26.39 -2.46
12.47 -58.34 -17.95 -4.8
10.58 -38.57 -46.58 6.98
14.69 -36.82 -36.91 -3.98
12.26 -12.84 37.67 -6.79
11.49 -48.6 -14.4 -10.06
14.33 -10.7 -61.19 0.09
14.73 -40.89 22.93 -33.04
12.36 -47.93 9.41 -0.97
14.04 4.0 -25.73 10.89
10.86 -48.81 10.88 -8.18
11.39 -19.05 17.84 5.25
14.73 5.57 -34.42 19.59
12.73 2.7 40.0 17.74
14.92 -29.12 17.6 28.49
12.73 -53.39 18.73 -29.04
14.73 -11.26 -17.47 9.93
15.4 -1.25 15.62 12.18
13.47 15.15 22.78 0.25
12.09 15.26 -32.83 -37.18
15.75 -8.1 -64.4 23.8
15.05 7.42 -50.15 4.32
14.79 -16.01 10.18 -1.34
14.04 -27.27 26.28 -24.59
14.22 -18.52 12.45 0.52
14.23 -40.47 -14.41 7.51
14.21 11.16 -0.33 19.45
13.29 -21.88 -39.48 -13.82
13.58 -73.71 -40.27 36.06
14.48 -30.5 -54.96 12.27
11.68 -5.37 1.05 -11.51
11.47 -82.14 -3.73 -3.93
12.5 -24.43 -3.48 -12.65
13.32 -35.53 -33.56 -8.67
14.46 -27.43 -43.57 14.27
14.03 -52.59 -63.36 23.04
14.56 -18.89 -56.36 -0.57
13.33 -16.52 -38.32 8.24
12.14 -47.91 -56.07 11.87
13.24 7.87 23.72 -22.23
9.25 -63.6 10.76 0.74
13.85 -13.88 -52.39 4.62
12.75 -111.47 -42.94 59.13
13.9 -9.85 32.06 2.17
13.53 -31.82 42.36 -22.6
12.42 16.86 -15.31 -5.25
12.74 -54.57 -12.03 0.27
16.38 -38.83 5.86 4.13
12.45 -2.36 2.46 -0.67
13.29 2.96 -23.84 6.06
12.86 -25.17 34.38 -14.8
13.57 4.34 -30.16 6.32
12.18 -17.15 3.5 20.85
16.02 -19.51 14.67 14.45
17.49 16.19 -21.16 11.59
14.35 -14.91 0.54 -4.79
13.57 -36.1 38.35 -21.64
11.42 -24.24 18.71 -7.21
12.43 -13.61 18.9 -0.93
12.63 -28.51 9.58 -8.71
13.89 -23.19 54.26 -18.48
11.13 -47.34 -2.54 8.58
15.44 -49.98 -12.7 -14.12
14.54 -33.63 38.11 -3.59
13.5 -25.43 -37.53 21.13
15.31 1.49 14.91 3.39
14.93 -27.38 44.06 -6.79
11.98 9.22 -27.24 10.42
15.35 -0.38 -62.08 5.72
12.59 -31.69 -7.35 2.86
13.41 -18.45 -48.77 3.31
14.74 -23.34 -55.09 10.74
10.85 -38.06 9.47 9.01
12.85 -30.32 11.09 33.95
16.02 -24.41 -59.22 21.97
12.71 -37.89 -17.73 -0.49
16.63 -20.05 -9.21 12.77
12.77 -10.49 37.55 0.81
14.69 -46.77 -23.98 14.9
13.37 -48.15 -4.82 7.86
15.01 -24.76 -14.62 2.32
15.11 -55.85 -20.56 -13.74
15.53 -1.55 -29.48 1.24
16.06 -86.77 -38.62 58.13
16.75 3.13 -10.53 -13.39
16.46 2.85 -25.88 0.13
10.77 4.72 -38.05 -3.51
11.59 5.09 -29.64 -21.35
12.6 -10.27 -8.12 -22.14
12.85 -12.02 6.94 -19.31
13.24 -12.83 30.55 -9.28
12.49 17.01 7.49 -5.6
14.38 -25.92 -27.82 2.47
11.43 1.92 -60.03 -0.89
14.11 -62.47 -48.34 16.15
12.6 -56.7 33.12 -11.06
11.67 -81.04 -37.47 -4.13
15.82 -3.67 0.98 7.33
14.38 10.38 -59.16 -6.99
13.65 54.11 -64.07 -32.45
15.34 10.23 18.97 -23.85
13.79 2.94 -27.32 -20.91
13.32 -19.19 -24.57 28.36
11.7 -31.2 46.31 -5.5
13.46 -7.76 -21.95 6.88
12.37 -22.48 14.41 20.31
15.51 2.35 -1.47 31.17
13.61 -12.8 39.89 31.71
12.96 0.76 24.56 24.58
11.95 -19.75 9.85 14.7
14.13 -41.32 -28.98 27.25
10.44 -54.86 14.7 -9.91
12.49 -18.84 42.23 9.42
13.46 27.25 -31.94 -15.36
13.89 59.73 -52.85 -73.04
14.82 -18.05 8.7 -15.23
14.99 5.12 -6.27 -2.57
12.51 -70.75 22.95 11.53
14.97 -29.47 -1.06 -6.96
14.53 -89.54 -50.14 44.71
13.14 -78.36 24.12 23.32
13.91 -58.5 10.73 9.12
14.21 -48.14 -20.44 -24.21
14.62 -34.05 -54.19 15.86
12.85 -48.09 -6.82 -17.95
13.57 3.19 -29.82 -11.84
14.25 -31.87 -9.38 -4.53
15.12 -28.79 -23.84 17.82
13.04 -9.53 -28.26 4.52
14.8 29.52 -42.68 -0.08
14.07 -12.08 -60.63 29.06
14.18 -18.08 4.11 -14.47
13.49 -29.0 11.14 -8.41
13.49 -29.96 -13.86 4.95
11.79 -27.85 1.7 3.71
10.93 -3.22 -16.31 0.32
14.05 -43.87 -21.67 6.03
10.4 -32.82 -8.94 -10.5
13.85 -34.12 4.77 -1.16
13.43 -7.3 -4.76 5.12
13.79 -21.98 17.28 -1.58
11.81 -38.17 0.48 -21.91
13.39 -18.45 19.0 -7.73
13.51 -18.84 5.85 -11.78
13.93 -42.68 31.28 -15.2
12.89 -46.92 -40.47 13.51
12.84 -34.79 6.68 -15.22
14.32 1.64 -22.87 12.91
11.15 -38.41 -2.8 -11.82
13.32 -37.19 -34.04 19.1
10.49 -48.3 21.4 -30.61
13.61 -20.42 17.73 3.82
14.33 -65.09 -1.36 8.15
11.75 -40.41 38.71 -29.3
14.16 -5.99 28.41 -16.45
13.35 -67.15 15.04 -44.14
12.77 10.23 -4.18 -12.82
11.92 -75.19 44.33 -45.02
9.68 -68.01 21.99 -39.38
14.36 -12.71 -30.72 8.29
14.28 -25.28 -3.63 1.69
14.62 -15.18 17.75 1.59
15.23 -40.31 8.51 -4.02
17.76 -10.36 -27.08 8.97
15.65 -37.01 -6.71 23.89
17.16 -21.31 -52.17 19.16
14.81 -23.84 16.3 21.23
9.97 -50.23 -0.63 31.45
13.59 -47.68 -37.32 18.29
15.05 -105.58 -60.72 59.16
14.16 -26.69 15.18 9.18
13.51 10.22 -78.33 -16.02
14.34 -36.54 -25.44 14.75
14.66 -33.33 31.01 15.67
15.07 -29.67 -24.83 6.95
12.58 -35.44 1.59 36.21
14.85 -22.12 -14.72 18.91
11.91 -20.2 12.15 14.35
15.03 -41.33 -21.69 47.92
14.36 33.73 -41.97 -26.42
12.03 -47.18 -23.59 -28.08
13.88 -53.52 -43.72 17.61
15.25 -18.35 10.46 -2.49
15.36 2.66 -41.23 1.49
12.83 -50.73 -8.29 16.26
12.52 -24.5 45.57 -5.99
12.96 -18.17 9.74 -0.19
14.6 -20.02 1.07 10.67
12.42 -29.17 47.94 -9.04
14.22 10.39 -21.99 -11.26
12.26 -17.12 55.73 -10.21
12.93 3.72 -3.1 -18.44
14.06 -13.57 -18.07 -3.05
11.97 -24.25 14.14 -1.42
9.96 -42.25 -9.94 15.31
11.11 -27.27 7.13 1.96
11.33 -25.62 31.99 -14.4
11.75 -20.87 9.26 -5.85
12.21 46.68 -68.92 -36.31
11.22 -20.79 39.4 -7.16
12.8 -34.99 26.3 -30.93
13.11 -11.76 -10.55 2.21
13.29 -15.42 -33.37 9.24
10.44 4.34 -11.63 13.79
12.41 -22.61 -5.22 3.89
12.16 -0.94 -33.01 -10.51
12.12 -2.24 10.48 -10.99
11.35 0.35 7.23 4.23
13.57 -24.64 26.97 -6.34
11.73 -13.21 -9.74 -4.48
10.97 -37.89 38.54 -7.05
11.22 -32.2 11.27 -16.64
11.43 -57.5 -25.1 9.79
12.08 15.42 -24.1 -2.04
13.11 -11.1 -40.02 10.54
15.15 16.11 -43.16 -12.59
14.3 -7.23 -62.21 -4.25
11.65 16.05 15.26 9.4
15.19 -15.92 -76.23 7.7
12.39 -76.85 -50.81 38.1
9.88 -1.98 41.85 9.91
13.37 1.54 2.62 2.08
14.46 39.11 -59.02 -20.23
13.7 17.94 -30.35 -6.91
11.92 -14.25 6.31 -1.7
12.57 -17.52 14.12 5.54
11.96 -25.11 5.92 28.81
13.33 5.96 -29.05 15.19
13.06 -57.21 19.51 -49.28
13.92 1.78 16.41 -4.41
15.58 1.19 -8.88 -3.39
14.48 -30.82 -17.11 25.15
13.6 -19.65 2.74 -14.9
12.96 46.29 -6.1 -5.18
12.41 13.58 7.52 14.94
12.47 -68.94 25.15 -7.73
14.09 -9.11 -23.68 5.94
14.32 -51.26 17.57 -30.21
13.39 -52.34 -13.02 -12.52
13.5 13.99 24.71 32.87
14.64 -11.57 3.88 19.59
13.84 -85.48 3.61 -42.81
13.16 -43.5 -43.12 14.98
15.35 21.55 -59.92 -24.76
13.33 -3.18 7.51 -15.31
13.81 -63.2 -27.75 5.35
12.69 -10.58 -40.78 2.83
13.46 -33.78 -39.71 -5.5
15.08 -16.99 -47.66 15.62
11.85 -40.25 -68.81 13.08
12.32 -12.32 20.75 -14.08
13.91 -13.49 -42.42 1.56
10.59 -23.87 23.63 -16.35
12.88 -17.29 -4.58 -5.41
14.9 -67.7 -54.91 27.9
14.3 -11.87 -47.75 6.94
13.57 -25.24 -31.36 -0.85
12.16 2.87 -5.02 -7.97
14.71 -36.27 -35.75 22.67
13.69 0.7 17.85 7.44
14.13 35.18 35.2 24.79
14.25 -78.06 -29.68 43.91
11.67 -32.63 4.67 1.65
11.47 -64.11 -10.32 0.59
13.12 -22.71 4.13 17.15
11.27 -64.76 44.99 -13.25
13.09 15.74 59.53 24.27
13.7 -44.06 -36.41 29.92
13.05 -18.88 -5.16 -6.25
10.58 -45.59 10.01 -2.45
12.73 -30.6 12.3 23.53
17.85 18.52 -3.67 -3.6
14.17 -31.56 10.44 15.71
15.22 -27.32 -43.82 30.36
14.42 -42.84 -30.06 -2.93
13.35 -21.81 26.87 11.48
14.65 -9.05 14.49 5.27
15.57 -17.62 -58.59 -1.54
16.3 -4.84 -62.47 -6.17
14.29 -45.34 -44.87 0.72
12.87 1.55 -33.43 -2.09
15.51 -22.47 24.83 -9.45
13.46 -20.46 -56.51 2.96
14.45 -17.15 -55.16 -8.58
16.52 -11.75 -33.77 -18.42
13.21 -54.83 -19.07 -1.34
14.02 -5.97 -29.7 -5.79
18.4 14.81 -42.25 -0.81
16.53 -22.31 -35.91 10.29
15.26 -4.53 18.57 2.99
15.43 9.95 16.43 5.19
15.76 15.88 11.1 36.8
13.79 -37.49 15.42 -23.31
11.17 -55.02 -2.66 30.17
13.72 -40.35 -2.01 36.75
12.18 -8.83 -28.43 21.11
13.95 5.94 -36.84 26.43
11.8 1.67 -22.9 0.98
13.65 -7.64 -21.75 -5.6
13.31 -37.21 -32.84 -8.08
12.69 26.9 -17.35 2.86
12.64 -16.58 -18.61 0.49
11.86 -45.73 13.28 -2.95
11.45 -0.75 -31.38 -6.26
13.86 24.85 2.89 -4.94
13.6 -32.19 -22.72 -23.64
14.71 -52.49 1.88 -16.44
13.15 -33.31 4.27 -26.69
12.36 -18.07 -36.52 4.02
14.79 -8.4 7.67 -27.35
14.58 -17.15 -13.28 -24.81
12.09 -8.86 -22.23 -9.49
11.48 -39.15 14.46 -20.45
14.07 -36.31 -54.86 20.89
11.52 4.26 -5.02 4.99
14.32 -18.21 -22.16 -19.43
13.74 -46.81 -1.8 -9.21
13.26 -45.31 25.75 -34.06
14.59 -27.31 -22.59 -21.1
13.33 1.83 -32.46 -18.07
13.89 -45.07 -35.17 30.26
14.77 -50.37 -30.56 17.19
14.6 -32.0 -63.77 24.33
14.0 -57.98 -42.57 29.5
14.27 -28.53 -12.98 2.49
15.69 28.94 -16.55 -2.62
13.77 -37.42 -29.67 9.54
14.63 -33.05 -2.45 9.06
13.86 -37.09 -8.09 8.27
14.27 -6.76 -11.43 0.21
14.53 -57.48 -46.61 31.43
16.07 -43.93 -39.34 13.27
16.14 8.69 24.59 6.89
16.46 -59.12 -46.01 29.18
12.89 -51.33 -4.21 14.34
15.15 -29.69 -41.53 11.51
14.93 -56.1 -38.47 24.55
12.9 -36.63 -54.92 34.26
13.78 -34.93 -20.25 4.26
16.61 -3.68 -26.79 7.23
15.53 -55.93 -43.08 25.42
14.86 -45.6 -29.36 17.27
14.89 7.4 -2.4 -2.55
13.52 -42.29 -24.48 13.41
15.01 16.46 -34.61 -4.95
15.06 -42.1 -46.42 9.42
14.94 -15.64 -4.39 4.03
14.61 -21.66 -41.35 20.84
13.95 9.32 -26.72 6.52
14.98 -31.09 -24.64 15.19
15.79 1.58 13.28 12.73
13.68 -7.89 -12.82 -7.68
15.48 8.33 -38.03 -0.07
15.28 -27.5 -35.99 -4.83
14.96 0.29 0.59 -29.49
13.88 -31.24 -22.12 15.6
14.48 39.22 -43.36 -2.73
14.51 -5.64 6.8 10.41
13.09 -17.79 -1.97 -7.74
14.86 -52.57 -38.85 8.47
13.75 0.54 -40.97 11.22
14.22 42.48 -32.12 -16.06
12.91 -45.05 -29.32 18.78
15.47 12.53 12.47 3.5
14.14 2.26 -25.07 20.04
16.41 -10.93 -31.47 13.43
15.5 -24.23 -0.76 9.12
15.55 -37.9 -56.31 37.42
15.99 -31.64 0.28 -16.97
13.77 -37.18 -48.56 28.0
11.35 -25.9 -43.44 14.27
13.02 12.29 57.61 16.7
14.38 -11.57 -1.39 9.14
13.22 -7.97 -24.8 4.54
12.52 -55.52 -8.93 -3.69
14.66 -37.76 -16.94 30.01
11.61 -31.5 38.28 -23.68
13.16 -64.35 12.55 -19.96
13.06 -10.54 -14.06 -5.27
13.12 30.78 -29.26 -4.56
13.93 -59.66 0.11 11.48
13.45 -22.48 -22.89 -5.91
13.65 -33.16 21.86 -4.86
15.23 10.12 -69.79 -20.29
17.02 -14.38 -39.34 -7.75
15.93 9.4 -11.6 -17.46
12.92 14.03 -62.02 -4.22
16.36 -12.45 -54.91 -3.73
14.62 -42.08 -65.46 16.18
15.68 21.07 -54.23 -16.14
12.46 19.18 -31.9 -22.25
17.54 -33.87 -26.61 -10.05
17.46 -7.23 -25.51 -2.36
15.63 -10.49 -14.67 -9.2
13.95 46.43 -48.46 -1.88
14.98 -43.17 22.01 -4.75
12.71 -0.13 6.42 3.61
13.45 -18.47 50.28 10.55
14.84 -20.86 5.63 -17.17
12.45 -73.02 56.49 -46.69
14.51 -9.82 37.42 -13.63
15.29 -11.84 -63.27 20.13
12.11 -5.52 23.65 14.34
12.64 -32.29 -1.23 16.14
14.94 -29.09 -24.54 6.05
14.72 7.87 42.9 -22.25
16.15 19.48 -28.16 -13.87
14.33 -21.03 13.42 4.66
15.32 0.78 -33.79 -9.81
14.17 -49.01 -3.22 40.83
13.4 -46.85 -22.37 15.45
13.26 -3.58 -60.33 7.15
11.87 1.62 -35.7 -0.53
14.25 -12.76 -26.45 18.51
13.92 -4.93 -12.5 14.24
15.8 -16.47 4.48 4.11
13.52 2.7 3.08 10.88
13.81 -38.74 10.11 -7.05
13.5 -56.47 -14.62 37.29
14.55 -0.66 -60.17 15.65
13.5 -25.96 18.98 -1.21
13.66 -30.59 16.78 -15.12
14.71 12.23 -76.19 -4.26
13.92 -20.28 29.52 0.62
13.38 -9.6 -7.44 -13.65
13.92 -28.64 11.9 11.64
14.41 -34.15 20.76 -16.96
10.46 -45.41 -10.95 -5.6
15.37 -21.51 26.25 0.29
14.56 -2.65 -17.61 -1.63
14.59 -20.97 -12.67 4.07
13.4 -1.23 -52.99 14.9
12.76 -24.78 15.35 -11.87
12.76 0.03 55.58 -11.76
14.44 -21.23 -66.55 15.51
13.48 2.25 -64.24 14.34
13.9 -31.76 28.93 -21.49
13.48 32.02 -42.14 -3.73
13.91 -56.41 -26.71 4.45
14.09 6.55 -33.04 15.32
14.35 -23.01 -45.11 20.07
13.01 -28.33 -28.63 13.25
14.78 7.61 -6.75 10.54
15.91 -16.91 -13.16 -7.44
16.04 17.18 -31.07 -35.34
13.17 -59.23 -38.59 29.4
15.51 -99.57 -52.87 76.47
13.66 -70.48 -11.61 27.56
12.88 -7.57 -8.63 15.16
14.71 25.74 27.77 -5.21
13.22 -14.97 1.23 -6.51
11.77 -45.0 -33.83 5.59
14.9 -44.24 -30.16 -3.99
15.71 -7.65 -32.77 13.68
13.95 -10.17 10.5 19.39
14.68 -33.15 23.94 -10.76
12.39 -83.01 -8.71 41.39
16.84 -30.08 3.79 -12.51
15.64 -31.84 -15.45 -8.78
18.02 -21.17 -41.53 -2.45
17.4 -3.64 -25.53 -29.74
16.27 0.81 -62.96 -12.69
14.03 -9.82 -24.95 -5.69
13.24 -42.74 1.15 -9.76
16.98 3.9 -59.45 -15.31
17.31 -12.88 -37.68 -7.61
14.4 -5.86 -12.28 -8.91
13.67 -12.25 -5.44 4.8
16.15 -11.14 -34.7 -0.65
18.19 12.95 -9.08 2.7
13.5 -19.65 -4.52 9.66
13.72 -13.55 18.25 0.36
12.69 9.25 5.94 -0.17
15.64 -16.28 4.25 -12.57
13.45 -11.01 9.13 -23.96
15.01 -19.83 -29.65 5.36
13.67 -9.06 4.02 -1.06
14.09 -12.1 -1.47 11.72
18.4 10.37 13.82 2.23
15.72 -8.48 -35.96 1.51
13.87 -15.0 50.13 -9.88
14.31 -14.71 -34.24 -10.83
17.28 5.74 -44.39 -19.37
15.7 -45.1 3.29 -11.92
17.2 -41.43 -72.77 21.51
13.2 1.3 12.63 0.4
18.43 -5.1 -7.71 -0.83
8.14 -50.12 30.26 -23.35
11.45 -59.04 20.27 -3.94
14.11 22.17 -32.52 1.4
14.77 -26.32 20.3 21.56
13.12 -0.01 -22.96 13.65
14.52 -33.37 7.08 4.49
14.96 -87.39 5.99 -41.16
13.49 -26.85 -41.83 -4.67
12.64 7.91 -16.07 -11.18
13.7 -5.09 -0.31 -1.97
13.34 27.47 3.52 -4.34
12.55 8.2 -9.14 17.22
14.01 -23.91 -45.15 6.42
13.71 -13.04 20.52 0.65
14.75 -24.84 6.03 -16.99
12.57 -47.3 -16.88 -0.35
11.98 -18.75 -22.5 4.33
11.75 -72.56 -47.0 34.45
12.27 13.13 18.88 -2.46
15.0 -22.87 -8.9 20.74
16.34 -7.46 -29.63 15.58
15.04 -41.95 -7.5 4.64
13.21 7.45 -3.1 2.49
15.57 -8.84 -22.7 15.99
14.96 -30.88 -16.5 -10.24
12.24 -4.52 10.56 -12.67
14.95 -50.11 7.95 -33.81
14.25 -7.75 13.62 -18.29
13.94 15.98 10.94 0.87
14.76 -43.28 -12.33 -14.76
11.91 -1.53 13.71 -25.32
13.31 -1.24 23.82 3.1
12.26 -27.1 -40.12 -9.77
11.54 -4.07 -24.67 -3.19
10.09 -69.32 -6.06 22.72
14.33 -21.36 -27.0 -12.52
11.13 -13.8 -1.24 -10.27
12.64 -10.35 -19.62 -9.6
13.52 -22.42 -16.46 -15.77
12.9 -50.99 -12.91 8.26
13.26 -18.28 16.25 -16.94
14.5 -8.84 -30.0 -2.45
13.35 -29.44 12.4 -19.43
12.28 2.92 51.97 -5.77
12.99 -25.93 3.27 -17.05
12.04 -15.49 -47.88 -7.5
11.83 -59.16 -19.71 -3.09
12.48 -50.56 48.66 -39.73
12.23 -43.6 6.56 -11.06
14.51 -17.59 21.08 -22.92
13.68 -50.19 -15.0 3.22
13.52 -13.76 -8.69 -13.31
14.43 -14.35 19.83 -1.53
12.12 -8.96 -7.07 -7.01
13.6 -17.03 14.92 -27.8
12.63 -8.51 17.78 -19.27
13.39 -6.58 5.13 -13.47
13.1 -21.82 10.98 -9.3
12.13 -24.33 -23.29 -4.45
12.0 -61.31 -20.47 9.52
12.16 -17.62 -10.11 -12.88
13.62 -61.9 58.85 -54.78
14.31 -9.51 -26.38 4.21
12.74 -16.28 -48.96 3.49
14.19 -20.08 3.85 -27.03
12.27 -39.49 -29.34 2.84
13.59 -8.47 -9.77 -18.18
15.26 -28.51 -42.16 11.49
14.61 -46.81 -44.18 16.62
14.39 -87.69 -63.89 59.06
14.3 -28.81 -16.19 8.16
13.03 -66.32 30.83 -39.3
12.73 -37.22 -19.56 -2.3
13.81 -7.48 38.02 20.76
12.25 -34.04 4.92 -3.43
12.37 34.31 26.05 18.75
12.34 7.62 45.69 -1.38
11.94 -61.05 -43.91 34.34
13.91 -32.74 -23.47 -6.39
13.21 -70.31 11.41 1.16
13.49 -42.62 29.12 -4.88
15.92 -32.05 -33.45 1.89
10.23 33.04 19.7 24.63
12.67 -55.12 -49.41 -40.15
14.52 -40.37 2.71 -0.97
13.68 -5.58 -11.69 -10.48
14.43 -8.6 7.0 21.87
14.26 -17.65 26.45 5.36
14.31 -5.79 20.12 -11.09
15.23 -28.34 31.9 -3.43
14.42 -0.62 -53.34 -20.18
14.28 -9.16 -24.89 -17.6
14.48 -58.36 -14.75 16.25
14.66 -21.96 -16.1 -10.69
14.91 -41.62 10.91 -38.22
12.66 -46.13 13.11 -22.83
13.4 0.09 -23.45 22.83
14.0 -11.02 25.61 24.77
14.04 -9.45 23.27 8.54
12.46 -62.07 22.87 -14.33
13.19 -42.37 16.96 -25.94
14.96 -26.08 40.85 -2.72
12.38 15.53 17.89 -0.88
12.32 -27.53 -20.07 -5.11
12.58 -36.29 19.34 -14.15
13.97 -31.78 1.98 3.51
14.71 -42.86 20.71 -0.72
14.05 -63.48 40.48 -39.21
13.64 -35.79 46.92 -17.37
14.8 1.27 -30.96 13.42
11.3 -2.73 36.97 26.01
11.64 13.98 18.27 2.69
10.38 -0.38 22.91 13.04
12.15 -12.94 16.72 -5.55
13.76 -4.15 -6.07 -8.08
14.19 -3.15 -34.24 9.36
13.29 -15.18 -31.96 36.33
12.25 -5.15 -29.25 13.79
10.55 -9.82 13.66 -6.24
13.05 -32.32 35.48 10.71
14.91 -43.71 -3.01 -13.4
14.4 -18.64 -14.9 30.97
11.09 -57.73 -12.05 30.29
11.79 12.07 -7.35 11.82
13.92 -0.12 33.93 -22.27
13.41 -54.49 -9.76 -4.13
14.93 25.19 -14.03 -5.78
12.99 -29.55 -27.56 1.61
14.02 12.25 -13.99 -3.64
15.47 -2.41 -36.25 -8.48
13.07 14.87 53.08 0.67
13.98 -4.88 -19.11 -11.08
17.03 33.19 -64.2 -20.15
12.26 -5.04 31.05 7.7
11.93 -48.68 27.32 -19.16
14.85 -42.42 16.9 -26.57
11.52 -60.25 10.63 31.56
12.52 -82.82 -2.09 -5.04
11.39 -72.19 17.29 0.85
12.25 -22.07 19.51 -8.41
14.73 5.97 27.08 32.61
14.36 -28.24 -25.79 0.01
15.65 -24.72 -0.82 -7.6
15.54 -0.96 -45.23 -13.44
17.26 7.02 -8.45 -1.44
17.41 -17.2 -42.04 -9.35
17.51 -21.48 -36.91 -6.88
14.31 -37.82 -53.56 15.87
14.71 1.66 0.64 -18.2
16.0 -20.18 -5.7 -14.05
14.31 -43.86 50.11 -28.63
13.75 -40.8 11.2 -11.4
12.37 -38.16 -8.8 -17.7
10.88 -4.6 11.52 -17.52
14.54 -5.55 -33.22 13.46
13.65 -33.77 -20.28 4.06
12.55 -35.95 1.48 -21.89
12.73 -33.05 33.4 -16.09
10.94 -6.36 17.57 -14.33
13.55 -31.59 18.31 -21.62
14.75 -30.14 8.3 -17.62
10.31 7.2 -8.18 -17.84
12.33 -50.02 6.39 -20.79
12.84 -30.76 -4.87 -10.17
13.59 -22.06 51.73 -25.08
12.64 -35.42 33.61 -37.27
13.17 -29.87 25.92 -40.12
11.4 -50.69 12.15 -36.32
13.15 -25.14 14.67 -16.76
13.23 -7.29 -19.11 -10.77
14.51 -24.64 6.3 -17.6
14.42 -23.97 36.74 -18.09
14.31 0.4 -24.74 3.66
14.95 -34.56 3.55 -12.16
11.67 -53.26 -9.85 24.36
13.42 -25.64 40.49 17.56
13.6 -49.79 -29.55 4.55
12.67 42.28 -19.23 -10.31
17.46 26.72 -46.22 -10.51
16.94 -37.33 1.98 1.62
15.82 -23.13 -32.86 9.87
11.53 -35.94 -4.75 28.0
12.17 -40.42 -15.67 11.61
15.85 -16.3 -1.8 -7.39
12.8 -40.71 25.57 -31.01
13.9 -97.95 -53.13 64.45
15.21 19.69 -9.14 12.01
13.97 -19.0 9.58 -12.78
14.58 -2.15 51.19 11.81
11.99 -20.1 -1.56 17.47
13.79 -46.53 -37.03 1.79
14.97 -59.08 -57.6 26.91
14.03 24.7 -9.37 8.57
14.76 -5.55 23.26 1.76
12.74 1.57 -58.13 18.15
14.64 -60.77 -48.84 33.31
13.05 -21.58 35.72 -3.37
13.02 -38.33 18.34 3.31
14.3 -54.5 23.85 -11.61
10.21 -77.61 24.91 -57.47
13.99 -2.24 -1.05 17.02
13.88 -17.23 37.42 -19.38
14.82 -32.32 -29.91 15.87
12.46 -31.22 -39.08 -2.02
10.98 -54.86 -17.53 8.97
13.03 -23.68 0.19 19.44
14.74 -40.67 13.64 26.28
13.44 -2.39 41.02 -1.95
11.87 -9.06 4.79 -15.19
14.46 -3.39 30.34 -10.47
12.06 9.97 -17.31 -1.55
12.69 -34.24 -9.7 -10.43
12.09 -32.67 46.33 -26.07
13.39 -44.99 41.18 -23.78
13.29 -28.2 -23.7 -0.67
14.56 -47.65 -20.71 -6.06
13.09 -2.58 -20.86 -20.89
14.49 -13.64 -5.94 -2.65
14.53 -48.07 31.36 -30.45
12.93 -27.11 23.44 -18.66
12.6 -46.87 29.66 -22.83
12.78 -26.36 16.78 -20.44
13.33 -45.45 1.12 -10.73
13.28 -49.83 37.69 -41.05
13.14 -13.56 -24.23 -6.87
12.57 -38.85 21.73 -23.7
13.73 -26.44 43.83 -17.18
13.14 -27.27 -5.25 9.78
14.79 2.82 -32.26 14.99
12.66 -9.64 31.87 -26.51
11.48 -46.51 1.32 -18.07
13.95 -49.61 -11.22 11.12
13.63 -38.56 21.94 -12.29
11.21 -55.85 4.8 -29.58
12.85 -38.85 41.32 -27.54
12.1 -37.53 -12.55 -4.71
12.06 -46.61 4.63 -29.2
12.62 -44.51 13.77 -19.03
12.39 -31.72 3.33 -8.96
12.27 -3.2 9.46 -19.74
13.81 -21.95 -24.57 8.18
12.67 -41.21 -17.38 -8.77
13.56 -49.52 21.07 -19.21
13.16 -9.56 3.58 -6.56
11.61 -44.41 -5.52 -14.01
12.57 -8.9 -13.9 -9.87
14.99 -6.38 -7.56 5.64
12.17 -50.4 -0.28 -25.02
13.24 22.46 -23.95 -5.78
12.38 -15.95 -30.71 -5.0
12.34 -22.27 -40.9 4.44
13.28 -10.34 18.22 -11.13
13.15 -84.89 -22.85 24.51
11.16 -6.45 -3.42 -12.01
13.19 -76.23 -52.1 48.94
13.4 -34.75 39.27 -16.19
14.7 -8.81 11.88 1.62
12.09 -35.29 19.22 -17.87
11.97 -39.06 -29.43 4.21
12.62 -19.62 6.75 -10.26
12.55 -23.29 -14.35 -3.11
12.32 -47.18 34.37 -36.95
11.46 -23.65 4.61 -8.12
12.71 -35.8 6.23 -6.41
12.47 -26.37 21.05 -17.23
13.16 -35.29 17.94 -16.06
13.11 -41.57 21.66 -26.68
14.27 -40.14 10.53 -14.55
14.2 13.51 7.14 -8.15
14.82 4.05 -29.89 -4.93
13.37 -28.49 20.23 -6.37
12.58 -10.59 -14.1 5.37
13.12 -50.79 31.78 -34.68
14.57 -40.14 -0.45 -21.47
14.22 -21.73 18.41 -6.75
14.65 -43.91 59.69 -16.12
10.91 -47.52 -32.09 -5.94
13.9 19.58 43.46 4.29
13.99 11.25 23.37 -15.95
14.53 -2.58 -23.65 -3.79
14.79 -34.65 46.24 -23.91
10.67 -47.91 15.49 -19.51
14.84 -0.74 -52.15 5.78
12.35 -45.64 -29.13 -3.94
13.69 -22.11 -33.21 3.01
13.28 15.5 -2.42 -5.5
14.96 -56.27 39.11 -12.31
14.89 8.18 3.75 0.01
15.58 -21.76 -67.79 11.86
11.63 -41.29 -5.91 13.73
13.99 -42.65 -22.13 24.44
13.94 13.28 -5.1 1.39
12.63 -35.06 1.72 21.89
14.65 10.64 14.0 -1.18
15.59 -40.42 -60.17 34.25
14.99 7.52 50.82 14.66
15.41 7.54 22.68 -3.84
14.9 -11.42 29.69 0.56
14.57 -19.88 11.73 27.36
13.78 6.58 -22.79 8.21
14.24 -10.09 -52.24 15.99
15.85 -7.33 -4.09 16.54
12.49 -57.51 -32.27 50.5
11.84 -5.8 -2.29 21.85
13.19 28.98 44.35 29.6
15.61 11.04 43.83 12.7
13.37 -57.96 23.0 -21.82
13.93 3.68 -12.27 -6.84
12.88 30.02 -10.62 -3.96
13.53 13.57 32.85 -11.34
15.93 -13.88 -46.38 18.48
12.92 -30.96 14.96 -7.77
16.14 -37.23 -24.03 5.05
14.99 16.23 -53.98 11.23
11.73 -59.97 34.07 -3.33
13.3 -33.92 -2.7 17.33
15.21 -44.12 -49.15 16.08
13.44 -30.63 -21.71 -7.13
13.08 -31.58 1.76 -7.62
13.16 -43.02 -43.13 11.15
13.34 7.52 -20.6 -12.09
15.79 5.87 -27.85 -14.31
12.33 -73.78 15.85 -29.88
12.38 -65.81 -23.69 37.39
10.84 -50.16 20.35 0.16
14.82 -79.42 -39.7 51.45
10.43 -80.05 51.64 -39.51
14.82 -73.99 -4.44 -12.02
11.03 -83.04 -7.63 15.32
12.28 -44.92 26.56 2.8
13.81 -2.78 10.92 -1.05
16.94 -19.54 -46.68 12.79
12.72 -68.0 -40.15 43.87
15.65 -27.4 -41.17 23.23
14.98 -4.82 -56.28 7.37
14.36 -32.36 -12.51 34.86
12.04 5.48 -38.34 15.32
14.65 -91.16 -47.35 51.9
13.07 13.35 40.68 15.69
14.25 -16.03 13.82 13.4
13.87 -1.51 -18.91 -26.34
10.49 29.91 -2.86 -6.55
13.18 11.99 -1.24 -14.15
13.59 -24.45 30.73 -28.86
12.57 -31.21 -11.31 -11.08
10.48 -3.5 -8.07 0.8
14.91 5.53 41.08 2.31
12.57 -54.35 11.16 10.98
12.16 2.66 16.96 8.78
13.32 -38.12 7.49 0.58
14.65 -42.36 -32.67 14.43
16.6 -7.15 11.87 -12.56
15.42 11.81 11.36 17.39
11.21 14.39 -19.55 14.46
12.48 -56.0 -24.34 3.04
14.78 -4.51 -23.61 1.79
15.42 -69.98 -24.31 12.88
14.5 -38.33 -17.14 -12.17
13.44 21.41 -18.67 1.66
11.96 60.96 -50.36 -39.46
15.27 27.09 15.31 24.85
13.19 -75.99 15.98 -34.49
13.65 -5.04 49.43 -29.72
14.61 -23.93 -3.42 -23.83
13.54 -13.38 -3.15 -15.75
14.09 -11.59 31.54 -19.75
9.34 -50.76 10.66 4.43
14.49 26.35 -21.15 -22.14
12.55 -14.52 12.05 -8.49
13.22 -36.21 -37.81 12.14
11.96 -18.45 -22.72 -0.3
14.65 -33.9 27.65 -20.16
13.4 7.71 -49.05 -11.35
14.87 -8.46 12.33 0.1
15.31 7.03 -1.65 -15.18
11.72 -42.77 0.44 -26.08
13.43 -51.81 8.91 2.26
12.21 -7.67 34.17 -0.83
13.81 -24.31 -7.84 -9.39
13.92 -5.42 -27.05 -21.84
13.48 -13.92 26.82 -5.62
13.62 -2.47 -48.86 21.95
11.37 3.54 -29.49 -12.32
13.46 -4.79 -7.44 2.58
13.65 -57.09 -26.01 15.36
13.87 -33.7 -9.53 11.82
14.97 -62.1 6.37 -34.11
13.57 -35.97 6.01 13.37
14.77 -42.35 -25.96 13.1
13.78 -17.9 -20.58 32.5
13.99 -78.4 -18.09 15.4
16.07 3.92 4.67 8.13
14.03 21.71 29.89 4.12
15.5 -5.53 -23.26 -3.27
12.61 -42.48 7.61 8.71
11.34 -67.29 -37.59 38.61
15.51 -8.34 32.41 1.44
14.97 -90.34 -28.21 15.0
12.11 -46.67 26.04 -36.52
12.64 21.01 -2.3 1.87
12.0 5.77 -54.16 -18.03
12.86 -21.16 3.9 7.72
16.32 -7.91 5.93 5.03
14.96 -79.12 -57.02 48.48
15.05 -18.29 -7.35 8.08
14.99 -54.71 -49.92 23.01
12.67 -35.2 6.88 -15.09
14.32 -32.12 -6.99 12.29
14.35 -21.07 -22.93 6.19
14.1 -30.79 7.65 -2.8
11.77 -3.89 3.32 -11.26
12.48 -50.36 -32.98 34.74
16.2 -24.41 -6.0 1.89
16.36 11.4 -30.85 1.59
15.54 -22.6 -34.17 6.76
13.26 13.74 6.81 -2.89
14.3 -27.91 -33.44 7.57
12.99 -36.26 -26.45 9.66
14.46 1.54 -1.56 -0.82
15.31 -75.56 -55.5 43.85
14.33 6.71 -7.43 -15.46
12.52 -23.1 -32.9 -0.04
12.27 -34.26 -12.34 -9.33
12.97 -27.72 -11.11 -14.95
11.82 -26.23 -8.31 -22.18
13.36 -13.09 -26.01 -13.82
12.24 -37.57 -2.92 -21.92
14.19 -22.39 27.61 -29.22
13.45 -22.91 -3.99 -19.12
13.02 -44.19 32.02 -24.53
12.09 -27.93 -8.74 -13.71
13.88 -26.81 -8.3 -17.73
13.34 -22.78 -18.0 -16.67
14.43 -23.19 1.56 -13.48
13.12 -11.36 18.6 -23.73
14.13 -21.43 14.24 -31.7
13.8 -19.7 -1.0 -18.71
11.88 -38.83 -16.14 -11.51
12.9 -33.63 -13.63 -6.18
9.73 -34.37 -3.92 -11.87
11.81 -44.29 -16.19 -11.67
14.31 -22.27 8.17 -17.93
13.45 -11.8 32.89 -1.76
11.86 -36.72 -28.31 -4.06
11.2 -37.29 -58.27 5.76
11.4 -19.12 -35.87 -11.23
12.84 -23.6 -4.92 -6.56
12.42 -31.71 -3.02 -20.76
12.11 -43.61 -6.45 -5.61
11.19 -46.5 -32.31 -8.67
12.19 -28.91 -20.78 -9.81
12.4 -44.57 -69.91 16.33
13.3 -70.58 -42.27 21.64
11.6 -81.24 -44.77 29.73
12.92 -29.71 -38.11 -3.6
12.62 -44.59 -3.78 -13.22
12.84 -29.15 -30.05 -1.49
12.37 -40.1 -15.47 -6.22
12.02 -40.12 -2.65 -6.48
13.09 -22.66 20.04 -18.83
12.29 -53.46 -56.74 20.24
12.86 -6.42 -23.26 -8.67
13.54 -20.13 17.34 -29.82
13.37 -21.02 -35.51 -14.29
12.37 -35.7 -8.1 -16.42
13.0 -12.81 13.93 -18.83
13.94 -31.22 14.03 -32.17
12.49 -26.33 -24.01 -14.17
11.1 -29.08 -13.21 -13.73
12.12 -29.63 -20.28 -5.73
12.1 2.62 33.0 4.63
11.91 -50.02 16.85 -17.29
12.48 -41.99 -36.46 -5.89
12.79 -19.47 -6.67 -14.09
12.4 -27.11 -6.18 -6.95
11.79 -26.42 -25.96 -3.33
13.63 -14.24 -18.58 -10.61
12.98 -40.85 -20.52 -12.02
11.79 -29.55 -49.48 1.15
12.06 -32.43 -49.18 -1.26
13.45 -43.23 11.23 -17.71
12.02 -29.76 -41.14 2.2
13.76 -7.3 -24.08 -12.71
11.84 -18.82 3.61 -16.45
13.46 -21.09 13.27 -30.04
13.01 -22.89 39.47 -38.75
12.63 -32.3 -37.35 -5.26
11.89 -33.01 -2.3 -11.47
12.78 -21.31 28.31 -0.96
13.95 -13.44 21.1 -22.05
14.15 16.4 13.69 14.62
13.52 -28.65 7.05 -17.27
12.48 -26.64 -33.25 -1.74
13.48 -12.82 4.53 -28.24
12.26 -32.81 -23.2 -4.37
12.7 -11.19 -49.58 1.79
13.63 -30.91 -16.53 -17.43
11.37 -44.61 11.6 -18.0
14.61 -12.39 17.4 -28.48
12.78 -17.25 -34.42 -4.02
12.75 -11.95 17.11 -11.67
13.16 -27.61 -10.35 -19.08
13.97 -6.85 1.23 -15.65
11.16 -47.59 -5.15 -1.65
12.09 -34.78 -23.41 -6.28
13.61 -32.12 -3.44 -8.13
11.11 -47.48 -51.15 4.6
11.6 -10.01 6.02 -23.32
12.36 -29.82 -34.5 -0.94
11.72 -40.82 -6.37 -5.69
11.98 -44.63 -11.25 -15.4
11.02 -68.85 -1.79 -28.8
13.48 -17.96 -24.12 -8.11
14.32 -23.68 33.81 -40.32
11.81 -50.58 -14.62 -4.6
13.35 -27.57 13.56 -28.4
12.48 -41.49 -25.67 -3.61
12.08 -19.01 -21.57 -21.72
13.11 -38.03 -20.02 -11.78
11.89 -24.24 -48.8 0.24
11.91 -32.06 -5.06 -14.12
12.8 -22.06 -11.87 -13.27
13.96 -26.87 -42.56 5.58
12.62 -36.3 -29.77 -7.04
13.06 -37.73 -19.35 -16.53
12.29 -44.58 -14.01 -0.73
13.56 -85.53 -62.31 41.21
12.72 -34.01 4.57 -15.53
13.22 -16.23 -8.5 -7.45
12.36 -55.77 -6.59 -11.97
11.97 -43.32 0.69 -18.6
11.72 -26.39 -57.85 -0.92
12.27 -50.88 -10.1 0.74
11.81 -38.25 -9.71 -15.31
12.39 -27.44 -10.33 -9.52
12.52 -21.1 1.35 -10.61
10.95 -36.74 -24.59 -2.16
14.36 -21.97 17.45 2.31
12.16 -47.68 -23.29 -12.45
13.16 -23.53 -25.16 -6.11
13.2 -36.16 -44.6 3.7
12.0 -34.36 -24.78 -12.13
13.04 -43.34 2.71 -13.99
11.67 -12.13 35.07 -4.05
11.22 -50.54 -49.98 7.55
13.26 -19.94 2.16 -21.37
10.75 -35.77 -18.15 -7.76
12.84 -37.22 -45.02 -11.39
14.12 -29.63 -48.46 -5.15
12.23 -42.77 -10.27 -1.08
13.6 -38.78 -19.63 -3.4
13.46 -33.89 -7.19 -16.76
12.86 -6.09 -11.19 -14.16
13.14 -26.96 -14.72 -15.37
11.56 -39.78 -23.56 -0.84
13.86 4.37 26.97 -27.32
12.27 -35.27 13.63 -11.75
10.82 -57.96 -3.02 -19.01
14.59 -29.3 25.78 -27.51
14.46 -7.02 57.93 -0.31
11.61 -36.89 -10.6 -6.31
13.22 -32.99 4.42 -15.13
12.4 -23.67 -0.32 -22.02
12.5 -45.88 -29.07 3.24
12.73 -24.64 -20.03 -14.12
12.55 -34.74 -27.83 3.97
13.57 -13.44 -35.89 -6.61
11.0 -43.32 11.05 -16.31
12.08 -21.61 -28.14 -14.91
12.75 -35.88 -23.95 -0.93
12.33 -21.19 -23.59 -6.37
12.33 -31.52 -28.67 -0.52
13.72 -14.67 2.02 -26.82
14.56 -18.68 -20.76 -16.98
12.75 -35.65 15.01 -28.44
12.59 -30.39 -7.34 -10.91
12.95 -35.9 0.74 -27.25
11.94 -38.58 -41.85 -2.85
11.4 -42.61 -52.64 6.61
13.82 -50.25 -21.18 18.55
14.84 -47.16 3.42 23.21
14.77 -48.96 55.35 -9.89
13.87 -30.53 47.56 4.03
9.62 -24.5 9.91 -9.47
11.68 -5.92 29.95 -3.86
12.04 -82.1 32.31 13.44
13.04 -70.36 20.97 -34.29
15.18 -49.71 -14.88 32.29
14.33 -34.95 -2.44 1.38
13.61 -72.96 -48.88 33.22
15.76 -64.09 -59.65 44.71
13.97 2.91 34.12 -0.63
13.61 19.16 44.23 -1.68
13.01 -77.83 -44.66 30.84
14.14 4.3 -17.83 -9.9
12.55 -4.31 -47.52 7.31
12.2 -60.85 -12.0 -12.23
16.69 -86.74 -55.33 47.19
15.48 -80.92 -37.53 62.05
12.32 -38.63 37.85 0.21
14.88 -56.04 -39.32 40.28
15.0 -80.4 -41.87 52.47
14.11 -32.97 -27.56 7.0
13.52 -8.94 -4.95 -14.94
13.96 10.04 -43.8 2.46
12.12 -25.02 11.76 -17.38
13.02 -23.09 -45.85 -1.14
14.22 -38.08 9.71 -10.46
12.85 -21.3 -29.56 -16.07
13.89 3.44 -24.25 8.8
13.15 -0.1 -49.4 -12.08
13.52 -21.77 -12.35 -22.65
14.5 -25.64 -42.83 -1.06
12.75 6.76 -24.64 -5.88
13.38 -20.46 -25.9 -11.74
13.12 -2.75 -6.04 -5.52
13.03 -7.66 11.57 -5.12
13.86 -12.49 -36.55 -6.25
14.93 4.7 -13.51 10.05
13.91 -8.03 -7.92 26.79
13.06 -16.7 -20.38 18.87
14.29 3.8 17.4 7.75
13.12 4.88 -4.63 -3.18
14.66 -50.53 30.07 -21.49
14.27 -33.67 52.67 -8.34
13.85 -36.7 -47.57 45.66
12.79 7.16 -16.29 14.79
13.92 17.05 -7.04 -10.57
12.02 6.72 -38.47 -17.93
14.47 -13.93 -51.08 5.25
17.18 8.3 -39.67 -10.39
14.01 -7.94 -34.69 -20.07
14.82 66.63 -47.64 -31.06
14.48 13.77 42.72 -10.12
15.48 27.98 -26.06 -20.49
12.73 -13.51 -13.41 -16.38
14.34 9.88 -14.0 -17.05
12.66 -43.92 3.74 -5.38
13.83 12.5 -56.01 3.6
15.2 -8.68 36.12 -1.27
15.08 -27.01 -57.6 0.77
15.3 -14.23 -2.7 17.8
15.79 -10.49 6.92 -7.19
15.83 -25.57 -5.19 16.81
16.19 -18.83 -24.24 11.01
13.37 -8.67 16.24 2.31
13.24 -14.94 -62.39 15.15
14.44 -9.27 -36.92 11.11
14.99 -42.45 49.79 -43.3
13.61 -39.21 21.41 -10.15
12.0 -45.52 31.73 6.62
11.44 -33.28 19.35 -0.5
13.44 -41.61 -6.57 -13.09
12.64 -16.21 -5.84 17.81
12.48 -34.76 -11.89 16.12
14.06 -0.52 -7.95 0.8
12.56 -24.6 12.6 -2.76
13.54 -41.16 20.48 -11.19
13.31 -4.18 -2.72 18.36
14.8 2.95 -49.0 6.04
11.93 -48.21 38.91 -11.43
12.37 -40.14 -9.37 4.89
12.06 -22.26 -6.58 -9.07
10.9 -34.6 40.15 -8.86
13.28 -31.19 -14.57 3.09
12.6 -22.51 35.22 -0.59
11.81 -35.79 -1.99 -8.81
14.23 -29.29 57.0 2.1
14.54 -16.65 33.42 -14.76
13.63 -33.56 25.0 9.85
13.23 -33.3 18.65 -15.22
12.33 -18.15 38.11 3.27
15.02 -10.11 18.24 -4.51
12.54 -27.23 -26.21 8.51
13.41 5.71 -19.87 -2.65
11.79 -72.97 7.86 -35.22
14.07 -10.25 -28.9 11.99
11.71 -41.04 37.94 -15.66
14.14 -4.02 6.34 8.5
12.21 -24.89 -17.01 8.67
14.26 -15.3 17.31 0.12
13.83 -24.32 -12.7 -8.54
10.17 -45.14 2.93 -2.43
13.7 -13.25 -38.24 4.07
12.48 -21.21 -9.87 -0.71
15.73 -15.37 -45.19 31.47
14.96 3.57 54.55 -7.41
16.61 12.17 -0.16 11.27
15.58 -22.78 -18.36 13.34
17.13 -36.81 -39.01 28.21
12.99 -16.65 16.79 12.19
16.65 -19.22 -34.64 8.6
15.25 -52.7 -52.78 17.36
11.88 -65.92 -7.82 9.22
15.84 -27.16 -7.68 -14.29
11.11 -54.07 -19.08 23.84
15.54 -29.08 -30.51 -11.73
14.25 -78.81 -57.19 28.25
12.95 -54.34 10.36 -6.13
15.12 -17.96 -68.12 1.05
13.17 -36.42 2.08 18.53
14.02 -44.43 32.02 -13.95
14.02 29.3 43.67 -2.5
13.59 34.11 -54.74 3.6
15.29 -51.93 -20.98 7.94
18.32 -31.75 -25.69 -18.65
12.61 -33.68 -8.15 -16.34
11.74 -15.79 -43.49 -1.71
12.94 -41.47 -30.35 -0.27
12.5 -74.4 -39.37 28.07
13.23 -6.79 -41.91 -5.5
12.83 -36.56 -23.47 1.15
11.6 -33.48 14.02 -30.12
12.98 -6.42 -10.27 -5.25
12.69 -11.76 2.23 -4.36
12.7 -17.23 23.89 -11.22
12.36 -42.46 -47.73 12.6
12.35 -11.71 3.15 -1.93
11.29 -39.59 -31.42 -4.1
13.57 -16.61 -14.62 -12.3
12.25 -13.57 20.82 -29.64
13.59 -8.46 -28.81 4.64
12.1 -22.11 -10.78 -5.04
12.19 -13.63 -36.02 3.26
12.35 -18.93 -13.81 -8.79
12.11 -17.03 -28.3 -10.91
12.86 -25.9 -44.26 5.89
14.33 -16.43 2.3 -8.49
12.93 -19.39 -11.13 -9.51
13.04 -18.23 -9.52 -17.1
11.22 -34.96 8.12 10.94
13.86 -37.53 -2.32 20.74
11.39 -21.83 -19.62 1.85
12.75 -31.4 6.51 2.87
13.69 -82.63 19.91 -14.64
12.22 -5.23 6.59 24.24
13.37 -7.35 -15.17 10.7
13.27 -33.25 -25.26 22.33
11.37 10.17 19.61 14.47
12.42 -29.53 -18.77 0.71
12.13 -47.23 31.02 2.63
14.0 -2.16 7.37 11.73
11.18 -13.13 22.84 9.46
11.66 -51.77 -43.92 18.11
13.11 8.77 -25.75 -1.43
14.33 -37.11 -8.52 16.47
16.64 27.64 -16.47 -13.74
12.2 -58.51 -38.16 13.97
15.03 55.24 -47.37 -32.53
12.89 11.03 -11.55 -17.62
13.23 -49.3 -7.08 -1.97
14.56 6.76 -29.07 -14.41
16.92 -15.33 -49.05 7.82
14.52 -15.69 -40.43 -9.99
17.59 -57.72 -73.66 23.98
16.04 -11.75 -15.34 -1.85
17.19 -1.34 -30.76 1.92
15.65 1.33 -30.4 -16.72
16.1 -18.85 -30.07 5.87
15.57 14.67 -18.11 -1.35
17.37 -20.53 -6.17 4.74
15.28 21.74 -33.62 -8.97
16.17 -6.29 -13.29 -4.4
16.52 -37.34 -50.02 4.61
16.08 -6.6 -54.04 1.73
15.32 -22.38 -40.44 -13.37
16.03 0.24 -62.51 -12.65
13.98 -56.17 -75.42 53.0
14.56 20.46 -44.39 12.64
16.06 -1.47 -24.07 -8.7
15.94 -9.71 -22.47 -11.59
16.52 0.35 -54.44 3.84
18.71 -19.97 -20.98 -11.29
14.31 -36.53 -32.89 7.07
14.61 -0.53 -5.09 -12.56
15.14 -24.53 -56.25 -8.94
13.79 -43.94 -2.46 20.77
10.02 -80.17 20.8 -14.25
11.77 -36.26 -0.04 -20.14
12.41 -64.61 18.59 -30.97
15.47 -7.25 -16.45 -8.67
15.28 -36.26 -65.09 -6.5
15.37 -28.4 30.19 -10.42
14.07 -22.85 15.64 -8.91
14.64 -1.07 -27.88 -21.88
12.52 -30.24 -44.34 -10.34
11.37 -41.7 10.09 44.82
13.74 30.94 -21.33 5.7
12.9 -4.49 -12.23 23.98
13.23 9.64 14.09 20.3
13.64 -15.05 -11.93 6.08
14.73 -27.94 -42.95 25.47
15.61 -6.07 -3.13 -13.51
13.57 -0.1 -13.6 -20.64
15.4 6.25 5.91 -4.49
13.97 -8.7 14.16 -9.63
13.43 2.11 -9.64 14.95
12.91 -6.97 5.71 -3.99
15.08 -0.79 -20.98 -4.97
12.28 2.34 -3.11 -17.02
12.27 -2.07 -41.13 -8.18
12.1 -1.46 12.05 -8.45
9.87 -47.08 -4.11 -14.37
12.25 -61.42 -7.13 18.95
15.8 -47.44 -31.96 31.24
14.45 -19.59 -12.48 -12.85
12.3 -39.66 0.78 -36.89
15.53 19.74 -16.24 -8.48
12.21 13.61 9.3 2.07
13.72 -18.06 -34.46 -8.58
16.39 11.37 -9.12 7.22
14.45 -63.84 -61.53 9.44
16.11 -21.2 -10.56 -0.38
14.15 -46.79 18.96 -41.16
11.37 -42.84 -27.71 1.75
13.44 14.33 -15.91 -7.68
13.23 -12.24 0.7 -10.66
12.6 -24.73 33.38 -26.85
14.98 -7.61 -32.08 -21.43
14.25 -114.43 -72.02 82.86
12.81 -34.93 -18.81 -21.49
14.63 -16.91 -15.15 -4.07
14.19 21.55 -76.91 -18.19
17.69 54.59 -60.97 -59.97
16.26 18.28 -58.34 -18.0
14.28 -81.94 -7.59 -26.98
14.89 -51.43 -2.78 18.05
14.66 -79.81 -23.44 33.32
14.99 -37.87 -6.49 -3.81
13.9 -19.85 -35.94 13.34
15.08 -23.43 -54.61 23.86
12.72 -45.1 25.2 2.93
13.19 -49.05 -15.72 9.95
12.87 -19.57 12.58 -8.02
13.13 16.46 11.29 25.11
13.91 5.79 22.25 12.1
14.31 -18.59 -28.96 19.74
13.41 9.38 -25.08 3.84
13.82 -10.6 -12.11 1.34
15.75 -19.58 -49.16 25.6
13.68 8.72 -16.41 -9.61
14.65 -5.15 -31.04 -5.15
13.29 -49.83 -19.39 7.89
14.35 -2.54 20.95 8.51
12.66 -38.6 27.25 -6.92
14.19 -23.17 -38.95 23.54
15.36 -4.46 21.96 11.02
14.06 -34.46 -2.96 17.76
13.9 -12.46 -12.61 6.17
14.17 -33.95 -41.78 11.91
14.17 -48.18 -0.88 7.09
13.64 -31.69 -18.49 -0.48
11.25 -15.39 18.12 5.52
11.88 3.86 -4.13 -16.47
14.23 -26.94 -37.52 10.46
12.0 -13.76 20.88 -9.84
10.94 -20.6 4.26 -8.5
17.9 -14.24 -34.68 36.58
12.75 -49.27 -54.32 51.94
12.81 -28.12 -16.74 29.96
14.26 -2.94 7.58 13.69
15.11 -9.06 25.37 15.65
12.88 -6.8 0.14 22.27
14.33 -2.03 13.71 16.16
12.3 -15.94 3.38 20.68
11.96 22.07 51.88 14.19
13.76 9.49 9.69 27.69
15.66 5.87 -10.26 40.38
11.18 2.23 4.46 6.87
10.72 -2.93 21.04 -9.32
12.9 -5.14 9.19 -2.19
13.16 -23.2 1.47 22.21
15.62 10.09 -39.35 -26.71
14.77 -20.07 29.52 -1.08
13.84 3.07 29.61 -0.11
15.57 -33.36 -9.76 -14.73
14.4 -11.38 24.14 -15.93
12.03 -19.95 45.91 -12.26
14.08 46.03 -53.03 -18.36
10.84 -2.24 6.54 -10.53
14.77 -11.53 -44.48 -8.09
13.68 0.97 -9.37 -2.69
13.2 -29.65 -4.16 -15.52
14.11 -23.38 -10.86 -15.42
10.78 -26.91 36.27 -22.21
9.6 -5.25 -8.55 0.73
12.87 1.66 13.61 10.65
10.04 -42.68 -49.88 21.79
10.55 -12.24 21.73 -1.72
12.96 -12.44 5.4 11.63
13.86 -4.16 -51.07 -17.24
15.86 13.84 -72.81 7.99
15.88 39.84 16.59 -2.99
15.51 24.6 12.69 -0.06
15.08 -18.42 -9.2 23.09
15.67 -9.13 -8.99 22.89
13.17 -33.35 34.32 -4.1
12.21 -19.92 5.98 6.44
11.97 -39.68 -17.32 -10.74
14.61 11.56 18.54 -6.57
15.19 -4.38 -16.43 -6.87
15.09 0.9 -22.37 -14.78
13.15 -57.44 -44.81 17.46
12.93 -27.77 -22.57 -9.58
14.18 -33.46 -2.4 -4.76
13.58 -17.64 9.2 0.56
14.37 11.08 10.05 14.57
13.47 -86.37 -16.65 17.64
13.91 -35.87 -46.38 -2.15
12.42 -44.93 -37.9 10.7
10.77 -8.34 0.32 -15.09
11.85 -39.19 -26.08 -1.75
11.79 -20.48 -41.05 -6.0
10.87 -47.88 -0.69 -29.5
13.88 -31.25 -25.73 5.82
12.31 -48.54 9.62 -25.48
14.7 -0.69 8.7 4.74
13.67 3.15 -14.39 0.92
13.52 3.13 26.21 -5.15
11.53 13.36 -0.38 -6.73
14.44 13.28 -1.21 -6.09
14.89 -19.28 -46.13 8.54
10.66 -76.84 -15.49 43.27
12.9 -14.97 25.16 -21.6
11.12 37.19 -35.84 -20.28
14.21 -69.76 -52.77 16.13
11.03 -30.55 -41.18 3.26
14.84 4.21 11.05 6.15
12.56 -44.05 -48.66 9.26
14.96 -17.56 40.36 -23.08
12.92 -3.06 -9.94 22.15
13.63 -11.61 -17.82 25.2
13.26 -22.15 -26.89 18.29
13.75 -5.95 -53.04 19.29
12.63 -28.34 36.15 -12.31
13.49 6.12 49.3 21.07
11.74 -23.22 27.58 0.52
13.16 -19.83 7.97 -1.25
13.47 -18.74 15.25 6.92
13.99 -33.86 30.62 -11.12
11.81 -29.51 -6.94 11.71
10.12 -48.93 17.03 -7.72
13.41 9.33 -0.34 11.83
12.57 7.22 -22.43 13.06
12.45 -4.22 -18.27 -2.09
13.06 -12.39 -12.04 30.76
13.29 -3.08 -27.82 31.1
12.21 4.09 37.61 3.55
12.41 -16.98 37.99 17.72
15.27 2.55 0.18 24.29
11.67 -51.89 -19.57 -25.45
13.17 -4.38 -11.26 5.08
13.83 19.18 26.77 4.46
13.54 -2.27 32.85 -26.88
12.65 -41.68 -29.34 -7.07
14.79 -23.85 30.35 -30.45
13.35 -33.29 -1.49 -11.75
14.15 -27.19 -1.69 -2.09
12.69 -9.7 -20.12 -12.31
9.58 -55.16 -23.19 -21.19
14.38 -6.66 11.14 -12.86
13.62 -28.41 -6.57 -19.22
14.01 9.92 24.23 -7.37
14.54 -24.23 31.68 -9.39
13.68 -52.21 9.3 -28.25
13.76 -2.06 -14.64 -6.94
13.67 -19.52 34.65 -8.1
13.35 -30.24 -22.24 -4.34
14.48 13.24 -33.2 -9.21
12.72 24.71 -37.46 -16.61
12.67 -0.86 -33.21 -16.74
15.7 -10.03 -43.74 -8.83
14.0 -6.52 -1.7 -16.52
12.13 0.59 14.48 -17.89
13.51 6.94 -51.0 -0.52
12.12 -10.35 -42.37 -12.36
19.16 -10.52 -79.04 51.96
13.69 -10.38 -6.26 11.46
14.41 -0.63 11.84 1.89
11.79 -47.67 4.11 -24.68
14.74 -60.35 -64.9 35.69
13.9 28.21 -16.13 -11.73
12.48 2.49 -27.82 0.96
15.07 49.19 -58.75 -33.65
15.11 -0.38 3.25 23.05
14.91 16.84 -11.81 -1.71
14.21 -31.91 17.69 -5.56
13.91 -21.24 -31.88 -2.52
11.93 -24.68 22.9 6.96
11.62 -40.97 -18.92 4.86
12.47 4.51 -38.4 -6.12
14.9 -1.36 46.81 -1.19
15.53 -64.67 -8.4 8.61
10.97 -55.39 12.6 -1.22
15.6 -12.89 -41.21 8.88
15.63 -48.49 -26.77 27.42
13.74 -44.22 15.69 2.19
12.68 -17.41 -29.37 10.97
12.2 -75.07 -19.66 11.59
12.67 -14.12 -9.38 7.45
11.35 8.47 21.33 12.23
13.44 -8.87 -16.74 2.21
12.98 -39.65 15.81 -17.01
11.19 -35.42 10.97 -31.84
12.06 -60.86 35.87 -29.91
14.34 -34.87 24.15 -23.41
15.05 10.72 -19.62 11.64
15.0 -30.83 9.01 4.46
13.82 -39.09 -11.98 -14.74
12.28 -63.01 26.66 -35.76
13.32 -17.1 3.98 -8.34
13.66 -23.9 25.36 -16.68
13.54 -19.12 11.24 -7.29
14.51 -6.13 24.1 7.95
12.04 -37.13 -33.39 -0.49
13.24 -25.07 15.46 -15.65
13.22 -20.68 -19.52 12.21
14.85 -24.2 -3.65 3.48
11.16 -56.85 33.4 -33.63
14.26 -45.89 -54.36 31.51
14.24 -34.79 50.14 -16.78
14.89 -21.17 -14.76 10.83
13.58 6.17 -44.8 -14.81
12.34 -6.95 -26.99 5.28
15.01 -1.81 45.14 -8.28
12.1 11.8 -1.81 0.2
12.33 -13.44 31.42 -4.57
11.37 -17.08 -1.65 8.31
12.09 -18.53 7.21 0.05
11.82 -8.26 -20.36 8.78
13.27 -12.45 16.03 3.68
11.32 -7.76 -2.5 2.29
11.86 -21.43 -5.03 1.9
11.41 -5.99 -12.63 -10.29
12.97 -37.23 -76.62 15.23
14.62 1.99 -24.54 -24.96
14.77 -8.96 -11.77 4.77
12.8 -13.21 21.51 -1.39
13.91 -31.24 -0.4 -10.19
10.32 -33.39 9.71 -9.18
11.11 -26.56 -45.47 0.62
11.72 -9.01 29.94 -1.37
13.0 -16.48 -26.97 -14.16
13.47 -7.94 31.62 2.54
14.15 -15.26 -27.83 2.11
11.12 -7.36 -24.51 -8.16
11.63 -16.12 -21.69 -10.98
11.33 -7.09 13.73 -4.96
11.78 -10.2 -36.68 0.59
11.07 -20.38 -19.55 -5.03
13.1 -5.68 20.63 -6.57
11.39 -10.31 -24.17 -0.63
11.71 -2.4 -47.73 -6.98
11.2 -81.31 -53.21 32.97
12.01 -3.46 -23.27 -14.44
11.16 -16.1 0.45 -11.83
12.25 -69.21 -33.33 16.66
14.28 -3.7 -49.32 -12.43
14.95 -54.86 -36.12 31.74
12.99 -9.1 -25.33 0.08
14.15 -8.27 -16.31 -2.97
11.2 -87.87 -27.04 14.52
12.86 -10.24 -33.01 1.83
9.98 -68.89 28.34 -33.24
11.3 18.41 5.48 -5.49
14.11 18.83 18.61 3.98
11.45 -72.63 -57.14 32.61
14.83 -22.25 0.98 2.49
13.43 -2.2 -6.89 6.64
11.76 -35.86 23.58 -19.3
12.07 -34.54 -8.26 -6.01
11.81 -17.47 14.8 -15.49
13.33 -35.93 11.51 -15.99
12.71 -8.2 -12.82 -5.31
12.61 -47.57 25.68 -22.59
10.79 -44.16 28.38 -31.56
13.78 -12.56 6.31 -9.05
13.58 -17.38 8.4 -16.46
12.1 -36.18 36.76 -23.79
14.14 -8.28 -33.71 -3.23
12.55 -45.15 -1.69 2.24
13.55 -15.56 7.56 -8.42
13.1 -45.65 28.47 -20.75
14.04 -23.61 5.87 -3.92
12.5 -28.93 17.74 -16.87
12.64 -41.95 24.69 -17.7
12.16 -44.05 17.35 -19.59
12.4 -46.42 -22.23 0.85
13.51 -17.81 -38.56 5.58
10.69 -31.37 10.53 -22.12
14.69 -13.46 -8.63 -12.1
14.7 -1.47 13.07 -2.54
12.02 -36.4 27.38 -30.28
13.0 -24.14 3.39 -9.24
11.85 -35.0 11.76 -10.79
13.35 -33.49 -26.24 3.5
13.23 -30.63 27.91 -21.91
11.99 -45.3 -1.15 -11.8
13.75 -29.62 -39.66 10.11
12.98 -36.22 -52.68 11.34
12.13 -37.18 1.64 -24.9
12.1 -27.66 25.94 -14.0
12.77 -35.44 -2.3 -11.99
12.01 -28.31 25.07 -13.51
11.83 -38.02 41.73 -28.66
12.64 -18.68 8.01 -16.21
12.99 -35.85 -3.16 -13.88
14.87 -8.77 -2.08 -10.12
11.87 11.05 13.44 -4.7
12.7 -24.79 -9.9 -3.03
12.87 -32.06 1.45 -6.4
13.6 -3.65 -42.53 -1.13
11.28 -42.21 19.44 -26.87
12.64 -34.65 18.03 -18.95
13.76 -15.33 -24.57 2.04
13.53 4.61 4.32 3.66
13.9 -21.7 -48.48 3.58
13.16 -46.47 29.86 -26.96
11.97 -13.69 2.26 -5.04
12.69 9.93 -5.04 -0.24
13.84 -10.43 -0.71 -9.27
12.8 -38.11 14.06 -19.82
12.37 -40.78 34.99 -22.06
14.34 -32.03 -13.62 6.71
10.72 -59.7 32.75 -43.67
12.53 -40.83 -2.33 -9.56
12.73 -13.37 -21.06 6.68
12.37 -32.26 -23.12 -5.37
12.94 -19.83 -23.17 -0.08
12.89 -36.1 21.48 -21.22
13.45 -25.75 12.02 -18.79
12.71 -21.63 -2.77 -9.07
11.32 -29.15 25.44 -18.63
11.36 -36.02 30.08 -29.72
11.89 -29.87 18.26 -16.96
12.95 -43.95 -27.71 8.08
12.43 -24.51 19.85 -21.13
13.47 -43.93 -23.25 7.64
12.13 -43.93 23.75 -30.51
12.6 -42.05 31.51 -18.31
12.15 -32.63 -5.65 -8.57
13.19 -19.71 5.22 -4.29
11.73 -33.31 23.23 -26.1
12.32 -22.99 11.42 -13.57
13.28 -25.27 26.68 -16.34
12.83 -37.35 5.89 -20.97
12.33 -22.21 -4.23 -9.73
12.01 -42.14 44.92 -38.76
11.94 -27.04 -14.32 -7.46
13.6 -19.19 1.23 -11.9
12.06 -57.45 31.24 -26.27
12.7 -9.52 -18.79 -0.03
11.86 -48.31 -5.63 -21.94
13.04 -30.72 11.15 -16.83
14.5 -15.32 -15.57 -0.63
12.14 -43.48 20.97 -25.19
13.48 -34.87 2.06 -12.1
13.61 -37.12 9.05 -14.87
13.49 -54.31 47.51 -26.69
13.35 -43.89 4.54 -10.21
12.64 -1.7 19.48 -21.01
12.15 -34.74 18.0 -19.2
12.83 -31.2 26.71 -22.3
12.1 -35.62 -12.38 -19.21
11.4 -44.6 14.56 -21.0
13.62 -29.43 -31.38 8.43
12.33 -27.44 -35.96 11.03
11.78 -38.62 12.61 -19.56
13.17 -27.73 12.23 -8.46
11.98 -43.27 31.31 -27.25
13.68 5.32 -20.29 -2.93
12.43 -37.38 -14.34 -5.07
12.79 -34.93 1.43 -1.05
12.09 -43.56 22.8 -23.35
11.48 -52.28 46.1 -34.6
12.95 -30.18 18.65 -20.28
13.99 -26.91 -49.16 15.48
12.65 -43.75 33.87 -27.69
12.52 -41.36 6.1 -17.08
11.89 -39.16 34.78 -28.09
12.74 -35.04 29.59 -12.58
13.25 -18.27 -54.99 16.97
12.57 13.96 -18.03 -1.22
11.97 -7.61 -30.78 -11.83
13.3 -17.12 33.87 -9.42
12.92 1.76 -13.71 4.52
11.22 -43.59 10.69 -8.76
12.76 -19.66 -2.97 -3.88
12.09 -23.28 -3.4 1.9
11.57 -22.26 6.63 0.43
13.7 -28.96 24.57 -12.69
11.93 -26.81 23.68 -18.15
13.89 -11.7 -5.78 -19.19
12.55 19.37 -51.06 -30.63
13.44 19.53 -46.15 -22.47
13.6 1.53 -20.45 -19.18
11.79 6.53 6.34 -3.29
13.72 3.4 -4.74 4.61
13.62 -32.35 12.12 -0.56
13.41 1.13 -6.34 10.85
11.63 -31.99 1.39 2.15
14.13 -31.18 -64.46 31.08
14.92 -23.81 -13.61 -14.76
14.19 -17.69 -39.36 -7.99
14.09 -28.3 -15.08 -12.36
15.23 -22.63 -36.82 -8.68
12.22 -15.35 -51.98 13.5
13.48 1.61 0.22 8.37
14.68 -3.91 -31.51 18.07
15.58 -5.14 -5.38 6.21
13.41 -83.68 -71.55 57.83
12.28 -7.98 -21.41 -15.65
13.55 38.83 -56.46 -35.68
13.36 -12.53 -16.89 -19.3
13.39 -35.98 -18.43 -18.9
15.03 -35.87 -2.27 -13.57
14.93 11.15 -13.99 -16.55
14.41 -26.96 24.06 17.56
14.71 -3.82 26.51 -0.71
14.29 46.32 -49.28 -16.12
14.73 1.72 74.31 16.32
8.96 -53.36 46.42 2.53
13.18 -43.06 0.13 21.39
9.28 -60.08 10.5 20.57
13.16 -14.18 -6.49 7.16
14.41 10.26 -44.89 -1.18
13.93 -20.8 -1.18 -24.68
14.36 25.11 12.09 -8.16
12.26 -41.95 -7.77 14.92
11.3 -58.74 -15.77 10.53
12.2 7.7 -62.44 -33.49
11.73 -23.96 -60.21 -23.82
13.74 -2.04 36.53 -0.94
12.97 18.32 46.2 6.29
14.46 -40.3 -20.25 12.93
14.25 1.14 -35.24 11.33
13.48 1.06 -19.21 -9.89
13.44 -45.68 -42.84 29.46
11.0 8.01 29.27 0.29
12.21 -33.94 -62.97 28.55
13.37 -22.24 -50.87 16.16
13.05 -24.56 -42.11 12.61
11.38 -2.95 -34.8 18.56
13.47 -50.79 -64.34 44.72
11.44 -38.62 -57.35 7.83
11.13 -52.29 -66.13 15.7
11.25 -22.67 -27.14 -5.92
12.02 -19.83 -39.27 -10.67
11.38 -37.43 -55.99 0.04
11.69 -29.72 -35.94 -11.88
13.39 -13.35 13.55 -8.8
15.58 -24.39 -16.98 17.89
14.24 6.82 16.74 5.71
14.7 -3.53 -27.95 -4.87
14.94 -48.5 -22.26 30.61
13.49 1.73 -26.32 24.43
13.23 -18.35 -17.77 -0.65
13.02 -11.85 -6.94 -4.57
14.44 -27.27 -25.86 0.08
13.16 -15.82 8.54 0.85
13.73 -4.9 7.36 6.9
12.92 29.64 -57.57 -12.83
14.17 -21.55 5.85 -15.46
14.08 32.79 -22.97 -20.46
12.24 0.16 -6.32 -27.43
14.0 -35.32 5.58 -4.4
13.45 -6.11 -27.29 -4.14
13.22 11.81 -9.31 -1.42
14.88 3.22 -17.94 9.04
14.03 -11.04 -11.35 -9.14
14.51 -12.65 -1.39 10.78
13.66 -34.22 -34.41 -7.29
14.23 -56.56 -25.89 2.53
12.25 -25.29 -19.92 -11.08
12.4 -50.27 26.52 -34.77
13.08 -41.41 29.9 -44.58
11.38 -54.6 5.82 -0.08
13.67 -67.18 -3.84 -18.29
12.22 -35.7 29.83 -28.53
13.72 -25.86 30.73 -32.66
13.48 -14.86 27.38 -11.28
12.34 -24.39 -16.24 -17.72
14.28 -27.52 28.37 -37.32
11.68 -30.47 -18.33 -20.32
13.75 -35.22 -3.68 -23.16
12.82 -33.95 -35.19 -16.36
14.1 -22.35 -16.04 -21.11
13.31 -23.35 -43.15 -3.81
12.96 -23.64 -20.66 -12.13
12.99 -13.95 -3.48 -7.38
13.48 -46.64 3.55 -20.67
13.32 -47.99 -32.13 -6.24
13.64 -33.88 19.18 -34.02
13.3 -20.78 19.82 -23.4
12.41 -4.79 -46.48 -15.7
13.67 -25.55 -11.98 -7.31
11.48 -39.17 -8.97 -13.1
13.05 -43.93 45.12 -39.99
12.22 -15.93 -2.33 -11.76
14.12 -41.07 18.88 -36.35
12.75 -24.64 -31.71 -9.91
13.19 -24.39 10.0 -20.66
13.32 -23.61 -8.73 -8.03
12.8 -41.06 -44.17 0.09
13.2 -18.59 -3.41 -19.75
12.35 -41.94 -43.7 12.55
12.9 -14.17 -16.68 -4.08
9.93 -50.24 -10.52 3.1
14.13 -20.37 -39.63 -6.17
13.44 -48.87 -3.39 -15.51
13.31 -29.8 31.21 -31.06
13.03 -25.96 6.84 -28.59
14.2 -16.15 -23.59 -13.84
13.17 -31.96 -32.56 -1.57
11.88 -34.14 -23.97 -8.96
12.4 -24.51 -31.07 -7.24
12.72 -26.97 20.32 -28.24
12.9 -35.88 14.37 -16.14
11.89 -43.97 -1.24 -36.84
11.32 -68.0 -19.2 20.39
14.25 -33.58 -27.39 -17.15
13.95 -32.09 -46.33 -4.45
12.41 -37.33 -0.02 -25.24
13.32 -30.47 18.14 -19.04
11.94 -27.03 -39.1 -11.44
15.03 -9.91 -28.67 -10.59
13.4 -14.17 6.29 -19.22
9.07 -59.8 8.59 19.24
14.95 -8.77 31.17 1.43
12.18 25.28 -54.8 -24.64
14.32 9.87 -30.56 -8.15
13.54 -14.19 -43.03 -5.95
13.41 -34.08 -40.81 5.99
14.99 -41.8 8.81 -20.34
14.64 7.41 10.2 26.89
13.2 -61.84 -12.01 -11.65
12.68 -10.81 0.15 3.21
13.71 -61.61 -23.28 14.09
14.5 12.69 -43.02 -7.88
12.49 -40.72 -8.44 11.65
14.7 -20.14 0.78 17.32
14.87 -40.88 30.18 -1.03
12.58 25.42 -72.6 -42.59
13.01 4.41 13.48 6.15
12.26 -36.31 -9.27 -8.4
14.75 -1.69 -11.9 12.93
13.42 -41.66 7.85 -6.32
12.79 -37.11 -13.05 5.16
14.74 -17.52 45.48 1.33
13.08 -41.07 -2.45 4.87
11.52 -6.39 -29.82 1.28
11.76 -7.77 -31.46 2.07
14.73 38.12 -53.89 -24.44
14.22 -81.65 -40.74 60.89
12.21 -41.72 -42.44 6.26
12.17 -14.42 7.69 5.46
13.69 -41.55 -9.77 22.48
16.57 -30.05 -35.52 30.76
12.21 22.24 -2.07 -0.85
13.72 20.32 -6.01 -10.25
15.82 -1.35 -62.88 -12.19
15.61 -17.66 -19.36 19.4
17.8 -20.05 -55.06 19.94
14.62 -2.71 -10.95 21.47
15.9 -44.55 -52.19 28.28
14.71 -36.68 23.1 -11.86
12.9 -32.1 21.55 -1.67
13.46 -31.58 15.19 -12.4
13.33 -1.96 10.79 2.61
11.48 34.72 -43.28 -9.39
14.05 -47.84 6.17 9.11
13.17 -77.82 -7.24 6.83
11.43 -83.55 39.58 -55.77
13.52 -59.4 11.46 -22.33
12.97 -38.3 11.85 16.4
13.65 -63.4 -23.75 13.98
12.65 -68.7 16.6 13.84
12.81 -26.9 29.49 5.71
10.52 -88.13 41.7 -23.1
13.22 -30.58 -13.18 8.98
13.95 -38.15 -6.69 8.13
12.24 -49.49 33.7 -0.88
13.55 -72.75 11.64 -67.51
10.55 -78.59 1.94 17.12
11.86 -66.03 20.6 -2.24
14.97 -81.0 45.05 -42.74
9.62 -66.56 24.71 -17.71
14.35 -45.53 -3.87 27.15
9.88 -91.08 22.4 -34.12
14.66 -38.47 19.47 19.1
11.48 -73.92 -1.6 -57.94
13.81 -41.72 -61.54 27.47
12.9 -52.0 36.94 -23.94
16.14 22.93 -10.02 -2.26
16.51 -17.79 20.33 -11.29
13.25 -34.42 -43.85 -29.44
15.61 -15.26 32.16 -14.12
10.92 18.65 -13.71 -6.0
16.82 26.12 -35.9 -23.38
12.92 -47.16 -28.72 25.66
12.75 5.66 5.27 -20.57
12.81 -21.86 -29.79 -9.04
11.9 -31.2 -23.96 -12.18
11.86 -28.53 -46.33 8.52
11.72 -25.48 22.42 -30.13
11.95 -2.6 -7.73 -16.79
13.36 -2.78 -11.33 -11.36
13.34 -15.24 -11.16 -11.74
13.25 -19.08 -35.91 1.25
13.08 -7.26 -23.81 -0.2
10.56 -6.97 35.9 -21.58
14.01 -26.63 32.62 -35.63
12.48 -23.9 -40.61 11.18
15.0 0.2 21.93 -3.73
13.66 23.4 29.36 -8.51
12.08 -78.53 -7.93 -6.49
14.84 -45.64 -67.11 41.66
14.87 -3.83 17.16 -18.5
14.24 -44.28 11.49 25.47
13.04 -25.02 -5.34 19.14
11.25 -61.96 -0.76 -33.92
14.48 -49.3 -26.42 11.15
15.38 -23.92 -29.24 -1.98
13.65 -31.98 -38.63 9.05
17.09 18.37 18.18 8.9
12.85 -23.95 -19.54 3.82
15.61 -33.39 -17.23 9.82
13.39 -27.56 -46.25 15.81
15.21 -37.64 -20.61 -7.54
11.86 -67.52 -17.33 39.51
13.65 -11.06 3.01 3.08
14.95 -35.87 -15.44 5.65
13.57 -55.16 -19.04 -17.1
12.32 2.54 -4.06 -8.05
12.25 1.06 17.23 27.87
14.59 30.37 -7.26 -2.46
13.02 -19.31 15.22 -20.88
12.94 -33.84 -4.19 -3.22
15.01 8.73 26.37 -1.75
13.31 -33.42 5.0 -5.81
14.46 -34.89 -35.31 3.26
14.3 18.22 -5.52 -7.18
12.94 -55.91 -32.51 25.31
9.96 -31.39 14.75 40.35
14.45 -36.98 -17.65 29.21
14.99 -55.36 -32.89 46.8
13.29 -32.63 41.73 8.49
14.96 -22.61 19.25 4.66
12.57 -56.35 15.34 10.3
14.92 -33.38 -23.04 17.38
13.8 -20.76 10.55 18.55
11.64 -70.66 -12.65 11.38
11.28 -6.41 61.65 12.53
14.23 -2.57 -42.71 5.1
12.05 -51.13 26.96 9.21
13.66 -67.22 -39.02 31.8
13.32 -40.08 15.99 22.26
12.92 -39.41 -33.22 33.6
10.79 -24.41 -13.82 -4.82
12.59 -6.63 26.52 2.96
12.4 -15.46 -32.41 20.91
13.38 -15.84 -19.73 -29.98
10.85 -24.06 -21.28 -12.1
11.92 -53.15 -3.69 4.91
13.59 -12.48 -59.17 3.78
14.58 -17.48 -41.29 -17.75
15.55 -4.15 -37.01 -14.69
14.97 -16.12 0.25 17.77
13.78 19.3 17.14 -3.73
11.7 -48.67 -4.01 35.38
12.73 -58.27 -61.64 41.1
14.4 -29.33 -51.86 21.79
18.69 25.02 -87.73 -43.3
17.69 -27.12 -65.5 -0.53
14.91 -5.55 -15.89 3.61
15.44 20.26 -44.06 -7.81
17.5 -82.99 -81.9 59.66
17.91 -62.55 -54.68 19.38
15.98 -12.88 -63.25 -13.81
16.97 -34.43 -38.47 16.29
14.05 -59.21 -44.72 26.26
13.08 27.07 -36.01 -5.12
15.74 -19.34 -1.67 -17.0
16.29 -35.31 -9.79 9.32
18.33 -9.59 -24.28 -12.09
16.05 2.96 0.96 3.15
18.77 -4.88 -65.59 -11.42
15.14 -4.5 -44.29 -15.92
13.72 -30.33 6.71 25.24
13.02 14.83 38.57 14.45
14.68 -39.39 -2.9 -9.52
14.73 -25.63 -12.44 -3.38
13.54 -88.06 -57.23 49.74
12.94 -43.65 42.37 -16.34
9.15 -66.86 -10.05 21.99
14.69 -45.71 -6.5 1.49
15.83 -36.99 -19.58 21.74
14.51 -49.73 -43.04 20.58
17.81 -3.54 15.34 -3.74
17.53 -44.33 -39.87 28.94
11.8 -73.54 -34.63 24.55
15.01 -36.55 -7.63 14.41
10.47 -81.76 17.88 13.69
11.41 -53.16 -3.42 27.31
13.91 -63.47 -18.34 -2.97
12.47 -52.82 -22.82 2.55
14.55 35.05 -55.19 -40.38
11.36 -29.8 -22.24 -6.93
14.31 -11.76 14.47 4.92
13.94 -19.0 -12.51 6.4
15.63 -28.41 -32.24 20.66
13.72 -40.16 -21.45 -22.93
14.28 12.74 -19.86 4.56
15.66 32.45 -40.89 -14.15
16.24 -2.96 -20.98 -16.31
12.18 10.71 25.07 -0.67
16.45 33.95 -51.92 -21.89
11.61 -32.74 -22.25 9.15
14.9 -39.0 -20.45 19.54
13.98 -55.27 -16.0 6.44
13.32 -27.98 -16.23 -16.89
13.85 -22.88 -4.69 -8.62
14.47 -24.93 -27.62 -2.07
11.86 -56.31 -30.25 -10.05
11.69 45.86 -77.66 -46.15
12.1 4.53 -10.08 -2.27
13.24 -21.27 1.06 -10.22
12.31 16.54 1.29 -20.71
14.73 -12.55 19.69 -23.95
14.98 20.48 -20.34 -14.63
11.51 11.07 -13.54 -16.27
14.49 -46.22 -26.6 -3.58
13.16 -50.31 22.81 -32.35
13.96 -22.91 -21.67 -10.8
12.22 -67.2 -9.86 -2.25
12.94 -25.0 10.12 -22.1
14.03 -32.17 -32.98 -6.52
14.15 -19.68 -40.15 8.01
14.36 -20.08 34.46 -28.62
14.15 -19.82 -0.47 -5.58
14.29 -33.12 -31.31 -3.3
13.21 -39.38 1.79 -29.72
13.6 -19.61 -52.96 9.62
14.36 -44.22 -33.13 8.74
12.16 29.99 -55.81 -18.86
12.75 -49.84 -6.89 -3.0
14.52 -11.0 -24.78 4.91
13.36 32.65 -50.38 -25.47
13.59 -15.22 -23.16 -9.56
11.83 -30.89 -3.74 -22.85
15.19 14.08 -24.09 3.46
13.73 -6.77 4.11 -25.57
13.74 -30.08 -11.76 -0.24
15.43 11.91 -4.62 -13.21
16.04 -28.94 -36.66 3.86
12.59 -48.76 -10.21 13.22
15.25 -45.35 -48.78 18.38
14.87 -26.45 -27.48 32.52
15.5 -51.27 -5.74 8.2
15.8 -47.34 -6.81 -4.01
14.64 -19.62 -16.56 16.6
15.31 -41.28 -0.12 -8.04
13.34 -25.43 -6.15 -3.37
13.97 -46.93 -6.76 7.58
14.39 7.25 -4.96 16.53
15.46 -28.52 -47.14 -5.13
15.13 -20.72 -26.27 -13.13
15.14 -34.57 -28.26 -4.09
13.25 8.72 21.34 -7.74
13.91 -42.93 -10.22 1.67
14.88 -11.59 3.64 17.26
12.52 -53.68 37.67 -31.69
10.05 -40.04 16.36 -13.48
11.26 -34.94 30.3 -17.55
10.62 -43.28 25.79 -17.03
11.27 -41.97 17.85 -10.38
12.71 -34.63 7.75 17.96
13.46 -20.24 -15.86 -0.31
12.5 -50.61 8.89 -12.48
14.81 -7.46 -22.47 -1.21
15.12 17.64 4.28 16.17
11.58 -13.72 9.39 4.22
13.71 -7.83 -7.27 -9.5
15.17 -42.32 -63.11 41.72
17.1 -5.76 -5.62 18.7
16.38 2.74 -32.6 12.56
12.15 -11.96 -35.43 22.74
14.42 -22.18 41.99 9.83
9.61 -57.68 39.08 19.03
10.47 -37.79 -13.04 -6.29
12.71 -26.49 12.42 5.65
11.88 44.24 27.26 25.42
13.12 9.38 -4.25 -4.68
13.29 11.63 -28.58 4.65
12.47 6.07 0.19 12.95
18.03 -37.53 29.66 -6.82
15.27 -56.99 -47.03 22.5
14.09 -34.3 -12.66 5.46
14.88 -28.91 -49.26 25.31
13.43 -29.23 20.27 2.06
11.76 -44.52 2.82 -5.85
12.13 -58.13 -29.79 12.9
14.82 -11.46 1.43 6.65
9.74 -76.13 8.28 -12.71
11.67 -98.16 -15.03 14.65
11.97 -77.47 45.04 -48.62
13.72 -2.44 6.86 14.79
15.18 1.44 -51.67 14.96
14.5 -16.3 23.16 10.23
14.27 -7.88 31.38 -7.15
12.99 -55.83 -3.51 -3.46
13.24 2.11 -48.12 -9.53
11.67 -34.2 -13.02 23.68
13.73 5.88 -12.51 6.8
11.54 -56.6 -20.67 -7.13
14.08 -15.97 37.07 9.22
15.33 -67.69 -64.78 35.61
13.96 4.13 11.19 13.44
13.4 -62.75 18.82 35.03
12.99 -50.28 -3.51 18.55
15.64 -18.37 -37.37 -2.2
12.58 -5.51 -24.48 4.47
12.66 -29.27 17.13 52.26
18.63 -4.57 -15.26 -23.39
14.82 84.67 -85.32 -74.83
17.48 -6.92 -50.76 -10.55
16.66 -8.87 16.55 -6.41
15.51 -19.35 -26.57 -22.94
13.93 10.37 -48.83 -23.3
16.53 63.63 -69.28 -63.05
15.64 -15.87 -33.68 -1.17
14.97 -35.53 -27.95 -7.87
16.83 -27.05 -19.61 -0.6
15.6 -21.29 -40.99 16.47
14.98 0.61 41.55 -23.2
13.85 3.36 -44.6 11.36
15.09 -15.68 -63.26 6.16
13.93 -22.5 -12.64 7.91
14.03 -37.28 24.33 -7.62
13.72 20.25 -35.12 -9.1
14.14 -19.18 0.99 -12.11
14.46 -19.98 0.5 4.8
14.39 14.8 2.28 0.82
14.08 -34.17 -4.18 8.63
13.88 -1.41 18.62 -5.22
14.34 1.38 6.14 -5.04
14.18 2.43 8.69 -10.77
13.5 -0.97 -15.55 1.62
14.01 5.74 18.32 -15.11
14.28 10.67 -38.05 -12.42
11.79 -54.2 6.49 -15.12
9.89 -67.71 27.33 -38.08
13.09 0.16 41.59 9.92
13.94 -23.93 -14.0 -5.94
13.27 -11.31 17.81 -6.32
14.51 -33.47 48.32 -31.59
12.57 -17.7 11.6 -4.99
13.52 -38.51 21.27 -31.49
15.14 -32.14 20.11 -6.26
14.72 -32.45 -15.44 1.69
10.89 -56.57 -19.04 8.91
11.76 -15.05 -23.38 -21.93
12.91 -35.07 -12.36 -12.63
12.51 16.75 -50.35 -3.07
13.43 -5.45 -23.3 5.02
10.97 -61.17 -42.66 2.8
13.32 -57.57 35.3 -24.47
11.5 1.89 13.03 8.13
14.21 -0.23 -37.75 -2.57
14.06 -30.02 25.4 -9.23
12.68 3.4 43.37 -6.02
12.56 -15.97 2.46 1.36
15.25 -42.26 -23.66 20.0
15.3 -23.44 -26.72 15.68
18.22 -6.85 -0.59 -5.44
13.69 -48.86 -27.44 22.01
10.29 -49.58 -16.13 -10.76
13.52 1.9 16.72 14.21
10.91 -54.09 37.71 -20.55
12.86 -28.55 -4.31 4.16
14.3 -47.05 20.91 -16.29
12.68 -20.74 -35.14 11.69
13.82 -16.15 11.76 8.96
13.71 -28.63 10.89 -0.34
13.45 -33.68 -11.61 -6.93
12.28 -58.39 14.17 -22.63
10.14 -34.9 1.22 -14.7
14.26 -19.92 16.63 15.65
13.72 -21.56 26.42 -13.56
12.12 -27.16 -5.21 4.06
12.51 2.36 -12.51 -12.37
13.64 -7.17 13.86 -5.84
13.09 -37.69 38.38 -1.72
10.34 -52.75 -17.52 35.85
13.02 19.94 -46.07 -2.52
13.11 27.92 -39.28 25.1
12.23 -55.88 -9.1 50.3
14.25 -21.57 -7.8 4.76
13.78 -43.89 -20.74 17.25
14.08 -43.23 -18.45 3.63
11.37 0.13 -2.88 5.87
9.8 -34.1 -4.57 2.1
13.41 -39.51 -5.35 -22.92
14.38 13.39 29.29 -3.22
12.51 -58.74 31.73 -33.27
15.71 -26.58 11.0 -0.6
16.59 -10.28 -56.65 19.68
13.67 -34.29 -3.81 10.35
13.18 26.34 -36.15 -15.46
12.66 -39.13 -55.67 19.79
16.16 -48.93 -5.64 2.44
13.71 13.1 -65.72 24.2
13.19 -13.97 -7.27 -0.48
12.83 -19.87 20.69 -10.28
13.96 -34.3 2.7 14.7
12.06 -5.96 -28.68 11.35
14.07 -17.29 20.72 27.71
13.77 27.66 31.63 38.87
13.25 -85.69 24.9 -46.68
15.47 -36.85 -16.5 0.89
10.49 -16.15 1.59 3.38
13.75 11.25 -3.41 -13.16
16.72 -12.73 -36.62 -0.43
10.45 -36.49 22.54 -6.27
12.86 19.61 9.87 12.0
15.07 -24.55 -20.64 21.32
11.94 -39.3 -4.64 13.59
13.49 67.09 -53.5 -52.28
13.55 20.06 8.28 -2.57
12.7 -45.28 -5.64 36.2
14.84 -81.41 -47.38 36.22
16.15 10.77 -26.01 1.5
14.74 -51.33 6.87 33.23
11.5 -25.42 27.72 14.46
15.77 0.76 17.2 -1.68
15.65 -1.85 32.18 5.25
12.79 -14.06 -6.96 -5.43
11.56 -0.58 10.44 23.29
12.58 -6.95 15.45 3.57
12.69 5.8 -33.34 1.18
14.8 3.68 24.55 3.97
13.0 -11.38 -15.46 11.68
11.13 1.32 7.13 14.02
14.08 -6.41 31.12 9.03
14.11 -29.94 -17.46 18.48
13.59 -34.49 -26.52 20.29
9.39 -78.62 11.25 1.93
14.04 -41.82 -16.73 -2.66
14.25 -85.22 10.99 -51.78
11.8 -44.36 -26.21 18.39
13.17 -11.87 -22.07 9.31
15.86 -12.81 -13.25 22.84
16.65 -52.3 -53.74 45.22
16.04 -47.23 -28.88 42.69
17.54 8.09 -15.76 17.0
15.2 9.78 41.01 30.22
16.24 -27.11 -42.91 13.86
17.87 27.08 -19.95 -1.12
14.82 -7.66 -8.81 16.37
14.7 -15.21 -25.37 7.44
15.67 -21.78 0.08 16.6
14.19 0.6 24.74 -3.78
16.25 -20.57 -48.72 23.39
14.28 25.93 -34.57 -24.26
13.62 -4.47 1.77 -17.34
12.24 -23.52 40.22 -27.39
13.79 2.52 0.02 -16.39
12.54 36.54 -9.23 -29.27
14.38 -29.76 -49.03 -0.62
13.25 -33.18 -33.0 -7.15
15.42 -50.38 -81.03 38.15
15.2 41.32 -52.98 -27.0
14.16 -2.0 -10.79 2.94
13.81 -30.46 -47.3 6.03
14.24 -3.86 -54.26 -25.27
12.76 -75.16 13.29 -9.76
10.53 -58.43 -27.21 17.35
13.36 -61.27 9.94 -35.89
12.86 -18.42 35.6 -1.17
10.32 -34.71 19.56 -27.25
13.21 -27.04 -8.17 -10.42
13.47 -7.04 -39.46 -13.93
13.32 -2.79 -24.27 -18.16
11.61 -9.58 -33.14 3.13
14.43 32.21 -35.04 -21.85
13.29 2.65 11.1 -11.83
16.2 -12.47 1.57 -12.58
12.32 -33.85 26.93 7.45
12.89 -0.02 -6.99 -13.88
15.09 7.18 -3.58 -4.95
14.05 2.82 13.89 -2.91
15.48 -34.32 -27.58 13.09
15.39 -17.56 -6.23 -0.66
13.84 -5.87 -11.94 -5.86
11.35 -62.91 -7.24 32.0
13.4 19.86 -28.04 -4.49
10.74 -57.93 -10.07 46.55
14.02 23.34 -34.23 -24.37
13.05 -34.45 -27.64 1.34
13.85 -43.29 42.93 -46.01
10.69 -61.96 2.55 -27.63
14.63 6.1 -9.59 3.49
13.71 -4.31 12.83 -18.92
14.7 20.01 5.13 7.75
13.1 -43.43 41.04 -19.47
13.22 -54.6 29.25 -27.96
12.68 -40.89 24.9 -0.06
12.98 14.3 -11.67 -5.75
13.94 -31.87 -16.44 8.45
12.84 -47.49 26.26 -11.9
13.53 -31.66 24.44 -10.37
12.54 -56.27 38.0 -23.65
13.16 -1.38 27.15 -16.65
11.34 -45.97 34.21 -40.02
12.79 16.97 12.75 -15.2
14.59 -10.9 -5.63 -11.17
11.12 3.86 51.93 -7.25
11.29 -16.72 -42.0 -1.38
10.94 -66.15 12.08 -23.0
11.48 -30.92 -25.25 -4.99
13.82 -69.15 23.79 -46.21
9.95 -23.99 5.26 -16.1
14.72 -52.46 -10.04 -0.47
14.44 -20.9 -10.65 -7.71
14.22 -49.27 25.21 -28.21
14.58 -30.5 5.64 -11.95
13.26 -13.14 22.22 -20.04
15.2 -13.21 15.42 9.3
11.8 -12.24 15.52 7.23
12.75 -31.58 2.77 -17.55
13.99 25.56 11.07 -10.57
12.82 -6.11 -58.6 -3.52
16.45 -6.0 -16.86 -2.78
13.26 13.86 -33.53 -1.33
16.06 -25.25 -17.19 2.72
15.71 -25.09 -59.1 3.63
14.93 -20.58 -54.41 -3.63
15.94 -36.37 -45.85 40.87
16.9 -32.14 -27.66 19.28
14.34 -2.78 10.72 1.05
15.14 -58.26 -48.44 50.69
13.41 -29.15 6.31 46.65
12.92 8.54 -16.43 8.27
15.4 32.25 -39.62 0.3
13.08 15.19 -13.82 -0.89
14.68 -9.53 -33.11 10.6
10.17 16.94 4.25 3.74
10.47 -41.0 -14.37 20.18
11.87 0.84 26.67 2.55
13.81 -12.62 -25.77 12.03
12.39 -36.47 -25.03 19.55
10.79 -0.17 2.9 6.33
15.09 5.43 -12.8 7.11
13.01 16.64 17.16 6.98
11.13 37.5 13.27 0.35
11.24 0.95 7.71 2.62
10.26 -53.95 33.81 -23.06
12.25 -30.38 -52.59 -24.91
12.74 11.79 -49.1 9.14
10.66 -30.86 -52.04 2.11
12.56 -28.21 18.21 9.26
9.43 -57.64 -16.61 34.55
13.74 -12.49 -18.01 17.32
12.89 2.06 -6.66 6.16
11.44 -45.48 -40.71 -28.85
15.24 35.86 -47.74 -14.76
13.96 -18.12 -36.65 2.52
12.76 -22.28 -65.24 13.47
11.63 -63.38 11.13 -11.91
14.5 -4.38 -39.74 -12.8
13.36 -15.49 42.36 -10.24
15.57 -4.34 -36.64 2.12
15.14 0.44 22.44 -26.33
15.22 -16.28 19.75 -19.06
12.92 -2.46 -75.95 3.94
15.27 -6.66 -9.41 -0.59
16.68 -21.94 -15.44 -14.14
12.15 -11.85 -50.9 14.2
13.2 10.57 -29.93 -5.06
15.29 10.82 -26.37 3.82
17.64 24.48 -51.05 -11.6
15.63 -74.14 -76.4 60.19
15.09 -40.18 1.01 -32.6
10.83 -17.2 36.84 2.86
14.41 -49.53 -24.82 -9.62
12.42 -43.46 -12.02 -9.66
15.37 -39.73 -59.05 35.91
16.31 -40.65 -42.09 28.54
17.55 -24.84 -39.77 30.43
17.02 1.27 -42.92 15.37
14.57 -2.57 -17.79 2.8
17.02 0.78 17.88 24.19
15.77 -19.83 -13.36 31.24
15.96 -3.05 -71.14 16.14
16.08 -1.98 -36.14 18.82
15.53 -17.37 -30.23 27.1
14.4 -28.22 -44.32 17.0
16.33 -3.4 6.52 0.14
17.52 1.68 -6.28 10.06
16.49 27.87 36.58 6.9
14.53 -18.27 36.54 -5.96
16.44 0.32 31.15 -13.28
14.14 -32.03 -40.39 -4.85
12.93 -40.61 -21.05 -16.28
14.09 -53.41 -64.41 2.29
14.64 -26.73 -28.76 -21.69
14.47 -29.42 -46.12 -9.67
13.71 -40.14 -28.42 -5.07
13.59 -49.41 -6.27 -27.58
14.24 -66.38 10.98 -27.18
14.71 -15.1 -0.85 -28.86
14.15 -46.71 -12.16 -7.25
13.91 -23.82 -73.36 -19.77
14.62 -70.86 9.11 -45.66
12.23 -33.56 -3.48 -11.95
14.53 -21.11 -15.03 -23.5
14.04 -39.01 0.67 -20.14
14.44 -20.99 -20.35 -9.24
14.14 -13.74 -10.76 -15.26
14.8 -7.78 -46.72 -23.08
14.51 -60.28 -65.61 18.91
14.29 -29.54 -58.45 0.31
13.6 -33.16 -37.4 -15.37
14.46 -32.05 22.66 -31.65
13.81 -59.19 6.93 -15.53
12.41 -78.99 4.55 -14.5
14.04 -26.46 -3.49 -24.06
12.93 -10.0 34.3 -18.67
12.14 -63.91 -53.73 15.52
12.97 -71.07 -36.33 -10.97
14.86 -42.26 -17.94 -14.17
13.8 -67.72 -18.74 -22.31
14.8 -30.11 -16.12 -10.16
14.73 -54.98 -59.08 17.6
14.93 -45.36 -18.19 -1.67
14.27 -49.42 -50.45 -6.05
14.57 -34.02 -50.51 -12.33
13.22 -42.36 -11.77 -15.61
14.52 -56.61 -14.82 -26.78
14.37 -53.38 -34.24 13.49
14.53 -14.61 -17.43 -15.69
14.75 -31.19 -39.88 4.03
12.28 13.15 -8.91 -0.15
12.97 -2.65 6.79 0.84
14.78 -13.81 8.29 -5.33
11.92 -37.83 -67.58 38.07
14.74 18.43 -35.57 14.81
12.22 -47.81 -19.86 -20.99
12.09 -42.55 4.81 13.19
14.28 -6.71 -5.13 1.03
14.35 -22.22 19.1 -18.09
14.57 -1.37 -5.94 2.87
13.38 17.42 -50.87 -10.53
14.44 -1.65 36.38 -26.61
9.79 -101.64 -21.49 5.92
13.0 -43.99 -21.2 -3.76
12.93 -70.16 6.27 -14.84
10.96 -39.89 23.55 5.78
13.67 15.3 25.19 29.56
14.97 -31.64 21.49 -23.31
14.54 -15.93 35.04 -9.48
15.71 -25.83 10.32 -21.82
16.03 6.0 19.16 -4.96
13.95 -19.38 12.37 8.35
11.83 -51.54 -23.65 -43.21
15.23 -16.6 -30.42 32.43
16.98 -14.72 -34.32 12.71
15.31 2.26 7.12 0.71
14.52 -27.29 17.39 1.64
12.83 -16.41 -7.91 15.44
14.74 -61.82 -33.97 37.28
12.99 -32.3 27.85 16.75
15.37 15.97 -18.06 14.5
14.27 -68.02 -7.74 0.69
12.9 -42.53 -8.77 5.26
14.92 19.93 -7.27 16.52
12.53 -22.27 65.48 24.13
13.83 -31.27 -7.45 34.66
14.53 -0.2 25.16 0.83
12.48 -36.83 55.25 -2.88
13.43 -11.16 -28.01 10.82
13.71 -8.41 -3.64 1.45
14.85 -8.43 -30.62 9.97
12.48 -33.42 -9.11 -1.94
12.58 13.96 35.24 13.75
15.96 -122.08 -55.32 103.9
12.29 -54.49 -31.08 46.18
16.86 -23.48 -62.75 6.15
15.77 2.59 -43.23 10.59
12.99 -9.74 -53.41 20.49
17.23 -6.62 -52.48 -6.53
13.48 30.08 -55.39 -1.28
14.24 -46.48 -7.55 8.71
16.5 -13.06 -25.94 16.89
14.27 0.4 3.09 -10.52
16.13 -11.88 -21.84 18.07
15.32 -44.16 -36.43 11.33
13.18 -7.55 19.73 -6.67
12.31 -74.98 -28.07 25.14
13.38 -36.61 11.7 10.87
11.46 1.55 -10.82 13.62
12.38 -19.69 -57.64 18.26
11.7 -1.6 -17.79 -9.45
13.1 -35.43 16.97 -18.46
13.68 -5.48 49.71 0.41
14.95 2.82 -5.19 15.43
14.04 -17.21 -12.31 15.46
15.03 -28.5 -20.52 -35.76
11.58 -48.96 -40.86 21.55
12.99 23.27 15.14 23.3
10.53 -32.13 -25.21 -10.22
13.9 -0.32 6.61 -6.6
13.54 -0.84 -30.36 -8.63
14.45 -44.67 -35.64 -15.26
11.93 -12.37 22.15 15.81
11.94 15.66 -5.67 -15.44
12.27 3.3 -8.41 -2.59
13.04 -20.64 -44.79 0.9
10.83 -49.72 -1.7 -17.79
15.35 12.21 -18.75 6.85
13.89 -21.34 13.41 -14.71
14.78 -33.17 -19.24 6.48
12.36 -2.32 -20.86 -13.48
15.57 -14.75 -69.68 10.1
11.11 2.59 9.81 -8.1
12.51 2.23 -13.65 12.47
13.65 -89.55 -56.76 53.59
11.96 -17.28 -24.79 21.24
11.13 -33.46 -16.13 14.36
14.97 -3.51 22.11 18.51
11.74 11.12 14.43 -4.48
18.17 -25.06 -65.69 -1.86
14.98 28.64 -10.34 -4.11
14.8 -68.97 -73.91 31.04
14.92 -7.21 14.89 -6.88
13.5 -1.45 -4.48 -13.61
14.9 -18.04 -9.23 -21.36
14.41 -19.01 41.55 -33.09
14.04 8.3 -25.66 -3.7
15.28 -10.05 23.26 -25.33
12.81 -66.77 5.35 36.97
11.83 -61.69 -8.85 37.21
12.04 -32.4 -9.63 -4.56
11.81 0.48 53.42 9.42
12.89 -53.13 19.61 -20.8
15.74 -19.25 -19.1 -12.46
15.36 -24.81 -0.52 -18.23
14.26 -49.54 -39.18 19.5
13.84 -29.1 10.49 1.14
15.46 28.57 -23.39 -13.48
15.79 -29.46 37.82 -16.53
15.55 -20.15 -38.06 7.94
14.03 -29.55 -4.04 27.32
13.72 -47.53 -36.09 29.65
13.7 -56.1 -48.68 32.96
14.26 -39.09 -5.5 23.75
14.7 -43.75 -1.43 10.65
15.46 -52.7 -28.37 14.41
14.36 -27.76 0.11 -13.59
15.13 -3.1 -24.54 -5.83
14.16 -54.95 -51.55 35.45
14.24 -20.91 3.25 -12.2
15.39 -49.6 -45.8 23.83
14.65 -57.76 -49.73 29.44
15.56 -3.84 -43.33 16.47
13.65 -31.21 -8.1 3.87
15.23 -37.92 -4.06 4.29
13.31 -41.13 -23.3 10.51
13.87 -62.64 -33.18 32.86
15.27 -47.05 0.69 8.25
14.19 8.23 10.36 -14.51
15.72 -24.06 -25.6 16.03
14.49 -40.59 -25.16 6.82
15.37 -19.96 -39.24 20.49
15.43 -23.14 -11.98 1.62
16.39 -36.0 -14.97 4.23
13.72 -42.06 -46.41 28.93
15.15 -21.42 -8.43 6.0
15.98 -19.23 -3.97 -6.13
13.94 -25.52 -26.33 22.77
14.45 -14.54 -44.13 16.43
13.6 -21.15 25.23 11.99
13.21 -35.12 -26.6 9.41
13.96 -10.23 3.19 -1.58
11.87 -23.42 24.06 1.0
11.69 -40.61 -31.86 25.37
14.98 8.91 -17.28 -3.92
14.75 -16.3 -5.63 -15.74
12.17 22.87 -46.04 -4.25
13.11 -47.4 31.66 -41.65
16.25 -13.83 -26.5 -5.23
13.98 23.01 -11.94 -15.58
13.74 -42.95 -16.11 -3.3
12.9 -46.77 -2.34 -22.43
11.71 -36.26 -0.51 -14.33
13.26 -27.71 4.14 -3.59
14.19 -50.88 30.07 -39.13
16.26 -1.65 -14.61 -3.85
12.58 -45.0 26.13 -13.08
15.95 -27.09 -5.33 4.94
14.62 -35.8 7.08 21.33
13.54 -26.45 -2.95 1.19
15.37 -51.43 -32.14 20.35
13.57 -31.14 -29.61 9.65
14.75 -48.61 -10.32 10.58
11.61 -52.28 -11.49 5.0
13.25 -15.98 -13.06 2.2
13.59 -55.41 -25.64 12.57
14.03 -51.35 -46.97 24.18
14.91 -18.92 18.56 -12.65
16.0 -3.27 -25.16 -8.47
14.32 -50.63 -46.55 30.26
12.44 26.69 11.71 -13.78
14.21 4.2 -1.37 -0.63
13.6 -55.1 0.77 12.95
13.1 -10.61 10.44 15.94
17.8 -13.74 -29.31 -9.17
16.21 -6.93 -14.09 1.58
12.17 -73.25 -22.14 20.25
13.31 -42.98 32.73 -37.92
13.65 -14.14 4.73 -8.58
13.78 -37.18 24.68 -42.88
13.49 -33.63 33.2 -17.35
13.04 -7.23 29.66 -0.51
13.11 -46.21 1.43 -2.39
12.22 -11.89 20.36 0.0
14.19 -44.79 -30.38 13.3
12.52 -61.37 -12.67 -6.39
14.85 -10.77 -23.08 -11.97
14.57 3.67 -34.72 -4.81
12.13 -34.93 -6.12 -14.87
12.43 1.05 -47.95 -0.03
11.66 -54.57 14.51 -11.86
13.16 -92.26 -43.4 41.39
10.73 -61.34 29.43 -45.04
13.99 -63.81 20.02 -39.04
11.73 -54.12 -5.88 -5.11
13.45 -33.32 -2.68 9.6
12.84 -18.17 -0.04 -21.55
13.8 -64.25 -33.27 26.5
13.69 -68.73 -1.75 -9.66
14.56 -70.96 34.64 -48.1
12.98 -14.25 -51.03 -12.77
12.44 -50.11 -50.79 13.95
13.22 -47.38 -8.66 -8.63
11.9 -44.91 -9.57 2.99
13.5 -54.76 16.91 -37.67
13.1 -84.32 43.37 -70.49
14.21 -24.68 -21.73 2.29
15.2 -19.78 -31.91 -5.1
11.38 -64.6 -15.76 4.62
14.8 -29.45 -17.08 -19.56
14.63 -29.12 -14.34 -2.91
14.62 -11.22 1.52 -17.27
14.33 -19.77 12.11 -6.66
13.87 -13.53 40.51 -9.99
14.43 -15.54 -6.26 -20.92
10.81 -1.45 10.68 2.66
9.6 -74.49 -25.16 -0.86
13.91 -59.0 -65.24 35.67
15.23 3.9 -0.38 -9.56
14.74 -7.75 -33.76 -1.38
11.22 2.45 55.38 19.07
15.45 -23.33 -22.13 3.92
11.52 -23.64 38.02 30.08
13.24 -46.19 -1.67 7.56
13.62 -47.66 -12.21 3.43
11.88 -49.91 -3.4 11.85
16.38 -38.3 -21.47 16.96
11.86 -64.39 -21.22 20.0
12.41 -30.49 -9.88 -13.35
14.16 -61.37 50.63 -56.16
14.62 -21.76 20.17 20.11
13.68 -36.52 38.23 4.57
13.14 -4.71 -12.39 16.3
12.55 3.61 23.95 12.88
14.83 -35.65 -15.88 21.35
14.18 -15.4 -2.69 9.01
12.6 -45.37 58.79 -26.24
12.14 -35.4 -24.86 2.16
12.18 -39.89 -19.53 15.54
12.08 -9.54 19.38 1.4
14.16 -34.79 28.17 -27.49
11.1 -35.53 13.32 -26.2
13.62 -50.67 45.12 -30.39
11.84 -38.37 34.78 -34.97
14.19 -0.32 -2.62 8.43
13.47 -4.58 22.97 12.77
14.99 -63.76 34.75 -32.36
10.7 -58.0 10.57 -17.34
14.41 -33.07 12.93 15.31
13.25 -12.54 -13.99 8.52
14.99 -30.4 -13.31 6.26
13.61 -38.53 -52.02 32.65
14.09 -42.05 -31.33 14.74
12.21 -23.78 -4.64 14.22
14.75 -3.1 -11.05 -4.76
13.4 -12.61 -54.51 19.23
10.95 -72.86 29.84 -37.71
12.88 -15.68 -68.11 26.47
18.33 -41.86 -66.36 -11.87
13.04 14.61 14.7 2.57
14.19 -52.71 -34.04 18.07
15.09 -27.03 0.46 -17.81
12.6 -39.18 36.02 -30.31
13.71 -32.34 -41.93 -1.9
17.32 16.12 -13.77 16.4
13.23 2.01 -51.08 5.66
13.5 -11.1 -32.39 17.91
12.84 24.24 2.27 -10.75
13.41 -21.6 -37.37 33.68
13.68 1.26 -25.87 14.72
13.96 -12.83 -30.83 -12.62
16.56 -7.33 -22.94 -2.61
14.29 -35.54 29.49 -12.91
16.9 -8.09 7.18 17.8
12.55 3.62 -0.46 10.14
15.08 -14.92 -13.26 -3.67
17.26 -35.92 -31.94 0.42
15.23 21.1 -54.14 -18.34
14.29 27.01 3.0 -14.7
12.34 -17.38 -24.09 10.7
15.66 4.16 -2.08 18.42
12.54 -4.42 -34.91 1.59
13.31 3.2 23.17 -0.04
15.65 -0.37 -38.35 -26.52
13.38 -48.33 -11.36 12.27
14.43 -8.33 -3.18 -0.19
15.21 -42.44 -46.54 11.78
13.76 -6.0 -24.41 -9.97
10.5 -29.23 -1.85 -17.8
15.47 -36.06 12.9 -18.3
14.4 17.71 8.59 -12.24
14.3 -12.56 -10.93 -17.28
15.11 -14.6 -14.48 0.66
14.29 -47.15 5.8 -15.34
13.04 -7.18 -17.03 -3.59
12.45 -1.83 -60.66 -1.05
13.77 -31.95 -23.23 -2.12
14.4 -44.8 9.26 -43.85
14.95 24.54 -55.44 -15.84
14.14 33.13 33.12 11.75
13.8 8.01 -18.93 -22.32
11.49 -67.4 -16.0 -13.96
13.21 -24.98 0.47 17.76
11.11 -34.21 -29.51 6.35
15.14 -15.53 -15.11 -0.98
12.43 16.12 13.42 -3.21
18.12 6.23 -3.41 7.36
12.38 -42.2 -4.76 -5.5
11.64 -63.07 7.24 8.72
12.49 -26.91 -13.71 2.3
13.15 -51.35 -27.79 -6.03
10.78 -83.17 -40.61 55.39
11.29 33.86 -14.98 22.69
14.88 -33.6 38.88 14.92
10.9 -41.93 -7.28 33.53
11.97 -2.69 10.41 9.18
14.75 11.44 6.21 8.01
16.53 13.66 -28.37 -1.84
11.11 -65.0 -20.41 17.29
16.36 -22.48 -47.96 -18.32
12.59 21.44 -48.82 -23.92
16.34 -5.71 -22.95 -20.41
15.63 29.69 -29.35 -5.02
13.35 -39.31 -49.33 1.96
15.14 -9.46 -74.68 -1.72
14.69 -14.38 -70.01 -2.59
15.05 11.72 -42.19 -8.36
15.93 -19.98 -55.61 7.82
14.71 -23.36 36.1 -15.62
17.14 -32.65 -66.77 5.47
12.25 -28.24 31.03 -31.81
13.44 -63.86 -30.35 28.61
11.99 -42.56 47.85 9.89
12.42 -49.82 -10.22 41.15
12.49 -6.79 33.03 18.48
14.45 -46.05 -2.27 11.24
14.3 -41.19 -29.02 23.34
11.0 -26.59 61.35 6.17
12.42 -21.37 -78.19 50.25
14.39 -27.85 -30.39 18.28
14.11 -31.92 18.37 -10.69
17.73 68.71 -83.26 -56.24
12.01 -54.98 18.01 13.02
14.93 -35.84 9.96 21.7
9.82 -74.87 18.03 -10.65
14.35 -45.93 -1.28 27.14
14.17 -30.94 -3.73 15.59
10.44 -63.06 42.43 -27.0
13.66 13.88 -42.23 9.65
11.3 -79.63 -7.02 36.37
13.34 -48.51 39.34 3.19
16.56 -17.8 -16.8 31.41
15.97 -26.53 -39.33 26.28
15.23 -17.15 -25.73 -11.66
13.0 -79.41 -19.56 15.68
14.18 -21.37 -26.51 -5.81
13.24 -55.45 -24.94 11.64
14.05 -41.9 -2.97 -2.45
16.53 -22.85 -24.47 -7.48
17.81 -37.89 39.38 -24.27
11.79 -41.04 18.03 -24.19
14.93 -11.91 -33.92 -2.69
15.28 10.41 14.0 3.97
12.1 -35.42 46.57 -9.9
17.34 -19.05 -49.45 36.91
11.62 -34.61 0.6 -8.24
15.23 -3.33 -23.09 11.64
15.04 7.79 -4.48 0.15
12.85 1.23 14.65 14.22
11.3 -59.76 -24.51 9.18
10.59 -56.51 -21.74 7.44
14.48 -20.15 21.26 -31.11
13.64 6.36 13.64 -20.06
14.68 -19.12 -5.52 -13.91
12.99 -11.53 43.05 -5.55
12.86 -36.56 23.43 13.05
15.07 -40.95 -26.79 21.24
13.71 -40.98 6.15 10.45
13.35 -72.59 22.02 7.25
15.82 -20.61 -37.18 19.25
16.28 -24.55 23.21 -6.11
13.38 -8.95 -9.54 -6.31
15.69 -32.27 -41.79 11.43
14.67 -47.83 -48.21 26.44
12.6 -3.52 -23.95 9.06
17.0 -27.07 -33.01 12.67
12.71 -25.42 -5.71 -5.88
13.63 31.26 -44.17 -10.1
11.63 -25.46 -42.94 1.41
15.79 -39.87 -24.63 -1.2
12.03 -1.73 -55.54 1.58
13.73 -16.4 0.82 -8.61
13.42 -12.31 -43.16 2.48
11.31 10.87 -19.87 -6.1
9.94 -51.5 -29.12 -7.68
16.42 -26.01 -44.48 8.98
14.51 -3.28 -21.41 -2.6
15.51 -35.5 23.29 -3.84
14.69 -9.07 11.56 -19.63
12.23 0.74 -13.45 -2.36
12.35 -1.99 -28.87 -12.94
13.9 -1.04 2.26 14.25
14.46 1.86 -37.22 -10.99
13.83 -12.42 -45.69 -9.34
11.42 -15.31 -27.67 7.64
15.05 -37.33 21.97 -20.23
13.41 -40.45 19.31 -29.62
12.13 -41.71 -1.15 -0.61
11.34 -7.57 43.07 30.29
16.09 -32.36 -21.87 -10.68
15.81 -6.3 -2.1 26.75
15.22 2.53 -7.24 11.44
15.6 -3.25 -35.55 26.42
16.57 -51.57 -10.77 -0.42
15.17 -6.04 -29.52 -12.36
13.29 -94.77 -74.48 89.05
13.88 25.51 -31.44 -12.3
15.69 -30.74 20.32 -4.7
14.37 -40.55 -23.52 2.92
14.58 -2.02 -64.33 20.55
14.35 -41.79 13.45 15.57
12.53 -12.32 17.13 -17.31
13.75 -15.48 -27.33 -5.4
14.89 -44.71 -34.12 15.2
11.31 -42.93 12.23 8.02
14.87 -5.4 -31.77 -8.15
14.23 7.22 26.13 18.8
14.23 -28.96 7.02 20.77
15.74 21.91 -11.35 12.16
13.94 -37.74 -3.69 0.37
12.45 -25.05 -39.22 24.95
11.67 -8.68 -1.9 18.05
14.4 -4.62 -38.26 -2.61
9.39 -94.95 48.54 -45.28
14.81 -58.73 19.64 -13.07
12.23 -44.45 -40.6 5.83
9.96 49.85 -54.32 -55.31
16.69 -5.71 -30.23 -4.14
15.41 15.63 -18.61 7.33
12.98 5.08 -6.5 -4.45
14.2 3.79 32.84 5.12
13.41 -8.66 -48.11 7.99
13.63 -32.44 -16.82 12.16
11.69 38.56 -57.14 -31.28
12.7 13.56 -4.02 -2.41
11.71 -51.92 -58.33 0.22
14.58 -32.73 -26.59 -1.23
15.81 45.52 -71.6 -46.88
14.15 -3.44 -47.84 12.72
13.83 -18.74 -18.63 14.58
11.95 14.19 -12.41 15.58
12.65 -0.77 -36.87 4.5
13.47 -38.87 -54.93 30.67
16.61 -30.26 7.98 4.92
16.63 -35.4 -37.68 -0.46
17.57 -65.72 -36.34 31.7
14.06 -80.33 -9.42 31.77
17.97 -46.14 -20.36 -7.83
11.8 -24.7 -45.7 37.19
16.99 -61.04 -0.55 -11.47
9.64 -52.11 25.01 24.28
13.9 -7.47 7.05 29.3
13.64 -8.07 -22.05 12.6
13.86 -35.22 -32.02 24.11
14.27 -45.25 -22.33 21.67
11.73 -51.21 -17.18 -8.41
11.6 -2.79 18.08 -4.65
13.08 -46.59 7.84 -22.36
13.05 -26.74 -25.4 -11.34
13.07 -27.75 -27.65 15.77
10.9 -5.28 31.81 -6.53
11.43 -33.03 17.57 3.44
12.46 -0.5 0.76 -25.42
13.61 -12.75 -14.61 -1.25
13.38 -19.26 -48.81 -11.2
12.3 -19.94 5.11 -2.22
11.22 -22.09 10.4 7.71
11.15 -6.39 -8.4 -5.78
10.43 -24.84 -6.84 1.13
11.97 -11.16 -21.14 2.02
12.51 -20.43 23.84 -1.24
14.39 -28.3 -31.56 -1.75
11.23 -13.42 -47.53 8.19
10.88 -15.91 -36.47 5.45
12.76 -23.68 11.84 1.6
12.77 -34.79 51.98 -13.82
11.71 -16.85 -40.21 10.76
12.75 -24.45 -50.44 6.19
14.34 -28.54 36.26 -4.0
13.05 -36.37 29.93 -17.09
13.19 -24.02 -30.73 -6.82
12.64 -6.87 -19.06 -7.77
11.93 -13.02 27.7 8.06
13.0 -32.74 6.45 4.84
12.36 -26.95 28.76 -2.76
11.09 23.93 -57.65 -18.94
13.03 8.29 -6.88 -3.08
13.89 -39.91 22.77 -12.02
14.58 -16.88 23.93 2.52
13.36 -13.72 14.7 13.62
11.35 3.71 -27.57 -20.21
11.71 -34.56 -0.45 10.89
11.55 -14.44 4.89 3.44
11.76 -36.16 2.57 10.29
12.73 -10.19 9.24 2.21
13.65 -21.13 -8.39 -0.48
11.38 3.81 -27.5 -8.63
11.9 16.07 -49.53 -22.2
12.09 -9.44 -11.2 2.9
12.51 -30.22 24.79 -0.96
12.36 -34.79 21.64 -2.05
11.87 3.74 -8.21 -8.18
13.43 15.84 -27.43 -2.48
13.93 -22.98 -17.8 0.41
12.85 -21.93 -41.78 9.25
12.39 -28.25 -58.58 16.77
12.87 2.9 -36.84 -9.26
12.31 -9.27 -6.98 -13.31
12.35 -8.92 1.23 -7.94
10.57 -13.06 -25.07 3.14
11.3 -29.33 -48.21 12.67
15.47 -10.18 -11.82 8.89
12.93 -29.11 24.8 -5.69
12.12 -27.61 13.84 -3.06
13.02 -20.72 17.32 9.73
12.73 -33.31 -8.34 -1.48
13.5 -7.65 -21.68 -25.41
12.87 -6.4 -20.92 -2.36
12.12 -64.2 -9.39 16.59
12.35 -16.16 1.76 9.4
13.68 -37.5 12.71 -2.79
12.12 -28.36 18.74 -12.1
13.93 -42.38 33.66 9.49
13.91 -56.75 24.1 -19.93
13.05 34.18 -25.22 -9.91
14.43 7.93 6.37 -6.2
10.62 16.43 -41.6 -16.19
11.85 -47.93 -9.9 -22.04
15.12 -11.82 25.62 -14.62
13.78 -17.24 -56.26 4.74
14.19 13.42 -52.2 0.86
14.14 11.93 -15.37 8.69
11.76 19.99 -12.88 -17.06
14.53 -5.14 -22.22 -8.6
13.37 21.31 -37.58 7.55
14.03 -23.89 -49.24 -4.46
16.49 39.94 -34.2 -16.95
14.84 -14.24 -27.53 -10.77
12.49 -1.91 10.19 -14.53
14.55 0.64 -15.14 -5.55
12.94 -46.91 23.29 -23.7
13.85 -13.73 43.56 -28.37
13.28 45.64 -7.87 -17.84
13.21 3.0 -33.17 -8.89
15.06 13.05 -5.15 -7.7
18.24 -19.28 -24.89 -1.09
17.58 -23.03 -32.57 -5.69
13.58 -16.81 -33.75 9.17
14.1 -66.15 -30.78 19.53
14.78 -12.12 42.85 24.75
14.28 -32.6 -6.11 3.48
12.5 -46.23 -10.6 -1.02
12.25 38.69 -12.83 3.34
12.12 -40.59 -39.16 3.92
12.87 -33.97 -25.63 -13.19
10.74 -64.97 -29.92 15.6
18.07 31.41 -42.7 -24.64
13.92 -1.0 -27.01 -8.57
17.06 -50.05 -77.02 23.63
14.93 11.33 -47.35 -11.03
13.44 35.33 -53.85 -30.18
17.6 -22.59 -10.5 -4.92
13.94 -8.91 -47.31 -20.56
14.97 0.21 -22.76 15.91
15.97 -14.53 19.25 -0.38
14.06 13.97 14.49 0.48
14.41 -7.12 -35.6 -17.63
16.53 -121.79 -84.36 80.84
12.17 -0.36 19.94 -6.71
13.32 -46.71 -49.77 -17.9
15.51 -9.01 -8.24 7.14
12.58 -38.21 -43.16 14.54
13.82 3.34 -40.2 -6.63
12.65 29.05 1.48 -5.12
15.22 45.5 -58.94 -34.12
13.43 -21.35 -54.97 13.97
14.89 -22.1 27.75 -35.35
13.54 8.58 -0.68 -26.78
13.06 -50.46 -4.71 -43.18
13.85 -33.29 20.14 -22.1
14.49 -59.91 -37.66 27.77
13.63 -31.41 54.41 -8.13
13.79 -6.32 -0.26 35.8
14.65 -55.31 -26.07 33.89
10.92 -38.62 -10.57 11.22
13.44 -21.93 4.6 -16.56
13.55 -23.06 15.13 -6.07
14.41 16.64 -20.57 9.52
15.14 -17.08 -53.1 3.68
12.2 -10.06 -65.5 21.76
12.66 -20.9 -29.76 -1.63
11.48 27.47 -38.47 -15.3
11.73 -0.55 -31.12 4.45
13.43 -9.54 -4.02 -15.9
16.1 30.47 -64.67 -2.54
13.11 -11.57 -7.23 4.67
13.58 -7.07 -18.04 1.51
13.06 -3.64 29.94 -15.19
12.93 -20.75 -6.88 -5.69
13.31 -30.7 -19.59 9.06
12.87 -3.75 42.17 18.2
12.57 -32.94 -2.85 -12.2
13.71 -20.97 -18.57 -3.3
14.7 -22.44 52.75 -21.57
15.95 -16.12 22.06 -11.59
16.22 -4.46 -43.94 -3.34
14.41 -7.55 -34.69 22.81
12.83 -54.67 22.64 -48.85
13.92 -40.15 -14.59 -38.26
12.19 17.67 13.22 14.74
14.21 -52.89 28.86 -48.87
12.95 -70.42 3.05 -13.74
12.55 -22.94 2.14 -21.11
12.6 61.47 -69.02 -51.14
12.69 -16.13 11.43 8.77
15.82 27.75 -8.23 0.99
12.58 8.83 -0.11 -0.22
10.64 21.24 -31.81 -10.85
12.78 -26.91 -25.1 18.83
16.67 -84.44 -61.61 56.02
14.16 -7.43 -30.32 9.44
13.39 18.75 -13.74 5.38
14.54 -1.19 -18.03 8.07
14.71 14.05 26.91 -3.98
13.51 -28.27 -6.71 7.95
14.25 -9.62 -44.62 5.54
11.22 -63.92 17.94 -29.83
11.05 -68.75 28.18 -18.82
10.55 -15.34 -18.03 -4.93
13.9 -21.42 36.79 -1.83
15.9 -27.62 16.43 1.25
14.45 -33.8 36.08 -8.62
14.25 -27.37 -2.23 10.75
16.1 -35.76 28.59 -0.96
10.46 -36.24 -9.0 2.8
14.14 -57.54 -17.34 26.55
12.78 -48.34 -45.31 37.65
15.21 -72.51 -44.92 57.37
15.48 3.34 -21.36 9.38
13.99 -33.36 38.93 16.1
14.74 10.67 16.32 9.57
13.82 22.03 16.86 21.83
14.97 -28.93 -23.21 29.56
12.97 -23.41 -60.86 34.69
14.1 -38.57 60.01 -25.86
13.77 3.17 -3.27 -8.51
13.63 -31.49 -21.47 10.46
14.8 26.5 -35.93 -16.2
12.38 -74.12 -38.39 6.26
12.95 -9.88 19.77 7.27
14.77 -60.89 22.21 -51.73
10.36 -55.92 -13.15 -16.11
13.13 -19.52 -15.69 12.37
12.81 -16.36 7.61 -11.99
11.97 -41.47 -2.9 5.07
14.53 -73.59 8.03 -24.14
12.61 13.78 -30.36 -2.69
12.97 -6.16 21.49 -18.09
14.33 -3.61 9.02 -7.76
13.83 -29.55 2.23 -11.12
13.29 -32.32 42.21 -6.01
13.31 -24.92 -44.59 1.18
13.92 -23.02 -15.27 -0.34
12.16 6.55 -10.38 -1.34
11.64 -0.29 -3.89 -1.03
13.45 -3.98 -26.36 17.36
15.44 -18.5 -42.89 10.47
14.14 -29.22 -15.53 2.92
11.73 11.08 8.62 21.68
12.54 -19.26 59.52 11.57
12.46 -5.62 -35.25 9.11
10.54 -41.86 -15.26 24.92
13.71 -33.33 -67.37 31.25
12.67 -28.08 16.81 10.67
9.93 -48.03 21.58 -10.94
11.09 -4.66 4.92 -26.31
10.95 -0.98 -28.84 4.48
14.05 -18.01 -1.03 -33.69
14.14 1.35 -19.01 -7.39
10.45 -9.72 -18.98 6.96
11.8 -37.04 -24.97 -2.11
11.58 -40.36 -40.33 17.08
11.97 -47.47 -16.75 -10.78
14.24 2.61 11.57 -10.75
14.7 7.68 -40.62 -22.96
13.03 13.14 -41.78 -10.94
15.23 44.68 -60.17 -29.41
15.57 117.34 -87.74 -134.05
14.17 3.73 15.01 -24.78
17.32 21.66 -66.78 -29.85
14.35 -1.21 -30.95 -19.54
11.43 4.57 -9.07 -29.87
12.73 -45.19 -60.74 1.1
12.82 9.19 -38.96 1.88
12.01 -4.67 -3.5 -8.54
12.56 -22.31 -2.73 -9.81
14.03 -11.7 -7.42 -13.05
17.0 -14.95 -21.0 4.53
14.51 -8.44 7.5 5.43
15.06 -19.99 -27.8 4.38
14.99 -17.53 -19.33 9.01
11.93 2.4 18.78 -0.29
16.0 -19.16 12.53 5.95
16.59 -44.71 -11.28 -2.75
14.15 12.93 -26.8 10.07
17.11 14.02 -40.62 4.47
11.73 16.55 -33.11 8.04
14.0 33.29 -28.72 0.04
11.26 -2.14 18.48 -0.47
14.74 26.79 33.21 18.59
11.84 8.82 -27.68 -12.11
14.06 -31.04 -14.06 -18.6
11.48 -63.21 -3.24 -7.65
11.91 18.72 -9.14 8.95
12.53 -47.58 -4.91 -0.01
14.27 -37.87 5.14 3.4
14.45 -36.34 -3.83 2.41
12.75 -8.21 15.78 -6.07
12.75 -54.16 18.83 -25.87
13.93 -55.58 51.88 -35.85
14.09 -25.61 6.68 -14.77
15.31 9.02 27.6 16.22
16.52 -10.84 11.68 0.07
14.83 25.33 -37.82 -20.14
15.01 -10.86 44.85 0.86
14.55 -20.01 -35.59 4.92
11.53 -75.26 -31.08 29.51
13.75 -40.12 52.67 -20.7
13.79 -36.51 51.34 -13.41
11.73 -12.42 -37.15 -13.89
11.48 -3.03 5.7 15.81
11.27 -30.4 29.51 -26.92
12.34 -7.41 14.6 -9.06
14.6 -17.65 38.89 0.04
12.98 -18.42 2.8 -2.35
13.82 -18.37 -29.86 7.9
11.3 17.25 5.81 28.44
11.85 -65.28 -2.28 27.86
14.14 -31.84 25.06 2.28
14.35 -13.32 -17.24 13.86
13.71 -78.1 -32.58 31.74
14.87 -7.62 -48.1 4.74
13.74 -57.5 -18.32 15.66
13.88 16.88 -22.73 14.37
13.89 -10.09 -4.13 7.62
13.79 -21.63 -48.03 6.71
13.07 -33.09 -45.47 24.83
13.39 -43.55 -1.75 -4.77
14.07 -28.42 -16.28 -1.37
13.56 -8.58 -28.6 5.97
12.49 -47.85 -23.77 -7.46
13.63 -53.05 -25.84 43.92
14.06 30.03 -56.82 -38.39
15.46 -64.31 -38.78 19.99
14.14 -100.7 -82.9 91.68
12.42 30.72 -38.77 -4.2
12.61 23.45 -4.13 -13.01
16.36 -8.53 -30.73 -3.53
13.74 9.48 -21.96 2.66
14.89 43.47 21.55 3.79
13.96 -12.4 24.93 -0.43
17.86 -28.34 -15.25 -8.97
11.54 -4.49 6.17 9.77
16.37 -20.75 -14.67 -5.74
15.22 9.49 -69.38 -15.41
13.85 -79.28 -56.72 30.62
15.98 -44.9 -21.69 -17.47
12.53 -52.0 -15.16 -15.35
15.95 12.16 -43.57 -6.67
11.77 1.19 20.68 3.48
12.09 -34.63 0.69 38.86
13.64 -45.77 28.13 -7.07
11.57 -72.43 19.77 16.03
12.44 -66.98 26.14 -23.0
13.88 6.56 29.95 -5.58
14.01 29.55 -6.59 -23.89
17.37 5.83 -15.25 -0.87
15.83 -3.18 5.23 -0.4
15.24 2.79 -6.54 -4.87
17.13 -15.82 -3.59 1.53
12.45 -51.66 29.49 -17.75
14.81 -6.85 -9.55 6.41
13.17 -6.37 -19.55 -11.08
12.65 -27.41 7.4 -34.51
13.26 -74.9 -57.69 49.3
14.57 -43.57 4.68 -0.46
12.41 9.5 -1.11 -11.23
12.64 -61.45 -9.11 -10.55
12.35 -51.22 -4.49 -0.64
11.97 -54.01 -22.92 7.54
14.19 -31.89 -13.81 27.85
11.28 -81.5 -49.77 18.23
12.84 -27.51 21.41 7.91
11.37 29.93 -35.3 -4.02
12.17 -66.83 -39.64 3.36
12.98 32.99 7.14 2.33
14.05 -49.65 -71.6 -10.81
12.93 -5.31 -13.73 -16.02
15.54 -44.95 -46.13 -10.2
14.27 -25.26 -7.47 -14.64
15.6 -26.18 -61.2 -0.91
15.55 -10.94 -43.36 -4.45
16.22 -20.24 -72.52 9.35
14.44 -9.48 -6.91 -16.08
13.93 -9.57 -48.63 -6.84
13.63 3.74 -18.86 2.05
13.8 -11.44 -17.95 -16.76
14.1 -2.0 14.23 -15.32
14.32 -12.84 -53.31 -4.73
14.55 15.03 -33.66 8.28
16.29 -10.82 -19.31 -10.34
15.0 20.16 -78.74 -30.42
15.24 -19.14 -24.72 -10.27
14.77 -1.89 -17.49 -13.89
15.92 -16.85 -46.8 -1.34
15.74 -5.33 -7.33 0.7
15.39 -45.61 -29.78 -0.42
15.52 -9.87 -14.82 3.43
14.82 -14.63 9.33 -9.5
13.93 -4.08 -50.63 -0.14
16.16 -1.72 -20.47 -2.27
17.14 4.22 -34.06 -13.43
16.2 -41.85 -49.87 -4.33
16.88 -26.22 -28.05 -2.32
13.93 2.78 -26.79 -6.33
14.63 -14.61 -35.17 -3.0
14.97 -33.52 -11.27 -9.08
14.82 25.89 -69.46 -25.06
15.72 -30.83 -18.2 -5.65
15.98 6.41 -44.88 -17.14
14.17 17.5 17.12 -7.68
13.41 18.52 -15.65 -1.25
14.79 -18.14 6.94 -11.01
17.19 12.83 -38.98 -13.33
16.7 -120.6 -85.98 99.44
15.17 -5.03 9.53 -7.02
13.32 10.28 -11.56 -12.34
14.13 -12.67 8.66 -22.49
14.75 -14.36 -77.77 -5.74
14.11 -7.74 -13.53 -14.56
14.32 5.69 -16.45 -13.92
16.61 -5.84 -39.63 -6.4
15.98 -20.65 -49.39 5.26
16.31 -31.4 -29.69 3.66
15.81 -0.66 -27.59 -9.77
17.01 8.47 -17.62 -5.17
16.53 3.42 -28.22 -0.57
13.5 -4.61 -21.68 -18.59
18.38 20.63 -54.27 -8.09
15.35 -26.29 4.9 4.41
14.78 -48.51 -76.35 31.29
16.47 -31.89 -51.5 8.55
15.5 17.14 -57.06 -9.95
16.54 -6.37 -59.55 -3.62
14.01 -11.34 -10.09 -21.36
15.52 -60.05 -74.18 38.7
16.65 -56.55 -70.7 26.68
14.62 24.42 -28.97 0.74
15.89 -25.94 -56.21 9.86
14.99 11.28 -44.93 -24.63
15.29 -18.74 -15.68 -11.88
15.32 21.65 -50.06 -20.31
17.22 -33.46 -29.14 10.65
14.98 -7.76 -32.68 -12.83
18.53 11.7 -46.11 -8.54
17.34 -25.3 -64.27 -1.7
12.72 13.92 -34.66 -32.93
16.76 17.86 -43.52 -17.45
11.71 -67.6 56.51 -41.44
12.77 -35.57 -24.8 10.77
13.94 -30.57 26.9 9.96
12.08 -41.23 -11.46 9.02
13.88 -53.18 13.11 25.41
12.43 -54.73 19.3 -11.22
14.99 -36.15 38.41 12.01
12.35 14.03 -44.22 12.61
9.91 -62.3 -10.94 -5.27
14.54 -35.38 -7.41 -13.77
13.11 -65.06 -12.47 13.76
13.01 -39.65 41.19 -32.69
12.05 -56.63 -19.43 1.51
15.5 -30.12 21.48 -2.98
14.73 -9.13 9.99 -4.88
14.52 -14.52 -15.32 19.24
14.31 -1.21 -36.52 -1.65
11.41 -9.56 13.59 -10.4
10.42 -19.85 -18.04 -16.23
11.17 -17.07 -23.89 13.12
10.84 -23.89 13.47 -24.45
12.25 5.65 18.35 -3.98
13.66 6.84 -13.35 -26.65
12.66 14.02 9.45 -15.14
15.65 38.29 -32.81 -1.03
12.91 8.64 33.53 -13.41
14.75 -41.75 31.65 -9.88
13.15 -47.08 -24.81 3.86
13.48 -8.61 -9.57 -0.42
15.72 -37.64 -1.21 25.31
14.86 -68.27 -24.38 37.46
16.98 45.78 -11.37 28.18
15.78 -19.84 20.63 6.77
15.93 -4.98 -5.42 -18.02
16.62 3.56 2.33 -0.25
15.85 -0.13 9.39 -9.01
14.33 22.35 -61.45 -27.7
17.98 -11.06 -33.57 -7.6
13.39 -2.43 -19.82 4.24
13.82 -47.72 -33.88 5.54
16.86 -27.72 -22.02 5.84
15.25 -0.37 -51.29 1.68
13.77 -38.12 -34.03 -8.31
17.01 -23.59 -28.54 -1.16
12.17 -28.51 -49.89 26.02
12.78 0.89 -36.34 -3.57
16.22 -25.8 -15.79 0.54
16.5 -16.54 -20.56 2.07
18.35 -10.21 -55.09 -3.27
12.24 -28.31 8.26 -9.17
12.36 -37.76 -14.83 13.69
15.12 -70.83 -35.98 38.38
14.97 -63.52 -61.13 42.25
16.96 -86.99 -60.01 46.76
14.29 -24.07 2.57 3.06
15.17 -26.68 2.26 -3.87
14.51 -16.28 -29.91 6.48
13.25 -63.05 -60.19 51.42
15.81 -49.83 -48.15 28.87
15.42 -59.31 -45.86 33.62
15.85 -35.7 -31.52 26.49
12.52 -22.89 -11.63 9.03
12.36 -48.3 -12.08 15.23
13.33 -64.74 -30.35 29.7
13.16 -71.52 -46.85 36.99
11.28 -41.88 37.39 -8.97
11.08 -28.92 -5.55 22.08
11.31 0.51 17.52 -9.53
15.57 -0.78 2.2 4.22
11.46 -58.08 -29.87 25.27
15.39 -58.61 -15.38 1.34
14.85 -58.25 -0.25 15.71
13.98 -53.17 -35.46 10.17
15.01 -35.7 17.22 -16.84
12.22 -58.6 10.62 -8.58
15.52 -71.6 -10.0 24.36
12.75 -54.73 -18.78 -0.15
10.51 -64.75 16.85 -39.56
13.03 0.19 -4.1 -21.73
14.15 -50.09 13.95 21.93
15.4 -24.32 -26.64 3.28
13.62 -17.49 29.5 16.18
15.48 -35.28 -11.99 36.97
15.03 -4.71 47.6 11.86
14.53 -34.06 -5.93 6.5
13.55 -83.32 -48.14 24.24
14.2 29.2 17.98 15.63
14.76 -14.07 35.86 -10.27
14.94 -56.42 -4.11 25.28
10.8 22.64 -22.84 11.13
10.53 -31.86 -16.57 -15.12
12.96 -28.03 -10.45 4.2
12.97 -17.34 -24.25 23.26
14.75 -46.71 -14.0 34.25
13.79 -18.68 24.38 9.76
12.96 -77.18 24.25 -33.41
14.51 0.53 -18.26 -20.31
13.14 -34.73 -6.8 3.43
18.51 1.5 -11.7 -19.21
13.97 30.39 -56.37 -15.02
15.74 -30.39 -28.54 12.52
13.21 -16.47 12.63 -2.27
14.7 -23.06 -48.95 19.96
14.39 -15.05 -4.35 7.28
14.98 3.54 -7.73 18.3
12.08 -37.91 -16.82 17.81
14.19 -11.81 -13.32 9.17
14.28 -24.57 -26.39 5.66
11.92 -14.66 -12.64 4.98
12.31 -29.58 8.23 18.31
14.71 -16.61 -14.5 4.65
13.4 1.4 4.24 22.3
12.9 -22.45 -25.4 9.86
14.66 -15.84 17.18 11.85
14.46 -37.97 -48.47 32.82
13.66 -37.38 -19.56 6.86
13.81 -54.11 -43.89 28.01
13.67 -24.76 -37.54 3.59
15.85 -28.57 -0.67 0.67
13.46 -18.12 -23.48 3.99
13.05 -49.73 -61.15 34.11
13.49 -46.07 -11.49 0.7
13.74 -56.6 -33.26 17.9
13.5 -29.16 -19.41 9.51
10.34 -35.24 -10.34 22.3
12.82 -1.41 -35.31 4.18
14.14 -6.73 -6.52 11.48
14.55 -13.09 -32.64 8.34
11.89 -17.56 12.01 28.61
13.77 -56.85 -67.75 52.94
12.87 -28.11 4.34 -1.85
14.53 -7.48 -60.92 29.24
13.88 -18.63 -10.05 6.76
15.28 -19.22 -46.32 9.32
13.22 -29.77 -25.6 14.34
14.44 -20.43 -55.1 30.61
12.05 -16.66 -4.96 -0.34
14.26 -19.29 -14.14 -1.42
14.04 -10.23 4.33 -12.42
12.85 -1.79 -8.34 -3.21
14.02 -31.97 -28.23 9.46
13.71 -17.3 -27.5 17.47
14.32 -72.81 -64.43 51.82
15.14 -22.31 9.52 -5.7
14.48 2.52 -31.63 5.92
13.6 -49.36 -44.34 28.95
15.0 -31.68 -33.26 14.81
12.79 4.99 -6.57 12.01
10.08 -22.82 -5.34 -4.57
12.71 6.43 -26.61 -8.41
13.37 -91.3 -55.91 43.05
10.59 -45.84 -34.7 11.22
13.8 -57.04 -54.3 27.25
12.99 -57.59 -52.16 26.32
12.03 14.66 -10.02 -18.0
12.88 1.85 -37.81 4.77
10.17 -51.43 -50.6 1.73
14.71 -68.2 -3.02 31.06
12.33 -48.72 31.33 31.47
12.59 16.7 24.63 20.1
14.3 2.19 8.72 0.99
15.6 7.23 18.57 4.75
13.16 -20.71 -17.88 11.44
10.54 22.91 -13.31 -35.3
14.15 38.97 45.27 24.46
14.45 -28.57 9.17 -8.57
14.66 0.34 -15.52 0.07
10.82 -95.91 -22.85 7.33
14.16 -64.99 -23.66 48.91
12.45 3.09 21.33 -3.01
11.28 -54.63 13.97 -10.32
9.44 -69.27 18.83 -35.59
12.97 -31.23 -14.66 1.58
15.01 -11.03 25.52 13.97
14.73 -6.67 37.6 13.98
14.53 -32.52 -55.44 18.15
14.5 -40.07 -43.0 15.22
14.79 0.66 -14.34 -9.47
14.59 -59.42 19.28 -9.1
14.27 -18.21 -24.65 4.25
14.56 -12.06 -7.14 -21.05
15.69 6.44 -69.5 -18.07
15.78 -29.38 -30.54 -5.1
15.8 0.71 -52.69 -14.17
14.36 -5.76 -69.07 -0.08
16.6 -64.4 -74.46 38.34
15.66 -20.21 -41.55 -8.34
13.95 -31.1 -67.28 20.01
15.47 46.89 -76.22 -61.04
14.95 -38.18 -42.97 1.15
13.09 5.87 -16.29 0.82
15.02 27.46 -6.38 -18.62
15.43 -17.1 0.74 -31.7
14.59 31.11 -42.78 -35.21
13.77 -13.67 -9.44 -5.94
14.81 4.91 -37.51 -0.01
12.81 -17.0 8.05 -11.01
16.24 8.52 -37.22 -3.76
12.71 18.56 8.0 0.04
15.36 2.06 -25.07 -4.51
14.98 11.41 26.16 7.17
13.93 -22.54 -31.07 -6.52
13.99 -36.19 -49.42 4.44
14.84 34.4 -58.95 -20.82
11.99 19.13 27.73 -28.75
13.6 -10.9 -40.53 -10.85
13.56 -13.05 -52.9 -0.67
11.02 11.01 -55.82 10.45
17.26 9.3 -24.73 1.48
12.61 10.49 -49.82 -4.06
12.8 -92.2 -46.9 69.28
14.77 8.3 5.86 8.81
12.88 -31.23 -17.44 -31.56
14.0 -20.23 9.09 9.8
12.02 -50.09 -15.18 28.44
16.09 -15.72 -43.49 10.35
12.52 -64.03 7.38 -24.72
14.6 -17.05 -43.86 -0.95
13.19 -36.4 2.19 -11.13
12.3 -34.28 34.44 -34.24
11.14 -54.72 -3.23 -17.35
12.19 -54.04 8.36 -40.13
12.34 -55.91 39.53 -48.76
12.22 -62.23 8.69 -5.58
13.56 -9.88 0.03 10.41
14.34 -20.79 5.84 -5.6
12.57 -20.34 25.93 -11.05
10.61 -59.82 -28.25 -18.6
12.18 -55.87 -8.16 -19.61
12.02 -32.65 -4.65 -9.9
11.9 -15.88 25.61 -4.0
13.76 -48.15 5.61 -42.39
11.78 2.34 1.72 -14.55
12.68 -48.84 -20.72 -12.03
11.61 22.73 -61.06 -20.71
14.4 -26.38 -20.13 0.62
10.79 9.55 -51.08 -9.78
13.01 -0.58 2.72 -4.73
11.55 -17.33 -41.91 1.4
11.9 -43.82 0.9 -6.57
12.81 -21.93 -20.15 -1.73
11.34 -41.08 -57.17 3.08
14.59 0.36 2.81 16.65
12.82 -28.44 24.11 16.85
13.43 -51.51 -37.95 12.66
13.63 -40.66 -59.92 10.68
17.7 -1.2 -44.85 -18.27
13.45 -13.26 10.77 -24.16
18.27 -25.52 -25.85 -10.12
13.83 5.66 22.15 -18.79
14.45 -50.45 -17.16 8.57
13.22 -67.7 6.76 -21.13
13.33 -4.42 6.91 -5.65
13.63 -29.34 9.0 -28.23
11.08 -85.64 -57.54 27.39
14.19 2.57 -43.69 -8.97
14.99 -30.22 -1.79 -7.61
14.73 -24.01 -49.97 31.19
16.11 -26.11 -80.52 33.17
13.88 -48.35 38.9 -23.39
14.15 15.05 -0.13 7.13
14.85 -35.87 44.17 -21.73
11.93 -41.24 30.53 -0.6
12.81 -4.62 -22.84 7.46
13.27 -14.35 -29.5 8.11
9.84 -62.11 -35.48 14.52
13.62 -25.6 33.6 -3.97
13.54 -41.41 28.44 -1.4
12.79 -21.18 -12.19 6.09
10.42 -30.68 -21.37 -10.54
14.08 -17.17 37.14 -11.42
12.11 -3.0 -10.43 3.94
13.89 3.0 -22.49 -6.93
11.27 -30.39 -30.82 1.21
9.94 -14.02 -53.73 24.58
13.44 -16.37 -20.62 9.04
13.15 -24.72 15.98 1.98
10.11 -33.77 17.41 -3.0
13.37 -22.38 14.89 -2.67
13.93 -13.12 8.55 0.71
14.18 -19.29 -52.61 3.64
15.02 -8.78 14.14 -0.04
13.05 30.97 0.5 6.22
13.67 -15.18 10.69 3.88
11.56 -23.21 17.6 -21.78
13.52 -16.69 -35.68 12.98
10.87 -2.72 -18.06 2.71
10.48 -14.89 -35.91 0.06
11.26 -17.13 -23.24 5.63
13.81 -4.0 -9.54 -0.9
14.75 -54.51 16.82 -22.47
14.18 -16.13 -6.3 21.05
13.7 -71.4 -18.39 38.68
14.7 -18.83 13.23 -19.22
14.21 -50.67 -46.16 24.82
15.98 -5.73 -44.76 9.92
15.05 -10.12 1.2 17.19
13.76 -58.51 -33.29 -2.86
14.01 -20.52 -14.04 13.8
14.0 -68.28 26.62 -46.4
10.74 -65.44 22.12 44.87
12.5 -34.98 -23.0 1.96
14.89 -49.25 -26.36 33.43
10.72 -87.08 -37.78 44.13
12.87 -40.48 -3.79 1.23
11.68 -88.38 -38.98 42.61
14.32 -83.84 -45.58 52.2
15.31 20.8 36.19 16.7
13.87 -21.27 30.09 -8.82
11.73 1.62 6.24 -27.69
14.2 -12.24 -0.86 12.13
13.09 26.33 -33.76 -13.68
13.0 -39.43 35.27 0.74
13.22 2.14 -1.34 -12.98
13.99 -84.28 -72.77 34.21
12.59 -20.41 -9.41 -9.95
15.8 -42.71 -19.06 -5.62
18.13 -12.13 21.56 -8.24
12.61 -25.93 4.72 19.41
11.74 -49.12 -24.57 -2.95
16.78 19.22 -57.91 -16.81
13.58 -30.81 -20.15 26.51
11.89 -59.45 -55.45 22.01
14.79 -21.72 -37.54 -22.6
12.31 -49.51 1.64 -18.89
13.61 -47.71 -27.46 -13.97
13.04 -61.19 -54.19 29.28
14.52 -49.63 0.78 -29.39
12.08 -69.43 -43.22 27.47
13.5 -39.89 17.39 -21.63
13.17 -53.55 -37.27 9.56
13.14 -36.16 -23.72 -2.53
14.15 -56.92 -34.75 6.37
13.64 -44.73 -63.74 9.97
14.99 -30.52 -11.95 -20.23
12.85 -25.2 -16.88 -20.68
12.22 -52.38 55.52 -52.28
13.87 -26.6 -21.74 -18.21
13.68 -63.31 -5.07 -8.69
12.62 -36.39 -54.71 -3.79
11.65 -84.1 -56.53 47.6
12.75 -31.95 -42.42 2.4
12.18 -18.91 -17.52 -8.73
13.66 -27.09 -24.26 -20.42
13.99 -62.67 -46.47 3.67
12.73 -51.02 -33.98 3.03
12.93 -48.93 -48.09 7.5
13.65 -16.08 -18.62 -24.07
14.76 -32.64 -12.62 -20.05
14.84 -27.5 12.56 -8.32
14.73 -17.43 -60.88 -23.26
14.0 -36.43 12.17 -26.16
12.75 -49.24 -1.17 -18.92
11.04 -40.23 -22.02 -4.54
14.07 -42.65 -60.87 5.24
12.78 -10.82 -37.73 -8.12
14.44 1.15 -21.43 -5.95
14.67 -45.8 -7.52 -27.23
13.7 -14.56 -15.13 -13.1
14.54 -8.4 -40.0 -19.51
14.97 -14.67 -41.53 -14.05
11.39 -49.99 -50.19 23.68
12.93 -26.34 -38.79 -5.34
11.44 -50.86 35.27 -25.45
14.01 -56.64 -26.88 -13.25
10.42 -42.4 34.95 -28.87
12.17 -59.18 1.87 -8.11
10.86 -0.03 -25.97 -5.22
14.97 -11.2 21.74 -15.68
10.72 -17.57 13.19 10.71
15.68 -9.18 -21.23 -7.4
13.96 39.34 -49.88 -35.52
13.13 13.16 34.51 34.49
14.04 16.34 -19.51 -10.3
14.2 -11.06 -17.89 -4.39
13.57 -5.55 35.45 -11.18
14.2 -0.69 23.49 -5.11
13.98 0.48 3.19 22.24
13.82 -20.45 3.92 23.79
12.81 -42.65 21.24 -7.93
14.37 -24.59 11.22 1.66
11.24 31.88 -7.04 18.14
15.71 -41.17 -13.48 -12.16
9.46 -68.77 49.32 -25.89
12.92 12.94 17.45 -6.96
12.29 -52.92 9.78 -20.86
14.57 -2.89 -51.99 -25.78
16.01 -44.75 -18.59 -21.76
14.9 -18.18 -21.62 -0.96
14.37 -20.51 -78.51 0.09
15.13 -52.58 -49.71 13.52
13.81 -33.18 -33.44 -20.63
17.9 -14.48 -5.29 10.78
15.29 -14.39 10.7 9.58
11.89 -22.39 40.79 15.87
13.67 -39.65 45.75 -27.62
15.59 -23.12 -53.26 6.17
12.4 -25.31 25.22 -8.16
13.86 -79.14 -7.35 -20.74
12.28 -43.19 -34.6 1.71
12.75 -75.22 -38.99 32.29
13.27 -8.89 -26.42 -6.34
13.14 -7.01 12.25 -17.48
13.78 -48.34 -32.32 -18.38
16.41 38.92 -68.7 -36.31
11.21 -100.14 -41.83 41.52
16.91 -24.09 -21.08 17.21
13.72 13.68 14.45 10.5
12.44 -44.14 10.85 -27.18
14.02 -17.57 -47.77 8.41
13.41 -42.75 18.47 -14.34
15.91 0.6 10.05 23.04
12.44 -33.05 30.79 -4.87
13.84 -15.09 -63.27 26.03
14.37 21.46 -3.67 14.59
13.87 -56.24 -54.86 -12.86
16.47 6.64 -22.34 -4.23
15.28 -5.59 16.61 6.39
17.93 -12.41 -21.14 -2.71
12.69 28.04 26.12 12.3
12.8 9.36 24.58 3.78
13.09 -44.06 9.04 -27.6
16.28 -28.93 -46.25 -0.03
13.92 9.06 -62.38 -3.36
17.78 -9.43 -27.16 -5.13
13.08 0.93 -5.76 -18.17
13.15 -10.72 -12.55 -6.0
14.42 -16.21 -36.41 4.13
13.17 -3.63 -30.9 -9.84
11.03 -18.39 10.43 -12.41
11.27 -65.8 16.83 -39.08
11.31 -30.54 9.59 9.9
14.98 -28.35 3.33 -10.3
13.31 -34.18 -43.47 9.02
14.86 -2.73 11.93 -24.45
14.96 -16.23 -2.61 -5.38
14.58 -30.11 39.08 -3.61
13.55 -70.18 28.59 4.11
10.37 -35.69 10.93 -4.42
14.24 61.64 63.83 51.02
12.57 14.82 35.42 11.18
10.42 -54.57 0.39 17.13
10.86 -66.53 6.91 -1.65
16.18 21.01 36.95 16.14
14.35 -2.46 12.27 -12.94
14.53 -33.04 -32.16 1.35
13.7 3.63 -2.98 -4.95
14.0 16.58 -58.07 -21.54
12.43 -50.55 -14.88 -11.71
12.38 -27.17 -49.92 -15.64
14.13 -29.27 -53.56 -0.92
13.69 -18.05 -29.42 -27.14
14.4 -1.75 11.0 -2.08
13.96 -12.38 6.68 -24.26
13.98 -30.5 -49.44 -16.64
13.67 -16.83 -34.91 -11.17
14.7 -9.25 -49.37 -12.95
13.31 -28.33 1.58 -2.34
15.2 -9.4 -56.99 -12.38
10.97 -45.37 -44.68 11.67
12.86 -46.84 39.23 -22.26
13.2 -41.46 14.53 -28.33
11.83 -69.69 1.22 -2.78
11.32 -68.22 -16.65 36.8
13.97 -44.32 -10.8 -8.21
14.2 -9.2 23.62 14.07
13.8 24.74 -57.47 -17.51
13.51 -55.63 15.27 -39.65
12.41 -43.01 3.19 -9.12
13.63 -59.82 33.05 -32.0
14.7 -37.48 -4.43 -11.69
13.89 -37.28 13.72 -8.64
12.87 -23.85 -5.97 -11.22
12.0 -43.63 30.26 -15.11
13.98 -23.37 -16.6 -13.44
13.62 12.66 1.21 -8.89
12.9 -46.62 18.01 -46.06
14.94 -21.74 20.09 -36.57
13.53 -24.32 -4.92 -4.46
12.61 -48.01 -5.23 -18.29
13.2 15.07 -15.3 18.2
13.56 -64.82 33.39 -43.38
12.75 -34.55 37.86 -32.87
13.48 -40.37 8.37 9.59
14.54 -21.4 -22.92 -11.02
13.9 -61.08 -31.51 24.06
15.27 30.6 -13.02 -29.76
11.0 -62.3 -27.98 8.28
13.72 -24.42 21.19 -10.54
14.73 -36.86 5.79 -20.97
17.38 -4.91 -29.46 4.64
13.87 -39.98 7.69 -17.95
14.33 -41.43 -21.02 -4.62
14.84 -13.44 -7.38 4.53
12.84 -6.62 -32.88 -8.26
13.62 -9.12 46.25 1.04
14.67 -0.67 -6.0 0.31
14.68 -6.27 7.8 0.06
14.02 -11.16 -0.54 2.99
14.87 -18.97 -12.67 1.63
14.21 -40.57 8.74 -4.28
14.29 12.84 0.46 3.95
14.4 7.74 -9.78 -4.95
14.62 -13.91 -17.68 11.31
13.74 -12.64 0.78 -18.15
16.04 -107.11 -46.58 64.21
12.28 -48.09 17.6 -16.79
12.55 -31.73 20.6 -14.81
13.49 -26.05 -24.4 12.86
12.89 -9.92 -0.0 -12.35
15.26 -21.5 -5.92 12.57
10.02 -43.56 -4.53 -34.47
14.43 -24.09 17.44 -1.22
12.74 -53.42 -6.5 -0.43
11.99 -33.83 -36.44 9.01
13.82 -25.9 16.93 -8.66
11.77 -40.16 10.16 -27.84
12.08 -37.65 15.69 -18.38
10.94 -52.14 0.35 -20.75
12.6 -41.42 -2.72 -5.52
14.27 -46.05 10.45 -9.99
12.13 -31.23 23.74 -18.29
14.7 -15.61 38.02 12.62
14.66 -29.28 27.43 -10.37
14.73 -34.63 -14.95 17.03
13.95 -38.76 -7.31 -3.68
13.49 -45.76 24.78 -4.2
14.26 -48.93 -2.06 -3.23
12.44 -46.11 46.33 -31.0
9.12 -59.26 -19.94 -33.97
11.6 -57.74 13.85 -29.7
14.69 7.12 -54.87 17.85
14.2 -0.41 -2.94 25.62
14.63 -34.65 7.68 8.79
13.79 -35.86 -29.53 -6.35
12.62 -54.96 -4.74 9.47
13.19 -13.05 -12.45 12.28
14.92 26.57 -39.09 -14.15
14.17 -42.53 -53.83 21.38
12.49 -75.57 -4.71 4.83
14.69 -13.47 14.15 -12.32
12.35 -27.45 18.68 19.07
12.48 -43.95 37.74 -14.54
12.35 8.51 41.42 11.86
11.89 14.15 -36.05 -23.71
12.45 25.34 56.61 6.33
14.92 -49.46 -2.08 5.85
13.81 -50.11 -9.27 1.0
13.09 -55.06 19.91 -29.74
13.22 -21.71 -9.44 3.65
14.04 -21.6 -63.43 21.19
12.97 -67.78 15.58 -21.6
12.29 18.05 -15.02 5.42
13.9 -3.59 -13.18 -0.51
14.09 -42.14 -8.5 -27.27
13.02 -35.34 -31.82 26.94
11.82 -38.87 9.04 -0.04
12.38 -49.79 -32.35 8.98
14.24 -17.07 -22.64 20.64
13.83 -28.99 11.82 -5.08
11.69 -41.49 17.29 -23.73
13.96 -54.45 -40.45 25.43
14.82 -24.79 -61.26 27.33
11.39 -53.03 -11.22 21.71
11.45 -32.48 19.5 23.56
14.97 -24.92 20.62 22.48
14.87 -22.39 26.31 6.39
13.98 -74.27 -24.67 42.74
13.69 -21.52 16.19 3.49
14.06 -67.8 -6.78 12.32
14.16 -42.43 43.77 12.45
12.98 -53.47 -4.9 19.88
14.5 -68.6 21.48 7.64
13.43 -33.46 23.15 0.93
11.24 -8.7 -1.24 12.51
12.29 3.55 51.76 28.17
14.12 8.27 -23.12 22.86
11.55 46.06 38.23 10.75
15.01 -24.53 4.0 1.68
14.1 -23.95 -2.13 -4.99
12.04 -65.33 -3.97 -22.6
14.51 -14.66 5.21 1.62
9.11 -80.06 10.31 -64.91
17.63 13.52 17.34 8.11
11.72 25.06 -50.32 1.37
13.15 -3.38 -32.08 8.57
15.77 8.55 3.39 -7.35
15.96 5.41 -22.55 5.91
12.79 21.38 -64.67 -14.74
13.99 41.59 -31.22 -11.95
12.62 15.44 -60.74 -9.71
15.66 6.57 1.77 -16.08
13.72 26.97 -13.23 -1.11
14.02 -20.07 48.82 -39.0
14.46 8.61 -57.9 4.87
15.55 -39.34 5.44 15.55
13.2 26.82 48.46 8.61
13.97 -31.0 11.99 -3.51
11.49 -71.66 -42.08 33.27
11.22 -51.84 -8.17 -44.74
13.04 -67.36 -0.97 18.73
14.7 -40.7 -20.7 5.26
14.27 -9.54 34.5 -7.9
14.09 -10.35 -39.7 11.77
13.67 -38.19 26.39 -4.01
12.02 -36.17 41.82 -34.1
14.35 -20.59 47.14 -15.96
13.59 -67.15 22.36 -38.55
11.97 -15.67 35.63 -27.78
13.54 -38.62 -30.08 10.22
12.55 -47.6 36.59 -36.57
12.71 -40.56 -9.67 9.24
14.21 -2.69 10.69 11.57
14.02 -42.46 -47.84 44.05
13.87 -26.45 18.18 6.92
13.98 -9.42 -26.63 -8.78
13.79 -26.23 -52.74 25.59
13.7 -7.0 -37.36 12.3
15.48 -20.65 -21.8 15.53
11.5 -44.23 -28.49 -0.41
11.59 -41.71 -22.19 9.85
13.99 -9.69 -60.89 33.49
10.94 -30.11 -5.27 -2.5
11.45 -26.52 4.88 -0.02
15.5 -36.15 -11.23 -5.45
13.42 -2.4 8.36 8.85
13.21 3.84 15.2 6.83
13.9 -32.2 6.55 8.02
14.99 -13.43 -25.74 12.84
13.77 -27.5 -34.31 16.53
12.11 -45.78 -0.76 39.83
14.09 -51.91 24.45 3.13
13.31 -36.58 -14.9 -10.36
14.74 -21.25 -0.47 -7.17
13.98 10.0 0.93 -1.16
13.19 -22.19 -55.22 21.56
12.82 -10.92 -26.32 -1.24
14.63 -19.79 -12.88 -2.75
12.98 -6.8 -16.26 -2.7
14.48 -0.57 12.51 12.7
11.82 -54.21 19.72 -13.39
11.48 -24.5 13.44 -4.07
12.17 -16.49 -22.16 -1.0
12.73 -17.19 34.51 -6.65
14.72 -39.78 -30.1 2.56
14.66 -4.09 23.59 -3.06
13.05 -42.5 10.17 6.76
13.32 -24.85 22.01 7.65
13.34 -48.29 -15.18 19.74
13.58 -0.11 -19.59 -36.28
13.15 4.51 -55.41 -16.12
9.85 23.16 -31.94 -22.84
14.54 12.46 -20.64 -2.78
10.12 -61.31 -5.8 21.08
14.16 -13.91 6.31 11.69
14.57 -14.21 14.55 16.83
14.37 -8.65 -16.63 19.75
11.12 -50.01 9.24 -32.74
12.8 -1.0 -9.89 2.25
14.01 -17.62 45.05 -7.27
13.7 -12.71 -4.66 5.46
15.04 -12.36 -34.75 3.68
16.07 5.62 24.38 15.07
11.56 -75.22 -41.23 39.07
12.41 -24.75 2.82 -25.06
12.23 -5.95 -12.32 0.6
12.3 7.95 -3.98 5.02
14.68 -1.65 -59.53 3.33
14.71 15.27 -11.98 -2.52
12.8 12.04 -28.46 -1.05
13.6 0.13 -26.88 14.71
12.38 25.42 -3.69 7.4
15.3 -12.81 -21.87 -17.53
14.17 -19.56 7.97 -1.32
12.31 -12.44 14.88 2.69
12.11 -8.01 17.64 17.23
14.82 -12.3 30.86 -25.73
12.08 -57.93 -19.98 -3.31
12.3 19.2 -25.6 0.73
13.58 -61.28 -40.2 32.75
12.38 -45.14 34.93 -25.03
14.81 -41.44 -8.81 -4.55
11.87 -45.96 6.93 -35.27
11.97 -28.57 26.21 -15.53
9.2 -67.48 4.52 -41.31
13.77 10.2 1.29 -7.47
14.0 4.04 30.58 -1.53
10.05 -46.77 14.35 -28.12
14.32 42.08 -74.97 -26.3
11.76 -70.3 13.19 -27.73
14.08 -25.43 16.7 -6.95
14.22 -10.35 -36.2 -3.86
11.86 -53.22 16.01 -23.84
15.94 6.43 -46.84 9.67
12.47 -72.57 23.85 -23.62
14.21 28.29 2.68 -5.0
15.09 -6.11 9.7 -15.14
10.42 -65.11 -39.39 -14.32
10.55 -50.81 0.38 30.39
15.13 -38.34 -52.65 23.39
12.17 -24.47 44.84 -12.32
14.29 -47.31 3.88 13.87
13.37 -72.1 -6.99 -19.59
12.21 -78.69 -1.86 12.28
9.82 -71.63 2.29 -21.6
12.51 -98.82 40.8 -56.52
9.68 -69.46 -17.7 7.74
12.45 -67.62 4.66 -13.87
14.24 -45.54 46.67 -30.82
12.37 -43.51 13.99 -5.94
11.65 -61.25 26.79 -9.01
13.1 -46.12 -39.42 21.92
14.06 -49.77 14.38 16.64
14.13 -79.52 14.34 -21.27
11.07 -66.77 23.97 38.94
9.83 -86.63 -5.8 12.58
14.47 -72.89 21.22 -10.16
10.56 -46.97 21.91 -8.19
14.12 -18.59 14.75 1.27
12.05 -40.75 0.69 15.34
15.53 -132.01 -55.81 97.43
12.15 -37.84 -31.75 28.32
14.32 -23.17 6.06 15.35
12.45 12.18 -65.72 6.83
12.02 -10.96 -45.3 22.05
13.66 -29.66 -9.68 6.06
13.95 11.76 -4.44 24.26
14.03 -21.7 -12.93 -24.33
12.38 -23.15 -13.83 -7.78
13.53 -36.35 20.67 -30.38
13.66 -36.35 -34.14 -18.32
14.82 -6.87 -15.76 -22.44
14.07 5.0 -26.45 -17.14
13.77 -45.63 -1.32 10.77
13.74 -24.31 -12.86 -10.67
14.27 -37.96 4.13 -21.7
13.1 -26.29 -41.32 -5.06
13.67 -35.35 -10.42 -12.73
13.6 -22.43 13.79 -23.38
12.52 -52.55 -12.55 -19.11
13.33 -46.89 -50.32 9.87
14.85 -0.15 -19.82 -18.41
13.91 -74.3 26.14 -52.01
12.98 -43.02 -17.8 5.27
14.74 -11.38 -10.39 -19.07
13.24 -0.01 -26.45 -13.36
13.76 -39.92 -20.65 -8.1
14.41 -22.48 -22.49 -16.81
12.05 -40.3 -46.62 -2.15
13.48 -29.73 -50.72 -15.1
13.75 -38.06 -3.99 -34.16
13.24 -36.14 -37.8 -0.45
14.62 -16.45 -38.45 -22.34
13.27 -50.63 -22.37 -14.44
13.0 -4.18 -57.76 -6.84
13.36 -12.44 -53.46 -4.06
13.23 -6.52 -31.9 -9.62
12.84 -43.62 -21.68 -0.34
12.83 -22.5 -27.86 -18.01
14.57 -33.79 -9.55 -19.85
12.85 -23.28 -43.32 -8.87
13.75 -39.6 -70.11 4.66
11.99 -63.74 0.8 -13.0
13.74 -31.95 13.54 -16.34
12.77 -32.78 -44.3 6.83
14.57 -20.26 -9.68 -6.63
13.92 -37.32 -40.55 -11.19
13.93 -66.46 -3.64 45.15
14.3 -33.13 44.76 -22.82
17.7 -15.21 -7.23 11.04
14.01 -19.51 -8.85 14.84
17.56 -16.05 -39.36 20.78
15.71 -1.46 3.57 9.39
15.49 -36.68 -6.2 -10.48
12.31 28.72 -69.71 -23.41
12.39 -27.68 -20.72 20.41
17.29 15.75 -14.29 4.66
13.17 -9.81 19.57 2.37
14.36 -18.63 6.03 -5.09
14.28 -14.41 -35.37 -13.57
14.09 -70.01 -48.68 25.29
14.23 -32.43 -22.6 -16.26
12.03 -42.28 -51.11 -9.78
13.79 13.82 -21.65 -8.79
14.41 -61.01 -37.0 26.98
12.32 -9.85 -13.87 0.86
13.34 -54.72 -47.4 41.21
14.41 2.91 -3.03 -16.56
12.98 -15.89 22.0 0.66
14.64 -7.92 -7.52 -7.36
15.76 -2.41 -47.28 5.41
12.03 -17.07 9.09 9.6
11.45 -71.47 -23.0 -21.71
13.92 -76.16 26.28 -65.98
14.55 23.08 -0.05 5.77
13.03 -16.32 -27.61 20.73
13.35 -64.15 -8.18 15.68
10.23 -87.12 -5.34 30.13
13.03 -21.42 -32.33 4.01
14.49 1.02 -35.39 -5.62
14.07 -60.81 -33.08 15.38
12.27 -23.37 -4.57 -9.24
12.33 -51.56 9.58 -17.84
13.89 -5.88 -5.87 3.82
13.74 -47.31 -13.22 -0.13
10.64 -30.11 12.08 -21.32
13.9 -28.28 -31.41 1.89
12.9 -34.93 -10.24 -1.51
12.8 -22.94 12.75 -11.3
12.81 -24.68 -11.62 -2.69
12.99 -26.31 -10.34 -13.09
13.21 -23.47 -11.19 -10.27
13.12 -27.01 23.1 -17.5
13.27 -0.2 -14.28 -6.02
14.17 -23.12 0.37 -11.35
13.3 -60.48 -27.48 31.45
11.23 -15.57 5.21 -3.38
14.61 -24.64 15.39 -11.94
13.89 -34.71 -11.18 7.7
14.0 -45.34 30.94 -16.05
13.16 -29.27 -52.39 28.88
15.92 -26.44 -13.69 4.14
13.15 3.82 -21.44 14.3
15.48 -14.61 -17.69 -5.67
13.56 -20.41 11.48 23.23
15.04 -32.71 -5.35 25.21
14.05 -38.03 -20.69 11.0
15.04 4.46 -36.3 6.91
16.29 -13.48 -65.91 0.46
17.27 -41.71 -75.3 18.37
15.49 -9.07 -53.02 4.36
15.78 -41.36 -22.19 2.45
14.35 -26.52 17.19 -9.32
15.95 -21.94 -38.55 10.76
14.63 -30.66 2.73 -7.16
14.26 -8.51 4.24 17.1
15.83 -32.73 -18.25 6.38
15.71 -40.92 -57.07 23.29
15.1 -58.66 -22.21 20.83
15.05 -26.57 -20.06 3.66
16.25 -26.88 -16.54 4.54
15.19 -32.59 -24.65 13.14
16.73 -51.63 17.35 -31.37
15.76 -28.55 -53.7 -8.12
15.79 -17.59 -44.68 -0.18
17.64 8.26 -63.69 -18.33
18.03 -37.29 -58.71 9.08
17.4 -18.3 -46.77 8.0
17.06 -12.19 -43.43 -5.3
17.56 13.29 -55.65 -18.95
17.27 -32.36 -30.3 -7.25
17.16 -36.95 -38.04 -15.78
16.17 -4.93 -16.03 -2.19
16.05 -35.54 -65.91 16.72
18.4 -33.32 -33.1 -1.59
13.72 -6.79 11.09 -14.52
15.82 -17.66 0.39 6.71
15.87 0.5 -48.48 -5.67
15.1 1.43 -24.49 -14.46
16.62 -27.12 -13.72 -18.08
17.98 -5.95 -62.63 -17.55
16.93 -10.07 -10.33 -9.3
12.99 -28.48 8.7 11.14
14.74 -39.16 -75.39 33.18
16.38 32.97 -75.06 -43.1
14.07 21.62 54.82 -0.34
12.47 -75.14 21.95 5.94
13.97 -8.07 13.39 5.39
13.91 2.49 14.85 -18.36
14.87 -5.79 28.52 -16.19
14.73 -64.69 26.45 -19.03
13.69 -64.41 17.58 -10.37
12.06 11.3 -21.2 22.07
12.79 -27.09 -33.05 13.96
12.07 -106.44 -29.14 33.51
11.97 -46.04 -14.36 14.23
14.84 18.85 -26.32 -16.49
13.67 -25.86 -48.28 17.43
11.33 -14.18 0.73 26.2
14.71 -19.55 -47.13 14.42
14.1 2.56 -31.7 19.39
13.71 -37.62 -35.09 36.06
11.65 -30.89 -1.91 24.68
12.31 -42.46 -10.16 7.35
11.58 -55.7 12.58 -1.64
15.34 -32.36 -48.35 36.28
10.86 -50.54 -22.77 23.82
13.67 -50.23 -34.08 22.93
12.55 -54.31 -49.09 2.81
14.49 18.77 -6.98 1.93
13.0 10.12 4.51 -7.44
12.14 -56.79 -6.5 -7.71
13.96 22.58 31.97 31.76
15.91 15.64 -47.85 -18.03
13.52 -48.89 -1.33 7.59
15.05 -24.56 -3.95 -0.47
14.85 -33.43 -23.19 3.24
12.95 -28.09 -5.18 11.25
13.4 -29.3 13.41 0.25
14.85 -9.53 9.62 -14.67
13.44 -4.72 16.12 4.79
13.64 12.46 9.02 16.09
13.59 -49.46 -28.65 20.57
15.08 -29.17 5.22 11.68
15.18 -10.5 25.4 1.81
12.42 -2.9 -8.94 -0.97
11.52 -34.59 -21.32 9.16
11.88 6.27 -18.25 -2.45
10.57 -10.92 -2.75 6.3
12.58 -37.16 -37.83 -1.24
14.21 -9.16 -12.95 -0.36
12.31 -2.96 0.6 5.38
12.22 -24.61 -6.16 2.84
10.74 6.53 -12.8 -3.85
13.86 -32.7 35.85 -20.35
12.31 4.57 -30.14 -8.86
12.13 -14.97 -1.64 1.88
11.15 8.6 -44.73 -6.63
12.39 -23.53 -54.57 13.03
12.08 -21.56 27.73 -11.52
12.95 -16.89 -36.6 11.36
13.26 2.81 -27.9 -17.88
12.33 -6.08 -42.32 4.6
12.22 2.4 -6.05 3.64
12.44 -5.18 -9.68 -5.61
11.46 -8.19 -18.93 -1.74
12.98 -23.42 -0.77 -5.08
12.13 -30.34 52.51 -15.21
12.06 -4.6 -14.67 9.72
12.79 -23.34 -2.06 0.86
11.8 21.52 -53.41 -19.94
13.59 -64.52 -6.67 31.67
15.54 2.42 -29.44 5.93
17.09 -17.23 -31.6 -10.51
16.36 -32.84 -54.76 -17.03
14.47 11.56 -19.32 -6.44
16.61 -52.13 -19.02 32.38
15.91 -43.24 -6.85 13.07
13.93 0.97 -26.9 11.48
14.74 -7.28 13.87 14.58
14.14 -4.63 9.35 12.67
14.3 -0.29 12.23 9.17
10.29 -51.24 27.13 -13.5
9.51 -60.37 25.15 -26.42
13.27 2.69 23.69 21.04
14.17 -12.86 20.95 18.41
13.05 -13.19 19.61 -1.41
14.77 -0.3 1.49 -5.53
11.58 -26.88 -24.37 -10.42
11.92 -47.56 -5.93 -15.17
13.69 -25.58 -7.54 11.88
14.27 -56.03 -56.55 39.68
14.2 -18.68 28.87 3.68
9.77 -24.68 -5.72 -7.92
14.45 -28.46 15.18 -8.81
14.61 -33.55 14.31 9.02
13.78 39.24 -16.8 -15.64
13.81 -46.0 -2.93 -22.37
11.38 39.96 -40.01 -2.1
14.43 7.17 -15.13 -7.33
12.94 -8.31 -37.82 14.45
14.78 18.96 32.49 7.75
17.53 -12.58 -38.64 8.6
17.15 -51.99 1.5 10.58
13.13 -20.93 36.19 -21.6
14.08 13.46 36.25 8.94
14.14 -8.03 28.83 -0.09
14.56 6.56 -19.24 8.15
14.14 -8.74 19.15 -11.1
12.31 -11.29 -62.1 5.74
12.76 -18.4 -39.11 25.5
11.03 -59.7 -13.99 6.86
11.61 -4.08 -20.95 16.02
11.11 -20.95 0.08 1.53
11.98 -30.39 -40.98 25.87
14.11 -0.81 54.1 28.18
15.19 -34.93 1.67 9.45
12.48 -2.23 12.77 12.24
14.63 -1.44 38.48 -25.96
12.84 -46.37 38.68 -15.82
14.76 31.06 -10.67 -11.27
15.31 -52.95 -27.74 2.59
14.33 42.73 12.63 -6.9
11.8 -12.53 -14.61 1.37
16.2 -3.82 -11.05 -1.76
17.93 -6.12 -23.86 -13.25
15.09 -22.2 -31.3 -2.52
18.2 -34.2 -33.06 -7.97
17.08 41.82 -68.81 -49.18
17.36 1.6 4.05 -0.5
15.94 2.37 -9.95 -21.83
14.25 -19.75 -23.71 -2.12
15.19 -10.39 -60.15 0.42
16.05 -29.64 -8.81 -6.28
14.88 -21.6 -16.9 10.1
14.37 -56.33 -73.91 24.09
17.79 20.68 -39.28 -28.35
16.86 -7.32 -30.69 -16.45
17.68 -1.62 -39.09 -5.43
16.81 0.58 -28.47 -19.74
16.8 -21.13 5.8 -8.69
14.07 -6.61 -8.83 6.38
14.53 18.71 -73.64 -30.3
16.2 3.4 6.65 -6.81
15.51 30.14 -33.74 -9.69
14.72 -20.26 -36.76 19.04
14.41 2.67 -61.56 13.52
13.5 -45.43 -24.28 19.54
14.45 12.65 -22.62 13.88
14.62 -35.72 -10.91 15.7
13.28 -11.23 -6.09 9.66
13.03 -2.03 -45.44 -2.68
11.73 5.39 -57.3 1.96
13.18 -13.86 13.67 -3.38
10.58 -3.97 -33.66 -2.02
16.54 18.48 -50.66 -32.42
14.72 -54.72 -59.92 37.02
14.83 -59.69 -49.5 31.39
14.03 2.08 -55.45 1.47
14.37 -35.81 -25.28 25.12
13.89 3.25 -46.23 -18.79
17.0 -31.97 -34.43 7.96
17.51 -1.87 -33.86 -20.6
16.76 -18.49 -40.11 -3.71
15.57 -16.88 -69.1 3.07
14.47 30.71 1.55 0.19
16.15 -60.76 -38.15 18.44
16.98 -20.19 -62.08 14.64
14.93 -33.11 -50.79 -3.98
16.91 -31.61 -20.21 -7.64
13.85 -14.77 21.45 -30.19
14.06 28.51 64.35 14.21
13.34 -6.3 1.53 2.05
12.91 -48.87 59.77 -30.94
14.2 -11.97 5.43 4.9
12.84 -38.3 40.41 -17.28
13.35 -37.3 -13.47 21.67
13.67 -19.46 -11.72 -2.32
13.96 -29.95 4.01 4.04
13.1 -15.77 39.84 19.38
14.68 -32.19 -44.3 -10.72
14.45 -29.7 -49.22 36.44
13.26 -9.74 -2.02 -9.05
11.2 -29.56 25.17 -2.77
12.68 0.21 16.77 3.68
13.55 -45.19 -23.54 -12.83
12.54 13.07 -27.65 -6.09
13.51 -29.25 1.69 2.41
12.05 -41.71 28.69 -22.1
14.05 -19.07 8.68 -2.38
12.31 -48.66 13.98 -21.67
11.73 -24.37 -8.81 -7.01
13.96 -34.24 17.0 -2.65
12.43 -42.27 30.58 -15.36
14.77 11.99 21.75 12.58
15.18 -38.33 4.82 -4.58
12.21 -6.65 -14.83 9.25
14.48 -8.26 -16.28 10.85
13.69 -21.8 -19.72 -0.01
13.05 -29.23 18.19 -2.3
14.55 -1.21 19.74 23.39
11.26 -48.16 38.13 -13.93
13.75 -13.33 -32.2 5.1
13.91 -21.38 -21.55 -2.14
13.37 -30.97 1.9 1.95
13.44 -65.96 -19.04 32.8
13.98 -86.1 7.06 -36.72
13.56 -36.58 57.53 7.39
14.97 4.03 -27.71 -6.25
13.39 -36.92 -53.22 -0.68
11.51 19.03 -6.8 1.99
12.66 49.24 -60.65 -40.88
14.21 -55.67 -25.26 -0.22
13.45 -58.96 -9.43 -13.48
13.13 12.07 -12.95 -0.24
10.86 -36.09 -53.87 0.33
12.99 -57.42 -21.4 10.25
14.9 -23.72 -20.56 -22.94
14.43 -14.99 3.82 -18.4
12.08 -28.38 -8.77 4.4
13.51 -6.67 -13.99 -1.75
12.94 -30.61 -22.45 2.12
14.89 -10.96 -7.59 -1.16
12.58 1.84 46.83 -16.69
14.01 -10.66 -6.34 -13.99
14.72 -25.34 -14.58 -12.49
15.48 6.57 -51.45 18.69
14.6 -7.74 15.64 -5.34
13.08 -7.14 -10.48 1.22
14.4 -21.72 -2.78 5.99
15.13 -7.46 16.47 3.78
13.47 -45.14 39.7 -21.21
13.81 -54.65 -10.23 -5.54
15.12 -12.22 -39.58 -14.05
13.84 -37.47 -7.31 9.07
12.47 -34.34 18.75 -21.27
14.36 16.06 2.5 -8.73
14.47 0.22 -22.64 -8.82
13.66 -72.39 -64.25 41.84
13.35 -34.44 -5.81 13.63
15.33 -27.02 -27.3 -0.24
14.86 13.05 -2.49 -7.66
14.03 -31.2 7.91 0.99
14.8 -34.76 24.79 -2.63
15.39 7.03 -22.97 12.46
10.59 5.24 -15.11 11.38
13.18 -20.87 11.02 -2.36
15.11 -2.97 30.02 16.72
12.79 -9.06 37.87 18.72
16.1 -5.22 -37.31 12.01
9.93 27.22 39.65 17.11
15.05 -12.37 5.13 15.0
16.76 -34.79 -1.35 -2.01
15.31 4.16 -5.33 12.66
13.96 -37.02 -33.0 19.92
14.2 -39.82 -39.99 14.26
15.79 -65.75 -9.46 -10.36
16.21 -3.81 -32.17 2.68
15.67 -15.65 15.18 2.38
16.48 2.15 3.86 -14.48
15.39 -44.05 -26.51 20.33
14.05 -9.35 -23.37 13.84
15.54 0.16 -6.06 15.01
12.34 8.33 -60.7 -0.5
12.55 -20.44 15.47 -8.03
13.12 3.06 9.61 19.97
13.23 -10.32 8.68 14.68
13.94 -54.35 10.1 -26.94
12.64 -25.28 -12.52 -22.99
14.17 -38.26 -64.04 16.9
13.52 -4.59 15.9 -10.62
14.21 7.8 -26.13 0.21
12.64 0.36 14.62 -12.66
14.46 -3.04 -11.69 -0.89
11.02 -19.08 -1.54 -18.4
9.14 -46.13 -43.01 -0.72
14.0 -1.4 -6.47 20.87
10.17 -36.21 -18.22 -25.34
12.22 6.06 -6.82 4.26
14.28 4.51 -3.15 7.38
13.07 -4.41 -1.09 2.06
11.19 -53.91 -4.83 9.05
14.93 -58.77 48.96 -42.88
14.7 -59.91 17.54 -17.78
12.47 -31.54 -8.99 3.12
14.64 -69.95 -25.91 15.8
13.93 -80.69 16.36 -22.29
14.62 -6.46 -47.45 13.55
14.57 -17.06 37.48 -12.8
12.01 -32.46 47.43 1.62
14.67 -29.89 14.69 1.62
13.59 -44.57 40.91 -20.72
12.4 -64.24 32.12 -28.58
15.11 15.75 -17.96 12.88
13.62 -9.04 -11.26 -0.35
12.4 -18.26 22.28 -10.78
16.03 -36.02 -62.11 39.61
12.82 -14.28 22.85 -10.39
13.03 -31.42 25.07 -19.37
12.23 -24.25 42.4 -0.32
13.39 -57.44 -15.4 -7.69
13.61 -43.16 -9.37 11.13
13.23 -8.54 54.07 7.6
13.57 -38.86 50.39 -31.48
13.94 -32.17 46.18 5.61
14.65 -20.36 23.35 -1.0
14.26 -26.42 5.34 -4.71
12.93 -40.12 29.33 -32.34
14.05 -34.57 -20.6 12.4
15.1 -2.64 13.28 5.2
14.75 4.25 51.29 -10.57
13.93 -15.7 24.05 -9.35
13.64 -23.73 -4.94 18.27
14.67 -21.21 -42.08 20.49
11.31 12.71 33.77 -1.03
14.18 -20.56 15.15 20.09
11.98 -27.38 -2.69 -13.73
14.17 -12.08 36.89 9.28
13.8 -42.48 -37.77 18.74
14.01 -20.26 -3.29 10.87
14.5 -40.93 30.8 -25.52
13.89 5.67 -40.98 5.85
13.16 -11.79 -8.25 -4.88
12.81 -23.64 -11.57 0.29
14.77 2.52 -37.77 13.84
13.82 -5.41 46.98 -15.03
15.72 16.78 -45.98 16.9
14.06 -64.95 -5.06 44.29
14.16 -34.59 -23.72 6.12
13.03 -30.49 -30.99 20.67
14.77 -25.06 12.52 9.25
12.16 1.77 -1.3 0.8
14.72 -11.38 -7.5 -5.42
12.17 -63.96 -35.46 34.88
13.39 -25.86 -9.57 16.12
12.52 -11.89 12.03 -5.88
12.42 -21.2 -59.7 45.68
15.64 -17.51 -35.9 3.83
14.4 -15.57 -22.4 -22.36
13.09 -24.07 -9.45 8.67
13.37 -16.2 -10.88 4.69
13.25 -43.8 -17.88 27.23
12.55 -15.06 3.02 -0.65
12.66 -37.57 38.84 -29.08
14.81 -16.26 -26.31 -1.1
14.48 21.11 -7.58 -35.9
11.94 -43.85 -1.33 -11.09
15.2 -51.36 -24.55 26.19
9.83 -57.21 0.93 37.47
14.76 60.84 20.7 27.45
12.78 15.02 -67.95 -28.07
14.3 -26.85 -39.98 -7.84
11.83 -18.06 -1.6 -20.44
12.38 -19.85 22.44 -20.0
13.93 -19.5 -25.19 -2.65
11.86 -32.77 -23.26 -4.01
11.94 -20.06 -1.9 -11.22
11.7 -28.3 -0.04 -6.65
12.82 -18.17 -4.43 -6.95
11.67 -19.47 15.96 -17.16
12.2 -19.91 29.63 -23.2
11.92 3.28 -10.52 8.85
12.73 -25.44 7.69 -11.47
11.36 -10.88 -7.07 -15.54
10.58 -16.0 3.99 -13.34
12.69 -53.25 48.97 -42.67
13.38 -1.06 -6.93 11.89
12.58 -12.98 29.68 -29.86
11.88 -35.3 -20.0 4.35
12.4 -26.82 -23.74 -11.03
14.18 -3.68 12.67 -0.05
11.35 -3.71 -13.97 7.65
13.06 -14.45 9.57 -15.02
11.73 -22.27 -48.89 6.53
11.79 -22.5 0.79 -7.18
12.9 -5.02 -10.36 -11.86
11.71 -20.37 33.22 -26.63
13.34 -13.8 12.78 -8.93
12.12 -30.91 3.74 -17.73
13.99 -19.12 -43.06 4.0
12.46 -53.16 -38.19 16.41
12.66 6.24 -18.94 -0.7
12.77 -33.79 -46.84 8.65
11.36 -26.1 17.09 -18.96
12.9 -18.84 -23.1 -10.37
14.12 -13.52 0.24 2.62
12.22 -15.72 -4.06 -20.23
13.13 -20.32 37.41 -31.42
13.42 -25.3 -6.37 -8.82
10.38 -34.34 19.87 -15.54
10.97 -18.93 8.37 -12.68
12.51 -19.27 -12.85 -0.98
12.54 -33.87 -14.86 -8.36
14.6 -26.86 19.48 -27.95
12.42 -34.14 30.17 -16.02
12.24 -19.58 -16.19 -6.67
12.7 -22.1 -1.05 -16.98
11.88 -36.95 46.78 -30.18
12.95 -13.89 6.62 -17.59
12.8 -24.33 -14.34 -3.25
12.36 10.06 2.31 10.11
12.14 -19.64 -35.74 -10.41
12.08 -24.43 27.46 -19.66
12.72 -32.53 4.59 -20.7
12.02 -26.47 -52.07 6.03
11.55 -22.06 4.37 -10.28
13.22 5.14 18.04 5.04
12.3 -20.71 -16.25 -15.91
11.99 -12.75 -24.79 -3.29
12.43 -31.62 -27.06 -1.5
12.94 -17.02 -22.94 -9.22
12.83 -3.99 -22.87 -13.55
12.7 -23.54 -13.53 -11.81
12.65 -18.73 -10.41 -2.27
12.85 -12.8 -10.34 -5.98
12.88 -16.49 2.03 14.08
13.77 17.63 -12.87 25.9
12.28 11.06 -20.72 3.08
13.16 -11.65 -31.9 18.66
14.77 -31.81 27.44 -7.23
11.84 2.09 47.91 2.9
14.73 2.39 -29.95 7.77
13.78 -37.43 -18.4 7.57
9.38 18.62 -21.03 5.34
9.81 -67.23 -1.58 -28.02
13.68 -58.51 -0.52 -12.76
15.14 1.35 -41.7 24.11
14.93 -7.64 -8.66 -5.72
12.66 24.46 -25.01 8.04
12.07 32.18 37.32 35.84
14.79 -33.41 14.97 -13.42
12.39 0.37 3.14 2.94
14.5 -16.86 -39.08 6.42
11.39 2.45 26.05 13.4
12.08 10.43 1.14 -2.28
14.33 17.02 -28.98 -0.24
12.21 24.52 -11.7 -15.95
15.67 -19.3 -28.65 5.56
16.01 -22.37 -45.67 14.87
14.17 -73.67 -37.45 35.81
12.86 -11.83 23.13 -0.19
13.78 3.92 35.13 11.78
15.1 -23.12 -59.16 25.57
12.84 -35.28 16.5 24.69
15.41 -27.24 -20.57 4.12
15.42 -28.32 -27.28 6.25
15.38 8.89 30.12 10.17
15.64 -32.31 -21.47 13.73
13.69 -13.55 -10.47 -4.89
16.16 2.29 24.27 -21.8
13.54 -10.85 -50.56 -6.82
13.55 -37.38 12.87 -5.68
15.19 -32.9 -3.56 9.6
14.59 -31.39 -27.22 -0.86
15.42 -25.19 2.78 -3.98
13.5 -45.57 -27.91 9.83
13.94 -5.5 40.86 25.54
12.92 -39.29 -22.97 19.65
12.81 -9.78 -28.63 -5.68
14.23 -43.41 -11.26 17.07
14.27 -16.44 19.97 22.57
12.49 -25.88 -13.22 13.76
15.36 -2.73 -38.76 1.93
14.02 -45.12 -44.64 17.05
13.52 24.97 -30.95 -14.85
13.31 14.93 -62.41 -23.21
14.16 3.84 -6.63 21.26
13.11 29.14 33.06 15.92
14.59 -27.4 -10.01 28.82
17.42 11.42 -51.4 -2.08
17.44 -40.48 -41.07 34.98
16.97 12.71 -44.6 14.77
17.52 21.89 -11.71 -2.03
13.14 -43.26 -6.99 28.85
14.51 -16.89 -12.82 2.44
15.58 -19.81 -67.82 20.05
17.33 -18.8 -16.09 16.94
14.46 -35.05 -35.44 22.9
17.14 -19.25 -42.51 39.75
15.65 -28.42 -48.74 31.84
15.02 15.97 -25.69 6.34
14.99 -28.64 1.79 28.34
12.48 6.59 25.69 0.73
14.95 59.38 -18.02 -15.12
13.93 4.09 -42.62 -24.31
17.7 -19.62 -55.45 18.59
16.11 -30.11 -38.84 -2.98
17.15 -7.46 -8.37 10.86
9.65 -43.8 -17.31 -24.22
13.19 -26.4 17.27 18.86
12.47 -39.94 -66.83 35.56
13.02 -29.08 -15.55 30.1
13.2 6.17 17.74 19.69
11.59 -3.9 46.07 10.89
13.36 -2.23 28.39 24.08
13.28 10.46 21.22 25.69
11.06 3.92 -32.98 12.88
12.85 -5.38 -14.7 19.92
11.78 -17.35 2.96 21.05
11.56 -16.67 69.33 0.87
12.01 -30.59 27.32 -1.4
13.24 13.49 -0.45 33.45
14.0 22.43 -10.1 6.12
14.78 -31.84 10.88 22.01
13.99 -5.62 -29.88 19.27
12.25 -40.24 43.52 6.33
12.22 -42.66 39.58 -21.08
15.25 -19.1 0.83 -12.91
15.01 64.1 -78.3 -66.02
16.67 18.99 10.32 -1.67
17.14 -4.29 -8.51 -2.74
12.62 1.93 -5.84 -27.63
14.71 153.0 -88.55 -165.57
15.76 91.97 -56.41 -69.38
16.34 -41.45 -59.78 0.48
16.48 14.81 9.07 10.69
13.6 61.94 -65.31 -33.32
16.78 -14.47 -26.09 -7.52
18.13 2.0 -39.28 -6.3
13.08 -5.12 -59.25 2.03
15.37 25.94 -49.84 -10.12
16.82 10.45 -14.45 -15.62
15.68 -27.01 -16.61 13.31
12.75 -55.51 61.38 -25.76
13.89 11.54 31.15 3.7
11.37 -58.71 27.01 -16.43
14.74 -50.04 -9.94 -18.88
15.65 3.03 -48.99 15.63
11.48 -63.71 14.72 3.04
15.52 -11.97 -4.42 -1.39
13.14 -29.77 -29.0 -0.36
13.31 -10.85 -21.1 -15.87
13.23 -38.87 -33.74 -1.93
12.94 1.24 -3.59 -8.08
13.85 -28.58 15.05 20.26
12.6 -67.08 1.99 10.26
13.99 -27.94 -11.95 22.05
12.27 -61.33 0.17 36.32
11.24 -67.15 4.4 -3.71
13.09 -80.29 -25.46 33.44
11.95 -49.29 3.11 0.96
13.29 -63.67 -18.75 20.85
14.63 -29.09 20.81 -28.8
13.29 -45.25 8.59 -5.51
14.16 14.43 16.23 20.9
13.16 -21.72 -0.8 14.66
11.1 -39.01 26.2 -3.62
14.99 -36.9 -13.51 -0.72
13.45 -52.16 -30.59 23.49
17.42 -4.75 -19.27 21.27
17.39 0.94 -33.46 17.08
15.27 -13.13 -19.12 26.91
17.26 -1.92 -10.35 22.51
16.04 -28.08 -7.08 19.03
16.86 -9.54 -18.27 35.26
16.45 -17.92 -25.49 18.81
12.33 -13.6 -1.68 4.9
15.09 -4.92 37.0 7.19
13.5 -27.63 1.12 35.88
14.74 -41.92 -3.58 10.27
13.52 -27.56 -16.47 -1.35
12.12 5.19 15.36 11.84
13.92 -36.13 -50.68 -12.18
14.44 -51.04 -1.21 -13.17
13.84 -65.13 -7.69 5.97
10.16 -70.65 -29.38 22.89
13.89 45.07 -34.22 -25.13
13.31 -0.76 25.83 3.32
9.78 -16.63 10.98 -2.59
10.79 -48.18 8.27 -21.27
14.06 -7.77 -23.48 -3.27
12.01 -31.36 31.7 -35.67
14.68 3.06 11.09 -1.86
15.31 -42.28 -15.23 -7.78
14.47 -42.73 33.35 -18.95
13.85 -27.85 5.14 -8.57
13.3 -15.33 12.12 8.15
15.45 -7.23 -4.29 3.31
9.9 -79.88 26.71 -55.83
9.39 -57.94 0.5 -12.91
12.8 3.13 19.03 17.62
14.03 -45.85 7.42 -5.12
14.32 -76.49 -38.97 55.55
10.29 -61.28 17.61 -35.07
13.91 -3.81 26.19 3.23
9.37 -54.98 -17.89 -8.37
15.06 -40.28 -53.57 35.19
15.54 -12.72 -41.65 13.79
12.58 -38.88 4.58 -7.38
12.32 -39.87 -41.97 53.34
13.62 -1.17 -2.13 22.54
15.03 -46.94 -63.96 50.91
15.8 -40.66 -35.5 29.92
14.18 -28.12 18.75 14.82
13.96 -66.08 0.27 33.02
13.12 -46.65 17.06 1.46
11.72 -57.35 54.6 -11.59
15.31 -17.79 3.55 14.17
13.32 -85.99 -38.56 59.25
15.37 -20.21 -14.06 14.38
13.4 -19.2 27.14 4.21
12.69 -59.92 -15.68 35.61
12.66 -50.8 -25.87 16.29
14.82 -46.17 -32.11 17.77
15.73 -60.43 24.13 4.63
11.62 -45.18 31.08 -10.34
10.55 -55.51 5.45 -2.62
13.0 -39.78 -13.47 17.79
14.0 -51.67 5.73 12.33
15.0 -9.27 15.05 9.12
12.54 -10.46 13.63 7.62
12.91 -51.93 -5.56 -11.27
13.09 21.68 -66.76 -22.02
13.82 -12.5 19.77 -7.24
13.3 -28.36 19.56 -8.63
12.96 -41.26 -24.77 1.64
14.33 -3.44 -24.56 -12.59
13.58 -57.48 -53.22 12.42
13.78 -22.18 -52.36 -3.02
15.56 -7.64 0.94 -4.68
15.68 -30.83 -48.59 23.0
13.71 -43.77 -5.01 16.54
16.23 -42.46 -16.72 7.9
10.93 -45.03 9.94 9.42
17.51 -47.48 -41.72 45.0
11.72 -52.93 -14.57 -7.7
14.82 -31.02 -22.91 12.59
11.25 -32.79 41.18 4.33
12.85 -43.77 -25.5 8.98
12.81 -52.56 18.66 -27.36
12.39 -55.89 -22.17 16.37
12.82 -51.11 14.36 -10.06
14.0 -35.56 -21.82 4.34
13.99 -24.31 -52.19 -8.73
14.53 -21.27 49.13 -33.48
13.15 -67.84 11.76 4.88
12.23 -56.46 -8.1 8.1
11.89 -32.52 -19.73 -4.89
14.54 -21.34 -9.38 -26.75
11.17 -65.39 -4.74 -10.99
14.0 -75.01 -29.11 11.66
13.29 -48.79 12.67 -11.17
11.48 -63.79 -19.86 16.4
11.22 -48.55 6.13 -16.97
14.12 -27.46 13.24 7.14
12.2 -77.36 -1.41 13.95
12.7 -81.43 10.72 -6.82
12.86 -68.5 32.82 -13.7
12.45 -70.0 23.57 -12.23
13.07 -63.88 -37.93 -0.23
13.93 -4.58 -3.29 -12.17
13.95 11.57 32.44 4.4
12.47 -51.78 -16.42 -6.66
12.72 -58.29 -24.49 -10.06
11.87 -61.72 -17.01 -2.41
14.24 -34.66 -7.21 2.05
12.86 -80.91 -52.37 32.24
13.52 -39.17 0.05 2.33
14.91 -23.47 16.17 45.02
12.05 0.55 -8.43 18.3
13.47 -4.68 -9.23 2.84
9.14 -95.2 19.5 -30.1
13.75 12.6 25.6 14.82
14.44 36.43 -43.06 -17.4
13.99 31.63 -28.54 -30.3
13.06 -50.78 -2.88 21.07
12.11 0.23 -37.7 10.7
15.81 -23.36 -50.82 32.12
10.79 -20.56 15.61 7.69
15.38 -65.53 -14.57 38.98
16.49 -87.8 -49.77 71.52
13.37 22.9 -7.49 26.92
14.22 9.84 -21.19 -6.14
13.08 -45.03 -47.08 11.73
13.69 -37.96 0.81 -18.72
12.93 -21.03 -2.24 -17.26
13.75 -12.8 -33.04 -10.29
12.86 -21.8 -4.77 -20.77
12.0 -59.23 -39.49 -5.56
13.02 -27.71 -38.9 -7.79
12.97 3.48 21.79 3.25
13.5 -21.44 -1.61 -15.05
13.89 -61.65 -59.08 32.15
13.73 -32.36 -53.92 3.16
14.8 -35.02 -50.68 3.05
13.19 2.29 -15.81 -12.48
12.98 -30.62 -32.55 -12.56
13.67 -10.11 10.53 -25.06
14.16 -11.88 -0.82 -12.03
14.5 -29.68 -23.74 -7.18
9.9 -0.57 -7.76 -23.19
11.27 -53.8 20.73 -30.72
13.0 -34.99 -43.87 4.38
14.24 -19.69 43.55 -38.31
13.53 -36.27 -17.93 -3.69
13.04 -43.98 0.77 -21.3
14.1 -22.82 -4.92 -22.67
12.39 -35.71 -15.76 -13.76
14.05 -33.11 -3.79 -14.09
13.95 -30.02 -37.34 -1.28
13.84 -24.23 -14.4 -15.39
12.82 -16.54 -57.23 -1.87
13.96 -28.79 -6.13 2.97
12.68 -38.28 -37.26 -6.89
10.84 -20.07 -12.99 -0.87
12.71 -36.5 -43.35 6.04
13.11 -4.33 18.61 -14.82
12.53 -48.27 -5.96 -9.74
11.47 -37.44 -39.49 2.55
12.84 0.56 -12.28 -9.78
13.23 14.69 24.04 8.11
11.1 -56.49 11.77 -25.69
13.05 -4.39 -23.29 -5.68
13.98 -35.75 -24.69 -14.2
13.34 -47.2 -48.72 19.9
12.98 -32.31 -20.63 -10.53
13.24 -20.24 -21.82 -8.87
13.85 -17.32 -27.94 -5.82
14.07 -22.61 -31.16 -10.31
12.76 -38.23 -10.07 -10.77
13.72 -28.64 -13.53 -17.31
13.57 -32.66 12.5 -32.06
14.04 -27.23 -11.77 -5.19
11.61 -51.9 -22.45 1.83
12.55 -16.61 1.96 -14.49
13.36 -13.7 -8.83 -4.88
13.32 -22.03 7.31 -27.65
12.2 -38.14 -11.28 -10.49
14.08 -22.37 -5.9 -9.56
11.51 -60.93 -44.3 8.09
11.72 -33.49 10.12 -10.05
11.87 -25.35 2.68 -0.77
14.71 40.72 -27.63 -1.07
15.2 -39.67 10.19 -8.78
15.45 -18.7 -46.15 49.5
13.2 -30.37 -1.78 17.73
14.87 10.68 -19.41 4.54
14.76 16.4 -9.82 27.48
14.03 -13.95 -12.33 30.07
11.54 -4.51 -56.16 17.5
12.83 -0.56 36.01 -15.27
14.68 -13.51 -30.16 -0.3
13.09 -44.07 -20.68 -1.86
14.08 -14.86 11.59 -15.08
12.82 -39.36 -11.5 -8.61
13.7 -36.25 -3.11 -16.05
13.19 -57.4 -28.61 -8.12
10.43 -73.9 -24.64 -23.35
13.68 14.89 -13.94 -0.76
13.6 34.73 -1.0 -17.35
15.72 6.57 -27.15 31.41
13.81 22.61 -0.11 11.21
16.16 21.94 -53.6 -8.12
13.79 -19.24 32.24 3.79
16.7 -10.53 -17.32 20.27
14.61 -36.26 -36.22 0.6
9.97 -36.71 -16.67 10.5
14.03 -53.91 -38.64 4.68
14.62 -1.7 -61.83 2.91
12.65 -18.81 -33.06 -6.94
13.22 -15.26 27.3 7.09
12.76 -47.7 36.02 -32.2
13.37 5.87 28.6 18.31
11.94 -21.49 16.47 -21.85
13.11 -1.86 13.8 -13.46
13.25 16.16 -17.38 15.5
14.53 2.01 -26.39 -1.25
12.88 -6.77 11.76 -5.13
12.76 8.56 -21.91 -14.11
11.87 63.24 -72.03 -46.17
15.92 2.59 -30.35 -10.0
16.63 5.63 -3.53 -0.85
16.05 7.1 -4.3 -13.22
14.35 -25.91 -16.11 -24.41
14.51 -27.37 -12.63 -5.45
13.79 21.26 -19.94 3.24
15.26 -10.1 -33.79 6.51
16.67 -9.53 -56.08 17.55
14.66 -38.33 -65.33 31.12
14.86 -25.3 -52.68 -1.76
14.26 -19.58 -29.46 -7.07
11.73 -20.94 37.8 -27.07
12.62 -8.09 -2.31 -17.86
13.2 -20.93 -23.18 -13.5
12.95 -10.77 -9.87 -9.02
13.68 -11.36 -7.13 -18.42
14.29 -29.19 24.8 -10.85
12.5 1.76 -22.61 -12.89
13.87 -2.45 -43.72 -6.38
12.63 -34.45 -10.33 -11.96
13.54 -42.12 -6.86 -11.31
13.65 -28.11 -45.63 -1.07
14.39 -21.75 0.24 -15.87
12.43 -11.51 -7.43 -18.29
13.59 -6.58 -16.06 -7.11
12.18 -34.18 -14.83 -10.31
12.21 -11.42 -11.45 -11.61
13.28 -41.31 32.61 -32.52
14.36 -16.21 -48.3 -4.02
12.57 -27.05 13.52 -6.61
12.9 -37.18 -35.67 -11.3
11.96 -17.48 41.29 -26.75
12.57 -33.31 6.38 -12.81
11.69 -16.79 29.91 -12.36
12.5 -22.35 -31.85 -7.33
12.73 -42.9 11.98 -9.85
12.06 -20.25 23.3 -22.85
13.14 -8.28 -25.43 -11.83
12.37 -3.13 10.4 -8.23
13.26 -31.08 50.46 -36.59
15.33 -35.05 -21.42 4.57
14.56 -15.41 -5.86 1.08
15.89 0.8 2.23 4.86
13.67 -30.86 15.42 7.97
12.55 -24.5 -26.66 12.62
12.06 -21.81 -11.13 6.36
15.98 -11.08 -37.47 7.77
14.82 -54.37 -39.83 27.44
13.74 -17.36 -31.19 14.47
14.02 -31.78 -23.44 8.26
14.05 -33.48 -13.85 10.06
14.16 -11.4 -22.95 5.77
13.9 -16.64 -24.32 13.35
15.03 -6.68 -11.12 3.01
13.12 -31.1 -48.02 27.09
15.46 -7.41 1.74 -13.28
14.51 -39.66 -19.6 -1.7
15.64 -13.07 30.43 -8.23
14.39 -23.68 -43.31 13.49
15.59 -44.31 -49.02 36.12
16.11 -12.45 8.64 -5.38
14.09 -16.16 -39.5 6.51
14.31 2.37 -10.13 27.62
14.7 -24.02 -9.62 3.39
13.02 -2.91 -10.59 30.6
12.57 -66.91 -27.54 8.04
14.37 -39.0 -28.15 14.94
12.71 -44.01 -28.79 30.92
14.05 22.65 41.81 20.78
14.56 -30.78 -50.79 32.33
13.83 54.36 -55.02 -44.71
16.96 -29.13 -30.78 -8.99
17.97 9.46 -1.61 5.81
15.44 -8.47 -21.86 9.31
17.76 20.89 -56.14 -20.9
15.08 38.8 -64.88 -44.98
15.96 -14.6 -58.99 2.48
17.61 39.68 -27.15 -16.98
15.63 19.57 -6.94 0.66
13.22 5.73 -56.28 1.12
14.76 -3.16 -49.33 -14.46
15.88 -34.06 7.33 0.2
13.64 -76.43 -60.05 43.66
11.28 -34.28 -3.55 28.92
13.49 25.94 -29.94 -11.79
13.91 -23.02 16.9 -24.84
14.53 -21.31 -8.8 -21.43
12.57 -28.76 -24.23 -7.56
13.3 -19.12 -34.88 -13.68
12.25 -39.4 -30.1 -11.37
12.09 -60.16 -27.18 5.87
13.9 2.78 -0.03 -12.24
13.31 -24.83 -13.72 -17.34
12.52 -26.87 -13.82 -15.27
14.14 -55.86 -16.95 -0.55
11.12 -3.11 9.8 -19.39
10.8 -55.85 -43.19 5.29
12.25 -3.99 -17.55 1.05
11.17 -70.17 -41.48 26.91
12.79 -50.54 -32.24 -1.91
12.47 -41.1 -43.19 16.54
14.98 -35.12 0.37 -25.34
13.75 -40.92 -8.75 -1.88
12.25 -91.5 -61.5 50.38
13.16 -32.76 -34.17 -4.64
13.26 -19.29 -24.91 -9.77
13.37 -39.05 -14.55 -9.34
14.7 -39.12 -68.02 -6.17
12.78 -43.87 -0.27 -6.61
13.8 -20.13 -4.95 -17.04
12.71 -35.48 -54.72 3.03
11.84 5.41 16.62 -5.13
14.97 -41.28 -12.32 -24.43
14.41 -31.63 15.94 -35.67
13.52 -41.93 -11.16 -14.62
13.81 -12.38 -42.86 -18.1
13.48 -10.64 -31.53 -20.17
12.01 -54.84 -27.12 1.4
13.6 -32.14 13.46 -29.78
14.73 6.47 36.97 -24.8
11.49 -46.89 -14.89 -8.11
13.12 -24.2 15.73 -23.35
14.34 -25.05 25.53 -38.65
12.23 -50.41 -22.5 -7.55
14.03 -0.54 19.88 -6.54
12.46 -28.65 2.15 -11.89
19.45 18.49 -56.49 -7.08
16.85 -4.72 -9.21 -28.96
13.79 -27.43 -6.4 -5.13
12.77 0.58 -13.74 24.76
14.57 -11.58 17.94 -5.53
12.34 -36.71 19.66 40.9
13.3 -31.03 -10.16 -5.88
14.89 13.88 -41.9 5.46
15.14 -24.3 4.17 -6.77
16.48 -10.94 -56.58 28.26
15.66 -15.17 5.1 25.44
16.17 -35.63 -17.77 9.87
12.26 -10.94 10.8 -2.36
15.37 -5.51 -0.72 21.98
14.0 17.25 -12.43 -25.24
14.23 -26.74 31.8 -2.8
13.44 20.47 -49.73 0.81
13.03 -60.81 1.5 -18.41
9.95 -58.37 17.08 32.06
12.94 -19.16 -14.98 13.15
14.73 -29.61 46.19 9.38
13.15 -6.84 -12.23 -10.16
14.36 -1.3 -38.07 -4.34
13.98 14.07 -10.3 -2.58
13.2 -5.2 -28.05 -7.08
12.44 -40.37 -27.54 0.28
13.83 -0.3 -23.01 -23.14
14.4 -21.54 -46.01 -16.66
11.2 9.24 22.78 -36.8
10.47 -18.3 -5.36 -1.4
12.1 -21.67 -49.56 9.68
13.42 -41.1 -6.21 14.32
11.89 -34.5 -42.25 -2.96
13.5 8.15 -5.22 -11.18
11.66 -39.77 4.96 17.46
13.04 8.67 20.3 -5.64
11.48 -26.49 4.73 8.5
13.72 -13.01 -43.25 -21.53
14.88 -13.83 38.6 -28.93
13.44 -25.21 18.59 -4.08
14.48 -20.94 6.7 -17.28
14.53 -39.87 12.68 -10.13
13.83 -56.36 26.47 -26.13
12.69 -51.08 39.9 -23.76
15.11 -29.49 -5.89 16.52
12.44 -35.68 8.44 -6.37
13.43 -44.61 -26.09 8.44
12.75 -38.02 -5.49 -8.64
14.73 -47.02 -49.29 44.65
13.34 -20.57 21.9 -14.93
12.24 -1.9 -8.48 -19.69
12.29 -17.84 17.55 -14.56
14.29 -26.28 29.63 -11.06
12.76 -28.37 8.41 -18.5
13.74 -55.26 25.7 -17.19
14.23 -31.52 -12.21 7.51
13.89 -28.19 25.22 -18.93
13.91 -0.93 7.16 -13.01
14.2 -44.48 26.89 -21.61
13.65 -63.64 31.02 -42.34
13.88 -23.02 28.44 -7.53
13.36 -37.5 35.6 -19.6
13.92 -29.53 20.28 -14.64
14.92 -54.04 -14.74 32.58
14.0 1.46 50.08 11.06
13.09 -25.41 -36.11 0.12
12.31 -54.07 23.34 -32.4
14.73 -53.44 55.07 -23.27
11.71 -60.12 6.67 -25.97
13.95 -51.29 2.77 4.62
16.6 16.3 -22.15 -5.68
14.49 -3.82 -0.59 -1.72
16.2 9.87 -24.31 -25.66
13.13 0.28 28.3 -0.84
15.25 -36.9 8.28 -23.27
12.44 -17.59 16.9 -1.33
13.63 -26.47 -77.03 29.89
9.99 -72.92 -26.59 36.9
14.47 20.93 -19.01 1.26
14.15 -16.0 -47.42 22.98
14.26 -26.27 -18.94 3.71
15.43 -28.2 -27.77 2.57
13.28 -19.01 -8.54 9.46
15.02 -37.97 -4.19 -12.9
11.06 -88.86 -43.78 62.81
12.89 -42.89 -14.44 24.08
14.37 -15.12 -3.71 1.08
13.91 -63.86 -54.27 35.88
14.23 -53.18 -16.63 -12.95
14.23 -40.29 -6.13 20.82
14.19 3.94 14.48 -1.16
10.66 -69.91 20.97 -37.74
15.13 13.49 -21.68 -4.13
13.03 -37.97 -0.01 2.47
15.36 13.31 -64.47 7.81
16.71 0.29 -35.06 13.5
17.61 -42.77 -49.88 47.23
16.3 19.97 -21.67 1.82
14.33 -47.17 29.28 14.02
12.23 -55.58 -7.08 0.62
14.11 -24.59 -5.53 9.96
16.02 50.83 -2.98 10.0
12.86 -46.24 0.43 1.38
12.22 -42.48 -16.55 13.24
11.88 -48.13 33.35 -9.73
13.88 -110.77 -39.14 52.23
15.59 -176.65 -83.75 -156.33
15.69 -47.7 -1.93 14.55
13.39 39.32 -23.29 -15.32
11.51 -37.68 -78.62 31.04
13.61 -19.03 1.79 8.44
14.12 -56.9 -4.99 -18.24
14.04 -37.06 34.15 -33.4
11.88 -4.37 -5.24 -3.08
13.27 -26.84 -30.48 -1.34
12.87 10.7 -23.08 -1.59
14.88 -83.4 -49.83 58.21
13.35 -9.42 -1.37 -17.06
13.7 0.99 17.53 -13.54
12.67 -45.42 32.77 -32.03
12.38 -13.87 44.19 -5.89
16.39 -7.57 -28.14 19.27
12.15 -45.08 0.83 18.09
10.56 -72.36 16.9 19.98
13.66 -22.83 -16.89 19.47
13.07 -61.03 -42.52 38.16
11.93 -3.11 4.36 -11.8
13.53 -38.01 -26.26 9.69
14.09 3.38 -18.68 -15.18
15.41 -22.07 -42.46 8.23
11.38 -56.75 -81.26 54.47
14.32 -23.6 -23.12 -2.02
15.32 -11.24 34.17 9.38
12.85 -5.65 -10.02 -7.24
14.96 -11.76 -3.75 16.29
14.31 -6.97 -35.37 4.99
15.15 6.71 30.53 1.02
13.16 -7.76 -17.72 4.71
15.0 -12.72 -9.69 -11.02
15.12 -26.86 -21.06 1.58
14.29 -27.02 -20.49 8.31
14.17 -37.26 -14.04 13.99
14.4 -76.67 -51.72 45.72
15.01 -2.22 12.35 -8.03
12.19 -7.89 -7.82 -8.64
14.02 -14.17 2.19 -12.93
13.83 -10.29 17.33 -9.26
14.9 -42.76 28.27 -16.08
13.44 -28.82 -5.25 3.01
12.96 -58.96 -32.64 34.91
14.07 -15.63 -12.69 -2.03
14.38 -23.61 14.55 -13.12
14.55 -43.47 -41.95 26.22
14.7 -23.64 -53.26 -0.93
15.44 -41.72 -45.04 10.5
14.25 -38.16 -48.27 11.25
14.11 -16.16 5.63 -17.63
11.73 -45.43 14.96 30.37
14.51 -8.64 0.52 0.13
12.8 -30.85 -41.46 9.35
14.95 -20.38 -65.02 9.42
14.14 -29.42 -11.17 -1.96
14.26 -33.49 -30.69 18.64
13.43 -51.26 -37.75 20.73
13.75 0.12 -3.33 11.95
14.46 -33.9 -13.42 0.77
14.77 -2.24 11.66 10.67
13.63 -9.92 2.2 13.76
15.84 -25.59 -35.02 -3.12
10.2 -72.48 -13.14 21.49
10.41 -64.72 -0.1 -51.81
14.58 -100.39 -53.29 52.53
16.31 6.44 0.66 4.31
14.63 -3.25 -18.15 10.59
12.89 -28.99 4.5 -16.73
12.93 -11.87 -20.56 -6.54
11.51 13.69 -71.1 -4.9
11.45 -16.89 -32.47 12.23
15.95 -10.58 -15.39 -9.41
14.37 -42.36 14.51 -17.56
13.42 -34.77 31.32 -25.49
11.22 -22.14 -43.48 2.98
15.81 35.63 -36.83 -10.15
14.22 8.34 -35.06 -9.3
13.2 -0.78 -24.17 -4.23
13.32 -21.95 -33.13 29.82
15.79 -33.65 23.82 12.74
11.94 -17.83 7.08 34.92
11.02 -73.7 -62.31 34.33
13.93 -33.23 -15.5 -2.21
10.56 -44.1 9.38 -25.55
13.66 -32.96 21.96 -33.7
12.66 -34.9 -27.58 13.36
10.04 -18.1 -12.73 -2.35
13.0 -33.1 14.2 -30.6
14.22 13.67 -30.02 -2.04
14.83 5.18 -19.64 4.49
12.89 -27.92 24.06 -17.73
13.2 0.94 11.73 -16.23
11.99 -52.98 61.65 -42.45
14.28 -28.65 20.53 -1.48
12.01 -54.75 9.02 -18.43
14.31 -8.03 16.89 -14.66
13.0 -15.65 13.83 -16.52
12.47 -23.56 -11.39 -4.17
12.95 -2.08 9.23 -14.18
12.01 -29.88 3.56 -8.35
13.27 7.61 -15.26 10.04
13.17 -34.69 10.34 -5.84
11.61 -60.1 -22.86 -6.12
11.36 -21.23 -19.72 -3.83
12.16 -12.6 -20.38 5.96
11.24 -38.04 39.68 -26.48
12.75 -45.3 13.81 -21.67
13.3 -21.85 -41.97 19.62
12.05 -39.75 -1.66 -17.14
12.7 0.91 -10.1 13.65
12.48 -31.2 3.54 -14.76
14.0 10.98 11.12 -2.01
13.43 -34.96 16.98 -30.3
12.56 -40.26 21.35 -21.56
12.14 19.27 -9.93 -9.5
12.23 -47.39 24.25 -27.95
12.96 -1.55 23.78 -16.06
13.5 22.97 -16.32 -2.62
12.63 -37.46 27.26 -20.33
12.0 -41.38 16.34 -29.17
13.8 -35.09 -3.32 -19.56
11.95 -11.49 -1.96 -13.61
11.86 -30.32 -5.39 -13.59
11.68 -22.59 13.66 -25.16
12.6 -31.69 18.95 -22.34
10.5 -23.73 2.8 3.16
12.41 -43.69 33.59 -31.34
13.69 -9.09 19.04 -28.31
13.39 -25.96 15.9 -14.34
12.5 3.4 -20.25 14.83
12.91 -22.91 -30.48 6.81
13.41 -32.95 6.99 -6.47
11.88 -55.15 -11.44 -9.4
13.06 -22.38 4.94 -15.52
17.12 14.39 -64.5 17.55
11.81 -29.39 -0.19 31.0
12.14 -22.61 -3.08 5.65
12.34 -40.79 17.62 -9.59
15.01 -15.96 12.29 -9.01
14.62 23.35 -42.21 -11.39
13.35 21.66 -30.69 -5.57
14.7 -5.49 -9.63 -9.83
12.58 -85.38 -14.33 35.32
14.13 -10.26 -12.47 18.84
13.62 -28.02 7.72 10.39
11.33 -59.75 -34.56 16.53
14.03 -1.71 -15.49 1.27
11.64 -19.79 -44.51 -7.89
13.04 -42.85 8.59 -26.43
13.71 -41.82 3.33 3.37
14.74 -13.19 -59.49 0.99
14.56 11.1 -2.09 -6.84
15.47 -13.99 -42.66 2.76
11.95 -43.21 -16.33 -1.13
13.8 -31.49 7.86 -4.26
14.96 -25.14 -11.89 8.54
12.96 -5.58 -16.41 -10.31
11.24 -6.49 -17.05 16.63
13.23 -51.31 -10.72 8.61
12.99 -16.75 -18.99 0.08
15.85 -7.0 -31.95 -11.04
14.91 1.61 21.35 -14.77
12.59 19.69 4.08 -9.75
13.92 -22.66 7.95 2.89
12.96 -10.21 36.83 -10.01
13.53 -50.49 43.91 -25.02
11.92 -47.12 22.9 -5.11
13.4 -41.58 -52.16 41.49
14.46 -17.11 21.67 18.48
12.93 4.79 8.34 10.92
12.49 -54.02 -49.13 28.67
11.85 -110.85 -50.86 62.15
11.64 -32.66 -13.95 5.17
15.78 -23.6 -17.28 21.32
14.26 -34.55 11.88 17.96
12.78 -41.83 -31.53 -29.29
13.63 -16.57 -29.29 -11.82
16.56 16.66 -26.58 -4.55
15.91 17.1 -46.93 -5.64
12.42 -55.04 -54.26 22.17
12.65 -7.82 -10.31 -12.6
12.33 -47.58 -17.43 -40.26
13.75 41.74 4.69 -19.04
12.99 10.19 21.38 32.44
12.2 3.11 -12.65 -15.99
12.8 -30.87 -33.39 20.93
12.71 -24.22 18.67 -3.27
11.05 -40.96 -12.78 7.52
12.91 -9.22 14.26 -3.7
13.19 -48.06 21.8 -22.9
14.97 -26.16 -4.72 21.76
12.34 29.64 -72.63 -20.51
14.53 -24.3 -38.79 -6.86
16.99 -37.02 -24.44 9.0
16.92 -29.7 -36.24 8.58
16.55 17.65 23.85 -7.71
15.92 -8.99 5.99 4.61
14.32 13.75 44.9 8.59
15.02 36.99 23.09 23.17
12.44 1.76 25.6 15.46
14.65 -14.5 13.07 -7.7
13.91 -26.52 -24.91 20.07
16.2 -12.94 -14.16 15.92
11.74 -17.61 8.37 36.07
14.2 -11.93 5.78 -1.89
14.32 -1.66 20.57 -10.0
14.59 -40.51 -13.3 14.74
14.11 -34.02 16.58 0.78
14.49 -30.87 -37.49 24.9
15.45 -43.35 -41.75 27.58
14.67 -33.44 -51.05 16.66
12.58 -12.11 23.22 -15.52
15.78 -38.4 -54.36 33.06
13.78 9.07 -18.77 10.82
14.42 10.91 -16.73 2.91
14.34 -3.27 9.97 6.09
13.79 -28.09 -4.2 2.0
11.97 14.06 -49.17 9.13
14.01 -28.27 -4.06 -1.01
12.28 -10.04 25.87 13.17
12.28 -1.07 -12.18 16.58
11.79 -15.82 6.66 19.17
12.89 -24.55 8.25 23.16
10.87 24.23 46.79 33.47
13.21 4.17 3.56 13.51
11.23 -5.8 -10.45 10.39
11.28 -38.38 -12.87 22.54
12.42 14.85 31.68 13.72
12.46 -17.4 -32.94 17.94
11.88 -41.79 23.16 4.08
11.32 12.29 22.93 27.75
15.39 -53.53 -40.64 34.5
13.75 15.6 21.03 0.81
13.72 7.08 47.61 -10.49
13.44 -46.19 -22.23 16.79
9.46 -60.32 32.61 -15.84
15.1 32.83 15.68 8.74
14.97 -30.17 25.2 -21.99
14.31 -21.34 -25.96 11.12
12.86 -36.61 -20.59 9.14
13.87 -4.37 29.32 9.05
14.79 -21.98 -21.43 -5.78
11.55 40.3 -51.37 -25.31
16.41 -33.34 -4.38 -17.39
16.67 -3.04 -20.62 -23.6
14.42 -19.95 -2.52 5.29
14.15 14.77 -0.51 -9.06
17.26 25.94 -6.21 25.89
15.51 -7.67 2.01 -6.17
14.62 -34.58 13.73 5.22
14.73 -1.42 48.15 7.54
14.74 -44.31 -19.41 12.56
14.26 18.97 -4.53 14.84
16.34 8.62 1.8 8.62
12.47 -11.84 -20.32 -4.06
12.71 -76.18 -15.63 17.99
10.42 7.22 -28.01 -20.49
10.81 -33.83 -73.26 41.68
13.25 -12.25 -33.49 19.74
14.77 11.34 6.57 3.14
12.94 -31.19 -4.39 -0.02
12.61 -13.92 -6.88 -7.46
14.59 -13.75 1.95 3.8
13.56 -28.02 -27.71 5.32
14.64 -2.49 9.62 13.08
14.24 -43.39 19.23 -17.11
12.03 -37.1 44.92 -18.42
12.04 -10.31 8.37 13.37
8.96 -11.89 -19.57 -9.82
13.62 -14.64 -6.99 -22.9
17.49 -41.51 -15.94 -16.33
13.45 -14.63 -3.32 18.32
12.8 -36.9 21.56 19.05
10.82 -40.86 37.23 -0.08
11.3 -61.68 -7.76 -29.24
11.03 -86.26 29.31 -34.63
14.62 -60.06 -12.98 -11.28
15.05 -47.14 -22.34 19.81
13.34 -18.92 -41.39 24.19
13.79 -17.7 25.62 22.05
12.02 -39.16 1.08 19.3
14.74 -19.25 24.36 3.41
13.24 -43.74 -21.3 -15.46
10.86 -74.73 -8.88 25.71
14.61 -30.45 15.28 9.68
14.28 -22.08 -14.87 -8.33
13.1 -43.93 54.62 -0.54
9.32 -1.66 -6.12 -18.28
13.76 -43.65 -28.62 17.52
10.7 -37.22 6.48 -11.15
9.99 -43.78 -25.69 -2.21
11.33 -15.99 -6.3 -17.38
14.03 -12.74 15.01 -3.7
12.4 -21.64 -6.68 6.34
10.68 -0.93 -36.6 21.72
9.62 -56.32 11.67 8.98
14.43 -25.79 33.1 -12.01
10.71 -35.02 12.4 -8.89
12.41 -39.87 1.32 -4.89
12.38 7.67 -0.14 9.95
12.57 -35.52 2.31 -19.86
14.44 -31.59 -8.95 -2.77
14.9 -36.03 39.67 -32.7
13.93 -33.36 -0.43 -6.73
11.04 -3.78 5.37 8.74
9.22 -75.16 -28.14 27.42
13.36 -0.24 -5.01 -23.51
14.19 -55.4 -20.15 0.16
10.63 -45.61 -29.7 -2.31
10.19 -62.2 -7.11 -0.81
10.28 -59.39 -12.28 -0.56
13.98 4.01 57.57 -9.9
14.35 26.99 -9.5 -15.51
13.22 23.81 -39.3 -21.06
11.33 10.85 -48.82 12.75
14.2 -6.81 -3.23 -0.25
14.16 -18.08 25.05 13.43
13.45 -28.02 -7.97 10.04
13.64 -22.03 14.99 23.33
10.58 -61.11 -12.17 -10.93
13.92 35.91 21.84 20.62
13.27 -32.72 -35.38 6.65
15.69 18.92 -0.75 -9.46
12.9 -55.42 -22.33 21.92
14.79 -12.4 13.47 19.91
13.7 -88.05 12.65 -56.19
11.7 -59.58 -5.71 -7.1
13.94 -34.05 -1.84 8.62
12.42 -44.48 -17.48 -4.59
14.27 -28.25 -0.25 22.05
13.96 -20.34 57.62 -2.13
13.38 -27.68 26.03 1.91
15.54 -27.63 -46.33 -0.91
12.91 -23.31 -14.07 -4.41
13.62 -9.78 -20.43 12.2
15.19 -41.2 -39.72 28.95
12.17 40.29 19.54 21.75
17.52 -22.06 -27.79 15.81
17.51 -41.79 -30.46 19.08
17.74 -6.67 -15.28 24.59
13.42 -31.89 -24.94 12.75
14.9 -11.7 -37.33 19.68
13.47 -33.67 -5.35 -4.9
13.61 -42.65 19.2 7.21
14.63 -39.39 -12.23 7.45
13.07 -60.75 15.78 -42.63
12.73 -8.83 -2.47 -0.18
13.84 -3.88 24.77 5.58
10.82 -8.89 5.32 -10.47
16.1 9.45 -23.83 -5.98
13.06 7.58 -25.48 3.55
13.72 20.6 -9.55 -14.07
14.61 -9.78 -44.63 3.91
16.03 -5.11 5.43 -11.71
15.02 -12.47 -24.28 5.65
13.56 24.65 -49.63 -14.23
14.4 9.71 -60.31 -9.68
16.71 -19.76 -27.26 5.82
15.33 -14.8 -14.18 -12.53
15.52 -26.88 -52.79 4.37
13.67 1.92 -29.52 -12.01
12.36 -26.25 1.7 -9.17
15.54 -8.29 -45.78 -7.95
14.87 -7.7 -43.6 2.97
14.05 5.93 -43.75 2.96
14.41 -11.47 -62.16 6.66
18.01 13.81 -5.22 -2.58
12.53 7.6 -38.32 2.66
14.74 -16.68 -30.32 1.24
13.61 -5.23 -36.71 -5.79
11.55 1.3 -20.82 -3.08
15.46 -31.61 -62.02 21.2
17.23 -14.56 5.69 -11.08
15.67 0.42 -32.83 -15.15
14.74 -10.44 12.21 -14.87
13.19 -14.58 -31.52 -6.79
15.89 -13.97 -33.61 -5.62
14.84 29.34 -19.05 -1.78
18.24 0.7 12.3 6.2
13.9 -7.87 -18.31 -10.03
13.28 -20.49 -34.41 -5.27
15.81 -11.34 -14.61 -1.73
14.44 18.88 -31.55 -7.12
13.22 -4.21 -2.22 -11.92
14.58 -10.92 -44.39 4.43
14.79 -12.39 -30.01 14.79
13.22 -7.3 -12.34 -10.08
14.76 -30.92 -61.94 9.86
14.21 0.55 -16.99 -11.26
10.08 4.97 -13.17 -7.46
15.58 -76.0 -82.49 65.05
14.26 -4.85 -18.71 -5.51
12.92 -21.13 -22.37 -9.78
13.7 -4.1 -23.51 0.37
14.02 -7.84 -65.3 2.89
11.51 -21.44 15.91 -16.46
13.14 25.84 26.3 11.27
15.48 -8.94 -18.66 -12.76
14.61 17.12 -21.68 -26.3
13.89 -5.34 -9.63 -12.34
19.46 24.55 -43.73 1.1
13.91 5.12 29.72 -13.03
14.71 -17.4 -8.44 14.55
13.04 19.58 -28.71 -13.1
15.64 14.33 -17.22 9.09
11.64 -9.63 -51.69 2.66
12.79 7.33 -44.77 -4.66
12.33 -29.43 -18.6 -11.04
11.85 2.81 -9.67 14.85
13.8 27.95 -49.81 -18.26
13.74 -2.52 -5.85 -8.98
15.49 -4.83 -16.59 -9.53
14.44 -22.34 -1.33 -18.42
15.53 -17.49 -18.34 -2.59
13.51 3.45 -9.02 13.43
13.75 -18.37 3.72 0.94
13.37 -37.98 -70.76 22.72
13.17 -22.4 5.49 -8.32
12.37 -28.51 -40.1 -0.38
13.03 -9.78 6.01 -6.17
13.3 -8.6 2.39 -0.98
13.13 -26.46 -8.97 -5.56
13.56 -22.0 -10.81 -7.63
11.03 -1.65 -31.02 -12.33
14.7 -11.24 -28.38 -9.56
13.84 -3.59 11.99 -4.8
14.21 -24.54 -14.81 -4.34
11.99 -16.93 -25.78 13.08
15.4 14.1 -26.51 -5.69
11.4 -15.43 4.18 -7.29
13.58 16.47 -40.19 -13.29
13.49 -27.21 -55.37 10.4
13.99 -34.02 -29.06 -4.13
13.25 21.07 -13.05 -19.12
13.86 -12.89 -2.48 -4.69
11.63 -5.64 -3.44 -10.04
15.3 -6.19 4.76 -7.02
13.53 15.74 -15.9 -2.46
16.02 -11.75 28.94 -8.4
14.21 -23.83 -64.59 21.44
11.32 -44.59 0.99 9.38
13.73 14.71 -3.45 -1.14
13.84 4.51 -13.47 -5.34
15.33 -7.39 17.34 -7.97
14.12 -32.09 3.93 6.45
14.51 -13.03 -31.31 -3.75
13.3 -21.76 -34.36 9.22
13.18 5.77 -14.66 -0.1
14.43 -0.15 -15.33 4.19
11.07 -66.94 -6.73 -3.88
17.01 -16.22 5.78 -19.89
12.09 -48.36 -19.26 36.25
9.74 -77.01 5.06 28.21
16.9 -14.08 -37.7 19.81
13.81 -40.5 33.48 -11.52
11.31 -34.15 -14.58 -3.25
14.3 -27.19 -12.93 -0.3
13.25 -12.27 -12.5 6.74
13.0 0.44 27.59 7.05
14.05 -13.64 14.16 6.73
16.33 -14.97 -50.84 -11.44
16.11 -4.31 -56.24 -2.88
14.75 -2.6 7.66 25.76
11.28 -39.01 -19.71 -15.86
14.62 -28.52 -25.66 -11.57
12.8 -65.29 -59.78 22.97
13.75 -20.36 -31.11 1.25
12.43 -22.28 -28.86 -10.67
14.56 -12.23 11.05 2.14
12.39 20.77 -36.19 -8.87
12.58 -70.36 -43.09 19.57
11.81 16.75 0.41 -4.64
11.96 -2.77 9.75 -9.55
14.19 -12.29 36.36 -7.0
13.31 -19.66 -13.03 -6.04
12.2 -64.77 -31.61 1.67
12.19 -48.52 -51.11 11.07
11.49 -35.49 -32.37 -7.65
12.93 -36.91 -22.92 -10.45
12.54 -56.28 -45.86 33.76
11.59 -2.45 -9.61 -6.46
12.65 -36.21 -57.54 10.73
13.57 -16.33 22.44 -1.78
12.91 -18.63 -23.14 -15.56
13.43 -40.77 -15.85 -8.46
12.51 -19.08 -14.65 -10.12
13.14 -37.47 -29.53 -8.05
12.18 -56.1 -15.35 3.3
14.75 -25.42 -12.57 -34.22
13.76 -18.33 -41.89 -18.51
13.5 -46.58 7.9 -13.08
13.6 -55.35 -37.94 10.73
14.05 -24.04 31.44 -8.76
12.78 -59.8 -21.66 10.46
12.7 -33.97 -13.06 -13.02
12.54 -45.8 -44.98 9.01
12.43 -34.71 -30.29 2.39
13.74 -16.8 43.91 -37.68
12.6 -56.33 -4.23 17.25
14.0 -76.76 -22.87 9.72
13.75 12.13 5.16 -0.29
14.7 -31.78 8.2 28.25
13.51 -4.5 16.09 14.08
12.67 -31.47 -17.82 19.11
12.14 -77.99 5.69 -3.57
14.49 -19.3 27.25 -16.28
13.61 -11.8 -12.12 3.47
14.14 -11.7 42.28 7.49
11.65 -8.04 -15.49 -18.2
13.03 -81.35 -14.64 17.13
12.12 -35.38 -21.59 -1.56
13.28 -2.36 9.49 -3.06
14.37 -35.42 31.15 -16.66
13.56 -54.16 -2.4 11.76
13.39 -45.12 14.19 -10.49
10.7 -65.83 10.46 -3.69
12.89 -23.31 -37.38 1.9
12.78 -56.64 -53.93 9.52
13.29 -26.07 23.27 -18.34
12.65 -0.29 8.5 -7.77
14.39 -31.97 -3.5 -9.63
13.72 -30.01 22.21 -13.56
13.22 -22.77 -43.63 20.12
12.47 -17.11 -16.22 -2.92
12.48 -34.1 -29.49 -17.42
14.83 -12.11 21.15 -23.62
14.41 -9.14 23.77 -22.95
12.58 2.09 -3.21 -25.61
11.44 -58.24 -12.85 11.74
11.48 -51.49 -38.03 12.72
12.2 -60.83 -7.54 -11.48
14.87 -23.02 -11.67 -30.63
12.35 -0.31 -3.63 -3.37
13.58 6.15 -2.17 -15.78
13.62 -18.91 5.77 -17.58
12.79 2.09 17.18 -25.08
13.2 -38.76 28.35 -27.91
13.33 -16.64 -50.53 -4.62
17.24 -25.96 -40.59 2.91
11.17 6.57 -10.87 11.6
15.42 -38.29 -45.36 14.24
14.96 -61.14 -48.98 37.44
14.78 62.08 8.51 9.81
12.42 -20.21 20.25 -24.64
14.1 16.8 -50.43 -8.31
12.78 -24.08 7.16 6.15
12.77 -18.6 7.82 17.56
12.89 -13.24 -19.31 15.1
12.9 -8.6 39.2 -20.41
15.57 -17.57 -33.26 21.93
13.83 -24.64 -44.47 11.85
12.58 -25.16 -26.68 24.52
14.32 -22.37 -54.14 17.97
15.21 -0.68 4.39 24.25
12.88 -40.85 -75.59 51.67
14.6 23.68 13.33 30.06
13.37 93.39 -77.56 -90.37
10.69 1.85 6.1 15.02
13.81 -40.07 -6.39 -1.25
14.1 13.56 0.02 -0.87
13.56 -23.77 -13.06 1.42
12.71 -53.02 1.68 0.24
14.91 -23.98 -30.63 -3.61
13.28 -47.73 18.08 -16.96
13.29 -10.9 -13.42 13.52
15.37 -56.03 15.9 -11.11
11.69 55.21 18.84 16.46
12.03 -44.84 -1.97 -22.5
13.83 -17.16 -5.74 0.97
12.85 -67.6 -26.23 -8.09
11.32 -93.35 55.71 -22.54
13.58 -16.49 -3.0 11.84
12.94 -86.92 14.99 23.69
13.02 -66.15 -5.31 -27.83
14.64 -6.42 8.98 11.17
14.4 -38.57 -24.05 -8.14
14.07 3.9 -4.89 23.2
14.81 -71.27 -29.73 36.0
14.04 -48.39 -71.87 51.11
14.65 -40.85 -46.34 27.71
10.99 -15.4 30.74 -30.09
13.18 -28.81 -29.97 -1.11
13.06 -28.76 -22.37 -12.17
12.64 -42.44 -50.63 5.87
11.77 -82.25 -58.71 37.85
11.75 -76.79 -57.58 36.65
14.95 -18.79 -14.41 -9.34
11.14 -46.42 -51.03 9.67
13.11 -29.98 -20.83 -9.47
10.81 -31.12 -9.37 -15.31
14.02 -35.19 -16.4 -9.53
14.69 -26.97 -34.88 -11.11
13.36 -24.86 -28.54 -10.83
11.73 -48.87 -57.21 18.33
13.3 21.3 4.89 3.77
11.79 -44.77 -12.52 -8.37
14.39 -40.92 29.9 -28.8
13.53 -33.36 -20.17 0.79
14.33 -25.24 -29.75 -7.92
13.52 -9.95 19.02 -1.95
13.15 4.96 -32.4 -27.65
14.85 -30.8 -14.3 -5.45
15.1 -4.83 -29.5 -0.97
16.52 -9.34 -24.17 6.63
15.33 -37.72 -21.21 37.75
10.45 -65.75 3.36 -33.87
12.03 -51.62 32.88 -6.94
11.56 -81.16 12.36 -45.21
9.96 -62.53 -9.64 -14.18
12.77 -57.97 39.86 -16.0
13.78 -61.31 -11.35 -13.51
13.42 -27.87 25.38 -9.88
13.61 -12.89 -6.13 2.09
14.2 -6.56 -24.01 5.82
10.78 12.01 36.22 1.59
14.11 -59.67 -21.46 13.41
14.16 -32.94 -35.07 -14.32
16.95 44.07 -24.77 -9.89
15.76 0.85 -50.36 -9.81
16.22 -31.56 21.52 -22.43
14.48 -16.14 5.56 -12.12
16.36 -29.18 -41.28 7.07
17.61 -25.13 -55.53 18.15
11.28 -25.21 -46.23 -6.54
16.56 15.2 -24.24 1.33
14.72 -10.71 -20.38 0.35
14.81 -57.75 -37.16 3.71
15.87 15.18 32.05 -23.8
13.11 -3.87 -3.33 -12.35
14.59 -61.87 -56.49 12.64
11.62 -41.35 23.45 -39.76
14.76 8.17 -53.53 -2.14
14.05 -33.38 4.17 -20.77
17.33 -17.95 7.84 -12.49
17.14 -8.03 -18.68 2.92
14.01 -43.4 65.31 -5.04
13.61 -21.64 1.81 12.16
13.45 -14.57 -54.19 24.04
11.63 -27.95 -0.95 21.94
14.2 -6.14 -3.44 5.52
12.98 24.75 -38.63 -1.94
12.86 -71.13 -58.03 40.7
14.27 -7.77 0.92 4.87
12.41 -5.05 -17.82 -13.08
15.25 15.88 -64.52 -13.78
12.94 -7.33 -6.1 -20.33
11.44 -15.81 35.93 -27.58
15.18 14.0 -75.67 -21.93
12.82 -10.01 38.0 0.63
14.62 0.23 8.88 -7.84
11.32 -53.88 -1.46 -18.53
12.18 -18.65 12.63 -22.73
14.35 -50.87 -71.09 31.75
12.5 -25.23 -61.03 7.47
16.57 -27.02 -68.19 15.76
13.31 7.92 -23.56 -9.15
16.69 -0.17 -18.76 -5.57
11.69 -8.58 -54.41 -7.78
14.49 -19.63 25.02 -5.36
13.11 23.66 -21.32 -13.03
12.75 -13.34 -6.32 -4.95
12.87 5.71 -9.74 -0.33
15.14 -3.9 -29.81 -20.92
13.33 -8.73 -6.11 -23.04
14.58 7.28 -45.74 -7.52
13.36 -20.33 17.31 -22.65
13.22 -51.13 -12.24 45.24
18.01 -1.01 -67.8 12.91
12.92 -23.59 -44.01 39.23
13.21 18.55 11.72 -0.5
13.92 -33.07 -16.38 -12.34
13.36 -17.4 -34.33 -22.09
12.9 -2.48 -44.73 -24.78
11.87 -18.89 -9.16 5.13
12.26 2.35 -18.07 -16.62
12.48 -20.41 -29.53 -17.67
13.64 -18.91 19.17 -6.13
10.76 -30.51 -32.33 9.61
12.74 -42.6 -21.49 3.89
14.28 -35.57 -30.4 -5.98
13.58 -9.78 10.01 17.28
11.9 -6.08 16.77 17.34
16.29 5.14 17.74 11.29
12.74 -31.74 50.96 2.73
13.98 -18.18 -10.06 -2.02
14.27 9.55 -1.43 0.72
15.53 4.38 -29.96 -5.95
15.85 -16.57 -8.96 -8.06
14.22 -51.71 -6.27 19.18
14.8 15.13 9.41 12.48
14.05 -16.89 27.16 6.99
15.12 11.37 1.86 5.3
15.52 -18.08 -12.31 10.79
14.84 -19.45 -47.28 22.01
14.22 -29.62 -1.86 24.52
14.86 -2.04 -6.79 4.17
13.47 0.61 9.74 5.36
11.54 -21.03 -61.51 0.65
15.43 -18.35 19.6 15.67
14.97 -17.44 -51.43 30.15
15.13 -6.77 21.85 1.42
13.17 -35.0 -54.56 21.46
11.75 -42.26 -0.45 6.3
13.04 -32.67 -14.1 17.45
14.73 -5.83 -8.44 11.83
11.76 -51.64 -53.99 24.7
14.99 -9.72 -43.57 8.76
11.42 -36.83 -17.34 1.8
14.52 2.83 -43.92 -6.1
14.7 58.7 -22.95 -11.81
14.99 -18.71 -25.06 8.2
15.97 13.81 23.74 6.48
13.13 0.38 -16.24 -26.65
15.36 -38.23 -71.16 1.73
15.43 22.03 -61.32 -21.52
11.56 -43.54 -46.24 16.25
15.36 9.05 -21.91 -14.42
15.55 -10.03 -59.41 -7.81
12.69 -23.53 16.91 -0.37
14.74 -54.04 -8.59 7.46
13.19 -50.87 -15.56 25.82
14.27 -13.56 12.81 11.69
13.39 -19.89 -23.29 8.4
14.77 -39.36 -25.25 34.43
13.24 -55.23 -49.16 33.08
13.75 -19.16 40.46 -6.9
13.75 -33.46 33.56 -14.5
12.33 -100.13 34.05 -60.99
16.53 -20.81 -9.39 -11.95
14.9 -19.55 -21.25 -25.4
15.61 38.24 -60.34 -35.2
15.18 -46.84 -24.53 -1.67
15.57 9.9 29.62 -2.58
16.69 -21.49 -36.02 7.85
15.81 -36.03 -7.71 -2.37
15.53 -15.37 -8.04 -7.93
15.1 -31.41 -45.64 -15.8
17.85 -13.15 6.69 5.09
14.83 -0.88 -2.88 -13.12
15.65 19.71 -1.01 -15.9
13.35 -60.74 -34.17 35.36
14.07 -62.36 -58.66 35.22
14.13 -15.34 -19.32 15.51
12.52 -36.54 17.69 11.93
14.9 -32.93 -16.35 16.99
13.63 -100.25 -54.62 62.35
15.27 -33.07 -61.02 14.07
15.48 -44.7 -20.33 22.08
14.59 10.1 -32.5 7.85
14.79 -25.89 -4.7 -9.2
16.47 -54.41 -38.28 15.88
15.14 -48.83 -39.59 25.38
12.79 -36.64 1.98 0.35
13.95 2.09 -12.02 -2.84
15.76 -52.7 -19.06 -19.83
13.83 -43.47 13.76 17.0
14.74 -79.96 -68.21 54.18
15.23 -7.19 -26.05 -7.07
14.42 -49.47 -45.45 26.16
13.06 -37.73 -28.12 16.83
12.92 -31.25 -13.08 21.7
13.4 -32.64 27.31 13.52
13.0 -31.34 -10.19 29.29
12.18 -1.21 38.15 -7.78
14.84 -3.43 20.87 -15.69
14.19 -5.3 -0.44 -2.1
11.93 -39.8 15.29 -24.52
14.18 -14.1 32.07 -10.13
13.21 -79.44 -40.28 35.53
13.82 -19.41 32.28 -8.88
14.67 -30.64 -30.77 16.04
13.25 -27.12 20.85 -0.82
15.43 4.71 -11.81 1.96
13.69 -8.38 14.6 -14.49
14.33 -53.72 -64.84 15.88
15.74 -66.49 -78.24 40.42
14.65 -24.33 -36.7 -20.6
13.63 -21.89 -1.18 -12.57
12.43 -26.28 -7.46 -6.78
13.99 -28.85 -4.51 2.88
13.13 -21.2 17.31 -19.9
12.41 -4.03 -12.24 -7.28
13.75 -42.24 5.72 -27.6
12.89 -22.04 17.0 -9.84
12.25 -11.1 -10.24 -22.49
12.05 -12.39 -11.33 -15.69
14.79 -31.17 9.89 -28.15
12.05 -24.84 -11.8 -13.19
11.88 -24.27 -19.85 -18.59
12.6 -28.14 2.23 -6.51
13.43 -52.71 -46.48 0.87
11.3 -43.05 -7.28 -3.75
13.82 7.82 -37.97 9.16
12.29 5.97 -17.58 2.58
13.34 1.86 -44.92 1.1
14.34 -18.24 0.08 -30.28
13.15 -26.26 -37.7 -12.84
12.06 -6.76 8.08 0.86
12.88 -1.17 -67.51 -9.41
16.85 -5.0 -68.0 9.88
13.01 -16.63 -44.65 3.98
16.2 -23.62 -5.88 -5.88
14.82 0.77 7.88 -11.52
15.18 -12.42 23.31 -16.45
13.23 -5.25 9.05 -6.6
15.29 10.0 -24.34 -7.57
11.67 16.8 13.4 12.53
15.0 -11.4 -12.65 -3.9
14.61 12.9 9.74 -10.03
12.45 6.06 -23.23 7.13
14.95 -39.8 -53.0 18.7
17.26 -26.06 -13.85 -15.03
18.12 -6.25 -49.27 11.69
11.9 -93.04 -43.71 47.19
13.21 -28.1 -14.09 4.41
13.83 -11.77 7.56 1.89
14.95 -12.15 2.67 17.4
15.29 -28.55 -11.42 2.89
12.53 -12.74 -15.36 -1.12
12.17 -46.13 -42.97 31.26
14.09 -32.28 -20.51 8.9
12.59 -28.03 -16.92 13.78
14.14 -27.85 -46.01 12.3
15.84 2.77 6.29 -2.81
13.9 -25.29 -22.23 17.33
14.53 10.16 -8.12 7.38
15.86 -26.86 -29.55 8.36
14.89 -10.43 -25.08 1.28
14.19 5.94 -22.44 13.7
12.96 2.36 -18.22 6.08
14.17 -6.36 3.39 2.69
13.95 -12.07 -7.87 -3.3
11.55 -25.61 -15.37 20.93
15.53 -25.61 -44.97 8.82
13.09 -46.85 -23.14 28.63
14.46 -14.85 2.87 15.73
13.33 -37.16 -45.56 23.41
14.15 -30.22 -24.49 12.47
14.18 -27.71 -12.04 6.05
13.17 -9.63 21.67 -2.66
12.54 -19.3 -31.91 28.92
15.43 -9.01 -16.83 -3.96
14.43 -34.39 -21.23 8.48
14.1 -10.23 -15.67 15.75
15.66 -18.9 -24.54 12.64
14.18 -6.94 -16.01 -1.04
15.53 -27.13 -46.16 10.34
16.23 -21.84 -35.21 8.28
15.02 -36.44 -51.06 15.16
14.62 -34.9 -37.35 10.92
13.28 -34.74 -2.18 -3.19
15.37 -31.06 -36.05 15.37
14.92 -26.3 -40.27 12.7
13.47 -12.52 -8.89 9.69
15.56 -50.73 -49.13 38.05
15.44 -12.74 -54.25 17.04
13.64 -43.31 -39.28 19.69
13.93 -15.85 0.75 -2.67
14.49 -19.6 -15.69 2.04
14.06 -36.28 -39.05 23.31
12.79 -59.37 -52.14 49.93
12.77 -18.68 14.47 0.11
13.44 3.38 6.01 14.67
15.4 -13.5 19.1 -1.89
13.56 -39.59 -18.17 15.6
14.63 -0.46 1.41 21.94
15.17 -31.26 -27.38 10.51
15.21 -25.24 -48.29 18.78
14.85 -27.48 -47.46 3.21
13.68 -19.11 12.89 -3.03
13.78 -6.23 -6.47 5.37
12.76 -7.73 -17.22 1.4
13.65 -25.34 -11.35 7.74
15.48 -35.55 -60.09 25.27
14.44 -32.79 26.56 2.95
12.49 -32.5 17.58 -8.19
13.66 -33.84 53.72 -8.97
12.03 -67.16 21.19 -15.93
14.42 -18.75 2.17 7.1
12.13 -33.94 29.33 -37.99
12.28 -15.0 23.72 -23.53
14.98 1.69 17.7 -2.06
11.06 1.69 -32.95 4.29
12.65 -0.52 -48.79 -1.87
13.56 -16.79 -8.21 -10.12
14.71 -1.5 29.45 -6.14
14.98 0.97 -36.32 -9.49
13.42 -36.06 28.89 2.34
12.87 -38.41 -20.12 9.8
13.11 -38.81 32.83 -6.78
12.44 -16.14 19.56 -11.48
13.46 -52.86 32.16 -5.54
10.58 -52.17 -18.34 4.23
12.26 -36.56 17.55 7.41
13.65 14.62 -14.18 -15.87
11.27 -35.2 29.6 -8.34
12.63 -24.48 -42.06 8.55
13.09 -17.55 18.52 14.09
13.89 -0.4 -14.67 3.34
11.87 -27.32 42.34 -1.75
13.14 -18.6 -16.72 2.74
15.14 -67.3 -75.22 64.76
12.16 -41.9 18.65 -7.06
14.15 -16.89 1.45 7.19
12.42 -21.05 -25.63 6.02
11.96 -56.76 13.76 -3.16
10.69 -14.01 24.01 2.61
13.93 -17.68 3.95 -3.37
12.82 -29.0 -28.11 14.86
13.78 -23.0 30.59 11.81
13.12 -28.82 39.15 -5.12
13.89 -24.71 37.21 -5.25
14.54 9.65 -50.64 -17.07
13.3 -42.04 20.17 5.98
13.71 -40.84 20.8 -5.7
12.09 -21.5 6.14 -3.34
14.16 -22.02 -24.26 7.53
14.01 -22.87 -18.13 -4.18
13.85 -32.99 -6.48 3.56
14.14 -17.84 -17.29 17.11
12.97 -31.08 2.09 -1.64
12.18 -22.84 33.68 4.03
12.95 -43.11 -30.62 17.68
13.15 -32.92 -3.89 9.06
12.5 -17.89 -9.89 8.05
15.63 0.61 -11.75 4.94
11.5 -33.21 8.86 -14.73
14.33 -34.45 18.19 2.85
12.79 -59.5 31.2 -21.37
14.37 -15.64 -29.9 1.77
12.49 -6.83 -31.05 5.34
11.41 -90.23 -34.64 40.91
12.27 9.7 -10.07 -3.29
12.44 -52.31 42.14 -40.1
14.67 -13.6 -49.1 13.53
14.87 6.09 27.89 -22.15
13.67 -53.12 -42.22 16.57
13.17 -4.6 29.21 12.21
13.93 28.17 41.47 23.07
13.11 47.93 -2.91 16.28
13.05 5.37 12.46 -16.09
12.6 -15.68 -71.58 10.32
13.27 -9.99 -11.16 0.2
14.35 -38.07 -24.29 -3.22
14.48 -10.0 22.09 -5.58
15.81 -18.74 2.68 -2.53
14.41 -4.4 -0.2 -22.78
13.57 -48.36 16.34 -21.18
14.78 23.12 -17.16 -12.35
14.22 -18.54 16.56 1.65
14.98 -14.2 3.3 6.58
15.46 1.75 39.96 6.43
12.79 -20.82 2.25 2.62
14.53 -26.45 0.25 -10.74
14.51 -49.58 2.86 -8.04
14.81 -37.39 27.53 -23.66
13.25 9.35 -13.57 -7.9
15.71 -2.71 -15.99 4.31
15.97 3.09 -62.0 -7.19
14.82 -25.74 -55.1 43.77
14.79 -19.61 -48.13 -2.06
14.65 37.64 -49.4 -7.38
14.62 -14.48 14.55 9.18
13.12 -8.01 -12.01 0.78
13.1 -14.03 30.83 -1.57
14.29 -8.02 -3.97 3.41
13.11 3.84 0.57 9.02
12.81 -18.03 14.58 -6.22
13.37 -48.35 -28.71 15.78
14.35 -45.08 -30.04 17.1
14.52 -17.94 9.96 -5.26
14.08 15.36 -53.87 5.58
13.08 -21.91 21.41 -8.3
13.82 -1.23 6.3 -23.86
16.23 -18.42 15.86 -7.87
15.26 5.96 27.39 -17.26
14.1 -32.15 1.83 -1.47
15.29 -14.23 -11.51 -5.8
15.59 -23.95 -15.67 6.6
11.59 2.9 -52.82 10.42
12.9 -24.62 -36.2 -0.3
14.27 -22.86 -21.93 8.87
15.19 -13.03 20.8 0.04
12.62 -18.02 -13.0 -2.29
15.05 -4.76 -12.54 11.41
13.8 -38.36 -3.38 36.45
13.01 -44.25 -24.96 15.32
12.16 -47.3 -17.35 22.5
15.15 2.41 -23.02 5.12
14.52 -33.68 -13.87 -3.23
13.0 -35.46 -12.45 5.23
13.74 -50.98 -18.64 12.4
14.18 -78.64 -39.36 53.93
13.75 -15.18 -6.85 -0.39
14.28 -25.64 -32.68 8.09
13.45 -9.88 4.56 -10.02
12.13 -12.6 -21.48 1.69
14.63 -15.18 -38.06 -14.85
12.44 -22.32 62.25 -4.79
11.58 -15.15 26.76 -4.66
13.48 4.3 -29.16 23.86
11.15 4.29 39.24 31.09
13.44 2.19 21.33 3.35
13.42 -55.44 -4.46 1.13
12.41 -17.9 7.9 5.37
13.65 -57.04 -15.78 -18.01
13.05 2.14 -48.15 -0.63
14.64 -25.77 20.92 -20.11
16.26 -91.78 -51.53 15.48
16.88 -14.65 -12.0 13.97
13.34 -40.1 -30.66 3.97
11.23 -120.9 -22.37 45.11
12.39 2.59 11.61 16.51
12.32 -56.08 5.49 18.51
11.68 -7.36 -17.99 22.7
11.24 -90.83 38.06 -50.9
12.26 17.33 17.54 13.87
11.51 -54.6 6.27 11.11
15.16 -8.47 -27.14 5.68
11.97 -31.48 -21.64 11.67
14.81 16.2 -26.96 -1.04
16.46 -76.4 -45.66 36.14
15.93 -77.17 -49.9 44.74
13.54 -6.6 -18.03 10.16
15.99 14.22 -50.36 6.37
14.87 -14.67 39.5 8.05
15.38 -9.37 11.77 1.0
10.82 -19.53 3.14 -12.11
12.83 -50.0 27.47 -11.2
10.9 15.6 -10.48 -5.12
15.94 -0.9 -27.23 11.51
11.57 -3.18 -35.46 -1.39
14.94 -18.71 -6.91 1.64
10.29 -52.68 10.3 -43.49
14.8 -10.11 36.72 -11.66
14.1 23.7 -9.1 -15.86
13.2 -70.46 -38.08 27.76
13.34 1.93 -31.2 -1.53
14.31 -43.21 17.64 -19.84
14.49 -13.27 1.33 12.38
14.09 18.08 -28.24 -11.33
12.24 0.92 9.21 -19.41
11.79 -31.06 -18.71 -16.63
11.97 -18.45 4.05 -25.79
15.29 1.51 22.7 -9.07
13.83 -28.08 -8.47 -5.45
12.98 -27.45 11.34 -4.82
14.76 35.1 25.3 11.37
15.21 -23.78 11.35 -4.28
12.43 -5.98 -14.82 0.55
11.35 -45.31 1.53 -25.83
14.65 -33.57 -12.44 -16.22
13.17 -1.6 3.7 -7.82
14.27 -0.74 12.32 -1.29
19.17 -9.54 -44.86 25.17
14.9 -9.03 -16.56 15.25
16.42 -12.14 2.56 19.88
15.12 -22.74 -16.08 3.24
15.47 -9.44 -26.13 34.74
13.74 -21.19 8.96 -16.16
12.62 -12.17 17.73 -5.2
14.01 -57.17 -19.97 -11.73
14.91 -48.4 30.82 -10.69
12.64 34.24 59.32 26.12
12.23 27.02 39.83 19.44
14.65 -32.16 -24.4 -11.1
14.97 -25.52 26.12 -14.07
11.91 -47.53 7.06 -26.92
12.17 -55.64 -8.95 -4.34
15.49 -11.9 -27.74 -39.36
15.22 35.79 -17.44 9.31
14.1 -48.06 -14.38 4.39
13.96 -37.15 -17.5 6.1
13.15 -63.81 17.43 3.12
12.21 53.61 -35.63 -15.5
10.14 -12.22 22.91 -2.36
11.55 -11.01 -30.13 17.59
11.19 4.36 15.32 13.71
14.66 -14.9 -15.22 21.07
14.31 -21.44 -40.36 23.06
13.31 -26.18 -24.81 21.11
13.28 -13.67 -1.57 -6.2
10.49 1.61 4.69 24.29
13.1 -10.75 36.33 13.91
12.87 -30.51 -18.63 10.51
13.01 11.92 -8.9 18.71
14.28 -20.35 -8.43 19.24
13.51 0.3 0.17 14.66
13.1 -17.83 -28.81 20.93
13.15 -37.85 -40.16 28.18
12.11 -28.68 14.24 -7.25
11.21 -17.12 -8.25 20.35
13.63 -20.25 -38.59 19.48
13.68 -26.56 -55.65 48.15
13.07 -16.26 -11.15 7.34
14.49 -21.37 27.88 1.56
14.15 -1.33 -43.74 5.32
14.07 -35.96 -20.18 17.65
15.52 92.16 -80.91 -80.17
13.58 -31.42 4.96 3.93
12.77 -24.96 40.78 -9.95
11.6 17.37 -36.64 -6.18
11.98 3.28 -22.12 -0.63
13.14 43.72 -69.31 -31.48
11.45 33.62 -27.61 1.81
13.31 -9.63 -13.38 -5.21
15.64 -33.98 26.27 18.6
14.09 -55.8 -20.24 47.23
13.77 -14.32 20.91 8.31
12.79 8.02 -34.66 -16.37
15.16 -1.42 15.94 15.41
12.59 -59.69 -21.75 0.86
12.74 -54.27 10.11 -14.71
12.85 -11.66 -27.67 16.62
10.38 -37.55 -31.61 0.05
15.15 -13.9 2.48 14.81
15.33 -2.65 24.23 -6.26
14.76 -87.76 -20.33 53.84
16.32 -5.66 -16.29 -11.74
14.78 -11.56 -7.25 -5.62
15.01 17.78 27.84 -0.92
14.3 -37.23 -23.53 -3.46
14.89 -56.53 5.74 -5.3
15.87 24.95 24.1 -0.03
13.09 -14.84 3.78 16.12
13.6 8.22 -4.53 1.64
12.6 -14.42 -53.26 25.89
14.3 -12.18 -12.02 15.11
12.59 -51.96 -20.89 22.21
12.7 -42.36 -37.19 4.7
12.3 -77.13 -14.85 15.05
12.22 -73.81 -5.6 16.97
10.11 -61.19 0.19 -3.19
10.23 -64.06 -60.19 44.53
9.83 -38.51 10.46 3.58
11.64 -62.25 -12.34 -2.64
12.32 -65.49 -53.27 34.78
11.47 -68.68 -33.33 19.9
14.33 -47.24 -16.22 20.99
11.53 -76.34 -28.75 30.16
10.95 -59.91 15.77 -11.21
13.36 -47.83 -7.99 -3.65
14.7 -5.74 -21.38 -4.3
14.99 -61.63 -40.97 29.73
14.07 -48.63 29.38 -8.2
14.7 -36.14 -4.72 29.99
15.17 2.24 -23.33 11.84
14.89 -47.17 -42.57 33.66
14.55 -35.72 1.95 6.81
14.95 -7.52 -19.55 11.82
13.31 -12.96 25.97 -15.61
14.24 -1.18 22.13 -6.5
9.43 -68.87 1.86 -38.53
13.97 -22.28 50.19 -27.43
14.47 -23.91 34.68 -19.79
13.18 -30.45 16.5 -3.77
14.13 -4.8 -41.62 2.07
14.01 -13.14 5.6 -0.28
13.78 -17.67 1.04 -5.49
14.8 -21.56 39.0 -6.69
12.62 -23.87 50.84 -22.87
13.95 -46.63 -3.27 -11.7
13.15 -16.68 -25.25 -5.06
11.22 -65.76 16.06 -34.77
12.58 -67.37 5.84 -38.7
13.55 -68.76 -50.36 51.12
13.61 -59.05 -22.67 -15.66
12.82 -40.63 -19.69 21.91
14.03 -35.65 -6.53 -19.76
15.15 -10.33 6.72 -5.26
14.34 8.44 23.62 -26.35
14.25 -9.07 -28.32 -12.81
14.58 -33.43 -3.76 -13.14
16.24 -14.66 8.02 7.17
15.16 -29.38 26.84 -17.82
14.68 -1.8 -64.84 8.21
13.22 2.8 -24.02 -10.68
14.48 7.42 21.43 -9.38
15.48 -21.54 -11.67 -8.67
12.72 3.35 1.49 -8.2
14.68 -2.72 3.58 0.15
15.27 -16.77 35.95 -19.07
13.49 -51.72 51.99 -25.05
12.26 -54.76 -25.98 -23.92
14.56 -32.48 -43.58 6.56
13.56 -30.38 -48.1 10.15
12.76 -48.09 -22.58 -22.25
14.51 -5.71 -23.43 10.63
15.31 34.9 -71.63 -17.11
18.57 -24.26 -31.98 6.03
15.19 44.84 -30.96 -33.52
14.56 -14.27 -11.39 -16.94
13.12 3.56 -9.23 -8.57
13.77 13.38 -2.03 -2.58
13.91 -19.65 27.4 -31.79
13.69 -25.02 6.77 -14.06
10.69 -76.65 -58.87 32.11
13.67 -7.73 -11.97 -17.02
12.71 -44.05 -19.38 -0.61
11.94 -70.12 -39.22 17.59
12.5 -40.56 -12.83 -6.26
13.41 -42.8 -31.36 -1.7
12.79 -36.57 3.72 -22.7
12.89 -38.24 -30.75 -6.45
12.54 -32.51 -44.75 -7.76
13.66 19.0 64.16 19.36
11.04 -29.83 -17.91 -0.9
12.38 -41.68 -4.22 -6.45
12.78 -52.25 -50.49 11.86
11.01 -7.4 -4.98 -17.73
13.35 -28.64 -6.56 -17.07
14.41 -38.34 -46.52 -12.1
12.39 -41.58 -29.37 -1.68
14.81 -18.15 -9.81 -11.91
13.1 -33.5 26.75 -34.35
13.9 -12.42 21.34 -35.99
14.98 -18.29 -28.53 -18.95
12.94 -32.07 -30.91 -3.09
13.14 -39.58 -31.74 -0.56
14.1 -33.3 -13.35 -13.23
11.96 -25.17 -15.44 -11.66
11.57 -43.66 -14.19 -12.23
13.19 -33.96 0.09 -30.33
12.73 -44.47 4.76 -24.69
13.64 -20.36 2.84 -17.36
13.28 -40.2 -33.89 -3.06
14.4 2.38 10.68 -4.3
14.38 -36.71 -22.09 -9.31
13.17 -19.99 11.63 -12.98
14.23 -37.59 -10.36 -9.0
12.93 -23.93 9.43 -8.39
14.13 -47.94 -59.26 2.24
14.07 -32.74 -10.66 -2.66
14.19 -10.78 -44.54 -16.44
11.61 -65.94 -22.72 13.86
15.28 -2.09 11.53 15.3
16.23 -42.22 18.45 -11.53
15.84 -34.4 -51.56 27.57
12.61 -43.49 -30.21 -17.22
14.77 -37.23 -26.59 21.78
16.05 -63.85 -19.56 39.17
11.43 -10.34 -24.67 19.11
15.37 -14.32 -43.83 -2.11
15.55 -12.24 -20.57 11.65
15.8 -45.76 -7.54 -22.98
13.79 30.15 -73.75 -33.42
17.62 -17.49 -20.42 13.6
14.68 -4.35 16.6 24.94
18.43 -40.36 1.31 0.94
12.9 -52.55 -2.32 8.36
14.3 -34.82 26.73 -14.33
12.56 -41.36 7.2 -7.31
12.78 -59.55 35.29 -27.65
14.74 -13.46 26.82 -15.75
11.77 51.87 -49.54 -62.15
15.38 16.26 -9.5 -11.34
12.21 -26.86 -5.68 17.79
10.25 -77.76 15.12 -43.23
10.07 -75.73 27.91 -47.19
13.58 -28.88 25.56 13.59
15.99 -5.03 -3.85 4.96
12.83 -4.09 1.15 14.23
12.72 -26.76 0.05 17.64
11.12 -24.18 26.37 11.6
13.05 -30.97 8.94 -7.57
10.96 -20.98 -8.66 17.9
13.87 1.34 -49.54 10.14
13.6 -10.6 8.14 12.7
15.06 -7.98 -4.45 11.42
9.94 -62.16 28.19 -22.33
10.84 -83.6 -24.18 32.35
14.43 -30.91 -5.48 -28.93
13.83 42.11 -55.01 -47.6
12.68 -44.18 -57.45 8.68
12.5 -21.89 -9.53 -11.78
14.43 -0.88 -4.11 -24.22
13.97 22.39 -29.88 -23.7
14.01 -18.37 -44.04 -19.46
14.27 -36.08 14.92 -37.42
14.77 -34.13 -50.51 -6.79
12.18 11.78 -33.08 -12.32
13.12 -21.82 -24.13 -22.67
12.36 -37.24 5.99 -17.68
13.65 -22.11 -36.41 -17.93
14.87 6.56 -7.58 2.52
13.61 -13.36 -42.71 -15.03
13.33 -40.03 1.6 -20.69
14.18 -36.87 -13.91 -36.51
14.85 -79.19 29.62 -77.55
14.99 -20.88 -1.95 -20.07
15.0 -21.17 -3.6 -19.89
13.49 -58.47 -51.06 5.18
13.7 -25.5 -37.58 -10.1
12.62 -18.73 -17.7 -11.66
11.01 -27.13 -48.41 -8.75
14.31 -25.65 -11.04 -38.1
13.66 -11.79 -31.73 -28.01
14.97 -23.19 -34.62 -26.74
14.63 -3.77 -22.0 -21.66
13.07 -36.84 -64.59 3.37
12.99 -22.81 -24.58 -19.05
14.53 -31.38 -57.91 -3.1
13.93 -36.45 5.67 -32.35
13.66 -69.22 -59.72 19.09
13.53 -16.72 -12.22 -25.07
14.32 -38.03 5.71 -25.37
14.52 -10.01 14.77 -38.45
14.94 2.57 24.67 -12.61
14.63 -41.41 -43.68 18.31
14.29 -41.32 31.18 -11.85
14.24 -19.25 31.38 -10.85
15.14 -25.13 -34.54 8.81
14.3 -15.0 -7.63 -0.07
14.9 -19.74 14.89 -4.28
12.63 -60.99 -0.81 -17.75
12.62 17.12 -6.35 -5.43
11.4 -61.9 -3.83 -22.16
13.24 -24.38 -9.98 9.7
12.07 -75.91 -7.96 -6.14
14.17 0.08 6.0 -6.74
13.16 4.8 -54.56 2.11
14.31 55.06 -61.17 -51.61
12.81 -52.05 -12.87 4.78
13.01 10.33 -16.9 9.98
15.49 -25.51 11.04 -12.12
11.74 -34.65 -10.32 -14.74
14.44 -22.14 -19.91 2.62
12.57 -18.67 -59.41 -8.23
13.08 12.15 -31.01 -3.27
12.86 -22.57 9.1 -26.25
12.92 -1.43 -3.16 -15.9
16.24 -14.66 9.49 -19.69
13.93 -27.88 -19.05 -4.19
9.09 -63.33 -4.89 -22.86
13.68 5.41 -38.21 -0.36
12.98 17.38 -42.85 -7.96
14.2 7.3 6.84 10.43
13.64 6.53 -0.55 -0.47
14.16 -36.4 -21.94 19.07
12.8 -41.87 -4.84 10.08
11.21 -65.98 -41.92 65.4
14.97 -48.67 -57.71 32.59
13.22 -51.91 -41.96 34.66
13.02 -33.69 14.44 -17.74
13.06 -40.58 -18.8 16.29
12.84 -48.25 -33.66 19.87
13.27 -3.12 -41.59 22.35
12.51 -4.61 -22.89 4.4
11.13 14.92 -5.48 20.53
16.35 24.81 -19.6 2.0
16.31 -4.82 -3.25 -8.31
15.89 7.19 6.56 3.23
18.07 12.16 -48.62 -4.66
13.15 6.33 -3.77 -3.04
14.04 10.13 -26.03 -13.2
14.4 -3.37 -23.71 -13.65
15.56 5.63 -0.68 -16.01
16.73 -50.6 -73.62 36.7
16.4 -53.97 -42.35 8.49
14.29 25.76 -32.24 -33.09
17.13 4.84 -64.38 2.75
14.02 -2.98 -15.51 7.29
16.3 10.76 -28.37 -13.84
14.73 17.91 20.97 -1.58
16.42 -22.28 -49.63 15.7
12.3 10.69 10.26 4.01
13.95 -4.14 -58.62 12.69
13.85 -29.47 -15.13 20.39
10.43 9.71 28.71 -7.05
16.61 36.52 -66.24 -31.18
16.14 -54.86 -85.11 46.69
13.57 14.36 -19.85 -8.61
12.19 11.81 -48.22 -24.66
13.1 -6.61 -38.17 -9.99
16.97 77.51 -75.99 -63.5
13.53 -20.83 -3.29 -14.09
17.53 -9.97 -69.66 5.77
14.8 -69.99 -64.81 50.35
14.13 -15.69 14.25 -28.56
12.3 -52.22 4.59 -20.45
9.95 0.99 -3.58 0.1
14.46 -38.28 7.04 -6.66
13.68 9.13 -29.05 9.69
14.58 12.7 -21.45 15.04
14.28 -5.56 -18.52 12.7
13.41 -33.62 -16.76 12.07
13.8 -34.94 -18.89 -13.31
14.19 -53.78 45.17 -34.55
14.65 -22.02 -28.34 7.42
13.52 3.53 7.76 4.58
13.67 7.58 -54.23 -22.92
13.65 -49.15 -44.55 6.96
12.28 36.07 -17.0 -18.95
12.21 -0.12 0.21 -9.11
12.68 -23.42 -0.99 0.66
12.24 -18.23 12.71 5.69
12.92 -76.68 -48.06 12.52
13.02 -0.87 -0.86 -20.51
16.48 -5.02 3.67 -3.05
10.94 -16.52 -7.6 -5.94
14.53 -31.12 -16.38 -18.32
13.32 -12.52 -10.06 -7.99
14.55 -20.67 33.36 7.32
14.88 -26.81 14.58 -4.28
15.22 -28.03 -17.59 -14.83
12.46 -60.33 -30.16 20.36
15.57 -14.83 -22.34 18.89
14.69 -21.98 -11.86 -6.63
13.57 -31.11 -13.35 4.38
13.65 -18.74 7.12 -12.1
14.46 -48.54 -20.57 -10.99
12.39 -38.55 3.28 -22.41
14.25 20.26 -66.76 -18.55
11.68 -86.43 -44.25 12.13
13.46 -69.12 -30.15 26.3
14.09 -69.69 -39.71 4.37
13.59 -55.56 7.83 11.13
11.97 -72.43 -46.06 42.94
12.26 -38.0 -34.8 28.11
12.84 -30.0 -6.88 7.49
11.71 -52.85 39.46 -16.8
12.47 -35.77 21.3 -20.04
11.92 -17.17 -27.63 17.67
13.05 -1.25 -1.65 31.36
11.25 -74.05 35.67 -43.85
14.24 -30.43 -36.48 2.43
11.86 14.69 -29.16 -15.51
13.45 2.34 15.76 15.81
12.95 -7.34 19.32 -13.52
12.86 -31.47 -33.7 8.19
14.12 -22.71 -55.0 -0.52
13.08 -54.14 2.89 -19.56
14.02 6.8 -0.51 14.37
14.22 -60.54 -43.2 15.47
13.03 -76.23 -58.98 27.54
12.62 -32.27 11.66 12.13
11.7 -20.42 -36.33 -3.59
14.61 -34.15 35.46 -20.86
13.77 -43.37 -48.58 -8.72
12.96 -6.59 -9.95 7.96
13.57 -18.26 -46.79 7.46
9.85 -66.6 3.26 -27.85
14.51 -41.33 21.12 -21.48
12.64 -36.42 -26.85 2.81
12.3 -19.14 6.59 -0.63
14.86 -15.42 -10.7 2.48
12.95 -42.38 -11.42 -9.6
13.93 26.54 0.16 16.36
13.22 -7.44 -20.65 -19.65
12.22 -28.79 -36.04 -20.19
13.69 2.57 -40.26 -5.41
12.9 -75.33 -7.09 3.96
13.54 -9.56 -9.93 -9.27
14.2 -62.04 -3.29 15.32
13.7 -36.93 -25.39 3.91
14.22 -52.88 20.6 -14.16
15.2 -30.53 -11.02 -14.35
13.6 -56.33 -6.55 -7.6
13.94 -51.74 15.68 -7.46
16.16 -9.05 -26.63 8.42
14.1 -18.39 1.46 -5.01
11.93 -1.68 -31.33 -18.99
15.6 -14.5 14.29 -2.85
13.98 -1.08 -23.97 -22.12
16.96 -31.16 7.62 -5.27
16.39 -5.13 -38.23 -8.53
11.9 -37.01 27.13 -4.12
14.45 -60.35 14.72 20.11
15.07 -61.91 -0.11 -8.85
14.57 25.22 -56.54 -27.08
14.27 3.06 -63.8 -0.42
14.52 -9.49 -35.42 17.54
14.37 -44.92 -33.6 11.25
14.7 -15.89 -25.31 -0.49
12.36 -17.27 -41.48 8.16
13.86 -38.14 -51.69 27.51
14.07 12.8 19.91 26.68
14.59 -25.03 -20.1 5.51
13.6 -22.69 0.15 8.87
12.36 -31.66 -69.97 28.95
15.9 -48.36 -13.6 2.32
13.34 -19.17 -34.48 11.17
15.14 -20.54 -47.5 13.29
14.99 0.94 -7.66 3.02
13.73 -12.33 2.06 21.43
14.79 -25.5 -16.31 -5.76
13.91 -24.61 14.69 13.06
13.03 -73.87 -63.15 63.68
15.5 -9.95 -26.74 11.74
13.63 -18.72 -37.29 -5.73
14.85 -13.83 -34.67 17.46
13.21 -37.62 -25.62 14.43
12.49 45.74 -34.43 -14.16
12.36 -55.35 -22.48 -7.74
14.55 -4.5 17.48 -34.5
11.83 -32.2 13.97 -1.52
13.51 1.85 -25.11 -1.59
12.8 -47.92 -11.99 15.66
12.29 -18.17 12.98 5.89
13.59 -38.94 1.03 -10.17
14.33 -39.67 16.24 0.09
11.29 -83.05 18.06 -24.71
12.39 -66.21 8.34 -1.54
13.91 -73.33 37.41 27.25
14.66 -54.57 27.6 9.38
15.19 -35.09 -19.19 8.21
14.41 -25.94 -41.19 13.99
16.08 -17.61 -28.95 8.63
13.66 -57.48 -6.52 5.15
13.01 -36.17 -15.35 6.31
15.6 -56.87 -36.98 30.49
15.79 -59.3 -64.42 49.19
11.49 -2.82 15.48 6.98
14.72 -20.6 6.97 21.79
14.42 -48.01 -32.98 43.99
15.38 10.78 -23.49 4.0
14.28 -19.97 -28.44 -1.0
13.85 -44.01 -9.68 9.57
15.98 -43.28 -18.35 7.54
13.84 -76.36 -50.61 36.12
14.88 4.4 -40.49 -9.95
15.53 -73.58 -56.29 40.66
12.45 -44.05 -34.7 20.33
13.57 -59.3 -16.4 21.5
14.96 -49.44 -26.32 6.32
14.18 -39.76 -26.01 2.13
14.31 -8.12 7.72 -2.4
13.55 -26.96 7.49 -11.82
13.75 -46.17 -23.88 15.4
15.75 -36.61 -6.91 9.5
15.29 -74.96 -57.26 41.79
13.48 -35.23 -37.38 14.6
14.7 3.73 -6.7 3.73
12.74 1.35 37.88 -1.46
13.93 7.97 35.23 5.58
12.16 28.03 6.39 -17.89
12.85 -3.7 15.11 -11.56
16.85 3.22 -28.33 4.7
13.85 10.65 43.27 -4.95
17.02 6.66 -6.1 -5.99
15.54 -14.98 31.68 7.7
15.72 -35.34 6.39 -15.93
18.12 15.2 -0.4 -9.33
13.03 -11.57 -61.15 16.0
16.55 -24.86 -16.07 0.57
11.89 -5.03 -29.8 5.46
14.71 -10.9 15.51 -22.78
14.85 18.1 -53.01 3.11
17.59 9.4 -10.77 7.29
14.36 -51.35 28.72 -11.06
14.83 10.72 -53.46 -0.5
9.51 -82.5 -42.82 -9.22
15.25 -13.45 -23.9 -7.11
14.06 -15.82 -49.82 45.06
10.58 -27.3 20.92 -30.49
14.27 30.98 -5.63 8.5
11.34 -90.91 36.43 -39.29
11.57 -67.29 -1.76 16.79
12.67 -53.97 -8.51 23.11
14.71 -5.81 21.87 6.97
14.35 -29.51 26.03 -22.48
10.69 -72.33 -13.2 -7.51
13.59 -22.57 -31.23 11.5
14.25 -87.38 -0.27 33.6
11.98 -22.59 14.42 11.2
13.08 -34.07 -25.09 6.67
12.61 -1.76 2.17 -6.63
12.09 -43.44 -9.47 8.09
13.58 -31.58 28.24 8.2
14.03 -8.78 -11.15 11.45
12.94 -32.9 -31.12 5.22
10.61 -40.29 -1.92 6.56
17.32 23.2 -53.17 -16.39
15.04 -8.84 -77.77 -17.79
15.91 -15.91 -12.72 5.21
13.9 40.18 -52.14 -22.45
14.87 21.3 10.59 -2.6
12.7 -34.81 -39.55 16.61
14.98 -15.86 0.64 0.75
15.29 12.03 -15.01 6.91
13.63 -23.74 -36.66 5.19
13.64 -47.3 -8.92 5.91
11.26 -69.74 23.32 -44.8
14.65 -63.62 31.51 -15.93
12.71 -36.38 -28.7 -23.27
14.63 -23.51 15.06 -5.1
12.12 -50.92 -22.11 -11.08
14.52 -54.98 -36.16 11.95
15.18 -11.98 -1.08 -18.92
11.92 -83.68 -51.66 27.85
15.02 -20.54 -19.43 4.56
13.7 -21.33 -6.42 -10.88
13.62 -14.23 -12.92 -17.89
13.51 3.42 -27.2 -9.94
14.36 -18.0 4.79 -18.91
14.21 -38.46 29.52 -13.96
12.95 -38.96 -18.76 -7.34
13.22 -50.11 -31.72 -2.26
13.96 -46.15 -23.16 -19.11
14.72 -42.72 -31.05 -7.3
14.02 -43.03 -26.72 -23.75
11.65 -1.85 -3.77 -5.07
13.0 -1.0 -32.5 -1.91
14.23 -24.59 3.94 -7.99
14.15 20.63 -18.99 -2.32
13.23 -2.9 44.15 -17.35
11.38 -38.62 18.51 -16.58
13.74 -4.51 -9.18 15.07
15.46 -5.0 -45.65 0.38
13.58 8.58 -14.04 5.23
14.0 -21.28 29.88 -5.26
11.06 -57.8 -13.57 -10.17
13.7 -41.97 42.2 1.6
11.54 -50.02 -14.07 -12.24
14.18 -37.06 24.3 -19.09
13.84 -40.43 29.88 -9.58
12.6 -34.74 15.83 8.23
12.43 12.54 -21.16 -18.44
14.58 -52.79 1.87 -15.89
13.78 -7.64 39.08 10.98
12.73 0.46 21.95 4.54
11.55 -3.6 -36.01 7.26
14.59 11.57 3.61 -10.35
14.58 -32.62 -24.93 -4.56
16.18 -11.84 -45.19 -12.62
16.54 -35.5 -36.14 8.42
15.8 -6.63 -30.01 -11.55
18.01 -17.59 -31.54 -19.97
14.4 6.83 -51.26 -14.99
16.91 -4.56 -2.39 -17.35
15.36 -29.48 -34.83 -5.91
11.97 -12.34 -3.43 6.41
16.63 -27.69 -62.77 10.39
14.39 -12.11 -15.78 -13.28
15.41 -20.9 -18.17 -14.67
14.49 -16.51 -9.22 -24.22
17.0 -24.42 -53.19 -8.22
16.58 -17.93 5.17 -22.48
15.73 -32.48 -65.22 13.33
12.92 -8.94 -16.27 -1.0
15.82 -24.8 -18.19 -6.03
15.72 -1.88 19.02 9.8
17.9 -8.73 -29.01 -12.65
15.48 -22.35 -43.88 -7.7
17.3 27.07 -42.41 -11.6
16.26 -37.21 -44.66 5.77
16.18 -56.86 -62.07 2.94
17.0 13.95 -23.21 0.94
15.86 -27.17 -12.52 -15.95
14.55 -5.23 -38.49 -12.4
14.43 -1.35 -2.27 -9.44
16.25 -15.0 -40.88 3.99
15.73 -35.29 20.44 -12.38
16.55 19.43 -46.61 -7.2
13.58 -26.81 -23.53 -3.16
12.81 5.46 -16.99 -15.44
15.36 3.57 -39.64 -1.13
17.79 -8.32 -18.78 -11.99
17.14 -9.76 -26.78 -12.46
14.49 -11.79 -65.48 -2.43
17.16 -16.1 -12.25 -5.24
15.8 -1.31 -43.58 -14.68
16.68 -27.25 -37.14 -14.67
14.13 -17.27 18.13 -1.51
16.33 -3.34 -24.22 19.88
9.57 -56.51 15.37 -15.84
14.29 -16.56 -35.29 27.24
17.48 -12.3 -11.35 27.76
14.77 -28.83 25.64 3.62
15.03 -2.38 -10.74 4.03
14.98 -17.86 -35.67 -5.47
14.48 -19.63 37.03 2.2
11.44 42.48 -19.19 -8.62
14.81 7.31 -31.42 6.11
14.18 -14.06 3.47 13.29
13.8 2.62 -33.27 -3.71
11.75 -53.6 -51.63 6.69
12.39 -49.22 -45.24 10.79
11.8 -34.67 -1.1 -3.81
13.48 -24.22 30.04 13.01
11.54 -45.8 21.02 -12.27
12.68 3.25 -20.32 16.52
10.11 -39.08 26.03 -15.96
13.01 -15.48 3.47 -3.64
14.58 3.92 6.66 -13.89
10.43 -71.94 8.52 -27.99
13.61 16.84 -1.87 3.62
14.55 21.04 48.42 30.51
13.78 -41.11 -27.98 32.64
11.04 -58.26 23.74 4.59
12.1 -48.46 -51.66 -11.07
13.76 1.88 18.6 -5.01
12.47 -28.13 -28.11 -20.13
14.71 -44.86 34.48 -24.15
13.92 -23.7 -19.0 -7.98
13.97 9.39 -7.68 -7.51
13.3 7.81 33.77 14.76
11.04 1.44 17.12 -10.8
14.55 -20.33 -32.42 10.0
14.17 -12.49 51.14 -13.82
12.77 -43.42 12.6 -22.14
13.95 15.24 -38.26 -22.0
17.33 2.43 -16.64 -24.38
17.25 -29.79 -4.48 -13.76
14.39 31.38 42.43 -20.56
12.85 -52.28 6.94 -18.55
13.04 -26.34 -11.13 -2.56
14.25 -56.24 56.35 -31.43
12.25 -29.11 6.47 -13.6
16.09 -22.65 0.37 -9.53
12.01 -18.97 -54.28 -21.32
13.96 -78.0 5.04 -34.48
14.88 -1.6 -2.99 -5.21
14.17 -7.59 23.95 -3.57
15.56 -35.62 -49.61 -0.85
15.47 -25.74 8.51 -5.77
13.96 -8.94 -12.0 -13.96
15.54 -19.42 -51.15 -8.88
13.53 -1.82 -8.73 -16.37
14.48 -1.27 2.83 -7.65
13.76 -9.48 -1.05 -9.99
14.86 -25.83 -5.02 -5.74
11.61 9.52 46.96 -10.94
15.87 -51.91 -62.66 24.25
15.14 7.86 -18.06 6.94
15.69 -28.76 -4.25 -17.66
13.32 -38.03 2.85 0.96
14.89 -32.98 -40.05 -24.74
13.22 2.35 -26.27 -4.0
12.28 -66.67 -32.74 40.04
12.35 -63.76 -29.16 35.38
11.29 18.02 -5.16 -4.25
14.89 -55.45 52.81 -52.27
14.07 -35.41 -9.65 6.7
12.63 -50.98 27.88 -2.22
14.02 12.0 -14.37 -5.46
12.68 30.61 -64.49 -2.99
10.27 -46.66 -14.96 6.82
15.8 -29.56 3.36 -3.9
10.19 -61.59 -14.74 -38.21
12.54 -7.16 -22.07 -2.16
12.8 -68.47 -40.46 43.34
13.45 -16.9 37.97 -2.38
12.13 -28.7 13.99 19.68
14.06 -25.07 -13.76 36.71
11.63 9.91 10.54 13.89
14.57 -2.87 1.47 22.51
13.83 -11.68 -11.45 19.97
14.96 -33.45 -21.02 16.51
14.44 -22.26 38.99 -2.1
13.68 -2.5 -5.55 31.64
14.45 -6.4 -26.37 26.56
15.16 -0.58 -10.7 22.28
14.29 -27.56 30.65 -2.84
12.74 -14.12 5.1 1.35
12.5 -40.35 -42.03 21.84
9.7 -57.24 12.74 -13.57
11.44 -70.97 -12.39 6.08
11.02 -43.58 31.59 35.54
10.87 -60.94 8.51 12.54
11.55 -49.3 -0.21 6.17
13.86 -52.12 -3.66 7.42
12.63 -41.63 20.54 -9.28
11.53 -51.37 -26.93 14.09
13.74 -66.78 21.32 -45.3
12.89 -11.9 -6.23 -20.34
14.85 46.97 -30.26 -8.06
12.97 14.64 -63.41 -12.0
12.5 -44.59 45.09 -15.57
13.24 -36.34 36.68 -8.68
12.96 -46.63 12.26 24.81
11.09 -80.62 30.59 -25.58
10.67 -68.8 20.64 -18.57
17.57 10.41 7.46 21.42
13.87 -18.42 0.48 3.59
14.82 -25.34 -4.44 7.21
14.97 -38.75 -77.02 50.54
15.41 -55.04 -33.11 5.21
12.95 23.32 -25.89 -8.52
11.94 25.58 -15.29 -5.54
13.67 -63.38 14.32 -12.36
14.25 -34.78 53.21 4.28
13.97 13.43 -34.46 -10.67
13.44 -26.21 -3.63 -1.97
12.15 -89.42 65.22 -44.98
14.45 -3.16 35.98 20.32
11.51 -58.45 -5.23 -3.74
14.95 -19.83 -39.66 -1.39
14.41 27.24 -69.82 -18.71
15.81 -10.83 -53.17 -4.85
17.32 14.78 -26.55 -19.17
12.48 27.23 13.34 7.79
14.37 4.44 -69.8 2.37
16.07 -35.25 19.96 11.43
13.33 -58.56 29.98 -35.72
9.74 -75.45 17.93 -5.81
13.19 -24.44 -19.73 17.83
11.77 -30.38 -1.83 -6.54
15.34 -23.64 -24.12 2.9
16.82 -23.74 -15.36 8.81
12.12 -23.55 -20.46 27.85
14.87 -2.64 -13.17 -18.25
12.57 25.71 32.95 -13.04
10.93 -23.46 -15.06 11.08
15.2 -9.31 18.47 -12.08
15.09 10.11 -49.11 -10.17
15.98 -39.09 -58.39 40.47
15.48 -18.2 -16.54 -1.66
14.3 12.81 3.38 0.57
14.0 24.94 16.0 2.7
13.28 5.91 -16.59 -20.82
13.03 -16.97 -24.67 2.39
15.61 -9.39 -14.69 -3.37
14.11 -20.38 -32.05 6.76
15.67 1.33 -23.31 -10.31
14.79 -10.57 25.63 -5.68
15.97 -3.14 -25.53 16.9
14.22 23.47 4.84 -32.47
15.52 -9.35 29.83 -11.52
17.12 41.74 -47.41 -13.06
10.62 -31.97 23.54 12.93
13.87 -2.94 -1.84 5.46
13.14 -2.16 54.83 -3.07
14.12 -26.85 44.16 -13.93
14.58 -15.35 6.06 3.14
13.91 -8.86 -17.07 -5.15
12.94 -18.01 14.79 -4.94
13.76 -26.99 -21.76 27.2
12.27 -10.48 25.11 -2.88
13.33 -9.66 -59.35 0.28
13.89 -1.0 -14.7 11.52
14.42 -21.15 40.48 -30.66
12.46 7.14 -29.01 -2.51
13.71 -24.57 5.82 2.3
12.35 -52.01 -41.25 -3.04
13.03 -40.66 19.01 -31.16
14.2 -8.92 -29.1 -5.51
13.46 -37.59 -6.58 -15.22
13.95 -37.03 34.65 14.13
14.09 -16.31 6.16 4.04
13.98 30.4 13.33 7.65
13.29 -4.27 10.96 -11.72
12.87 15.41 -34.24 -4.41
11.75 -71.88 -60.56 55.88
15.75 12.16 30.75 5.26
14.55 5.25 -28.71 -22.65
13.9 -43.09 10.96 8.81
15.11 -17.27 20.75 21.08
12.0 3.72 25.38 -12.42
15.5 -39.21 -36.0 -2.43
11.67 -5.2 -7.37 -21.89
16.99 -6.44 -35.92 3.54
14.29 -4.65 -30.31 -9.29
13.59 -30.78 36.78 -16.15
12.54 -74.7 -77.68 62.72
14.96 13.07 -33.3 -14.22
15.41 20.22 -11.26 -10.88
11.08 -24.32 -39.57 24.07
11.92 -15.88 -17.73 -7.1
12.23 -12.61 -28.17 -12.66
13.56 3.57 31.88 -4.48
15.57 -37.91 -77.87 12.94
16.68 14.87 12.37 -4.97
16.31 -20.34 -72.46 -8.21
12.15 -39.05 -68.44 24.55
15.9 8.56 -6.36 5.37
19.11 -70.0 -54.32 15.6
13.95 -33.15 -17.08 -8.85
13.84 -4.17 12.92 -2.16
15.34 -80.75 -55.82 10.26
16.47 -42.39 -38.73 -5.03
14.43 -31.35 -32.93 1.52
13.29 0.54 -25.95 -7.28
15.05 6.88 21.6 0.28
13.71 2.52 -24.31 -2.26
12.47 -18.13 -18.68 12.62
12.87 14.47 -5.1 -4.9
15.7 9.71 -2.93 -15.78
13.35 2.74 -4.17 -9.27
13.92 3.61 51.33 9.47
14.06 17.91 19.19 -16.0
13.7 -10.52 -17.59 -8.53
14.03 -82.14 -36.03 41.2
14.08 15.49 6.1 -8.77
13.69 -32.46 -36.69 12.99
12.25 10.99 -60.33 -0.67
14.88 5.15 -9.93 11.6
12.79 20.31 -43.8 -11.18
16.79 -40.68 30.34 -25.45
11.77 -20.84 -33.14 -1.59
9.51 19.58 -11.32 -5.05
14.15 19.84 -58.08 -7.72
15.06 -6.01 -9.23 -3.42
13.54 10.77 -37.33 -6.0
13.06 6.08 -20.98 -2.36
14.22 0.72 -50.49 13.16
11.52 -1.68 13.57 -2.84
15.18 -2.15 -47.39 -16.58
12.76 -26.23 -13.2 -6.51
12.98 -30.76 -35.27 0.13
13.51 -58.5 26.91 -31.47
15.18 -37.13 -39.53 29.5
11.39 -58.69 7.99 47.06
13.98 -53.5 -9.63 16.23
15.72 23.72 -8.8 16.91
13.38 -9.94 -2.08 20.1
14.3 -31.66 -13.13 39.41
15.84 -54.61 -14.02 20.44
13.59 -82.39 -24.57 54.28
14.33 -27.12 -5.16 6.16
12.0 -43.91 38.36 1.42
12.67 -62.05 12.38 -22.29
14.2 -4.06 -3.02 20.04
14.81 -14.33 -35.19 30.77
15.15 -30.08 8.84 9.33
18.85 -23.21 7.38 -13.4
15.9 -28.65 -30.19 18.14
17.32 -113.49 -71.36 78.73
13.68 -35.46 -51.21 11.35
12.15 -35.04 9.42 -3.24
14.31 -55.15 -44.84 5.48
13.7 -23.18 9.28 16.36
13.09 22.36 11.15 1.31
13.85 -30.08 31.42 -1.62
13.42 -4.65 -21.27 11.3
14.18 36.14 -29.33 -20.62
12.17 -26.91 33.48 -0.12
13.36 -15.99 3.59 18.41
14.26 23.84 -44.35 -7.47
14.58 -78.33 -39.41 28.7
12.19 -13.35 22.23 11.42
15.1 -44.45 37.88 -6.39
14.84 -49.5 -23.3 3.07
12.97 -36.0 -12.49 2.83
11.46 -53.09 -5.66 13.91
11.9 -33.81 -12.28 -31.94
14.66 -3.65 -33.01 2.53
18.15 -28.1 -45.87 6.45
15.0 3.62 5.62 -11.97
15.01 -57.37 -55.91 19.76
14.75 -7.74 -12.25 -14.76
17.19 -21.63 -17.06 -22.83
14.71 -35.54 -18.62 -20.62
15.32 -11.05 -43.59 -11.96
14.65 -22.97 -8.77 -27.92
15.63 17.29 -9.82 -9.25
14.64 -2.41 -75.73 -6.01
15.13 -55.2 -66.12 42.63
17.04 12.01 -38.85 -5.2
14.99 16.63 -14.19 0.51
14.91 -14.73 -12.46 -16.18
16.94 4.28 -21.31 2.17
15.18 0.62 -46.7 -26.39
15.2 -28.05 -68.98 11.1
15.18 -23.46 -69.42 17.83
15.68 -31.69 -49.31 5.35
14.15 3.64 -69.07 -0.15
16.94 -2.74 13.96 -14.28
15.13 -73.96 -74.11 52.82
16.45 18.97 -42.35 -11.02
15.18 -19.76 -53.88 -4.51
14.15 45.29 -55.61 -29.59
16.65 -10.21 -80.17 9.91
16.75 -1.18 27.71 -27.88
14.99 -16.06 -5.06 -22.16
15.62 30.06 -21.92 -11.21
16.91 -24.53 -60.14 5.58
14.08 -30.19 9.72 2.81
16.57 -8.33 -60.04 7.39
16.87 -16.83 -35.95 -1.87
17.02 -9.31 -44.4 -8.93
14.32 -1.66 -69.71 8.11
15.44 -5.16 -38.33 -20.33
16.16 -10.97 -18.06 -16.02
17.24 16.14 -18.74 -8.15
17.73 -10.13 -23.78 -4.9
17.13 -4.87 -34.09 -5.64
11.13 3.7 14.03 -13.67
16.83 -33.26 -21.49 -7.47
15.37 1.38 0.24 -15.88
16.84 -36.5 -46.84 6.58
14.24 7.73 -20.45 -13.48
11.55 -5.11 2.21 -7.05
13.44 -59.49 -46.42 9.16
14.84 -35.48 -6.41 -19.74
14.69 -22.59 -29.52 -10.07
12.74 78.28 -59.55 -60.88
12.12 -33.74 1.37 -22.19
14.99 -13.03 -8.64 7.74
12.61 2.59 -9.93 1.16
15.16 -7.73 23.38 -7.33
12.85 2.73 30.26 -6.28
11.52 -35.13 21.26 -2.94
12.96 11.89 -25.21 10.75
13.65 -5.16 -17.3 11.05
13.71 -15.51 -48.08 14.79
12.2 -36.0 -3.96 -13.58
15.0 -7.26 -34.1 -6.0
13.41 -10.19 24.9 -0.05
15.38 11.85 -62.64 -3.96
12.8 -5.72 19.29 -17.74
14.88 40.41 -67.68 -30.3
13.09 -21.75 25.14 -11.8
10.12 -42.25 -53.34 16.69
15.11 18.32 -31.78 8.41
13.0 -26.32 9.31 -15.03
13.43 -1.37 -11.76 -9.49
13.51 -39.9 27.53 0.59
14.04 22.15 32.85 19.12
14.36 -40.16 6.59 -1.57
12.57 -15.82 38.06 -8.41
13.73 15.05 20.43 5.53
12.44 -20.75 19.28 12.52
10.42 16.78 -20.99 -13.75
12.03 2.42 -58.86 3.99
14.44 -24.29 -83.84 18.95
14.63 -87.03 -71.41 36.95
10.5 -71.75 -9.26 -31.02
13.76 -18.84 0.86 -25.7
11.85 -51.95 -6.09 -1.18
12.21 -9.66 -41.62 19.88
14.02 -43.77 -27.91 18.42
15.4 -1.29 26.35 -12.06
13.98 19.85 20.65 -4.0
12.35 -26.81 -16.96 7.17
16.12 -23.35 -20.49 -11.93
12.32 -47.17 18.16 1.87
15.18 -51.5 -28.67 27.65
16.65 40.23 15.2 -4.68
13.46 -114.38 -51.38 61.84
13.51 25.19 -9.95 15.41
16.65 -43.84 -19.75 25.58
13.55 -37.63 -28.6 25.58
11.98 -40.77 15.0 -1.05
16.05 -12.6 -23.54 17.57
9.73 -40.37 5.83 20.12
13.23 -33.9 -27.61 22.18
14.09 -39.03 -27.89 -1.37
14.87 -1.65 4.15 19.93
15.49 -4.78 -30.6 14.23
14.21 3.28 -54.99 -8.91
12.17 -7.53 27.57 -7.94
12.85 -16.01 -2.36 5.27
13.93 -20.36 -30.19 -7.13
13.0 3.33 -15.38 27.31
14.83 1.93 -9.86 8.8
10.45 -39.09 -34.91 -2.18
13.07 -3.76 14.64 -1.5
11.89 -12.94 23.58 30.47
13.02 8.12 -28.11 26.37
13.29 -19.02 -35.22 20.5
14.36 -41.63 -37.97 23.69
13.21 18.72 45.62 38.39
14.16 -2.6 -26.56 37.92
14.81 6.9 -22.21 12.66
14.56 -33.34 4.72 9.49
14.5 -22.9 14.86 24.51
11.36 -67.53 44.97 -54.43
15.11 -7.38 12.96 -8.65
13.34 5.31 -51.89 9.09
13.14 17.4 -16.48 2.17
13.66 -23.27 -8.12 -8.07
14.55 -57.77 -10.62 55.59
14.81 -28.05 39.12 10.54
15.2 -32.12 -58.16 35.06
15.0 -37.64 -29.98 10.92
14.34 -0.89 -7.43 -18.51
16.0 34.96 -19.88 22.7
13.29 -61.0 -22.15 29.5
13.73 -36.55 2.49 32.73
13.56 25.46 53.54 10.26
12.26 -3.29 27.51 -12.36
14.52 0.06 25.35 -12.11
14.53 -42.35 7.59 -9.35
12.92 -63.82 4.78 -13.91
14.64 -49.27 26.24 -17.0
12.64 -28.27 -14.1 1.78
13.32 -29.95 -16.09 5.06
13.37 -23.1 32.28 -3.75
17.54 24.15 -10.17 -3.5
10.76 -22.96 -13.66 -7.69
11.66 -8.8 -21.97 -14.15
13.49 42.15 -42.2 -22.79
14.77 -24.56 -38.23 -12.73
10.86 9.11 12.6 12.45
12.88 53.94 -57.99 -38.49
12.09 -10.8 -9.86 -4.87
15.99 -14.65 -3.82 8.7
11.22 -28.07 -36.1 10.2
14.04 -8.92 -56.72 0.92
11.32 -27.24 16.0 -13.09
12.19 -92.28 -27.35 35.28
14.79 -37.04 -22.03 17.8
12.82 -50.24 -2.5 22.94
12.69 -23.36 -9.18 7.48
12.65 -27.72 6.03 -10.51
14.08 6.46 -49.13 -10.52
12.97 -40.08 12.27 16.06
13.21 -37.42 -18.88 -11.33
12.16 -12.75 -40.92 24.65
16.56 4.59 3.16 11.8
11.91 -34.72 -11.56 -6.92
10.95 -64.02 -2.19 7.83
13.35 -57.54 36.12 -33.12
11.58 -50.62 -14.67 -0.91
13.45 -24.14 -4.75 2.64
13.45 -40.08 -11.66 -11.87
13.94 -54.57 -24.65 -15.35
13.01 -8.88 -13.2 -11.2
14.54 -28.35 2.48 -24.2
10.05 -71.16 -0.72 8.42
12.21 -31.11 -7.66 -8.54
12.41 -28.72 -54.36 -9.86
11.81 -20.19 2.0 -14.79
13.99 -34.13 -52.81 10.61
14.82 -50.83 2.76 -4.06
15.68 -0.32 -14.85 6.38
14.25 -41.39 -62.4 36.18
11.37 -68.39 18.91 9.66
12.07 -9.77 17.57 12.78
14.79 -48.42 22.81 0.45
13.37 -49.82 -7.68 5.67
12.7 -26.52 30.46 -0.1
12.19 -24.54 44.71 21.81
14.42 -67.38 -19.56 39.3
13.88 -9.6 -33.45 6.43
17.1 -1.26 -35.19 5.72
12.93 3.92 -58.09 6.71
12.89 -19.49 -9.33 26.21
12.39 6.63 6.85 22.69
13.65 1.26 -37.82 11.75
12.63 -2.28 1.19 3.27
13.59 -35.96 -6.65 7.98
13.17 22.85 53.56 25.42
12.75 -26.36 20.64 2.0
11.97 -46.65 -30.93 16.57
11.84 -67.34 -11.23 -46.01
12.87 -3.17 -30.31 -8.6
14.62 -29.22 13.51 -23.0
12.01 -31.38 7.63 -9.32
14.68 -15.56 21.59 -14.58
14.1 -23.07 0.73 1.69
14.25 16.84 -64.2 -10.59
13.61 -7.86 -36.28 -5.31
14.98 -18.83 -28.14 -1.22
14.62 -8.8 -14.61 1.35
14.8 -16.97 4.81 22.98
15.02 -13.77 16.65 17.75
13.55 12.29 -10.48 26.81
13.36 2.11 22.14 7.76
14.58 -1.96 1.68 6.71
15.6 27.6 10.64 10.2
15.07 -20.95 -25.27 11.05
13.9 -25.85 -19.48 20.87
14.0 7.02 -37.1 9.37
14.67 9.75 33.45 10.81
13.43 10.37 51.06 17.87
13.75 -9.34 11.38 18.37
15.11 18.74 2.25 0.71
16.57 -19.83 -43.95 -10.59
13.88 12.48 -29.44 1.7
13.59 -4.89 -22.82 14.56
15.15 -17.19 2.48 9.36
14.22 -43.12 -9.52 23.66
13.02 -40.9 -1.02 14.99
15.52 -6.95 3.81 8.99
13.21 -10.74 -16.08 14.61
10.29 -88.8 -42.26 49.71
13.02 -55.16 -54.12 35.73
14.76 -33.65 6.2 -40.85
12.2 -47.02 -42.11 -3.37
12.23 -30.43 -31.29 1.14
14.21 -16.9 -27.25 -11.32
14.88 -13.76 -56.1 -16.6
14.53 -12.9 -32.55 -33.98
14.46 7.83 9.24 1.39
14.54 11.5 -9.5 -25.81
14.0 -3.02 -32.45 -25.95
14.82 1.76 -44.87 -20.77
14.79 9.67 -10.55 -1.14
14.17 -9.88 -6.33 -8.55
15.23 -3.71 -4.02 22.99
16.36 32.35 -60.92 -8.67
13.01 -57.99 32.69 -24.24
13.27 -49.93 -35.86 13.73
12.59 14.1 12.07 0.11
12.41 -36.32 31.83 -15.37
14.68 -9.53 -7.67 6.3
11.4 14.15 -5.56 -5.59
13.66 46.55 -33.05 -22.77
13.32 9.89 -26.61 20.01
13.84 -40.71 -25.38 -24.62
12.02 28.99 -22.74 -30.62
11.82 15.36 -52.17 -28.82
14.31 29.04 -42.09 -13.15
13.6 -36.34 -12.62 -10.62
14.59 6.08 55.6 -0.7
13.21 -12.65 10.55 -18.38
14.42 15.84 0.37 -5.05
17.19 -15.42 6.77 -6.48
12.99 -47.77 15.58 -6.24
12.34 -25.58 -37.28 8.63
13.83 -3.51 22.4 3.77
12.59 -7.14 -35.97 13.33
14.27 -18.65 33.11 24.8
12.56 -61.94 -33.59 20.75
10.0 -64.69 12.64 -13.7
13.16 -16.81 -15.29 7.64
12.64 -69.07 67.96 -35.48
14.05 -73.5 -60.94 40.53
12.66 -5.9 -31.84 -11.57
14.96 36.66 -36.42 -25.75
13.45 -42.57 -23.79 -0.64
13.55 -8.12 -1.35 -19.19
15.26 -26.4 -32.03 -10.82
13.47 5.62 -54.41 -12.87
11.97 -67.19 12.2 -10.65
10.46 -32.68 16.54 32.69
11.32 -70.97 58.82 -23.62
11.35 -56.03 -30.0 19.19
13.12 -38.63 -5.44 15.14
14.37 26.39 -26.39 10.79
14.57 -71.78 -50.26 28.8
13.44 -32.49 -30.12 -12.32
14.47 -8.36 -26.44 -6.93
12.05 -41.85 0.34 -6.5
14.89 -25.52 12.04 -22.07
12.85 -48.3 -43.0 6.58
11.73 -5.25 -17.43 23.82
15.25 15.4 25.68 -14.09
18.79 -2.09 -42.22 -2.09
14.03 9.42 13.29 8.3
13.09 -27.29 12.98 -21.28
12.56 -1.47 -12.33 -6.19
13.72 -54.98 -46.98 34.06
13.04 -65.52 -34.97 45.74
11.73 -27.88 -57.52 4.57
14.45 -59.51 0.31 -24.8
13.68 -44.39 49.51 -46.45
14.85 -58.27 55.12 -41.06
14.44 -4.7 16.6 -19.18
14.57 -61.59 19.07 -26.89
13.41 -32.33 -41.2 22.59
12.65 5.25 -5.14 -1.7
14.01 -28.09 6.06 -17.03
12.6 9.66 7.02 -0.6
13.55 19.36 -47.11 -35.55
11.52 3.04 -52.94 -7.19
12.38 0.4 -56.29 -16.32
12.34 4.75 -11.69 -19.83
11.92 -142.81 -85.83 132.12
11.78 -79.24 24.49 -43.29
13.55 31.04 -29.46 -22.52
11.18 33.41 -49.83 -3.62
14.82 39.53 -10.61 -3.64
9.89 -54.59 -33.32 16.24
14.91 -61.42 27.45 -57.98
12.22 -11.26 32.48 -21.48
14.91 -7.25 -17.5 -21.67
13.37 -1.89 -55.35 -19.65
13.14 -10.59 -3.73 -16.67
12.64 17.95 -38.03 -2.24
14.46 -25.5 -23.85 -32.39
13.52 -3.43 5.34 -16.01
13.16 -7.81 13.97 -5.8
13.8 -11.77 9.05 -18.38
14.31 14.52 -22.97 -13.61
12.57 -27.8 -24.61 1.08
14.58 -18.43 -46.78 5.58
11.0 -57.74 -56.82 37.11
12.84 -5.11 -48.01 -10.31
13.52 -12.37 -39.85 -3.9
14.59 -14.95 7.43 -27.46
14.4 7.3 -28.8 -23.69
13.94 -36.88 5.64 -17.48
14.83 -16.56 -40.16 -18.63
13.38 -17.74 -11.98 -4.64
10.09 -8.7 4.43 -11.06
14.75 -24.17 38.5 -14.29
11.47 -21.98 -50.26 6.76
14.05 -28.09 -5.56 15.59
14.07 -13.2 -12.48 1.15
15.23 -20.21 -25.2 22.87
13.7 -18.82 -22.77 5.68
15.41 -14.05 -11.46 -2.44
10.93 -54.39 -45.96 44.66
13.98 -31.42 -30.14 7.81
11.62 -28.8 1.65 9.04
12.14 -36.62 -20.86 17.08
14.29 -24.29 -36.12 2.07
13.19 -36.56 2.18 -16.65
13.97 -20.91 21.98 -24.18
11.93 26.55 -34.21 5.9
11.77 2.4 -46.55 -2.01
10.33 -73.32 -43.34 11.09
11.71 -32.49 1.76 -15.84
12.67 -32.68 -0.71 12.03
12.78 -5.57 -5.39 1.22
15.56 -62.74 -36.0 13.58
15.99 -17.04 -24.64 4.03
14.39 -39.53 -27.0 -6.75
14.99 -27.47 -29.77 -18.62
12.14 -31.73 -51.59 9.36
13.18 -13.6 -42.82 -0.31
12.2 -32.04 -31.94 4.4
11.88 -19.59 -25.08 -10.88
10.97 -50.41 -45.31 14.37
12.59 -23.01 -37.06 -3.82
14.16 -39.54 -28.91 -2.39
11.84 -96.44 -57.99 61.09
10.22 5.03 -37.63 -11.42
11.52 -31.4 4.8 -16.53
12.83 -4.87 -11.58 -5.8
11.26 -3.02 -16.92 -4.88
13.37 -20.66 -26.25 -6.98
14.06 -19.04 -10.73 -14.87
14.06 16.94 -34.28 1.34
13.75 -4.57 10.8 -33.69
11.49 -32.93 1.02 -9.99
9.92 -19.0 -21.33 -12.09
10.84 -56.82 -12.63 -10.84
10.59 -73.17 -19.78 2.27
13.34 -39.78 10.55 7.43
14.24 17.78 -20.23 -9.7
13.06 6.2 -37.43 -23.91
15.2 -74.48 -37.73 10.12
12.34 -47.21 -66.86 25.0
13.02 -60.69 50.63 -25.04
10.92 -103.84 -26.58 40.6
15.06 15.67 48.03 -6.99
13.01 2.62 -13.1 1.36
13.97 8.02 -50.84 -4.45
11.63 -33.45 -6.74 -4.61
14.87 -12.11 31.34 18.1
11.31 12.73 -35.39 -5.01
14.26 35.56 -21.65 -10.19
16.09 14.24 -23.54 -0.51
10.88 -44.78 -16.71 -8.47
14.34 -4.99 18.78 0.72
15.0 -13.69 32.68 -14.4
14.03 -33.93 22.67 -18.28
14.42 -7.15 -19.95 1.39
14.82 -35.32 26.39 -25.32
13.31 -20.09 25.66 -9.6
11.86 -13.46 28.8 9.89
12.29 0.69 -13.68 4.17
14.63 -13.41 34.61 -9.73
13.25 11.59 -37.95 -1.94
11.22 -36.61 32.82 -33.39
13.91 -14.59 35.7 -23.11
12.63 -21.76 12.23 5.11
13.61 -1.47 -7.17 -1.65
13.43 -23.9 -46.78 14.98
12.52 -7.29 31.08 -11.28
15.31 0.56 -19.15 4.59
13.55 10.88 -5.93 -8.76
14.62 -5.14 34.64 9.11
14.36 -16.76 -13.57 -7.57
10.48 -20.74 2.2 -15.15
12.67 12.74 -78.51 -24.32
14.56 -43.14 -37.75 14.29
14.85 -1.4 -18.85 -0.79
14.84 -16.85 28.11 -18.73
16.92 14.75 -1.32 2.15
14.14 -80.34 -46.48 70.35
14.2 4.76 -14.91 -5.37
15.37 -2.07 -25.72 -2.76
16.23 0.56 -39.21 18.11
12.38 -41.7 29.48 -34.95
14.53 -32.8 -11.65 -2.71
12.97 6.88 -2.27 9.23
12.83 -63.15 -55.25 27.95
13.9 -17.74 -14.07 16.45
14.98 -8.07 -30.86 10.15
15.01 -23.99 11.3 7.87
16.04 -36.46 -41.44 10.79
16.06 -8.28 -31.9 -0.96
15.0 -13.85 -8.21 -11.5
14.52 -70.78 -52.17 34.4
14.84 -59.58 9.81 -29.09
15.49 1.89 25.58 -13.04
14.29 -23.23 -31.3 20.12
13.77 -32.44 -27.12 -12.79
15.28 -29.35 -1.48 13.54
14.11 -23.67 -28.65 30.51
14.0 -20.13 21.5 18.17
14.26 -18.52 -30.72 16.2
15.18 -14.27 -41.24 19.13
15.48 -58.31 -47.94 23.98
13.11 -26.66 -23.57 25.99
15.47 -60.88 -37.35 17.46
15.06 -31.6 -26.46 5.16
15.01 -33.69 -23.45 16.03
12.91 18.3 17.07 6.35
13.26 17.03 43.42 -11.65
11.82 32.93 11.74 27.27
13.16 -5.69 4.99 27.1
13.15 -32.31 -22.64 10.93
15.21 0.5 0.39 -16.2
12.34 30.03 -40.09 -21.44
11.72 46.37 4.34 0.41
13.83 25.97 2.15 -1.1
12.2 -44.62 13.78 -38.87
11.94 -22.9 -27.09 -5.92
12.39 -27.7 12.83 -4.34
13.09 -45.99 -1.87 -4.29
12.25 -16.69 0.18 -8.48
11.62 -18.79 30.83 7.44
12.67 -23.43 -27.1 5.73
13.89 -16.57 -19.6 19.67
13.79 -19.38 -43.36 5.35
13.92 -35.37 0.29 -6.49
12.01 23.75 32.63 21.64
11.74 -32.71 8.07 -12.54
11.23 -10.52 39.86 3.6
14.25 -98.68 -53.56 59.77
15.55 12.82 -51.59 -15.67
15.0 19.77 -51.1 -11.76
12.37 -55.58 -15.22 45.88
13.15 -37.06 -39.18 -10.33
13.35 31.71 8.66 -6.28
13.4 -53.96 -39.24 9.79
16.56 -32.3 -51.56 30.44
14.16 -37.75 -17.19 24.46
11.76 -18.37 -53.2 19.4
13.06 -15.22 -9.81 19.19
17.04 -8.81 9.68 8.9
13.99 10.41 -9.97 1.24
14.63 16.38 -24.75 2.13
14.63 -18.25 -54.4 20.98
13.15 -61.41 0.81 4.86
14.64 -5.32 -28.26 -10.31
17.29 -1.73 -39.61 6.68
14.93 -3.53 -40.4 13.82
13.4 22.83 8.74 3.33
9.96 -36.92 -24.17 -12.93
10.6 2.96 -32.56 -11.0
14.62 -40.44 16.15 -27.93
12.09 -10.68 9.41 -7.57
13.55 -9.31 32.9 4.45
11.71 -16.86 22.3 -14.82
13.29 -10.96 9.34 -0.27
13.37 -4.08 -17.57 1.8
11.96 -32.75 -27.16 13.1
12.37 3.04 -4.94 -2.85
13.43 -35.88 -14.59 7.69
15.32 14.23 0.58 1.3
15.83 3.98 -54.0 -2.88
15.41 9.5 -62.62 -17.27
14.21 10.83 5.14 4.25
12.44 -46.64 -23.0 -14.04
14.84 -0.35 -34.65 8.52
12.98 -52.76 -7.35 -3.27
14.03 -23.86 -32.84 10.4
13.94 -30.76 -3.24 9.68
13.55 30.29 -35.84 -14.83
12.04 6.89 13.43 2.29
14.37 -34.38 -11.48 2.28
13.18 -40.78 0.04 -18.3
14.64 3.43 -49.71 -1.56
12.11 11.28 -2.14 10.31
13.38 -29.7 -2.36 -26.46
11.31 -61.07 32.22 -42.13
12.29 -49.81 23.41 -22.26
11.75 -33.52 18.73 -8.05
11.79 -33.52 9.06 -18.27
11.51 -16.44 9.67 -13.94
12.83 -44.67 0.16 -11.63
12.76 -50.91 2.55 -15.46
12.04 -44.69 24.14 -28.21
12.94 -36.38 19.81 -9.69
13.89 -36.1 36.29 -24.56
12.56 -16.99 -45.99 9.34
13.26 -31.9 40.5 -31.31
14.47 0.83 -5.33 -19.67
13.61 -53.41 8.51 -27.88
10.89 -66.91 42.18 -38.16
13.3 -41.4 18.23 -21.86
13.46 -26.25 -5.28 -4.84
12.96 -34.67 31.61 -5.05
14.35 -27.71 23.6 -9.38
11.59 -50.42 -6.06 -17.71
14.16 -36.79 26.81 -9.99
13.41 -13.45 10.51 -12.22
12.56 -0.5 0.71 13.24
13.2 -41.26 20.68 -18.89
13.03 -35.64 1.69 -2.36
11.94 -52.75 37.53 -34.21
12.37 -50.71 25.07 -27.07
11.91 -22.67 32.72 -3.17
11.55 -34.73 -7.65 -12.94
13.07 -15.4 -7.6 -0.7
11.47 -31.06 15.7 -6.52
12.75 -49.94 2.45 -12.69
11.3 -55.12 42.01 -35.07
14.18 45.2 -63.69 -26.36
12.73 17.78 46.72 -6.26
13.51 -1.72 -3.87 6.28
13.84 0.42 -15.1 0.72
14.27 -72.88 -5.85 20.8
13.22 -3.64 46.01 -1.98
15.28 40.04 34.5 22.61
14.42 -13.99 27.85 12.11
15.98 -27.87 -23.39 -14.02
13.97 -24.05 1.24 4.6
12.32 -13.52 12.34 -5.2
14.89 -41.29 -57.8 42.6
13.67 -20.27 1.9 19.19
13.66 -33.0 -1.93 31.36
13.44 -45.08 -10.5 35.2
11.19 -36.64 -25.9 21.22
13.81 -25.26 -11.24 18.91
15.62 -16.56 -0.28 4.3
13.52 2.07 10.17 15.44
12.09 -99.24 -32.87 31.34
14.59 -51.42 50.48 -10.89
14.67 -9.85 -10.69 9.34
15.6 -15.98 -54.18 0.83
15.2 -16.26 13.22 -22.06
15.09 -50.47 -55.08 13.38
11.44 10.42 -49.74 -9.84
12.77 -93.8 -60.78 75.43
13.2 51.66 -58.89 -19.34
15.5 -34.76 -35.71 14.04
15.58 8.59 -13.69 -15.95
16.91 23.59 -17.59 -2.9
12.53 -35.8 54.12 -16.36
14.41 -12.74 -43.22 17.76
11.73 -45.12 15.32 -5.13
11.26 -14.71 5.19 0.84
13.97 4.37 -26.28 30.7
12.66 -66.17 30.96 37.95
14.86 -16.7 10.09 -23.93
12.9 -21.95 52.93 -22.1
14.94 -9.24 0.76 -13.2
14.35 -14.67 35.81 -5.47
13.67 -26.16 -34.33 18.36
15.39 1.71 -74.18 20.15
13.5 -56.48 -51.08 40.1
12.9 -23.46 -13.15 -12.49
14.02 -27.36 -0.27 -12.82
13.73 -6.14 -21.61 0.9
14.74 -9.98 -64.55 -4.21
12.71 -98.74 -47.98 50.4
14.46 -18.32 -17.01 23.09
13.52 2.12 -17.71 12.47
13.69 37.73 -18.2 -10.77
14.94 -18.97 -43.74 10.95
12.11 -23.91 2.33 -3.5
14.9 -28.13 17.77 -18.36
11.7 -24.55 -18.36 -23.18
14.21 -19.07 9.54 -25.5
13.44 -13.16 -16.34 2.86
13.82 -32.12 -23.77 -3.86
11.78 -20.37 59.93 -24.31
14.16 -12.17 -8.52 -14.67
12.58 -18.27 23.57 -18.56
12.43 92.73 -71.6 -69.89
11.66 -79.74 -7.65 -25.26
14.13 -25.71 -20.57 8.93
12.05 -6.98 -39.58 7.85
14.9 -13.64 -26.85 4.24
13.31 -45.24 -37.16 -10.8
13.03 -2.07 10.49 2.06
10.8 33.33 -47.78 -8.26
14.48 -12.25 -34.15 -8.21
12.21 -41.21 -43.14 30.06
13.61 -46.59 -3.94 48.47
13.9 -8.48 -23.73 5.21
14.57 -34.74 -6.58 5.58
12.59 -28.5 -52.9 19.44
10.79 -17.47 -47.05 16.77
14.83 2.68 -9.3 -3.88
11.31 -41.95 -27.63 45.26
12.58 -21.01 41.95 -28.46
14.85 34.67 -24.79 -27.79
12.41 7.77 -15.87 -20.44
14.15 -23.63 -58.97 11.04
13.97 -54.46 16.82 -33.79
14.51 26.94 -61.26 -18.13
12.79 -39.45 3.66 -15.83
12.5 -28.25 -25.34 -8.74
14.81 -11.74 -13.33 5.13
14.66 4.61 -19.38 6.86
14.56 31.97 7.41 -5.03
13.94 -92.17 -41.06 34.5
16.41 -16.92 -15.07 28.75
11.48 15.7 -29.6 -17.61
12.42 -32.37 14.12 -14.11
13.63 -13.27 -16.6 -3.08
12.37 6.33 -41.92 12.63
13.54 -25.51 6.8 -9.19
11.42 4.33 8.04 -15.45
14.54 12.22 24.53 10.72
13.69 -11.65 31.18 -6.55
11.54 -49.47 -53.35 25.01
12.43 0.17 -11.01 -0.5
17.16 -64.23 -57.88 35.68
12.88 -0.53 -2.28 -15.84
14.51 34.9 -24.45 -4.01
12.29 -11.65 -40.53 9.26
11.5 -31.6 -9.51 -12.3
14.81 -23.76 0.36 -6.14
9.63 0.61 2.82 7.28
12.58 -19.61 28.22 6.07
13.11 83.53 -82.69 -78.93
12.62 -24.14 -11.18 -3.71
14.48 -1.36 33.63 -5.18
13.74 -4.03 4.72 2.9
11.79 -19.17 -13.72 -6.81
12.82 17.67 -71.45 -9.36
12.62 5.28 12.49 8.26
12.98 -17.98 26.74 -9.94
14.09 20.6 -9.11 1.83
12.56 -8.57 57.08 -4.4
12.06 -0.26 -65.19 0.17
10.97 -3.03 -22.79 4.27
12.39 3.85 -41.59 3.37
12.75 -21.05 -46.23 6.58
15.41 -4.69 1.94 1.13
13.75 2.47 -37.65 2.83
14.99 7.1 -69.63 -5.94
12.58 4.75 -7.88 -15.57
14.33 -19.64 -14.22 5.13
14.75 13.55 -48.84 -2.9
12.34 -51.03 20.63 6.06
12.87 -44.63 -33.35 4.78
13.77 -40.38 -49.78 -23.3
9.97 14.97 -68.05 -16.49
15.47 0.16 3.72 -7.94
13.38 -42.16 -49.88 5.46
14.41 -34.97 -25.53 -12.56
13.29 -20.64 -22.13 0.61
13.85 -36.46 2.02 -5.57
14.82 -9.24 4.58 -4.61
13.35 -22.23 -27.35 -20.43
13.38 -28.87 32.99 -41.03
14.49 -15.83 -33.43 -17.16
13.51 -36.15 -14.57 -8.46
14.79 -20.23 -15.93 -7.88
13.51 -39.97 13.11 -19.43
12.18 -8.77 -9.37 -19.62
14.6 -3.59 20.75 -15.25
11.28 0.26 19.56 -20.05
12.85 -25.77 34.96 -36.88
10.37 -79.92 -54.18 36.91
12.59 -22.0 0.13 -14.46
14.5 -21.38 -34.91 -9.2
13.13 -19.27 7.04 -26.18
14.83 -6.31 -33.06 -19.05
14.05 -53.04 -30.33 4.88
14.96 -5.96 1.07 -6.34
12.38 -49.63 -3.82 -7.57
12.32 -32.33 26.47 -13.81
13.86 -30.25 -40.4 -7.61
13.84 -44.36 -24.17 5.09
13.69 -31.2 -51.97 2.17
13.66 -27.73 5.82 -26.62
11.34 -9.28 -40.57 -2.92
15.18 -8.92 -48.66 -7.56
13.85 -32.88 -80.34 29.62
15.06 -6.31 -41.42 6.14
14.99 -1.54 -15.78 -17.56
15.09 -10.39 -1.63 -7.03
13.53 -15.3 -25.32 -6.74
12.02 -14.14 -19.76 21.3
12.6 -38.53 -29.17 9.05
13.0 -76.46 -68.41 59.73
14.34 -3.47 -22.85 -11.5
12.2 -20.89 -14.98 -3.28
11.61 -9.99 -65.57 11.8
15.74 -17.67 -25.43 -2.56
12.71 -86.24 13.39 17.15
14.2 -66.26 2.89 16.62
13.41 -69.4 19.43 30.77
13.32 -90.57 -5.9 23.43
11.81 -50.98 7.94 -42.44
14.87 -27.43 -23.89 -21.71
10.71 -34.18 -1.53 16.67
15.71 -68.98 -69.24 33.38
12.23 -33.48 -30.7 17.41
15.72 -45.17 24.07 -9.57
15.32 -49.66 -50.57 29.95
14.73 22.96 -25.11 -14.59
16.97 -29.24 -43.1 16.21
16.07 19.21 -10.96 -9.13
16.18 18.69 -34.12 -5.79
13.73 14.79 -51.3 -7.19
14.7 -49.96 -61.1 24.42
13.77 -17.48 4.94 -9.26
16.0 -6.24 -28.68 34.01
14.79 -26.85 -27.18 -16.28
16.91 6.04 -45.8 -5.98
15.37 -35.29 -37.83 29.39
15.32 -14.92 18.62 -18.01
15.49 -12.77 -34.52 11.97
16.51 -6.03 -14.54 -11.73
12.81 -68.19 -52.01 16.58
14.97 -5.52 -25.07 -5.65
14.54 -42.5 -18.06 -7.64
18.51 0.09 -46.71 11.24
13.5 -57.57 -3.67 49.42
13.8 -50.79 -13.31 11.16
14.26 20.67 29.19 -2.91
10.99 -27.45 14.99 -14.89
13.99 -78.34 -49.04 65.8
13.26 -16.03 -9.37 21.98
14.64 -1.09 -56.53 -4.72
13.74 -8.56 -28.84 -1.98
13.56 -49.57 56.22 -11.06
14.88 3.96 -10.41 9.71
14.28 -52.32 34.86 -31.12
13.05 3.93 -27.42 2.13
12.3 -9.99 35.87 3.53
15.95 -29.97 -15.88 22.01
14.66 42.25 -38.05 -13.07
15.62 33.08 -21.95 -3.72
14.8 -40.68 -37.04 25.45
13.44 -67.82 58.71 -44.34
14.5 -39.99 4.94 -17.28
14.35 -44.32 -2.16 -21.81
12.58 -40.43 46.76 -17.91
13.83 -41.59 -0.15 -0.73
12.2 -18.52 -49.68 10.86
14.58 -46.99 9.19 -6.85
14.56 -55.82 46.31 -29.92
10.7 -34.22 -35.88 1.67
11.91 -47.07 -15.31 -17.95
13.95 -25.34 8.04 -10.83
13.22 -65.81 -12.6 -12.07
13.06 -27.83 7.54 -23.23
14.33 -35.0 -1.94 -6.64
12.45 -47.19 36.09 -30.88
14.06 -45.89 -4.45 5.78
13.28 -52.16 7.03 -17.27
13.93 -1.58 8.33 -14.28
12.93 -22.35 44.32 -8.55
14.86 -52.71 30.92 -27.91
13.41 -79.98 4.76 8.28
14.59 0.66 27.26 19.95
12.92 -52.49 9.89 -0.45
12.37 -40.54 18.29 -38.95
13.62 -14.12 -20.51 -1.97
13.23 -14.2 27.51 -9.78
12.74 -9.35 38.17 -21.92
12.98 -16.19 -20.41 -3.13
14.54 -34.56 -34.39 -0.5
15.15 -50.59 -75.49 24.01
15.16 -13.43 -15.13 -2.99
15.93 -61.87 -6.5 -13.88
12.9 20.19 -3.68 14.73
13.7 19.16 2.65 10.07
11.69 -38.65 -41.86 -21.81
13.9 -21.58 -0.14 -33.26
13.27 -19.26 44.02 -18.75
11.24 -49.19 24.06 -36.01
13.64 -15.98 -7.65 -13.67
14.58 -13.65 -2.42 -15.6
15.98 23.41 -46.66 0.68
10.36 -65.47 -16.22 30.23
12.6 -26.41 -2.08 25.67
12.58 23.06 14.09 20.67
11.47 -54.17 -1.15 -7.67
12.87 -25.72 -11.57 18.64
11.96 -17.23 -7.18 13.28
13.1 -0.2 -10.76 4.06
13.97 -25.7 -45.33 8.04
14.57 -40.29 -23.04 -12.27
13.32 -39.54 20.24 -13.77
13.41 -55.14 -63.81 4.49
12.25 -31.56 25.88 -14.61
14.2 -36.46 -39.16 -13.05
11.67 -43.05 15.69 -0.57
12.63 -41.95 10.06 -35.32
13.15 -26.72 22.26 10.03
10.39 -61.4 -20.38 32.5
14.85 -2.9 -23.6 3.39
15.57 -9.26 -19.8 -3.26
14.82 27.08 -36.99 -9.09
11.96 -37.47 -22.92 -44.37
14.63 -18.58 2.33 0.29
14.37 -46.0 6.55 -21.58
11.14 10.64 -46.89 12.51
12.1 -26.83 29.22 -19.4
12.84 -6.37 29.71 -0.67
13.45 -22.64 -40.9 13.32
12.9 -45.28 13.65 -15.42
13.68 18.54 6.28 11.73
14.48 -28.63 -28.42 6.27
14.07 -6.74 3.04 6.92
11.72 9.29 4.34 -12.77
15.66 5.48 27.88 -2.06
12.94 6.8 55.93 15.42
14.66 -6.78 -7.58 -9.46
13.82 -14.72 -20.68 3.68
12.03 -9.19 -41.57 -2.2
14.49 4.37 -30.01 -17.76
14.99 -53.33 -42.57 27.31
14.79 -39.84 7.98 -10.26
14.21 4.02 -3.23 9.95
13.32 -21.1 -7.99 2.98
12.33 -56.77 22.34 -17.22
13.55 -30.22 -0.17 -5.17
11.58 -65.34 -17.85 4.38
13.99 -42.11 48.16 3.29
10.92 -65.09 10.3 -6.74
14.91 -13.11 6.17 -15.81
9.76 -81.32 -20.12 -11.44
17.13 -42.33 -31.48 18.16
15.09 -35.57 -43.56 38.66
14.89 8.91 -8.32 18.11
14.39 -58.08 -11.44 -3.99
15.17 18.8 -24.77 -2.78
14.29 -6.92 21.88 -9.64
13.97 -9.06 -35.78 2.57
14.49 -11.62 28.92 -6.62
13.38 45.26 -34.89 -13.32
13.2 -48.01 23.66 2.77
17.24 23.93 -28.96 9.04
12.11 -41.77 1.27 -26.75
14.65 -64.63 -6.28 -10.23
12.58 -12.18 -29.8 -4.99
13.09 -23.58 -14.72 -7.06
13.53 -47.47 39.81 -43.64
14.62 -44.04 15.42 -27.55
12.41 -45.65 4.47 -0.9
12.66 -54.38 -29.81 -3.76
14.86 -53.66 -34.89 7.15
14.06 -14.61 52.18 2.53
13.28 -51.45 -27.34 -10.48
13.74 -44.38 6.11 -23.77
11.87 -60.61 39.12 -50.38
11.61 -59.43 10.16 -39.57
12.92 -25.93 6.17 -15.63
13.79 -15.74 -19.79 -15.33
13.62 -24.53 -43.85 12.17
14.91 -10.53 7.55 -17.51
13.37 -42.41 -5.01 -15.6
13.48 -14.13 -5.11 -15.33
13.56 -9.74 -13.95 -17.34
13.69 -17.24 -13.24 -21.78
13.41 -23.33 -5.02 -9.71
13.26 -31.6 -12.54 -17.99
14.38 -23.11 -2.59 -29.18
13.19 -47.9 -7.95 -27.83
14.93 -24.77 -47.23 -16.79
13.18 -13.53 -34.05 -13.99
14.86 -11.71 30.26 -9.85
11.93 -59.9 -1.73 -12.22
14.59 -17.02 9.18 -11.87
13.67 -10.58 39.43 -32.53
14.61 -27.33 -45.46 -11.4
13.63 -4.96 -30.88 -14.45
13.5 -24.08 14.86 -22.57
14.04 -11.96 15.27 -8.3
14.75 -1.94 -26.72 -27.81
11.98 -41.68 -33.03 -5.66
14.8 -14.02 -24.41 -8.61
14.48 -19.64 11.44 -27.16
14.98 -47.79 -12.24 -7.55
12.47 -32.27 11.67 -13.42
13.87 -20.66 1.58 -19.08
14.14 -24.26 -13.79 -22.17
13.41 -21.2 -11.43 -24.52
13.66 -59.11 -12.16 -12.4
14.65 -40.84 -10.02 -28.7
14.93 -17.92 -44.17 -1.94
14.78 -14.73 -47.81 -14.27
16.4 -18.78 -0.9 -11.86
14.29 17.79 -17.76 1.77
15.35 -35.53 -46.96 10.5
18.29 -36.22 -46.67 6.76
16.22 22.21 -53.43 -20.86
16.31 37.01 -51.73 -32.37
13.95 16.88 -51.67 -8.07
17.37 -13.93 -16.7 1.05
14.77 36.2 -34.97 -16.81
17.78 -57.56 -74.91 38.76
12.89 -54.11 -31.51 6.03
13.79 -45.92 -27.39 -14.66
13.46 13.51 -46.1 1.81
14.55 -41.64 -24.45 16.34
13.63 7.85 -11.55 1.39
13.61 -38.14 -11.98 -7.13
13.7 4.67 56.99 21.12
14.32 30.63 45.73 9.34
12.94 -51.76 -9.38 56.35
13.87 -29.44 -23.24 35.43
14.77 0.79 -22.89 -2.12
11.82 21.16 23.74 -7.83
13.7 43.89 -31.6 -16.21
12.25 -40.36 -27.74 17.76
16.19 -46.26 -14.73 8.33
14.21 -16.66 15.96 14.68
11.45 -18.11 5.15 -1.17
16.08 -7.52 -12.14 -3.1
15.59 -22.15 -27.37 13.27
14.35 -20.36 3.98 11.39
14.91 -27.32 -12.84 4.41
13.8 -2.36 -11.11 12.29
14.11 -22.33 -11.49 -3.89
13.96 -12.5 -39.48 5.47
14.54 -3.65 -13.57 7.76
13.83 -59.45 -44.27 39.66
9.89 86.82 -69.34 -41.66
10.62 -27.19 24.97 -18.06
12.98 13.53 53.05 24.67
13.58 -34.26 43.41 -6.21
13.65 -38.36 -17.64 1.07
13.86 -47.32 -16.94 -19.9
13.09 -58.85 12.15 -31.96
14.05 24.99 5.18 17.05
14.7 -66.95 -54.23 24.5
11.57 -64.22 -43.98 20.7
12.22 9.01 3.12 -10.35
12.64 -48.11 -33.57 8.16
13.11 -29.56 -42.72 1.37
12.35 -40.79 -37.09 2.67
13.39 -24.67 -28.08 -6.3
13.71 -42.65 -54.9 15.4
12.81 -27.85 30.11 -36.04
14.26 -42.75 15.03 -24.47
11.12 -44.09 -7.93 -6.03
14.9 -7.58 -10.43 -17.53
14.49 -39.77 -63.95 6.44
12.34 -57.75 -38.69 15.87
13.11 -49.68 -12.48 -2.78
14.87 -16.31 -34.37 -17.06
14.38 -24.89 -26.08 -26.85
13.42 -42.2 -26.29 -18.66
13.64 -77.73 -29.16 43.01
13.41 19.54 38.78 -6.48
9.89 -40.18 28.48 -1.03
13.84 -26.2 -5.82 -11.86
15.82 18.83 -40.15 -7.24
12.68 -1.62 -5.35 7.35
13.46 -12.27 19.88 2.44
13.84 -20.56 -0.14 -23.13
12.71 -24.34 -2.17 0.83
12.43 6.1 -10.67 -2.2
12.6 -42.5 -17.41 -6.35
14.49 -69.49 -48.74 61.34
12.6 23.99 30.67 -12.22
14.33 -58.54 4.72 12.79
16.29 -43.38 -37.84 9.51
11.08 -43.31 17.97 0.59
14.21 27.41 1.55 -14.11
15.6 0.84 11.09 13.37
16.35 -26.81 24.87 -14.95
14.02 8.25 24.28 -18.76
13.28 -8.75 45.37 -9.24
16.94 9.05 29.85 -1.06
12.78 22.1 -11.22 -22.42
13.53 -61.77 -47.63 19.33
12.55 -110.9 -12.53 45.18
11.27 -14.76 -5.52 15.09
15.79 -10.52 -36.09 1.68
11.26 -39.41 14.6 -7.94
14.29 -14.73 6.54 -1.14
10.73 -1.95 -59.63 -1.13
14.59 5.45 -61.34 0.04
12.16 -20.88 -17.1 -18.9
15.5 -39.02 -49.87 24.04
12.36 -32.76 -11.18 -2.68
14.33 55.45 -80.2 -71.35
13.84 -14.32 -36.18 -19.24
14.87 -12.05 -0.43 -9.89
15.57 -13.12 -7.59 -9.76
13.53 16.66 5.46 -15.4
13.96 -17.04 -0.39 6.46
13.4 2.13 26.47 4.22
