# Supplementary material for: De novo design of immunoglobulin-like domains
Source: Nat Commun. 2022 Oct 3;13:5661. doi: 10.1038/s41467-022-33004-6 (PMC9530121; doi:10.1038/s41467-022-33004-6)
Supplement: Supplementary file 6 — Source data [file 41467_2022_33004_MOESM6_ESM.zip › FigS4b.txt]

# cross_beta_twist arch1_twist arch2_twist
1.46 3.30 -13.35
-22.33 -22.44 -22.08
5.88 12.36 5.29
9.27 5.82 1.13
-17.70 0.13 -5.84
4.57 3.94 -6.03
-1.33 3.84 -11.45
8.55 16.48 -0.68
5.22 8.57 -8.52
-0.12 13.04 -8.79
11.77 5.20 8.65
7.52 12.39 -3.15
11.63 14.59 -2.38
10.71 18.43 9.01
-14.99 0.31 -5.34
-12.39 -1.18 -9.93
-4.82 -8.39 -12.20
-2.47 5.67 -2.21
14.13 9.54 9.61
5.48 -4.65 9.89
-2.67 -16.11 1.36
-17.10 -16.96 -15.25
-19.65 -40.46 -12.07
-46.47 -44.49 -39.15
-46.55 -47.89 -35.05
-46.98 -32.09 -39.80
-16.07 -16.29 -26.19
-37.92 -43.69 -31.40
-45.21 -40.06 -52.70
-45.87 -34.42 -43.22
-22.56 -36.62 -15.06
-22.41 -34.89 -17.21
-37.84 -38.38 -28.98
-34.32 -43.81 -26.87
-8.34 -6.07 -28.12
-24.62 -39.54 -11.66
-37.01 -23.70 -48.58
-30.30 -23.37 -31.20
-47.47 -42.63 -58.32
-17.15 -15.18 -33.03
-38.96 -36.26 -36.64
-31.74 -24.31 -39.25
-39.86 -48.20 -36.09
-17.74 -16.73 -22.26
-37.54 -44.54 -25.17
-39.61 -31.53 -32.86
-27.25 -41.85 -28.57
-48.67 -41.97 -33.92
-44.73 -38.51 -45.99
-14.61 -11.04 -22.93
-19.42 -23.95 -24.77
-29.02 -24.24 -39.71
-45.48 -46.98 -30.96
-18.53 -17.72 -40.39
-42.28 -54.23 -19.40
-33.89 -18.85 -36.30
-41.04 -31.46 -33.19
-23.11 -45.93 -10.28
-34.16 -24.55 -46.21
-10.93 -18.15 -0.38
-22.97 -40.79 -16.43
-26.89 -18.50 -30.30
-51.07 -36.53 -52.40
-49.43 -48.28 -35.90
-32.12 -24.97 -42.78
-5.16 -17.14 -2.00
-24.18 -43.31 -18.70
-34.91 -24.41 -36.93
-24.70 -26.38 -28.30
-43.35 -40.12 -37.81
-31.17 -28.12 -35.94
-13.96 -8.47 -29.94
-11.03 -8.66 -14.73
-9.68 -0.65 -21.63
-1.02 4.23 -2.88
-32.00 -38.56 -20.84
-33.66 -31.28 -37.70
-36.70 -32.09 -32.24
-35.08 -53.62 -14.53
-29.24 -34.01 -32.57
-16.31 -15.35 -17.26
-9.98 -1.73 -29.43
-38.02 -29.22 -35.72
-34.04 -20.12 -38.00
-29.42 -24.52 -38.21
-30.87 -27.42 -27.50
-17.17 -14.76 -16.45
-29.54 -23.25 -35.32
-21.58 -34.78 -17.07
-29.07 -54.25 -21.36
-23.04 -38.78 -8.52
-32.41 -32.75 -33.76
-37.48 -30.52 -40.14
-48.34 -50.84 -38.19
-37.25 -29.47 -50.46
-24.00 -22.02 -30.63
-31.83 -38.40 -27.37
-44.66 -46.10 -43.43
-40.26 -35.76 -42.32
-22.46 -18.26 -23.20
-29.49 -47.46 -17.62
-47.49 -34.30 -36.83
-33.17 -42.85 -25.10
-37.42 -47.08 -29.89
-19.65 -27.91 -24.32
-32.84 -25.94 -37.36
-24.10 -30.69 -23.73
-15.75 -33.93 -10.91
-14.34 -12.96 -17.58
-44.75 -32.09 -45.79
-21.38 -7.30 -40.99
-22.61 -13.22 -51.43
-17.68 -31.58 -8.37
-18.19 -31.50 -18.40
-19.20 -16.80 -34.23
-41.68 -45.67 -42.79
-27.86 -32.73 -41.82
-30.03 -29.49 -23.85
-37.93 -41.14 -38.77
-42.70 -30.32 -44.63
-37.40 -31.15 -46.94
-39.27 -33.80 -42.08
-28.45 -27.49 -34.12
-34.12 -37.69 -29.06
-39.75 -45.97 -29.62
-22.26 -45.97 -13.12
-31.66 -33.39 -28.09
-35.89 -35.15 -26.26
-18.44 -30.23 -10.55
-38.19 -43.49 -37.33
-38.19 -44.20 -21.32
-28.00 -29.72 -23.54
-13.72 -17.25 -7.95
-26.40 -18.99 -37.07
-25.21 -19.10 -46.95
-14.18 -5.31 -33.02
-24.91 -19.41 -31.49
-50.24 -52.57 -39.10
-25.88 -17.14 -34.77
-40.10 -37.23 -37.68
-15.10 -3.80 -41.32
-36.42 -31.30 -44.21
-1.77 -16.46 2.43
-42.86 -55.82 -35.44
-46.27 -39.03 -41.95
-19.54 -32.43 -22.13
-33.59 -31.52 -37.70
-32.46 -24.09 -32.64
-27.48 -27.94 -43.67
-31.60 -39.20 -42.58
-37.54 -39.04 -35.52
-27.62 -41.39 -14.49
-43.53 -52.50 -34.91
-27.70 -24.78 -25.11
-40.28 -35.44 -31.20
-26.34 -33.58 -15.60
-33.61 -33.89 -37.52
-33.27 -43.07 -26.32
-40.12 -45.48 -22.68
-45.35 -55.70 -38.48
-50.39 -28.56 -54.95
-42.82 -35.24 -41.54
-24.02 -6.80 -24.20
-36.22 -32.64 -36.90
-23.69 -30.18 -27.48
-42.73 -24.19 -49.72
-30.04 -43.93 -26.14
-29.01 -48.04 -32.93
-4.77 -15.35 -11.08
-37.91 -42.35 -22.28
-29.79 -27.40 -31.44
-40.09 -39.23 -34.35
-24.63 -14.22 -37.34
-37.13 -33.25 -30.60
-22.88 -24.34 -32.15
-31.95 -37.95 -37.35
-31.14 -32.99 -33.49
-44.73 -38.23 -52.81
-35.66 -49.14 -24.69
-37.71 -37.12 -37.88
-46.29 -54.91 -28.86
-29.40 -40.72 -22.97
-28.23 -43.58 -10.13
-32.05 -23.35 -43.65
-29.02 -36.35 -15.38
-30.51 -28.66 -31.05
-32.65 -27.40 -27.45
-35.18 -39.23 -37.98
-22.54 -40.42 -17.35
-28.73 -49.23 -23.14
-26.50 -42.75 -7.63
-43.38 -35.52 -44.70
-58.69 -49.21 -39.93
-47.79 -46.31 -46.77
-43.00 -40.48 -36.74
-21.56 -14.86 -32.48
-22.46 -12.95 -29.95
-28.14 -22.69 -35.83
-40.97 -40.04 -27.69
-43.94 -32.09 -40.13
-30.37 -38.48 -32.42
-30.19 -25.96 -48.47
-43.41 -39.23 -19.73
-54.87 -36.67 -21.96
-46.20 -27.89 -24.94
-6.34 -1.98 -8.65
-15.03 -14.08 -23.04
-34.91 -35.45 -31.37
-33.46 -42.34 -33.78
-40.08 -44.14 -31.48
-20.91 -23.87 -22.12
-43.97 -45.20 -42.10
-29.07 -18.37 -39.99
-22.40 -21.71 -23.77
-37.66 -35.01 -39.84
-25.09 -45.06 -11.29
-36.08 -47.27 -37.02
-31.62 -33.12 -47.53
-13.15 -27.15 -15.59
-16.37 -17.77 -26.13
-8.00 -8.53 -8.81
-37.00 -17.46 -43.69
-34.28 -32.87 -28.05
-42.91 -35.94 -38.94
-30.24 -40.77 -28.57
-26.39 -45.44 -16.95
-30.53 -34.79 -43.71
-33.16 -32.80 -42.35
-15.33 -26.24 -16.78
-15.38 -17.58 -21.55
-36.67 -34.41 -29.75
-35.53 -51.56 -18.31
-37.39 -23.63 -44.96
-32.78 -22.47 -42.89
-32.00 -38.17 -21.36
-23.28 -31.79 -26.31
-24.29 -45.97 -28.34
-21.37 -26.82 -12.98
-42.46 -23.64 -56.12
-19.93 -13.44 -18.34
-42.08 -38.52 -40.29
-46.05 -45.03 -42.00
-25.88 -20.58 -29.86
-48.65 -33.99 -37.98
-31.48 -37.66 -36.40
-35.79 -21.93 -51.13
-26.66 -27.44 -34.38
-25.96 -26.74 -19.07
-42.86 -38.91 -29.92
-39.09 -48.44 -26.60
-10.27 -12.29 -19.48
-35.29 -29.62 -43.79
-28.01 -20.75 -27.83
-41.35 -55.83 -36.54
-30.16 -53.48 -10.02
-34.68 -18.31 -24.60
-65.91 -39.00 -45.99
-31.08 -23.75 -36.63
-34.85 -54.26 -29.40
-20.47 -13.38 -28.69
-11.27 1.50 -22.00
-47.66 -37.25 -42.76
-20.64 -38.92 -19.79
-55.27 -47.72 -41.35
-42.30 -46.29 -29.89
-8.74 -3.46 -15.44
-41.07 -45.02 -40.39
-28.48 -34.03 -37.37
-45.51 -44.34 -35.87
-43.79 -39.00 -41.49
-32.76 -42.09 -32.26
-51.22 -31.91 -46.31
-49.06 -37.22 -41.14
-7.43 -12.24 -6.90
-20.85 -25.39 -12.50
-23.37 -17.99 -38.13
-33.72 -21.75 -52.10
-17.59 -8.98 -20.40
-43.68 -40.87 -26.04
-28.50 -39.08 -15.22
-47.63 -40.05 -34.08
-35.98 -37.10 -31.80
-35.94 -28.57 -46.16
-32.31 -41.47 -31.23
-9.96 -5.27 -15.39
-47.86 -42.45 -48.22
-26.27 -28.04 -30.22
-33.82 -25.65 -44.83
-10.33 -13.14 -18.17
-25.45 -45.36 -15.18
-33.01 -25.06 -31.40
-24.41 -26.08 -32.97
-14.69 -19.80 -13.76
-19.74 -11.26 -39.64
-49.53 -34.41 -47.12
-34.27 -16.10 -51.11
-32.54 -19.39 -29.92
-30.94 -8.98 -7.02
57.03 -1.62 11.82
0.33 -6.90 -4.09
20.74 9.03 2.50
-16.75 -23.83 -10.39
2.67 -4.93 11.29
6.15 4.16 14.30
6.27 20.45 17.01
12.78 21.92 41.15
8.80 19.93 42.27
-9.53 -6.30 1.87
-4.65 22.81 16.50
-8.06 -6.19 1.70
-10.11 -9.87 -3.67
-1.89 -10.55 14.53
-3.15 8.18 -5.35
-0.19 -5.10 19.07
13.77 20.01 41.34
-13.45 -3.34 -6.38
5.96 -6.22 12.86
-8.25 -7.99 5.26
2.65 -3.20 32.95
-6.41 -5.45 -3.47
2.40 -9.22 9.15
5.88 20.37 18.47
16.98 24.68 46.23
11.02 14.62 38.48
-10.59 1.66 6.78
-9.30 5.59 5.06
-6.25 -5.95 -6.86
0.50 -6.22 12.09
-12.97 -4.56 -14.53
-4.37 -15.28 9.18
-2.91 -6.32 -6.54
-2.11 12.30 2.53
-0.27 -11.49 5.48
-6.85 -6.39 12.02
-5.19 -4.97 1.77
-9.88 -6.22 -15.13
-13.14 -1.01 -16.05
-5.92 -24.59 -7.91
1.92 -3.97 40.21
10.57 13.34 49.50
-11.31 -7.74 -2.06
-8.40 -10.04 -4.74
11.40 -2.04 30.12
-18.20 -15.50 -9.23
-1.58 -1.66 -9.01
2.09 -5.93 18.47
-6.57 -4.22 22.66
9.73 18.68 27.03
2.12 -2.89 30.14
-6.85 -18.89 -2.53
-2.02 -19.00 9.09
0.06 15.97 7.01
0.93 7.10 -13.40
-0.65 7.33 5.59
3.73 -10.31 38.30
1.13 -4.86 0.40
-6.70 -9.63 5.86
-7.19 -5.19 -8.14
-11.47 -15.08 2.30
-6.41 -1.18 5.50
5.35 3.28 25.54
10.88 5.93 37.99
6.66 -17.37 39.97
-13.23 -14.60 -14.29
6.45 0.90 29.91
2.44 -3.14 30.83
-4.40 -28.20 -1.77
-6.51 -10.53 -8.53
-3.66 -6.67 19.95
5.70 -9.58 51.64
-1.85 -9.19 15.28
-16.26 -12.33 -5.50
-5.25 -8.39 10.88
17.53 20.45 53.26
2.52 -3.83 16.69
-15.24 -9.68 -1.27
1.11 -7.76 31.33
-10.67 -3.77 2.21
17.74 -7.82 33.83
-19.16 -18.13 -13.52
5.84 -11.64 17.73
-10.80 -9.33 -20.44
-1.92 -8.05 17.58
-24.88 -12.73 -22.41
-12.14 -5.24 0.78
-19.97 -14.75 -23.80
-7.87 -5.41 -9.84
-11.68 -4.91 -6.41
-10.07 -11.68 -2.32
-0.88 2.61 4.84
-17.02 -10.88 -16.88
0.35 22.48 -7.42
-12.03 0.75 -16.59
-11.70 -9.72 -24.13
-4.71 -9.08 -8.01
4.11 -30.79 5.62
-23.13 -9.12 -16.29
-7.81 -10.14 0.13
-2.51 3.61 -10.14
-10.20 -3.73 -12.28
-15.29 -3.72 -10.40
-33.16 -20.85 -34.25
-4.93 3.44 -5.21
-17.82 -10.86 -20.58
-8.89 2.69 -11.99
-20.69 -27.48 -19.48
-12.53 -11.04 -20.71
-8.48 -7.37 -5.68
-0.54 -8.45 6.70
-10.82 -11.16 -13.02
-5.61 -2.71 -15.62
-14.54 -16.64 5.01
1.53 -1.31 -1.86
2.92 3.30 5.85
-8.05 -2.82 -8.64
-10.12 -11.04 -6.91
-14.59 -5.78 -13.14
-26.80 -11.37 -13.43
-14.77 -21.72 -12.37
-16.52 -6.61 -29.73
-20.25 -12.47 -15.55
-19.56 -13.08 -11.98
-3.65 -8.40 8.92
-9.25 -10.75 -1.54
-7.30 2.16 -19.83
-26.71 -13.63 -41.20
-10.76 2.25 -7.00
-6.83 -5.24 -4.96
-19.43 -20.52 -27.21
-7.08 -4.11 -13.46
-3.98 -3.14 -12.59
-0.55 0.28 0.60
-13.84 -13.31 -19.85
-43.06 -20.26 -49.80
-26.92 -15.40 -22.07
-8.47 -15.83 -4.85
-8.65 -1.20 -1.82
-19.17 -2.53 -37.18
-26.01 -6.93 -25.63
-6.27 -10.95 -6.64
-0.87 6.32 -6.88
-17.57 -5.16 -26.33
-6.96 -13.18 -11.74
2.97 3.27 -4.30
-11.63 2.70 -30.43
5.31 24.49 -4.17
-19.17 7.68 -23.76
-21.69 -14.81 -19.24
-13.51 -13.92 -12.73
-11.52 -0.83 -33.97
-22.11 -10.37 -25.14
-10.91 -12.12 -1.81
-4.45 6.63 1.76
-16.80 -5.84 -8.57
-21.44 -15.09 -23.42
13.73 -0.49 17.90
-6.82 -9.32 5.09
-12.92 -6.25 -9.13
-9.42 -2.50 -12.19
-24.06 -15.51 -29.42
-9.95 -17.26 -11.47
-21.92 -13.54 -8.96
-3.14 -4.12 -4.19
-27.42 -3.06 -13.97
-30.70 -12.29 -24.85
-6.67 -2.71 0.23
-2.84 9.36 2.21
-14.35 0.29 -24.54
-12.92 -12.62 -21.11
0.35 5.74 -3.25
-22.01 -6.21 -14.99
-6.40 -12.69 0.56
-12.37 -15.52 -11.73
-13.70 -3.56 -12.72
-7.89 -2.97 -14.65
-9.52 -18.11 -10.72
-21.29 -18.77 -24.58
-8.27 -4.20 -7.44
-9.36 -3.70 -22.53
-2.88 -10.95 3.11
-6.91 3.44 -11.03
9.64 8.43 9.09
-19.75 -11.33 -21.26
-7.78 6.96 -16.18
-25.05 -25.84 -17.67
22.29 31.87 17.77
-21.74 -18.25 -23.24
-12.88 -5.85 -20.05
-23.64 2.37 -25.90
-2.04 3.26 -8.24
-25.96 -9.05 -24.84
-17.35 0.89 -46.25
-33.43 -16.45 -40.01
-5.21 -16.22 -0.42
-20.67 -18.42 -29.26
-13.62 -27.34 -27.59
20.92 2.70 18.25
-12.73 -11.72 -11.01
-20.93 -12.31 -28.12
-10.72 -12.31 -11.02
-23.36 -17.00 -16.98
-8.28 -0.08 -12.30
-8.62 1.29 -16.77
-11.33 -5.06 -15.25
-6.81 -12.06 -9.51
-11.84 -9.30 -16.02
4.24 9.04 -3.29
-16.60 -5.51 -20.18
-18.29 -27.99 -13.13
-17.31 -15.83 -29.00
-23.99 -26.69 -37.16
-5.18 -18.69 -1.23
-9.53 1.79 -20.59
-16.01 -3.29 -19.69
-7.35 -6.41 -12.94
-17.49 -24.73 -32.93
-34.15 -14.26 -29.07
-28.48 -14.69 -33.29
-14.55 -19.47 -5.06
-0.75 -8.58 -7.22
-11.71 -5.88 -13.73
-10.12 4.94 -23.02
-20.39 -18.17 -33.38
19.22 16.42 21.07
-9.03 -2.85 -7.46
-6.59 -27.84 -2.40
-3.32 -10.95 6.16
1.83 -6.96 -0.83
-2.62 -0.95 -19.14
-10.99 -4.39 -8.01
-12.40 -10.95 -11.15
-12.04 5.95 -7.06
-19.47 -15.63 -15.51
-14.30 -20.29 -11.77
-6.67 -4.62 -25.35
-5.53 -9.99 -3.41
-14.78 -7.69 -17.51
4.54 9.32 -4.37
-3.85 3.19 -7.88
-20.55 -14.74 -26.55
-9.41 -8.37 -20.56
-9.91 -4.42 -8.46
-5.41 -2.73 -17.59
-25.20 -12.38 -29.40
-8.40 -4.56 -31.48
-9.66 -19.10 -3.31
-6.61 -1.75 -9.52
-19.95 -5.68 -16.18
-11.62 -6.57 -17.16
-8.49 4.93 -4.96
2.34 -6.65 -1.10
-7.41 -8.01 -9.03
-10.91 -4.92 -11.04
-6.29 -6.07 -2.53
6.22 1.70 -9.89
-4.34 -2.66 6.05
-17.27 -12.15 -24.01
-11.31 -18.08 -17.06
3.63 -6.59 1.06
-6.72 7.22 -16.08
-22.51 -22.35 -21.06
-25.40 -10.97 -33.50
-37.08 -12.89 -20.54
-1.88 -0.96 1.31
-17.15 -11.92 -9.16
2.01 4.33 -19.38
-27.05 -11.40 -21.47
-19.81 -16.55 -14.76
1.19 8.10 -9.78
-10.41 -14.93 -18.60
-11.55 7.43 -22.91
-22.16 -14.87 -21.52
-1.65 -10.34 4.15
-13.96 -13.91 -13.21
-12.85 -6.11 -0.68
-26.14 -27.71 -38.83
2.75 22.38 -18.86
-10.16 -15.27 4.37
-0.69 -0.35 -3.81
-8.36 -3.56 -17.85
-5.56 7.15 -28.99
-7.92 -15.78 -28.06
-4.34 15.62 -13.87
-3.39 8.79 10.24
-8.88 25.60 -30.77
-0.71 13.46 -20.45
4.88 9.77 -9.17
-10.29 7.20 -32.02
-10.94 -38.19 -21.08
-8.93 5.39 -33.37
-17.57 16.22 -31.44
-25.03 1.02 -34.19
-0.83 16.14 -10.45
-3.74 17.15 -31.68
-12.42 5.59 -31.43
-15.29 8.68 -31.57
2.24 17.98 -9.98
1.47 3.63 -12.68
3.55 7.83 7.66
-21.14 -27.40 -34.51
1.16 4.51 4.28
-19.87 1.13 -41.11
-1.35 -9.81 -17.10
-12.89 2.93 -45.33
8.08 14.01 1.82
1.62 -44.70 -1.96
-15.76 5.97 -24.15
-5.14 0.75 -27.73
-11.07 -19.39 -2.80
-16.51 -7.64 -17.01
6.88 -32.39 -5.09
6.05 14.18 -3.95
5.98 11.46 -8.42
-6.29 -6.18 -16.02
-1.53 13.08 -12.49
-3.43 -13.33 -11.18
-3.27 -5.27 -21.33
-3.92 20.42 -21.39
-8.57 6.88 -16.80
-17.09 3.11 -28.01
-15.40 10.00 -28.99
-17.58 4.20 -28.05
0.60 3.97 -10.26
-9.43 7.72 -20.24
-21.05 -2.76 -11.50
-10.45 1.50 -11.47
-19.79 -4.40 -43.95
-1.97 8.54 -16.67
-8.25 11.06 -33.77
-9.60 5.74 -13.62
-3.19 10.43 -10.95
-3.57 14.87 -16.00
-12.15 3.40 -43.43
-0.56 5.51 -30.10
-23.62 4.27 -33.76
-8.42 2.70 -29.26
-5.14 7.10 -19.64
-6.28 10.59 -18.97
-14.43 4.38 -31.88
2.83 -7.74 -8.93
-1.69 -19.13 -9.48
-16.53 6.71 -20.00
-11.48 8.56 -39.83
-6.79 12.99 -21.51
-16.32 -2.97 -37.26
-23.92 -7.16 -30.53
-1.70 15.76 -16.01
-7.45 -3.16 -20.34
0.48 11.26 -21.76
-17.65 16.50 -29.05
-13.20 0.37 -33.65
-2.53 9.24 -25.40
-10.34 1.06 -23.71
-0.50 7.83 -6.04
-28.54 -8.27 -45.40
-0.23 13.52 -6.33
-1.58 -15.98 -18.22
-12.36 4.56 -33.36
5.04 22.04 -11.41
-6.14 -1.59 -7.98
-14.32 17.67 -17.56
-1.65 -0.39 -7.27
0.65 11.37 1.47
-4.67 -0.52 -13.38
0.27 4.82 -18.57
-7.37 8.15 -23.35
-17.08 5.99 -17.46
-1.94 0.42 -6.22
13.79 20.60 25.45
-4.50 -0.43 -11.56
-9.19 6.44 -21.98
-14.63 3.75 -27.56
-20.42 -3.32 -24.06
11.23 24.13 24.12
-18.33 14.59 -39.18
3.44 -40.01 -9.86
-21.80 9.92 -41.27
-27.50 5.29 -34.57
2.32 30.31 -12.63
-7.80 12.95 -19.16
7.01 13.06 12.69
4.69 12.06 -10.76
-5.63 5.58 -18.16
-18.46 -4.83 -38.37
4.10 10.85 4.30
-6.96 11.66 -38.64
-9.57 4.45 -22.74
-20.44 -6.14 -21.63
3.99 17.07 -21.70
-0.78 6.57 -3.08
-4.10 1.91 -10.02
-9.93 20.21 -15.51
-11.93 18.26 -21.14
-17.88 12.18 -38.25
3.63 11.15 -21.69
-3.64 9.04 -1.49
-3.43 8.13 -32.95
-11.44 11.52 -32.89
-5.23 0.34 -12.71
-11.96 0.81 -15.26
-3.48 24.22 -14.64
-16.96 3.67 -34.55
-8.40 3.67 -3.26
-13.50 -4.39 -23.00
4.71 20.14 -10.73
-13.61 3.39 -29.41
-13.01 6.12 -27.72
-3.41 12.96 -14.21
-2.29 21.80 -16.40
0.73 16.02 -9.62
-11.10 2.29 -36.33
-9.69 3.49 -26.35
5.31 7.17 -15.37
0.09 -17.42 -14.52
1.97 14.75 -15.09
7.09 15.37 -0.71
-2.15 -37.08 0.02
-6.20 3.46 -13.91
-18.18 4.08 -34.16
-11.67 -7.37 -18.82
-7.45 -0.33 -25.08
-9.63 12.45 -30.04
4.12 20.69 -9.89
-10.55 2.49 -23.48
-4.37 8.43 -5.54
4.31 -15.13 3.80
-14.26 9.35 -29.13
-19.79 5.13 -30.13
-12.11 -0.95 -19.56
-7.90 8.50 -25.81
-3.10 -29.31 -24.34
-8.68 15.11 -14.99
5.33 5.19 0.22
20.60 10.09 -5.30
13.57 -0.51 9.22
-12.10 -9.91 -7.60
-6.99 -3.68 -20.62
3.90 -1.58 0.13
-2.27 -13.77 -0.80
-9.94 -1.32 -19.42
-3.97 -12.59 2.23
6.66 -17.99 3.43
3.06 -0.99 0.04
5.03 10.23 5.00
4.79 -1.56 -8.53
-14.16 -4.01 -24.17
0.42 -0.63 -3.26
7.05 11.98 21.44
18.08 2.29 37.53
-1.71 -4.47 3.44
-1.62 -8.63 3.13
14.78 10.79 24.64
0.82 8.57 1.83
6.18 -3.76 10.30
11.68 11.59 20.42
19.98 9.02 34.75
6.97 24.23 15.61
5.40 21.97 2.06
25.48 43.44 32.34
-6.04 0.05 -11.22
26.99 30.11 12.40
14.35 28.49 19.92
20.20 30.94 33.40
16.05 27.82 27.43
16.59 32.67 17.45
22.48 20.10 26.65
28.05 21.68 4.36
14.86 39.76 8.78
9.29 16.77 12.52
8.44 20.61 1.71
10.15 -10.86 4.36
-3.59 0.47 -2.44
9.09 16.57 7.52
5.71 5.84 7.79
-5.33 7.13 2.24
20.19 16.03 -2.60
29.15 31.64 24.08
13.01 16.19 -1.16
21.42 21.32 1.09
14.15 23.24 2.49
19.73 29.43 20.82
35.99 45.64 33.22
37.91 38.73 45.18
35.29 35.96 28.75
25.66 33.47 34.91
25.15 40.99 12.04
18.92 16.92 14.96
22.46 14.93 27.98
22.81 30.90 29.56
38.93 38.30 41.03
4.99 -8.37 -2.95
-4.30 -14.88 5.31
13.31 13.06 0.74
8.15 9.96 24.19
10.21 -0.99 23.02
10.81 -0.61 23.04
36.53 48.02 20.31
49.03 35.85 29.68
47.92 15.19 22.83
35.24 35.06 40.88
22.74 18.09 35.05
19.94 24.83 28.40
25.67 26.47 43.75
37.37 48.26 42.62
13.31 36.43 32.13
18.33 33.34 31.26
20.28 4.33 24.97
29.55 30.39 39.77
15.59 10.64 20.95
-28.03 -26.57 -24.36
-16.69 -4.76 -16.23
-22.33 -20.51 -10.27
-19.49 -13.18 -21.90
-22.52 -18.48 -38.03
-14.50 -10.85 -12.82
-20.39 -7.25 -38.96
-20.76 -21.76 -38.58
15.40 10.40 38.36
-3.41 2.70 2.11
-6.80 -6.67 -14.67
-16.91 -11.21 -17.44
6.13 18.77 3.08
-19.02 2.21 -16.88
-10.44 -20.13 -12.34
0.90 2.70 6.83
-1.36 -1.78 -21.30
-15.01 -10.24 -16.72
8.82 22.28 21.14
-20.54 -22.79 -19.96
-13.42 -0.74 -22.65
0.50 -12.45 5.41
-9.45 2.50 -18.99
-5.22 1.54 -3.36
8.13 0.21 6.21
-28.63 -36.60 -20.55
-23.23 -31.47 -17.37
-32.43 -22.27 -14.36
-22.65 -22.77 -19.57
-38.08 -29.10 -34.28
-26.37 -48.04 -19.11
-12.35 -37.87 -14.93
-27.06 -27.00 -23.86
-19.96 -18.92 -11.61
-27.46 -46.84 -38.23
-23.47 -36.71 -21.70
-30.26 -32.89 -27.77
-18.87 -21.25 -15.92
-13.12 -14.16 -15.71
-18.37 -17.68 -13.65
-41.83 -45.47 -9.91
-0.02 -13.37 1.36
-9.92 -36.28 8.08
-31.31 -38.84 -10.67
-35.43 -11.12 -25.07
31.13 14.83 35.87
-22.04 -17.38 -21.64
-11.64 -21.91 -4.19
-11.25 -31.41 -4.19
-13.67 -40.49 1.64
-23.13 -35.13 -25.57
-7.57 -25.14 2.47
-5.83 -8.37 -8.17
17.35 -20.48 11.72
7.66 3.60 16.23
-23.11 -19.40 -8.99
-32.47 -49.76 -22.59
-24.10 -51.45 -19.55
-19.79 -38.64 -22.83
-70.33 -31.14 -6.47
-20.29 -28.10 -31.86
12.00 -2.56 20.11
-36.23 -21.11 -20.05
-4.54 -0.38 0.99
-22.51 -36.28 -15.65
-33.43 -46.08 -37.53
-26.38 -29.94 -17.88
-5.23 -25.98 -8.99
-15.85 -25.71 -18.44
-11.15 -36.65 0.55
-25.64 -30.80 -17.98
-8.40 -17.35 0.59
-10.30 -14.69 -18.83
-15.58 -22.05 -7.77
-19.21 -30.18 -14.26
-25.37 -26.65 -32.77
-10.39 -35.65 -9.18
-19.75 -47.24 -13.55
-8.13 -30.34 -5.81
-24.09 -29.42 -18.88
-13.28 -24.66 -2.76
2.23 -9.74 11.93
16.56 0.72 5.28
-28.54 -22.30 -28.89
-19.85 -10.92 -14.81
3.33 -10.20 11.72
-17.43 -11.86 -2.97
-21.42 -21.97 -10.99
-20.61 -12.20 -17.53
-6.30 -39.01 -6.08
-27.23 -43.73 -28.27
-12.51 -21.26 -3.21
-21.63 -36.10 -22.20
-18.60 -24.70 -18.50
-44.64 -30.84 -38.59
15.47 4.11 16.34
-16.74 -26.84 -8.14
-27.23 -44.02 -27.06
-26.39 -46.25 -12.29
-15.03 -29.73 -10.08
-0.77 0.72 -0.44
-17.23 -26.39 -11.30
-11.49 -40.43 -13.99
-20.10 -29.07 -13.83
-15.46 -21.57 -10.07
-17.75 -24.18 -11.17
-29.15 -42.28 -20.75
-18.65 -24.84 -24.14
-16.85 -46.76 -16.68
-4.90 -35.05 1.95
-44.39 -44.81 -19.96
-15.08 -20.78 -5.80
-26.03 -30.51 -21.90
-3.96 -10.32 -2.36
-19.34 -25.35 -11.37
-20.29 -49.30 -5.89
-18.40 -35.08 -13.67
-19.05 -34.73 -11.30
-17.92 -30.99 -8.40
-24.91 -14.13 -23.33
-25.73 -40.62 -24.02
-21.49 -23.41 -25.68
-24.22 -28.81 -12.88
-28.83 -18.72 -27.87
-16.52 -32.87 -21.40
-14.54 -20.19 -5.98
-14.42 -36.93 -11.90
-11.66 -10.29 -14.77
-32.33 -44.97 -11.92
-31.08 -27.84 -28.15
-23.74 -19.04 -23.52
-0.29 -26.25 10.98
-25.90 -16.92 -3.72
-27.95 -37.39 -11.17
-20.54 -31.41 -14.00
-5.20 -28.43 -1.59
-18.30 -23.45 -21.56
7.13 -24.13 13.55
-17.95 -40.43 -9.53
-17.37 -24.20 -11.11
-17.50 -34.41 -12.21
-18.47 -30.61 -10.92
-25.28 -17.62 -14.28
-16.61 -36.21 -5.36
-0.88 -21.26 6.21
-18.05 -28.32 -18.50
-17.28 -30.88 -0.86
-44.85 -27.86 -15.01
-9.81 -43.45 -4.76
-17.47 -29.28 -3.34
-17.16 -24.01 -6.47
-21.59 -40.18 -18.17
-14.90 -25.39 -7.29
-18.61 -41.24 -16.67
-7.65 -27.09 -11.52
-16.99 -35.11 -36.95
5.01 -30.36 8.35
0.72 -13.72 13.66
-22.67 -28.47 -26.79
-17.73 -27.10 -13.03
-13.41 -9.75 -10.27
-11.75 -29.15 4.14
-13.46 -33.11 -10.44
-13.56 -10.53 -10.02
-15.16 -32.59 1.78
-8.12 -28.06 -4.86
-24.12 -34.82 -18.85
-20.95 -21.31 -20.16
-21.27 -42.62 -19.75
-4.36 -35.39 -6.09
-17.09 -33.38 -7.87
-122.10 -35.99 -1.50
-12.79 -38.07 -3.60
-16.10 -32.61 -9.76
-5.40 -42.64 17.95
6.23 -52.00 15.93
-22.80 -35.74 -23.23
-8.49 -47.92 -3.50
-6.17 -37.86 4.67
-20.94 -27.76 -22.03
-7.35 -21.34 -5.05
-23.19 -12.45 -26.95
-29.56 -12.81 -21.10
-28.15 -36.79 -13.51
13.12 -1.03 17.17
-4.23 -40.09 3.55
-20.71 -36.78 -10.28
8.69 -18.80 3.67
-2.14 -13.75 7.29
-23.38 -29.70 -21.05
-24.45 -29.64 -19.04
-8.66 -40.75 7.44
-23.02 -8.43 -13.49
-18.34 -34.41 -8.52
-22.98 -36.90 -21.68
-20.89 -19.93 -18.48
-17.04 -50.38 -1.13
-21.59 -28.12 -23.22
-30.78 -36.64 -29.28
-7.70 -40.19 -3.12
-31.22 -27.66 -4.25
-39.49 -35.86 -15.67
-8.24 -48.96 -0.63
-13.16 -16.73 -22.82
-27.14 -12.38 -38.19
-15.78 -32.92 -0.11
-9.05 -13.69 -6.33
-10.56 -22.82 -22.31
-30.31 -17.92 -15.71
-14.76 -32.77 -5.66
-15.36 -38.12 -13.72
-30.73 -37.74 -25.17
-18.62 -37.64 -12.38
-37.91 -17.46 -22.57
-12.20 -23.32 -6.41
4.86 1.87 17.82
-10.16 10.74 1.89
-15.60 -37.77 -0.56
-19.01 -28.89 -4.20
-22.70 -10.84 -23.54
-19.42 -25.64 -3.90
-13.90 -21.14 -6.10
-34.90 -28.05 -17.88
-24.17 -24.35 -30.19
-17.54 -13.83 -26.08
-15.27 -34.38 -17.85
-11.48 -26.86 -3.25
-24.26 -56.68 -10.97
-18.30 -34.30 -14.65
0.04 -10.62 7.70
20.74 -41.94 14.03
-6.77 -17.88 2.90
-22.12 -21.28 -20.26
-7.25 -27.23 -3.27
3.98 4.12 14.92
-3.22 -7.29 -1.72
-26.79 -19.55 -24.02
-21.91 -20.57 -19.02
-16.27 -17.74 -8.57
-17.55 -27.24 -16.03
-19.40 -18.56 -23.21
-2.92 -4.25 3.46
-15.74 -20.39 -12.42
-16.27 -36.85 -15.76
-14.10 -39.78 -5.25
-7.83 -11.53 -9.94
-13.07 -38.89 -15.26
-20.49 -24.01 -23.63
-11.90 -30.31 -4.65
-30.63 -31.73 -9.86
-10.17 -29.68 -7.87
-11.93 -28.25 -4.43
-2.72 -26.54 -6.93
-14.03 -50.81 -2.50
12.12 -34.26 9.69
6.74 0.28 14.29
12.69 -19.85 16.00
7.92 -24.58 4.00
-23.54 -32.45 -12.90
-30.66 -40.85 -23.15
10.95 -29.73 16.63
-34.25 -35.23 -27.93
19.62 20.90 24.07
17.20 5.10 25.71
25.37 23.64 28.20
4.98 9.44 14.98
16.16 32.97 29.98
21.22 32.49 29.16
13.22 19.47 19.66
13.14 27.88 29.28
11.11 34.67 27.34
27.32 32.93 46.31
15.96 27.44 26.63
15.53 17.70 22.78
23.05 31.26 37.04
11.45 11.31 15.47
22.07 38.50 36.54
16.82 28.10 18.99
18.45 28.11 29.26
16.68 15.08 26.54
17.32 25.44 19.44
20.77 19.46 29.39
13.84 23.17 14.69
46.71 37.58 27.83
-3.20 10.80 2.62
2.44 2.81 23.45
14.00 25.09 28.21
86.04 15.84 8.45
32.11 32.88 20.07
57.16 35.03 29.54
20.47 16.38 18.64
17.84 22.72 10.50
0.51 24.05 -7.87
42.93 22.95 29.03
28.53 14.94 21.85
-2.12 -7.12 -15.64
-4.25 5.96 -10.77
9.99 14.22 -3.80
22.67 14.29 12.76
5.43 12.31 -16.32
2.40 15.45 -1.02
-1.30 3.59 -4.18
-3.01 -0.51 -15.11
19.14 7.09 22.35
-4.16 -3.79 -14.66
18.15 12.06 4.61
28.43 5.81 37.76
4.09 14.53 -8.83
-2.33 -17.71 -1.66
39.02 21.93 51.15
11.98 5.64 0.64
-1.46 5.18 -13.15
7.90 7.13 9.28
10.16 14.37 10.94
16.72 22.97 16.49
-14.45 -8.25 -13.67
-11.21 -2.89 -10.47
-0.16 10.72 -5.62
1.07 -2.96 1.51
18.38 -3.35 22.33
-5.93 -22.26 1.56
-4.28 2.88 -21.85
7.84 10.59 -21.33
1.51 12.27 -17.00
19.28 19.43 -7.82
6.75 -2.11 7.06
12.98 -5.46 6.06
15.44 1.17 13.67
26.61 17.55 19.23
8.11 -8.75 7.37
33.35 34.70 30.53
25.53 24.57 8.47
16.03 3.36 17.86
6.73 12.10 -8.64
6.50 0.65 6.72
12.60 0.76 10.91
13.49 -4.54 4.01
-6.07 -7.80 -10.59
25.64 1.94 26.33
12.29 -11.53 2.11
8.03 9.81 10.75
15.73 -10.01 18.18
15.85 8.94 6.96
19.60 13.83 12.32
21.17 28.54 -2.21
20.05 3.72 16.78
20.20 22.41 7.96
0.90 6.38 -3.98
17.23 3.16 21.64
28.26 11.92 12.82
21.80 13.46 22.55
32.98 26.29 17.04
15.80 8.95 -3.82
9.22 5.04 3.48
16.20 25.01 7.13
25.89 41.67 24.55
25.66 5.11 30.24
15.46 13.91 16.11
24.38 -1.00 16.70
28.62 23.63 12.49
39.13 19.96 42.83
27.17 21.53 23.84
-1.36 -1.55 -5.66
27.38 20.03 17.60
-3.02 -15.53 1.29
22.84 24.13 24.44
9.61 -7.02 6.54
-8.13 -10.37 -10.52
12.35 -1.14 18.49
27.17 0.27 4.19
26.82 5.89 22.74
12.50 2.15 -2.32
9.09 -9.66 -6.27
8.66 -6.21 2.92
7.32 -3.89 0.51
6.00 15.05 -2.52
21.07 29.80 10.49
14.34 -7.42 6.85
12.90 19.02 0.96
16.93 6.78 6.54
25.87 33.28 17.78
2.48 1.10 -3.94
23.53 19.36 17.42
-6.31 -22.32 -10.82
6.36 -1.40 2.62
30.51 38.42 17.82
11.03 -2.11 1.98
6.16 2.08 -1.39
35.17 20.53 27.58
-1.96 -1.71 0.75
15.82 6.74 20.63
17.42 -17.13 -2.88
0.83 -4.48 -17.52
22.95 -5.70 23.81
23.53 16.71 19.84
11.93 -0.51 9.42
18.57 5.39 18.01
33.62 29.52 25.89
18.40 -1.52 16.89
4.22 -11.98 -2.81
14.15 16.49 6.24
30.98 21.73 18.78
19.17 3.71 20.82
22.03 8.63 9.18
3.74 -2.24 -8.92
13.53 1.61 -0.86
18.36 -4.76 24.30
31.01 12.65 36.30
13.54 -2.39 23.45
0.94 2.98 0.83
25.25 -2.03 25.91
6.84 -0.11 -11.99
12.15 12.15 7.34
25.68 15.34 8.91
15.60 17.20 9.43
8.19 10.76 3.86
39.41 28.33 32.08
24.61 -0.94 28.46
5.59 -2.94 6.61
20.97 3.34 13.61
14.98 18.88 9.88
20.46 -5.66 21.37
2.52 0.79 -5.84
-2.40 -20.58 -3.39
8.86 1.01 -2.74
22.34 28.19 14.85
15.76 10.60 16.45
16.45 6.29 14.79
21.22 13.70 24.70
7.33 -11.33 9.56
4.10 -3.74 -14.01
27.52 20.66 13.80
16.51 6.44 15.56
-6.39 -27.73 -6.05
5.89 -4.14 5.12
1.08 -8.97 1.25
8.73 6.41 -1.03
12.17 9.03 3.37
13.12 8.11 2.98
21.32 13.88 26.55
4.24 -10.01 3.03
12.75 -13.67 14.10
16.12 4.21 10.43
6.91 10.70 2.54
22.76 12.67 16.84
13.41 9.80 15.58
11.32 11.43 -2.21
-7.45 -23.27 -20.35
9.92 13.46 4.76
17.18 12.71 13.76
28.24 12.85 31.07
17.56 15.78 8.66
15.57 17.12 -7.71
8.62 3.18 8.83
24.89 24.71 13.16
28.90 13.02 32.31
-18.59 -25.84 -17.26
16.73 14.58 21.40
20.81 14.62 15.60
23.20 21.99 14.51
15.14 7.14 8.17
17.58 15.59 20.85
23.86 21.17 8.54
14.01 5.46 11.63
1.94 0.36 -9.42
8.57 -3.89 3.44
21.68 14.40 20.43
23.19 13.98 21.34
11.85 -9.10 8.34
17.37 5.91 15.15
12.81 -0.83 7.45
-2.51 -25.82 1.91
11.04 3.58 14.88
-1.57 -0.56 -4.81
21.13 11.18 13.28
30.58 32.46 22.97
11.70 -7.38 15.33
13.06 3.38 2.07
33.88 22.78 28.97
18.87 12.65 13.16
37.22 33.34 39.21
11.07 3.12 8.03
33.90 33.87 23.62
18.99 1.73 13.55
16.85 5.93 11.01
4.99 7.17 -9.26
16.52 12.17 12.46
22.55 1.44 22.65
18.40 15.58 8.42
6.69 8.65 -11.74
13.34 5.59 6.39
11.12 16.80 6.77
6.62 4.04 5.17
12.73 6.34 2.25
13.13 2.81 9.87
15.59 -13.11 19.31
25.23 15.44 22.45
25.02 0.03 17.55
26.67 33.34 21.83
5.25 2.80 -0.52
18.69 6.69 17.15
23.80 28.39 19.39
13.09 -6.54 13.46
5.72 3.80 -9.40
13.05 1.01 15.61
14.68 -12.46 14.53
27.99 21.51 28.44
5.24 -8.36 -0.71
18.43 11.82 16.59
34.96 32.91 24.77
17.52 21.15 13.59
1.54 -4.36 -3.85
8.20 1.72 -0.55
12.29 3.34 4.30
16.15 26.67 17.50
6.33 2.53 -1.58
16.04 -19.45 15.84
0.53 -7.12 5.30
15.34 -3.32 19.96
5.80 2.43 1.91
8.49 12.57 -0.56
26.69 5.63 27.18
30.95 37.78 17.58
10.70 -3.61 -6.42
17.14 4.64 7.51
3.65 0.85 9.05
19.71 22.39 11.28
4.82 -10.85 6.18
29.54 33.36 14.50
-2.17 -3.35 -10.06
34.24 9.50 23.93
11.66 6.57 11.21
-3.86 3.36 -8.90
36.36 30.90 32.27
7.36 4.81 3.80
13.75 16.65 12.48
14.86 16.68 4.31
23.00 14.69 17.60
6.08 -11.98 3.98
11.50 -5.63 5.46
32.52 37.61 39.09
25.00 29.57 29.34
28.65 24.37 28.16
27.12 25.38 28.50
23.35 18.04 27.43
33.24 33.18 31.82
30.85 26.39 35.85
29.64 27.97 30.68
25.18 24.94 20.56
18.15 14.66 18.96
31.97 30.50 34.31
27.53 23.99 33.97
28.48 22.24 25.65
22.29 29.82 18.93
25.72 24.92 23.03
8.33 12.87 7.88
3.71 10.93 -8.32
12.30 12.26 32.01
13.71 2.63 -1.07
21.06 1.92 21.10
-5.30 1.24 -26.83
6.47 3.39 7.31
11.31 6.57 6.56
12.27 -20.45 12.66
6.05 -8.27 9.14
-0.34 4.09 2.42
27.64 24.42 27.29
4.11 -1.56 0.92
7.13 4.32 5.02
9.24 11.55 9.28
8.59 12.89 7.34
15.59 8.55 7.01
-2.77 14.70 -28.80
2.90 6.94 -6.30
2.11 3.00 -24.52
0.93 -4.90 10.21
17.98 12.98 7.77
-3.13 -6.79 0.18
16.80 11.42 10.91
6.17 -9.35 -2.38
3.21 8.85 7.92
13.00 7.13 10.88
12.54 -12.26 12.50
11.52 4.99 3.83
16.18 11.95 9.71
5.92 -0.09 -4.95
0.85 -2.75 1.35
2.69 12.43 -4.07
2.73 7.69 -3.79
-7.16 1.53 -21.02
8.26 -1.32 8.09
7.07 13.10 -4.75
7.57 18.71 -5.41
15.83 9.55 26.08
7.09 15.83 0.41
9.37 17.59 18.82
-5.48 3.34 -10.55
23.28 15.59 29.49
-3.35 23.59 -15.12
4.99 1.52 3.07
5.07 12.26 -4.15
18.38 -1.01 23.43
13.72 18.24 7.14
10.61 -1.47 17.53
10.08 16.67 10.56
0.84 7.83 -6.47
3.75 0.20 -1.57
5.10 -3.28 3.45
4.97 3.60 8.18
4.46 6.21 0.64
15.76 0.57 19.34
7.76 12.08 -6.76
-8.35 -6.29 -10.70
10.79 8.05 5.53
8.75 13.07 -3.84
-14.13 8.43 -18.54
-1.10 8.12 -13.85
17.55 -5.84 16.33
14.95 7.07 25.36
18.24 8.68 19.61
8.57 -16.86 15.29
7.78 7.24 -9.82
0.56 1.82 2.25
9.26 3.64 23.08
-1.49 -0.72 -9.07
2.67 -10.05 2.18
6.90 -8.66 4.37
21.74 5.17 25.03
0.09 8.29 -9.75
20.39 -0.27 23.16
7.63 -7.01 1.06
1.50 12.62 -15.65
21.26 0.93 16.58
27.71 20.66 38.63
2.81 -1.88 -17.20
2.68 4.25 -6.23
8.92 -12.13 7.68
25.23 15.86 19.54
2.45 7.16 -2.31
5.97 9.43 10.98
4.30 -2.79 9.55
-1.14 -5.13 -5.03
2.67 1.20 -22.44
-1.11 -3.09 -11.45
-4.72 2.49 -3.92
11.14 3.85 2.69
11.05 -7.22 16.21
11.59 6.22 -3.84
8.87 11.11 3.81
16.02 9.51 22.43
20.46 17.85 26.39
13.57 6.68 18.93
20.40 20.95 25.23
18.03 12.05 20.21
9.44 14.49 23.14
15.63 1.41 26.56
17.59 20.97 23.31
3.21 6.65 14.24
3.59 7.26 -8.93
52.33 20.94 23.28
13.95 12.85 16.84
27.66 -7.90 8.69
14.03 10.42 6.69
23.88 11.36 4.68
14.97 11.49 15.39
12.35 0.92 -4.19
19.19 22.15 13.33
-0.05 7.57 -10.37
33.18 23.85 10.32
72.36 35.07 31.42
18.41 8.38 23.97
25.16 19.84 21.89
-1.27 3.99 -13.02
17.62 10.40 12.96
14.27 19.16 8.44
22.64 17.56 17.16
20.31 13.96 13.09
20.94 0.28 19.04
34.57 14.27 18.01
36.65 34.97 17.33
29.02 43.27 26.69
-0.57 9.72 -25.80
11.59 -0.13 -0.73
13.16 14.92 4.11
25.85 19.35 28.26
31.60 33.99 27.09
69.25 36.34 37.94
52.96 37.85 28.59
16.86 1.68 0.83
16.58 11.32 22.85
37.65 43.14 19.55
3.10 5.09 -7.89
37.33 9.18 16.43
15.13 20.39 6.65
44.21 23.07 14.75
18.15 20.59 15.72
12.92 8.25 -0.13
12.66 24.20 6.83
17.69 -9.52 19.43
12.69 0.83 12.44
11.20 5.47 12.49
14.11 8.29 19.24
15.35 11.24 13.95
8.83 8.50 -1.56
12.66 3.76 13.00
3.93 -5.84 3.62
1.63 -6.50 -2.44
10.56 6.10 7.60
29.17 18.09 15.74
12.64 -6.89 14.68
6.16 -10.95 3.11
16.88 -4.18 18.06
7.78 7.82 6.45
11.73 -0.52 12.00
15.38 -6.41 15.07
16.51 6.04 19.75
18.20 7.90 15.27
19.04 7.38 19.20
1.30 -4.29 -5.58
13.94 -0.08 18.65
7.35 1.30 7.70
-11.30 -3.72 -3.78
12.21 -5.35 7.35
11.08 9.37 10.98
21.18 14.38 25.36
5.68 3.20 4.18
1.40 -1.41 -7.97
-11.48 -29.23 -5.15
17.96 -5.29 24.84
16.07 7.45 12.68
0.68 3.35 -6.36
1.09 -14.90 7.05
-1.93 -5.63 -6.42
0.94 4.49 -2.13
7.71 9.80 1.37
14.24 8.75 19.71
3.84 -1.71 7.13
14.87 6.56 27.80
4.82 -7.73 7.64
8.31 7.56 -3.85
11.32 1.56 28.07
11.84 0.99 12.59
13.01 7.26 19.31
4.05 -12.65 0.50
37.36 3.16 36.23
6.17 0.39 -4.61
14.41 -0.08 16.23
18.96 -2.75 19.14
16.29 13.60 11.67
15.31 13.17 3.14
8.98 4.20 -2.58
13.15 -1.76 14.38
11.84 -4.61 14.35
15.69 16.01 21.78
-1.54 -9.46 -0.02
11.08 -4.39 16.85
-5.41 0.72 -11.67
18.84 4.10 7.47
14.88 -4.92 24.21
4.88 -3.04 -1.37
1.56 -9.58 11.78
-7.01 -18.60 -6.63
12.75 -4.76 21.42
22.69 14.85 19.73
14.52 1.61 17.65
7.28 8.41 3.19
24.55 8.47 32.97
9.65 2.07 12.67
28.88 29.46 39.50
11.53 6.63 13.63
11.22 -18.17 12.90
26.82 15.47 24.33
1.82 -7.75 -5.39
21.44 3.17 28.27
13.47 -6.37 11.91
1.60 -0.70 -1.61
14.09 -16.42 11.56
12.81 5.00 20.14
2.20 -8.12 9.19
32.60 9.23 28.11
27.83 7.65 26.29
5.92 6.68 1.60
18.80 7.37 14.22
7.46 -4.84 7.42
14.11 10.53 16.47
16.39 4.05 23.82
1.20 -33.93 7.45
2.47 -3.60 9.91
8.53 -7.07 24.77
20.02 16.31 11.17
14.31 7.00 23.30
10.52 3.11 9.03
1.45 0.49 -5.39
11.13 1.59 7.78
5.35 3.21 4.49
11.03 -15.16 12.96
25.61 -9.62 27.06
2.99 -3.80 4.24
15.96 -3.33 12.61
5.21 -23.41 7.44
6.26 0.75 8.62
10.59 -3.78 13.82
-1.02 0.88 8.12
4.48 0.57 1.98
24.01 1.60 21.90
8.59 0.04 -2.80
12.10 11.90 5.38
14.91 3.16 19.50
-9.47 1.76 -10.85
8.17 6.39 1.16
4.60 -10.75 17.37
21.15 21.63 28.66
31.26 17.09 34.89
9.98 -1.06 17.22
10.16 6.88 13.52
13.80 22.39 13.48
19.60 2.75 16.08
7.19 4.54 8.99
-2.10 -14.11 4.24
12.51 -3.17 6.32
-4.05 -22.01 -5.85
7.77 10.82 9.37
1.24 -10.90 -2.86
21.55 8.60 25.50
7.00 2.17 11.75
10.57 3.80 5.51
-4.38 2.28 -4.54
30.12 0.81 34.71
13.21 -16.83 18.21
10.71 -4.56 12.81
10.25 -17.02 18.94
5.64 -6.57 9.94
2.45 -23.80 16.05
6.34 9.24 -2.25
37.20 25.86 44.02
21.34 10.98 26.27
4.72 -9.56 4.58
3.46 -9.42 3.33
11.83 3.15 9.64
15.85 6.18 16.23
8.52 0.64 11.89
6.12 -4.47 15.18
8.48 8.03 8.60
8.66 -13.60 15.04
-24.58 -10.12 -15.38
4.74 -2.86 4.54
13.13 1.14 20.62
12.89 0.42 15.15
8.76 4.89 0.74
3.84 -8.16 -0.05
11.92 -4.25 10.89
-5.03 -1.74 -11.09
9.87 3.31 12.05
7.54 -10.95 4.19
21.97 18.10 24.09
10.48 3.00 18.74
9.27 7.17 5.50
18.03 4.18 17.09
20.37 23.95 16.83
-12.07 -20.89 -11.38
20.73 12.52 16.39
15.04 0.25 15.44
11.56 3.02 13.86
4.05 -9.29 9.74
13.24 7.94 4.44
16.35 14.01 24.96
-0.55 -0.21 -2.02
11.56 2.58 12.82
28.62 5.45 27.23
3.56 4.61 -5.24
11.77 -12.98 17.96
14.51 3.45 11.85
4.80 -1.16 8.41
3.84 -2.23 5.27
15.03 -15.60 14.49
7.70 -8.78 0.84
-4.69 -26.52 -0.15
23.51 7.97 15.86
1.73 -3.66 4.16
7.38 3.75 -6.46
14.07 7.80 18.25
11.21 -6.16 11.25
-3.29 -10.49 -4.18
-0.35 -0.15 4.24
2.92 -8.89 -2.95
4.52 8.11 10.25
15.93 0.20 4.90
5.54 6.67 -1.29
19.85 1.39 11.37
11.60 13.17 -7.23
13.97 -6.05 14.78
20.45 0.35 21.81
14.14 6.47 9.60
27.20 21.68 20.54
22.79 25.42 5.77
25.73 9.20 34.49
21.39 10.91 15.03
24.18 6.39 22.01
5.50 -0.17 4.86
19.34 10.40 17.50
7.35 10.85 -2.82
14.25 -0.19 7.96
12.81 2.63 8.71
18.29 9.70 28.07
13.61 5.88 1.93
23.67 17.02 19.97
25.64 13.86 18.79
21.86 1.04 9.90
25.27 13.58 22.65
14.47 15.98 2.44
22.17 17.77 14.13
11.37 -6.12 0.60
16.47 14.97 10.54
18.53 20.23 4.00
11.92 17.41 -2.27
33.45 25.90 15.56
12.05 8.95 13.17
12.57 0.99 15.62
57.49 26.29 31.50
16.76 9.92 18.54
19.01 28.64 3.79
15.22 8.49 4.79
8.58 0.44 0.26
11.47 5.01 11.22
14.38 8.14 -4.54
19.21 0.06 13.25
23.05 18.59 10.60
20.19 18.73 10.97
16.72 1.66 13.02
14.76 19.16 4.14
18.83 7.98 20.57
18.86 35.79 19.56
24.66 24.55 7.74
23.63 17.18 23.86
6.16 -8.03 5.08
15.59 -0.64 20.49
18.52 2.72 27.89
2.36 2.94 1.77
24.01 -8.31 11.65
36.90 22.24 25.47
3.35 -11.91 2.33
14.01 1.60 -5.58
-12.99 -20.57 -2.30
22.70 28.51 8.47
26.27 5.84 12.75
20.48 12.19 13.87
17.68 21.51 2.91
19.10 7.40 13.37
9.92 -6.52 18.26
16.47 16.33 7.16
24.91 27.48 10.02
6.35 -7.29 -4.76
27.09 28.08 23.31
22.38 27.96 5.46
14.20 -11.76 6.07
13.27 8.55 -2.72
42.16 36.79 30.70
-8.25 -3.23 -1.18
22.55 15.12 15.89
28.27 33.75 24.80
10.32 16.45 -7.00
23.67 2.57 20.13
-0.60 -3.36 -10.98
11.31 1.30 -1.96
20.64 25.32 0.91
10.89 -6.42 3.94
7.60 1.18 5.27
27.37 28.36 10.49
9.22 11.36 -0.36
4.50 -15.22 -12.24
14.91 8.28 8.59
10.43 6.02 10.68
35.64 36.86 34.40
12.03 0.93 7.13
14.83 9.31 27.66
14.70 -2.03 11.37
19.15 13.67 10.02
24.30 17.19 16.61
0.33 5.09 -12.31
7.21 4.74 0.95
16.35 7.87 -8.21
18.14 6.14 2.72
11.45 -1.80 2.97
18.84 10.03 1.24
5.55 -3.33 10.20
23.78 14.41 13.99
8.09 0.14 1.39
16.46 17.23 21.02
18.46 8.61 -1.88
7.15 -5.68 1.99
25.13 7.43 21.08
19.65 1.27 19.00
11.03 0.01 2.85
32.62 29.87 25.78
31.12 20.86 20.52
22.16 17.54 18.66
19.91 5.01 16.97
20.08 11.96 4.41
20.72 19.30 16.30
10.34 5.64 -0.44
17.26 -1.55 4.77
16.78 -10.78 20.05
10.83 9.26 6.49
34.35 29.29 22.96
13.85 4.64 10.55
16.78 19.04 3.05
11.72 1.18 1.84
11.47 10.21 -10.25
12.73 -2.80 12.30
24.20 8.87 16.23
12.21 3.33 13.40
3.14 -15.54 -10.97
12.42 1.08 19.70
17.84 16.49 15.70
4.42 -16.44 4.52
5.32 -6.91 11.88
15.07 -1.10 5.72
25.67 21.76 20.69
26.47 23.88 17.17
15.51 5.08 18.07
10.17 5.70 -1.89
8.35 -12.25 5.99
25.65 19.62 22.09
17.87 21.73 18.05
17.19 -2.25 13.38
12.64 1.41 -1.10
28.16 27.13 16.11
20.29 18.62 14.36
17.21 16.57 -7.73
12.35 -1.95 10.67
13.31 -0.03 12.27
25.69 21.96 11.60
12.18 8.09 8.36
10.45 3.57 10.38
15.62 6.82 17.07
-0.06 -17.98 5.11
12.17 8.50 6.71
25.20 25.25 13.76
7.38 -12.35 -0.79
21.43 28.46 -14.07
4.10 -24.26 4.98
21.18 15.69 16.87
21.50 15.84 20.44
31.45 32.79 16.60
31.53 25.02 13.40
22.76 6.76 17.12
1.78 -11.31 2.73
4.59 -2.01 -17.03
14.59 6.17 1.34
11.59 -8.29 7.90
23.63 12.68 10.07
20.16 19.79 0.34
9.81 5.73 -1.71
18.47 25.00 19.48
8.84 -2.01 15.87
27.98 34.51 18.90
16.09 24.44 -0.12
25.00 21.45 20.17
24.13 12.59 23.27
11.80 1.42 15.38
20.63 9.50 13.54
13.50 5.70 -0.06
13.25 3.43 4.77
19.94 9.85 17.80
25.11 10.95 22.72
24.77 -17.58 11.88
21.60 25.62 11.62
21.56 18.57 17.56
26.18 22.04 10.43
17.22 0.92 17.75
14.72 5.37 10.69
24.64 9.11 28.32
22.01 18.59 14.53
18.17 11.96 6.22
14.20 -14.31 12.90
24.35 21.84 0.02
16.01 4.60 11.63
7.89 -2.68 -6.00
18.52 7.68 14.92
13.00 12.21 -2.70
15.44 4.97 16.66
26.09 22.03 1.51
19.63 8.48 7.39
12.51 -3.77 4.90
10.31 -6.76 6.46
4.39 -12.12 0.94
14.57 4.82 30.36
18.21 14.72 20.02
19.26 6.50 9.07
11.54 7.62 2.32
12.70 6.94 4.03
12.58 4.46 9.94
16.16 8.12 16.19
16.71 4.07 -2.06
23.36 24.28 21.00
21.34 -21.12 -8.69
4.36 -12.99 13.58
17.89 16.76 8.92
17.27 -6.57 9.28
16.64 25.56 13.12
8.93 -0.09 9.07
5.13 -5.69 0.87
25.31 16.95 6.68
17.80 23.01 17.17
20.14 24.81 21.86
-1.51 -25.49 -5.37
22.23 4.33 9.71
3.59 0.20 6.60
17.18 13.78 -5.23
12.14 -19.90 2.81
-6.52 -5.92 -5.97
5.86 -3.55 -4.52
17.64 9.99 2.66
4.32 -5.83 7.88
17.29 1.87 10.10
6.46 2.99 4.75
10.62 6.37 5.46
22.86 22.43 -3.12
6.15 1.13 9.63
2.79 2.34 0.71
6.48 -11.18 3.71
4.98 4.05 -3.68
26.03 3.04 37.29
10.28 2.40 6.76
11.59 16.70 4.24
13.86 11.39 13.74
15.77 10.98 11.78
8.23 1.28 4.69
19.26 14.89 15.95
5.20 -3.55 2.01
6.27 4.93 1.80
3.86 -3.14 5.11
8.46 4.24 -5.40
5.83 -7.11 4.06
5.07 -6.90 -0.15
6.81 6.69 0.72
11.93 8.38 11.26
1.95 -0.21 -9.58
2.06 -7.95 -2.57
25.61 29.52 14.48
3.41 2.94 -19.32
10.74 10.58 -3.29
6.26 11.56 -2.71
4.30 -5.07 -1.75
-17.95 -11.99 -7.24
13.59 15.99 16.86
15.19 7.86 15.12
-1.88 -9.72 -8.22
4.81 2.12 9.02
22.39 0.88 19.55
-0.44 0.05 3.31
22.81 14.18 23.64
-3.01 -8.83 -10.98
2.62 -2.24 11.50
9.89 2.24 -0.62
6.09 -7.71 -2.07
8.51 5.62 0.08
-3.07 4.25 -1.74
-3.48 -13.42 0.56
5.70 17.33 11.50
7.42 -2.52 0.33
-4.06 -10.61 -13.49
2.51 -0.05 1.86
7.64 5.45 6.07
13.00 -2.19 10.59
-1.51 -10.61 1.45
7.86 8.10 -2.26
9.92 6.86 4.58
0.06 -4.87 -4.88
1.69 9.89 -7.98
16.72 16.21 11.01
5.49 -0.82 -14.04
25.89 24.90 20.95
3.04 -1.68 -16.02
9.36 2.10 7.47
10.43 8.09 3.32
17.31 17.74 4.05
-1.08 -7.63 5.69
10.59 14.32 2.38
10.14 -4.82 8.39
18.30 9.89 11.76
0.96 -8.19 0.99
5.03 -2.63 6.69
9.11 -1.23 2.16
3.62 5.34 -8.83
-3.08 13.31 -11.68
1.18 -17.12 -3.64
1.19 -0.67 -8.80
8.01 -0.17 4.61
9.45 3.26 2.60
10.80 12.71 -0.33
10.20 -5.65 17.86
7.22 -3.56 -3.81
1.71 -3.23 1.96
11.70 13.83 7.85
3.16 8.31 11.45
13.87 12.43 12.45
-2.22 -7.21 -6.62
4.11 10.62 -4.47
3.29 9.57 9.46
2.46 5.52 2.61
5.86 2.27 -6.88
13.53 0.91 -0.35
-1.56 5.07 -12.42
4.06 -2.91 -2.37
0.10 -7.73 -8.24
5.45 -2.84 -6.04
10.60 -0.24 7.95
18.19 19.10 17.59
-1.63 1.98 -1.99
9.48 4.13 16.64
14.32 -0.70 22.86
3.89 5.73 -0.05
1.43 3.52 0.15
2.68 6.81 4.97
5.29 4.62 3.15
0.28 -3.86 7.81
17.53 22.81 13.22
-7.28 -9.98 -5.76
25.76 29.41 17.86
9.74 -1.73 3.19
4.51 -0.28 3.52
0.95 -3.84 -12.50
0.17 -8.05 8.02
-4.68 -1.31 3.40
5.31 -0.65 -5.80
8.62 -0.25 -4.16
8.96 0.09 8.19
14.14 10.48 14.45
9.74 4.50 -2.04
11.60 6.59 8.89
3.46 -0.61 5.91
9.11 14.98 3.82
4.51 3.20 -9.25
10.50 3.49 0.50
23.28 4.37 17.02
14.47 11.96 13.80
7.09 -3.02 6.82
18.93 22.42 12.67
23.52 4.73 11.09
16.19 18.96 -2.90
-2.77 -16.42 -10.00
6.51 -3.47 9.17
-0.68 -19.12 6.76
8.59 7.41 -0.73
6.34 -1.45 3.73
2.12 -8.05 -12.07
8.99 9.10 0.44
6.28 -0.56 -0.60
14.32 -7.09 14.81
-6.44 -3.97 -6.91
6.13 5.13 -3.97
8.68 0.32 6.58
3.66 21.51 -11.52
-0.40 -6.31 -1.82
5.28 10.16 1.35
-0.23 -3.40 -7.03
-6.26 7.91 -4.56
8.96 5.22 1.25
12.94 -4.01 11.67
9.96 2.07 13.87
5.35 10.39 -5.01
-9.66 -13.82 -9.23
15.79 5.10 13.26
7.30 -9.66 4.97
11.12 7.79 13.02
11.62 3.63 3.00
9.05 -6.81 -0.09
6.96 -5.12 -1.17
-7.52 -2.12 -6.91
25.32 22.58 26.31
17.31 8.22 12.79
-1.90 -15.23 1.44
16.46 9.00 14.23
11.76 -0.17 -3.81
-0.52 -10.82 3.11
4.60 1.18 -4.49
6.32 11.07 0.21
9.11 1.51 8.19
0.25 0.23 -5.38
4.50 -5.01 6.20
10.02 10.95 2.49
-2.18 0.87 -5.70
5.09 8.24 1.22
13.15 9.76 1.73
16.91 3.60 1.62
24.50 -3.83 27.81
12.36 14.23 0.62
17.62 -6.53 2.37
0.09 -0.05 -2.95
-3.08 -5.41 -6.34
7.10 -5.04 2.64
-2.40 -9.02 3.64
6.83 -5.47 12.08
7.04 -6.55 6.03
17.24 9.14 4.70
5.53 -4.23 2.00
12.93 10.56 1.61
16.21 26.72 0.99
8.01 1.64 4.55
9.74 4.98 4.27
6.15 3.48 -4.49
8.04 -0.89 2.11
8.23 4.23 17.10
8.25 6.67 5.56
3.30 -1.32 3.80
4.71 4.94 -8.84
0.60 -2.46 -1.27
6.28 -5.73 9.14
-1.99 7.05 -10.68
21.28 11.11 16.33
10.26 -1.00 8.76
-2.43 -5.97 -12.99
4.05 -9.73 3.22
-5.14 2.31 -11.24
1.92 6.72 3.46
6.07 -2.51 -1.58
21.62 27.96 15.27
-3.94 6.78 3.91
14.57 6.60 11.58
7.34 -2.45 0.15
10.55 0.75 8.34
7.97 -11.27 8.93
2.25 -13.08 -9.79
2.03 7.13 -7.50
22.02 18.21 13.05
6.55 3.53 0.22
-6.18 -7.60 -2.46
11.95 -8.07 16.38
7.01 6.99 12.90
4.50 -0.08 10.82
4.68 8.49 6.42
7.24 14.68 0.96
8.57 5.92 13.18
6.86 4.32 4.55
7.01 0.77 13.30
4.31 -0.78 -1.99
12.86 -3.90 19.54
2.21 -20.07 3.14
3.68 -6.78 0.81
7.14 -4.33 -3.18
-11.06 4.63 -7.79
11.41 8.42 6.22
-10.42 -15.46 -11.27
27.76 34.05 0.85
6.85 7.76 5.57
6.20 8.94 2.30
3.51 7.38 -5.60
6.93 -3.79 -1.70
22.70 29.22 3.64
3.73 -0.47 3.92
8.92 -6.33 10.14
7.36 15.07 -6.57
-2.87 -11.12 2.68
3.28 -12.76 7.13
-4.43 -9.07 -14.75
-26.65 -18.32 -15.19
-10.36 -23.99 -5.33
-17.75 -29.45 -15.87
49.19 33.89 43.29
-12.86 -19.73 -1.73
17.05 1.13 -1.41
-0.30 -14.57 6.93
23.92 11.14 -0.48
8.79 19.73 18.25
-17.02 -6.83 -18.65
4.72 3.23 11.31
4.84 6.12 -7.91
9.66 -5.34 21.56
-4.66 -7.47 -11.65
-3.99 -2.74 -2.16
-22.89 -24.80 -14.78
4.14 -8.38 -14.86
7.05 14.41 4.19
4.19 0.98 4.23
-5.01 -9.90 -6.51
29.96 36.05 19.66
-9.49 -19.14 -4.25
16.69 9.59 7.28
29.75 22.22 20.35
-8.45 -13.25 -1.04
-4.73 -3.97 -16.03
-10.37 -4.77 -20.78
-1.11 -8.69 10.78
6.27 7.10 6.82
-18.02 -7.92 -1.50
27.74 32.89 14.45
15.86 10.01 16.20
6.37 -3.12 16.92
-3.96 -15.65 10.29
-16.72 -21.84 -4.79
-12.34 -5.56 -17.83
-1.98 -2.27 0.53
-1.43 -8.02 -15.51
36.09 19.80 28.42
-5.78 -12.13 -3.81
-12.74 -19.66 -33.37
-12.53 -21.74 -13.47
-11.91 -21.35 -12.78
-0.52 -5.45 -6.78
-3.67 -13.07 -12.78
-0.91 -10.66 6.59
-4.72 -10.77 -7.17
0.87 -3.13 -8.71
-13.46 -17.19 -10.08
6.40 -2.26 -17.72
-12.86 -1.73 5.99
-1.82 -1.22 1.86
2.37 -0.64 -1.75
12.68 -5.58 6.88
13.20 -19.71 18.43
-6.57 -8.86 -12.56
-0.17 -8.85 -14.09
-3.15 -8.86 -6.34
17.23 7.20 29.31
6.13 9.63 7.02
11.88 2.55 28.74
24.59 -6.02 28.65
11.37 8.00 36.95
3.75 1.09 -1.74
10.33 -3.28 11.56
18.46 15.62 28.45
15.58 -7.47 30.16
-6.85 0.48 -8.44
1.96 -12.44 7.09
-7.83 -4.09 -4.02
9.02 -10.03 14.52
0.37 -9.91 -31.44
1.12 -7.61 7.67
8.11 6.17 15.76
3.25 -19.11 9.64
-0.12 5.75 -26.25
2.91 8.46 22.45
-6.66 -28.31 13.03
17.94 5.55 1.63
21.06 14.97 27.79
5.51 5.26 6.88
-5.01 -24.39 -24.34
8.13 -2.59 17.44
24.73 16.52 27.88
-23.51 -27.44 1.47
-4.24 -6.23 -3.98
10.88 19.29 19.11
8.12 1.46 10.40
18.28 -7.89 25.20
-0.00 8.00 -4.14
-0.66 3.99 1.06
18.31 11.13 16.55
12.87 7.80 -10.86
2.12 -5.49 1.18
4.33 -2.00 -12.53
-5.23 -4.88 -17.34
13.22 2.15 -1.57
6.79 2.11 14.62
7.95 5.09 13.77
19.12 -5.41 31.15
11.31 8.17 -6.14
7.36 -12.63 12.87
12.02 -5.00 18.31
4.00 -0.02 10.99
13.14 12.87 -22.86
12.51 -29.52 11.51
7.96 16.71 13.05
8.00 -9.70 8.07
-11.77 0.17 -30.29
5.66 0.72 -5.09
8.38 -2.43 4.92
9.35 3.11 -2.54
4.68 2.55 -6.39
9.31 5.65 -6.16
8.63 -13.14 15.86
5.87 7.34 3.32
0.07 -4.62 -14.28
6.86 2.09 -2.18
-4.22 1.65 3.13
7.03 5.74 -9.75
8.14 -4.64 2.70
6.66 2.20 -3.13
0.02 -8.08 -11.67
1.74 -4.70 -0.48
-1.34 0.37 -4.47
-3.51 -19.77 3.78
9.38 0.13 13.38
13.50 -0.71 -2.90
12.39 8.39 15.47
26.87 13.14 25.23
6.10 12.02 -6.51
0.41 -10.27 -14.79
3.48 19.23 -10.89
5.96 6.50 43.65
-1.92 2.99 5.32
4.52 -5.16 9.58
2.49 -4.73 -7.73
26.59 25.14 38.96
18.50 10.62 37.49
13.94 10.16 9.41
-1.84 -1.63 -15.61
-3.70 -14.19 -3.38
9.66 0.78 9.14
-64.23 5.02 7.66
-1.11 -5.12 -0.91
9.02 -9.14 16.00
4.73 6.74 -21.66
-7.59 -1.41 1.23
-5.22 -11.00 -0.27
0.03 4.99 -4.03
3.72 -6.67 8.87
10.15 -4.75 2.34
30.48 41.57 52.31
16.80 7.33 16.01
-2.21 -26.97 -9.78
-3.92 3.32 3.30
30.99 20.24 35.14
23.73 15.42 43.08
11.99 5.23 11.15
-7.38 2.86 0.69
38.35 11.51 40.77
39.08 9.43 20.33
17.85 17.38 33.94
23.98 26.17 26.32
17.13 13.46 25.04
22.66 22.80 32.64
44.67 27.23 30.49
40.03 38.30 29.99
46.21 -4.03 25.71
-4.15 9.65 -2.51
-14.04 -2.40 -7.75
19.21 13.08 17.89
-0.53 -5.16 1.74
-14.80 8.42 -5.45
-9.86 10.01 -0.38
-3.51 -2.59 -14.10
-16.16 -23.46 -8.37
-3.01 9.37 13.30
5.05 8.84 13.83
-2.82 2.56 2.94
8.16 9.87 4.09
-2.34 6.88 13.57
5.61 -5.61 19.35
3.45 16.08 -3.93
5.03 -14.24 4.63
29.00 9.40 22.89
-0.72 1.20 -8.63
18.44 15.82 26.99
10.83 30.69 15.51
-5.50 -18.24 -24.64
20.60 0.68 0.21
1.77 -8.82 -6.27
8.70 -13.46 -4.67
-8.98 -17.79 -16.25
-1.01 -21.89 -13.16
27.88 5.23 6.13
28.63 28.61 50.44
15.64 31.19 1.38
14.93 -8.92 0.26
-0.87 6.10 -17.82
17.17 25.10 8.57
9.02 34.42 6.60
29.14 28.66 16.96
10.00 24.36 12.42
13.19 24.10 18.74
10.81 -8.37 -4.74
7.69 -16.94 -1.09
12.66 20.74 22.92
13.94 -21.29 6.11
3.15 17.59 1.17
8.90 15.46 7.70
2.31 -2.81 -7.76
8.90 -9.79 -5.09
10.96 -5.92 -0.96
26.98 15.99 16.21
24.98 -8.92 3.68
23.93 31.99 30.82
19.42 -16.37 12.28
19.43 -9.07 20.51
2.99 -5.47 -3.37
11.37 1.08 3.49
20.07 -8.05 20.34
10.69 17.81 14.56
19.59 1.99 10.27
-2.10 -17.92 -9.72
12.08 3.77 11.53
10.07 -3.65 -4.67
26.10 -7.42 14.58
19.00 37.79 22.67
-1.71 -2.96 -9.95
-2.37 -4.63 -15.38
5.66 -8.04 -3.84
7.27 -5.76 9.88
14.86 5.59 22.94
19.97 26.38 5.82
7.98 -25.71 -5.50
22.69 2.63 13.97
8.09 -8.92 -0.73
54.52 31.47 40.28
27.67 22.66 28.38
-2.86 -16.25 -13.39
-9.15 -12.28 -9.33
23.18 21.67 16.13
-14.29 -0.46 -26.70
-9.33 5.00 -7.89
-1.99 -7.91 -9.06
-7.64 11.56 -23.15
18.62 35.05 22.33
49.00 18.35 29.35
-4.62 21.85 1.52
30.99 11.88 29.15
49.53 22.94 33.98
-20.85 -3.55 -36.70
-5.15 -1.51 -0.80
-0.57 8.81 -4.09
13.00 17.99 28.92
1.34 -13.65 -8.47
-13.63 -13.28 -3.62
66.83 21.17 24.60
17.50 28.64 16.52
29.50 42.75 16.07
-44.07 29.67 -12.36
-32.21 -26.80 -19.19
1.82 -6.17 -5.62
36.47 1.19 29.17
5.68 13.64 -7.93
-3.76 4.01 4.51
-16.06 -54.40 -9.16
0.08 6.38 0.07
-11.41 -12.27 -7.89
-6.95 9.05 6.13
-6.40 -0.52 -13.13
-9.70 -5.91 -15.95
0.90 7.31 9.17
0.41 3.40 -9.09
-6.58 -0.62 -13.44
-9.57 -13.80 -23.66
-16.06 -4.97 -12.47
41.84 9.36 18.46
34.71 -10.18 24.44
-6.60 11.81 -19.20
-11.38 -26.01 -0.41
-2.50 5.71 -4.32
-3.06 -8.40 -3.50
41.08 26.69 24.50
32.59 11.86 20.94
48.23 -16.78 7.72
-15.46 -8.06 -13.38
47.92 21.02 13.12
-2.69 -10.91 -2.99
-9.89 -16.14 -20.49
-20.67 -14.06 -17.94
-6.73 -3.10 -5.60
22.20 4.52 19.12
17.51 25.13 16.36
-18.74 -1.78 -17.56
-4.15 1.73 -2.68
20.43 36.39 23.90
7.83 13.46 8.82
-19.58 -9.76 -8.71
0.45 -1.46 3.88
-2.32 -10.95 -7.26
-6.70 -19.14 -1.38
20.97 26.44 25.17
-6.92 -8.90 -4.14
18.02 41.54 18.06
7.65 26.15 34.24
-0.98 -3.42 -9.18
7.98 15.02 13.33
-9.96 -16.43 -4.74
22.80 22.63 28.22
27.36 32.09 17.40
30.92 4.67 35.15
-17.90 -6.92 -23.76
-6.26 -25.64 -1.78
49.63 34.48 26.63
-5.96 -17.25 -0.32
-7.21 -11.83 -16.19
16.82 18.30 32.43
13.89 22.01 -3.85
-4.56 17.21 -9.67
-16.43 -22.70 -10.13
-6.14 9.00 1.13
-28.72 -26.52 -25.39
10.87 16.82 3.52
-14.02 -18.75 -13.60
-11.04 -8.42 -7.73
75.79 14.93 26.95
-13.15 -13.08 -15.63
-5.46 11.04 -14.55
-4.95 -15.23 -8.25
26.93 -18.24 18.02
13.96 9.69 18.42
-16.72 3.07 -10.90
-14.75 -5.41 -9.62
34.29 5.02 18.99
49.95 32.82 29.66
-1.77 14.02 -8.08
65.02 15.51 29.93
5.53 0.24 -0.61
20.63 4.08 14.83
58.17 46.81 43.78
4.02 3.78 -3.88
5.08 32.07 -12.19
19.56 -12.53 20.31
-2.84 -10.92 1.83
-3.13 5.03 -13.48
2.58 6.43 -4.19
-2.18 4.29 -3.96
12.58 20.92 13.98
-11.55 -3.07 1.02
19.82 -0.40 23.04
4.00 -7.70 5.75
-3.89 -6.45 2.22
0.05 9.13 -4.19
-8.31 -28.10 -9.27
5.03 24.33 24.98
-5.55 6.78 -6.40
-25.22 -23.04 -31.64
29.31 -5.58 38.94
5.11 1.00 5.23
45.15 37.39 3.32
-34.02 -46.62 -8.20
-8.25 2.95 -16.94
-17.47 -39.07 -8.74
20.79 28.71 18.46
-6.83 -11.74 5.45
-19.49 -3.12 -8.10
-16.50 6.46 -32.22
2.91 26.74 0.04
-13.77 -3.52 -4.44
-2.34 3.16 -2.90
4.75 11.78 -11.90
-12.94 -12.35 -2.22
-6.61 -17.36 -4.44
-3.69 1.16 -0.82
-1.13 18.21 -10.83
11.30 22.71 9.72
14.41 8.91 15.00
-4.21 -10.36 -8.51
8.24 -10.90 10.19
43.88 -0.05 25.70
5.53 1.44 2.68
4.94 10.84 0.19
-4.28 -22.22 -15.48
-3.44 15.41 6.16
17.98 4.14 12.56
18.09 11.12 15.92
25.67 29.74 42.23
-4.42 -8.37 1.83
59.64 18.08 30.78
19.64 10.56 9.92
-5.89 11.85 1.59
-8.28 -17.99 -15.21
70.30 42.25 47.41
10.27 -8.60 2.70
-10.07 -8.52 -8.10
6.29 20.59 5.62
11.47 11.82 12.70
14.77 18.83 27.93
12.24 12.73 17.46
-0.62 -2.61 -18.68
1.02 -9.11 6.45
-8.26 -9.89 -23.65
0.36 13.70 -0.98
11.24 -10.25 20.07
66.33 42.80 47.73
66.76 17.09 47.26
34.36 24.57 34.14
50.99 42.21 58.62
41.70 26.10 35.03
59.73 35.61 34.29
46.37 41.43 55.26
77.43 30.71 36.47
44.49 28.77 34.83
49.26 32.29 32.66
47.80 14.00 28.40
29.70 45.58 49.68
24.70 33.88 40.56
17.34 33.65 30.33
-0.82 -1.05 -3.52
26.59 34.90 21.89
-2.23 -5.20 -2.27
23.16 52.90 12.83
37.89 31.20 47.37
3.24 9.93 1.36
16.82 30.96 13.52
19.79 31.88 34.11
-0.24 -9.14 11.27
3.83 19.56 5.18
18.21 21.02 17.29
2.93 16.65 1.42
4.04 -9.15 13.40
9.82 14.20 12.48
10.20 -14.92 23.23
3.78 -13.83 18.35
-1.98 -27.09 5.04
11.94 8.11 25.06
30.57 32.22 19.37
-12.11 -11.27 1.71
7.53 -11.20 11.08
5.99 -5.98 6.17
12.76 13.08 12.29
34.21 18.47 34.16
19.47 -0.47 11.07
20.22 7.12 13.46
9.79 5.06 13.05
29.04 32.85 18.79
41.02 36.60 39.11
27.05 28.97 19.15
7.24 -1.57 12.70
9.51 5.70 0.83
21.56 19.49 12.46
15.26 12.32 11.38
6.73 -5.30 0.96
16.87 14.45 10.25
26.40 39.03 12.44
16.70 13.51 18.62
17.69 13.92 16.72
15.04 -16.43 24.47
7.70 -3.06 7.87
20.81 22.02 12.92
10.77 -2.09 10.25
33.39 17.04 39.81
51.54 50.02 55.09
16.45 -9.85 12.58
7.60 -8.53 8.18
14.60 11.41 4.61
12.53 -0.29 33.72
42.58 40.11 30.99
27.14 34.37 23.09
9.23 -8.41 5.85
19.23 16.91 7.15
12.31 1.97 10.25
16.43 7.64 8.15
3.05 4.47 -5.16
28.44 16.33 20.06
-0.23 -3.90 1.38
25.71 8.65 5.13
-4.97 28.44 -10.24
2.55 -10.55 -3.54
7.99 -13.94 8.58
5.80 28.13 8.47
10.90 -16.47 9.95
13.92 -0.96 23.53
16.68 11.96 6.24
-0.81 3.82 1.09
-6.20 -9.18 -1.45
34.11 18.63 16.14
3.97 1.49 -1.07
-15.03 -0.41 -2.17
7.05 -6.90 14.55
13.23 16.73 5.68
14.47 18.34 17.90
14.47 24.57 10.25
3.32 23.32 -10.67
19.73 11.07 8.53
-4.38 13.85 -10.91
-7.32 -21.53 -1.30
5.95 17.23 -5.53
2.58 -3.74 8.69
15.10 11.94 22.72
2.15 -3.97 10.42
-6.65 -6.94 -2.78
3.22 -1.35 3.59
13.09 23.63 11.88
-2.30 11.73 -4.67
10.86 24.48 11.47
4.73 -7.83 11.17
2.12 3.29 8.67
9.48 14.11 14.56
23.01 31.19 12.91
-16.68 3.25 -19.26
-4.47 -15.97 -7.68
-1.25 7.48 1.64
-27.39 -4.68 -28.45
-12.57 1.89 -15.50
17.04 -2.08 25.93
-2.92 5.15 1.62
-8.52 10.78 -4.64
30.55 14.42 13.83
13.55 13.33 22.64
16.84 9.95 14.52
-7.33 -22.38 -5.49
8.70 27.68 -2.12
16.98 40.56 0.85
-0.83 -35.15 -5.30
-67.81 -17.15 -9.79
5.87 5.35 3.91
15.88 11.45 9.85
20.30 43.41 24.07
12.58 15.18 7.12
7.60 12.90 13.05
-1.62 -15.74 -3.27
-14.05 -4.72 -9.87
10.41 31.29 1.92
8.73 33.18 4.75
8.27 8.38 10.25
10.54 4.05 15.43
-8.80 -0.87 -1.16
5.17 -0.72 10.25
5.33 7.52 4.02
29.43 29.17 25.75
18.14 17.27 11.36
-6.76 -0.90 -3.16
12.46 5.29 17.39
3.28 -15.99 5.99
-6.95 -1.04 2.41
9.04 14.09 10.25
5.25 14.39 18.26
5.21 13.41 5.46
8.39 14.88 6.19
5.36 2.91 5.87
11.48 17.24 11.15
9.55 23.30 2.57
-1.38 -5.53 3.16
20.84 26.12 7.38
-2.28 -7.98 4.57
17.45 20.22 20.79
19.18 19.11 26.03
4.71 -16.83 4.64
2.66 4.36 -0.92
0.61 -3.65 -1.42
2.27 22.25 5.22
28.08 28.45 26.53
-1.86 16.68 -4.02
3.23 8.40 5.68
4.89 34.11 6.62
7.24 -3.57 10.69
22.98 31.37 18.34
-14.74 -4.99 -3.54
29.66 49.25 25.04
-6.82 10.22 -6.17
8.59 6.48 7.95
15.57 25.86 4.99
11.79 4.99 13.91
-9.18 -0.66 -9.69
16.38 7.35 12.14
8.91 10.51 13.36
-6.55 -13.19 5.09
12.36 5.66 7.68
1.18 -14.24 -0.12
1.35 8.15 -1.73
15.10 -29.44 11.20
7.02 10.29 3.55
-11.14 -0.08 -11.58
-16.02 -7.50 -7.52
4.17 1.67 -0.31
2.94 -0.93 10.25
4.56 1.81 19.98
5.99 -7.99 2.89
4.10 8.63 3.35
11.30 15.10 5.47
-1.72 -5.84 -3.54
-34.29 -13.53 -10.79
-3.14 -16.23 1.71
7.13 27.92 3.71
6.41 -6.27 4.99
-8.33 -4.59 -2.65
-13.55 -22.51 -3.87
23.53 21.67 27.62
2.48 29.99 -8.08
22.38 13.68 13.81
15.34 40.64 -13.29
-9.99 0.83 -13.23
-10.51 -6.00 -1.37
1.45 4.81 10.25
20.40 35.74 25.15
0.66 -5.76 5.72
15.44 6.32 20.92
-5.01 3.82 -5.18
-0.17 20.61 -3.91
6.49 10.81 4.43
23.78 2.44 6.33
-4.01 -29.20 0.31
9.18 23.11 -3.77
14.27 -4.29 13.22
-0.72 -12.53 -8.59
7.96 7.07 10.25
-5.41 -16.54 -4.33
-29.35 -18.30 -7.90
8.76 -6.86 4.64
10.35 41.45 4.24
-6.78 -13.50 -11.87
-18.75 14.49 2.57
2.04 14.13 2.36
-13.21 3.43 -4.58
2.84 23.72 -8.47
5.43 5.02 7.12
6.96 -1.01 10.23
7.40 0.58 3.32
8.47 2.20 8.82
0.96 12.45 -3.81
10.87 10.09 16.41
-16.22 -1.23 -5.14
13.45 27.39 10.26
20.34 3.13 14.99
2.89 -2.68 -2.98
6.59 0.59 3.91
-4.01 4.43 0.42
-0.34 -10.07 10.25
17.97 -14.45 3.49
7.45 4.65 5.64
26.51 23.40 20.41
2.35 14.88 3.34
17.91 8.36 30.05
15.95 16.74 18.64
17.41 11.08 27.04
20.85 2.14 34.19
18.01 15.49 30.88
18.73 15.49 25.92
13.72 15.46 29.40
26.95 23.90 36.87
22.19 -8.49 38.20
-5.41 2.69 1.31
20.67 13.63 24.63
18.99 12.26 30.51
17.39 7.37 19.55
24.23 3.42 42.13
19.89 18.55 45.31
12.95 6.17 24.55
18.98 9.19 32.29
17.44 12.26 24.45
13.39 9.74 30.47
20.95 10.71 32.17
17.87 13.77 28.27
19.61 13.25 27.01
27.67 6.25 38.33
21.61 25.89 36.03
20.86 18.29 27.82
21.85 -9.01 34.94
17.65 4.30 41.63
-8.69 -42.94 -1.79
-10.38 -31.10 -19.83
-12.74 -35.88 -10.58
-8.90 -43.55 -20.97
-10.98 -23.12 -28.60
-13.16 -35.31 -22.07
-12.85 -46.58 -2.51
-9.75 -28.01 -1.44
4.34 -39.20 9.79
-2.44 -43.21 -5.09
-9.39 -30.93 -3.04
-10.40 -44.48 -11.02
28.53 30.93 20.05
24.16 18.11 38.74
28.26 27.90 24.68
-0.84 8.17 -7.03
3.77 7.05 4.76
0.19 8.23 -2.43
-18.00 -6.16 -22.11
10.69 22.51 13.59
1.17 15.00 -9.89
2.78 5.18 -3.83
-4.49 -3.66 1.51
-5.49 -5.15 -5.76
7.85 7.47 4.93
9.59 21.82 7.35
-7.45 1.76 -15.88
43.72 8.76 25.46
26.14 22.41 20.41
28.79 25.45 38.73
-5.33 -16.14 7.15
19.94 5.75 25.72
18.88 7.28 25.71
25.03 26.42 0.66
40.23 17.75 25.35
24.62 10.02 32.43
15.99 7.64 21.53
30.92 14.70 37.35
21.84 23.95 9.77
18.19 4.47 18.41
8.06 -4.27 0.91
22.77 11.23 27.98
28.01 11.70 29.52
33.40 28.63 33.42
29.93 36.17 22.98
26.19 16.14 36.57
21.79 16.27 20.67
40.10 35.33 36.06
25.69 23.92 20.87
27.38 16.80 33.75
26.91 10.76 20.67
31.10 34.42 25.33
21.95 11.71 23.77
14.83 -0.06 17.90
5.88 -16.84 13.47
30.83 27.62 28.38
21.32 17.30 17.82
46.41 9.05 32.51
42.98 49.57 40.47
35.20 39.26 31.21
14.75 5.75 17.97
15.90 18.43 9.35
11.91 -2.55 15.33
31.12 28.59 30.65
21.25 16.94 25.36
25.46 20.03 27.48
32.11 21.97 22.13
40.62 17.62 24.06
12.29 -5.42 16.15
17.39 8.68 18.55
24.02 0.10 21.36
27.60 36.21 23.99
15.19 -0.48 26.83
22.38 3.16 16.89
35.01 28.01 31.00
23.75 12.84 6.40
17.08 12.55 14.94
27.25 20.09 20.63
35.41 0.64 29.86
19.77 12.38 17.63
21.29 7.59 15.88
37.24 20.76 41.52
22.08 12.56 23.03
17.77 11.46 12.12
23.35 14.68 15.06
0.74 -13.72 10.44
24.09 15.76 23.19
24.10 1.96 20.69
26.94 14.17 16.17
22.81 8.23 28.09
26.22 21.52 13.45
16.40 -5.43 18.35
66.09 41.37 39.89
50.45 22.02 25.72
38.71 41.84 36.96
36.54 26.88 37.59
22.12 15.62 19.80
12.17 -2.65 11.66
17.28 4.70 20.85
14.00 -4.11 21.94
15.70 -9.66 12.10
47.25 49.05 51.63
18.54 16.53 12.33
18.08 4.66 23.37
28.59 15.02 19.25
36.72 11.83 31.85
18.20 6.87 18.82
20.65 19.67 13.33
24.59 22.74 25.24
19.48 6.97 19.78
31.86 28.15 35.72
23.61 9.28 21.52
19.11 15.94 29.64
26.56 20.92 25.50
14.61 -0.31 15.96
30.00 30.97 30.17
7.68 1.93 6.43
24.02 5.48 24.50
39.11 31.42 35.19
17.52 9.27 15.42
28.43 -9.47 23.88
64.17 24.44 35.33
37.43 13.28 28.39
16.90 7.72 20.60
20.24 21.52 23.03
8.25 6.12 4.96
24.56 20.17 21.43
27.74 23.45 29.57
19.24 12.59 18.23
27.30 24.25 28.48
21.34 12.30 -0.15
23.10 13.33 22.14
14.94 -3.77 7.17
17.38 2.06 20.78
24.93 20.25 29.99
18.84 2.13 20.89
44.62 46.13 41.34
18.05 15.27 14.11
34.24 11.67 20.71
29.60 38.59 18.01
9.78 -2.33 12.56
40.61 27.60 37.55
31.17 27.78 34.03
24.84 1.92 17.67
27.35 18.76 29.14
22.35 7.40 29.49
50.79 43.03 43.97
39.34 11.98 38.07
20.62 17.38 15.52
8.84 -5.01 7.12
17.78 5.45 -0.26
1.03 -11.63 -10.51
35.44 18.38 35.44
25.42 13.40 29.50
27.53 25.50 20.60
13.31 15.38 -2.22
16.37 -6.28 14.13
20.75 4.05 16.86
26.65 14.78 32.80
32.89 23.28 32.77
28.82 17.26 20.50
35.48 36.59 31.25
14.40 -5.43 9.88
21.23 27.97 -2.20
47.89 33.27 29.61
20.02 12.51 20.34
13.32 -8.71 31.52
17.33 2.53 12.81
18.14 2.40 19.68
33.31 8.05 26.44
37.99 26.01 36.19
19.56 13.66 20.21
31.94 32.33 43.69
19.89 21.29 11.56
19.80 12.41 28.08
31.13 16.25 27.81
17.17 -8.15 17.27
35.15 42.93 25.44
28.87 17.88 28.36
21.39 11.48 23.01
21.86 18.84 21.53
34.61 17.18 27.87
27.31 16.68 21.83
36.04 37.97 30.17
18.28 2.17 -0.25
36.73 36.78 34.04
4.92 -14.05 9.17
23.99 25.88 23.77
42.71 44.66 38.47
28.98 27.73 38.35
31.44 34.68 28.56
30.11 -3.78 27.99
79.21 15.96 30.43
15.52 17.27 11.30
30.86 21.61 29.21
17.49 10.20 6.42
31.43 19.93 28.24
22.65 17.54 28.29
22.43 10.28 19.83
14.28 4.09 13.43
25.41 16.58 37.87
34.38 18.94 35.05
55.93 17.76 32.97
22.23 1.75 18.97
25.39 26.32 16.89
28.36 19.80 30.29
24.20 13.16 3.18
13.39 11.20 5.59
11.84 -0.24 5.49
19.30 18.93 20.24
37.42 14.29 35.26
42.68 40.43 39.40
10.40 2.52 14.99
41.45 39.97 39.61
15.36 8.29 21.01
18.59 -3.96 19.92
36.61 31.01 34.96
11.29 0.58 -3.12
29.07 30.99 18.97
26.01 19.59 24.60
20.80 1.06 14.87
14.56 -0.01 20.39
23.58 12.39 19.37
13.57 -7.84 13.71
28.91 18.88 31.73
6.60 -5.14 0.89
22.56 5.24 27.69
22.29 26.17 17.14
14.74 -2.74 18.34
19.22 10.65 19.77
31.99 32.11 24.45
25.00 13.32 21.72
18.96 -6.69 15.47
26.99 15.75 11.80
19.44 16.14 16.18
25.56 18.42 21.01
10.84 -12.05 9.22
22.65 3.18 21.74
10.67 -1.82 7.64
20.42 -8.22 18.55
29.24 2.45 22.04
17.28 16.00 29.20
27.33 27.03 9.03
22.60 13.40 30.28
28.62 16.82 18.09
15.63 14.91 23.86
-12.00 -5.27 -5.05
26.41 17.92 12.54
25.37 19.89 17.19
14.48 -9.93 11.53
22.68 16.92 26.79
27.96 22.30 22.33
24.47 6.24 24.36
9.79 4.05 9.78
12.36 -16.39 -2.78
11.37 -4.80 8.34
22.58 10.15 15.77
26.32 7.24 34.03
21.47 8.63 31.50
16.42 -4.94 16.50
23.55 10.21 21.97
38.87 22.98 31.11
16.88 13.07 13.17
18.91 9.20 20.12
36.86 29.97 23.85
24.06 12.48 26.76
23.73 21.17 28.60
29.13 25.68 25.38
24.93 11.36 28.38
32.31 26.56 29.10
27.86 31.57 28.87
23.69 2.62 24.79
20.31 -2.69 23.74
9.29 10.55 -1.55
28.95 22.12 31.09
8.11 -5.89 19.35
23.95 17.78 36.69
12.53 -7.67 24.68
20.95 4.30 19.26
26.30 31.84 19.62
27.80 3.67 22.21
23.43 24.45 15.86
20.62 23.23 30.58
52.87 25.52 27.74
23.31 8.45 20.66
16.06 -0.14 9.64
13.27 2.18 8.98
19.99 13.73 22.25
32.32 15.57 28.69
26.70 32.44 40.95
18.47 12.92 20.87
42.31 42.25 36.54
32.36 16.41 28.79
25.87 12.75 16.15
22.03 12.91 22.47
23.97 -4.55 14.56
19.05 -9.49 18.85
22.72 16.80 29.13
29.50 27.72 20.61
25.36 12.10 24.67
23.06 27.40 16.90
29.14 18.01 26.19
29.06 13.20 32.44
25.08 17.83 28.82
23.86 4.34 28.28
14.91 5.44 15.54
23.65 28.08 -10.16
30.65 17.08 18.22
28.35 38.15 31.57
18.76 20.65 16.25
49.36 49.49 45.62
15.61 8.14 25.58
21.82 4.11 16.84
16.79 -0.87 14.83
31.33 26.82 26.50
30.98 18.83 33.76
11.50 -0.00 -45.78
15.70 -10.46 14.53
-4.81 1.78 -6.45
-5.52 3.08 -11.42
1.03 14.11 -0.16
-5.20 4.79 1.45
-4.59 0.42 0.69
-31.46 7.34 -43.02
0.58 8.09 2.61
-3.54 3.97 -18.95
6.72 21.53 1.85
14.78 18.48 16.83
21.24 38.60 20.59
-18.12 -22.42 -23.92
1.26 4.95 0.65
-15.42 5.83 -18.06
-5.17 10.44 -22.24
-6.58 3.94 -14.05
-9.62 6.06 -16.38
-10.27 6.87 -14.77
18.29 12.37 22.75
-12.61 -3.28 -19.85
-0.73 -1.67 -17.51
20.05 22.17 33.31
0.83 5.20 -7.05
12.40 37.69 0.48
-5.56 14.36 -28.82
8.71 -12.44 10.94
4.35 -10.32 1.92
1.24 -29.65 4.08
6.10 -35.94 4.67
2.35 -31.11 4.81
-2.79 -2.03 -4.75
1.02 -14.09 0.36
-7.80 -34.38 -9.52
-2.27 -10.22 -11.46
-7.68 -34.92 -16.52
13.79 -6.51 11.82
-13.39 -30.24 -26.41
5.23 -30.17 6.56
-6.15 -12.70 3.26
5.50 -0.99 9.36
-1.43 -26.82 -8.92
11.48 -14.76 2.29
0.39 -23.44 0.74
3.64 -22.70 -3.89
0.69 -1.41 -2.76
6.77 -29.80 8.78
-5.30 -22.22 -16.71
-7.62 -24.10 -19.92
-1.97 -29.78 3.39
3.61 -20.66 5.77
22.01 8.11 45.28
12.10 21.29 -5.23
12.05 19.38 5.19
14.11 19.75 10.19
8.90 -10.52 1.92
20.76 20.89 17.85
28.29 36.09 8.35
24.05 24.27 22.93
23.12 20.21 28.45
22.42 35.94 6.72
27.70 18.52 21.75
32.21 28.21 32.63
30.99 30.06 38.23
20.41 24.29 19.87
18.38 28.93 22.23
23.62 16.31 25.42
24.28 25.58 18.09
21.52 32.49 23.00
22.18 32.70 22.63
24.71 32.37 28.05
20.83 30.51 9.51
22.24 25.44 27.70
22.77 22.00 6.81
19.40 26.61 8.82
21.12 31.96 30.70
-3.14 -13.47 20.30
8.57 -1.04 28.17
-3.19 -2.98 -1.20
5.61 0.42 14.72
-9.17 -3.42 -13.74
9.80 -9.16 10.64
23.11 -20.44 11.88
-1.65 -14.50 11.38
0.69 -10.72 21.24
14.20 -14.60 26.08
-24.36 -35.37 -16.50
0.81 -12.42 5.82
-4.82 -12.88 1.84
-30.49 -46.10 -8.72
-7.50 -22.30 -6.52
-9.81 -42.08 4.79
-20.48 -39.60 -12.38
-14.94 -25.32 -14.27
-28.62 -40.78 -30.08
-19.38 -29.88 -12.60
-34.84 -42.44 -39.95
-27.58 -20.34 -26.15
-26.56 -35.87 -25.19
-3.50 -31.21 4.44
-16.33 -26.86 -12.58
-30.99 -40.71 -28.70
-22.44 -34.59 -8.42
-23.08 -30.55 -22.23
-10.34 -18.47 -1.05
-7.12 -33.34 -3.43
-3.25 -18.21 7.90
-13.77 -41.28 -0.71
-7.43 -33.84 -2.35
-17.62 -21.95 -17.48
-24.22 -34.23 -7.20
-24.58 -48.53 -23.61
-24.78 -34.69 -21.19
-10.01 -51.56 1.24
-29.20 -45.73 -18.26
-21.13 -27.48 -19.83
-19.22 -21.58 -21.13
-29.87 -33.57 -32.41
-26.80 -43.23 -14.30
-17.59 -23.76 -22.03
-11.31 -9.73 -12.29
-20.23 -35.38 -17.49
-32.16 -41.84 -21.56
-15.48 -32.15 -20.23
-29.85 -41.57 -20.06
-12.21 -34.15 -2.12
-24.24 -42.20 -18.01
-13.98 -47.01 -5.65
-21.47 -52.90 -7.86
-21.23 -33.21 -16.92
-20.05 -30.36 -13.40
-12.89 -21.84 -9.70
-29.84 -34.26 -22.59
-10.51 -17.65 -6.30
-1.11 -19.26 2.96
-11.17 -16.90 -3.81
-17.19 -17.04 -19.73
-21.22 -20.16 -35.49
-23.52 -40.61 -16.57
-6.64 -33.50 2.33
-15.44 -24.61 -4.37
-24.34 -33.36 -18.25
-32.09 -36.08 -28.91
-23.42 -28.46 -20.51
-6.49 -14.49 -2.03
-27.41 -37.92 -28.42
-3.20 -18.20 -13.03
-22.65 -35.01 -16.33
-11.00 -19.70 -13.10
-17.09 -26.13 -2.83
-23.71 -44.27 -13.78
-10.06 -31.86 -2.64
-27.32 -34.30 -23.12
-26.26 -28.20 -19.61
-21.13 -47.88 -11.22
-21.69 -45.97 -7.65
-26.97 -45.41 -24.87
-24.26 -36.00 -3.95
-25.19 -38.91 -13.90
-31.45 -52.05 -7.77
-34.73 -41.05 -27.45
-33.85 -58.70 -25.30
-18.10 -34.04 -11.70
-14.29 -30.74 -12.16
-34.66 -52.12 -18.41
-1.00 -13.45 0.68
-19.74 -18.27 -26.24
-24.91 -36.83 -16.94
-6.10 -33.05 -1.41
-3.49 -32.85 4.53
-15.50 -40.45 -5.60
-31.65 -40.36 -17.79
-9.41 -22.73 2.33
-16.47 -24.38 -22.26
-15.96 -25.32 -11.01
-21.03 -30.42 -12.96
-16.88 -29.82 -14.89
-17.87 -38.66 -8.68
-26.40 -22.08 -22.87
-20.88 -21.31 -16.19
-10.05 -28.38 -2.84
-27.61 -40.36 -21.66
-15.64 -31.97 -7.67
-19.09 -37.37 -13.90
-24.35 -38.84 -15.30
-27.56 -37.67 -14.86
-19.04 -46.31 -10.69
-27.70 -25.80 -26.27
-35.20 -32.65 -33.22
-7.50 -22.45 -3.78
-31.44 -50.32 -19.97
-1.27 -4.76 -2.54
-23.74 -46.34 -13.09
-3.93 -21.11 -0.00
-1.78 -21.77 2.39
-22.11 -33.46 -13.24
-19.37 -34.80 -11.79
-4.80 -23.38 -0.99
-12.11 -43.74 -3.11
-32.72 -39.98 -31.15
-30.46 -39.28 -22.61
-20.94 -28.18 -16.11
-17.03 -38.41 -9.52
-19.15 -27.61 -7.96
-18.76 -25.65 -21.80
0.19 -33.35 12.53
-3.99 -7.51 -6.67
-29.00 -29.20 -29.18
-31.20 -46.00 -22.78
-21.03 -31.97 -24.35
-9.62 -33.67 -1.44
-26.76 -25.85 -17.82
-28.59 -55.49 -7.51
-9.63 -28.90 0.98
-15.53 -32.31 -24.17
-14.66 -52.29 -4.54
-41.63 -39.56 -41.51
-30.41 -36.64 -8.99
-8.85 -19.19 -7.45
-17.33 -26.84 -18.73
-32.10 -45.58 -31.19
-29.16 -34.97 -13.82
-26.02 -49.68 -3.94
-24.35 -37.68 -8.51
-27.07 -47.41 -10.62
-19.52 -34.23 -11.91
-27.18 -37.71 -26.05
-12.36 -22.32 -6.80
-32.60 -34.29 -34.15
-31.15 -57.03 -20.21
-28.58 -37.82 -24.09
-23.23 -40.27 -14.71
-9.04 -25.55 -8.46
-22.07 -47.46 -18.53
-13.87 -25.96 -16.67
-15.21 -33.51 -1.09
-23.60 -29.26 -27.01
-9.33 -13.19 -19.40
-7.82 -31.55 2.39
-27.75 -44.75 -19.66
-33.24 -37.00 -34.69
-26.49 -29.49 -25.13
-26.06 -42.41 -10.34
-27.73 -29.59 -29.97
-28.08 -35.69 -16.32
-31.89 -47.50 -20.01
-5.13 -12.13 -6.52
-14.18 -32.33 -5.33
-14.74 -31.53 -2.89
-18.94 -23.19 -19.51
-2.14 -16.59 0.22
0.77 -15.23 -1.96
-15.57 -46.60 -0.39
-24.66 -29.51 -29.55
-21.84 -32.97 -12.28
-24.52 -31.05 -19.77
-21.86 -36.33 -21.37
-32.32 -36.46 -38.06
-22.64 -28.25 -21.17
-24.36 -37.17 -22.76
-10.64 -29.26 -3.58
-33.27 -45.44 -19.81
-14.79 -30.77 -15.89
-21.44 -40.77 -25.37
-15.13 -31.67 -11.81
-34.03 -40.66 -23.99
-11.70 -25.87 -9.37
-6.80 -24.63 -4.19
-11.25 -12.47 -16.08
-4.61 -33.02 2.96
-16.06 -35.23 -16.37
-1.47 -13.31 0.44
-6.49 -21.07 -1.60
-21.26 -43.56 -10.50
-22.39 -38.20 -10.90
-9.18 -12.80 -3.56
-23.63 -38.78 -5.96
-25.64 -38.87 -16.95
-20.44 -35.11 -10.33
-23.62 -32.32 -38.20
-13.96 -21.24 -12.20
-2.72 -6.03 5.62
-19.83 -32.30 -5.11
-27.04 -36.63 -14.95
-19.68 -40.52 -10.27
-23.99 -38.77 -13.61
-3.75 -31.80 3.81
-14.88 -37.60 -8.69
-22.43 -31.18 -12.10
-26.71 -33.15 -21.57
-26.61 -32.21 -29.39
-8.24 -27.47 -9.08
-33.85 -45.74 -31.08
-28.85 -54.24 -28.83
-34.26 -26.23 -32.13
-21.07 -30.81 -9.47
-25.28 -29.93 -40.45
-13.30 -39.67 7.80
-9.20 -48.97 -0.75
-28.29 -38.22 -25.55
-26.44 -25.11 -38.17
-17.91 -53.75 1.40
-15.26 -41.97 -14.80
-27.02 -35.05 -24.61
-32.11 -39.52 -19.31
-22.73 -26.90 -26.58
-24.45 -35.59 -13.41
-30.09 -32.74 -32.25
-31.46 -30.14 -34.21
-27.09 -40.52 -15.47
-2.10 -19.47 0.04
-14.72 -26.38 -10.09
-24.47 -35.07 -15.16
-16.74 -37.55 -8.58
-28.12 -46.48 -12.57
-6.35 -26.75 -0.76
-18.19 -36.47 -6.99
-13.63 -29.59 -12.92
-24.60 -37.26 -17.96
-22.20 -46.03 -15.89
-27.30 -39.82 -9.47
-13.66 -31.99 -4.97
-30.38 -39.38 -28.65
-22.12 -36.15 -18.11
-25.19 -28.55 -26.58
-29.50 -39.17 -15.06
-23.90 -32.65 -21.57
-2.91 -25.41 9.16
-22.71 -31.68 -29.96
-19.94 -30.01 -15.65
-25.43 -35.89 -21.34
-14.27 -29.42 -13.38
-20.92 -38.11 -9.29
-0.31 -9.83 -5.76
-24.77 -44.49 -5.57
-9.53 -14.57 -9.12
-26.65 -32.53 -23.85
-25.13 -31.90 -19.39
-19.14 -39.17 -6.44
-3.68 -19.32 2.50
-7.31 -16.63 -4.34
-34.43 -34.66 -31.82
-24.89 -27.39 -22.02
-19.35 -16.38 -24.10
-4.10 -14.38 -3.21
-1.75 -7.65 -2.30
-14.30 -39.72 -10.98
-5.38 -20.07 -4.35
-22.44 -34.36 -4.28
-12.19 -12.44 -6.61
-2.11 -12.03 2.88
-16.69 -23.84 -15.38
-19.00 -30.30 -12.25
-24.43 -32.90 -22.74
-22.53 -22.84 -27.04
-27.40 -30.04 -19.78
-26.38 -25.49 -32.62
-20.03 -45.75 -18.30
-7.52 -18.24 -6.00
-34.43 -38.04 -21.87
-4.72 -10.92 -10.03
-33.93 -45.26 -15.70
-16.82 -29.16 0.48
-9.67 -33.94 -3.21
-25.62 -37.78 -23.08
3.83 -22.11 0.45
-29.21 -44.22 -31.77
-31.85 -29.15 -37.89
-24.81 -23.00 -22.20
-31.70 -38.64 -26.00
-16.73 -28.71 -3.50
-12.35 -16.63 -9.82
-27.17 -34.79 -15.54
-18.84 -24.24 -16.35
-9.97 -29.50 -8.85
-16.65 -26.53 -10.78
-14.98 -29.71 -12.46
0.67 -26.50 2.46
-11.29 -9.75 -27.10
-14.60 -24.78 -13.54
-17.19 -34.82 -1.20
-10.38 -19.57 -1.22
-19.91 -26.50 -18.62
-22.76 -20.80 -29.25
-21.23 -33.49 -22.88
-2.53 -9.75 -5.52
-7.56 -20.60 -1.60
-20.54 -29.02 -11.94
7.87 -1.01 0.31
-5.35 -11.64 -4.19
-15.81 -0.87 0.57
-37.94 -16.45 -12.32
5.62 13.83 0.84
-2.71 -14.57 28.03
-15.56 -15.10 -12.00
-4.41 -16.10 5.95
23.68 0.63 -2.02
33.86 44.91 39.87
7.42 9.10 11.39
-7.64 -10.96 -1.98
35.93 21.24 10.33
-13.97 -13.31 -6.44
-5.95 -19.16 -0.99
-19.61 -21.76 3.38
-23.03 -8.27 -11.98
-6.72 3.97 -18.33
-23.34 -12.82 -15.21
-8.00 2.83 -10.98
-31.94 -22.33 -23.50
25.72 -21.38 0.28
-5.16 -15.39 2.90
-8.75 -3.88 -7.69
-2.56 5.50 -3.93
0.60 14.56 -4.19
-11.66 -12.44 -3.01
-9.70 10.43 -23.75
-9.37 0.25 -11.16
-9.36 20.34 -9.00
-4.28 -6.97 -7.16
5.88 20.67 -3.35
-27.84 -10.21 17.11
-9.39 -18.99 -35.60
-13.82 -13.05 -4.57
4.03 12.48 -9.48
4.49 8.44 6.72
-4.70 0.40 3.49
-0.83 9.03 19.19
-22.49 -29.60 -15.48
-1.18 4.69 -2.27
-2.40 14.90 -11.24
-10.14 -13.24 -30.02
-15.04 -11.32 1.97
-15.95 -0.91 -19.59
-1.02 4.50 8.13
-5.77 -15.01 5.72
-2.67 -10.06 -4.19
-11.54 -1.76 -10.50
-26.11 -24.95 -9.36
-10.50 -23.99 -0.31
-18.76 -35.06 -18.92
-12.48 -10.24 -13.87
8.31 7.30 20.54
-16.66 15.97 -13.03
10.10 -27.40 14.05
-12.50 -30.19 -5.14
-3.16 13.46 2.74
11.80 20.12 10.46
-26.58 -15.55 -22.08
15.88 32.65 8.36
-27.46 1.12 -26.46
-15.38 -4.13 -21.37
-14.77 7.92 -34.10
-8.33 -15.93 -6.53
11.37 31.67 16.65
43.95 27.12 42.48
-29.28 -28.57 -29.37
-16.08 -6.79 -11.42
-32.15 -20.46 -18.59
1.73 24.62 -12.82
-17.01 -18.48 -10.46
19.03 -22.43 24.73
-12.88 2.42 -2.03
-29.47 -10.42 -33.98
-27.51 -21.58 -17.50
-4.53 -14.13 1.50
-18.29 -18.14 -16.85
62.68 24.94 41.42
-3.21 10.76 -5.19
-13.16 -0.49 -32.61
-26.41 -16.36 -18.85
-41.44 -13.06 -34.77
-5.85 6.76 -3.55
-4.12 2.18 -32.73
-3.27 7.60 6.42
-10.49 -15.84 -11.83
-1.90 17.28 -13.78
-25.22 -21.64 -3.43
7.05 -1.78 19.01
-25.51 -23.14 -27.64
-21.38 -7.91 -39.29
-15.12 -9.68 -8.61
-4.40 -28.07 -5.53
41.66 37.08 56.21
-24.09 -39.30 -15.89
-4.73 -5.35 -5.65
-4.64 6.52 -11.27
25.80 19.39 28.31
-18.51 -16.24 -21.22
-1.43 17.77 -3.18
-14.88 -21.03 -10.77
-16.43 -27.63 -2.51
-8.95 -3.92 -21.77
-28.15 -28.97 0.50
-7.43 -8.68 1.40
-16.12 -34.33 0.08
-8.50 -0.16 -19.43
19.92 16.47 14.05
-9.50 -31.83 -2.82
21.81 17.88 22.19
0.76 -2.15 0.26
-5.45 2.45 -4.19
2.04 2.11 -9.11
-20.39 -22.09 -12.95
-10.02 4.05 -11.02
-10.83 -24.38 -11.53
-7.34 -6.57 -11.86
-5.84 -1.82 -4.19
-19.21 -4.11 -14.71
1.66 23.95 -2.21
2.15 -0.02 9.82
60.59 31.59 36.57
0.00 0.65 -1.26
-16.99 3.31 -14.79
2.69 25.61 -3.65
-1.84 -27.00 0.64
-7.99 -8.05 5.30
-27.41 -19.64 -16.90
38.19 -26.95 10.78
-23.48 -27.24 -23.94
-36.73 -32.34 -33.28
0.79 -7.31 -3.09
21.69 20.52 28.47
-4.86 -4.78 -14.81
-21.71 -17.30 -24.23
-16.10 -11.97 -33.19
-7.86 -8.13 -9.78
-6.54 9.94 -2.44
32.23 16.33 16.17
1.86 4.49 1.74
-2.93 -5.97 8.10
-15.09 -16.25 -20.91
-13.07 -18.51 -20.08
-5.93 -0.84 -5.01
-9.22 -1.23 -6.12
-10.78 -6.75 5.24
31.57 20.90 32.08
-0.07 7.23 -4.56
46.81 30.23 39.66
31.97 27.38 38.25
38.10 21.49 36.69
33.53 20.85 37.76
19.81 13.43 28.94
22.87 22.73 30.09
26.31 10.48 32.02
35.44 31.58 47.16
7.60 -16.14 4.52
48.76 33.10 39.06
20.02 15.76 17.92
4.25 -0.63 -3.05
45.85 17.88 27.65
11.50 22.24 -15.31
22.41 28.12 17.14
11.20 -7.19 12.85
21.96 18.57 23.16
18.58 12.92 16.61
11.36 22.10 17.95
1.92 -11.78 5.78
26.80 7.04 22.92
15.84 8.26 21.08
18.40 23.38 -6.93
21.33 -42.13 4.89
8.30 -6.19 10.22
17.15 -9.00 17.54
25.04 22.04 21.29
15.79 9.19 9.66
18.46 14.03 25.71
7.00 -16.57 12.20
6.40 -10.14 2.23
4.41 13.72 5.08
28.51 17.53 18.87
22.92 12.18 18.88
23.70 8.37 20.24
7.13 5.97 0.47
15.74 2.73 12.51
17.22 13.24 9.77
18.64 5.38 23.91
23.33 11.56 31.09
8.87 3.75 -2.88
22.71 22.94 21.61
5.18 -2.76 0.10
12.74 -5.16 10.89
4.24 -11.25 13.92
1.62 -16.35 -19.55
16.33 -6.71 18.05
66.42 11.89 30.37
21.13 -0.11 8.96
36.81 -3.10 19.20
29.77 3.23 22.68
10.39 2.21 -5.74
65.96 22.22 29.77
33.58 8.94 17.01
2.78 -1.46 4.53
25.13 -23.64 11.96
33.91 19.92 16.57
30.97 2.19 19.43
3.88 5.17 5.85
43.07 0.08 14.81
4.48 -10.79 -14.03
59.15 -0.36 22.22
62.11 -12.48 24.67
29.00 5.10 19.12
25.13 8.22 24.84
15.11 0.60 4.52
7.45 0.86 0.78
52.91 15.76 21.51
38.51 27.47 14.84
60.36 4.43 16.08
22.22 26.44 22.81
8.73 -13.19 -5.71
2.50 -2.82 -4.28
26.33 -12.05 17.96
55.05 -3.40 2.31
19.78 4.23 7.59
12.85 -1.45 -1.09
28.57 3.51 13.96
-0.25 -4.35 -1.88
23.76 -0.37 19.56
13.98 -23.20 -1.83
29.96 6.30 3.71
8.48 -5.53 1.49
22.89 7.24 18.64
13.40 12.31 5.27
-0.86 -11.07 -5.67
13.51 -11.12 16.40
47.13 27.31 38.93
13.88 -7.64 1.18
24.97 39.32 29.18
44.44 35.52 49.49
50.66 39.38 49.11
-9.21 -20.50 -0.09
20.40 4.89 12.67
21.97 7.92 33.54
16.29 10.90 18.03
5.82 -11.40 -4.00
12.13 15.58 5.86
5.39 2.08 9.27
20.18 5.84 40.44
14.40 -1.61 28.22
19.10 12.85 14.84
6.23 18.94 16.47
-5.96 9.36 -12.02
24.19 38.40 23.85
22.89 41.82 33.96
-8.25 8.65 -3.91
-5.01 11.41 0.58
-2.16 25.48 -6.98
8.39 13.94 12.18
12.59 15.14 21.24
10.59 21.43 24.02
11.85 24.68 10.08
10.17 25.84 20.22
-3.63 20.64 -13.53
5.28 12.01 -6.78
13.76 19.42 19.17
-4.21 12.57 -15.20
0.29 6.13 7.80
17.88 26.86 30.33
18.12 37.89 24.21
-22.87 -6.37 -35.83
5.39 41.10 -6.37
4.11 -3.61 15.51
-0.72 15.72 2.61
11.63 15.36 17.32
47.58 35.14 22.67
4.64 18.67 -10.84
18.28 38.43 26.72
13.97 34.71 20.05
3.01 15.53 1.61
9.74 17.09 17.02
-3.32 4.03 -8.22
6.90 22.21 8.63
-5.32 9.20 -0.78
15.52 32.36 15.50
9.74 28.70 0.16
4.19 14.28 -8.06
-0.66 -17.03 -13.61
19.52 9.87 33.34
9.71 17.58 12.60
-8.12 24.48 -23.58
-20.84 7.92 -17.56
-1.05 3.65 -18.23
11.61 23.07 6.41
11.73 22.01 23.49
0.52 9.62 0.34
7.76 19.54 6.77
4.20 12.10 5.30
29.27 26.34 57.84
6.83 16.09 13.20
6.95 13.28 0.09
1.23 30.09 -5.70
1.03 42.14 -5.26
-0.81 16.63 -0.34
10.61 19.92 26.55
16.48 23.92 35.98
5.34 17.72 3.58
-1.07 23.60 -13.93
4.90 14.28 3.67
1.08 19.19 3.03
19.76 31.00 18.99
20.48 15.98 31.69
-7.21 18.18 -20.06
7.17 14.35 11.95
12.57 21.82 23.60
15.40 36.56 37.69
25.02 6.85 39.93
5.81 10.87 1.47
-25.92 3.69 -27.55
5.48 16.02 3.58
6.14 22.63 5.84
-1.25 19.25 -5.89
-2.75 5.76 5.47
25.85 27.89 43.39
13.22 9.80 25.92
-14.90 9.87 -22.82
15.79 29.79 16.68
-15.44 -1.11 -18.80
17.01 24.48 24.34
2.62 19.68 -13.73
28.30 37.48 45.83
17.15 29.45 16.01
-0.47 17.36 -9.13
8.14 17.17 4.24
-0.41 26.92 -13.79
1.59 16.85 -12.44
0.32 5.04 8.68
9.71 24.90 12.19
19.81 25.75 37.54
10.99 18.31 18.75
-8.25 19.29 -12.02
14.35 27.45 29.71
11.57 25.18 15.45
20.59 -15.06 29.60
25.34 34.71 34.73
13.99 14.06 21.60
17.35 41.13 30.00
13.49 18.35 10.50
4.10 10.71 -13.48
14.38 11.41 14.54
-8.53 1.87 -10.45
-1.79 14.77 -36.74
1.10 8.68 7.02
-0.65 -2.46 -7.52
9.29 22.81 19.05
8.59 17.67 9.59
7.36 20.96 7.22
12.94 22.96 15.32
11.45 20.34 6.93
5.41 13.90 5.51
5.52 19.51 7.16
-3.22 18.85 -20.07
-5.22 11.10 -0.89
5.12 19.80 -0.74
5.97 27.44 -0.85
-1.29 16.95 -6.98
2.23 15.58 11.39
31.05 49.93 35.09
3.20 26.54 -12.28
4.80 28.20 -1.56
21.57 21.29 24.80
0.17 11.45 -3.13
20.45 39.24 32.75
7.70 17.12 2.39
19.14 24.26 32.23
-20.02 7.46 -24.58
2.90 5.30 3.36
-14.78 11.94 -15.46
16.22 13.03 16.93
5.93 6.95 16.22
-1.70 11.09 -16.26
1.23 20.63 3.13
7.49 -3.06 10.89
8.44 24.04 7.45
6.84 22.33 13.02
0.29 11.73 -15.54
12.16 19.07 8.35
6.25 28.61 0.19
-29.37 -7.32 -34.30
11.01 3.94 13.29
6.73 4.74 4.07
-9.93 11.74 1.21
-20.00 14.42 -20.63
-14.79 -0.20 -21.79
6.24 17.46 -0.03
7.13 18.90 15.18
15.58 14.91 21.74
-0.62 11.86 -1.64
7.58 22.34 10.55
5.73 5.88 14.00
-0.15 1.98 -3.63
25.08 36.02 48.79
2.49 19.16 -15.60
2.86 11.00 -2.51
4.79 14.86 -1.40
9.01 30.96 -7.58
12.29 29.36 15.90
3.26 26.84 -0.28
12.18 15.58 9.94
-10.56 29.03 -6.56
-0.30 13.08 -3.63
2.03 15.84 10.93
21.45 29.21 27.35
8.79 24.43 8.88
1.17 12.64 1.68
6.64 24.73 11.70
-6.71 21.83 -4.40
2.40 27.17 -2.17
19.87 36.12 17.42
8.87 24.37 7.53
-7.01 2.91 -15.28
17.01 5.23 16.36
13.19 21.91 11.27
14.20 -10.00 6.79
1.55 25.14 17.89
7.01 -7.77 -1.28
9.39 8.43 7.10
21.68 34.61 22.40
9.30 27.57 2.96
-11.19 -1.33 -31.84
0.85 14.01 2.88
8.52 7.62 19.98
14.04 28.87 25.23
12.11 18.52 13.71
6.68 14.07 -4.36
16.53 33.89 13.29
29.15 29.60 46.41
-6.17 -20.17 -9.45
19.48 29.58 8.53
-2.63 14.50 -14.76
-3.50 2.20 7.69
5.41 -14.40 2.37
15.15 14.69 15.33
3.29 21.48 -3.47
12.26 9.99 0.91
6.81 20.34 7.69
16.31 26.53 6.91
6.27 -8.12 0.59
22.25 27.55 38.62
10.31 24.75 2.92
32.58 28.54 28.68
-1.76 10.93 6.85
7.13 21.73 11.47
6.74 35.05 6.81
5.53 25.87 15.50
3.72 13.14 -1.29
6.43 1.64 -4.89
9.96 18.40 -2.70
2.57 -14.09 -9.81
8.18 7.66 -0.82
28.75 35.26 43.76
0.60 27.71 -5.20
7.06 11.54 10.60
-4.71 12.41 1.58
7.72 29.61 -4.17
11.59 21.16 14.16
6.37 33.04 26.10
2.43 19.25 -5.17
2.83 23.33 -3.79
14.46 13.73 12.13
24.05 36.26 11.31
6.93 12.36 4.87
4.88 17.64 8.72
8.20 8.79 1.41
14.16 28.72 15.49
2.07 13.36 9.56
4.29 14.03 2.02
24.35 22.29 36.32
8.48 21.00 10.56
22.54 17.29 32.44
8.14 11.68 1.41
19.05 29.90 29.44
17.31 23.03 28.10
12.05 21.32 13.75
2.93 20.62 -7.98
-5.53 16.53 -15.75
19.87 32.92 34.73
1.79 13.82 -5.74
-0.42 17.59 -2.58
-10.52 -1.19 -22.87
3.85 6.25 15.40
0.77 4.67 -7.30
3.34 4.61 9.34
15.55 24.92 21.13
17.53 33.78 12.69
5.88 22.03 0.05
27.25 31.35 28.15
-2.05 17.63 -14.07
9.54 -14.66 -3.84
39.33 31.87 39.93
21.09 25.56 26.35
4.99 3.62 1.67
18.82 39.64 34.51
4.79 24.92 -7.33
14.99 26.68 40.73
4.25 18.74 -0.94
20.82 9.82 30.26
14.61 47.93 38.87
22.62 13.66 29.44
-7.57 9.34 -9.22
7.11 14.12 9.76
21.18 39.90 35.69
4.03 13.45 9.90
28.40 31.59 34.28
3.62 10.28 -1.21
8.64 13.95 13.14
-15.28 1.90 -4.26
12.08 29.10 21.43
25.69 29.99 30.40
-0.19 12.92 -5.47
20.76 33.98 36.32
16.86 28.88 31.68
-10.98 5.85 -21.80
27.41 29.51 42.78
-7.64 8.64 -11.89
0.92 18.06 -9.56
17.55 30.80 28.60
0.01 3.41 -5.31
19.56 24.35 26.07
16.02 12.12 30.82
10.08 23.49 21.23
8.15 18.58 -0.67
18.15 33.24 20.45
20.75 27.75 29.95
4.83 12.24 0.73
-8.75 6.09 -18.51
14.39 24.65 17.05
-4.42 -3.52 -16.78
0.91 10.44 -8.89
-5.04 6.96 -13.65
30.00 39.48 38.78
73.79 40.30 63.97
-6.77 -12.50 -16.45
-8.47 0.96 -17.58
3.55 -19.75 -11.57
9.39 -7.17 -12.36
10.11 -10.55 -5.42
-1.52 3.59 -13.60
1.37 -3.96 -17.51
0.86 9.92 -15.14
-2.80 1.52 -25.73
-7.63 -29.78 -26.08
-4.80 2.10 -27.08
-7.12 3.85 -40.53
3.23 -3.96 -1.26
-7.85 -9.72 -27.65
3.62 -11.27 2.29
-5.40 -1.18 -10.85
0.56 -0.77 -13.15
-5.64 -0.69 -32.58
-0.21 -25.89 -27.13
7.07 6.15 2.05
-8.25 3.32 -29.71
7.47 7.32 -0.52
-0.12 -10.48 -20.10
-5.54 -4.10 -12.14
-9.88 0.78 -26.27
-9.07 -1.66 -21.31
23.50 24.43 21.36
32.22 40.26 32.79
31.53 43.28 24.61
21.43 36.26 20.37
10.32 9.77 15.30
17.44 17.06 13.46
12.81 10.65 21.16
26.06 25.33 24.59
22.04 26.32 17.88
32.91 31.74 22.56
35.89 7.29 16.42
26.24 -5.21 30.33
27.58 29.08 29.76
16.40 17.69 17.99
18.57 15.79 12.14
12.15 11.80 15.32
24.70 40.68 10.10
24.74 30.33 29.62
24.90 28.34 11.81
27.99 24.50 26.40
14.51 9.15 15.36
45.77 32.07 33.72
33.02 29.74 30.08
37.75 30.98 34.67
16.06 14.99 3.70
17.85 22.03 16.70
20.59 17.66 16.85
21.48 22.97 21.19
41.88 34.21 34.93
28.23 20.87 29.68
31.36 45.54 35.60
13.20 12.64 18.40
32.93 30.06 27.41
24.87 27.00 20.92
9.63 13.03 7.50
46.00 48.41 40.94
23.58 27.71 12.08
28.62 21.18 31.18
9.79 -3.61 6.28
36.18 28.04 36.97
38.41 27.31 17.75
19.80 19.91 23.94
24.25 18.27 27.86
19.65 26.95 26.37
21.92 22.59 16.78
23.37 29.08 20.73
24.55 28.00 17.08
43.75 46.26 45.97
6.37 17.37 -4.91
14.00 -3.80 6.58
17.22 22.32 14.37
17.13 22.36 22.29
23.51 33.24 26.16
13.47 2.93 10.61
49.27 41.22 36.62
20.69 28.24 27.78
22.89 30.08 23.00
19.81 4.18 18.02
26.51 23.34 29.90
22.68 25.94 23.39
21.71 14.96 21.78
24.08 19.45 23.30
30.23 24.24 32.50
33.77 31.10 33.02
23.30 15.13 21.26
28.22 27.01 22.58
22.50 32.33 21.83
28.95 30.26 19.79
22.62 31.24 17.99
27.34 25.71 24.31
23.10 23.07 24.97
20.65 14.56 20.59
26.48 35.23 25.04
22.68 24.58 28.03
29.46 32.49 26.85
10.21 10.85 14.90
21.92 24.43 14.50
9.79 9.18 15.24
-0.06 0.91 -4.65
17.51 13.35 17.07
18.42 23.50 15.97
22.82 21.44 29.61
18.03 19.04 17.20
22.26 25.13 20.59
22.25 27.99 17.74
21.69 22.22 28.49
32.93 29.67 25.24
21.67 16.92 21.91
16.82 5.00 22.35
31.15 18.33 29.83
38.18 37.98 24.38
14.17 -14.12 16.23
22.52 23.55 22.69
17.94 22.32 19.62
17.51 17.29 15.23
15.15 22.91 6.82
9.92 23.36 -16.97
22.51 27.93 16.46
12.11 31.61 3.31
10.31 15.06 7.94
14.61 30.37 -1.84
63.72 54.00 39.85
14.53 31.52 18.11
13.56 28.41 16.53
17.26 31.68 15.42
3.14 30.48 -26.94
22.95 36.06 7.30
31.91 24.93 33.31
27.69 32.34 20.45
28.71 28.45 25.72
35.57 12.03 37.83
38.96 25.41 32.69
23.15 13.91 32.89
8.83 12.39 15.64
8.52 9.87 18.03
3.15 1.11 8.71
15.28 9.06 16.49
20.33 -41.67 17.85
17.45 -12.35 24.43
6.25 -18.24 20.57
8.90 17.79 16.57
19.06 25.06 34.04
8.88 6.19 22.36
6.19 11.15 7.63
15.67 11.42 25.43
23.57 17.89 46.12
17.72 9.68 31.23
17.69 23.18 19.27
9.11 -1.66 38.20
20.63 12.92 30.10
24.98 -14.25 14.30
18.55 -18.40 19.67
15.88 2.94 17.93
21.41 2.43 28.41
7.14 8.24 15.78
23.95 7.65 23.76
15.81 22.04 19.59
1.46 6.76 13.99
21.13 13.78 28.23
9.10 -37.06 15.16
12.51 15.52 25.44
8.62 12.06 17.17
14.20 19.85 22.47
6.48 4.01 15.27
5.30 12.53 10.28
3.36 12.97 16.20
-0.87 -8.20 6.15
-0.09 2.70 8.65
12.21 9.51 28.48
4.21 -7.22 1.24
4.74 -16.74 11.61
16.20 9.87 18.36
13.90 19.15 20.08
29.35 26.55 39.51
12.91 29.60 18.12
21.65 -37.29 21.76
12.86 11.58 17.67
9.31 12.19 16.20
9.16 24.27 15.76
10.02 12.27 25.86
-6.96 1.48 5.55
6.62 -0.69 17.99
13.63 21.14 17.55
16.71 14.30 18.73
12.31 15.99 20.19
9.58 -2.08 17.23
13.11 20.74 22.36
15.94 -19.17 22.59
11.05 -6.09 14.57
12.57 11.31 0.01
19.61 14.91 24.55
26.71 5.27 32.17
13.31 20.37 32.61
12.32 13.86 28.74
9.08 15.29 15.08
12.65 0.22 22.36
10.07 -0.23 15.94
32.01 18.22 29.77
28.50 20.85 32.41
14.11 6.72 21.12
8.71 3.47 24.63
5.01 0.72 21.42
2.42 17.46 -2.00
8.72 12.00 15.61
8.92 9.74 12.09
13.95 24.90 20.90
11.56 5.23 17.02
12.87 13.30 23.31
19.19 -24.07 27.48
14.25 11.20 18.71
12.26 7.91 21.97
6.97 13.14 28.03
15.20 1.32 22.36
12.48 8.04 18.58
12.47 22.46 20.71
16.47 -22.09 30.74
25.64 15.22 28.14
14.21 22.95 23.45
17.45 25.81 22.36
9.21 24.59 12.30
6.49 5.62 23.36
14.25 6.03 21.61
19.17 18.08 20.85
14.63 7.95 17.84
10.46 4.07 18.42
9.49 13.97 21.03
7.96 -28.85 -5.82
9.09 15.67 23.86
4.47 7.57 15.95
21.51 17.26 31.72
7.17 18.18 22.87
19.76 23.74 28.19
8.03 12.06 9.63
8.87 11.27 26.80
3.95 4.74 15.58
7.57 6.78 21.44
-1.27 7.03 16.88
7.08 1.03 16.10
15.12 12.84 26.65
16.36 -12.12 22.36
11.54 15.73 11.01
17.01 17.43 31.17
5.45 19.66 15.04
0.15 2.06 16.30
6.89 0.17 19.90
4.64 8.59 5.32
6.75 3.84 17.54
6.58 10.58 12.61
18.11 7.05 26.22
20.90 12.62 41.24
19.99 18.86 22.48
4.57 3.64 20.17
15.82 3.49 26.34
0.84 36.06 -2.20
4.05 7.64 12.25
12.18 10.73 19.02
15.01 14.43 17.96
10.67 36.65 21.46
15.37 9.85 18.23
13.13 8.11 17.33
9.08 -34.69 9.46
10.70 11.64 11.36
20.42 -1.34 34.44
12.79 23.91 16.34
0.31 6.38 6.98
12.69 6.08 24.92
14.90 1.36 31.97
16.44 4.56 22.10
15.13 15.98 26.54
11.13 5.89 22.36
11.84 -11.38 16.70
-3.16 1.81 0.35
16.73 1.97 18.60
15.20 5.31 14.52
9.52 26.46 22.53
21.59 14.10 18.85
1.61 8.61 12.73
27.18 19.33 30.22
17.11 26.01 35.56
-10.53 16.15 -25.91
15.46 15.42 23.36
13.17 2.96 22.36
4.26 -4.68 10.56
11.15 16.22 16.61
23.00 4.80 16.18
9.34 4.26 24.93
13.85 19.31 22.36
18.63 22.36 30.68
8.10 11.24 22.64
10.11 -2.81 17.45
10.85 17.75 15.68
12.44 0.72 20.39
12.29 6.34 22.34
19.34 11.44 22.36
11.73 12.92 20.60
42.09 18.74 49.21
8.97 5.29 11.08
9.80 12.64 11.29
19.59 25.34 27.00
19.85 30.76 16.99
0.13 -12.76 -3.29
13.56 22.17 15.47
15.32 11.01 25.10
16.69 25.70 24.20
9.84 23.60 33.72
7.22 -2.37 27.33
6.83 10.24 27.77
7.90 16.30 17.70
15.67 12.36 23.36
-10.34 -36.32 -22.60
35.16 8.27 38.60
23.33 22.81 10.00
16.36 28.38 4.24
34.00 29.36 14.62
32.46 33.28 19.97
19.94 28.40 5.97
22.22 14.34 24.73
34.49 35.45 41.26
12.19 23.72 15.02
31.15 -24.19 40.58
13.74 2.03 27.59
19.48 19.76 24.10
30.73 18.20 35.51
19.02 10.70 25.05
51.09 34.87 33.39
19.76 12.19 26.57
79.51 -4.92 38.92
15.20 13.21 8.03
14.53 13.63 13.03
13.73 14.46 15.28
30.17 33.72 41.92
11.41 9.36 -6.04
17.44 12.55 27.70
22.66 24.72 18.05
22.18 -2.74 21.91
22.13 27.92 31.74
22.94 20.63 31.75
16.85 14.61 23.54
17.57 35.37 20.14
9.33 15.84 7.45
16.91 32.24 49.93
13.75 19.65 43.43
9.69 -2.39 18.59
16.12 -9.71 53.54
10.92 4.20 9.09
25.03 32.43 50.52
15.22 40.76 35.79
20.53 12.66 47.73
16.99 17.99 50.23
5.32 7.99 25.37
15.48 33.48 42.36
11.93 11.30 20.44
14.87 21.50 42.23
26.01 31.15 52.83
26.87 32.65 50.98
12.80 20.50 36.75
0.14 7.50 19.70
11.23 16.78 25.98
22.32 26.93 48.53
27.44 33.96 58.02
10.28 15.04 36.03
29.09 30.21 59.09
18.16 22.92 41.38
20.75 23.48 52.01
11.66 6.15 33.61
19.90 18.13 56.80
10.46 20.18 24.52
6.51 25.25 27.13
19.85 19.22 39.82
10.83 18.99 27.02
5.85 7.14 29.31
16.72 23.53 46.58
21.07 -9.84 47.21
14.93 19.66 51.17
10.38 23.34 27.52
12.47 21.81 43.70
16.88 25.83 33.71
17.60 20.68 48.13
10.41 0.27 34.32
10.92 13.38 35.75
5.70 19.50 15.93
12.82 -1.31 41.03
10.41 14.07 37.25
17.50 10.68 52.31
11.26 27.62 41.27
7.81 26.38 22.23
24.26 16.72 47.76
13.12 15.39 29.41
11.97 19.49 41.63
18.65 28.99 52.79
11.46 13.96 31.89
24.41 36.80 50.12
11.77 20.80 35.65
12.29 4.42 22.95
0.13 30.32 4.64
17.86 26.93 40.30
25.94 22.11 57.71
16.74 12.22 36.37
20.85 0.87 46.28
33.98 16.07 45.39
27.75 34.64 60.99
16.30 22.81 34.78
23.03 20.61 48.05
15.42 16.88 32.89
21.46 21.01 52.08
10.39 8.84 25.35
20.71 30.51 39.05
7.42 18.25 15.45
4.45 3.32 15.68
16.95 18.35 51.89
25.50 25.36 57.55
18.29 25.73 61.13
16.50 16.41 54.39
15.40 17.28 45.86
14.07 27.92 44.93
15.07 16.76 35.12
9.97 9.49 23.95
-9.17 -16.06 -14.99
-11.99 -15.96 -3.48
4.19 -12.58 11.19
-25.40 -14.71 -26.89
-6.47 -5.45 -12.94
-15.86 -24.13 -21.56
-0.89 -12.64 1.95
-14.02 -22.10 -16.51
-7.87 -32.11 2.20
-20.44 -18.79 -26.15
-15.07 -17.99 -26.88
0.70 -22.89 5.36
-17.12 -20.79 -19.06
-21.95 -30.57 -10.70
-20.05 -30.09 -8.30
0.70 -1.13 -3.11
-32.77 -34.58 -35.99
0.22 -7.62 2.52
-20.11 -21.13 -16.24
-15.36 -19.69 -6.18
-21.51 -22.67 -13.53
-2.28 -20.22 -3.82
-12.93 -12.82 -15.16
-17.68 -37.12 -19.23
-3.71 -1.77 -1.27
-8.06 -36.80 10.74
-0.16 -22.76 1.59
-17.16 -20.21 -6.54
-4.93 -8.98 -1.15
-12.12 -7.55 -15.39
-26.03 -24.86 -25.23
-15.67 -22.07 -7.47
-26.19 -35.27 -25.58
3.05 -19.73 5.81
-2.23 -18.61 12.43
-10.63 0.97 -21.85
-21.27 -24.35 -8.25
-14.17 -20.09 -7.76
1.27 -2.17 11.32
-37.15 -31.22 -32.54
-0.40 -5.83 -2.31
-0.99 -2.94 -1.86
3.95 -21.04 4.79
-20.72 -23.08 -24.20
-4.74 -21.77 -4.83
-32.70 -27.66 -27.42
-6.49 -10.95 -8.56
0.02 -4.75 -3.81
-11.16 -27.26 -9.10
-15.61 0.37 3.49
-2.75 -16.24 -5.42
-4.92 -5.56 -15.28
-7.90 -9.00 -9.44
-6.39 -2.25 -19.44
2.30 -2.79 4.47
-3.50 4.13 0.67
-10.04 -16.08 -5.82
4.92 -2.49 9.54
7.25 -2.11 2.07
-8.32 -3.66 -10.22
1.24 3.48 -0.10
-0.37 8.16 -3.39
-115.78 11.35 -11.62
0.69 -3.69 -3.93
-10.93 -4.41 -38.04
3.09 5.64 -3.81
10.59 -0.65 15.91
-3.60 -21.32 -3.22
3.72 -7.64 -3.81
-39.12 -23.35 -6.96
-13.20 -0.22 -22.39
-4.12 -13.97 -0.99
-5.28 -4.81 -14.28
1.89 -6.45 4.54
9.16 0.94 13.19
-20.35 -12.65 -4.14
-19.26 -12.77 -3.75
-0.15 -7.19 -4.55
1.72 2.13 -1.54
-11.56 -13.03 -19.07
-5.49 -5.08 -10.26
-2.91 -6.12 -0.17
2.30 -3.85 -5.38
-1.79 -0.32 -5.78
2.06 -3.86 -12.81
10.39 -4.87 -4.62
-1.46 -3.36 -1.93
9.17 13.83 -5.67
-13.33 -3.63 -6.94
5.92 -9.08 6.59
-5.75 0.18 -3.28
1.55 -2.14 3.27
-0.76 -4.35 6.86
7.63 -13.16 1.30
-3.40 -9.23 -15.72
0.49 -12.18 3.18
-2.75 -23.40 2.40
-12.19 -14.84 -19.64
-19.44 -11.42 -17.19
-6.89 -7.96 -7.88
-1.69 2.31 -13.70
-7.60 -28.36 -5.65
-22.52 -4.58 -6.93
-4.57 -29.75 1.29
-8.97 -8.41 -11.04
12.46 -8.09 15.48
-6.42 -0.36 -14.05
-2.40 -3.55 -6.63
2.34 1.54 -13.97
-15.50 -23.13 -20.93
-1.87 -4.26 0.08
-4.86 -5.95 -9.30
-10.33 2.48 -13.43
-5.81 -6.38 -12.72
-8.09 -20.24 -18.41
-3.74 -10.46 -2.93
9.81 17.97 -4.19
-1.07 -12.91 7.08
-20.51 -20.47 -13.65
0.36 -20.97 -0.33
-9.68 -8.16 -8.63
-118.97 3.71 -6.11
9.64 -0.16 14.49
4.17 5.93 -8.10
-0.48 -0.59 -9.47
2.73 -3.18 -3.15
-25.90 1.82 -15.01
7.84 -1.97 8.08
-7.95 3.28 -20.89
5.69 12.21 7.12
-6.72 -2.48 -15.46
2.85 2.73 -10.97
-69.19 -13.08 -2.56
-0.18 -1.55 -7.46
-5.75 -2.16 -5.12
-24.25 -12.98 -17.20
-3.00 -0.02 -11.60
1.60 -24.03 -4.07
10.62 -5.07 3.20
-4.77 -16.21 -3.59
-1.74 0.12 -7.98
-2.83 -20.32 -13.18
-6.48 -12.74 -0.84
-3.83 -12.65 -5.23
-10.71 -8.38 -16.15
2.65 5.01 -6.19
-30.88 -20.77 -11.74
-1.19 -6.45 6.39
-9.65 -7.24 -10.76
-14.61 -6.55 -4.01
-24.03 -18.81 -5.40
-2.49 -8.35 -12.45
-2.77 -8.23 -10.16
-3.23 -5.85 -7.31
-5.93 -2.48 -11.86
-0.91 -20.54 2.37
-14.11 -13.51 -12.47
-8.87 1.72 -3.81
-9.19 -10.26 -16.36
-3.82 -10.49 -0.62
-21.31 -19.74 -24.52
-2.76 -9.23 -9.71
-9.35 -10.52 -6.45
-16.81 -20.77 -0.95
-12.93 -5.04 0.11
-4.94 -23.58 2.52
-6.12 6.31 0.04
-12.18 -10.26 -23.15
1.36 -28.19 -5.40
-13.11 -11.27 -4.61
36.17 50.22 26.23
-3.28 4.19 -3.81
-9.77 13.92 0.26
-4.91 -4.72 -13.29
26.86 24.65 27.83
-1.52 2.67 -1.29
-3.98 27.33 -7.69
-10.00 -3.72 -1.56
43.96 24.95 33.62
11.10 22.38 13.18
-8.38 0.53 -14.29
-13.50 -17.01 -28.88
-8.22 2.90 -17.78
-9.11 14.37 -13.40
33.98 15.87 16.02
-4.76 3.04 3.58
13.89 15.85 9.63
7.10 13.96 -7.47
-4.08 -5.15 2.96
-12.41 -8.51 -7.69
-8.73 6.14 -7.69
0.24 1.73 0.17
-7.21 13.00 -7.69
-9.35 -1.85 -15.68
-5.21 10.59 -0.83
-7.53 14.98 -10.16
58.60 31.74 36.48
-10.84 -20.11 -15.95
-10.81 20.49 -3.54
26.29 30.89 21.99
-6.30 -7.71 -7.69
-10.37 11.83 4.22
-11.51 5.98 -11.18
-8.63 -1.94 -7.94
43.29 28.99 31.98
-18.73 -21.55 -27.11
3.69 -6.78 1.42
-6.68 1.39 -11.67
-9.34 -12.44 -17.78
-8.88 -2.89 -7.69
-7.99 11.02 -3.26
-20.52 5.11 -21.41
-4.47 -2.27 -6.89
-2.44 14.99 -0.66
-8.45 6.93 -12.51
10.52 3.77 7.07
-10.11 -9.07 -14.98
-8.42 -13.42 -1.63
-5.54 5.73 -7.69
1.06 20.30 -0.64
-12.50 -10.37 -10.22
0.48 -17.82 2.43
-0.09 -3.81 -3.83
-8.68 4.64 -3.91
51.49 28.03 34.33
-3.75 -8.55 -11.37
54.01 37.84 29.87
-9.16 -5.61 -7.69
-6.77 -6.46 -17.78
-6.31 5.61 -13.40
-8.00 -1.56 -7.69
-9.72 -12.95 -2.05
-5.09 -3.39 -21.17
-3.78 -3.45 -7.69
-12.69 -6.23 -16.28
-9.90 -6.04 -7.34
-16.56 -19.12 -26.17
22.60 44.35 36.02
-9.65 16.18 -7.69
-10.83 -13.35 -21.15
22.11 33.01 23.74
-11.81 -2.55 -16.09
-9.50 -21.57 -4.55
-3.89 -16.39 -7.69
-3.93 7.34 -6.89
-5.05 -1.35 -7.69
-13.42 3.28 -15.81
-2.97 -9.52 -0.58
-10.27 12.99 -7.69
30.52 29.60 38.44
32.99 23.40 35.83
-21.48 -27.35 -36.16
-18.18 -28.54 -19.56
-14.31 -37.41 -13.96
-2.94 8.90 -10.61
11.37 16.47 9.38
-0.78 -3.06 4.88
-8.10 -24.80 20.31
6.72 5.22 13.41
5.25 -18.15 9.46
22.52 2.89 27.95
3.84 -23.07 6.90
7.89 3.37 7.03
4.74 -1.89 5.33
2.44 -3.67 2.20
12.98 7.88 16.53
2.12 -15.89 6.08
7.35 2.20 9.91
13.18 6.73 21.29
12.98 -12.93 21.46
9.57 9.53 13.61
7.27 1.13 17.76
-8.26 -9.86 -2.92
6.29 -0.02 4.46
-3.54 -17.26 -23.48
-0.39 6.01 7.08
16.59 -9.66 19.51
17.48 2.69 18.41
20.79 18.09 21.56
6.85 -20.01 20.45
15.80 -2.79 34.50
-3.05 -16.37 -32.31
12.75 3.64 15.10
-2.95 -11.72 -7.50
5.06 -26.46 -4.96
-3.70 -13.29 -12.42
-0.48 1.80 5.33
13.73 11.37 0.61
5.74 3.14 10.37
20.51 0.48 36.15
-0.93 -11.14 3.98
0.10 3.87 -1.00
9.76 -10.40 1.73
6.63 -4.04 5.81
16.82 6.29 11.49
10.81 7.02 8.04
11.58 -11.18 10.39
26.08 29.01 36.77
12.39 -12.95 7.39
5.76 -7.75 8.28
0.71 -9.14 -15.83
-61.21 -33.04 -2.97
-0.13 -13.77 6.45
-1.38 -22.01 10.64
-11.95 -0.65 -6.48
5.50 4.18 6.79
-6.25 -6.07 1.41
-4.37 -2.89 -11.52
10.64 8.49 24.72
1.17 -9.28 -8.42
8.34 -5.86 2.99
9.24 1.91 -0.55
4.11 -16.83 9.37
14.02 -5.68 15.95
6.04 -11.40 11.10
11.94 15.58 12.80
6.58 8.38 -6.16
-5.86 -9.30 -2.18
12.16 1.58 16.47
-1.85 -23.93 8.81
7.58 1.86 19.41
11.49 0.66 -3.67
7.60 1.14 9.04
5.30 -3.71 4.07
-3.17 -7.29 0.10
1.35 -14.78 12.95
19.02 25.52 -3.03
0.53 -2.99 3.36
0.66 -9.48 3.62
3.72 -7.14 19.57
12.14 27.20 10.74
-4.38 -0.43 -1.58
-0.06 1.64 -19.91
4.68 7.37 15.76
8.62 7.99 -18.37
11.76 5.79 18.44
6.27 -5.40 12.22
4.08 4.88 7.36
10.28 -3.07 11.17
12.68 -5.09 36.12
12.27 0.19 23.51
-3.65 -22.11 -0.33
-1.29 -14.91 -1.56
-10.83 -8.83 -16.13
2.63 6.48 6.35
-5.28 -5.76 0.58
30.24 21.89 10.34
56.13 19.10 42.42
30.24 13.76 13.91
32.02 -8.31 16.79
72.61 15.44 16.01
24.88 17.73 37.55
40.95 -8.00 -1.02
19.12 37.04 37.60
60.84 12.46 24.35
26.53 19.78 41.88
5.61 7.32 -13.83
14.88 2.90 13.79
6.94 8.48 2.55
15.28 22.30 -0.50
4.73 -6.46 4.42
23.69 28.73 19.48
9.41 1.58 14.11
14.81 -1.87 6.50
7.90 8.40 2.36
9.67 2.29 7.67
-6.43 -8.59 -9.58
13.05 18.13 4.34
5.26 -0.39 3.95
17.93 20.99 5.71
5.36 13.01 6.80
-3.14 -2.59 -9.24
14.14 15.30 5.61
12.99 1.68 14.83
1.80 -6.88 2.25
10.94 12.45 -3.87
-3.95 -6.29 5.67
14.67 6.84 9.51
9.94 4.46 14.80
17.99 8.90 16.60
13.69 3.58 14.99
-3.71 -9.63 1.71
7.30 3.17 -19.49
0.46 -1.58 -3.40
12.31 8.40 10.98
-0.45 -1.11 -17.32
21.42 10.33 4.70
13.56 2.44 8.65
10.36 3.97 18.35
-12.75 -6.16 -10.75
10.44 7.05 10.29
8.79 14.65 -13.41
-7.68 -12.93 -11.48
10.95 3.34 -0.10
15.67 4.66 17.90
10.39 -2.41 9.27
10.47 3.44 5.31
8.45 -0.14 12.80
10.36 17.75 -8.46
7.53 8.17 -11.96
-0.72 -23.52 4.71
-2.03 -2.63 -3.22
10.54 -8.05 12.50
6.16 -1.88 1.90
-25.41 -22.40 -13.74
7.39 13.82 0.44
15.95 -1.80 22.75
-0.92 -4.47 3.06
0.09 3.58 -22.26
9.53 11.57 7.45
6.35 -4.28 3.94
0.68 -2.59 -15.30
10.48 13.79 -1.97
-3.13 -1.91 -7.86
-1.96 -3.12 -14.93
7.02 4.06 6.45
17.15 18.97 5.53
3.40 -0.20 1.04
11.87 5.17 9.89
10.64 3.46 11.85
8.88 1.64 10.10
15.03 2.68 17.39
12.21 14.22 17.54
10.51 9.32 16.59
-1.14 3.23 -5.97
12.39 10.66 11.41
24.18 36.29 23.80
7.69 12.66 -6.35
9.44 2.55 2.45
7.53 -6.86 12.78
6.33 1.46 -1.57
5.25 0.41 7.67
3.09 3.78 -12.98
5.80 9.56 -15.88
24.94 6.87 3.22
5.42 0.36 19.22
0.34 -1.78 -23.91
10.30 11.70 7.05
11.73 7.60 7.86
12.22 8.40 10.67
4.06 3.52 1.35
11.53 0.10 14.46
2.18 7.75 -13.97
-9.89 -10.40 -8.33
-1.44 -17.22 -2.11
22.80 21.05 1.11
-8.19 -12.14 -16.71
17.39 6.67 19.45
13.27 -1.46 17.54
8.19 5.53 2.72
4.26 -9.10 8.43
11.77 -2.55 7.64
8.59 8.44 -8.58
-3.44 -8.06 -5.31
-3.22 2.92 -22.61
10.03 13.54 11.18
14.09 11.93 4.20
8.35 0.09 -3.69
1.26 -0.12 1.69
10.29 16.36 -2.70
7.58 -0.31 9.99
9.92 9.79 4.82
-0.07 -9.20 13.12
6.76 -6.79 9.37
6.66 1.78 -10.00
11.28 19.62 6.92
11.14 -7.02 21.46
9.58 13.00 -11.13
1.95 5.70 -8.51
12.30 11.28 7.94
9.01 -11.94 8.67
9.62 3.40 13.98
0.67 -2.47 -24.92
13.52 5.42 14.45
8.41 2.28 9.04
6.24 3.39 8.78
-1.42 10.33 -11.78
0.63 -9.92 -0.94
23.99 30.44 14.45
16.81 5.00 16.77
9.63 6.35 -8.80
12.49 2.66 18.34
14.14 0.74 12.85
14.26 19.68 2.00
7.41 1.71 9.78
17.55 20.17 8.42
6.60 5.63 -7.01
17.86 10.03 16.09
19.99 9.47 23.94
-7.13 -8.64 -16.66
-0.40 -0.53 -9.70
16.83 14.33 21.44
0.23 2.38 -1.59
15.95 19.95 8.79
30.25 39.08 39.89
9.62 10.30 10.91
10.24 -4.47 13.78
10.81 1.99 -3.33
16.74 4.52 24.09
17.53 5.47 21.42
11.11 4.13 13.32
-3.72 -3.79 -8.18
11.32 2.85 14.87
8.56 5.60 12.41
8.33 -1.86 4.80
14.47 8.14 20.74
5.14 -6.63 8.79
8.06 17.12 2.78
15.45 18.98 5.27
15.95 6.87 15.67
16.61 16.82 17.04
13.72 -3.61 10.70
12.29 8.69 1.40
-16.54 -19.86 -3.43
-0.31 -6.51 -2.74
11.09 -10.49 14.00
-2.86 -2.71 4.13
-12.87 -6.54 -17.84
9.74 5.32 12.86
16.21 5.02 18.48
5.72 9.49 -1.73
-7.50 -2.49 -12.98
16.70 11.65 16.64
13.29 21.14 -5.51
34.25 37.26 27.44
10.14 8.32 7.26
4.34 -0.77 6.97
9.73 8.40 10.26
10.66 11.13 9.26
4.42 3.32 11.50
3.60 19.73 -0.10
8.06 6.75 2.49
6.74 2.04 -4.04
7.12 7.23 0.34
6.13 -0.75 6.67
15.80 8.73 9.45
9.42 4.28 1.53
0.94 7.58 -6.11
-3.42 0.97 -9.67
22.39 25.77 32.48
-4.93 3.73 -13.28
9.12 11.71 6.73
-1.82 2.65 3.00
15.80 25.77 24.50
30.52 37.86 13.83
-0.66 -12.43 9.17
4.70 3.89 10.64
27.53 23.34 37.78
27.19 18.56 18.12
40.26 43.88 43.93
13.22 22.15 19.25
5.79 -7.96 1.25
37.74 44.34 41.39
64.79 20.81 23.53
30.13 28.74 41.46
7.92 -1.93 20.38
5.69 -14.75 9.35
-4.47 -6.96 8.34
-1.57 -8.33 3.87
23.20 32.43 21.81
7.31 9.45 -7.30
8.09 3.78 2.20
16.93 12.86 19.85
0.17 2.12 12.35
20.76 23.09 16.45
24.24 6.56 20.13
44.29 19.25 33.33
-0.82 -3.77 4.39
-3.95 -2.81 4.59
29.41 25.06 38.47
-2.25 -4.38 2.25
1.76 2.91 23.06
-0.61 3.96 10.36
-6.88 -4.49 8.71
24.06 29.85 18.69
15.59 -3.69 23.34
30.89 29.58 23.47
16.24 3.35 23.38
2.79 -14.06 4.24
28.49 30.63 21.67
13.09 -23.08 23.97
19.92 37.84 13.81
26.18 47.45 24.81
1.06 -6.63 4.74
-6.43 -9.14 -3.80
-18.35 -18.67 -17.44
-14.49 -20.02 -17.70
-12.35 -31.50 -10.44
8.42 -7.22 -1.69
-10.85 -26.23 -10.26
-23.49 -14.12 -23.05
-11.77 -21.67 -17.63
-1.29 -8.50 0.83
-1.35 -6.13 -3.94
-9.23 -16.57 -3.07
-16.76 -23.13 -26.44
-3.94 -9.53 -12.87
-7.90 -5.86 -12.59
-10.96 -6.19 -18.33
-1.03 -1.76 -11.31
0.36 -15.94 4.17
-10.58 -9.43 -13.46
5.20 -0.73 0.34
-13.77 -9.41 -14.03
-3.23 -17.36 1.26
-14.09 -20.32 -16.18
-5.80 -7.88 -18.97
-5.58 -2.09 -9.75
-1.36 -2.28 -5.62
12.40 14.76 19.98
-2.88 -6.16 -2.52
-17.32 -22.42 -22.31
0.28 -9.87 0.63
-9.74 -4.22 -21.43
-2.80 -3.46 -22.92
-24.51 -22.00 -19.66
-18.38 -28.46 -30.56
-0.45 -6.91 -9.75
21.40 18.13 -11.41
-19.04 4.57 -14.28
40.92 28.52 13.85
20.29 24.56 32.71
14.03 16.88 26.19
8.77 9.63 22.67
30.28 35.62 32.92
21.88 25.09 35.55
16.03 17.05 28.04
14.71 20.66 22.73
3.67 20.38 8.43
16.86 19.13 33.46
6.01 17.57 -9.25
0.92 9.22 2.82
15.48 13.50 26.27
10.77 11.50 21.77
9.08 19.37 25.94
18.26 21.01 29.74
7.73 19.17 9.98
24.34 31.79 17.13
16.59 14.61 27.23
22.39 29.84 22.00
11.02 13.24 19.82
1.84 14.67 21.48
20.61 6.14 26.64
6.64 15.37 14.00
15.71 17.79 10.76
17.30 19.76 19.79
13.83 7.43 23.70
29.43 21.94 32.63
13.30 20.83 22.45
17.70 14.38 20.25
1.77 5.60 25.38
12.68 12.50 28.00
15.92 21.40 24.58
26.30 18.33 31.99
22.87 3.75 22.67
8.64 13.37 20.96
-1.75 2.99 -2.49
9.09 16.53 23.25
15.92 19.41 14.16
19.51 30.69 26.49
-0.20 12.14 1.60
8.38 18.52 9.31
26.84 28.10 44.11
31.12 21.80 38.22
16.05 9.85 29.84
-0.32 14.37 8.73
21.47 23.71 24.14
16.12 16.08 18.23
25.15 32.60 41.80
18.58 21.62 27.82
3.12 6.97 19.98
6.29 12.11 15.70
19.71 24.21 29.83
19.07 20.82 24.08
18.70 20.27 25.40
9.46 15.99 5.88
10.39 -3.20 24.03
9.29 9.76 24.75
11.37 19.22 23.47
3.23 -0.83 7.51
12.67 14.31 26.74
9.31 13.07 9.18
21.23 30.39 36.95
9.00 8.35 17.20
8.29 18.92 10.70
14.28 22.42 26.31
7.85 5.12 20.90
22.78 20.64 25.64
-12.44 -0.23 -3.32
19.34 18.27 33.51
18.26 28.46 21.67
6.43 7.12 20.25
7.34 5.36 23.32
0.64 9.88 21.70
12.63 -26.60 25.26
15.28 18.82 15.96
19.62 25.61 24.84
14.63 24.02 32.44
18.84 13.45 25.74
20.05 19.32 35.56
15.42 17.05 25.59
13.85 5.71 29.56
11.75 17.20 28.49
20.83 15.08 20.66
8.16 12.09 -5.99
4.93 8.53 0.37
12.36 -10.27 32.26
14.47 15.65 26.82
19.84 24.66 30.37
-8.88 4.62 2.09
18.45 12.86 33.32
7.71 3.93 20.07
14.64 21.03 26.06
14.43 23.89 15.56
27.23 22.14 41.28
10.51 19.30 26.95
-6.48 -0.13 2.55
16.00 21.21 34.17
17.58 12.47 7.52
15.88 19.78 9.29
14.60 10.30 8.49
-2.62 -21.15 -7.47
8.09 -1.82 2.67
-12.58 -10.97 -13.11
25.63 19.75 19.55
8.07 -12.33 -6.09
30.30 23.88 18.91
7.20 3.19 -2.02
7.14 0.24 -5.04
-4.42 -16.93 -3.20
13.81 -3.26 10.04
5.68 -22.26 -9.46
1.00 -14.53 -2.26
2.77 -12.75 0.91
15.58 10.96 3.22
4.43 -22.57 -0.59
5.37 -10.72 -7.19
31.94 34.37 24.11
7.89 4.36 1.34
10.70 -3.81 5.26
2.84 -1.06 -12.75
20.52 16.23 11.37
20.44 20.22 4.36
14.22 6.25 12.62
16.37 5.33 23.07
18.67 22.51 10.25
-6.28 -6.76 -6.83
-10.04 -14.61 -5.61
-9.80 -10.16 -4.72
7.00 -13.13 9.08
15.34 17.41 3.43
15.50 8.33 8.16
7.85 14.74 1.11
-10.94 -13.53 -7.32
8.39 -5.86 -4.42
22.91 26.49 6.63
10.88 6.68 3.51
11.15 18.51 -0.60
5.31 6.36 -2.79
-1.31 -17.48 -6.97
13.16 3.04 6.08
9.38 -6.25 0.00
10.15 5.32 4.22
24.98 7.09 19.87
30.19 15.68 4.92
7.26 10.97 -9.33
7.36 -21.62 3.07
-5.05 -23.64 -8.59
19.15 20.52 2.70
0.32 -3.35 -4.31
8.14 7.71 5.77
-4.04 -5.69 2.43
47.60 14.44 13.66
43.36 -2.02 15.99
4.42 -6.37 12.23
19.55 15.68 17.25
-5.48 -25.23 -0.68
2.02 -19.28 15.75
47.22 7.98 15.50
7.36 5.68 19.53
0.63 -15.64 3.69
43.99 17.01 30.79
14.92 2.17 -0.24
17.51 -7.14 -3.73
19.42 16.35 5.59
34.18 -2.59 15.08
17.41 8.54 1.12
-8.09 -29.72 -5.60
21.44 4.45 20.41
3.55 -18.60 -10.82
10.11 -0.45 -28.98
41.42 6.24 -4.67
0.60 0.44 -2.25
0.99 -21.28 -0.23
-15.61 -25.07 -26.38
43.06 27.00 43.64
7.60 3.68 7.08
-2.08 -8.89 -0.13
14.64 11.69 17.01
12.13 19.07 6.36
-11.11 -1.61 -7.92
0.98 12.36 -3.14
-1.57 -6.25 -3.01
1.47 -2.90 10.26
12.37 14.60 6.55
6.92 6.74 10.47
-9.96 3.07 -7.61
17.22 18.48 42.61
16.84 29.26 33.85
2.31 -0.21 20.41
40.37 29.78 44.03
32.07 23.10 28.04
40.71 10.32 44.38
25.43 5.87 31.52
29.60 5.16 26.11
39.04 24.77 37.98
29.99 31.63 9.46
-12.24 3.90 -21.09
-64.22 -17.79 -20.15
0.18 -6.13 11.06
4.24 -7.54 9.74
-16.40 7.47 -25.28
26.29 30.94 17.79
-23.37 0.23 -16.95
4.01 -0.90 11.40
-6.78 -7.29 -16.26
-9.16 3.95 -7.89
26.11 14.64 35.63
6.81 -4.97 7.57
-10.11 -11.40 -19.37
-11.31 3.22 -25.68
-12.17 -16.36 -31.40
-1.12 -6.07 -12.31
-12.29 -16.92 -27.72
-37.44 -17.78 -31.58
-27.47 -19.80 -12.02
-17.45 -20.02 -18.11
-21.41 -19.37 -9.81
-27.95 -14.93 -16.78
-6.49 -5.62 -3.14
-23.91 -5.94 -39.25
-13.89 -10.97 -12.76
-20.33 -21.07 -6.49
-33.13 -24.75 -27.32
-9.72 -4.99 -17.66
-27.80 -7.97 -10.79
-19.66 -16.52 -21.96
-20.93 -11.98 -16.63
-11.74 -1.39 -14.67
-22.89 -19.38 -22.63
-11.28 -13.41 -8.72
-20.48 -22.58 -18.31
-18.92 -15.32 -23.59
-17.91 -25.75 -20.92
-16.86 -7.80 -12.16
-22.50 -13.77 -31.65
-22.20 -21.84 -21.89
-6.28 -26.09 -7.70
-23.29 -8.83 -40.14
-17.22 -21.84 -21.99
-23.48 -15.64 -12.96
-19.42 -27.33 -25.36
-14.86 -7.36 -18.45
-18.65 -10.38 -38.36
-6.37 0.73 -12.09
-12.50 -11.90 -6.97
-9.89 -12.23 -1.48
-13.42 -9.58 -9.75
-14.69 -28.04 -13.93
-25.94 -29.28 -17.79
-16.91 -13.10 -7.42
-19.85 -17.47 -14.81
-21.81 -10.40 -21.14
-18.10 -11.60 -11.26
-16.73 -14.72 -10.60
-22.04 -20.84 -22.19
-16.17 -21.91 -10.20
-8.52 -5.31 -11.98
-11.15 -33.36 -5.66
-13.94 -14.21 -13.33
-14.90 -22.19 -2.43
-20.22 -6.47 -9.31
-15.47 -12.05 -4.03
-17.51 -18.13 -18.72
-17.34 -23.21 -20.59
-12.07 -21.04 -0.19
-4.02 2.00 1.19
-17.65 1.55 -27.17
-24.78 -36.58 -15.53
-17.20 -21.27 -4.70
-19.74 -11.69 -12.77
-12.97 -11.87 -0.98
-13.80 -2.59 -25.07
-12.00 -6.70 -19.33
-14.76 -7.81 -14.60
-17.37 -10.50 -18.29
-12.21 -11.69 -11.51
-22.73 0.10 -23.74
-14.27 -24.30 -9.31
-26.81 -19.93 -18.88
-19.97 -23.18 -16.53
-10.95 -1.70 -15.02
-22.17 -21.91 -15.72
-20.73 -10.71 -14.20
-4.15 -15.48 7.47
-20.01 -9.54 -12.77
-24.13 -20.77 -27.60
-21.83 -17.89 -21.79
-22.04 -26.12 -14.15
-12.07 -0.21 -11.45
-18.44 -19.83 -23.95
-23.30 -15.79 -18.88
-19.47 -4.59 -12.49
-12.21 -1.97 -14.13
-17.29 -4.76 -19.19
-30.80 -14.73 -41.22
-11.78 -26.03 1.72
-7.54 -8.51 -8.22
-15.39 -5.65 -17.45
1.28 -21.25 11.20
-21.26 -19.41 -19.21
-7.58 -11.40 -9.04
-8.54 -12.37 -23.95
-14.30 -11.77 -18.44
-24.79 -22.26 -14.89
-13.84 -10.38 -23.11
-6.01 -28.79 -2.03
-12.94 4.29 -26.58
-17.25 -4.80 -13.45
-8.57 -21.04 -4.22
-11.73 -24.10 -12.91
-21.89 -19.31 -29.59
-15.85 -10.57 -12.58
-5.42 -13.36 5.52
-19.24 -17.27 -23.49
-20.90 -27.65 -19.94
-27.50 -16.33 -31.18
-23.12 -25.85 -16.87
-31.28 4.67 -43.15
-23.77 -21.36 -30.85
-16.80 -15.18 -15.91
-13.43 -5.57 -9.05
-20.28 -15.87 -20.45
-15.26 -10.00 -19.33
-12.85 -8.59 -16.52
-15.11 -12.44 -18.36
-19.92 -12.00 -9.43
-14.68 -15.24 -15.92
-7.77 -8.56 -0.16
-9.62 -40.37 -7.35
-11.23 -10.40 -32.09
-10.63 -4.65 -4.61
-26.56 -14.82 -32.10
-15.89 -22.17 -19.88
-10.36 -5.65 -23.19
-18.57 -12.12 -19.24
-21.17 -14.20 -17.74
-9.52 5.21 -28.17
-15.20 -11.42 -23.68
-10.74 -10.17 -18.67
27.83 30.80 31.60
39.05 34.01 44.85
27.28 31.19 27.18
21.49 20.45 26.55
23.86 27.06 24.80
29.09 35.12 40.86
17.04 15.48 38.51
31.94 25.40 39.14
6.28 -13.98 9.61
31.07 21.15 26.53
27.93 22.66 37.05
18.34 23.46 21.60
30.02 -8.67 21.98
21.15 22.15 25.95
25.32 16.63 41.34
29.27 29.05 38.01
34.06 37.12 36.20
24.69 19.47 27.42
38.58 40.18 52.74
27.23 35.96 43.49
32.54 33.77 47.51
6.28 17.83 -4.22
23.01 23.60 30.37
32.63 28.42 43.96
20.17 16.21 18.76
21.35 15.85 17.29
37.49 44.54 57.95
23.76 23.93 32.12
18.62 21.43 23.18
31.36 18.35 33.87
31.09 22.90 43.35
31.13 27.51 48.97
22.49 7.44 25.26
36.34 25.78 51.50
31.98 11.42 31.03
28.18 19.20 47.38
23.17 13.16 40.27
26.08 17.23 46.49
3.58 5.63 -4.75
11.24 12.92 8.02
26.91 38.01 29.64
31.89 39.64 31.50
39.16 39.41 47.15
26.14 25.97 36.18
30.79 30.65 35.61
31.17 15.97 10.90
41.75 33.59 50.35
32.43 27.89 43.27
42.71 43.92 56.36
18.34 15.11 31.45
26.51 21.94 37.82
21.17 24.22 29.56
17.95 27.61 29.78
35.70 30.40 54.10
24.71 30.57 29.90
20.00 13.89 26.17
25.12 22.84 44.04
32.80 32.26 44.30
35.44 39.59 44.81
21.04 16.29 21.39
35.97 28.17 54.63
23.56 15.79 34.24
27.97 30.79 49.23
28.00 2.76 28.18
23.61 17.60 43.48
32.29 29.63 44.77
30.92 36.89 36.54
31.34 9.33 35.09
19.74 -2.50 36.05
27.42 31.30 39.20
8.94 4.35 26.58
36.24 16.99 50.23
82.96 45.35 34.49
59.59 56.37 40.27
33.45 36.56 20.25
69.81 44.41 25.52
20.83 34.70 2.56
28.33 22.53 26.99
16.13 21.35 11.57
27.67 29.63 17.76
66.18 31.95 38.10
27.63 36.74 36.76
61.74 42.25 40.81
28.25 34.10 29.18
66.21 47.13 38.40
18.67 34.13 10.46
60.96 32.79 34.38
67.58 51.35 24.61
16.37 33.44 12.86
4.45 -7.54 7.57
-0.97 -3.27 -12.32
-1.51 -1.80 -10.00
6.08 8.53 3.24
3.06 -0.71 8.44
-0.23 8.11 0.29
-3.32 -3.44 -3.90
-0.12 -8.76 -0.77
-1.28 -18.21 1.26
17.57 20.35 16.34
-9.26 -16.47 -10.69
-2.40 -2.27 6.72
-13.23 -10.33 -13.25
-0.11 -1.77 -3.89
-9.78 -8.89 -13.05
-1.59 0.72 3.06
8.58 8.52 14.51
-9.50 1.01 -9.63
9.87 13.98 15.93
-8.75 0.09 -19.98
0.49 -1.89 -5.01
18.15 14.90 20.90
-15.48 -12.99 -12.47
14.32 21.75 1.91
7.25 14.64 -5.03
-20.31 -18.77 -25.65
6.86 -2.08 21.72
-5.73 6.24 -8.93
2.04 1.48 -2.96
-4.63 2.19 -12.84
10.89 19.23 11.07
3.31 7.48 9.23
-12.59 -17.56 -4.93
3.99 -7.85 -1.75
-0.41 10.91 -10.76
3.59 6.09 -13.60
1.05 13.55 0.31
2.23 -2.27 10.29
8.71 26.99 7.58
12.05 27.85 13.71
-13.48 -12.11 -12.93
-4.32 -18.98 -6.75
1.68 7.52 -2.74
5.37 17.76 -8.41
-6.97 -8.13 -3.59
-5.20 -7.38 -4.44
15.33 1.98 24.34
-10.47 -12.63 -9.98
-0.67 -15.87 1.25
-13.99 -11.77 -13.23
1.15 11.38 -3.62
-0.52 0.05 -8.34
-7.69 -4.05 -8.49
-6.77 -0.55 -3.81
-0.53 -4.85 -4.64
1.99 -23.34 5.39
-5.94 -1.74 -15.88
0.24 9.47 0.84
-4.02 -1.22 -19.07
-11.12 -7.27 -17.81
4.91 -4.15 -0.98
-7.86 -3.00 1.41
8.04 13.13 6.45
0.33 7.04 9.22
0.27 8.94 -5.86
-12.49 -9.93 -10.58
-3.87 -3.73 7.37
-15.93 -23.46 -22.72
-12.22 -7.84 -13.74
-17.75 -11.97 -22.27
-0.50 -3.64 1.42
2.34 15.57 11.08
-1.75 2.90 -20.02
-6.37 -4.41 -9.34
2.64 13.47 0.94
14.07 19.05 13.96
-6.29 6.25 -22.41
14.10 22.29 21.00
2.53 9.89 -0.13
0.65 6.44 4.65
-2.10 -17.04 -4.19
-14.38 -7.55 -26.82
3.15 -3.40 1.16
-19.02 -17.46 -25.58
-2.04 -3.59 -8.50
-0.90 -1.18 -0.67
5.62 11.00 7.72
-16.45 -14.88 -11.60
9.89 25.39 6.92
8.45 23.93 17.17
-3.31 -5.26 4.26
-12.37 -19.70 -9.62
-1.01 -0.83 -11.55
-1.96 -4.39 -3.67
6.04 -1.72 14.51
9.02 8.71 13.71
-3.54 -9.56 -6.03
6.60 3.22 -4.28
11.86 21.00 10.31
1.40 2.49 -8.59
-3.61 8.12 0.10
-18.34 -19.69 -22.44
5.18 4.74 -7.88
0.18 14.26 -5.14
-3.88 5.27 -3.24
3.45 -2.04 7.36
1.95 6.94 -12.62
4.49 -6.35 5.21
0.72 2.06 1.62
-1.90 -0.68 -2.51
-1.47 2.54 -18.57
-0.20 -2.14 -4.12
-19.19 -23.21 -33.39
-10.21 -9.01 -12.93
-0.58 -2.20 -4.37
-1.31 12.45 3.08
8.49 14.78 4.04
5.97 24.64 8.81
-11.88 -10.61 -4.31
11.07 19.45 28.38
18.54 36.01 26.11
-5.97 -5.82 -14.56
-3.23 8.06 4.83
4.06 7.67 -16.82
3.56 1.64 -3.70
-1.75 7.46 4.90
-16.21 -10.93 -21.28
-6.80 -5.74 -14.62
-7.11 -8.42 -10.30
-6.59 -17.37 0.15
2.23 -1.09 -1.46
-2.43 -8.47 -7.18
-3.32 -8.46 -4.46
3.26 -7.16 2.08
-0.82 6.14 3.63
-7.73 -15.28 -6.63
-13.48 -13.39 -20.62
-7.92 -7.40 -5.44
1.20 12.26 0.50
-3.21 -4.60 -9.23
18.25 21.17 31.30
9.47 8.89 -0.15
3.78 9.07 2.12
-2.36 4.40 -11.46
-2.27 -6.65 5.87
-11.45 -16.84 -5.74
-16.72 -13.48 -25.70
-0.62 -7.94 6.59
-15.25 -19.80 -16.13
-16.78 -21.96 -16.57
0.36 -9.74 9.99
13.71 13.39 7.15
7.77 -4.60 16.71
-1.80 -21.58 4.13
-4.72 -6.79 -7.24
6.22 18.06 5.98
-4.80 -0.62 -4.73
-6.04 -8.04 -3.15
-3.81 -6.27 -0.63
17.80 29.21 29.97
-22.90 -15.95 -34.68
-0.72 11.35 12.59
13.25 22.92 21.74
12.48 14.40 25.90
2.51 4.77 -4.34
-12.04 -7.52 -22.41
9.18 10.94 0.60
3.04 0.64 -3.76
-1.47 8.70 -2.55
-17.69 -30.50 -10.89
-3.30 4.15 -8.30
4.03 2.38 -1.34
1.89 -5.82 4.07
-2.00 -8.24 5.91
-2.77 0.96 -3.05
24.69 34.38 28.87
-4.19 6.64 -1.18
-12.89 -13.93 -13.52
-5.97 -5.90 -9.10
3.18 11.81 -7.84
-12.89 -13.37 -24.61
2.31 2.79 7.25
-9.68 -18.28 -2.52
-2.18 1.29 -4.10
-13.99 -24.80 -21.95
1.76 10.12 5.31
-1.15 6.21 -1.65
5.97 -0.48 12.58
8.88 7.09 -3.66
-28.85 -28.33 -35.53
3.05 -7.26 13.97
0.36 6.03 13.92
4.27 2.97 -5.17
-3.99 -8.41 -2.70
12.44 34.55 12.98
-12.95 -13.20 -10.38
-1.25 -14.87 11.57
11.18 22.39 22.39
-10.70 -12.25 -16.84
8.07 11.06 -4.19
2.28 12.31 8.64
-2.13 0.89 -3.59
-5.30 -8.50 -4.10
-17.29 -22.98 -11.55
-2.58 8.93 -17.36
-1.14 3.00 -8.27
-11.32 -21.74 -5.22
17.60 31.78 15.55
20.63 35.39 9.78
11.58 1.96 12.97
-1.92 5.76 -17.53
9.13 -0.34 5.17
0.80 1.18 12.30
9.20 11.07 14.02
0.15 7.57 1.77
-12.85 -22.67 -1.67
6.89 7.15 5.29
-1.01 -6.66 -14.07
0.98 -1.33 4.31
17.90 -0.39 19.27
15.55 27.59 15.32
-6.43 6.84 -6.09
5.98 1.15 -1.98
24.14 41.08 16.27
11.19 15.90 9.56
24.60 12.81 24.45
21.25 25.56 18.87
8.61 14.50 4.46
29.10 -1.73 28.83
-0.95 -0.27 -11.67
11.02 5.16 13.76
-11.33 -1.80 -9.62
11.30 9.44 -3.62
15.73 32.21 3.55
14.17 12.92 3.22
18.79 12.51 2.77
6.90 -5.38 1.06
21.34 19.53 19.85
11.81 21.97 4.06
10.37 -2.55 9.88
19.69 25.21 7.20
-5.55 -11.05 -17.80
4.72 6.67 -20.99
14.88 18.49 12.97
16.28 10.47 7.68
26.25 48.79 16.77
18.55 15.06 4.09
15.37 24.32 -0.64
3.50 10.46 4.05
6.92 9.99 -1.17
-1.46 7.73 -1.88
-7.11 0.19 -6.34
0.41 2.09 -10.63
2.18 -3.06 -3.51
5.20 -23.88 -3.54
13.41 6.04 20.92
-1.62 6.38 -0.85
0.99 2.36 -0.17
8.21 -4.05 6.78
3.01 9.35 -11.04
14.83 3.01 -6.01
4.34 1.17 7.27
19.49 21.08 20.83
8.70 1.54 9.20
19.28 32.80 19.70
36.48 41.20 32.65
16.44 11.32 16.88
49.26 43.81 49.85
22.02 15.24 14.38
34.99 34.16 33.31
32.68 35.30 49.16
37.44 45.25 36.72
40.66 49.28 46.20
29.82 30.96 22.65
16.34 -1.63 29.73
37.94 44.55 38.63
37.68 40.14 32.85
-16.67 -2.73 -21.48
-3.91 -5.11 6.71
12.05 15.65 27.89
1.65 18.74 4.46
-17.47 -17.88 -25.51
-14.92 -15.04 -11.27
5.64 15.23 16.14
-5.35 15.44 -13.71
-6.14 5.77 -7.20
3.13 7.92 12.25
12.48 7.63 32.02
-3.70 -1.16 12.54
-11.95 -15.81 -9.60
-0.05 9.16 -0.89
4.20 9.07 2.31
-18.37 -9.03 -26.28
-14.85 -9.19 -19.76
-14.74 -6.11 -10.26
-15.00 -1.22 -11.17
-16.58 -10.22 -15.74
-18.18 -8.89 -23.53
-25.86 -12.11 -46.74
-22.90 -15.16 -30.02
-21.19 -8.99 -12.30
-22.57 -7.62 -31.73
-20.94 -13.97 -37.55
-10.33 0.25 -18.59
-18.03 -5.91 -26.66
-13.23 -12.51 -8.93
-16.98 -14.14 -23.97
-11.67 -1.08 -22.91
-19.72 -16.47 -23.20
-2.66 3.10 -7.34
-17.83 -13.86 -22.01
-17.11 -0.41 -24.95
-0.34 -4.36 -2.68
-15.50 -6.09 -23.58
29.80 14.39 26.47
-6.64 -4.92 -14.15
-14.83 -1.69 -24.37
-15.54 4.25 -12.94
-7.70 -10.66 -16.76
-18.72 -9.99 -30.81
2.06 16.08 2.18
-18.02 5.54 -20.93
-16.05 -0.23 -37.23
-20.49 -3.02 -31.38
-36.71 -34.87 -23.33
-21.69 -7.23 -19.37
-5.05 2.65 -24.61
-4.56 -7.52 -0.31
-15.89 -4.91 -39.33
-25.37 -22.26 -37.57
-47.19 -23.54 -56.86
-10.02 -3.47 -11.79
-22.10 -1.96 -33.27
-5.75 6.68 -14.56
-22.44 -7.85 -5.54
-17.31 -5.95 -31.45
-24.54 -11.11 -30.87
-28.72 -30.12 -31.44
-27.89 -32.74 -41.20
-8.39 2.86 0.70
5.41 -7.21 12.02
-18.32 -11.64 -24.07
-11.91 -2.46 -12.82
-4.69 -1.42 -6.46
-11.41 -6.10 -14.26
-26.54 -13.25 -40.27
-19.16 -8.35 -20.77
-2.05 5.21 -5.41
-15.22 -7.19 -26.90
-19.77 -11.52 -23.90
10.12 11.51 17.48
-10.77 -2.49 -9.92
-27.58 -16.31 -35.28
-17.97 -4.15 -25.18
-12.32 -4.76 -26.72
-22.13 -13.35 -28.02
-17.27 -15.83 -19.22
-1.48 7.01 -6.48
-11.70 -7.43 -19.50
-17.42 -0.30 -31.28
-8.93 1.16 -11.83
-22.34 0.37 -23.19
0.07 7.03 -6.60
-25.56 -7.85 -36.09
-15.04 -12.04 -28.51
-10.50 -8.41 -27.94
-16.15 -7.02 -24.40
-0.19 4.07 -2.34
-14.82 -7.06 -16.81
-21.51 -13.51 -34.94
-21.85 -14.36 -21.12
-10.78 -5.05 -16.31
-0.60 4.42 -3.18
-7.44 -7.39 -9.70
-24.77 -17.82 -35.72
7.74 23.64 -12.23
-11.97 -11.07 -6.07
-24.09 -15.98 -28.60
-9.90 -12.80 -16.77
-6.68 2.38 -14.93
-23.37 -21.44 -37.57
-16.40 -10.33 -11.77
-20.88 -3.62 -23.68
-8.61 -15.02 -4.29
-34.86 -18.41 -46.03
-26.68 -17.97 -29.78
-27.22 -17.11 -48.68
1.88 -1.52 -2.50
-9.00 -9.67 -30.03
1.39 20.85 -11.75
-20.45 5.52 -16.37
2.54 1.25 4.88
-1.43 4.99 -8.40
-14.80 -7.02 -20.38
-6.45 -2.04 -9.39
-0.20 23.32 -15.25
-14.07 -14.17 -23.97
-25.60 -18.24 -30.78
-24.91 -6.54 -38.34
-30.88 -5.33 -36.12
-10.21 -5.65 -22.53
-20.94 -11.08 -29.70
-11.10 -2.52 -19.83
-4.25 -3.48 -9.17
-0.31 -9.21 -4.21
-17.75 -0.50 -24.55
-26.37 -14.87 -34.91
-41.28 -20.99 -43.08
-7.18 0.82 -3.99
-31.05 -14.29 -19.87
-22.01 -18.31 -41.47
-16.70 -3.76 -20.70
-23.85 -8.37 -43.27
-22.14 -12.98 -31.04
-18.64 -4.70 -30.18
-12.19 -13.36 -13.77
-12.27 -6.28 -14.90
-28.37 -17.60 -51.89
-27.23 -4.37 -33.70
-8.42 3.49 -17.23
-18.14 -9.67 -19.11
-13.82 -14.21 -28.83
-16.55 -3.48 -25.31
-3.26 2.48 -0.88
-8.46 -1.08 -1.13
-19.18 -9.32 -19.15
-19.39 -13.18 -20.28
-34.15 -18.00 -36.06
-19.07 -19.10 -15.03
-18.74 -10.59 -17.35
-14.02 -15.06 -20.23
-19.21 -11.47 -24.68
-13.02 -14.97 -12.72
-25.11 -13.80 -22.58
-4.75 -1.08 -6.65
-32.29 -22.21 -36.28
-12.21 -14.94 -19.77
-15.16 -8.49 -28.78
-12.23 0.97 -10.90
3.27 11.58 9.03
-14.79 -5.70 -25.82
-20.23 -12.40 -19.35
-14.47 5.53 -38.63
-24.01 -9.61 -27.12
-22.73 -3.13 -22.23
-22.96 -3.91 -29.51
-20.22 -8.44 -24.99
-17.58 -3.41 -25.53
-5.47 7.20 -13.54
-16.42 -2.93 -33.00
-13.70 -9.87 -26.41
-23.88 -4.86 -30.23
-8.08 5.34 -36.67
-34.59 -13.64 -33.36
-17.38 -14.26 -26.71
6.30 9.85 10.66
-17.03 0.63 -19.70
-24.74 -11.80 -22.88
-14.99 -16.36 -23.66
-15.82 -15.18 -30.17
-10.37 -0.40 -24.67
-8.73 -5.39 -18.09
-23.84 -20.49 -37.79
-2.54 5.73 -13.88
-2.15 -7.61 -9.37
-26.47 -13.12 -30.57
-9.16 -3.14 -8.59
-17.50 -5.94 -21.08
-25.19 -9.89 -34.30
-24.72 -22.10 -29.29
-7.02 -10.75 -12.47
-9.02 -0.24 -4.18
-23.99 -4.84 -33.89
-11.82 -9.29 -17.86
-12.23 -7.62 -31.92
-17.43 -19.47 -23.08
-15.65 -5.22 -30.16
-14.26 -18.18 -14.72
-18.38 8.03 -23.59
-8.64 5.01 -17.00
-13.82 -1.08 -16.28
-16.02 -0.23 -6.28
-11.42 1.04 -17.33
-17.37 -3.35 -32.20
-16.36 -3.02 -39.30
-11.28 2.05 -25.44
-6.48 10.03 -7.37
-28.71 -17.59 -38.99
-15.79 -10.86 -18.43
-16.95 -6.44 -22.24
-18.80 -15.78 -30.14
-27.24 -9.18 -34.90
-14.16 -5.94 -21.77
-23.79 -32.89 -8.13
5.54 3.54 8.41
-16.64 -0.72 -39.31
-13.18 -5.71 -24.69
-24.58 -13.92 -37.45
-4.70 0.33 10.06
-18.25 -12.99 -35.99
-18.04 -17.46 -6.09
-13.48 -9.14 -14.75
-1.93 -0.41 -0.44
-16.04 -6.05 -20.23
-14.51 6.93 -25.15
-11.30 10.80 -40.62
-6.63 -6.77 -6.21
-10.22 -20.42 -1.38
-30.72 -5.63 -43.70
-6.50 -1.08 -1.94
-16.36 -10.73 -23.37
-15.39 2.88 -27.19
-8.99 -0.90 -10.75
-16.13 -11.57 -12.45
-7.51 -2.02 -28.65
-21.03 -15.96 -38.00
-25.58 -0.45 -36.52
-12.12 3.67 -25.37
-21.21 -14.59 -24.67
-7.53 -1.97 -3.85
-21.17 -13.40 -21.31
-31.80 -25.26 -19.22
-15.25 -15.57 -6.42
12.13 20.37 4.90
-5.96 -4.54 -19.16
-4.02 -3.73 3.77
-17.40 -16.06 -4.48
-8.19 3.00 -13.14
-15.06 -7.72 -27.02
2.45 7.67 -2.39
-30.84 -8.68 -26.89
-23.86 -19.46 -26.84
-25.42 -26.01 -28.56
4.81 -6.39 4.62
-5.64 -5.79 -22.49
6.96 10.52 -14.38
-5.23 -10.98 -11.45
5.41 8.83 -1.14
-14.06 -12.34 -31.66
-2.68 4.06 -25.55
-3.88 -8.43 -18.98
-8.45 -12.47 -17.80
8.14 15.38 -5.96
17.78 19.23 2.20
-4.79 6.12 -10.91
8.11 8.93 -13.64
10.22 -6.79 10.77
9.05 33.69 -15.13
-6.85 5.90 -25.84
-8.36 8.62 -43.52
6.71 21.35 45.60
47.78 48.48 39.51
29.64 31.08 32.84
7.52 3.51 -3.05
49.23 11.48 23.18
33.59 37.65 20.55
7.76 16.53 -0.35
30.13 28.53 22.65
29.92 24.59 25.40
17.09 18.10 15.83
11.75 12.30 0.33
20.63 21.51 20.79
37.82 44.79 14.74
4.11 -12.22 10.45
27.67 31.82 17.96
47.75 46.87 51.99
39.57 49.15 36.93
59.19 42.31 48.98
16.65 24.91 11.84
60.53 52.82 58.08
2.39 30.96 -3.47
-2.15 -1.61 -3.34
4.40 33.19 -2.88
12.18 33.24 15.68
-2.10 18.59 -14.81
-0.24 25.20 0.53
2.75 25.20 -4.90
3.92 34.19 -1.31
1.44 25.54 -10.19
5.41 24.36 6.15
-3.55 19.74 -6.43
1.12 13.95 5.84
-0.57 7.45 -6.91
0.80 21.13 2.35
1.57 21.87 15.03
-1.19 15.68 -4.30
4.55 31.05 3.73
-5.12 8.95 -10.93
-10.45 3.42 -7.24
-3.18 12.34 -6.80
7.92 17.83 -0.04
12.77 51.14 16.99
-6.53 17.70 -16.36
-7.41 3.47 5.10
9.39 55.04 2.59
-16.88 3.22 -23.62
-27.86 -29.79 -23.96
-7.09 -10.78 -11.08
4.34 20.59 8.04
8.37 31.78 18.59
13.96 43.73 13.28
2.36 25.04 5.79
-4.72 27.62 9.40
17.86 49.91 18.78
-8.57 14.86 -22.58
-9.14 10.29 -8.25
-0.73 12.20 9.90
11.49 39.99 17.06
5.37 36.68 -2.55
10.24 26.87 17.39
-2.82 -2.76 -10.90
-17.94 -21.86 -19.26
-2.99 -1.23 -3.50
-1.89 24.98 4.40
-7.50 17.28 -6.18
-20.06 -6.30 -9.66
1.03 15.60 -3.57
-5.07 8.62 -4.88
4.06 26.67 -0.89
-4.61 -16.62 -7.54
-3.87 7.39 -4.50
-8.60 -9.10 4.54
8.94 17.28 18.16
10.97 18.66 6.87
4.06 15.97 -1.85
0.59 16.49 -4.19
-14.39 -7.89 -24.12
0.35 7.63 -10.29
0.99 5.75 7.93
-7.83 -9.61 -6.03
1.27 14.19 -0.89
7.46 22.51 20.21
5.65 33.33 1.21
-1.99 -9.42 2.84
11.95 42.75 14.08
14.63 48.08 21.58
-1.39 3.72 -2.63
13.09 39.56 22.26
-8.63 1.49 -2.14
1.09 30.61 -15.49
-5.30 16.78 -2.38
10.77 42.25 10.60
-4.92 21.72 -5.53
-7.38 7.26 -2.33
7.63 41.56 8.39
7.22 34.39 3.09
-9.54 6.19 8.16
-5.69 22.07 5.48
1.72 22.53 -2.55
-19.64 -11.09 -23.45
-0.56 7.76 -4.19
-5.32 2.06 -11.64
23.67 30.35 30.95
21.78 28.49 44.26
26.36 28.69 48.49
-3.48 11.15 25.55
14.44 15.60 23.97
29.83 23.06 46.79
11.98 -0.67 21.46
22.65 7.74 37.38
5.38 -8.92 -0.41
20.35 30.99 24.31
5.80 17.11 0.50
7.13 11.46 0.43
25.19 0.49 23.15
13.32 11.10 15.36
5.24 6.08 1.82
28.32 27.10 26.64
16.03 18.00 23.64
10.80 4.74 15.43
15.81 17.75 20.75
16.46 13.29 8.44
17.11 28.37 10.16
11.94 3.64 21.20
18.93 27.25 15.08
11.53 9.54 13.71
18.49 7.20 27.89
10.07 16.46 6.79
13.29 13.73 16.33
9.93 11.57 9.89
21.96 16.27 0.62
7.27 5.91 10.20
18.32 17.18 17.36
26.31 7.69 23.63
10.07 10.56 8.01
17.96 24.96 21.03
15.95 0.38 20.29
37.02 6.52 13.16
34.68 0.78 25.39
53.32 20.94 36.22
-5.72 -22.65 8.88
5.54 -1.23 8.30
13.42 -14.66 20.29
3.00 -8.30 -6.54
14.57 2.80 20.50
7.83 -7.56 18.95
3.02 -3.22 -12.88
10.07 18.99 10.82
16.28 29.48 -5.87
24.10 28.53 19.08
17.67 27.06 11.86
26.41 37.86 24.14
19.03 27.12 6.11
19.34 29.43 -0.38
11.96 18.04 17.30
31.17 33.92 6.56
19.25 33.88 8.22
30.06 11.94 6.37
23.05 20.10 8.77
49.27 46.07 27.05
24.87 27.32 15.90
11.29 29.27 3.69
-9.84 5.37 -3.80
0.76 -7.90 -0.51
11.34 -2.88 16.03
-21.25 16.43 -16.64
-4.67 -10.41 -11.17
-4.15 2.29 -23.37
-3.77 -2.31 -4.26
-9.63 -11.34 -32.52
4.18 -7.66 11.59
-3.15 -11.07 -16.06
7.72 -3.54 13.00
-21.05 -15.55 -16.11
-2.25 -16.05 -12.75
5.41 -13.03 8.80
-6.82 -2.43 -2.47
-2.06 -7.72 -11.24
-3.67 -12.76 1.00
6.86 -9.85 5.84
-5.30 -6.08 -1.64
-6.62 -21.16 -16.76
-0.37 0.49 8.25
-17.77 -21.25 -28.53
-14.06 -18.99 -17.00
-12.63 -12.35 -8.09
-9.73 1.05 -7.10
4.76 8.16 2.22
11.45 -12.36 10.52
-33.23 -26.87 -22.97
-1.75 -16.15 -13.48
-9.73 -15.31 -8.99
11.04 -3.16 9.65
-11.67 -7.80 -17.25
6.63 -1.50 -12.49
0.75 -16.72 -1.89
8.91 9.41 9.64
-17.55 -8.71 -15.28
6.82 -3.44 1.32
-8.83 1.85 -2.97
-1.77 -2.98 -2.31
-4.03 -25.36 2.49
-0.25 -3.16 5.76
4.60 5.41 -4.62
6.83 -2.57 -2.41
-0.23 -11.92 -2.29
0.63 3.27 2.44
-68.78 -23.47 -19.78
-5.33 -8.08 -9.74
0.20 -3.08 0.56
-4.69 3.64 -10.13
-15.99 -25.10 -19.58
-1.45 -1.19 -1.98
3.50 -10.18 4.34
-3.02 -1.87 -4.19
-13.62 -23.00 -7.57
1.30 5.23 4.64
-5.25 3.76 -9.56
-1.27 1.94 3.13
-1.97 -9.57 1.01
-1.92 -4.21 1.02
5.19 18.92 -10.11
-2.58 -7.91 -8.37
9.50 1.02 14.95
3.62 -20.98 6.52
-16.27 -16.12 -10.98
-4.80 -12.08 -6.12
-5.47 -20.00 -2.51
-9.47 -9.69 -23.95
-17.80 -7.55 -42.10
27.22 11.70 39.94
11.22 -11.03 16.37
2.50 -8.50 -7.93
-7.71 -14.16 2.72
-26.65 -8.55 -5.73
-7.65 -11.97 -6.56
-5.02 15.17 -17.15
-6.47 -9.90 0.78
-3.20 -4.72 -10.14
8.03 2.14 8.25
-31.46 -16.35 -14.48
-19.70 -8.66 -18.95
-9.30 10.22 4.89
-0.72 -10.20 -5.80
-8.53 -1.64 0.24
-13.72 -10.53 -6.15
-10.56 5.95 -19.36
-11.09 -16.69 -3.14
-7.82 -4.50 -12.17
9.03 8.42 4.14
5.20 -1.47 -2.30
-16.14 -14.36 -18.85
4.85 -4.56 10.68
1.02 -16.88 4.08
-12.12 -19.67 -17.51
-61.35 0.36 -19.23
7.60 -0.27 9.58
-5.22 -8.52 -4.32
-4.98 -6.08 -8.95
-2.41 -21.33 -12.20
3.25 -15.93 0.99
-10.49 -19.05 -13.26
4.46 -21.79 9.74
-0.88 -13.72 7.42
-14.38 -6.22 -20.06
0.88 -5.09 6.23
7.02 -6.09 8.77
5.48 -1.86 12.37
-2.54 1.00 -5.29
5.22 -10.18 13.63
-11.20 5.11 -21.79
-12.14 -23.41 -21.23
-2.31 -2.72 -4.21
0.29 -8.41 -3.31
3.09 2.26 -1.34
-10.63 -33.77 -28.65
-38.50 -17.50 -34.51
-11.40 -10.12 1.21
-13.38 -23.68 -16.85
-7.14 -16.05 -13.63
-18.78 -10.00 -18.19
-0.03 11.01 -3.55
-3.75 -0.17 -3.36
-2.92 -25.73 0.18
1.01 -15.21 10.37
4.52 -41.90 -3.93
-1.14 -25.59 -3.01
8.91 -20.64 3.70
-6.33 -9.85 -2.91
-4.89 -0.81 -6.95
4.89 -5.58 2.48
-5.41 5.89 -7.64
-10.14 -20.77 0.82
-12.07 -19.08 -13.20
-16.24 -17.27 -4.88
0.86 -2.59 2.32
-6.18 -0.79 -5.34
-9.20 -5.87 -25.37
-2.28 -1.63 1.52
-10.15 -19.32 3.04
-6.55 -10.80 -16.01
12.49 -2.78 13.88
1.85 -13.75 4.08
7.25 -3.67 13.05
0.34 1.23 -1.81
-2.05 -7.07 -2.93
1.07 -4.38 1.45
0.81 -10.13 5.09
-3.10 2.18 -0.63
-4.29 -0.56 -10.78
-18.61 -16.92 -29.61
1.37 -2.59 -0.04
20.62 10.10 10.55
-10.07 -12.99 -7.67
-16.18 -13.23 -4.24
-6.63 7.65 -4.16
-3.04 -19.72 -4.75
11.87 4.08 19.65
6.85 -0.23 10.68
-5.39 -11.77 -3.85
-2.90 10.86 -32.32
-2.60 6.43 4.49
-7.55 0.90 -21.95
-15.42 -10.80 -6.57
-49.26 -13.10 -1.55
-1.73 1.94 -8.84
-9.12 11.36 -19.30
-7.75 -5.40 -10.96
2.53 1.91 -2.26
-3.46 -24.68 -2.98
12.75 2.49 12.49
-1.97 4.26 7.49
7.23 -11.49 8.19
-5.30 -12.62 -3.68
-4.37 2.32 -17.21
7.86 -21.53 12.06
1.92 12.71 -1.27
-5.03 -3.76 -17.59
-3.91 7.25 -10.91
1.89 -4.96 0.60
-0.50 -11.70 -17.74
-5.50 -2.58 -23.16
-15.40 -6.17 -21.57
7.47 -8.24 9.57
-13.05 -6.19 -29.64
-20.16 -17.07 -21.03
16.64 -2.03 11.87
-7.66 -10.87 -10.66
-7.29 -23.42 -2.19
-13.99 -3.94 13.34
0.33 22.20 5.16
-0.97 -9.68 5.14
-0.02 8.60 0.71
-7.00 -1.87 -7.68
-5.93 0.29 -1.53
-4.56 -9.52 -21.59
2.11 -7.17 -8.87
-14.37 -2.14 -17.15
1.19 -34.19 12.01
-6.95 -17.56 -0.67
5.06 -4.39 9.36
0.98 -2.27 2.68
9.51 10.37 -2.61
-5.05 -0.29 -10.99
-6.95 -1.13 -10.25
-22.12 -3.63 -15.60
-9.75 0.59 -11.74
-14.75 -1.38 -20.35
-20.27 -28.79 -5.60
-14.73 -14.10 -27.08
-1.54 -13.34 10.50
-9.64 -16.10 -19.79
-14.75 -5.55 -0.55
-4.47 -25.59 -9.70
-1.64 -22.60 -1.10
-12.18 -11.15 -12.10
-2.55 -18.70 -9.98
-1.92 -15.22 1.04
-6.90 -9.16 -15.80
-9.74 -5.06 -2.61
-3.67 3.37 -10.92
-8.99 -25.42 5.32
-2.09 -4.35 1.11
-10.79 -3.03 -17.60
-5.16 -5.23 -8.36
-2.15 -19.43 -1.78
9.16 -1.57 16.69
4.46 2.53 9.17
-9.83 -13.91 -11.87
-8.60 -12.23 -12.32
-1.73 -10.83 -5.72
-1.42 -19.39 -1.65
-8.92 -25.54 -3.42
-20.64 -17.87 -15.17
-0.56 1.29 -34.46
-1.34 2.13 -1.15
-5.22 -10.55 -6.22
-6.64 -22.33 -3.33
9.85 -0.25 9.80
-8.92 -0.23 -21.82
-9.56 -9.27 -6.59
9.38 -12.97 14.60
2.61 11.60 9.66
8.66 -3.71 16.73
-13.52 -28.79 -0.33
-0.13 -21.95 -15.98
-2.13 5.37 -5.42
-0.29 1.70 -15.00
-4.10 -2.63 -3.01
-2.74 -11.64 -0.14
17.75 22.85 25.57
18.81 16.41 20.40
-13.34 -6.32 -23.19
-26.21 -19.13 -16.22
-14.45 -12.00 -6.61
-9.51 -30.11 -8.51
-5.33 -3.48 -7.74
-8.13 -12.52 -8.65
-17.37 -5.80 -15.42
2.46 -15.22 -6.17
5.63 -7.52 13.20
-15.78 -19.00 -17.99
-7.30 12.64 -3.27
-0.53 14.02 -7.26
-3.41 -11.15 1.68
-4.91 1.51 -11.27
-0.99 -4.95 -10.33
0.14 2.70 5.67
-14.40 1.54 -29.45
8.24 -1.75 16.41
-7.09 -3.75 0.94
7.05 4.49 3.38
-7.88 -11.70 -6.59
-1.06 2.55 -7.02
-17.16 -6.45 -30.88
2.21 -16.41 3.96
-4.32 -0.80 -8.02
-15.47 -24.88 -6.68
-13.35 -6.52 -4.10
-1.00 -2.21 -18.62
-6.05 -6.07 -22.15
-4.76 -12.16 -1.32
-6.25 -9.79 1.52
-9.02 -8.40 -2.75
-25.95 1.02 -13.76
-1.24 -8.07 -1.50
-35.36 8.84 -7.61
-7.08 -17.03 -26.35
-9.08 -8.90 -5.91
8.11 1.61 -0.12
22.85 26.02 6.42
31.66 36.80 24.51
21.60 18.69 -2.69
23.36 20.07 13.46
46.40 27.84 50.53
9.39 24.66 -9.96
44.93 27.72 24.99
40.41 30.77 49.02
23.89 34.87 26.90
44.29 43.14 35.30
23.76 19.17 12.81
25.63 36.58 24.42
24.23 19.74 2.71
10.72 -15.38 4.54
39.05 4.72 8.34
21.75 26.60 1.79
28.33 11.48 12.34
46.57 32.01 18.95
18.74 -9.29 4.55
34.07 2.28 -0.58
18.01 12.02 6.97
10.00 -9.14 9.09
11.32 10.12 4.25
28.79 14.02 7.07
3.19 -5.27 8.71
6.81 9.53 14.50
9.76 -0.02 4.44
8.73 -14.20 11.80
22.61 14.61 8.71
19.85 6.64 1.06
20.06 13.18 -21.39
14.13 1.81 8.75
19.66 11.90 4.00
31.65 12.15 21.46
30.20 21.37 2.77
8.78 -15.76 7.16
21.90 8.50 7.83
11.73 13.49 -3.08
30.73 -4.06 -0.98
16.27 4.10 9.05
20.72 15.99 -5.16
22.39 -1.03 10.74
8.01 -3.12 9.33
27.28 8.78 14.08
13.19 4.35 9.93
29.29 25.67 -4.14
12.47 1.18 -1.22
27.18 13.02 -3.37
13.22 9.31 4.91
18.17 16.63 -3.85
14.97 8.96 -4.16
27.82 -7.44 17.22
15.76 7.74 -5.42
17.01 14.97 6.66
27.34 19.76 4.59
20.83 7.12 -3.16
19.28 18.58 5.55
14.19 7.39 -13.06
28.44 -11.12 -0.17
14.87 -13.82 3.50
27.93 -1.67 4.15
23.61 7.91 2.76
25.21 -11.44 7.97
15.23 6.07 -0.80
20.19 -6.69 7.07
21.33 3.53 -6.23
29.29 -9.43 -0.67
9.66 1.84 0.55
6.63 1.19 2.34
41.47 14.04 6.55
25.53 2.71 15.41
14.93 -13.18 16.89
26.29 -0.93 -3.92
12.21 -0.89 -21.43
44.44 14.83 28.67
39.30 -11.37 5.73
32.38 21.15 6.85
18.11 17.42 -12.59
13.99 9.02 5.72
43.24 16.67 26.26
17.32 15.72 20.52
14.44 8.17 -2.87
22.99 12.59 -8.52
14.70 4.13 -11.84
19.62 17.54 15.42
32.36 -4.62 1.93
18.61 1.16 12.57
20.69 3.81 13.73
17.03 -7.68 2.64
13.19 2.67 0.89
32.65 -6.07 7.22
16.89 1.58 -5.70
4.83 -21.18 13.87
25.20 17.48 18.31
27.86 -2.75 7.65
13.22 -1.62 0.07
60.57 0.45 8.09
21.10 -1.02 2.34
23.19 22.66 15.47
16.72 0.76 2.20
17.20 -11.94 13.91
8.40 -3.06 -10.77
10.43 -4.78 -6.81
17.33 13.73 3.23
29.17 17.19 20.44
12.68 17.24 7.24
28.02 2.44 11.25
17.54 12.42 12.07
17.23 10.85 6.48
34.72 -1.24 6.51
36.03 -7.31 9.65
5.74 -4.22 -8.00
27.00 6.89 -2.67
33.45 -11.79 5.20
18.27 20.67 -1.98
16.53 -0.80 9.99
35.71 5.51 13.12
21.45 -2.74 5.30
18.35 14.90 11.81
8.53 -5.00 5.98
16.43 5.50 4.33
33.65 16.20 29.60
22.28 32.76 21.44
17.15 32.17 13.82
21.64 -4.42 -1.66
15.41 0.79 7.94
15.16 -5.21 -3.87
34.03 -3.07 11.69
15.91 -25.82 1.45
20.50 -14.80 0.58
18.42 -8.12 3.17
17.22 -6.60 17.13
14.05 2.79 3.24
15.81 5.51 3.41
11.05 -24.63 2.76
23.17 0.55 2.24
20.29 3.16 14.96
19.24 11.46 9.92
20.55 17.12 -0.59
13.67 -17.58 0.38
25.49 21.36 -0.80
9.48 1.55 -0.18
36.81 1.62 20.21
12.78 19.58 0.38
17.70 10.66 19.89
20.38 19.65 6.56
13.82 11.18 5.68
15.33 -1.51 2.61
12.86 21.61 6.76
19.22 23.10 9.97
24.49 3.00 7.80
27.67 19.94 17.63
15.36 5.56 3.30
50.49 -0.52 9.37
-0.74 -14.71 -9.19
27.11 5.18 16.01
25.28 20.73 16.43
-7.89 11.50 -40.83
-14.71 5.57 -45.84
-16.20 -3.76 -12.99
-15.76 -22.44 -30.14
-23.07 -9.44 -25.82
-16.69 -25.61 -25.16
0.08 -2.41 -15.57
19.04 6.89 22.24
9.09 20.02 20.37
5.86 16.33 13.01
0.69 7.30 1.29
2.74 19.96 11.61
-12.37 4.57 -21.52
4.48 11.21 13.84
0.72 32.61 7.65
-11.08 -1.04 -19.29
-16.81 -18.10 -12.13
-26.21 -9.85 -9.52
8.29 25.07 13.14
10.31 20.06 32.44
7.53 15.70 19.79
-3.68 17.89 3.84
-7.10 8.95 -13.21
5.46 8.16 1.43
-10.30 5.56 9.31
4.41 2.16 12.17
9.10 26.66 19.28
-12.00 4.66 11.49
21.69 35.14 35.92
-9.57 5.38 11.92
-0.12 21.02 3.54
0.06 18.45 18.15
-8.01 1.76 -4.78
14.85 10.18 29.49
11.15 15.86 30.30
6.89 6.38 15.49
-9.74 11.33 -9.04
32.49 19.22 30.03
10.26 16.13 2.37
9.50 -0.40 4.23
-1.99 -4.57 -2.71
14.79 9.15 13.13
11.52 13.08 -1.86
20.15 9.52 16.73
15.11 8.35 12.77
0.37 -11.96 7.11
6.95 -1.15 3.37
10.07 8.40 -2.24
5.09 0.87 -2.31
22.19 14.90 16.99
1.80 -6.74 -1.53
12.84 15.44 -2.18
12.35 13.17 6.32
18.35 10.63 4.01
12.99 10.85 6.96
18.58 17.19 17.41
12.73 11.09 13.92
18.23 19.60 3.75
16.11 17.76 8.91
9.50 6.51 -6.60
10.34 8.40 1.63
9.12 8.40 -2.24
7.46 -8.51 4.74
7.33 13.54 -13.24
16.40 17.33 26.68
13.86 8.40 -3.98
15.20 8.40 10.77
11.56 5.68 0.86
4.40 2.35 -1.66
9.84 11.80 12.44
16.38 8.40 7.17
12.43 6.90 13.07
19.87 19.67 8.44
12.83 10.86 4.83
15.95 20.73 6.23
10.79 8.40 3.69
11.44 -2.68 5.96
12.28 12.82 13.83
13.17 11.00 -4.71
-0.28 7.06 -15.54
-2.76 9.66 -1.46
11.68 -4.43 15.84
11.79 10.17 -11.60
11.19 -6.34 25.18
2.39 -9.16 2.68
14.81 8.43 4.91
5.06 0.27 4.25
2.74 -18.34 7.03
-5.48 -10.56 -7.22
17.94 16.29 10.16
18.88 22.87 1.42
22.03 11.23 23.96
27.65 19.92 36.26
6.97 7.59 -0.18
16.09 15.14 0.78
13.39 11.05 15.77
15.46 30.30 4.88
8.25 0.44 9.72
15.05 14.27 8.01
20.68 54.55 28.75
19.44 14.76 11.73
30.34 23.04 33.57
10.46 2.30 10.42
19.19 7.74 31.67
4.93 4.43 -1.65
21.28 19.38 35.37
18.58 15.53 27.30
20.84 19.01 43.94
13.02 10.08 14.72
26.82 14.17 47.25
15.93 4.64 34.56
21.30 21.54 27.82
21.24 15.46 24.46
17.85 12.11 15.28
14.41 -3.38 20.78
16.85 0.22 24.34
24.37 24.02 38.80
13.33 9.70 20.07
27.41 18.55 43.82
17.58 8.09 35.86
23.21 23.66 41.69
20.51 2.65 38.03
15.40 -0.85 16.03
16.57 11.57 30.89
27.02 18.58 40.77
25.74 9.62 33.17
25.61 15.83 43.36
-2.32 6.74 5.56
5.75 1.81 6.83
-0.80 3.11 1.17
10.44 3.54 18.35
3.23 0.95 5.25
19.95 10.21 20.51
-4.34 2.84 -6.56
-9.74 -3.62 -12.22
8.90 -5.26 8.60
7.38 0.77 12.55
5.43 1.27 1.40
1.26 -9.41 11.72
12.31 -0.94 15.23
2.56 7.89 2.40
6.80 8.99 10.36
-5.20 -7.45 -10.17
10.61 1.10 19.32
5.03 0.59 10.11
6.05 -0.33 0.27
0.14 -3.22 12.70
-4.00 -3.42 -8.44
7.38 9.65 20.62
1.04 1.84 11.08
1.02 -11.03 6.57
17.14 11.61 31.93
5.15 -25.13 8.31
-14.32 -12.27 -7.82
-11.60 1.64 -6.99
8.78 4.99 17.96
2.06 1.56 1.77
13.83 7.79 14.75
5.13 2.20 7.22
0.61 -13.57 5.49
6.95 -0.44 3.60
5.82 3.40 3.04
-10.77 -14.48 -9.19
-8.53 -9.91 -14.08
4.66 0.27 10.30
-8.92 -2.91 -0.20
-10.78 8.27 -16.34
15.60 21.43 16.07
6.66 0.27 3.58
-7.67 9.53 -6.94
10.45 -1.84 8.55
3.62 1.06 -1.10
16.19 -4.76 18.34
15.22 5.59 20.72
-6.63 -0.23 -0.12
7.29 -5.93 9.13
8.78 1.25 7.19
38.67 9.99 -5.04
3.52 -7.10 2.55
-0.23 -1.53 -0.74
0.56 -3.87 1.97
7.32 -6.45 5.92
0.82 -9.71 20.82
5.66 -20.23 11.11
14.02 6.83 27.24
1.21 -4.68 9.83
3.77 -16.93 4.75
6.99 4.42 12.90
-8.06 2.14 -1.11
-2.20 -8.17 -4.65
14.46 -8.59 19.71
8.32 -0.97 16.41
4.35 -3.19 7.17
3.77 1.69 8.49
1.96 -0.29 4.52
6.51 5.94 5.59
13.44 -1.49 17.01
4.56 -1.79 4.03
-0.97 -3.99 6.51
-6.97 -3.11 3.17
6.17 -9.67 12.04
10.50 7.65 22.23
7.15 -20.84 11.20
6.81 7.11 2.27
13.34 18.33 7.27
-3.09 6.04 -15.20
26.72 29.60 22.63
8.89 12.74 14.72
2.09 5.41 19.47
6.31 15.94 9.46
9.28 -3.07 14.10
5.27 7.27 13.33
18.29 23.89 14.94
3.23 11.76 -8.50
26.92 17.63 25.18
15.87 12.48 1.71
6.94 18.47 2.32
18.27 19.97 22.25
13.27 16.79 12.87
-8.56 -3.90 -13.03
13.02 6.79 3.01
-12.12 -1.52 -32.51
14.47 14.78 11.19
10.05 12.60 3.22
9.33 -2.92 4.99
-6.25 -16.53 -9.95
1.72 -1.42 -9.02
8.99 -0.25 13.86
0.90 11.61 -10.46
15.98 9.24 -3.37
23.31 17.57 23.54
9.06 8.44 2.22
19.19 15.19 22.79
-2.61 -1.08 -12.07
1.50 17.02 -0.42
10.21 1.59 -2.32
11.97 10.44 20.09
-10.49 1.65 -23.25
21.08 13.37 20.71
-5.27 6.25 11.37
11.58 6.64 -21.34
21.02 24.27 18.17
6.84 10.32 1.20
20.36 10.48 15.58
19.15 15.37 25.48
3.38 6.89 1.49
8.87 10.79 -10.24
-3.01 -1.20 -2.18
13.84 10.62 15.75
-8.51 7.75 2.71
-4.06 -17.31 -7.36
4.78 27.30 -4.46
7.51 15.36 8.84
-2.74 4.28 -5.15
15.72 1.93 15.24
14.73 24.81 31.09
5.66 3.10 -6.37
3.59 -0.47 7.57
-8.28 14.19 -14.71
14.79 0.69 8.80
-6.57 -11.17 -7.99
-6.43 3.77 -12.18
-5.76 1.96 -11.56
15.10 18.98 17.51
13.37 12.07 21.13
23.92 14.74 37.00
-2.79 4.54 -2.30
-9.52 -23.64 -5.22
-5.91 -9.19 -20.66
14.62 13.71 14.32
3.80 8.32 -14.30
14.86 29.35 10.01
19.30 10.55 17.45
-21.40 -20.14 -25.97
14.27 16.01 22.98
17.07 15.44 14.21
10.09 15.59 -1.78
12.84 15.79 18.33
-2.44 19.10 -17.35
15.55 17.85 19.18
1.04 -0.75 2.99
9.55 -1.97 14.12
4.13 7.05 -11.26
-2.54 7.14 -0.19
-1.43 -8.38 -13.05
8.03 13.44 -1.84
8.35 14.23 20.11
3.25 -4.62 -0.03
11.98 8.44 24.61
21.03 9.54 15.69
17.02 15.06 11.54
18.78 21.13 21.93
14.61 8.30 17.55
34.43 39.45 37.81
4.16 18.54 9.88
16.83 17.43 28.36
22.86 15.19 21.69
31.58 31.27 37.51
-5.07 -6.59 0.07
-3.88 -9.15 -1.06
6.41 7.05 3.82
13.32 15.91 -2.93
10.85 24.39 -0.20
13.05 2.25 2.61
-0.59 14.91 -10.37
15.37 14.32 15.43
14.84 20.75 5.94
13.25 7.25 10.83
12.11 9.52 7.26
-1.01 -6.00 -12.30
10.65 17.54 11.29
-4.74 -5.62 -7.30
-14.93 -1.38 -23.16
-8.62 4.48 -11.75
3.21 13.82 -1.06
-14.49 -23.36 -15.22
15.99 22.94 -1.60
0.15 21.32 -3.35
12.53 20.98 13.51
3.68 10.26 5.55
25.11 22.89 28.29
-6.11 -17.48 -12.06
15.79 23.06 19.28
15.01 21.35 14.17
8.16 13.74 2.12
-10.26 0.95 -21.19
7.53 17.98 -0.80
-0.54 1.23 4.27
12.02 14.38 26.82
4.36 10.76 10.35
9.40 12.98 8.13
6.44 1.88 5.94
0.15 9.74 -16.89
3.69 6.44 -2.59
29.69 30.76 28.43
19.63 12.15 4.62
23.31 13.10 17.48
-14.18 -19.59 -1.40
2.76 8.00 2.15
-1.23 -1.60 -12.16
-7.24 -4.34 -13.20
22.38 4.35 5.64
-27.14 -16.71 -20.64
21.34 17.04 21.58
6.34 14.33 3.30
-13.68 -13.11 -18.74
8.08 -10.60 -5.42
-0.09 15.19 -6.60
0.17 8.14 10.93
-3.93 -2.90 -17.13
1.23 -14.95 6.74
-13.25 -3.03 -14.25
14.76 -3.34 13.91
9.32 9.92 11.16
-0.30 9.04 -3.96
5.05 4.10 -8.20
22.04 24.99 34.53
6.81 18.04 -0.21
19.57 21.90 7.06
26.06 24.60 11.83
13.25 2.93 12.69
5.42 9.85 -2.74
-7.98 4.61 -19.80
-4.50 8.82 3.26
0.38 3.76 -11.75
26.84 9.48 16.47
10.61 2.58 9.56
16.22 17.96 8.73
16.00 7.67 30.32
10.48 14.12 4.07
-9.15 -1.12 -8.67
-7.12 3.07 -8.05
-14.10 -10.31 -9.54
1.34 8.28 3.99
17.00 23.18 25.95
9.41 10.90 4.70
18.23 -3.95 32.60
9.11 7.70 1.09
0.74 9.13 6.14
0.50 9.84 2.74
6.46 1.70 4.00
16.60 21.68 3.81
1.82 21.23 -9.57
-1.23 6.43 -20.68
13.39 8.02 -4.87
1.68 -10.09 -6.81
-2.40 3.59 -10.09
-5.90 -21.65 -6.90
2.27 6.02 -8.47
2.49 -8.25 6.93
24.71 6.66 14.08
27.37 17.70 36.70
18.21 19.10 24.63
7.65 18.45 1.94
8.97 14.78 13.89
5.65 -2.62 10.05
7.78 -8.50 2.52
7.15 3.81 -0.44
4.73 5.86 14.43
-5.60 1.39 -13.21
21.38 9.18 20.26
-2.96 1.06 -4.41
-3.59 -8.74 4.16
17.66 6.53 7.18
8.06 -8.89 21.90
9.24 7.78 14.48
5.48 -1.38 9.41
8.80 9.41 -15.35
1.43 5.34 0.45
15.37 13.46 15.16
10.99 -5.19 15.56
-1.24 15.74 -10.19
15.09 28.44 4.72
-22.64 -20.20 -25.85
8.67 14.49 11.29
6.89 -7.13 15.48
9.22 9.93 -5.53
14.97 7.92 21.19
5.71 18.61 2.51
0.73 -5.15 -11.73
4.32 9.16 -12.51
6.69 13.02 4.08
9.43 22.94 19.43
11.93 7.52 0.27
18.66 11.17 15.94
19.26 13.81 13.13
8.93 -13.69 4.07
-5.98 -11.20 -36.30
55.17 1.94 -3.18
16.75 32.53 6.69
21.98 5.82 11.09
31.49 42.12 27.72
22.04 31.27 6.74
47.00 13.67 26.59
21.08 22.74 9.99
21.84 19.90 16.03
13.32 20.44 17.07
29.75 1.15 3.93
77.21 3.73 6.50
17.21 13.15 -8.79
0.71 -6.15 7.18
38.88 48.56 30.94
17.74 45.53 2.57
25.84 29.79 18.90
-1.95 19.38 -32.78
15.03 26.24 8.38
56.63 36.58 36.56
39.86 54.34 44.42
32.58 43.56 38.61
13.38 19.87 7.23
36.76 39.69 38.13
2.92 22.94 -17.85
39.86 45.36 39.86
27.03 28.78 19.16
6.42 13.90 -7.78
23.33 32.77 21.91
51.99 38.65 46.12
36.74 37.31 21.51
32.95 45.97 34.32
16.41 35.64 5.29
25.24 37.83 7.89
40.39 48.78 32.23
52.25 54.82 49.57
12.39 -18.70 26.32
30.23 36.90 34.64
41.95 1.54 20.59
13.03 2.71 23.53
21.31 0.49 21.22
24.62 21.67 33.06
55.18 17.69 29.45
31.55 28.70 31.79
64.42 18.30 48.96
11.78 -3.06 38.14
24.22 10.36 32.67
36.05 12.89 24.89
35.43 31.46 35.19
43.61 19.48 32.19
37.00 39.42 35.66
59.94 31.59 31.07
37.69 32.47 32.04
18.15 10.51 4.82
35.81 21.38 29.46
35.26 17.43 31.08
50.08 4.68 37.98
23.19 20.81 24.36
38.70 7.33 38.20
35.64 29.52 34.82
23.55 -4.31 10.51
30.25 19.68 32.92
25.77 23.15 14.56
10.93 -10.05 15.34
47.40 17.17 26.29
50.48 29.95 36.20
32.85 9.39 23.43
41.18 7.62 39.75
42.11 31.14 31.04
15.68 -14.10 11.52
21.52 -1.06 18.24
22.34 22.04 28.32
27.13 10.53 26.93
50.42 38.90 32.78
29.28 26.54 15.39
29.97 13.81 29.06
44.20 26.86 36.23
37.08 16.88 36.79
30.67 19.65 34.27
58.04 37.50 43.74
40.55 17.17 35.49
27.79 28.03 39.15
14.98 5.81 31.39
28.66 11.27 33.24
21.48 2.46 21.70
68.26 25.46 40.22
19.40 11.25 36.92
2.81 -11.43 13.93
26.15 26.04 26.60
24.32 -14.38 18.54
29.83 39.82 32.70
52.21 21.27 36.01
25.50 21.53 31.70
47.22 46.11 58.15
40.08 28.38 32.10
47.77 34.99 54.01
26.23 27.46 28.85
27.75 20.01 38.53
41.95 46.88 26.84
28.37 13.55 19.51
18.73 -8.25 19.12
36.49 36.88 31.28
16.80 9.00 12.86
44.76 32.79 45.84
31.98 8.73 26.87
16.40 8.86 27.04
55.79 5.88 38.51
56.18 40.54 50.77
32.04 17.34 20.34
18.62 4.86 17.85
25.80 11.98 17.65
66.30 46.63 54.29
16.87 -9.24 23.56
12.78 -4.81 8.74
25.97 15.42 28.10
33.18 -4.39 20.91
43.15 26.01 43.29
13.77 -26.03 11.21
37.96 27.61 28.48
24.64 14.47 31.40
42.34 24.29 43.34
20.22 9.62 -7.28
5.65 0.34 8.00
9.52 7.91 16.94
28.72 36.46 32.26
16.25 -27.97 17.18
34.17 47.00 40.71
18.76 3.92 33.38
51.81 38.88 60.91
56.03 6.86 12.50
-1.09 1.02 -0.45
36.25 44.07 40.16
-3.33 5.21 -3.46
24.52 23.31 22.09
3.74 3.07 10.17
43.14 13.91 13.25
5.02 16.78 -2.04
24.27 25.43 33.40
13.22 13.30 4.14
8.78 4.27 10.34
9.59 9.17 14.02
10.08 23.09 18.59
4.74 7.39 9.16
9.06 12.89 16.56
15.15 17.72 14.56
10.29 5.18 21.08
-7.50 8.51 5.81
-10.66 1.11 -2.18
25.05 -33.00 6.89
5.22 4.24 9.56
2.84 9.20 14.52
8.28 14.41 14.60
1.94 15.53 9.92
1.03 6.64 1.44
-3.25 6.27 10.67
7.14 21.88 13.09
-3.09 11.10 4.04
3.06 3.92 -3.58
10.05 22.76 18.67
11.27 19.33 21.35
10.53 8.74 2.25
-15.01 2.47 -1.93
6.65 17.46 17.39
15.88 7.86 25.71
-7.59 -13.39 -10.27
6.56 8.04 5.04
12.58 19.45 3.56
1.47 3.72 0.37
6.87 8.03 13.81
17.12 25.04 19.93
-5.95 -4.57 3.37
5.13 15.49 8.82
-7.61 5.88 6.57
6.69 4.92 5.73
4.65 4.69 14.04
10.32 13.81 18.86
-1.42 6.08 12.60
0.05 11.59 12.04
17.79 34.34 49.70
3.81 -4.03 19.20
2.92 13.98 11.43
0.22 4.15 9.95
-4.17 0.16 -8.82
13.85 10.99 15.37
-9.00 6.77 0.56
1.97 24.94 4.68
6.81 3.88 12.85
22.01 27.69 25.59
5.21 -0.76 -3.35
19.95 27.54 22.46
-13.95 2.34 -4.21
18.61 9.75 5.02
24.78 -15.40 28.81
27.12 25.00 18.97
8.82 19.22 8.71
1.70 22.82 18.16
-8.09 17.37 -3.74
-2.41 6.64 10.20
-5.59 -0.04 -29.02
-5.66 18.49 5.37
6.98 12.81 11.82
1.00 6.71 4.68
4.76 18.03 9.98
19.03 23.32 27.41
7.13 26.90 -1.44
-3.59 11.24 5.54
-10.71 1.10 6.47
14.74 24.76 8.95
17.17 35.84 17.77
4.43 -14.78 16.41
8.11 8.14 15.65
4.55 3.78 -6.34
0.59 -15.75 4.98
2.47 17.56 6.85
5.65 17.58 -7.18
-0.58 4.04 -8.67
11.23 18.15 9.85
7.77 11.58 2.87
9.61 -2.29 17.08
8.85 -0.41 13.47
-5.09 4.30 8.79
22.94 30.61 35.45
8.16 14.80 -1.34
4.80 22.32 -17.11
-1.83 -0.76 4.82
-5.85 17.07 -1.22
2.07 -0.57 -4.85
-10.52 -1.07 -16.25
-0.42 10.90 4.84
22.97 -10.28 19.90
-7.39 7.62 9.17
-4.06 8.62 -8.87
-3.51 4.98 9.68
-14.57 -4.87 -18.90
-7.05 16.99 -7.62
19.98 17.26 25.37
-0.81 13.96 -0.41
3.90 13.29 12.25
1.51 0.65 5.68
10.93 13.94 -1.83
57.72 29.26 36.03
11.49 14.39 13.16
35.20 32.31 21.57
23.50 25.04 20.76
19.07 13.21 17.99
19.14 4.14 15.87
8.23 9.38 6.21
30.47 28.64 25.33
16.75 15.68 5.29
19.72 25.48 9.55
10.00 10.24 -6.25
24.15 -4.22 24.92
28.71 32.12 1.68
35.84 36.66 35.04
19.20 8.96 26.53
38.05 15.05 45.90
37.36 25.87 28.67
37.22 32.07 38.01
26.46 -2.87 31.70
32.07 27.94 26.87
25.33 16.52 26.79
35.73 28.78 38.39
33.49 25.57 32.97
22.63 8.87 19.76
25.69 27.74 21.17
43.68 32.26 42.21
47.17 40.81 39.44
23.14 11.53 21.19
19.68 -0.33 20.58
46.40 20.28 40.82
33.69 28.51 42.04
31.52 23.41 28.64
28.14 34.97 4.44
16.60 -11.03 13.32
20.37 25.25 10.34
23.07 17.12 25.00
23.30 -2.29 22.44
39.19 23.85 34.67
23.94 9.44 19.73
22.30 11.51 14.70
16.91 -5.19 20.08
27.30 18.09 30.86
32.13 19.27 30.63
32.37 43.08 33.78
37.68 40.71 41.10
26.72 32.06 27.54
31.68 24.13 24.08
35.22 17.00 34.54
40.21 29.26 46.20
18.15 7.96 15.85
28.63 14.05 28.87
25.10 15.04 29.62
18.14 14.07 18.28
20.25 8.77 26.09
30.62 -4.04 20.40
24.88 18.40 16.07
34.83 29.26 21.38
30.84 25.48 22.80
26.35 0.50 35.02
46.32 29.27 52.76
37.14 29.30 34.14
26.19 4.46 29.36
36.03 22.93 39.93
18.06 5.21 29.96
12.08 11.85 7.21
30.04 6.36 26.36
24.93 28.05 17.82
40.99 43.80 44.63
18.29 -3.42 20.60
31.47 16.97 19.35
17.16 12.97 0.56
11.50 -3.20 -4.38
-4.09 4.89 -24.36
2.25 0.59 3.31
6.44 2.27 1.90
-4.03 8.01 -12.25
7.62 8.52 -6.27
21.60 17.92 26.29
5.06 5.88 9.84
5.99 2.81 -1.03
16.14 19.86 10.40
7.95 1.01 17.84
0.47 7.96 -0.47
-10.16 9.24 -5.55
12.86 16.81 22.52
10.24 21.52 0.64
18.42 14.32 30.20
20.78 11.00 18.11
0.19 16.86 -16.37
-2.14 -7.86 -11.95
11.42 3.87 10.56
9.70 -2.73 10.93
-8.72 3.94 -11.76
7.96 -6.21 10.46
-8.44 -8.52 -13.85
15.36 5.30 22.48
10.26 7.11 20.37
19.36 16.20 16.72
16.35 13.34 7.17
10.19 13.26 -2.06
5.62 10.93 20.04
16.69 15.57 22.17
6.89 9.09 7.76
25.46 16.76 15.64
2.24 -2.35 -3.55
12.67 7.62 16.23
17.77 14.31 8.67
14.68 -20.66 11.18
21.05 33.26 9.29
5.39 2.18 -2.33
8.37 6.16 -3.75
3.59 4.54 -0.47
18.41 5.84 22.07
25.88 28.43 16.94
1.62 18.88 -0.30
9.19 8.69 9.56
-1.65 9.73 4.14
5.79 19.53 2.62
20.76 23.90 23.40
30.44 20.47 40.64
16.76 8.47 25.23
5.29 4.39 6.02
25.82 14.93 23.85
5.81 -0.77 7.70
15.24 -4.80 15.24
25.92 21.03 25.90
8.76 1.78 1.01
7.83 7.78 3.17
23.17 3.78 28.48
-0.30 9.71 8.58
13.11 11.81 23.23
5.28 7.21 4.97
13.69 15.28 10.22
17.54 17.86 25.85
-5.72 -10.75 -2.88
17.53 24.23 16.07
14.92 20.80 11.59
11.30 24.12 12.15
4.49 -0.06 -16.83
11.14 1.66 5.91
9.04 19.38 27.63
13.47 19.18 17.61
20.32 27.75 31.68
12.27 10.92 11.38
10.37 3.85 21.48
6.46 10.70 -3.68
12.69 12.94 14.19
9.46 16.76 16.44
9.97 11.90 12.41
-3.29 17.57 -3.41
26.49 18.70 12.68
6.74 4.87 3.76
21.49 21.40 18.25
-1.64 4.78 -23.00
13.11 10.38 6.39
9.31 19.02 8.09
27.60 24.60 40.76
6.45 -0.02 7.58
12.55 10.92 15.81
9.10 1.63 10.93
8.08 11.83 -14.20
14.27 11.17 15.05
-10.99 -4.19 -21.23
3.55 16.81 7.29
6.08 6.38 -0.91
-1.58 -18.76 -6.70
5.67 5.92 13.07
-2.16 -10.95 -3.12
16.52 22.30 14.68
3.48 -9.40 -4.40
-1.46 -11.44 -0.65
10.22 21.32 17.95
14.49 1.87 31.26
9.64 4.51 1.30
18.49 14.18 29.52
-0.61 5.20 -10.92
6.78 8.42 -3.35
2.39 0.99 -5.86
10.44 7.72 7.27
13.46 16.91 12.75
6.49 2.60 6.44
17.95 17.50 10.92
7.39 16.69 0.02
10.07 0.01 10.62
1.30 -3.87 -17.22
11.06 2.23 19.39
14.53 15.72 22.19
11.36 10.75 10.87
9.55 11.62 8.37
8.70 0.03 6.84
4.67 14.76 3.74
16.92 22.88 19.90
13.22 19.90 11.08
16.56 6.92 20.37
19.10 5.60 16.32
9.44 21.28 11.42
11.43 16.68 25.86
15.00 -2.19 26.02
9.78 1.61 10.15
9.58 4.25 6.39
4.07 7.61 -16.87
8.23 -8.55 16.88
1.75 2.65 -9.23
27.96 23.67 32.23
3.03 -4.05 -1.52
15.01 10.76 16.80
2.49 7.45 -4.15
8.86 15.72 -12.43
16.82 14.34 10.79
4.47 -3.83 14.50
11.70 15.78 23.75
10.24 9.47 14.04
14.03 14.02 21.07
3.18 2.57 3.53
8.66 8.78 -0.11
23.83 24.41 14.77
18.70 7.48 31.23
7.45 -2.61 6.07
3.63 -4.08 -9.00
-6.26 -4.94 -18.58
12.60 19.38 25.07
5.99 -4.44 8.88
16.40 12.72 10.73
16.75 7.45 27.29
1.30 3.32 -2.81
5.39 14.62 6.56
10.61 26.48 6.94
-2.08 -14.62 2.10
6.25 10.24 6.96
17.28 -0.50 25.07
7.19 14.45 21.75
-14.96 6.22 -14.51
5.19 -2.46 4.71
6.98 -4.87 6.27
7.34 4.02 12.53
-1.76 -1.03 -6.79
28.72 32.99 41.28
13.56 14.13 6.76
3.36 13.33 1.43
6.10 4.99 -8.74
-1.91 -5.81 -4.39
8.39 3.04 12.81
14.47 8.08 10.53
1.26 8.46 11.90
30.73 26.66 41.67
26.75 19.50 26.94
14.10 -7.54 28.26
14.52 7.11 25.19
16.20 -8.86 12.14
9.89 -13.33 27.79
19.76 10.30 14.12
16.21 9.00 10.25
15.22 5.97 10.25
6.26 -11.31 -1.69
48.12 -12.34 1.85
17.81 -4.59 10.25
6.47 -9.85 15.82
34.90 20.47 37.42
15.33 12.85 19.72
20.76 -0.49 10.25
4.49 -6.56 -6.28
12.17 -4.43 -5.57
34.88 8.41 20.60
25.97 2.81 4.87
17.63 -20.75 -1.62
26.31 1.66 20.48
20.18 16.78 12.70
78.77 5.02 17.51
80.60 9.71 30.88
26.06 -0.19 7.56
35.91 14.95 7.43
9.42 -10.07 6.05
18.07 7.10 8.20
18.86 -10.05 14.03
11.77 -6.87 5.77
6.36 -10.96 6.34
17.05 -10.39 20.17
18.54 1.72 9.91
1.62 -2.49 -3.22
5.70 1.26 -2.55
16.89 7.67 5.12
9.86 3.44 14.12
15.42 -7.30 12.30
8.93 -8.86 4.72
17.15 -20.33 3.22
24.96 16.48 4.78
45.98 25.90 26.03
11.45 -9.11 2.14
14.17 -8.54 -0.15
8.19 8.16 5.44
59.66 26.79 28.01
29.47 -7.65 2.87
14.82 9.89 4.93
29.97 -17.95 10.78
41.22 -13.02 18.58
20.49 -15.49 3.77
26.62 1.09 7.77
14.49 -18.10 2.44
34.50 31.05 22.72
49.43 9.98 18.93
18.35 21.56 14.36
14.90 -4.02 10.25
19.65 -6.88 11.39
21.90 -3.23 -0.38
15.83 5.12 14.47
13.05 -10.65 10.25
10.60 17.53 10.89
-10.00 -19.05 -19.26
11.23 7.43 -5.32
3.61 9.17 -12.04
7.08 8.15 -14.37
-0.09 4.25 -8.67
7.40 1.02 -8.61
-10.15 12.58 -27.76
37.66 0.42 -3.78
2.54 12.94 3.47
3.09 -10.27 -8.31
17.93 34.40 6.89
-4.54 -1.99 -18.79
-12.30 -7.88 -19.69
-9.78 -11.12 -17.16
10.34 4.92 1.39
18.12 4.04 -0.87
13.90 -10.28 -0.18
-10.14 -15.02 -11.35
32.80 42.77 32.45
22.19 47.01 24.12
26.67 39.12 25.88
19.38 40.92 21.54
38.58 45.16 24.13
31.85 45.19 21.90
18.80 36.42 20.20
21.29 32.89 27.80
24.23 44.78 27.08
23.79 35.45 13.36
16.76 33.94 30.84
19.95 22.44 17.82
26.22 37.00 26.39
21.44 49.44 21.34
22.00 36.03 27.19
25.13 46.74 21.04
22.60 32.52 20.06
21.05 34.84 16.60
22.28 36.13 16.95
15.04 37.81 -18.64
21.87 28.33 17.76
37.58 63.81 -3.94
23.97 30.00 15.04
20.87 38.43 12.31
29.56 30.98 25.82
9.21 36.13 -38.27
20.22 28.48 23.87
25.00 26.02 27.23
31.97 44.09 26.70
23.07 37.92 18.76
29.02 35.26 26.64
37.10 25.14 45.62
26.20 49.50 24.33
13.18 37.05 -2.97
19.64 38.07 26.30
18.38 38.97 17.08
18.86 34.68 22.45
20.82 43.97 19.53
22.45 22.86 21.73
20.86 40.91 -0.74
24.19 41.76 28.17
20.78 45.35 19.72
16.84 48.24 20.38
13.41 34.88 15.27
14.43 34.79 -1.98
15.29 28.87 21.65
17.18 30.01 9.67
16.54 35.63 -23.99
22.25 44.42 22.40
20.92 42.43 1.81
0.76 33.38 9.92
3.57 31.06 6.95
5.69 26.32 4.43
15.33 30.75 27.32
-1.30 28.78 6.15
22.70 8.33 11.58
-7.36 -13.61 -8.91
12.58 13.77 8.25
5.65 -2.27 9.16
-11.12 -12.87 -15.35
10.73 21.98 -4.92
8.74 -7.58 14.66
3.16 -5.15 12.26
-2.17 -17.70 7.01
-0.44 -8.72 -18.24
0.55 -4.99 9.70
12.73 -13.52 13.93
4.61 2.14 6.19
6.68 -4.26 7.62
8.00 3.18 18.22
-0.54 -14.75 -4.08
-11.75 -16.98 -9.67
14.06 1.15 18.51
-11.31 -7.05 -10.97
25.29 9.81 32.62
3.71 -9.32 -1.55
8.83 2.87 2.98
8.40 0.71 -0.85
-1.58 -3.56 -6.61
11.20 16.97 0.23
50.27 -4.61 12.99
24.99 13.01 18.81
4.44 -1.33 -10.39
14.03 16.87 0.04
-0.49 -17.05 4.49
21.09 19.46 35.48
-6.97 -9.72 -9.80
11.79 16.73 -10.86
-5.79 -18.36 -8.08
9.37 -15.14 27.52
2.59 -4.22 -5.80
75.48 -18.36 13.69
24.91 18.65 27.28
25.95 3.85 25.45
4.94 7.62 -7.44
3.27 -13.05 7.81
17.63 10.49 13.36
-7.56 -21.77 -1.51
-10.82 -18.92 -10.26
3.19 18.96 -11.69
7.57 2.51 -1.67
19.52 19.99 9.08
6.91 10.40 1.69
31.54 37.51 27.37
31.72 31.53 33.57
35.86 30.35 37.23
14.52 20.66 22.26
33.61 23.74 38.53
27.93 28.55 25.10
26.40 28.95 12.44
35.70 32.84 36.43
-1.51 6.39 -15.08
2.08 -3.58 3.54
9.60 18.86 -5.35
-5.06 -12.00 -10.97
-24.78 -18.70 -9.07
-10.51 -13.17 -14.89
-6.22 -2.82 -15.92
8.05 19.03 -22.81
-13.18 0.48 -11.08
20.61 23.17 22.99
18.35 12.13 33.30
12.66 -3.23 10.12
6.28 12.70 10.98
19.16 30.78 7.45
16.98 24.93 14.21
-22.27 -30.19 -27.85
-27.05 -16.97 -26.51
-42.34 -31.48 -14.97
-19.85 -27.00 -17.52
-19.33 -20.91 -22.89
-18.74 -11.66 -9.38
-20.33 -24.46 -35.13
-26.32 -13.36 -38.04
-32.79 -36.00 -6.58
-19.17 -26.80 -26.46
-22.14 -19.08 -26.54
-59.32 -21.41 -16.66
-25.80 -31.66 -24.03
-71.70 -26.11 -47.34
-35.84 -24.02 -38.77
-41.77 -22.27 -45.13
-61.92 -36.15 -30.76
-32.72 -17.74 -40.17
-3.84 -20.75 -9.73
-32.47 -28.04 -31.75
-25.01 -36.34 -9.13
-31.31 -17.24 -39.36
-75.92 -35.94 -25.84
-5.50 -27.06 3.00
-39.61 -31.69 -29.56
-24.30 -15.27 -22.83
-14.68 -18.16 -3.70
-16.03 -22.65 -6.71
-38.73 -38.54 -37.54
-35.02 -36.14 -27.86
-82.41 -22.86 -23.05
-1.91 -1.39 -20.97
-22.76 -18.38 -21.74
-21.82 -18.68 -43.05
-3.03 1.25 -39.20
-51.62 -33.47 -39.54
-32.71 -43.48 -18.61
-21.82 -21.72 -20.40
-9.15 -10.04 -9.48
-30.60 -23.58 -27.66
-45.54 -42.84 -34.87
-20.08 -16.16 -3.88
-25.35 -26.00 -22.76
-40.97 -26.40 -26.27
-56.26 -28.45 -25.99
-30.72 -28.54 -18.59
-34.29 -13.08 -35.02
-42.96 -14.14 -43.53
-14.57 -16.19 -17.50
-47.02 -29.68 -27.87
-13.65 -21.13 -14.14
-47.72 -34.26 -28.63
-13.62 -15.33 -39.27
-35.58 -28.49 -30.59
-45.18 -18.41 -37.30
-23.35 -24.23 -12.18
-49.41 -33.82 -20.16
-30.71 -28.38 -22.83
-31.32 -21.47 -19.00
-12.81 -37.30 -0.39
-33.87 -25.42 -27.71
-39.75 -20.89 -44.37
-39.50 -51.82 -34.48
-5.16 6.46 -32.80
-25.41 -27.80 -27.85
-17.84 -0.32 -26.45
-25.37 -26.77 -11.51
-26.15 7.76 -7.37
-24.19 -30.06 -14.65
-16.69 -32.10 -22.93
-28.62 -27.71 -26.36
-22.04 -10.08 -41.87
-38.09 -32.32 -33.93
-42.40 -26.64 -38.35
-16.16 -9.09 -22.93
-27.22 -51.81 -19.30
-36.36 -31.06 -32.22
-12.42 8.69 -19.52
-46.80 -28.40 -45.16
-23.16 -22.21 -13.73
-27.91 -46.47 -18.37
-12.84 -15.41 -24.78
-25.42 -18.18 -18.35
-20.91 -40.67 -18.06
-19.65 -22.39 -20.46
-16.51 -27.08 -7.63
-32.51 -24.00 -23.59
-25.59 -24.14 -23.73
-40.72 -20.34 -38.91
-44.35 -26.12 -17.72
-2.26 3.45 -2.72
-39.01 -27.63 -29.51
-29.19 -35.96 -11.56
-31.31 -24.34 -33.89
-0.68 -3.86 -29.87
-24.30 -23.10 -20.01
-34.93 -28.49 -26.25
-48.63 -27.58 -56.37
-31.74 -31.57 0.95
-29.47 -42.43 -20.97
-54.45 -46.71 -45.10
-28.46 -22.45 -21.97
-100.47 -37.90 -22.01
-41.35 -37.92 -14.62
-30.03 -36.85 -29.93
-24.67 -23.87 -31.08
-31.43 -25.06 -25.47
-15.06 -13.63 -8.10
-53.11 -44.69 -44.10
-34.16 -24.49 -33.27
-37.99 -12.41 -35.20
-31.42 -32.98 -31.92
-29.51 -27.93 -8.27
-13.93 -24.13 -7.16
-44.97 -16.38 -15.24
-33.44 -26.61 -29.89
-42.49 -52.98 -25.50
-31.11 -30.34 -20.72
-37.32 -10.61 -29.66
38.22 31.34 41.16
37.45 26.18 30.94
68.96 32.59 38.54
-8.01 7.42 -16.29
-1.46 -6.90 -7.24
1.94 0.54 -12.01
-16.35 -8.47 -9.52
-25.25 -17.69 -9.66
6.64 7.20 1.42
11.48 10.92 2.59
-0.78 6.46 -11.95
-9.30 -2.70 2.42
-19.66 6.98 -18.61
-8.72 -2.63 -8.89
18.59 48.80 28.39
-19.90 4.57 -5.28
-12.07 0.06 0.42
-34.59 -16.98 -11.36
-20.52 -4.29 -5.61
8.10 1.45 -7.59
-2.14 -7.52 6.47
-4.72 -18.60 -12.98
4.80 -7.60 -10.93
-1.29 6.62 -2.66
8.33 11.99 3.13
15.30 1.18 6.49
-14.80 7.29 -4.02
23.70 32.86 -1.46
12.51 9.09 4.03
3.79 -4.65 -5.12
-2.40 7.48 -18.15
-0.33 -3.38 2.76
-7.13 -13.93 -15.58
-2.43 -5.10 -2.83
3.40 7.58 -5.43
2.50 -6.38 -10.01
-2.95 2.43 -14.32
-8.87 -13.22 -25.21
-7.19 -3.34 -5.98
1.20 8.21 -5.37
-10.11 -32.85 -6.01
-0.42 -0.07 -9.66
14.38 5.61 -2.95
8.73 1.41 -0.39
2.12 1.65 6.14
-11.30 1.62 -12.68
8.89 -1.16 10.66
-8.90 -11.01 -14.91
-0.04 6.04 -10.66
-1.34 3.20 -5.85
-14.46 -6.20 -11.74
-19.45 7.40 -10.91
5.57 -3.23 7.75
2.30 5.52 3.73
-11.85 -6.82 -17.11
11.08 11.81 7.76
-13.90 -1.04 -8.47
-9.93 -4.97 -17.03
3.11 19.68 -1.32
-9.36 -24.21 0.06
-29.73 3.99 -7.45
1.30 -9.58 -6.49
-14.30 0.27 -12.80
2.70 2.42 -14.31
0.90 17.73 -17.37
-4.71 11.97 -9.97
-30.65 0.08 -10.37
31.01 19.11 32.68
3.00 -0.05 -1.18
-10.46 1.19 -14.52
-16.59 21.76 -7.46
-45.84 -19.86 -6.53
-3.19 -34.66 2.38
11.04 -1.38 11.63
-1.73 -19.28 -1.15
-8.38 -15.26 -15.68
-0.07 -26.12 8.63
2.82 -13.09 5.91
-4.56 -31.28 -4.48
-5.19 -20.07 -11.46
-1.58 -16.39 2.99
-1.42 -11.45 -14.79
14.78 8.75 10.16
-3.14 -22.59 -1.60
-11.63 -19.57 -5.08
0.15 -14.22 -6.08
-2.90 -20.96 6.88
-2.59 -17.06 -7.77
-8.73 -47.18 -0.06
-4.15 -7.72 12.90
-24.19 -26.48 -27.80
-16.80 -15.47 -17.84
-6.09 4.05 -16.25
-8.04 -17.68 -8.12
-21.51 -24.37 -24.15
-18.26 -24.01 -24.38
-26.24 -24.80 -19.98
-21.72 -28.49 -17.24
-33.06 -28.40 -33.53
-17.33 -24.26 -15.53
-20.05 -18.60 -21.26
25.98 39.37 18.47
12.99 24.72 8.78
28.65 37.23 19.73
29.07 40.62 26.62
33.83 35.36 23.36
38.87 44.45 37.27
35.91 39.29 36.76
20.87 16.44 18.31
22.08 28.37 3.22
18.22 8.15 10.25
36.78 18.26 31.06
8.00 3.46 4.83
9.77 0.81 8.84
16.15 -22.17 5.97
13.95 28.96 14.31
10.94 19.53 25.84
36.39 25.67 37.42
28.25 12.37 22.18
32.44 24.64 30.37
2.86 6.98 7.23
16.03 17.55 12.33
11.35 21.05 9.43
12.43 9.99 14.37
21.35 33.92 21.10
29.13 20.29 29.42
28.87 5.72 12.83
26.14 10.59 24.92
12.02 -6.10 10.49
11.32 18.30 12.72
27.72 20.59 28.89
3.43 -22.23 8.78
11.52 11.21 5.89
4.79 -5.94 3.39
12.90 11.01 10.25
21.36 24.41 20.35
11.14 -13.09 13.15
7.09 14.79 6.48
27.82 15.28 23.89
19.80 22.61 25.24
-0.85 7.92 -15.49
6.15 3.21 10.42
12.75 23.10 18.92
16.03 2.07 10.25
20.19 -10.03 18.73
33.12 30.97 33.38
34.23 19.23 16.58
-2.30 11.20 5.83
23.14 19.88 27.56
20.10 15.30 32.14
14.69 4.11 18.37
18.07 4.94 18.30
35.22 5.75 47.20
12.52 -7.38 5.88
14.97 -11.72 8.29
25.24 17.68 33.86
16.64 -5.90 6.41
5.41 7.71 12.91
12.38 14.77 8.18
25.88 3.21 14.01
14.69 15.24 9.06
22.83 -16.87 13.75
5.28 17.95 3.57
-4.50 10.24 4.48
10.93 13.74 6.36
29.91 26.77 28.42
9.24 4.20 5.90
1.69 7.93 -1.08
8.12 14.96 10.39
30.94 9.07 26.00
5.17 18.66 1.60
14.01 12.97 18.23
13.87 15.49 10.25
13.67 9.38 19.19
11.14 16.18 14.77
6.93 -9.40 3.29
9.14 20.99 11.05
7.31 16.31 -0.11
20.62 -32.33 12.87
8.21 13.70 12.87
17.27 20.37 32.51
8.21 9.59 24.79
19.87 28.68 27.94
8.97 13.41 4.19
1.42 -16.94 -8.56
-0.00 -16.55 13.75
18.87 4.69 15.16
13.75 13.30 9.15
11.70 27.23 8.73
16.57 -10.47 16.57
5.21 17.76 16.34
15.11 20.92 14.02
26.13 14.04 28.83
22.64 -4.98 19.72
8.11 4.40 10.45
17.91 -4.75 20.00
15.99 18.97 7.36
14.52 16.85 24.21
42.66 17.61 24.47
9.51 13.42 8.53
13.16 13.58 8.00
11.26 7.86 4.14
10.22 -22.79 10.00
10.22 -1.36 24.03
25.16 39.69 12.16
12.38 -17.28 6.30
10.62 14.98 17.08
12.56 26.45 7.24
19.30 -1.04 20.39
18.06 1.28 13.40
13.14 6.89 10.25
15.13 22.44 10.25
35.19 31.17 38.46
6.77 9.79 6.36
42.48 7.34 20.77
20.01 22.43 27.80
30.31 9.06 16.02
2.94 -32.79 17.60
10.90 -14.82 18.32
19.62 15.63 25.63
9.92 -1.47 7.07
19.65 22.96 18.17
0.23 4.28 -27.02
-1.86 2.65 -3.69
-1.26 4.99 7.28
12.20 -1.49 13.15
18.74 18.45 13.44
19.34 4.82 9.59
13.31 -10.09 10.87
12.23 19.27 1.96
9.29 15.24 6.72
42.29 4.43 41.60
7.55 -21.33 15.18
16.07 8.06 18.20
0.18 0.37 6.46
8.03 -21.02 6.46
14.02 -2.15 5.21
8.87 4.95 5.20
12.76 -13.23 12.99
6.58 21.19 2.49
16.43 13.73 25.47
25.26 -5.92 18.59
11.39 16.50 15.85
15.33 -1.34 31.52
10.42 2.07 8.27
5.29 -22.96 14.62
14.99 -7.65 14.41
25.05 -1.79 23.32
12.86 19.47 -2.15
12.68 -5.43 6.49
10.27 5.66 9.09
19.96 17.59 30.25
23.13 8.79 25.23
29.10 17.42 29.02
5.00 -7.19 7.73
13.96 -9.87 21.38
-0.84 -12.71 -2.21
19.66 28.30 5.74
16.29 -28.11 5.83
10.52 -10.59 8.24
14.30 7.34 23.53
15.76 12.95 5.39
14.08 1.51 22.30
12.07 20.47 19.69
21.97 -8.57 26.24
-12.71 0.47 1.46
12.53 18.70 20.82
21.55 14.64 29.78
6.69 -28.19 8.51
-4.39 -9.43 13.54
31.68 26.29 39.36
30.00 7.08 28.65
15.78 17.50 8.97
7.09 8.40 3.60
19.62 12.90 27.35
16.86 -0.47 18.68
12.35 8.84 4.36
19.54 25.00 18.53
9.94 6.83 3.10
1.05 13.78 7.78
9.43 12.02 -2.99
14.15 -12.56 13.42
10.29 3.69 19.64
10.41 2.43 5.58
12.67 -1.16 17.96
14.18 -0.24 10.19
9.02 10.95 6.62
0.81 -0.45 12.29
-1.27 7.70 6.75
19.58 26.49 26.50
7.35 -36.09 7.88
38.03 -13.37 27.41
-2.33 -27.63 2.01
12.24 18.53 6.39
13.53 1.13 7.76
17.04 26.72 18.40
16.06 21.46 18.77
21.44 -12.70 11.18
3.79 10.40 3.09
12.71 21.23 18.64
20.63 24.31 21.52
0.94 -6.05 11.55
8.70 10.61 19.16
14.70 24.17 22.72
18.80 2.28 8.65
23.65 16.78 19.36
5.94 1.38 7.97
17.83 25.14 12.31
7.93 17.20 -0.11
13.94 21.20 22.65
9.62 13.08 10.25
8.54 -41.11 17.98
15.02 18.39 8.23
10.08 9.39 -0.36
15.04 16.96 27.83
7.98 4.52 20.38
18.99 1.71 8.25
17.70 16.83 28.13
13.99 14.00 5.00
6.66 2.62 6.36
-2.31 -15.51 -4.13
8.92 7.05 8.76
8.58 15.96 7.55
12.38 -1.35 10.83
16.08 21.76 16.12
31.76 -1.32 44.76
3.53 -7.52 9.94
14.67 -18.39 16.30
11.86 -9.02 14.27
19.76 26.56 19.67
9.11 12.07 12.78
14.28 6.97 17.33
14.46 19.69 9.09
9.43 12.32 23.64
7.96 19.86 0.54
23.37 16.72 23.13
19.05 17.35 11.99
40.91 17.89 20.95
16.89 5.48 22.26
23.53 3.50 27.57
47.49 2.33 11.09
-12.00 -10.42 -16.38
-24.20 -15.00 -18.57
9.55 -10.54 2.74
35.02 -5.80 21.45
9.12 7.22 5.86
10.00 5.03 5.24
9.60 14.34 6.06
-8.13 -8.06 -12.07
0.72 25.59 -15.34
-14.40 -2.87 -27.99
29.72 -4.94 12.63
52.52 21.30 39.53
9.66 -22.13 14.30
-5.12 -20.56 -14.09
-21.09 -21.37 -25.34
-15.73 -10.08 -9.94
36.46 9.24 34.92
-7.84 -20.41 -5.40
-4.62 -5.80 9.95
-4.95 -4.42 8.81
-19.56 -13.00 -31.98
-16.12 -21.32 -11.66
28.60 36.44 18.89
5.78 8.35 9.25
58.29 0.19 26.20
-22.59 -14.44 -1.60
22.69 -4.94 3.20
-2.33 0.54 0.64
-7.70 -15.82 -1.76
-12.70 -13.24 -12.92
3.34 16.95 -9.11
-2.69 3.76 -9.58
5.93 6.48 11.55
40.16 12.31 23.42
-5.14 -28.41 -10.29
39.84 1.23 48.84
-10.81 -35.35 -12.36
14.91 1.50 1.39
61.26 19.31 18.01
4.70 8.00 0.87
25.40 -1.35 16.37
-11.74 -27.30 -15.25
38.67 20.11 34.06
-21.19 -13.30 -7.43
-9.20 -21.25 -11.88
4.53 8.06 6.71
47.07 32.83 37.47
62.91 7.58 34.90
-27.76 -9.88 -35.21
7.16 4.81 -2.11
32.30 -11.47 25.23
55.20 22.00 26.20
33.89 12.35 17.02
64.35 27.81 36.65
44.27 26.60 34.48
-25.70 -5.88 -23.71
40.19 14.07 16.97
16.09 8.11 17.86
-12.78 -20.20 -20.05
21.35 17.69 3.34
6.83 9.85 0.67
47.44 42.05 38.88
0.74 8.07 -10.28
32.12 27.27 34.24
-6.34 -0.96 -17.41
-23.27 15.87 -16.69
-5.08 -24.81 -11.71
32.23 -5.52 26.68
41.49 25.06 10.87
3.11 2.20 3.17
71.80 38.07 36.61
-5.79 -16.17 -14.71
58.24 8.96 36.03
11.69 18.70 9.69
4.88 3.82 7.45
16.55 18.70 21.77
20.16 28.93 10.04
12.41 16.28 9.61
13.45 16.93 7.97
19.25 18.70 23.70
22.13 17.53 23.12
11.70 3.68 14.36
19.00 22.41 16.08
15.63 14.58 15.77
22.43 20.21 14.61
9.97 20.40 16.59
13.36 22.09 7.82
14.97 26.74 5.86
27.71 47.81 32.05
11.97 10.21 22.74
17.04 16.28 20.37
12.66 9.64 21.32
21.47 23.07 24.34
15.17 18.70 19.43
13.82 16.61 3.92
22.52 21.27 18.86
11.71 10.67 21.76
12.45 11.08 6.23
19.24 18.70 21.65
13.55 14.64 18.41
25.69 42.86 2.66
24.62 41.36 27.74
15.28 20.23 19.04
27.01 25.18 39.60
32.24 44.88 23.34
23.44 35.01 24.90
10.85 20.29 7.16
28.92 51.73 32.12
18.09 18.70 17.84
12.13 20.86 15.15
25.17 23.98 23.49
14.96 14.00 10.36
7.99 15.37 4.67
7.75 18.49 7.51
12.15 22.64 -0.00
12.75 19.76 16.37
15.61 -4.14 18.27
23.99 36.70 23.22
14.26 18.70 12.72
10.17 23.58 12.71
16.53 21.91 13.80
12.77 18.70 14.83
10.04 18.01 7.45
17.59 5.64 38.13
23.61 19.54 30.37
1.32 13.75 10.97
14.07 12.88 11.88
14.33 25.51 13.57
8.33 12.57 5.90
20.28 31.97 21.30
17.62 11.15 18.79
15.40 30.01 24.55
15.28 18.70 27.88
8.57 12.49 14.49
19.77 25.55 26.07
11.46 9.68 24.34
15.73 20.95 21.05
21.98 4.02 27.99
20.58 24.06 20.01
15.60 35.80 14.88
13.04 24.67 15.78
9.33 21.22 10.62
18.21 2.88 19.83
18.14 9.53 2.21
19.77 25.04 13.95
20.45 29.27 14.09
5.80 -2.14 11.53
17.61 17.85 14.12
19.72 18.70 11.19
17.23 14.42 28.84
19.71 22.17 24.14
7.13 23.35 6.30
13.99 25.18 2.67
23.31 20.37 28.00
32.05 29.31 33.39
8.57 15.65 7.98
14.94 18.70 17.28
15.18 14.87 23.47
8.52 13.18 4.47
8.82 20.81 -1.45
21.22 5.21 23.32
21.01 15.51 21.04
17.61 21.21 8.00
4.24 6.27 2.89
7.48 18.70 3.46
12.46 12.10 21.32
24.53 32.66 33.22
7.62 24.49 10.74
22.03 24.25 -23.30
15.45 21.02 18.68
21.88 24.96 10.02
13.09 15.14 13.98
11.12 18.70 11.93
8.39 12.17 11.94
18.07 33.06 20.70
12.82 21.71 7.41
21.28 16.37 12.00
19.85 31.07 22.42
15.89 11.88 14.98
-0.04 17.58 20.41
17.74 18.70 15.84
24.26 20.43 35.64
13.98 14.85 -2.60
9.84 14.75 11.53
16.79 18.70 14.85
16.27 29.97 -0.98
13.36 7.97 20.48
35.91 40.03 38.07
12.31 18.55 13.73
11.64 16.08 7.87
13.96 -2.07 19.24
16.97 18.70 13.97
15.30 19.23 24.83
11.89 28.65 22.06
21.09 18.70 22.91
26.95 36.27 27.30
18.80 8.55 19.56
11.74 25.43 11.51
13.68 23.31 10.11
-0.94 2.95 10.08
17.58 14.27 1.16
21.24 11.47 23.46
17.64 4.57 17.32
13.55 12.60 10.74
14.53 13.35 0.54
11.05 18.70 15.57
19.73 -14.58 24.02
-0.57 -6.48 5.07
21.19 15.95 32.32
21.30 25.98 32.22
22.26 15.29 31.05
17.56 22.90 17.50
23.85 22.13 22.90
19.23 22.83 23.53
20.01 12.87 34.48
11.62 27.45 12.29
16.97 11.94 21.98
4.13 27.00 7.81
20.36 35.18 21.53
17.53 28.14 21.57
17.00 1.97 25.58
20.47 10.66 29.51
11.03 9.93 8.06
5.71 14.41 14.42
1.51 9.82 1.11
12.32 18.70 13.25
14.02 9.53 19.41
16.98 22.83 23.20
25.81 22.17 26.63
14.08 15.81 13.08
16.59 11.03 20.27
19.74 4.40 23.66
12.26 28.46 16.76
13.27 18.70 18.68
17.90 18.10 19.57
17.88 17.15 23.91
29.18 32.87 35.04
11.32 17.02 11.91
6.43 14.42 5.16
16.72 21.92 20.76
1.25 4.35 2.04
16.15 16.14 18.48
9.38 10.69 21.03
5.48 13.68 7.96
11.61 25.89 10.05
11.46 1.43 13.00
23.75 37.37 24.67
19.29 33.30 26.88
27.60 37.69 20.72
7.22 20.26 -6.48
16.68 22.19 8.81
17.16 19.76 15.96
11.52 15.49 13.69
16.45 20.75 6.14
2.62 7.20 -4.04
11.83 21.93 23.97
11.01 29.23 22.28
11.85 12.10 10.92
16.75 16.08 5.38
10.59 18.42 14.29
21.55 44.76 16.30
19.03 13.52 28.75
22.67 18.70 31.44
7.52 3.13 21.04
18.22 17.82 26.13
12.50 18.70 20.13
9.67 18.70 10.18
6.56 10.02 9.68
19.57 15.40 34.74
24.20 20.86 34.38
-9.29 -4.09 6.17
23.47 32.46 44.19
19.74 26.12 24.53
7.29 5.08 3.20
-0.68 13.87 8.64
30.75 30.59 32.17
24.82 31.49 37.11
23.17 33.61 31.54
8.97 7.19 15.89
37.28 20.61 28.75
23.96 22.54 36.49
24.68 -1.51 18.38
31.24 2.98 20.84
-6.02 -15.22 2.66
18.61 14.20 24.40
48.84 26.62 39.56
0.08 -0.79 1.11
30.38 27.98 27.51
3.34 4.69 14.80
18.91 9.42 30.83
12.34 15.76 26.36
2.97 0.77 13.16
11.56 -0.35 24.82
14.30 -7.62 22.76
1.56 -4.70 1.83
36.53 27.17 35.68
10.10 26.82 28.17
6.33 11.50 27.15
16.62 11.17 22.90
12.05 16.68 33.20
24.15 29.59 43.98
-14.97 -23.02 -19.07
10.38 -0.62 10.64
22.23 17.31 40.36
30.64 21.36 43.57
19.23 28.87 27.35
21.75 45.77 55.51
7.13 -1.96 16.16
15.60 15.47 30.49
16.77 -2.92 -5.78
41.04 33.84 45.01
45.84 44.03 47.49
7.62 -7.10 19.05
20.08 22.12 31.48
5.61 -3.19 9.08
11.45 -1.67 21.44
16.94 14.02 38.58
-0.80 -45.15 0.22
-11.50 -19.84 -15.48
-7.65 -30.72 -12.58
-11.24 -41.24 -15.35
-9.15 -37.33 -9.66
-5.14 -25.77 -8.13
-1.23 -25.38 -14.28
0.94 -32.06 3.87
-2.56 -28.65 -10.59
-1.67 -28.56 -0.29
-5.30 -40.10 0.18
-6.00 -24.03 -17.05
-5.44 -18.88 -11.03
1.15 -16.92 2.85
-5.55 -14.83 -4.36
7.39 -5.81 -5.04
1.57 -26.98 3.14
-9.53 -30.11 -23.47
2.12 -32.22 -2.04
-14.36 -31.84 -20.72
-16.75 -35.24 -8.56
1.48 -27.34 8.20
-2.64 -30.15 3.01
-44.64 -20.31 -9.31
-39.15 -4.22 -20.11
-35.92 -16.87 -29.48
-31.88 -14.37 -23.84
-51.46 -22.36 -26.58
-28.95 -7.40 -23.25
-22.60 -30.56 -25.36
-38.14 -15.98 -30.10
-22.94 -12.17 -5.27
-30.47 -25.92 -34.36
-29.11 -14.45 -49.59
-35.41 -23.69 -20.31
-36.32 -18.40 -31.30
4.92 5.09 19.77
18.18 26.85 23.52
12.64 23.50 22.03
13.06 17.50 32.82
8.83 11.30 21.11
7.30 3.75 26.47
5.20 1.55 25.22
6.55 11.99 30.22
5.41 13.18 15.45
17.89 21.20 39.30
2.57 5.98 19.61
17.73 29.83 31.60
49.05 44.68 64.91
-1.98 1.48 -9.96
-0.24 3.70 2.74
-1.19 8.81 -5.84
6.19 16.17 6.97
6.93 -1.62 9.90
17.17 7.11 22.10
12.53 14.89 4.80
5.00 -0.11 6.15
17.82 19.74 5.84
-5.31 2.10 -3.46
16.09 14.19 15.41
4.00 1.16 7.47
15.71 16.51 7.12
6.64 10.60 -8.98
10.31 4.61 7.74
20.70 4.03 25.91
3.44 6.42 1.09
-0.44 -3.35 -1.42
-3.31 -2.99 1.15
4.32 -31.16 0.67
21.65 10.54 9.03
-3.29 -1.57 -12.88
0.21 -11.60 -2.25
7.98 14.26 15.56
6.95 10.95 13.41
29.94 24.54 24.51
6.10 2.32 -7.74
0.48 3.19 4.88
29.71 22.67 39.37
42.28 16.83 15.67
72.00 23.08 37.24
49.98 50.29 41.90
24.92 61.07 15.55
27.74 32.44 15.67
44.83 36.67 41.17
59.63 29.51 40.76
26.60 77.48 24.70
34.64 24.77 34.94
36.29 47.03 21.07
52.41 29.11 34.79
35.92 56.43 27.43
7.67 9.96 -11.48
35.33 45.16 59.28
5.93 0.52 8.74
4.23 4.97 6.61
20.71 3.81 21.22
21.05 7.37 15.46
20.00 21.50 23.07
-13.54 10.03 -28.73
14.20 28.06 5.37
24.23 34.54 2.95
14.09 23.08 -7.39
14.01 29.62 -18.12
-4.43 1.26 -31.94
-13.70 8.85 -25.21
-18.70 -3.79 -17.62
21.92 15.39 16.54
5.09 12.50 -12.98
7.14 12.91 -18.73
3.85 9.84 -14.56
-2.80 20.11 -27.45
-2.15 11.21 -20.09
14.13 22.57 11.01
-2.08 14.74 -27.78
-7.12 1.22 -13.96
9.83 21.12 -12.74
-1.43 18.38 -7.27
-7.87 33.68 -29.39
-7.28 9.15 -16.46
-19.27 15.36 -28.30
-11.02 14.04 -15.01
4.81 2.67 -20.48
1.74 19.84 -27.86
-2.17 -0.73 -23.96
19.68 30.37 -0.87
-7.58 6.98 -12.41
1.14 15.91 -22.10
-22.12 4.33 -23.97
-6.90 -7.61 -17.14
16.64 16.65 2.41
-1.79 10.07 -23.67
0.63 21.87 -18.00
20.21 30.15 -1.22
3.99 14.70 -21.14
-1.14 17.49 -19.90
-8.91 8.76 -24.34
-4.67 17.20 -18.14
-10.72 -1.53 -28.89
-8.58 4.00 -33.73
3.70 6.25 -17.67
1.10 31.80 -20.49
-2.00 -1.86 -11.15
6.56 11.19 -10.72
-16.61 -11.94 -18.64
-15.42 1.39 -19.83
-36.60 -7.00 -24.63
-34.67 -4.88 -22.43
-26.31 -37.02 -11.62
-14.85 -22.71 -6.28
-8.72 -0.68 -15.36
-3.79 -5.07 -15.93
-8.78 -13.21 -11.05
-0.95 -6.13 -9.65
-25.61 -45.97 -11.88
-22.16 -3.37 -21.90
2.89 -6.46 -1.77
-0.05 -3.09 -20.25
-37.04 -20.50 -25.01
-51.84 -22.78 -14.17
3.30 -21.37 2.15
-13.56 -31.60 -27.69
-17.41 -19.97 -24.06
-1.18 -20.91 -8.08
-4.47 -8.58 -26.36
-25.07 -26.43 -13.24
-28.65 -30.65 4.53
-16.89 -33.91 -21.38
-23.17 -26.67 -36.38
-18.97 -6.79 -11.07
-20.65 -18.41 -9.95
-18.12 -30.25 -20.61
-20.25 -25.94 -16.53
-18.50 -16.30 -10.80
-49.25 -26.69 -10.22
-45.93 -38.00 -23.24
-36.51 -16.45 -3.44
-18.54 -39.81 -17.68
-4.71 -13.71 -0.11
-13.67 -37.82 -15.81
-17.54 -15.38 -12.29
-19.30 -18.77 -24.18
-26.98 -10.31 -18.89
-23.00 -22.29 -21.67
-35.46 -28.72 -21.31
-13.90 -29.69 -11.34
-18.97 -5.76 -25.46
-26.91 -27.24 -27.64
11.88 -14.58 12.40
0.85 -7.93 2.66
-22.37 -27.59 -19.40
-44.22 -40.26 -22.02
-24.13 -27.88 -27.28
-10.11 -3.28 -33.09
-15.92 -34.73 -16.49
-27.83 -6.13 -14.92
-21.22 -22.58 -9.52
18.42 5.96 26.23
7.26 -1.69 -7.32
-20.64 -25.13 -14.47
-13.99 -22.45 -8.48
-0.73 -19.48 -6.69
-27.92 -26.17 -25.14
-13.61 0.26 -31.66
-17.23 -16.79 -22.06
-19.30 -8.60 -18.46
1.61 -6.13 1.81
-16.39 -35.14 -14.05
-31.62 -27.08 -16.80
-33.21 -18.52 -20.74
-23.04 -14.64 -18.67
-16.08 -13.25 -10.65
4.89 -7.60 -1.07
-18.63 -34.87 -13.22
-50.18 -23.18 -15.57
-17.18 -8.50 -13.19
-13.82 -20.58 -8.95
-18.58 -35.62 -17.18
-12.12 -18.44 -11.31
-23.31 -28.10 -16.54
-18.33 -12.27 -14.51
-19.83 -11.71 -15.09
-24.39 -18.83 -18.50
-58.16 -37.03 -14.87
-42.56 -21.90 -19.80
-42.46 -39.62 -9.40
-18.57 -30.25 -19.14
-1.01 0.37 -2.37
-27.28 -30.51 -32.04
-22.33 -21.46 -16.89
-34.87 -32.03 -31.02
-38.76 -14.73 -21.48
-9.64 -2.67 -18.47
-32.13 -8.61 -23.96
-2.73 -13.16 1.62
36.10 27.18 27.64
7.05 6.29 -15.30
20.33 -8.25 6.21
9.10 0.92 4.47
28.60 22.65 33.27
52.64 -4.36 14.43
31.67 22.93 30.24
14.01 2.47 12.64
15.99 13.06 4.65
52.53 -1.85 21.14
29.60 -7.45 19.58
19.55 12.95 17.76
10.91 -21.43 5.12
16.40 5.47 10.06
15.18 15.63 5.62
8.34 9.28 -21.85
31.16 24.24 23.67
17.44 -2.97 10.73
34.18 -0.41 16.70
33.05 2.49 3.64
15.43 -15.12 6.90
32.62 5.18 40.77
16.49 0.20 21.83
2.02 -13.43 6.61
19.16 7.70 21.71
25.22 11.41 19.78
25.05 -14.00 18.58
26.82 5.17 2.46
15.41 13.02 2.13
36.44 7.93 20.24
16.59 18.19 -13.24
34.43 0.84 13.11
25.87 8.76 25.96
30.84 15.60 9.01
14.25 3.52 -7.55
20.31 21.95 7.26
40.19 15.43 24.58
16.89 8.26 21.84
19.52 1.16 -2.32
17.52 -11.27 9.18
21.86 18.45 21.64
7.36 0.33 2.39
29.72 14.41 27.91
21.10 -14.11 15.58
21.47 -12.41 6.16
29.75 -3.81 22.56
7.25 2.53 -8.68
35.27 8.21 17.15
22.26 -4.08 -0.98
10.97 -5.45 10.68
18.02 -17.63 8.07
22.55 9.04 20.18
52.33 -2.15 25.38
15.40 15.89 -11.01
27.09 26.76 9.94
39.24 -11.54 5.45
15.74 0.79 19.50
26.01 5.46 13.86
31.47 22.79 21.36
21.80 20.62 11.62
28.25 -2.80 15.83
16.73 14.05 14.61
11.48 -6.19 11.54
18.60 15.92 15.44
14.55 21.69 -29.37
15.78 18.76 7.65
24.82 5.26 14.06
21.33 17.55 3.58
21.87 -0.42 5.06
16.95 -2.17 20.46
24.81 -2.52 21.61
45.16 17.03 8.54
50.08 -1.56 9.07
20.97 22.02 -1.05
28.51 -4.46 18.32
14.80 12.43 0.18
19.13 -5.24 20.47
23.32 32.03 25.25
20.86 11.83 22.67
34.22 8.10 26.68
24.30 4.09 13.19
22.09 11.71 13.93
36.81 16.04 23.20
19.23 18.93 19.23
28.88 15.57 15.32
20.81 24.39 18.92
30.51 3.81 4.79
41.64 9.30 14.85
23.95 21.78 22.36
26.70 27.44 14.09
20.00 21.26 13.19
31.47 10.77 13.81
17.65 17.82 -16.90
13.35 -9.81 22.75
17.43 4.65 21.45
21.92 4.79 15.60
13.00 18.98 -11.20
23.42 0.38 32.70
14.66 -7.95 7.95
15.66 4.85 4.23
18.39 0.94 9.78
22.75 6.20 12.01
23.79 13.04 13.03
12.66 12.11 12.64
23.33 2.50 18.91
12.43 -6.76 9.12
6.23 -1.39 9.29
11.43 -9.46 5.57
15.86 14.31 -3.66
12.41 -1.03 16.25
21.31 9.98 7.78
16.88 -4.58 3.80
18.57 1.96 -0.83
6.65 3.85 -25.92
10.53 11.23 32.60
29.92 27.14 23.23
16.47 -4.29 6.75
21.67 -14.88 11.96
21.23 6.46 5.51
21.45 12.47 30.70
21.89 12.98 17.56
63.82 6.28 22.31
17.50 11.77 14.64
14.43 -10.26 22.16
33.88 -1.45 1.47
11.38 7.57 -7.47
19.13 15.82 5.49
18.33 5.37 24.68
12.07 -10.43 28.46
27.21 24.49 14.18
15.51 -0.20 6.80
24.27 10.06 30.22
30.13 22.57 8.91
50.65 5.68 14.93
23.65 3.65 17.35
27.65 9.42 8.00
13.16 -3.34 14.11
25.47 24.10 10.48
31.20 -10.16 7.31
15.33 13.51 9.14
14.10 3.00 17.48
17.30 25.88 -5.00
6.74 5.79 2.09
20.41 7.01 12.78
8.64 1.00 -0.89
15.66 1.58 -2.61
42.80 3.64 18.98
22.50 -7.11 14.40
7.90 3.27 -16.26
18.68 14.25 17.22
23.39 3.23 20.06
34.72 14.02 14.39
41.32 -2.54 18.54
30.86 17.08 23.76
21.90 -1.04 12.58
16.92 13.78 -1.78
36.33 23.49 29.27
21.95 -14.10 20.77
14.99 -7.55 18.18
19.65 5.03 4.34
11.04 -5.64 11.63
15.11 7.32 17.83
16.02 16.93 -29.22
22.45 11.21 2.17
10.45 0.60 -27.46
25.87 6.46 17.68
52.15 -8.91 13.74
19.99 6.47 18.01
15.54 8.72 -11.59
19.89 -13.15 12.19
20.95 -7.42 23.23
47.36 12.51 22.27
6.06 9.44 -2.89
48.45 29.76 22.32
11.23 -3.80 -4.67
28.48 7.81 11.73
17.16 21.54 -32.19
22.76 18.84 23.38
31.32 19.85 21.70
5.51 4.38 -26.23
49.78 31.07 27.49
51.73 19.46 13.04
4.24 -3.80 -5.71
14.04 21.01 -5.61
-5.53 -6.85 -0.41
10.67 14.32 13.94
-2.11 -3.41 -13.04
23.19 28.47 21.91
7.58 17.96 -3.62
2.51 0.33 -2.48
6.78 12.05 0.73
17.13 32.26 7.85
11.58 24.59 -7.13
17.18 25.93 5.11
4.33 7.77 -13.18
2.49 -4.63 -15.72
5.29 10.75 -16.74
-6.60 3.92 -20.47
-12.95 -3.92 -30.21
-4.50 -0.95 -26.71
-11.81 -1.11 -13.66
1.27 15.83 -13.19
-25.36 -18.14 -24.42
-23.32 -34.86 -48.40
7.47 23.95 -50.89
-14.33 -1.68 -40.16
-11.31 2.82 -45.32
-16.04 3.61 -37.61
-10.03 -6.28 -13.47
0.11 13.83 -22.46
-4.12 12.81 -19.35
-4.77 17.09 -19.03
-8.04 1.50 -36.27
-6.89 0.91 -16.92
-6.28 4.44 -20.10
-8.25 10.58 -35.59
-4.35 -1.11 -22.91
-0.38 10.67 -32.42
5.45 28.86 -22.11
-18.88 -16.78 -54.38
-24.57 -19.03 -39.61
5.76 32.08 -35.75
4.32 20.60 -46.92
-26.87 -22.43 -31.95
5.22 -9.11 -6.00
1.22 3.66 -7.18
-11.44 -2.47 -19.59
-12.96 3.94 -40.31
11.11 18.52 -25.33
1.41 6.05 -15.15
0.09 11.43 -22.25
9.24 12.05 -5.81
-6.17 1.92 -10.46
-6.38 4.36 -19.26
0.97 16.53 -25.14
-17.12 -2.89 -29.94
-11.50 -6.55 -29.43
-22.76 -18.12 -38.52
-9.04 -2.39 -25.68
4.81 14.48 -15.17
-3.49 3.81 -13.96
-8.10 12.85 -24.37
6.88 -0.57 2.62
5.43 -0.55 2.40
31.41 43.28 4.14
1.89 9.03 -1.65
-0.35 11.39 -36.51
4.49 11.14 -21.17
-11.68 -0.08 -38.31
-25.17 -11.75 -36.85
4.15 9.74 -4.15
-10.92 4.76 -23.22
-5.67 12.43 -46.80
6.88 3.51 -7.57
-12.56 -13.53 -16.70
-10.77 -13.10 -14.26
-17.75 -0.36 -21.80
-6.66 6.06 -22.22
-14.77 0.85 -32.88
-6.57 1.17 -34.78
-9.36 -2.45 -23.35
0.91 8.99 -2.00
-15.54 4.57 -20.50
-19.83 -8.19 -36.87
-22.09 -16.99 -40.74
2.00 15.27 -11.16
-2.32 -2.68 -32.12
-16.62 -10.60 -37.01
-5.46 4.94 -26.65
-2.35 4.95 -27.21
-16.95 2.50 -36.86
-7.05 1.70 -7.68
-0.36 1.59 -13.67
-10.80 4.44 -32.45
-12.53 1.20 -39.99
-26.19 -21.76 -39.17
-5.98 7.96 -29.25
-1.79 -7.39 -41.92
2.62 0.98 -15.81
-0.18 6.22 -31.71
-1.50 5.95 -19.12
-6.69 3.23 -37.56
-7.05 -2.41 -12.44
18.77 31.87 5.73
-11.31 -12.65 -24.86
4.04 10.58 -1.67
-8.56 5.48 -21.63
-12.35 2.20 -37.48
-8.61 5.18 -39.08
-22.11 -11.84 -34.62
-12.71 -16.85 -29.54
-10.73 15.47 -34.49
-12.44 8.95 -30.15
-30.25 -7.03 -35.49
-2.82 7.92 -22.84
1.70 8.17 -9.53
-9.29 -6.15 -35.63
15.59 12.40 13.79
-18.50 -9.18 -34.41
1.98 10.28 -19.81
-9.94 3.47 -36.84
-35.68 -6.20 -29.48
-2.80 3.32 -11.70
-11.46 -15.69 -29.98
-9.15 -7.25 -6.12
-13.99 -21.06 -24.45
-4.33 6.46 -23.94
-6.11 -6.06 -28.25
-7.21 -8.97 -31.73
1.02 4.50 -20.27
-2.35 17.04 -29.43
5.46 14.85 -7.06
-8.09 5.77 -23.27
18.77 39.38 -19.82
-16.93 -1.25 -31.40
-17.57 1.34 -33.40
-21.31 -13.05 -36.57
-7.92 -2.52 -30.65
-10.77 -14.87 -18.60
6.57 23.43 -18.51
6.14 13.23 -21.70
-2.08 10.24 -17.95
0.89 11.15 -17.17
-1.70 6.49 -8.61
-6.03 0.87 -9.34
-13.29 5.19 -40.14
-11.21 -0.97 -21.78
6.21 18.65 -9.84
-4.31 9.11 -46.75
-10.53 -8.16 -17.73
-11.96 8.05 -22.74
-16.72 -5.81 -40.63
-1.49 2.52 -11.95
1.75 0.63 -16.25
-3.39 -1.79 -22.57
1.42 11.95 -10.74
-8.91 12.16 -31.57
-17.11 1.43 -16.26
-9.12 -2.93 -19.44
-15.08 3.65 -34.31
6.29 -1.16 -11.80
-0.40 4.64 -23.37
1.18 0.72 -6.84
-0.89 1.32 -15.20
-0.91 15.92 -19.50
2.18 8.08 -13.39
-26.90 -3.01 -35.61
-9.10 1.29 -25.86
7.68 19.12 -21.55
-5.11 -0.50 -22.49
5.48 11.24 -3.80
-12.70 4.00 -50.42
-7.35 -2.94 -33.28
1.41 20.83 -34.73
-6.07 -7.82 -15.91
-1.53 8.02 -13.56
-0.76 8.66 -29.55
-9.51 11.00 -14.88
2.58 2.98 -7.35
-7.13 0.46 -24.71
-16.33 4.05 -32.06
-4.40 -1.42 -16.09
-23.64 6.16 -37.78
0.80 8.08 -16.30
-0.84 2.83 -16.25
3.59 0.07 -30.04
-1.17 8.56 -14.92
-17.68 -20.10 -32.80
-0.06 3.13 -2.16
-16.13 -0.18 -27.02
25.09 27.31 32.13
6.39 28.88 2.74
25.27 -7.60 13.14
40.48 30.80 39.34
17.78 12.73 8.74
3.68 1.58 -9.19
26.80 28.98 17.35
31.23 11.99 21.53
21.55 17.08 7.26
17.33 5.66 9.35
9.06 -3.61 6.05
8.65 -7.25 -0.77
19.63 3.60 24.01
0.51 5.47 -4.16
6.70 13.09 -8.76
2.35 -2.23 -0.27
13.89 21.85 11.21
17.16 23.71 0.36
8.42 17.00 5.10
11.37 24.08 1.68
4.86 25.41 -2.68
27.64 11.41 28.20
10.97 6.93 21.01
0.06 -2.87 20.40
36.53 47.40 32.64
9.75 21.61 11.31
6.84 5.02 -2.79
7.09 24.78 3.55
6.52 -19.79 13.91
12.69 18.19 0.90
10.75 13.43 5.55
-3.75 -5.37 -5.11
-3.95 5.39 -13.86
22.71 -8.71 17.39
30.81 10.80 23.27
50.80 8.27 12.09
22.29 38.54 25.62
35.54 7.17 25.95
16.68 9.31 5.72
-4.22 10.13 -10.03
6.60 9.33 5.67
24.64 25.09 32.99
-0.95 -19.16 -3.06
18.03 21.77 17.56
9.30 2.89 11.06
26.01 20.50 25.01
28.97 35.54 30.57
10.89 25.14 -0.40
25.66 22.45 37.21
-2.71 2.95 -8.87
12.04 23.79 11.13
21.82 25.89 15.49
13.62 17.00 8.09
0.99 1.36 -15.91
13.40 19.20 4.95
-0.29 -4.31 7.66
2.60 -0.68 7.33
2.49 0.70 -7.48
-2.93 17.12 -8.33
17.99 28.36 0.52
-1.03 -1.07 10.01
-3.61 -5.39 7.42
7.54 5.98 2.33
16.90 15.61 15.47
-8.85 9.76 -10.22
2.21 8.98 -1.07
-7.04 -7.04 -13.33
0.15 -2.34 -1.42
15.95 8.82 14.15
-2.19 -14.57 -5.45
17.58 8.12 22.32
-1.30 -10.39 -6.62
3.48 0.16 7.29
2.14 -3.96 -8.65
4.27 2.73 4.93
20.13 23.45 28.83
0.32 -3.98 -6.59
-4.55 5.18 -7.47
18.72 22.23 -7.59
6.90 8.15 -3.49
7.90 3.29 -1.65
9.66 -0.79 1.04
24.18 27.77 18.31
21.14 21.88 13.22
8.50 4.69 3.25
14.52 8.48 13.21
7.63 8.48 9.69
6.16 9.14 -6.41
-3.04 3.86 -8.13
-12.09 4.06 -11.60
14.02 9.81 8.44
-3.11 22.75 5.46
-1.25 8.48 -1.51
13.69 24.22 7.87
11.91 8.48 21.18
-23.75 -6.67 -3.81
2.28 11.36 -13.89
8.12 15.19 14.82
44.50 51.18 44.82
-7.08 3.21 -13.25
2.25 -10.40 -4.84
-10.75 26.17 5.07
-3.78 -8.93 -16.17
-3.78 10.59 19.08
2.34 -10.02 7.95
24.04 22.62 9.93
-17.88 -16.02 -15.93
22.48 27.91 3.44
-10.92 3.61 -13.54
19.26 8.87 10.71
2.06 8.35 -16.06
19.77 17.52 -3.96
-7.40 -6.04 -14.19
28.90 19.42 31.54
1.80 -6.16 10.67
16.22 11.62 1.28
38.78 38.10 24.97
1.20 34.28 -20.25
24.60 28.36 -6.78
-8.80 1.45 -12.37
58.22 41.57 24.96
14.64 9.82 22.83
-17.29 -22.81 -21.40
7.31 -1.62 -13.07
37.09 20.33 13.42
1.61 -12.42 -2.08
-50.49 -14.33 -29.60
-3.11 -17.38 -15.10
-0.65 -4.00 8.82
-6.40 -21.65 -0.11
-2.03 -30.35 10.27
37.79 21.48 6.70
13.20 -16.96 8.99
25.31 29.23 16.97
12.14 24.35 -18.37
62.37 53.57 53.36
39.25 32.03 24.89
-32.18 -28.08 -27.00
-11.97 -6.13 -22.47
23.38 33.95 36.31
27.87 42.47 69.76
-12.92 -27.09 -1.10
16.64 15.52 12.23
54.71 48.38 32.88
-13.31 -35.99 -17.97
-5.58 1.43 4.82
-14.77 3.55 -23.18
30.07 22.67 5.55
7.46 19.66 21.37
21.21 18.62 2.44
23.29 17.80 14.46
2.34 -1.30 9.47
28.89 10.09 18.18
1.88 18.80 -24.91
-12.65 -4.01 -20.65
6.51 14.10 4.18
39.44 46.83 41.72
3.97 1.16 9.62
11.31 8.08 -4.78
-20.84 -14.22 -33.21
-13.52 -31.10 -23.94
23.72 10.07 6.02
-10.85 -17.99 -7.17
0.46 -16.51 8.27
27.36 25.47 26.04
-3.18 -20.52 -13.36
24.39 30.18 -6.86
-3.02 -7.84 6.96
2.50 1.46 -7.46
46.49 23.37 42.89
-29.85 -4.20 -21.37
52.06 52.46 52.32
0.14 1.01 -5.28
-22.67 -12.33 -16.51
-16.77 -29.72 -6.90
-13.02 -20.41 -27.56
-18.15 -7.00 -39.79
39.65 30.96 23.71
10.43 9.54 12.95
18.48 31.88 -2.13
9.28 6.21 -2.11
15.84 18.92 0.78
19.40 26.91 17.92
7.46 -7.80 12.85
14.37 25.74 8.68
-5.54 4.37 -8.10
7.68 12.54 -9.30
21.03 10.49 25.13
2.22 18.74 10.95
15.39 7.95 6.21
7.87 15.50 17.53
5.30 10.19 12.53
9.12 -0.90 4.93
9.51 9.13 25.61
9.21 10.84 18.26
4.09 20.37 4.61
7.76 12.86 9.94
12.49 10.64 17.69
17.46 20.08 6.88
5.62 18.13 10.47
10.87 2.87 14.95
17.47 7.67 16.17
19.83 31.59 13.37
-0.76 7.64 -1.36
9.50 -7.58 14.72
17.94 13.51 20.18
18.30 27.78 18.46
8.04 15.94 -1.44
15.39 17.74 7.34
12.25 8.56 9.78
10.67 9.81 18.47
12.40 20.20 15.71
-3.96 3.02 -3.73
0.83 -6.94 -0.39
-10.33 -1.85 -0.27
-3.00 -35.91 -4.90
11.28 8.88 -6.74
-9.83 -1.29 -0.92
-2.04 -2.60 -5.47
-3.29 -3.80 0.48
-8.48 4.12 -12.24
-1.36 0.56 -9.49
-24.86 -15.31 -9.18
-12.48 -17.24 0.72
-1.62 -22.32 0.01
-35.13 -29.08 -25.23
-6.77 -31.02 -2.55
0.35 -23.29 13.09
-15.89 -27.10 -6.63
-10.09 -14.96 -14.80
13.25 10.55 7.49
-6.96 -11.55 -9.99
-28.91 1.53 3.61
-9.96 -19.90 -15.42
0.72 -17.78 0.97
-2.13 -0.24 0.17
-8.66 -3.28 -3.54
18.15 7.16 29.30
-26.49 -13.48 -9.04
-1.69 -9.63 -8.20
-14.58 -28.95 -11.12
-0.82 1.03 -2.87
-4.58 -43.85 -9.35
1.65 -5.80 -9.35
-5.75 -32.14 -1.48
1.17 -12.14 -0.82
-13.45 -8.26 -12.51
-4.23 -30.27 -9.88
2.02 -16.01 5.44
8.15 -5.42 6.19
-4.75 0.70 -7.04
-12.53 -10.95 -15.48
2.59 -3.69 4.34
1.56 8.44 -0.86
3.93 -3.35 2.46
-8.79 -15.33 -7.19
2.79 10.13 7.19
-7.31 -26.15 -6.50
-16.44 -13.61 -13.10
1.22 -3.00 -3.19
-5.77 -15.11 -7.22
10.15 -0.17 13.39
8.69 -5.04 12.97
0.83 -21.62 3.98
-20.24 -11.13 -19.97
-0.69 -19.53 6.32
7.49 11.96 -6.07
1.03 -8.23 6.36
-7.99 -21.88 -13.71
4.64 -2.19 -1.10
-3.16 1.15 12.35
-3.83 -29.02 0.75
-14.18 -24.58 -9.89
-26.08 -12.14 5.05
-7.57 -11.47 -4.47
-9.06 -25.38 -17.34
0.57 -14.64 1.63
-1.56 -4.18 -5.53
-17.72 -18.27 -19.18
-3.32 -27.41 3.89
-11.56 -27.72 -15.34
-29.17 -15.87 -24.12
-2.28 -20.18 -10.28
2.53 2.01 21.80
-3.70 -21.78 -5.06
0.46 7.52 -3.68
-21.35 -20.88 -22.97
8.07 10.03 11.80
-27.71 -5.41 -4.81
1.41 5.35 -11.54
-12.77 -18.35 0.92
-16.42 -0.28 -6.44
3.78 16.56 0.23
-14.67 -10.61 -7.27
-27.90 -12.45 -5.26
1.56 -7.93 6.68
-23.25 -9.09 -3.60
-16.06 -33.10 -26.38
-8.93 -22.89 -5.30
-12.53 -35.70 -9.77
-12.11 -4.57 -3.60
-12.59 -22.50 -11.42
-29.62 -5.10 -2.86
2.05 -17.61 4.95
0.40 -2.07 -3.10
-13.73 -20.50 -11.46
-13.05 -15.19 -2.94
-20.97 -29.49 -29.97
-8.84 -11.30 -8.59
-36.88 -24.92 -15.68
-14.81 -35.48 -13.56
-7.91 -20.59 -16.85
-3.92 -9.15 2.01
-0.29 1.15 4.68
-14.80 -29.28 -8.42
-6.46 -19.23 -2.92
-15.83 -19.30 -5.17
-4.94 -6.05 -6.65
-35.29 -3.96 -8.32
1.70 -6.61 7.21
-5.85 4.09 5.94
-14.90 -7.07 -10.62
-7.18 -23.46 -3.39
-0.77 -7.50 2.31
-11.28 -13.18 -11.76
-12.44 -16.74 -6.57
3.46 11.47 3.61
-7.23 5.76 -8.78
-0.70 -4.35 -5.23
7.56 -8.94 11.84
-11.79 -18.91 -26.76
-2.59 -8.85 -3.19
-20.14 -43.90 -16.09
-5.66 2.34 -2.01
-9.76 -37.48 -4.07
8.13 5.83 4.55
-24.39 -9.70 5.92
-9.13 -3.86 -11.34
0.94 4.59 -1.67
-12.91 -12.50 -14.12
-24.54 -36.04 -15.99
-20.13 -32.38 -6.70
-17.24 -18.73 -10.97
-8.57 -21.34 -21.82
1.12 -13.84 3.57
-11.75 -10.83 -2.43
1.45 -9.42 1.88
-3.61 -9.70 -24.54
-13.41 -44.81 -13.76
4.68 -6.20 20.04
-16.12 -28.91 -6.37
-10.70 -27.40 -2.57
-3.20 -33.98 -3.53
-6.20 -4.85 -2.85
-19.83 -24.98 -4.15
-18.19 -25.03 -10.30
15.33 -7.40 10.48
-12.44 -7.96 -7.70
-1.58 -12.53 -3.81
-17.68 -18.03 -6.04
0.41 -11.09 1.57
4.20 1.11 -3.40
-18.17 -37.34 -14.57
-18.35 -2.67 -9.52
-11.74 6.68 -6.78
-9.88 -28.22 -8.77
-18.39 -24.56 -17.62
-3.31 -15.02 -3.22
7.48 10.19 -1.32
-0.50 -18.44 -0.21
-10.42 -20.97 -13.25
-6.35 -16.77 -2.02
-1.80 -27.97 -5.47
-16.36 -27.25 -20.96
-26.05 0.05 -0.66
-16.79 -23.92 -19.77
13.55 -2.90 12.70
-0.23 1.66 6.55
-0.16 -0.33 -4.84
-8.91 -6.41 -1.33
8.36 6.17 2.08
-2.42 -20.28 5.12
-14.77 -29.51 -2.60
-20.08 -31.65 -6.79
-12.38 -15.09 -20.87
-3.48 8.80 -4.79
-5.97 6.49 -12.38
-24.03 -33.64 -21.27
-8.10 -22.39 -17.64
-20.53 -17.95 -10.26
3.24 -3.28 -9.25
-8.37 -17.80 -7.07
-56.67 -10.75 -8.53
-27.67 -32.02 -15.64
0.36 -3.11 -6.36
-8.76 -2.31 0.77
-9.54 -10.74 -23.33
5.49 1.91 -3.45
-16.91 -26.39 -15.22
-3.76 -9.57 2.17
-6.42 -16.06 1.53
4.65 -5.39 6.63
-13.52 -26.52 -8.67
-29.95 -10.28 -9.98
19.44 14.97 7.18
-24.89 -19.05 -17.93
-5.17 -22.99 1.07
7.82 -7.49 -8.60
-10.65 -3.00 -4.17
-4.14 -16.23 -7.98
-14.12 -37.05 -12.98
-5.09 -9.26 -6.30
-10.31 -21.72 -2.84
-10.46 -10.81 -5.62
20.71 20.82 29.30
-11.56 -13.86 -10.33
-2.86 -10.31 -16.06
-14.04 -2.98 -3.91
-0.65 -16.21 5.28
9.00 0.12 4.90
4.81 16.01 -1.71
9.03 20.08 -6.45
-11.35 -3.67 -7.91
-13.93 -33.81 -12.74
-3.38 -3.76 -5.19
-6.13 -29.78 -8.23
-6.08 -8.27 -13.37
-11.54 -13.28 -11.22
-6.97 -19.23 3.15
9.60 11.48 3.00
-11.53 -39.56 -2.59
4.68 -6.22 10.60
-10.25 -19.61 -9.64
0.01 2.54 2.77
-19.05 -8.15 2.27
12.47 12.11 12.52
36.62 20.80 44.49
19.32 22.32 17.45
31.84 26.73 35.86
27.71 28.74 31.34
21.44 13.92 18.99
-28.00 -40.54 -15.22
-0.81 -25.40 4.10
-0.48 0.35 -22.09
-26.38 -22.87 -4.33
-18.99 -11.02 -18.89
-8.60 -6.92 -7.92
-38.47 -36.95 -32.55
-32.24 -34.31 -21.38
-4.23 -4.74 -21.77
-23.88 -21.13 -13.89
-22.51 -17.17 -27.22
-18.13 -16.85 -23.76
-2.18 1.92 -11.38
-43.67 -25.35 -13.58
-5.98 -8.97 2.22
-11.40 -21.27 4.14
-4.41 -7.90 14.08
-2.25 -34.18 0.77
-13.97 -40.10 -8.36
7.54 -16.54 16.02
-21.94 -42.22 -25.64
-9.99 -24.80 -1.28
10.99 3.24 -9.72
-9.85 -8.03 -28.83
4.82 -21.76 9.32
1.83 6.52 -24.60
-11.66 -35.83 -11.80
-2.49 -13.01 -7.45
-7.98 -8.65 -35.25
-16.57 -7.24 -28.22
-7.30 -12.80 -2.27
-24.32 -27.79 -16.40
-21.58 -11.96 0.36
-6.95 -3.63 -16.95
-11.34 -17.44 -13.32
-18.31 -3.82 -19.48
-3.03 -3.78 -6.13
-21.13 -17.30 -16.01
-7.38 -0.29 -37.54
-23.87 -22.22 -19.67
-15.65 -28.44 -17.27
-13.80 -21.76 -7.07
-13.14 -25.61 -14.21
-6.53 -11.34 -12.70
-47.70 -39.05 -38.76
35.00 27.55 29.17
-8.35 -12.89 -18.69
-33.18 -28.58 -30.11
-33.49 -19.14 -41.31
-17.39 -41.98 -4.17
-33.87 -32.31 -28.94
-16.69 -14.47 -12.69
-37.66 -25.93 -36.87
-20.49 -20.27 -7.75
10.49 4.03 -6.92
-3.63 16.80 -21.56
-3.05 15.84 -27.87
8.74 -25.41 17.97
-21.33 -2.32 -18.86
-2.29 3.35 -27.32
-4.18 -5.28 -34.38
-3.90 -28.18 5.59
-30.42 -24.59 -17.21
-22.13 -31.18 -21.94
-13.59 -18.90 -16.37
-20.46 -11.96 -35.65
-24.25 -34.13 -19.30
-19.04 -24.13 -29.69
-13.45 -18.05 -5.27
2.88 2.63 -47.03
-18.39 -17.00 -29.08
-37.36 -22.63 -12.45
-4.83 4.70 -39.25
12.48 -5.81 -7.79
-41.05 -23.69 -24.05
-39.42 -19.94 -34.42
2.91 3.33 6.91
-13.24 -15.73 -4.07
-0.27 -1.47 -4.91
-19.46 -8.86 -23.49
-12.63 -10.83 -11.35
1.65 -11.08 4.26
-1.69 -2.18 -22.82
-6.45 -18.45 -0.55
-18.13 -3.13 -12.23
-18.52 -18.85 -9.85
-19.76 -19.57 -9.35
-13.17 -19.86 -15.75
-3.46 -9.10 -8.44
-28.67 -6.46 -37.01
-50.34 -16.92 -42.10
-5.05 -18.19 3.60
-27.05 -25.40 -31.30
-123.35 -0.96 -6.15
-0.32 -12.66 0.21
-13.44 -31.20 -5.50
-42.03 -24.06 -17.08
0.00 -0.78 0.28
-9.97 -21.28 -5.68
-42.57 -14.66 -50.31
-39.73 -20.65 -20.13
-0.32 3.47 -10.16
-15.99 -8.86 -11.11
-7.96 -18.89 -0.31
1.81 -9.88 9.32
-6.50 -25.79 -2.21
-2.05 6.09 -27.88
-20.07 -28.44 -13.84
-0.32 -7.77 -11.56
-22.03 -14.74 -30.00
-4.97 -23.37 -6.14
-3.68 -13.86 3.22
-19.41 -14.48 -34.51
-19.29 -25.98 -10.82
-4.16 -20.73 -1.74
-34.82 -36.74 -25.35
-8.50 -6.52 -13.77
-11.54 -6.42 -34.28
-14.70 -14.85 -8.35
2.29 -1.62 5.06
-56.19 -30.71 -12.99
-33.63 -40.16 -23.89
-13.21 -22.64 -15.96
-3.99 2.00 -2.52
-36.93 -28.70 -18.01
-16.54 -16.01 -13.46
-16.69 -18.38 -32.46
-9.75 -9.50 -25.12
-18.45 -12.31 -25.22
-15.82 -10.18 -16.24
-28.15 -10.04 -22.16
43.78 26.49 42.17
-50.00 -43.16 -27.22
-15.13 -21.02 -1.22
-0.64 -2.69 10.68
-28.73 -16.25 -13.56
-5.63 -13.07 -15.31
-4.23 -2.70 -6.09
-9.24 0.96 -32.82
-19.82 -17.70 -8.91
-25.52 -16.78 -13.51
2.88 -0.03 -37.98
-8.85 -20.31 -17.76
-23.83 -25.79 -16.19
-38.66 -29.29 -33.44
-8.78 -3.17 -30.63
-1.37 -21.46 -4.50
-33.09 -24.61 -42.75
-11.97 -15.83 -1.77
-12.74 -6.87 -27.52
-17.69 -8.97 -18.37
-7.03 -26.92 7.08
-48.42 -17.55 -25.04
-44.97 -18.39 -33.87
-11.72 -8.78 -4.38
-13.25 -11.82 -10.36
-6.09 -5.57 -51.88
-22.32 -12.88 -22.33
-8.10 -10.18 -44.17
11.06 -11.97 12.68
-14.98 -18.79 -9.63
-3.99 -26.50 1.81
-2.96 -3.49 -24.89
-15.33 -17.88 -11.94
-9.88 12.18 -24.43
-3.69 0.50 -27.91
0.23 12.40 2.67
-1.13 -13.22 -24.38
-15.42 -15.48 -11.69
-19.66 -27.46 -13.75
-1.55 -32.99 13.59
3.43 -5.69 0.82
-12.30 -17.48 -37.32
2.35 -6.82 4.44
-27.20 -24.80 -23.73
-33.78 -25.49 -27.46
-15.35 -17.75 -10.44
-11.10 -4.35 -3.33
1.73 -6.05 -12.01
-11.40 -20.58 6.03
-5.37 0.33 -23.93
-12.27 -10.48 -10.43
5.95 -21.01 10.64
-1.72 -2.23 -19.99
-6.25 -5.66 -12.91
-0.37 -2.85 -23.67
-23.53 -26.84 -8.56
-9.21 -13.64 1.94
-27.50 -13.95 -34.03
-24.38 -28.00 -6.60
-23.61 -9.34 -12.29
43.67 -27.72 10.19
-15.14 -15.95 -8.47
-11.54 -32.83 -2.27
-4.82 -4.46 -2.06
-25.81 -32.98 -24.08
-15.91 -25.98 -14.73
-20.19 -30.84 -13.35
-16.66 -28.54 -2.55
-20.67 0.60 -41.49
-30.10 -35.09 -15.12
-17.46 -12.18 -25.69
-26.27 -21.87 -35.43
-18.01 -10.24 -33.73
-19.06 -29.35 -14.59
-9.43 -16.69 -6.85
7.42 1.86 14.53
-7.71 -14.87 0.66
-11.79 -12.81 -1.13
-11.29 -4.92 -18.76
-43.52 -13.81 -42.94
0.21 3.38 -4.11
-32.62 -11.88 -25.47
-22.40 -33.99 -7.89
-22.65 -15.91 -23.23
-27.98 -13.41 -23.68
-17.54 -4.49 -26.36
-13.44 -12.03 -22.80
-13.58 -19.08 -17.63
-2.51 -6.90 -0.01
-9.20 1.66 -8.04
-17.08 -7.02 -29.17
-14.18 -13.99 -18.17
-9.35 -16.46 -9.89
-9.07 -35.06 -6.29
-27.69 -3.10 -25.39
-25.70 -40.71 -12.55
-16.85 -46.11 -9.80
-4.33 8.47 -5.46
-7.06 -11.05 -6.78
-0.01 -2.23 3.19
-15.72 -2.78 -23.96
-24.43 -35.38 -10.80
-3.26 4.01 -8.18
4.25 -23.45 11.00
-1.55 0.79 -36.44
-21.89 -17.26 -21.06
-24.31 -40.87 -34.35
-29.55 -21.62 -30.11
-12.04 -5.02 -22.57
-20.57 -13.69 -18.78
-10.93 -4.00 -6.01
6.48 16.28 -8.02
-26.37 -11.52 -27.62
-8.43 -22.65 3.50
-20.35 -2.62 -13.50
-16.65 -0.02 -16.30
-25.39 -35.38 -31.15
9.05 2.44 -10.87
-3.27 3.86 -19.61
-13.71 -8.09 -7.18
-15.85 -14.63 -1.76
-22.72 -20.19 -29.45
-15.31 -9.47 -16.90
-7.59 -2.03 -0.68
-30.62 -26.87 -47.76
-12.45 -29.52 -17.32
-31.26 -24.30 -22.72
11.69 9.59 -4.28
-23.06 -17.91 -9.90
-13.24 -0.10 -23.06
-13.69 -3.98 -30.89
-5.16 0.40 -7.81
-17.44 -4.51 -21.37
58.08 14.04 19.21
-24.34 -34.54 -16.02
-19.39 -18.35 -30.37
-23.38 -28.88 -19.78
-34.28 -41.48 -53.42
-4.81 -12.37 -11.00
-18.61 -23.21 -7.40
-20.46 -24.05 -23.65
-23.69 -11.91 -18.65
-14.16 -23.84 -18.82
-15.29 -5.29 -4.63
-14.24 -16.74 -22.92
-25.98 -16.20 -1.27
-1.36 -1.39 -10.73
10.90 -12.61 7.18
-16.06 -20.01 -16.27
-13.07 -17.55 -20.36
-11.88 -7.22 -18.31
-21.13 -4.89 -14.40
-9.25 -6.00 -1.94
-37.95 -26.32 -29.64
-0.32 -5.44 -0.58
-7.85 -15.47 -8.23
-9.80 5.96 -15.22
-51.03 -26.79 -18.09
-13.28 -14.82 -15.12
-1.01 -3.32 -6.55
-21.02 -22.33 -16.54
-15.49 -7.82 -9.58
-13.58 -6.45 -9.61
-15.39 -28.80 -5.28
-9.49 -22.49 -4.89
-6.90 -10.22 -17.89
-18.08 -8.75 -18.29
-6.11 -4.90 0.86
-34.36 -24.79 -24.63
-3.39 -9.12 -1.15
-11.66 -22.08 -17.25
-8.88 -9.05 -25.01
-4.65 -9.78 -9.47
-8.77 -11.99 -15.59
-17.81 -8.55 -18.51
-15.87 -9.62 -10.13
4.01 5.71 -2.56
-19.33 -34.72 -31.93
-1.11 12.20 -2.48
-15.19 -0.27 -25.88
-11.74 -36.87 -0.74
-26.27 -28.65 -35.55
-11.89 -1.05 -24.93
-33.39 -40.49 -11.47
-8.90 -17.39 -2.91
-20.29 -26.27 -13.20
-17.09 -23.92 -11.22
-7.30 -13.34 2.38
-31.55 -39.70 -20.68
-14.36 14.67 -31.44
-13.80 -2.95 -16.52
12.01 -8.43 15.51
-15.57 -11.96 -23.78
-10.12 4.55 10.64
0.71 1.28 -20.98
22.77 0.77 25.35
-19.62 -1.19 -42.31
-39.17 -37.97 -38.45
-14.22 -7.17 -7.04
-26.64 -17.27 -23.37
-20.66 -27.98 -8.77
-7.99 -1.48 -16.64
-16.33 -11.18 -20.84
1.19 0.23 -21.38
-19.58 -0.19 -1.70
-16.24 -2.26 -20.56
-1.77 0.18 2.77
-7.11 6.71 -18.80
-11.47 -2.43 -20.54
-12.91 1.50 -33.81
-21.75 -5.28 -35.14
-11.11 -3.97 -11.48
-21.10 -27.28 -25.30
-10.32 -13.26 -17.98
-27.07 -1.99 -34.34
-21.28 -54.49 -20.75
-27.11 -14.14 -18.23
-50.01 -11.44 -27.07
10.09 7.20 11.60
-9.75 4.54 -6.01
-18.91 -10.18 -18.39
-16.87 -18.08 -28.24
-21.57 -19.27 -15.06
-23.08 -11.84 -23.38
-25.02 -40.35 -20.76
-9.69 -3.29 -10.64
-4.09 -6.03 5.70
-21.22 -10.78 -19.90
-20.61 -6.05 -32.93
-41.18 -47.32 -36.19
107.85 14.76 20.15
0.43 -24.30 5.22
-22.17 -33.03 -25.17
-20.36 -8.74 -15.94
-2.08 -2.67 -5.40
-10.07 -1.26 -21.78
-21.39 -28.80 -23.87
-8.15 -2.06 -32.89
-17.06 -13.28 -20.60
41.31 35.52 34.31
-19.08 -12.92 -16.48
-8.17 -9.85 -8.48
-24.52 -14.68 -22.15
-21.80 -18.20 -19.42
-13.76 -15.46 -1.81
-21.94 -16.56 -18.14
-20.34 -28.17 -23.38
26.15 20.29 20.02
-7.17 18.91 -20.92
-17.44 -21.09 -19.30
-16.58 -8.16 -16.01
-13.51 -10.97 -12.70
-0.19 -43.46 -0.40
-18.44 -11.62 -20.50
-9.74 -6.13 -6.88
-28.75 -46.37 -26.64
0.32 -5.90 -3.84
-1.32 -18.87 3.72
-5.13 -28.20 10.02
-30.23 -20.41 -28.92
-20.36 -4.98 -18.01
-1.76 0.70 9.11
-19.98 -14.51 -33.95
-25.90 -32.51 -13.53
-15.81 -11.81 -8.80
-20.25 -20.36 -5.93
-14.51 -18.51 -20.67
-7.02 -28.05 -2.32
-5.89 -22.00 -5.90
0.60 -14.69 4.35
-9.42 -25.55 -0.58
-5.74 -41.64 -4.02
-0.44 -1.15 3.76
-14.77 -24.37 -9.92
-3.57 -1.60 -3.98
2.00 -26.83 3.64
-8.13 -1.00 -5.19
-10.28 -25.85 5.29
-13.24 -25.28 -15.22
-5.45 -35.95 3.18
-28.22 -48.28 -24.35
6.15 -12.81 0.77
0.83 -23.52 5.41
-5.56 1.88 -10.23
15.01 9.02 13.83
-5.33 -2.23 -2.26
-8.32 -35.40 -15.49
-10.60 -33.27 5.17
-9.90 -24.38 -10.30
4.71 1.72 8.77
-15.27 -13.10 -13.85
-22.45 -32.12 -8.66
-15.18 -24.95 -18.57
-8.68 -25.14 -13.79
-17.79 0.82 -15.95
-12.40 -29.46 -10.14
-26.58 -43.09 -7.28
-26.72 -14.98 -28.24
-15.16 -18.59 -7.19
5.04 19.96 -7.58
-9.00 -21.58 2.54
-17.39 -17.43 -20.20
-8.49 -17.44 -14.70
1.12 -32.07 7.02
-19.92 -28.45 -17.07
-14.05 -45.47 -13.26
-6.73 -21.18 -2.45
-8.78 -34.47 -9.75
15.23 12.14 17.91
-3.24 -5.04 5.65
0.31 -8.00 -4.63
-4.59 -32.79 -2.98
-6.24 -14.04 -2.06
3.39 -19.76 9.36
-16.81 -29.83 -11.87
-8.27 -11.97 -10.83
-2.89 -14.51 5.15
-39.95 -41.13 -32.56
-11.86 -15.76 -9.35
-14.04 -9.48 1.46
-0.75 -21.66 5.78
-19.74 -37.27 -3.22
-16.20 -11.32 -7.82
-19.12 -36.89 -1.88
-10.50 -28.48 -9.93
9.51 -20.47 19.30
-7.64 -7.60 0.78
-9.94 -40.06 -11.75
-15.83 -26.27 -12.80
-28.17 -6.73 -19.94
7.43 -4.33 10.01
-16.02 -35.74 -15.88
-13.56 -19.96 -17.63
-7.06 -5.44 -26.33
-10.73 -29.99 -6.52
0.57 -45.33 -4.32
-9.54 -26.17 -1.41
-11.23 -12.94 -6.51
-6.36 -0.87 3.04
-14.05 -25.78 -6.84
-2.14 -12.72 -10.15
-15.52 -27.31 -4.77
-12.08 -7.61 -4.15
-2.74 -11.36 3.36
6.31 0.58 -7.20
47.77 47.41 40.20
-6.35 6.17 -9.66
-9.22 -9.97 -23.88
-2.88 -10.80 5.28
-0.37 -10.58 -3.42
-10.29 -9.99 -7.28
-12.04 -8.48 -16.28
-24.04 -7.47 -15.26
-17.14 -10.91 -6.96
-41.47 -31.36 -22.45
-10.57 -29.95 3.73
-10.51 0.65 -13.77
-20.23 -15.40 -27.42
-5.04 -0.31 -3.42
-51.58 -42.74 -30.00
-15.08 -15.50 -14.49
-22.80 -38.25 -13.44
-29.40 -31.87 -21.44
-15.68 -51.15 -7.62
-31.07 -26.04 -5.82
-6.33 -35.36 -4.76
-24.92 -42.37 -27.29
-11.14 -44.22 -3.34
-21.47 -30.98 -12.87
-12.34 -31.52 -13.52
-42.39 -27.26 -11.35
-16.63 -27.74 -8.95
-3.46 -14.37 8.00
-9.84 -13.39 -3.00
-4.00 -13.41 -6.13
9.85 -23.83 9.26
-11.81 -46.17 -15.19
-20.29 9.59 -8.87
-10.46 -26.38 -9.04
-43.64 -1.87 -13.78
8.06 -18.02 13.15
-16.74 -14.93 -9.10
1.50 1.97 0.05
-7.21 -13.25 -19.11
-2.79 -23.77 7.58
-8.69 -12.42 2.21
-9.69 -20.63 1.56
-25.38 -43.20 -21.89
-8.77 -6.17 -9.68
-13.64 -24.29 -12.63
-14.98 -18.36 -31.50
-7.27 -30.31 -2.97
-11.84 -34.82 -6.70
1.64 -16.33 17.66
-0.58 -13.22 -0.06
1.61 -12.99 0.86
5.21 -5.98 5.41
0.47 -20.76 5.16
4.83 -7.74 9.98
-11.71 -5.74 -14.01
-36.28 -10.87 -17.28
-13.16 -34.07 -5.63
-8.66 -27.55 -0.29
-3.92 -24.15 1.22
-10.83 -28.18 -0.58
-4.34 -33.71 -8.86
-7.36 -8.47 -14.66
-9.37 -29.78 -6.02
-10.94 -6.38 -11.74
-31.04 -12.84 -31.87
-11.57 -18.15 -6.05
-0.12 -14.15 -4.69
-9.01 -15.02 5.93
2.38 -16.64 10.91
-18.99 -17.37 -16.02
-11.13 -32.03 -17.39
-9.79 -32.75 6.79
-6.87 -25.91 -15.72
1.10 -12.74 -1.85
-2.90 -14.82 -5.68
-15.44 -32.80 -7.92
-0.19 -11.59 -3.38
-26.49 -32.74 -15.50
-2.40 -34.13 -3.30
-11.31 -22.49 -22.60
-8.34 -34.69 -10.72
8.29 23.84 -1.88
-9.09 -34.32 -6.38
28.43 43.02 -9.38
1.15 -6.39 4.55
-12.85 -19.05 -13.94
-10.69 -15.38 -26.82
-8.33 -28.78 -8.66
-8.29 -18.04 -7.87
-5.51 -32.10 2.97
-2.68 -13.93 1.32
-12.79 -25.07 -10.70
-1.70 -29.98 0.06
-13.38 -39.37 -5.17
-9.78 -8.46 4.82
-13.68 -27.80 -14.67
-8.48 -32.89 -2.69
-16.06 -32.03 -15.47
-6.68 -17.92 -3.63
13.58 11.82 22.42
-0.13 -34.96 10.78
12.63 24.48 -1.15
-20.01 -19.96 -9.99
-6.52 -25.54 4.04
-3.53 -4.31 -6.21
0.34 -19.72 -0.09
-15.04 -11.89 -15.31
-24.56 -38.23 -18.91
-26.42 -23.71 -28.69
-5.33 -8.11 4.00
4.34 -25.81 13.68
-16.74 -13.66 -14.98
-14.19 -21.01 -8.38
-2.10 -13.92 4.65
-15.21 -15.33 -17.89
-0.82 1.24 -4.42
-16.01 -38.72 -21.39
-14.89 -23.53 -12.28
-8.37 -35.18 -7.37
-5.47 -5.22 -2.91
-14.04 -26.54 -12.60
-0.97 -28.05 -2.99
5.94 14.71 -3.19
-10.98 -8.36 -3.91
0.43 -1.38 -4.24
-2.82 -17.02 -4.96
0.42 -32.49 6.60
-6.60 -22.63 -11.63
-23.41 -25.48 -21.71
-6.09 -27.00 -5.49
-21.04 -34.97 -13.04
-43.40 -12.91 -25.92
-2.85 -6.09 4.55
-15.15 -37.25 -16.35
0.77 -31.20 -3.09
-27.55 -23.78 -25.43
-2.85 -27.13 -7.00
-16.90 -11.77 -3.40
-64.78 -37.76 -29.51
-19.90 -43.86 -15.88
0.40 0.44 -7.56
-13.22 -18.83 -17.27
-4.66 -16.75 3.97
2.71 -4.75 -5.78
8.86 -10.80 12.15
1.04 -15.13 4.38
2.69 4.27 1.20
-13.39 -22.46 -0.08
-24.84 -18.70 -26.84
18.93 1.72 41.63
22.38 1.79 47.74
24.33 35.09 14.39
-11.85 -11.62 -6.67
-3.53 -23.68 -4.21
-8.99 -8.34 -4.47
4.64 -10.32 -3.01
-7.41 -32.09 2.37
6.27 -6.12 -3.83
3.09 -9.36 -7.77
0.12 -15.09 1.44
4.52 0.88 3.76
3.45 4.42 -4.84
-3.08 -4.66 -8.53
11.39 10.96 2.98
6.26 -22.02 8.74
-56.57 -13.53 -8.58
-7.19 -15.45 -4.46
-6.42 -2.16 0.81
3.57 -22.80 -0.33
6.96 -23.41 2.82
-4.93 -11.71 -10.51
-6.17 -9.32 5.40
16.00 22.41 23.16
14.33 7.67 2.43
-4.42 -25.37 -3.01
14.00 19.69 25.96
-4.18 -8.11 0.26
25.69 9.96 31.29
-8.60 -0.24 4.49
16.49 5.79 14.44
-15.74 8.35 -0.80
-9.93 1.90 -0.44
27.74 9.07 27.64
11.13 11.72 20.57
4.87 10.07 -1.71
31.34 7.01 32.62
7.70 8.06 20.71
17.40 8.81 -0.82
11.04 13.53 10.77
25.85 39.08 29.60
33.57 41.48 29.52
13.50 15.13 7.85
30.88 50.61 43.79
22.37 12.96 17.10
26.62 31.86 25.99
18.97 54.69 33.75
16.07 31.01 22.99
17.69 32.67 14.89
40.59 53.38 38.18
33.00 41.68 26.44
27.45 44.67 27.30
27.18 59.73 28.40
20.80 19.98 17.02
17.92 -7.81 18.93
17.34 29.75 12.45
23.19 42.80 20.98
43.86 48.27 38.34
13.15 13.44 1.09
17.32 43.72 22.88
29.14 37.43 18.88
32.92 53.14 30.13
16.67 48.50 10.01
35.22 47.10 31.15
27.37 24.40 32.97
30.71 50.79 30.31
21.28 19.07 28.56
34.83 35.65 21.85
27.49 47.70 24.87
23.82 55.73 28.71
35.42 57.23 35.80
20.68 34.51 19.14
27.54 28.46 23.30
18.62 22.12 18.27
10.74 22.89 6.36
16.04 45.70 24.98
26.29 59.91 17.05
17.59 9.68 21.30
42.58 46.56 31.39
20.23 26.59 19.04
30.22 50.37 37.99
20.85 29.69 10.43
19.74 27.31 26.81
18.85 24.67 9.18
13.34 19.60 20.60
29.18 34.84 34.01
22.73 50.82 36.65
20.69 29.84 31.34
31.77 47.27 25.25
26.42 36.59 27.28
30.81 32.22 33.37
26.96 47.92 34.95
12.93 38.18 -5.82
27.66 38.27 23.00
22.62 47.89 9.74
27.01 31.08 33.37
27.53 46.28 25.92
34.88 8.35 27.92
20.04 15.63 10.81
34.64 65.12 31.69
24.39 55.85 20.94
18.15 25.14 19.80
26.68 36.08 19.83
21.32 23.59 39.09
26.83 21.70 18.29
21.63 54.03 6.22
17.30 20.58 20.71
38.49 59.68 38.73
10.88 24.29 19.57
18.77 28.12 20.87
-13.70 -9.60 -10.37
6.59 9.26 1.25
-4.70 2.99 -18.43
-3.38 7.73 -15.14
-5.20 3.10 -13.33
20.65 27.47 9.60
1.46 0.62 1.48
18.32 11.57 17.72
2.08 11.87 -7.05
6.00 2.62 -6.62
1.56 9.13 -6.31
5.97 8.09 6.18
-1.04 0.34 -15.49
10.78 12.53 18.34
2.45 8.40 1.08
-1.17 1.60 -12.85
-6.70 -4.24 -19.17
17.92 16.26 4.79
-2.30 -0.22 -15.17
9.52 4.00 -4.03
7.76 -1.43 -0.01
7.47 14.26 2.45
15.55 22.30 12.08
-0.10 -2.78 -2.97
-8.43 4.79 -7.36
3.25 7.17 -9.81
-1.98 2.49 -17.52
2.49 3.78 -8.32
1.63 8.40 4.94
6.62 8.29 -3.19
4.31 15.84 -0.99
11.15 27.89 -0.57
0.92 6.03 3.53
6.55 8.28 -2.08
18.65 5.55 11.98
-3.14 8.40 -15.20
0.77 8.40 -16.72
27.91 13.81 0.44
-5.55 5.87 -6.36
4.21 -2.56 5.06
6.48 6.50 -2.14
1.73 8.40 0.02
-5.69 -5.93 -4.41
-6.29 9.33 -34.46
6.15 8.40 -2.67
2.67 8.40 -9.79
-6.09 -2.43 -11.81
3.29 8.40 -5.02
7.82 -3.54 11.86
7.00 7.09 -5.87
2.11 9.99 7.44
5.41 4.75 -1.34
5.68 8.40 1.52
3.51 4.96 -12.07
0.91 8.40 -11.25
-0.52 -3.79 -3.82
5.85 11.09 -1.80
8.62 13.10 4.85
-15.94 3.58 -35.93
3.58 3.79 2.59
17.98 7.36 22.76
19.64 17.31 24.12
-7.38 17.03 -16.15
-1.83 17.09 -15.33
-7.08 -14.75 -2.73
29.00 33.01 25.01
10.85 4.88 17.02
3.42 1.55 4.86
5.01 8.01 6.42
-3.41 1.30 -8.08
3.01 9.10 1.65
11.23 7.44 15.43
0.13 4.24 6.69
3.98 18.50 -8.08
13.55 7.11 0.58
0.79 12.21 12.87
6.03 10.21 -3.58
11.44 11.81 35.77
4.23 9.62 5.26
-1.44 15.81 -21.48
6.50 -0.34 -2.69
3.78 -1.72 -7.06
7.19 12.09 15.61
2.74 -5.26 -0.57
4.36 5.21 10.88
4.29 8.40 9.47
5.23 12.12 1.41
16.71 14.43 27.22
4.61 2.24 4.39
3.80 8.40 -3.89
4.72 5.81 6.42
18.35 28.59 17.77
3.31 18.50 -9.49
7.20 9.75 8.44
13.52 9.00 18.06
13.62 29.61 6.69
3.63 7.40 -5.66
0.43 17.86 -6.55
34.58 25.65 26.92
16.16 22.70 17.11
3.89 9.81 -0.84
11.28 8.24 19.69
8.36 8.63 13.74
6.55 2.26 9.87
16.05 25.30 -6.11
18.61 17.07 3.43
17.60 7.01 11.17
15.26 12.93 20.31
4.02 9.21 0.80
3.06 20.62 -5.84
7.33 13.49 -0.98
-9.63 -5.02 -19.98
8.26 4.63 8.30
14.40 10.60 18.82
12.31 19.01 16.27
37.14 31.60 45.94
0.85 8.40 -4.48
5.91 17.32 -0.28
2.13 8.40 -3.67
7.66 9.35 12.78
6.06 8.40 -2.56
4.17 8.40 -1.03
5.62 -25.73 3.21
0.30 -6.77 4.15
2.24 14.75 -8.69
11.80 -9.60 -7.97
53.40 30.70 25.71
3.01 -0.74 -4.82
0.10 -18.72 4.27
18.93 20.37 -0.65
-19.23 2.59 4.00
4.13 10.93 -4.46
13.69 3.76 20.18
21.23 -14.28 10.95
20.28 29.47 17.30
17.20 -10.46 9.08
0.26 0.56 3.24
29.13 17.55 12.99
6.39 -10.25 -11.22
8.92 -8.20 -0.05
14.09 -4.45 -0.31
-1.26 -17.01 -7.96
21.41 4.52 12.82
2.15 5.71 -4.64
7.90 4.86 4.18
2.81 5.11 -0.87
4.17 -7.35 -7.87
6.49 -0.07 -8.24
13.15 6.83 8.38
18.67 27.40 3.18
8.33 6.57 1.77
2.59 1.06 -5.13
10.51 -7.33 7.24
10.77 7.08 4.37
19.23 22.22 15.05
-1.37 5.48 0.32
9.69 12.89 7.26
-8.03 -12.71 -6.16
9.24 4.33 10.15
9.90 -0.89 4.44
3.02 7.87 -8.00
8.24 -1.11 6.48
7.47 2.33 1.72
-4.63 -16.64 -9.71
6.89 2.51 -2.24
9.58 17.63 -1.34
3.33 3.25 2.23
13.64 -9.90 14.71
7.80 7.40 -5.86
4.18 -7.47 3.46
22.67 13.83 8.16
28.90 7.83 5.26
5.35 1.82 -3.41
4.79 10.46 -8.17
13.52 18.39 7.45
11.25 5.11 -2.30
3.63 -4.34 -4.19
-8.24 -5.45 7.40
5.37 -12.09 -2.31
-5.09 -3.10 -3.64
8.50 1.23 22.28
14.02 22.52 32.24
23.63 32.44 11.78
5.35 30.86 -8.50
13.87 -1.01 20.15
22.43 9.56 22.95
18.35 7.15 27.64
11.05 2.54 4.70
10.63 10.36 11.49
32.21 32.27 19.89
19.82 -8.01 19.10
6.59 1.69 7.21
42.38 17.76 25.15
11.05 -11.40 -10.08
18.97 27.69 27.65
29.21 25.62 29.30
18.37 7.65 28.08
20.40 23.59 19.60
40.34 28.72 31.38
24.15 -4.76 13.52
26.38 19.18 39.67
21.73 14.26 31.46
24.24 24.81 29.70
22.64 19.07 24.71
12.13 17.64 26.97
25.45 4.22 23.97
14.47 -13.05 14.39
21.36 14.10 22.62
17.16 -20.19 15.89
10.59 -16.40 3.66
42.69 26.90 58.34
17.89 -11.95 8.22
19.51 23.86 13.85
14.51 -2.92 6.44
5.09 -15.87 24.93
28.03 26.45 35.55
41.45 46.36 41.37
23.64 28.51 37.27
47.13 23.80 43.53
6.69 -12.20 11.63
10.44 -3.28 16.67
16.73 19.90 20.29
18.51 6.29 31.34
11.99 -7.05 17.42
8.13 -18.36 19.73
17.62 17.24 31.41
31.19 24.73 41.94
32.07 9.55 22.61
32.17 15.42 31.26
1.90 -14.10 13.71
5.28 -27.69 14.83
17.33 5.96 22.94
3.73 5.20 -2.04
19.87 2.97 22.37
20.71 16.92 35.35
20.83 24.87 35.35
11.39 -7.11 14.98
33.65 22.32 30.10
23.03 2.03 10.75
-4.86 -29.21 3.14
11.79 -2.99 12.26
17.60 3.64 22.17
40.37 31.72 40.14
18.81 1.51 27.95
17.80 11.83 23.36
26.34 17.22 28.21
17.05 19.65 32.01
17.15 18.51 24.22
18.28 16.84 22.01
0.50 -23.42 3.75
21.65 11.15 14.62
38.16 14.83 41.99
25.55 29.65 30.46
35.51 36.22 26.47
23.51 5.96 25.62
34.13 25.74 38.09
30.45 28.28 26.39
4.72 -24.65 17.37
39.20 23.47 37.01
31.60 22.47 27.93
30.51 18.17 34.02
61.80 -5.59 15.69
28.17 4.32 20.86
12.67 -1.00 22.70
25.58 18.59 29.03
16.56 12.94 28.79
31.83 8.20 43.70
21.96 29.75 38.03
25.05 -0.91 24.53
17.27 15.21 27.82
10.00 2.71 -9.86
33.69 36.97 33.61
36.91 41.15 30.95
15.06 -0.10 21.61
9.81 -32.44 16.61
25.48 16.35 28.51
10.87 -6.49 11.37
9.52 6.65 5.86
15.05 0.74 27.10
-1.58 -11.59 21.09
14.79 1.65 23.03
6.17 -5.26 12.51
9.41 -16.23 18.89
19.82 9.79 16.74
2.85 -0.17 16.75
3.49 -13.67 4.37
29.11 28.27 38.04
10.43 2.48 14.72
22.61 20.37 30.46
32.23 23.62 34.57
18.92 17.50 18.56
8.23 -3.32 13.30
34.81 11.05 36.88
28.03 17.35 35.26
39.16 -0.32 34.55
55.55 33.34 38.12
55.50 21.15 31.89
35.61 25.67 35.18
24.31 26.34 32.03
17.46 9.76 14.73
27.91 24.52 17.91
12.60 -13.61 17.56
16.71 -0.20 21.87
14.89 9.89 18.02
14.68 1.06 14.91
39.31 57.38 34.09
15.42 21.50 20.96
10.31 -3.22 11.84
29.80 34.68 30.82
8.32 -6.21 11.42
11.69 -3.13 22.84
6.27 -3.92 20.63
9.90 -5.06 23.11
8.98 -0.28 11.61
2.05 -21.31 -1.98
22.47 21.01 17.47
12.25 5.31 18.67
5.21 3.72 1.98
7.07 -2.64 5.61
27.00 5.73 39.79
3.23 -7.81 18.13
11.88 -5.08 7.91
57.13 20.12 26.82
9.88 -16.32 20.52
19.31 -7.93 24.06
19.27 4.89 28.29
16.16 24.24 18.58
12.01 -0.51 18.38
32.17 29.17 18.12
16.39 2.69 26.40
15.34 4.55 29.33
14.97 9.84 21.96
22.17 19.72 34.16
43.54 36.63 36.95
38.90 41.64 51.30
30.94 26.34 30.52
38.36 29.93 33.94
31.15 31.08 38.27
6.15 -14.38 7.65
9.96 3.44 20.48
28.14 24.11 38.20
5.43 4.39 10.18
14.60 3.22 8.18
19.06 23.06 3.27
32.45 19.83 26.27
14.70 -13.43 8.49
25.66 34.06 29.24
14.67 11.33 9.70
3.53 -13.01 -5.41
31.43 38.04 33.49
41.76 14.46 27.01
25.73 25.50 24.31
18.45 3.53 17.90
7.14 -2.12 26.33
21.63 15.57 37.66
29.75 38.93 36.44
9.32 -14.50 13.08
19.25 11.44 24.53
24.33 28.06 24.10
17.55 6.03 23.75
14.04 -8.12 15.54
27.86 20.75 31.74
31.97 34.91 44.41
32.44 37.96 37.90
11.33 -8.70 16.26
28.14 26.76 30.71
30.57 36.90 43.53
38.14 36.59 35.34
-2.90 -22.49 -2.93
35.18 34.73 47.98
30.92 -0.06 26.84
21.09 20.86 24.08
32.18 25.77 31.24
34.42 33.97 33.55
17.01 -12.29 16.28
11.92 -23.00 3.01
19.69 17.84 11.21
24.44 16.97 38.03
15.09 17.44 19.46
13.20 12.42 11.84
18.54 17.23 24.64
7.82 1.89 12.76
7.82 10.10 26.52
11.85 -2.43 23.53
35.71 45.02 20.54
23.42 12.02 22.98
22.23 8.78 15.96
26.30 23.14 20.47
30.34 25.83 32.54
25.50 15.21 24.40
8.17 -3.65 19.80
25.38 31.45 29.35
20.27 26.98 21.33
44.29 41.47 39.60
15.45 -0.47 21.46
25.50 39.54 26.73
1.90 -23.46 9.40
30.85 41.76 45.16
1.87 -6.12 -26.77
14.99 16.17 29.81
0.68 -21.96 16.98
23.67 21.81 32.99
40.88 12.99 25.27
16.21 -21.78 14.85
5.22 -9.19 7.27
19.83 4.04 19.09
6.81 1.19 7.41
19.61 3.57 28.09
13.70 -8.00 10.77
10.01 8.44 25.50
21.50 -7.76 19.20
12.56 0.32 13.39
20.99 19.63 20.64
14.29 13.87 13.24
21.37 6.88 25.27
26.14 3.46 18.81
43.00 29.89 28.15
7.41 -14.02 -12.56
37.57 41.94 32.72
41.06 29.38 30.60
17.22 10.33 31.50
16.32 7.20 2.08
11.82 6.68 13.72
9.35 -3.79 17.20
13.21 5.18 9.14
30.86 28.76 32.43
39.43 44.95 41.31
26.59 24.86 25.85
26.30 29.13 30.59
0.37 -16.47 18.23
8.54 -2.56 0.92
8.14 -6.15 9.66
-5.64 -2.71 0.14
18.59 10.40 21.79
-1.24 6.70 -23.09
-1.60 -5.74 0.84
6.07 1.52 6.95
-1.95 -16.14 1.58
20.49 19.26 15.12
-5.54 -3.90 -5.73
4.80 -3.30 10.09
1.34 -9.56 4.99
15.28 -1.49 10.68
12.24 5.20 2.12
18.01 13.82 18.84
-8.98 -18.99 -7.81
10.61 6.84 3.48
3.25 -15.83 12.05
9.62 4.41 9.08
18.00 19.60 12.58
25.62 10.92 30.03
0.73 -2.95 13.75
21.86 9.58 24.10
19.11 12.88 15.40
-0.37 -3.92 -2.99
3.25 -0.37 -6.06
0.09 -7.15 6.90
14.06 3.93 14.07
12.36 -2.27 20.19
-7.29 -5.29 -23.89
5.30 -10.95 5.32
8.10 -7.31 3.56
2.40 -9.06 -13.01
-0.36 -11.30 13.99
7.61 -10.95 7.12
9.51 12.72 12.27
-3.45 -9.66 -6.33
-1.15 2.22 -17.70
-9.21 -2.58 -7.40
9.41 -6.21 4.82
6.73 -7.95 12.46
6.65 8.88 -13.60
19.38 10.57 12.68
-2.16 -16.02 -3.67
7.84 -2.86 12.47
-4.48 -1.57 -12.46
32.19 -0.28 31.50
11.77 0.74 16.40
-4.07 -11.59 -3.49
5.24 -15.55 9.98
9.38 -3.22 8.72
6.50 -1.31 1.33
13.99 6.86 12.60
8.79 -2.40 12.43
8.16 8.04 0.32
1.43 -6.77 6.63
1.41 -10.16 11.70
21.73 10.20 25.14
-8.99 -18.43 -8.01
5.41 -4.27 -11.39
-0.17 -1.43 -11.13
-11.45 1.45 -17.15
13.76 1.97 11.68
-1.24 -2.71 9.23
8.40 8.27 7.92
17.92 4.85 25.51
3.15 -8.30 7.61
1.01 3.24 0.28
-5.61 -13.36 -4.49
-10.88 -16.97 -17.22
5.73 -3.36 8.79
12.15 -18.76 24.77
3.71 -9.55 -0.19
0.12 -4.41 -11.12
-3.01 -11.87 4.87
-5.40 -8.44 -1.10
-5.48 -21.76 -6.82
13.95 27.48 1.06
-6.42 -3.37 -16.75
15.28 -4.44 19.65
13.57 -1.26 22.43
26.18 2.34 17.08
7.98 -10.52 13.31
0.01 3.04 -15.65
6.95 -14.54 14.76
3.74 -0.85 8.78
-5.07 -6.11 -20.43
-7.22 -18.22 2.18
-2.25 -9.30 -1.89
2.80 -0.93 2.89
-7.41 -8.76 -5.05
8.69 -6.30 11.36
18.08 10.89 9.92
3.00 -10.00 3.86
2.59 -6.16 1.50
23.74 7.45 30.76
1.41 -5.50 2.30
-0.30 -15.73 1.21
22.15 7.66 23.39
3.88 0.09 -3.49
9.15 2.69 10.10
14.02 3.17 21.75
13.90 -25.76 25.56
11.01 7.64 8.55
3.31 10.31 2.79
10.36 -5.32 13.51
13.20 4.88 13.53
6.06 7.35 -2.56
14.34 12.27 4.85
14.74 0.15 8.05
14.51 -4.59 16.27
1.26 -1.49 -1.08
12.70 13.41 -0.53
12.94 12.44 14.68
15.01 26.94 4.10
10.96 22.18 4.47
13.52 -30.16 9.69
1.83 -17.22 4.22
0.63 -8.14 1.87
4.04 -6.76 3.33
13.39 -6.70 12.50
1.90 6.39 -18.62
-5.85 -8.10 -26.50
3.02 -4.01 2.31
5.46 7.44 -17.94
12.71 3.92 19.41
15.16 -2.09 18.00
4.78 4.00 5.28
10.54 -2.53 14.16
3.26 5.82 -6.06
-4.43 -8.85 -2.47
-13.60 -19.69 -19.32
2.00 -6.28 12.34
21.94 5.59 15.56
11.32 -2.74 22.83
22.17 7.99 22.79
-5.09 -12.46 -0.59
-7.12 -14.10 -4.80
20.18 29.10 1.80
6.32 -0.71 10.07
13.44 2.84 13.87
-5.34 -13.97 6.57
3.22 5.28 -0.09
8.35 -11.91 11.22
0.48 -7.94 0.96
34.52 15.84 39.65
1.05 -7.52 5.68
-1.10 -6.03 -4.83
3.92 7.89 -6.16
12.92 1.09 14.56
6.58 -1.01 2.14
-0.43 -16.90 0.73
0.54 -1.13 13.10
10.70 -5.04 8.96
29.27 14.97 26.54
-9.75 -16.08 -9.18
3.09 -11.75 -0.80
4.45 7.74 3.35
-1.80 -9.01 4.01
-3.38 -14.37 0.56
0.68 -4.13 6.30
2.59 3.65 3.61
6.22 -10.95 3.79
8.30 -2.41 16.28
6.11 6.32 3.61
18.45 2.48 27.37
4.19 3.63 5.41
7.73 0.08 -1.69
-5.66 -11.33 -11.27
7.85 -3.18 3.00
9.71 -2.50 9.74
10.56 3.24 11.26
8.64 -10.95 14.79
1.43 15.92 -6.17
4.16 -2.34 3.24
8.60 -8.94 6.59
-1.99 -3.39 -1.95
7.66 -0.52 3.79
19.20 2.47 17.21
11.00 5.30 16.72
9.62 -3.05 12.00
-8.59 -15.84 -2.84
11.40 8.66 8.82
17.06 22.68 31.48
26.98 31.38 19.18
37.08 40.90 26.52
24.33 34.33 10.34
22.33 30.61 5.22
13.59 13.44 7.15
31.21 37.58 20.50
21.05 12.82 9.14
35.39 41.83 17.55
20.11 16.40 16.10
21.72 30.24 16.55
17.68 23.77 7.32
31.94 19.31 27.52
23.74 29.00 19.39
33.28 45.42 27.96
18.46 22.51 1.86
36.13 42.96 24.96
28.62 25.31 22.38
14.98 18.93 19.17
24.47 35.29 27.28
9.91 -4.94 -6.13
16.01 28.35 0.38
30.29 28.76 29.36
25.75 11.35 30.33
10.17 -13.02 21.32
15.59 14.04 14.01
3.08 6.61 -12.03
16.19 3.43 20.04
-4.97 -4.89 -3.53
-11.39 -1.72 -28.74
-0.92 4.50 -16.90
-14.51 -6.92 -43.77
-8.68 6.29 -35.00
-4.39 3.27 -29.51
8.78 7.97 -10.97
-11.54 1.61 -36.25
-15.18 1.42 -28.42
-10.06 -1.20 -35.54
4.00 4.89 -12.31
8.50 8.13 -18.12
-10.06 7.57 -26.18
-8.31 -2.51 -9.31
-3.47 -0.69 -29.45
-5.88 2.34 -25.07
-4.60 -0.62 -18.33
-4.45 20.64 -32.95
21.15 30.58 1.52
-8.95 6.33 -37.78
-16.89 2.30 -36.54
-9.37 1.46 -31.30
-0.36 3.27 -16.50
-7.76 -3.48 -31.06
0.61 9.77 -17.68
3.89 18.17 -3.66
-2.57 -1.41 -12.54
-8.72 3.48 -39.36
-10.15 2.79 -33.31
-7.91 -1.20 -11.91
-6.65 6.57 -21.62
1.00 10.32 -12.93
4.11 24.03 -27.43
-3.08 5.58 -22.27
-17.17 -6.24 -38.89
7.33 1.10 -17.11
7.08 21.39 -23.98
-5.49 0.86 -26.77
-9.79 2.83 -18.35
5.29 11.83 -13.66
-4.19 4.94 -16.63
-11.00 -0.02 -37.42
-8.99 -1.88 -41.61
8.81 12.70 -11.74
-9.02 5.70 -24.42
-1.36 6.30 -33.04
-10.52 -2.07 -21.56
-0.22 0.58 -12.34
-8.52 -3.81 -39.32
-1.33 3.95 -15.91
-1.36 2.39 -17.05
-9.43 9.59 -24.20
-9.92 5.58 -38.68
-8.27 4.52 -31.07
-4.83 -6.35 -18.89
-0.38 -0.85 -13.04
-7.99 -5.89 -21.97
-9.13 11.58 -13.79
-7.13 1.63 -33.98
-0.70 -4.31 -10.34
-8.38 -1.69 -32.22
-6.61 8.04 -32.55
-9.29 -9.05 -31.31
6.13 18.69 -3.06
-5.71 8.40 -25.34
-5.73 -2.95 -33.64
-12.75 0.89 -26.61
10.01 32.48 -25.25
4.97 9.90 -7.80
-0.92 -5.22 -22.00
0.66 6.37 -31.42
-6.99 13.62 -20.61
-3.31 3.06 -31.61
-8.36 -2.51 -26.08
-5.39 4.81 -24.20
-3.86 -0.81 -25.01
3.25 8.41 -12.11
0.37 17.31 -18.46
-2.70 -0.37 -11.79
-1.14 2.93 -12.41
-11.41 5.70 -35.76
-5.17 6.77 -33.57
5.15 7.53 -16.14
-7.89 8.54 -29.79
-6.95 8.37 -15.67
-4.79 -8.21 -26.95
-6.99 7.36 -24.08
-9.62 -3.06 -15.84
-13.58 13.59 -22.45
-23.74 -7.89 -31.64
1.35 1.21 -19.94
6.74 8.40 7.35
-9.12 0.37 -34.71
9.21 29.26 -40.34
-21.90 -10.28 -35.07
-0.23 4.96 -13.78
-2.56 -1.25 -10.33
-8.72 5.18 -42.25
-17.94 -7.47 -35.88
-2.82 15.01 -19.53
1.45 1.12 -8.69
-7.96 6.90 -41.81
-8.64 1.12 -26.95
4.41 7.14 -16.74
4.07 5.93 -27.36
-3.91 13.00 -22.97
-7.55 -5.79 -21.54
-13.37 -10.48 -20.89
-2.82 -0.32 -42.81
-25.61 -17.86 -42.10
-7.37 2.31 -41.86
1.22 10.41 -42.70
-14.20 -11.87 -30.41
-9.74 9.03 -25.39
-13.80 7.16 -31.51
-1.90 0.19 -41.70
-12.51 5.88 -27.56
-12.51 -5.92 -20.57
-7.40 0.36 -27.48
-5.88 -2.91 -29.42
-3.54 2.43 -27.84
-2.62 5.15 -21.47
-2.94 6.97 -19.72
-12.59 -4.65 -40.22
-0.37 7.66 -16.29
-18.04 -16.04 -0.22
24.82 24.33 22.04
-18.73 -7.73 -9.75
30.91 29.18 37.58
-20.62 -21.51 -8.22
-8.96 -0.57 -9.86
-25.30 -7.25 -19.18
-3.15 -6.85 8.34
-17.85 -12.01 -17.26
-0.80 -7.10 3.99
5.72 2.87 8.88
6.20 10.63 -2.92
-18.29 -5.74 -1.17
1.19 -2.69 4.71
7.25 1.01 5.96
7.33 12.33 2.42
9.78 12.66 4.28
11.39 16.27 11.83
12.60 18.78 0.19
7.06 24.17 -6.73
6.92 -4.91 -2.07
-6.01 4.74 -19.91
9.09 8.54 8.51
6.02 8.47 -10.79
10.65 10.40 -8.68
3.02 1.87 -0.35
3.85 -0.11 -1.84
-16.11 -0.01 -5.30
1.20 11.67 0.18
5.49 4.01 7.09
10.02 7.43 10.86
13.90 14.01 16.64
9.43 5.99 -1.03
2.78 4.14 -16.82
6.58 5.73 2.82
-5.78 -3.94 2.28
6.12 6.62 -0.89
1.85 15.69 1.56
-2.83 7.28 -11.48
-3.23 -0.07 -1.27
12.25 8.60 -4.53
5.78 5.78 -28.32
0.53 -2.18 -6.60
10.18 4.59 4.52
5.64 4.27 1.20
-6.44 -7.66 -19.44
-1.46 2.70 10.87
-1.83 6.45 -27.76
6.50 1.92 6.31
3.19 -0.18 8.02
9.90 16.75 -1.23
-3.11 -4.32 3.55
-0.32 -7.68 -1.76
7.23 4.48 -3.50
3.07 13.05 -16.10
-9.04 18.05 1.46
6.46 16.41 -23.16
-4.76 2.66 -17.76
8.95 -0.50 8.28
-7.18 -17.41 -26.05
-6.89 0.15 -10.04
1.46 3.46 -13.52
-10.45 -2.13 -24.46
16.01 15.08 1.53
1.12 4.20 1.65
3.62 4.96 7.18
20.20 26.17 -28.45
4.44 13.25 -1.75
-0.11 -6.80 -8.78
-5.76 0.45 3.34
10.09 5.59 9.99
1.14 14.61 -7.70
4.11 1.70 2.31
4.99 5.72 -6.06
13.84 18.85 -4.53
4.91 5.73 -48.94
-4.50 -7.47 -2.13
27.33 29.01 12.89
28.30 12.55 15.29
32.27 18.20 13.41
16.71 13.70 -0.62
27.40 26.55 19.07
34.52 14.73 22.42
21.60 32.59 25.10
15.14 19.47 9.12
19.50 17.75 -3.15
28.02 25.02 12.47
28.49 33.15 19.02
45.19 28.02 42.97
28.52 12.99 11.08
3.73 8.72 -14.68
9.10 -39.84 12.26
0.59 -9.17 11.55
-16.08 -40.15 -13.82
-21.64 -43.97 -22.37
-15.30 -3.45 -11.01
-2.68 -22.09 0.46
1.14 -31.29 7.53
-5.76 -28.20 -3.23
1.83 -0.56 10.15
-3.57 -18.12 2.67
-7.29 -8.89 -19.28
23.48 12.71 20.05
31.85 42.24 28.87
24.87 41.72 30.26
-15.66 -22.21 -19.03
-15.40 -28.75 -25.12
-20.19 -32.75 -18.21
7.49 1.99 4.19
-10.02 -14.88 -12.06
-11.69 -44.11 -16.69
-12.74 -7.51 -22.83
-11.45 -41.14 -7.46
3.54 -21.66 7.94
-15.22 -48.85 -12.75
-3.10 -8.38 -13.85
-1.85 -29.73 7.51
-1.72 -24.31 1.92
-8.30 -33.66 -1.24
-2.95 -14.18 1.84
-16.86 -24.97 -16.70
-7.99 -23.71 -13.61
-14.57 -16.39 -24.05
-7.42 -22.34 -14.76
-9.29 -6.24 -5.45
-11.37 -14.37 -18.16
2.68 -3.13 -5.84
20.59 11.11 29.99
23.45 9.37 2.86
6.49 -1.46 2.46
-3.50 -8.11 -6.71
-5.36 -17.91 -4.02
27.39 25.22 -1.38
16.43 21.38 -2.34
-0.90 -9.56 -9.47
22.77 28.36 1.49
-12.45 -10.02 -2.10
-0.96 2.32 -9.60
8.16 -9.46 -2.32
5.93 0.59 3.16
15.78 5.84 -5.72
17.74 12.30 8.97
-4.84 -17.84 -8.30
14.37 -4.72 12.44
12.11 3.86 10.90
2.69 1.51 -4.09
11.40 -3.22 11.47
9.86 9.47 13.06
24.82 30.45 24.07
25.62 23.73 19.78
-10.58 -11.45 -19.05
11.00 9.47 3.51
14.12 -12.34 28.09
20.47 23.00 22.74
10.03 5.04 12.77
17.13 2.50 -2.40
12.50 17.56 10.17
6.99 -1.43 8.04
13.13 -1.38 20.73
12.64 8.14 9.93
11.97 7.70 8.66
3.02 3.56 -14.68
18.97 10.23 14.62
17.49 24.42 8.04
8.95 3.21 8.72
9.18 -5.71 17.30
43.74 25.59 18.89
18.03 11.16 21.98
19.98 21.85 28.98
10.15 14.97 11.44
8.32 16.03 4.55
21.04 18.12 23.74
16.42 21.30 19.89
14.02 27.88 14.44
32.75 21.38 33.49
23.91 17.56 29.25
30.02 29.67 43.11
29.72 21.23 28.85
-6.37 -3.59 3.79
40.31 25.92 24.35
26.70 14.15 33.73
11.64 16.56 0.03
12.81 37.43 0.94
19.14 27.93 30.53
9.31 -3.62 19.55
5.84 3.61 11.10
20.23 43.06 31.62
4.95 -8.33 15.12
-0.31 11.94 -4.39
-4.70 -19.09 -0.74
-3.49 14.73 -10.18
15.74 19.60 20.63
-2.30 -0.67 -6.50
14.70 12.08 15.04
109.45 22.77 37.34
42.23 -0.46 5.69
28.99 26.44 31.59
30.73 -3.82 13.34
23.70 13.96 19.87
19.04 7.03 11.58
36.79 23.45 27.74
22.80 8.30 22.56
26.00 19.53 19.86
41.28 6.99 3.46
33.45 -0.90 10.59
28.08 -2.74 20.12
20.56 16.39 9.66
23.95 29.55 -2.79
33.45 13.65 22.05
23.61 18.25 13.33
29.79 -4.04 16.78
37.81 -5.00 24.63
22.80 25.45 8.21
33.66 5.35 19.59
32.23 6.73 21.56
34.45 18.54 20.60
33.49 29.01 20.56
22.02 24.01 14.81
32.72 11.85 18.64
33.56 26.36 14.03
32.23 -2.26 16.10
30.23 3.46 -11.13
20.91 18.72 21.38
33.14 16.87 10.70
32.81 31.85 29.03
25.07 12.02 11.40
29.03 23.05 24.64
30.70 33.39 30.28
21.31 9.40 3.68
32.98 25.42 27.02
32.96 -2.10 14.53
39.15 21.46 14.53
34.96 26.25 0.57
32.49 13.42 28.58
32.64 5.51 17.70
36.20 2.08 6.50
41.70 0.64 16.81
29.48 5.32 13.93
26.46 9.68 4.13
42.59 24.46 19.87
43.49 31.07 40.01
29.35 1.61 -1.96
28.64 8.88 1.89
34.73 -3.14 -3.02
28.58 19.11 25.64
29.07 27.92 27.01
30.64 9.11 14.51
29.08 24.85 27.29
23.70 2.72 15.56
3.47 -7.06 4.01
48.28 29.50 32.46
27.87 24.38 38.66
41.51 31.68 43.13
46.52 38.63 44.04
27.97 28.97 39.65
39.38 34.34 49.41
19.46 19.21 19.48
42.35 50.18 36.69
41.31 43.49 49.09
38.34 34.86 47.07
10.54 -23.14 22.11
6.70 -21.57 9.61
6.97 -42.58 14.31
-0.86 -37.48 -0.36
-2.51 -16.14 -21.95
13.66 -7.38 7.85
8.92 -13.20 8.11
-0.21 -35.03 -4.46
8.04 -5.22 -2.08
-5.88 -21.49 5.37
11.10 4.48 3.28
4.60 -13.79 -7.02
13.49 -7.46 21.35
10.85 -6.72 -0.65
6.62 -7.66 -0.37
-2.44 -37.47 0.12
3.24 -18.16 -3.09
9.38 -27.62 4.17
13.06 1.43 13.02
3.05 -29.74 12.20
4.65 -28.18 -2.19
-14.03 -32.08 -6.02
9.79 -34.05 6.51
4.65 -45.44 2.22
6.17 -26.24 -5.50
13.72 -29.70 11.82
3.09 -39.85 8.47
-1.62 -31.56 -5.26
3.36 -16.79 -15.97
8.14 -9.85 5.32
0.10 -40.33 2.58
-5.43 -35.65 -5.08
0.39 -23.99 1.99
-17.96 -23.05 -11.26
10.57 -4.75 9.85
3.66 1.42 -5.03
20.27 -10.30 14.38
8.86 -9.92 -2.55
10.75 -8.30 10.43
14.55 -10.97 7.20
-5.73 -39.71 -10.71
-0.23 -22.56 7.48
7.58 -27.11 0.09
1.73 -30.10 4.89
-3.75 -23.42 1.55
0.81 -32.95 -2.85
11.11 -20.35 11.43
4.16 -17.42 -11.62
-0.59 -18.69 7.21
8.72 -14.53 2.80
15.43 9.90 10.27
-3.50 -4.94 4.38
8.36 -0.47 -3.65
8.57 -27.52 2.27
19.05 -15.87 16.43
5.14 -18.97 3.07
11.59 -5.32 -4.98
5.97 -18.11 4.72
-1.99 -44.66 -5.17
10.63 -9.12 4.88
11.54 -0.54 4.42
-0.48 -25.58 -3.47
-1.04 -15.27 -2.83
26.29 26.69 21.92
-17.32 -36.43 -8.88
10.79 -7.19 5.00
9.10 -24.80 -1.67
2.50 -18.74 -3.80
10.48 -14.28 13.54
-0.17 -10.06 -2.86
1.13 -24.60 -8.76
-0.98 -31.09 -6.45
25.25 2.51 14.54
4.82 -24.16 -1.63
2.31 -7.64 -6.80
14.03 1.10 -0.38
12.77 -31.92 -2.91
2.10 -34.92 -4.41
-1.41 -26.55 -9.95
-3.38 -20.11 -9.60
4.43 -13.99 2.11
4.10 -17.04 -5.04
-7.07 -24.18 -10.47
2.79 -28.73 3.09
-11.26 -28.60 -6.21
4.61 -7.84 -3.89
-2.93 -31.06 -9.93
-8.41 -33.35 -9.91
3.01 -17.38 -1.67
14.99 -6.95 -7.61
-2.45 -34.37 1.38
9.51 -27.06 1.89
17.99 8.23 7.77
-3.24 -25.85 4.70
4.59 -24.68 2.20
3.75 -28.46 -5.90
11.88 -22.32 13.88
-3.11 -23.62 -9.90
14.75 -19.23 10.33
3.35 -33.93 0.35
0.29 -14.48 -10.30
-4.22 -37.91 -18.96
3.87 -9.73 8.05
2.86 -25.29 3.11
1.08 -21.90 1.35
5.14 -12.12 -1.81
-1.56 -34.50 -2.31
10.68 -1.89 14.43
-2.15 -44.04 -7.74
2.69 -14.93 7.86
-3.13 -26.13 -5.84
2.07 -46.45 3.98
8.00 -7.84 -3.11
-7.06 -31.96 -16.83
5.11 -10.20 2.75
26.98 -26.04 3.05
-10.41 -12.44 -4.80
2.77 -38.73 -7.82
8.10 -17.31 0.04
-9.11 -33.66 -8.33
2.27 -16.50 -4.98
-6.81 -17.48 -4.07
-0.41 -12.59 -6.43
0.64 -7.27 -5.20
1.99 -14.31 -3.98
7.00 -6.35 12.22
3.07 -22.16 7.75
6.50 -32.33 19.01
-3.43 -4.60 -3.81
-9.50 -42.78 1.45
3.72 -2.49 5.60
11.81 -5.27 -0.72
-11.48 -21.92 1.55
12.04 -7.29 14.21
-4.65 -20.41 -1.81
2.72 -18.66 0.67
-5.29 -25.43 -9.63
6.58 -24.78 -2.47
-3.40 -21.67 -9.14
8.20 -8.85 6.41
15.08 -23.49 6.91
4.78 -23.99 0.58
-5.34 -29.21 -9.20
-1.70 -18.14 -18.33
12.42 -10.46 -10.95
-3.55 -25.20 -15.76
6.66 -7.73 -4.21
-2.26 -24.54 6.44
13.54 -6.18 12.60
19.29 4.29 10.17
3.93 -30.43 -1.02
-3.00 -30.55 1.97
-6.73 -37.19 -5.98
1.00 -22.92 -7.20
13.02 -13.63 16.28
-2.57 -29.85 -7.81
32.12 10.38 36.49
1.84 -4.03 5.45
-23.39 -19.04 -22.37
-25.84 -14.52 -24.04
-16.85 -10.01 -19.57
0.30 2.00 -2.54
-4.26 -12.96 5.01
21.97 17.16 26.44
-4.40 -6.26 0.88
-2.06 -18.67 6.26
-21.69 -14.90 -9.24
3.50 -2.04 12.22
-19.21 -8.73 -11.25
-3.33 -2.52 -3.92
16.34 10.58 21.47
1.76 6.78 15.15
10.06 5.07 -25.78
6.37 11.31 15.18
-15.80 -37.32 -8.35
-16.94 -6.13 -22.96
-10.50 -9.57 -28.76
-6.58 -16.52 -8.77
21.12 36.94 41.07
-16.81 -29.24 -10.83
27.10 15.69 23.66
-4.61 -10.00 2.43
8.07 8.93 -16.31
-23.77 -23.98 -15.48
-0.93 -23.87 15.27
1.91 -10.30 -2.00
10.26 12.05 19.56
-17.45 -6.85 -28.42
-2.85 -6.13 -5.93
3.80 -12.44 4.34
10.12 -11.04 19.95
20.02 14.44 48.89
6.51 -0.82 -3.18
-15.40 -1.38 -22.09
-12.66 -1.66 -3.60
4.19 18.22 8.41
12.35 25.92 7.61
-3.50 -24.54 16.64
22.84 16.96 -1.53
24.59 23.08 38.44
-18.74 -6.30 -13.91
-15.52 -6.13 -19.96
-15.47 -13.74 -11.12
0.54 -6.74 -8.15
-5.34 -2.50 2.59
3.40 -8.60 6.37
-4.45 0.14 -5.91
-20.15 5.07 -33.48
27.30 18.97 13.16
-5.97 -11.18 6.64
28.70 32.46 52.90
-8.98 7.45 -8.62
-16.66 -20.27 1.96
21.98 7.98 8.78
26.70 18.89 13.01
-8.55 -5.02 -24.29
-7.67 -3.49 -16.77
-1.22 -6.18 9.12
-14.95 -25.91 -20.73
-10.72 -23.83 -3.16
-12.11 -6.70 -6.98
-5.73 -1.08 4.67
4.04 -6.13 0.39
18.63 14.95 11.89
-6.75 -4.03 -1.50
1.45 -4.39 -10.33
20.03 27.61 -11.68
-24.33 0.33 -16.76
-1.26 -11.03 2.21
-6.85 -10.01 3.75
3.07 3.08 2.23
-12.43 -7.37 -9.75
22.38 16.48 32.66
-26.38 -12.15 -27.27
-3.32 -3.00 7.54
-27.47 -42.09 -17.45
4.68 11.77 0.76
16.00 -9.48 18.79
-18.77 -8.97 -3.57
20.91 5.44 -0.37
-13.24 -2.89 -9.27
-11.63 -27.96 -0.04
-14.37 -17.15 -8.62
0.14 27.99 9.41
-10.23 -9.50 -15.75
-11.30 -49.76 -3.11
-18.96 -9.77 -7.55
13.03 13.71 25.28
9.89 10.47 12.71
-6.44 -3.59 6.18
29.45 32.17 37.11
-7.10 -33.42 -9.11
-5.46 -1.34 -6.83
18.88 14.95 11.68
-12.66 -6.58 -4.50
6.35 7.64 -18.52
1.94 3.11 22.36
46.09 30.77 30.09
-6.50 11.32 -3.71
34.21 34.18 49.59
-6.86 -8.90 -1.64
-6.02 -9.20 7.54
27.81 29.80 30.27
-7.45 6.27 -10.09
4.58 11.64 -10.30
-10.40 -21.90 -9.72
5.65 2.93 5.60
13.03 16.48 -1.09
6.14 -6.18 9.14
-13.95 -13.79 -9.46
-16.43 -16.82 6.75
-10.42 -44.09 2.60
9.72 -1.72 25.16
10.24 -2.93 -22.13
2.28 6.94 9.25
10.16 23.18 3.50
-19.71 -10.45 -7.23
2.76 -4.99 1.09
-7.05 -23.14 4.89
-6.68 1.49 11.63
9.19 -1.39 3.93
2.48 7.09 3.57
4.36 6.75 15.56
16.52 16.40 21.43
7.76 0.25 14.60
-13.60 -0.57 -15.33
2.39 -5.39 5.37
-8.35 -6.83 -1.60
16.11 22.74 8.13
-12.11 -16.51 -17.32
22.68 30.92 33.96
-7.33 -1.31 -10.47
20.21 8.36 21.81
20.62 13.81 13.58
28.28 14.85 36.32
21.89 19.71 34.09
2.97 -8.08 5.10
-2.50 16.15 -10.84
1.07 -7.85 0.38
-12.19 -4.32 -6.94
28.51 20.61 41.07
2.38 19.71 7.60
6.44 -6.13 1.35
-6.30 -16.51 -9.36
2.52 0.93 1.06
-12.54 -9.26 -16.91
18.15 25.68 -5.31
21.24 12.06 15.73
-0.10 10.54 -15.53
-5.61 -20.65 0.35
-30.63 -9.57 -7.70
24.90 17.15 17.36
-12.39 -20.68 -14.01
-5.40 -0.50 -9.31
-0.35 -9.48 -7.38
2.83 9.05 2.22
-9.71 -25.73 -5.27
7.73 -5.02 7.40
-15.96 -17.16 -4.26
-1.31 -4.20 12.30
-3.58 -16.94 -0.12
31.59 36.50 36.40
-4.84 -0.71 8.88
1.80 4.51 2.17
6.60 -2.24 11.81
-10.51 -19.42 -6.48
-14.72 9.23 -6.01
24.26 32.63 3.50
27.34 1.04 44.41
-16.08 -10.10 -13.46
10.43 3.27 21.26
31.19 23.87 35.77
-17.34 -9.31 -12.32
3.90 -11.58 16.12
-14.79 -25.09 1.27
-5.91 -0.20 -17.73
0.58 3.97 1.55
2.32 -7.99 9.79
18.28 19.51 13.51
-16.77 -9.67 -21.06
7.21 -3.70 -1.90
18.03 22.21 -11.15
-17.02 -8.23 -11.22
15.79 13.94 -14.44
7.90 11.28 1.11
30.16 18.83 6.58
9.39 5.82 12.20
-29.61 -18.79 -2.28
-0.48 -12.33 -6.64
17.54 19.91 -0.19
-3.76 -12.05 4.19
24.19 24.71 5.35
9.57 15.88 -4.22
22.03 30.39 13.05
0.61 -14.19 -14.80
1.39 -13.05 -0.47
33.97 17.50 7.53
0.73 -1.46 1.39
16.02 -0.52 6.90
20.91 6.11 -5.24
19.22 23.81 0.42
18.99 21.45 7.28
10.01 10.49 12.66
-0.26 4.06 -14.25
1.10 -0.70 6.87
11.32 12.08 -10.39
6.09 6.37 -5.94
19.45 6.94 4.97
10.48 8.91 5.06
26.85 26.56 14.27
2.37 2.18 -1.09
13.86 12.18 10.11
21.58 27.20 6.92
11.60 11.25 -10.48
12.02 8.94 10.29
3.09 -1.40 -3.88
8.59 -10.36 13.96
12.88 12.83 3.37
-3.13 -6.10 -10.50
-1.11 -20.66 -5.36
14.03 7.21 6.16
-0.01 -23.76 -2.70
1.10 25.66 -6.88
13.88 25.53 10.94
18.60 5.99 31.66
39.65 41.64 56.31
20.44 40.59 38.46
12.51 5.86 2.90
11.57 17.99 4.98
15.35 9.13 17.51
28.60 5.02 23.10
16.83 31.39 13.83
17.66 18.51 6.48
12.41 17.07 12.37
14.04 0.28 21.03
-4.45 -11.48 25.82
7.45 2.28 22.75
8.63 11.25 5.39
17.32 7.48 15.23
2.62 -2.77 -9.17
4.49 -18.73 3.32
10.21 -9.56 9.61
5.38 -2.81 4.53
14.68 32.06 25.85
-24.36 -21.37 -3.59
1.87 -21.55 5.96
-1.20 -3.01 16.95
6.56 15.14 11.40
-7.84 -34.82 -4.43
5.70 -9.32 19.40
3.43 3.53 1.33
-12.13 -31.94 2.37
-9.86 -22.70 1.19
33.03 19.69 -12.84
6.34 -14.15 3.35
-1.20 -30.45 3.34
0.95 -7.73 11.73
8.83 -3.91 7.37
10.35 -9.49 -22.81
1.99 -14.23 18.50
-8.09 -31.60 -0.07
0.59 -18.33 6.30
16.95 34.32 5.52
-9.54 1.83 0.96
-3.93 4.03 15.94
3.42 -4.97 2.48
3.46 -26.53 9.30
-7.47 -22.90 -0.59
-4.87 -12.32 -7.86
15.08 5.53 19.27
4.73 -8.42 4.24
12.21 12.16 9.80
12.48 14.38 20.77
11.73 3.65 15.27
-13.59 -19.29 -3.14
3.59 -37.32 9.23
2.59 -13.63 -1.44
21.38 39.50 22.62
-24.57 -3.92 1.85
-0.32 -2.24 -0.15
3.99 3.38 -0.42
-9.26 -21.65 -16.04
15.58 -3.62 14.88
1.73 -8.50 6.76
-8.63 -12.11 -2.96
-11.89 -4.49 -11.13
1.06 3.39 5.70
-1.17 2.66 2.33
10.84 6.39 12.90
19.89 9.96 19.99
10.52 3.14 -15.59
-11.17 -19.17 -6.61
3.10 9.92 9.50
-2.43 16.17 5.47
9.96 14.16 19.87
-7.76 -29.59 0.63
0.02 -10.84 4.56
8.55 8.63 18.96
21.33 17.40 28.61
-6.22 -11.36 2.14
-22.36 -10.33 8.75
15.46 11.35 18.58
-7.34 -28.44 10.87
9.18 -5.64 9.86
-1.77 0.65 10.86
3.26 -21.30 5.08
10.14 6.63 30.92
-3.33 -32.17 -5.02
-17.26 -40.07 -9.28
-6.92 -4.36 0.45
17.60 14.17 4.09
-8.15 -5.39 2.84
4.42 -6.05 18.43
9.08 -16.28 11.75
4.24 10.74 -5.18
-8.50 -11.53 -0.69
-5.90 1.38 -0.77
-0.07 -5.68 1.91
1.38 -19.33 -0.46
4.44 -25.05 11.82
13.15 15.53 12.99
12.14 -3.95 19.56
-4.29 -31.47 11.08
5.83 -35.85 4.74
-1.14 -6.94 -0.69
-9.45 -24.64 -3.77
12.77 -20.38 20.65
0.27 -12.84 -1.23
-0.99 -6.34 0.19
2.13 -0.85 -3.08
6.77 3.71 6.92
10.23 9.61 12.08
2.48 6.30 8.41
7.52 11.88 6.94
6.90 -1.87 11.86
3.59 -5.77 8.28
2.89 2.52 10.90
-11.21 -19.53 -9.38
-7.00 -12.41 -16.69
9.12 15.02 17.39
7.45 -1.27 13.26
0.92 -17.34 -1.09
12.16 0.61 10.25
2.58 14.83 7.09
13.32 -3.31 11.82
7.84 15.51 -6.66
6.76 0.40 7.10
-0.36 11.13 -7.54
23.62 13.80 20.26
7.28 9.01 -8.99
19.50 12.81 16.39
6.86 17.48 3.24
-11.28 -7.93 0.82
12.34 -1.02 10.73
-3.13 -2.98 -2.10
15.39 0.08 18.59
11.16 5.57 11.45
-5.28 -17.58 -10.74
2.96 -0.18 7.43
4.16 -11.90 5.49
7.69 25.20 12.34
9.02 -2.64 6.28
18.82 21.47 11.32
5.36 1.97 -6.15
-4.96 -0.68 -7.11
7.21 -4.98 4.36
4.76 23.70 -9.05
17.87 6.25 21.22
16.11 13.45 13.08
9.58 13.82 10.94
16.69 7.74 21.27
-16.13 -28.14 -16.38
13.70 6.92 17.22
4.42 -7.95 1.72
10.19 36.46 14.34
11.78 25.04 -20.03
4.46 1.91 6.04
15.15 -8.65 26.08
20.81 12.87 20.93
6.73 21.60 -7.17
13.39 9.70 6.74
19.22 12.89 15.90
9.74 1.46 6.14
16.35 10.29 11.20
5.88 4.75 8.47
15.17 7.62 9.42
-3.37 -18.74 -6.14
17.63 -1.10 20.51
15.10 11.82 17.75
-0.41 -18.12 -2.10
11.25 -7.94 16.76
29.92 14.54 24.72
21.99 -5.30 26.27
14.06 -15.43 19.65
14.90 21.05 15.63
17.53 9.16 24.64
4.34 5.59 -10.54
10.25 -4.69 32.49
15.25 14.91 1.67
14.85 18.25 1.68
1.43 11.59 18.80
-9.91 -0.29 -20.02
-14.27 -18.83 -10.42
-5.86 5.65 -10.27
-13.19 -19.46 5.25
-0.46 -2.07 -4.14
3.47 6.91 0.13
19.22 5.64 23.54
49.07 54.84 41.51
-17.37 -16.93 -5.66
-2.63 -10.46 5.68
-16.60 -21.29 -19.56
5.19 -39.57 12.13
-5.52 6.98 -6.84
-19.00 -10.48 -18.64
-7.62 -2.38 -12.09
-11.45 -11.68 -5.51
-11.77 -8.57 -19.06
-11.41 -7.19 -8.95
-11.90 -16.14 -1.31
-28.61 -14.21 -22.27
-17.17 -11.39 -1.28
-11.33 -23.09 -10.47
-28.43 -39.32 -21.30
12.79 4.21 -2.83
6.06 -12.41 21.70
-3.98 -15.98 -0.86
15.21 14.42 8.12
4.29 -6.22 13.04
-26.45 -11.89 -26.40
-14.05 -2.79 -7.14
-15.04 -21.85 -17.28
-8.14 -24.58 -4.34
-2.60 1.20 7.65
-14.27 -13.38 -11.96
-9.83 -14.62 -11.42
-5.48 2.88 0.08
-19.96 -33.51 -13.98
-12.12 -10.78 -6.04
-24.21 -20.48 -6.55
8.65 11.26 15.90
-18.23 -28.29 -22.03
-3.03 -4.94 8.90
-20.57 -39.86 -25.24
-6.23 -18.44 -8.30
-40.41 -21.32 -23.85
-5.17 -3.69 -3.21
-11.30 -8.97 -5.67
-8.80 -25.62 -7.41
-1.91 -17.66 7.87
0.36 3.36 -3.85
-6.26 -28.40 3.98
-30.12 -0.42 -24.41
-1.80 -9.39 9.70
-27.46 -11.72 -27.12
-5.21 1.21 1.58
12.54 -16.86 17.22
-32.30 -11.33 -19.87
-5.99 -5.19 -0.78
-4.05 -17.46 -3.67
-6.60 -5.82 -0.89
-2.78 -3.82 1.21
8.00 -16.52 9.50
-1.22 -5.18 1.98
-6.56 -14.35 -1.37
-1.07 -10.92 0.81
4.71 1.35 12.43
-3.07 -9.61 -6.46
-1.04 9.51 1.44
-5.90 -34.05 -10.49
3.91 -4.40 9.55
6.60 0.76 4.66
-2.87 7.57 1.46
-5.26 -29.48 -5.66
-26.04 -40.66 -32.22
-9.57 -26.45 -4.00
-25.53 -31.11 -14.35
0.46 9.81 0.90
-2.15 -0.63 6.28
4.15 8.97 17.55
-9.41 -3.25 -11.44
-3.88 -28.13 1.25
-10.87 -8.91 -16.01
3.22 -14.88 18.37
1.71 -10.97 9.54
-6.54 -11.75 -0.43
-21.04 -11.51 -14.56
-0.08 -0.56 -0.78
-12.69 -33.28 -6.53
-0.49 -16.60 9.21
5.37 -1.21 13.94
-18.17 -35.06 -11.44
-33.67 -17.18 -24.43
-27.71 -26.87 -10.93
-37.29 -40.32 -25.30
0.43 -2.83 5.30
-9.72 -19.44 -9.39
6.53 1.77 4.29
-0.71 -15.98 0.11
-1.57 -12.29 4.84
-17.31 -26.08 -17.01
9.97 4.47 27.50
-4.19 -14.99 1.14
5.72 -3.44 9.45
-16.54 -19.65 -8.63
-5.57 -23.17 2.34
5.64 4.54 6.94
-25.41 -37.75 -18.10
3.47 -23.66 2.18
-3.08 -17.40 13.26
-13.57 -11.48 -13.51
-4.70 -26.18 -0.59
-7.03 -14.12 0.02
-2.76 -0.64 2.39
-7.01 -11.66 -2.34
-2.26 -10.50 2.35
15.10 -10.83 21.89
-20.23 -19.07 -21.50
2.01 0.75 30.45
-17.10 -2.57 3.51
0.89 -36.30 -6.99
-21.61 -25.47 -23.21
-2.51 5.69 0.44
-5.56 -12.12 -4.78
-17.02 -39.61 -17.42
-6.11 -19.85 -19.00
-2.86 -17.50 10.25
6.14 0.65 13.08
3.29 -6.22 21.35
15.02 10.97 16.44
-7.63 -26.53 -12.59
-2.60 -19.69 12.33
-9.26 -3.31 -8.33
-4.78 -7.95 -1.06
4.83 -8.15 5.30
-8.85 -23.20 5.60
-11.10 -4.31 -9.87
-7.42 -20.10 -6.32
-14.48 -20.10 -5.97
-2.27 -15.61 6.84
-14.69 -17.10 -14.79
-23.00 -9.21 -18.29
-3.82 10.99 14.38
-0.07 -3.37 -9.43
-11.14 -24.05 -10.27
-15.39 -14.76 -18.49
-18.18 -25.72 -5.27
0.47 -5.18 10.51
-6.53 0.49 19.37
-2.96 -15.99 -8.36
-15.87 -13.22 -14.81
-32.05 -22.03 -19.00
-6.50 -22.61 -6.93
9.66 14.33 12.28
-45.64 -15.32 -22.33
-8.80 -12.76 -10.70
-23.75 -29.61 -20.37
-10.39 -9.41 -9.17
-9.47 -10.63 10.25
-16.45 -21.99 -16.39
-27.53 -15.44 -25.94
-31.79 -35.65 -15.48
-6.59 -3.91 -2.74
-12.68 -29.27 -8.02
-9.28 -45.72 -6.31
-7.43 -7.98 -6.43
5.49 -5.09 6.55
2.44 -6.06 13.77
8.50 1.24 10.93
-1.80 -14.31 -0.49
6.42 16.23 13.17
-12.11 -6.42 -8.52
-5.65 -21.82 1.45
-5.14 -2.56 16.26
0.51 -6.28 10.25
-4.55 -19.81 -3.49
-3.40 -14.22 -7.66
-10.82 -10.04 6.47
2.04 -14.05 7.54
11.25 -2.96 12.98
-34.82 -19.43 -29.83
-3.55 -0.37 13.81
2.96 15.16 9.78
-7.45 2.49 -8.01
3.56 -9.43 24.73
9.52 10.44 15.86
3.28 -3.25 4.49
-26.55 -15.63 -25.96
-14.90 -4.35 0.27
7.18 -10.01 16.52
-0.70 -18.60 9.64
-27.63 -4.57 -10.48
3.33 5.19 1.58
-1.60 -8.82 19.43
-4.59 -9.79 7.73
-1.12 -37.03 2.33
-12.82 -10.11 -15.96
-9.35 -10.18 -1.63
-29.24 -30.92 -20.94
-24.15 -32.15 -13.04
-1.78 -22.01 1.37
-4.31 8.20 -4.53
-15.33 -20.64 -13.87
-15.86 -16.24 -1.06
-0.93 -18.80 0.16
-11.60 -15.20 -13.37
1.74 1.53 10.56
-22.66 -22.60 -7.00
-12.56 -31.34 -22.53
-17.56 -12.88 -19.37
0.18 -3.39 7.53
-3.85 -12.36 3.36
-18.04 -1.11 -3.18
3.37 7.35 20.53
0.60 11.09 3.96
-21.06 -15.57 -8.72
-16.80 -13.12 -14.38
-1.11 -9.99 8.15
-9.03 -8.63 -2.23
1.00 -7.42 7.48
-5.41 -7.39 -10.31
-16.89 -10.34 -19.69
-27.80 -31.40 -7.03
-16.64 5.22 5.23
-5.48 -16.07 5.48
-9.28 -36.66 -7.86
1.90 -10.36 -2.03
-0.33 0.73 16.13
-3.35 3.50 3.30
-9.35 -1.44 -16.67
-14.46 -10.88 -8.57
-32.81 -33.60 -14.75
-8.20 -4.17 6.95
-6.05 -20.60 -5.22
10.68 -12.40 17.78
-1.48 -1.08 -5.80
2.60 -22.64 5.71
6.38 13.39 5.43
-10.17 -7.33 -6.95
1.84 -19.99 1.51
-15.71 -18.57 -10.64
-11.32 -14.59 -8.36
-24.91 -43.16 -9.93
5.10 8.20 12.83
-14.77 -31.85 -16.53
-12.01 -4.69 -10.26
-14.11 -42.29 -8.14
-18.45 -23.78 -20.77
15.34 25.10 31.69
15.99 30.23 39.77
20.09 36.42 41.83
19.81 35.22 37.98
14.86 34.56 35.22
18.28 28.59 50.61
23.53 30.04 46.53
10.51 16.61 8.39
20.79 31.82 51.83
11.40 23.70 26.18
15.02 21.86 38.27
16.05 23.38 21.35
-2.82 -4.67 -12.17
9.27 18.79 -11.28
-2.11 -5.12 1.49
6.03 -1.42 -5.74
18.91 13.57 3.10
5.15 14.64 -7.31
3.00 3.30 -10.66
-10.54 -15.27 -13.17
-4.16 -17.40 -4.36
-1.98 3.31 -25.87
2.38 -10.98 2.02
4.42 4.58 -10.54
-5.29 1.47 -6.97
12.26 -8.78 1.08
-7.48 8.04 -32.39
-9.63 -9.78 -12.97
16.68 2.53 18.29
-0.69 -1.93 -4.38
3.27 0.12 -7.42
-18.03 -16.23 -18.99
10.64 6.52 5.08
13.26 2.78 -0.11
-4.97 -1.16 -7.77
-5.29 -7.21 -18.57
5.85 11.39 6.40
-2.36 -1.53 -8.13
8.43 -14.20 9.48
4.75 0.42 0.34
-4.52 -14.59 -6.83
-22.09 -11.64 -18.11
1.36 5.33 -14.51
-5.60 0.05 -15.95
-10.80 -1.94 -7.68
-5.94 -9.93 -12.86
13.09 1.82 11.13
-5.24 -7.85 -10.32
-4.77 1.98 -3.87
5.49 -1.67 0.36
12.25 3.39 16.81
-38.11 -9.76 -41.22
-11.68 -20.18 -8.64
0.86 2.12 -6.43
6.61 15.35 -3.10
-0.81 -3.12 -13.16
-8.63 -14.04 -7.95
-8.11 -1.54 -7.39
-18.33 -17.47 -15.50
4.64 -0.44 3.49
-4.86 10.07 -17.24
4.81 13.20 -12.36
-6.91 -26.47 -1.70
5.06 9.77 -16.11
-14.29 -16.68 -8.88
6.82 6.64 7.22
14.37 2.47 16.39
-15.87 -9.09 -11.75
-12.71 -4.60 -16.53
-3.51 -12.42 -6.15
-2.99 -2.28 4.63
12.14 17.22 -15.75
3.73 9.15 -1.01
-8.87 -5.73 -7.46
6.44 -3.29 -0.74
20.03 2.74 22.55
-7.88 -8.68 -8.27
-11.05 -0.48 -24.76
13.72 5.14 12.08
15.56 11.31 1.09
-20.87 -19.83 -21.53
-21.11 -19.83 -18.22
-2.73 -5.68 -13.30
5.28 -0.91 9.14
-2.77 -7.19 -1.78
7.76 15.44 2.26
5.20 5.48 -26.25
-0.19 -5.17 -10.42
4.39 -0.28 -5.52
2.53 4.02 -11.12
0.26 -5.82 -3.90
-10.77 -13.32 -9.16
-2.52 -0.01 -7.31
-12.86 -12.39 -24.54
-1.28 4.79 -24.98
3.75 1.88 6.00
13.75 13.09 3.63
0.96 -16.38 5.41
-5.42 -16.84 0.89
11.69 6.99 8.89
7.97 -5.15 12.97
20.86 -3.57 9.08
-47.25 -15.86 -27.36
7.72 0.55 6.08
-6.96 6.93 -1.09
-1.66 -4.98 -9.32
-9.45 0.12 -31.53
5.09 8.34 -14.08
4.25 1.48 6.58
5.11 -1.50 3.90
9.61 3.77 10.59
-8.01 -17.38 -1.13
2.01 4.52 5.41
-1.88 0.90 -2.05
-1.33 -2.17 0.53
-6.49 -21.75 -6.29
45.38 11.88 12.82
9.50 5.57 12.16
17.71 21.45 18.14
3.84 -1.43 6.06
0.31 -31.00 0.83
-1.77 4.46 -14.76
0.15 -14.57 0.77
-11.98 -3.79 -14.72
0.34 5.61 1.48
13.60 25.53 4.15
-28.44 -1.45 -21.97
2.89 0.54 -5.56
-0.39 -7.63 4.80
-18.40 -29.86 -4.30
0.28 2.68 2.53
9.46 7.94 15.19
-6.28 -6.52 -20.05
14.52 9.02 11.68
1.96 2.63 -6.79
7.31 8.67 4.81
-6.09 -6.93 -9.30
4.69 -0.40 8.96
20.31 15.97 29.59
-4.71 -0.12 -12.07
2.80 -9.00 0.86
-26.99 -2.38 -26.98
-4.22 -15.73 4.28
-0.93 -3.56 -6.00
-4.45 -22.74 -8.68
-7.44 -0.72 -10.52
-7.80 -8.53 -5.60
3.16 -4.09 3.99
-8.72 6.19 -13.90
4.36 -7.56 -4.96
3.57 4.57 -12.28
1.88 2.69 2.06
-12.78 -20.77 -9.03
-11.90 -15.24 -8.34
7.67 7.25 5.62
-5.14 -10.05 -2.39
-0.99 -9.30 -1.01
11.97 15.66 8.05
-5.14 -7.17 3.12
28.37 23.81 17.87
-6.97 -10.91 -0.41
3.68 0.82 0.93
-4.01 -6.50 -15.61
-1.30 -13.04 0.98
9.29 9.43 2.01
-4.38 3.07 -18.17
5.70 6.25 -12.05
17.54 -8.40 19.41
0.38 -4.93 2.85
-13.60 -13.42 -20.22
7.18 8.22 -13.99
0.37 -2.82 -5.93
8.75 12.62 5.22
5.99 4.86 -5.16
1.21 4.81 -11.39
1.95 0.16 -4.86
8.52 6.49 15.43
9.33 12.44 -3.46
-4.96 -2.41 -8.16
1.26 2.83 -6.59
3.96 16.24 -16.54
-0.29 6.32 -12.04
-10.01 -25.14 -6.05
4.10 8.08 -17.75
7.84 -0.40 3.33
-9.91 -5.73 -8.62
13.33 8.46 13.57
7.68 -5.56 9.56
2.92 7.46 7.26
5.65 -1.79 5.00
1.63 -7.61 2.92
3.41 -0.22 -6.96
7.10 -0.41 7.33
2.77 -1.08 7.63
9.51 3.65 6.20
18.83 21.72 29.84
1.25 -23.72 6.59
14.15 13.53 7.42
2.55 -14.21 12.83
14.40 22.45 10.84
7.82 8.61 -4.17
7.30 5.71 12.61
0.66 -2.65 0.43
-5.52 -15.83 -7.48
11.55 8.49 10.72
-13.62 -15.48 -12.01
24.10 16.64 12.03
-0.20 2.65 -4.67
6.56 -0.06 3.99
-2.35 -15.22 8.93
-10.93 -11.57 -12.23
-12.22 -5.67 -18.95
3.19 5.01 -0.75
-15.72 -13.94 -9.39
0.99 -4.66 1.02
-10.08 -20.32 -5.27
-2.64 -14.96 8.07
0.42 -8.20 -6.24
0.53 9.78 -8.29
16.61 18.03 20.74
7.32 -0.62 16.94
-2.16 -2.76 2.53
11.16 -16.69 12.48
13.86 10.68 25.96
11.86 20.34 19.47
-34.76 -28.43 -21.91
13.63 18.36 7.89
13.31 15.60 19.51
0.83 2.74 -11.76
3.22 13.42 -1.39
8.66 21.53 14.02
8.78 16.75 5.43
14.54 12.32 9.60
-16.67 -3.22 -45.09
16.58 19.98 13.89
1.51 7.79 7.02
-2.06 -0.90 15.29
9.77 6.91 23.29
9.57 7.37 3.87
8.11 9.54 7.83
18.48 9.33 20.08
9.12 9.77 20.03
7.98 17.37 11.37
-1.55 -11.27 -5.45
7.50 -15.57 11.99
-1.66 -4.37 3.11
2.47 10.69 13.00
-0.81 6.05 -12.80
-5.06 8.28 9.79
16.24 23.53 11.98
-0.88 -13.30 5.93
6.03 -2.62 7.33
36.72 10.31 34.57
-4.01 10.39 -0.63
9.21 13.54 15.95
10.01 11.87 18.94
11.97 18.48 18.68
10.65 15.31 16.04
5.54 16.90 3.43
12.25 3.40 14.29
-4.36 3.59 20.80
-3.03 3.02 0.18
14.21 19.63 16.67
-0.99 -7.93 8.69
13.73 3.45 17.20
8.44 4.78 25.55
10.95 13.81 22.99
20.04 11.72 24.03
3.05 3.87 11.93
1.03 -9.70 12.76
8.54 -2.33 13.67
15.05 7.70 21.47
-7.02 -1.01 -11.08
5.25 13.69 10.68
-3.76 -3.95 1.53
6.30 7.40 11.74
1.56 -2.83 -3.92
3.18 5.85 8.74
18.58 -1.41 16.91
17.51 23.41 24.68
-4.40 13.93 0.08
-16.84 -14.02 -23.12
-9.54 -2.72 4.31
-21.82 -16.44 -33.24
3.38 3.86 3.08
-10.17 -4.04 -2.19
27.67 20.41 32.69
6.09 18.48 6.33
-4.63 -3.59 -13.74
-11.81 2.74 13.50
8.44 13.46 11.57
10.20 10.02 13.38
2.20 12.88 3.92
19.95 12.26 24.95
-6.02 -40.78 13.55
-9.27 -0.17 -9.18
18.83 3.30 23.40
6.04 -15.30 3.01
-11.47 -19.35 -9.71
-0.73 13.66 11.05
27.56 5.62 7.23
14.47 20.34 15.00
8.09 10.46 -9.80
5.99 0.72 7.28
3.01 2.98 17.03
9.92 7.58 13.20
7.37 10.11 -3.13
0.06 13.07 -5.14
-3.42 4.45 -2.77
6.11 11.22 13.33
-11.47 3.93 10.79
5.86 12.52 10.68
3.22 -28.34 3.79
14.49 16.28 14.99
6.36 11.69 9.99
2.81 2.78 14.10
12.97 11.34 19.75
12.36 31.43 24.15
-2.32 0.60 20.16
14.03 8.00 23.11
4.54 -8.47 14.21
-8.40 -1.39 -22.30
2.19 -5.16 19.02
9.42 12.87 13.67
5.28 19.86 4.95
20.00 33.43 27.06
-6.65 -1.02 -4.71
5.11 8.25 11.27
-3.30 13.36 -5.83
-8.38 4.29 -6.56
14.73 20.45 28.39
0.55 -48.33 13.79
11.95 17.16 12.35
17.82 10.43 29.36
6.58 14.19 13.58
-4.94 -1.03 3.75
11.30 12.19 21.19
11.24 14.44 17.75
8.36 12.05 7.50
-4.08 0.32 15.36
16.11 30.02 27.92
-1.88 -2.89 -4.73
7.55 13.98 15.59
13.43 17.54 12.93
3.82 8.49 8.29
1.75 1.25 7.01
10.84 18.60 7.31
-13.50 -2.07 20.84
8.92 14.91 11.39
-27.20 -10.30 1.08
2.67 0.05 7.98
12.46 11.38 26.35
10.38 5.93 24.09
-2.76 -15.12 9.92
5.37 11.16 7.10
14.11 6.17 30.70
1.61 10.98 -14.09
0.33 -28.35 -0.87
-4.05 -2.28 10.28
14.57 -4.19 20.23
0.93 4.31 15.33
9.71 6.50 1.88
26.26 27.15 36.52
29.10 36.77 28.02
4.59 2.95 -4.99
10.84 22.29 2.66
9.32 8.89 4.98
17.07 32.01 20.62
37.15 44.00 53.88
45.94 44.15 56.40
8.81 2.37 12.44
12.17 0.17 6.91
-2.80 4.07 -1.83
20.61 22.69 9.40
1.54 -16.23 2.29
8.79 2.32 12.96
17.93 6.43 23.52
13.49 21.87 2.63
2.43 12.94 4.19
-2.50 7.57 -7.38
14.83 21.15 7.06
-8.13 0.14 -3.85
-1.92 -25.38 9.11
8.88 18.60 3.38
10.58 22.97 13.80
19.95 19.45 26.91
-4.28 2.36 2.05
-4.02 -24.70 1.57
9.78 12.33 6.00
5.27 7.57 -0.87
11.62 17.35 4.60
-1.94 12.98 -10.17
17.77 13.54 16.11
-3.86 -29.35 10.39
16.84 25.62 7.55
-3.14 5.93 0.34
1.18 -22.58 0.66
14.72 -16.72 6.75
13.08 -0.72 12.51
13.47 -15.62 10.31
0.28 6.59 7.68
7.74 6.72 -8.84
-3.29 4.35 -1.56
27.00 15.83 23.25
-4.92 -10.60 3.12
10.00 7.84 7.00
2.23 13.23 -16.41
11.71 14.48 1.30
0.36 -32.34 -6.76
7.17 9.89 14.42
2.71 5.56 6.83
0.86 1.34 10.76
1.22 -5.77 -3.40
9.11 18.58 5.96
11.27 18.89 23.94
-0.66 10.71 3.83
15.09 -7.50 9.56
12.26 23.15 1.76
0.22 14.49 2.69
13.78 9.94 9.86
9.49 16.64 6.51
3.46 11.35 0.45
-1.53 -3.29 6.52
0.64 3.33 1.95
-22.29 -5.75 2.64
-7.31 -1.45 -4.36
6.19 20.96 -16.92
-0.95 10.62 -3.56
9.50 11.87 9.90
9.40 13.06 11.50
19.11 -24.86 9.48
11.75 9.74 3.38
18.19 25.44 20.08
13.62 14.66 23.73
12.71 2.18 18.44
25.61 16.96 26.25
10.20 18.41 2.57
3.75 8.14 11.21
5.90 10.00 -1.56
14.18 15.57 6.49
-0.40 3.56 1.31
4.92 12.85 10.11
7.90 12.31 -5.50
-0.55 -25.99 1.72
5.28 9.95 -2.11
9.98 11.70 7.53
6.02 -12.76 11.76
15.43 25.37 7.21
11.36 14.86 -13.10
-10.35 -1.78 -1.29
3.66 -4.96 17.64
10.67 19.06 5.65
-6.06 -0.24 3.13
7.56 19.20 3.02
-2.98 0.51 8.17
14.57 3.45 13.71
4.38 2.30 2.68
12.06 17.32 -2.36
15.44 25.67 12.88
14.01 6.59 12.24
8.47 4.15 8.25
-1.69 5.36 -15.00
3.45 8.90 9.73
5.43 -2.77 10.68
-0.39 4.59 4.53
11.43 15.60 8.64
6.21 8.78 6.50
2.30 23.08 -16.39
10.33 13.70 6.56
10.79 14.14 10.02
8.75 8.45 6.41
0.33 3.99 8.04
7.75 15.69 -6.05
3.88 10.95 1.63
6.34 0.59 22.60
2.41 13.99 18.74
15.28 17.73 -7.64
-3.44 2.08 13.99
13.89 -3.85 4.62
8.97 20.88 10.06
9.69 -7.64 -6.35
-2.77 2.47 -4.22
11.16 16.26 19.45
7.44 -32.94 2.70
4.86 11.16 4.72
7.53 2.91 1.46
15.70 15.47 7.66
1.70 4.28 2.40
12.50 -26.95 15.83
15.38 18.49 12.80
20.76 -11.45 0.49
7.53 12.36 -2.38
5.72 12.08 2.65
17.48 22.12 24.12
12.20 16.90 -0.71
-5.37 4.20 -2.73
15.26 18.41 10.01
0.19 0.33 0.92
32.74 9.01 5.69
3.42 2.59 13.30
-4.84 7.66 4.87
0.02 7.79 7.97
12.36 15.47 13.47
9.64 15.89 0.13
-1.03 6.34 -1.16
4.66 5.06 -8.91
23.28 20.17 -2.47
7.37 1.08 10.79
6.86 4.08 13.49
5.83 7.69 14.18
16.81 26.17 -2.48
18.83 13.46 -1.06
10.24 13.81 20.67
4.30 18.71 -13.69
-5.66 10.80 -16.06
5.76 16.56 5.49
5.95 17.15 11.07
-4.23 5.67 6.85
-1.64 4.47 6.08
21.47 23.09 11.55
14.62 -5.34 4.82
0.75 9.36 -0.15
7.30 7.65 8.52
29.16 -9.28 16.60
4.48 3.14 9.88
12.73 17.95 -4.13
7.24 -6.19 -4.21
7.10 18.04 4.22
1.76 4.67 -1.47
25.74 24.78 19.39
14.86 11.90 16.17
5.39 -1.58 18.04
18.35 19.36 12.78
20.01 22.48 8.55
4.28 14.32 6.95
5.93 9.49 -8.43
-3.26 5.87 5.05
-5.72 0.67 -6.23
10.64 19.58 1.64
2.03 10.71 4.79
7.09 11.50 2.53
9.73 13.18 3.38
5.64 19.71 -3.45
16.08 -2.88 17.88
17.08 24.19 -3.20
25.91 18.62 19.62
1.81 -14.66 -3.38
4.31 -15.67 2.07
3.86 18.27 -1.07
-1.99 -7.38 2.74
-2.94 10.01 -12.09
6.54 10.73 -4.20
8.23 13.68 -1.31
-4.83 -2.46 -2.84
6.01 11.76 2.33
20.84 27.61 26.46
14.14 14.21 9.78
9.45 0.31 7.63
0.77 -14.26 2.37
10.18 -14.89 18.42
9.67 10.88 9.35
6.92 10.01 13.90
23.47 32.80 25.66
11.84 18.85 -2.34
2.58 -31.32 10.03
12.45 -4.14 1.21
12.94 -50.53 15.78
3.70 4.90 10.23
14.91 15.52 31.54
13.11 11.24 9.48
-1.92 5.63 -9.19
1.94 17.29 -9.84
6.43 6.33 13.54
7.08 14.73 -4.42
7.50 28.32 7.85
6.03 -0.30 2.78
-1.14 2.62 -15.41
15.24 24.13 4.87
5.61 3.21 10.12
14.73 13.62 10.30
-5.41 3.33 1.86
6.84 18.89 5.08
2.22 9.59 -8.19
0.67 16.53 3.95
1.63 3.88 5.03
5.39 6.84 4.67
4.84 3.04 4.93
14.32 14.70 2.79
-11.22 0.26 -11.05
-17.90 -10.28 -22.27
-18.90 -24.74 -18.82
4.00 16.00 -1.02
4.79 -1.20 11.60
-17.78 -1.59 -20.45
-19.39 -6.89 -23.91
-8.04 -11.64 -5.81
-22.67 -6.49 -16.10
2.66 16.36 -9.43
-24.32 -11.47 -17.11
-17.68 -7.93 -17.03
8.58 23.17 15.70
-6.66 19.76 -12.35
-14.17 -8.11 -10.82
-10.17 -0.48 -7.42
-7.58 2.91 -9.13
-20.70 -10.74 -32.04
3.09 18.32 -2.90
-4.44 -2.13 -1.63
-18.14 -26.19 -21.00
2.32 9.62 -7.42
-3.90 3.62 4.16
-19.54 -5.83 -23.40
0.35 14.47 -1.91
-7.72 4.87 -5.16
9.56 7.96 14.68
-4.22 -1.69 -27.58
-19.41 -13.41 -16.49
-12.11 3.71 -8.65
-14.53 -10.60 -23.74
2.58 12.32 -7.24
-11.43 -0.50 -4.03
-11.35 -4.64 -17.61
-9.51 8.40 -8.67
-0.88 2.58 3.05
-8.40 -0.16 -12.76
-19.29 -18.24 -10.40
0.22 18.85 -2.27
-17.97 -7.20 -30.38
-27.57 -9.82 -33.11
7.63 0.92 5.06
-17.42 1.65 -34.59
7.26 20.32 -4.19
-13.74 3.50 -29.98
-18.98 -27.23 -8.54
-17.29 -12.59 -22.50
-3.51 22.31 -16.96
2.17 9.44 -3.39
-8.88 -4.90 -22.70
-11.85 -2.70 -19.65
-0.12 14.42 -8.42
-8.33 -11.19 -14.48
1.79 16.32 -15.30
-12.67 -0.70 -18.02
3.62 16.41 -5.37
-1.03 -4.66 -7.71
-16.86 -9.52 1.10
-2.30 0.63 -3.63
3.75 4.14 -11.05
-11.14 -7.29 -20.49
-5.31 -4.57 9.50
-31.47 -21.31 -38.84
-2.29 11.24 -10.56
-34.27 -29.39 -26.71
0.48 3.25 4.67
-12.53 -9.86 -11.15
-0.07 3.42 -0.10
1.22 8.03 -7.38
-14.74 -24.76 -4.35
-15.26 1.65 -41.31
4.19 9.71 -0.62
-16.17 -6.24 -34.22
-11.54 -15.19 -24.65
-18.81 -3.34 -18.09
-11.38 -0.79 -12.64
-5.61 5.95 -4.16
-28.97 -12.50 -30.59
5.63 18.50 -0.47
-9.86 -17.02 -11.10
-2.31 6.17 -20.98
3.66 18.07 -7.24
-12.45 2.91 -10.49
3.03 10.55 7.13
-10.95 -5.57 -24.46
-2.01 7.53 0.74
-11.02 -8.56 -17.21
-10.43 13.21 -7.01
-24.57 -22.74 -18.42
-22.44 -18.96 -10.52
-0.82 0.90 3.71
3.56 13.03 -4.19
-12.06 -13.19 -7.12
5.29 2.69 -0.99
-13.89 -8.39 0.39
-11.46 -2.78 -11.93
-10.61 -12.31 0.31
4.94 13.46 -0.92
7.79 18.50 -8.09
-14.46 -0.86 -8.44
-12.71 -11.29 -6.51
-3.15 4.80 -15.29
-18.46 -11.18 -26.17
-16.87 -5.39 -20.68
-19.21 -1.82 -20.56
3.25 4.90 -12.21
6.92 18.50 -9.43
-9.40 -0.32 -15.59
2.51 16.30 -6.29
4.91 10.90 -5.37
2.90 15.88 -3.59
-18.15 -11.68 -33.09
-29.12 -22.55 -22.22
-14.98 -2.56 -12.84
-3.79 11.19 -8.28
-4.71 2.86 6.36
-5.60 1.69 -7.77
-1.80 13.77 -1.89
-1.51 10.04 -4.19
-15.45 -2.50 -25.09
8.69 9.15 8.07
-34.37 -15.08 -39.50
-18.50 -15.66 -35.79
-14.03 -4.77 -23.05
-10.35 6.89 -14.38
-25.79 -19.87 -40.56
-1.85 -1.46 0.76
5.21 4.91 12.94
-15.23 -2.60 -15.30
5.94 20.68 -3.14
-25.78 -9.85 -41.47
-10.02 -13.00 -8.79
-17.45 -17.69 -24.78
-5.47 -19.17 4.27
4.06 14.55 -4.19
-12.33 9.36 -31.16
-16.97 -2.35 -20.54
1.62 13.32 -12.61
-19.76 -8.53 -37.06
-2.88 12.02 -18.66
-11.76 8.03 -10.24
-9.28 -16.20 -2.55
6.60 12.17 -1.97
-3.51 2.19 -8.62
7.56 28.50 -12.94
-0.42 3.25 -0.44
-2.73 1.85 0.27
-9.54 3.65 -7.22
-17.18 -10.88 -21.39
-7.02 -9.19 5.24
-24.04 -21.56 -30.12
-30.92 -14.54 -37.11
3.29 17.88 -8.24
-19.49 7.10 -22.45
-8.94 19.79 -21.26
-3.72 5.20 2.50
-1.05 5.36 -1.70
-8.73 -0.31 -30.23
-13.87 -5.83 -19.65
-17.91 -13.56 -10.07
1.41 7.11 -5.77
0.69 3.26 6.07
-15.15 1.61 -11.35
-8.48 9.18 -25.68
-7.56 -1.98 -24.42
-3.34 3.09 -5.40
6.52 22.02 -0.92
-23.54 -15.46 -28.43
-3.59 3.75 -7.51
0.36 4.62 8.51
-33.73 -36.31 -41.02
-8.49 6.17 3.25
-15.94 1.15 -32.74
-13.70 -13.72 -20.71
-9.07 -2.81 -12.62
0.31 5.47 4.63
-16.66 -20.42 -14.14
-17.82 -8.59 -19.91
-33.63 -20.14 -36.01
-8.59 20.79 -8.44
-8.78 10.43 -12.57
-11.68 -12.59 -9.87
-14.67 -11.36 -6.23
3.33 27.28 -8.99
-1.74 10.22 -0.95
-8.65 3.75 -17.92
-12.62 1.55 -15.68
-0.89 13.71 -2.94
-8.81 -2.23 -11.86
-3.54 17.21 3.98
-28.77 -20.98 -27.94
-11.77 8.14 -22.67
-6.76 2.65 -22.21
-7.26 -5.93 -9.86
-2.31 3.71 1.47
2.57 11.05 -2.67
-5.81 12.28 -12.52
-2.29 10.49 -13.21
-4.93 7.78 3.07
-31.58 0.88 -35.78
2.29 5.17 4.85
-16.57 0.83 -14.60
-3.61 6.58 -1.04
1.86 4.80 -3.40
-16.66 -6.43 -15.06
7.01 16.45 19.05
-5.46 10.74 2.61
-17.71 -5.89 -10.58
-14.33 -0.33 -24.05
4.87 16.83 -3.60
-5.68 0.13 1.01
-5.05 -0.71 2.58
2.28 14.47 1.35
12.71 26.52 16.79
7.24 17.29 3.06
-4.86 -10.51 5.19
-18.30 -16.80 -26.69
1.66 5.71 5.42
-4.90 5.21 -7.88
-3.89 0.87 -6.77
-10.52 8.96 -28.56
5.19 4.18 9.82
-4.28 4.40 1.85
-1.64 12.22 -9.30
-39.99 -31.99 -28.63
34.48 66.35 50.08
30.75 56.36 38.98
30.74 43.97 37.65
26.74 46.17 48.50
26.46 47.55 29.21
32.34 55.37 35.59
31.01 63.37 20.05
30.55 53.36 42.10
36.03 60.31 46.03
25.67 48.94 36.88
33.43 53.78 34.61
32.90 51.46 39.92
39.80 59.86 45.44
39.84 57.34 46.31
30.47 46.03 40.09
39.45 58.43 52.48
33.85 60.54 43.96
36.29 58.87 49.01
34.86 49.77 51.62
31.93 60.30 31.99
33.25 56.52 39.10
30.52 48.76 48.39
26.97 48.63 33.19
32.08 53.03 37.01
33.59 55.39 48.18
31.43 48.50 40.36
24.83 48.32 30.34
26.14 47.76 37.94
35.31 55.21 43.14
31.96 52.66 33.05
21.41 31.50 29.97
30.39 50.41 45.48
37.16 55.93 43.79
32.62 56.73 53.66
38.78 57.08 34.43
29.48 55.03 38.86
25.95 24.02 39.29
11.64 -4.45 57.24
21.90 -67.48 48.73
28.70 20.72 61.38
11.32 -25.60 47.80
15.90 -21.57 48.05
25.42 16.27 38.72
16.74 19.74 33.05
16.32 -1.98 46.17
13.79 14.31 34.53
19.43 -0.61 33.13
30.39 -7.28 56.63
25.74 30.63 41.44
17.14 15.86 30.37
19.76 26.94 41.28
23.36 20.54 36.78
17.46 11.41 27.52
19.79 15.30 32.73
22.03 25.22 34.17
18.25 2.81 53.31
45.24 20.27 42.47
30.14 6.98 29.95
27.16 6.93 42.33
10.82 3.25 18.63
20.54 24.55 42.11
14.65 -2.95 55.55
11.79 9.28 21.11
26.70 18.86 33.32
24.40 6.38 30.01
17.03 5.71 60.61
31.81 -1.32 50.26
21.23 11.68 29.21
19.51 -3.15 55.75
35.52 -11.10 42.28
16.78 10.26 34.50
22.65 -18.15 67.31
18.41 29.96 43.05
26.61 26.68 48.45
26.03 4.42 53.42
25.78 5.72 37.78
36.27 27.14 41.37
16.90 1.61 48.75
10.95 5.07 32.16
11.79 -19.31 51.13
19.73 25.76 42.79
22.90 -0.08 59.13
21.83 -25.96 55.26
25.99 27.42 41.50
2.04 -18.91 33.19
15.61 -11.36 55.12
21.57 3.30 55.26
34.70 21.85 42.66
19.06 20.15 36.06
33.07 14.21 52.50
13.42 31.99 36.48
22.82 31.96 44.12
17.56 -14.36 42.71
32.78 20.22 32.89
14.90 3.61 28.31
22.86 18.32 37.70
19.11 -1.61 38.65
23.91 16.93 44.14
17.11 21.63 26.73
11.42 -15.48 53.71
26.04 24.14 48.69
15.99 -0.69 31.60
23.53 -13.73 43.08
17.59 14.29 23.94
19.33 29.42 41.91
19.19 16.28 34.08
42.61 -6.62 42.58
17.73 37.21 36.90
24.65 8.59 55.12
21.55 9.47 36.15
21.39 6.69 30.96
14.22 -13.36 53.43
16.86 -0.70 22.23
15.10 30.82 36.88
28.13 -5.03 24.54
19.96 21.00 27.67
25.71 29.52 47.47
27.05 -17.32 50.91
25.59 28.33 59.10
23.25 -28.57 45.89
20.61 22.68 37.92
17.72 27.92 32.26
22.64 11.56 42.41
19.84 22.59 33.45
24.21 24.85 43.46
17.71 23.36 31.28
20.93 14.74 31.24
21.74 11.82 51.08
17.50 23.59 48.15
21.59 8.08 20.24
24.02 11.38 63.66
14.17 1.52 27.56
15.64 -12.35 56.78
23.64 7.77 43.01
29.25 23.95 42.64
19.55 14.32 10.45
18.82 25.24 24.89
20.10 -4.08 33.45
19.86 31.74 47.45
16.08 -15.06 56.05
16.92 24.91 35.27
16.42 23.67 36.95
23.39 23.63 51.47
27.93 26.84 39.26
-28.27 -6.71 -27.48
-4.80 36.57 -5.47
3.70 40.39 12.30
1.67 36.96 -7.04
55.57 71.92 41.21
14.72 55.89 14.68
-2.70 33.51 13.49
-1.50 48.77 7.39
-10.50 -3.61 -9.46
-5.74 -12.83 2.28
-2.21 13.07 4.06
-10.57 -4.11 -13.22
-6.33 -6.64 -2.72
-9.32 -4.91 -13.62
-15.44 -5.87 -24.98
-11.26 -4.69 -7.69
-16.66 -7.60 -19.28
-4.53 -4.61 -3.65
-12.46 5.14 -9.03
-6.07 15.00 -4.54
-15.87 -0.01 -10.51
-5.70 0.61 -8.44
-18.93 3.47 -25.70
-12.14 -1.16 -20.88
-13.39 -3.33 -13.21
15.49 -20.89 26.13
3.47 -26.25 5.80
6.21 -9.43 0.52
-10.66 -25.97 -7.52
4.83 -19.18 6.63
6.27 -5.56 8.06
-9.09 -28.99 -11.78
7.39 -17.48 11.78
-1.80 -14.25 3.59
14.99 8.67 15.32
-15.98 -23.92 -5.67
15.10 1.73 12.06
-3.98 -21.07 -15.08
-1.39 -31.74 3.99
4.13 0.56 -0.65
11.80 3.82 17.06
-0.01 -16.79 11.05
-10.61 -23.07 -8.16
12.42 -5.42 17.49
0.28 -21.32 -4.61
9.13 0.67 16.97
29.97 22.73 19.11
30.01 38.60 25.86
15.94 13.82 21.41
18.33 17.42 15.31
24.54 36.58 21.33
17.41 13.60 17.57
15.16 28.29 9.36
26.86 38.76 21.08
26.98 32.14 21.06
26.94 40.46 3.17
23.00 39.53 14.10
23.26 34.91 14.96
24.35 33.08 16.81
30.86 47.12 19.22
12.60 -8.78 12.34
32.99 49.79 13.84
10.49 9.16 2.68
27.91 43.90 14.99
18.44 14.98 14.20
-17.66 9.42 -35.00
-19.50 2.87 -19.77
-8.82 -19.37 5.87
23.36 -9.10 9.65
-16.52 -0.55 -16.18
-9.92 -1.29 -7.72
-8.95 -15.15 -34.52
-3.44 -1.85 -19.95
31.15 6.47 13.75
-5.81 -2.93 -12.12
-13.54 3.45 -6.12
-3.33 -1.26 -3.86
-6.88 -4.20 -7.81
-8.60 -7.95 2.44
-4.79 -24.33 -0.77
-0.71 9.36 8.23
-3.07 -20.32 3.96
-10.02 0.08 -9.45
23.14 6.76 25.09
-5.82 -0.33 -5.14
-3.81 -12.98 -1.54
-7.23 5.46 -7.69
-8.11 -14.40 -7.69
-6.32 -18.00 2.83
-16.70 -14.93 -14.62
-10.33 -20.68 -5.80
-11.63 -4.15 -13.51
4.85 8.44 0.47
-3.73 13.33 -11.53
-19.73 -15.92 -18.15
-5.02 -0.31 -2.58
-4.04 -11.38 8.50
8.09 6.05 21.25
7.25 5.88 -4.02
-6.00 -0.61 -6.84
-8.72 -7.52 -11.29
7.54 -6.38 5.55
0.25 -8.55 -3.25
-14.87 -1.59 -8.06
20.47 4.29 27.67
16.78 25.26 -2.66
36.61 27.76 16.21
28.79 19.85 18.34
40.58 36.73 15.74
22.58 15.24 12.12
16.04 12.36 -2.36
30.11 36.97 14.88
21.86 14.54 11.60
24.68 21.49 11.86
21.43 12.69 10.77
23.52 10.82 0.10
27.95 7.68 17.83
29.89 28.01 10.60
28.37 11.05 19.86
24.04 18.47 11.63
28.58 25.69 12.78
16.85 16.36 3.47
21.61 20.03 -23.71
19.12 12.03 3.79
31.19 15.09 14.91
26.58 30.12 6.07
37.70 5.28 19.13
38.14 9.47 24.28
29.68 17.20 29.09
26.94 24.18 18.08
29.82 14.14 13.05
30.19 11.41 -0.56
31.68 17.97 7.91
39.89 35.95 19.31
45.77 27.68 26.27
27.32 27.28 42.27
27.43 31.17 8.53
43.98 28.31 32.84
27.24 28.03 27.25
30.71 32.72 25.63
15.48 26.63 24.95
31.31 24.78 22.53
40.07 22.13 26.59
25.40 26.14 28.09
33.95 24.76 15.90
31.09 30.78 19.06
28.03 30.01 17.64
30.75 18.17 30.62
39.23 37.66 36.14
25.91 27.02 39.51
37.35 30.11 28.79
30.17 33.52 19.55
43.63 27.01 32.48
-14.15 -20.67 -17.01
6.59 8.82 9.37
-3.78 -11.93 -19.19
7.68 7.79 2.27
9.30 -0.47 5.84
15.55 21.01 17.35
-13.47 -23.68 -27.97
11.40 11.57 8.64
10.60 22.01 1.39
16.72 2.25 16.97
0.52 -0.18 -6.99
7.42 -0.54 5.59
4.51 0.76 -13.62
11.89 -10.17 9.81
-7.62 -8.03 -13.05
4.06 8.14 -0.31
12.51 -11.97 -4.61
33.26 15.95 26.78
-18.91 -14.41 -18.52
-14.35 -33.38 -18.69
8.06 18.12 -0.66
-10.68 -18.52 -3.90
14.17 11.83 6.53
-7.74 -5.29 -7.25
9.82 20.35 -4.67
19.62 13.50 24.97
15.44 -10.98 17.48
8.65 31.50 -8.79
4.87 2.75 4.46
1.68 13.43 -13.81
4.88 10.07 -10.32
5.46 -0.98 -7.85
21.65 6.30 26.44
11.65 22.56 1.42
-3.06 -14.47 1.23
21.27 3.40 24.61
-7.58 13.34 -7.64
7.83 0.70 10.24
19.45 5.66 18.25
-7.29 -0.58 -10.98
-6.79 0.92 -26.51
13.94 6.24 12.91
-0.09 8.26 -11.90
4.64 6.67 -8.22
9.09 11.90 -3.89
11.12 -21.83 12.69
-11.16 -25.28 -7.35
13.90 21.06 5.17
-8.95 -19.11 -11.42
-7.77 -30.32 -14.89
5.53 7.82 -1.43
17.06 11.73 11.07
19.52 27.00 12.32
9.56 24.82 -15.61
-4.25 -15.10 -3.34
-6.69 21.52 -21.15
4.24 1.46 10.66
0.06 1.02 -12.84
12.28 12.27 11.69
15.45 20.55 16.26
8.97 7.80 -4.47
11.02 -13.96 5.63
13.89 6.98 12.16
25.43 18.59 30.89
1.34 19.54 -21.15
7.25 11.31 11.16
1.87 -4.37 4.60
1.32 9.10 4.80
10.04 18.13 12.33
10.63 14.53 1.75
3.89 6.94 -3.80
18.19 14.94 24.72
-6.15 6.84 -11.52
-7.03 -2.90 -16.19
-3.45 7.75 -9.87
6.48 -2.16 -6.77
7.59 1.10 3.31
7.93 5.88 7.10
6.39 23.69 -5.15
5.48 12.83 -0.33
-2.33 -1.44 -13.30
6.50 1.59 8.45
5.44 4.74 -0.93
2.65 8.48 1.35
-31.85 -3.41 -3.54
2.09 -9.47 -1.98
16.78 25.41 13.79
1.85 4.43 -2.31
10.43 17.11 9.70
1.87 9.08 -15.73
-3.75 -11.74 -6.10
-1.97 -9.56 -8.86
9.07 7.81 -2.05
10.89 -0.42 -8.67
-8.50 2.33 -13.42
4.76 9.36 -6.74
-9.95 -5.85 -13.84
11.46 9.72 18.51
-6.50 -16.63 -11.74
4.02 1.02 -1.87
3.69 11.42 9.37
11.49 -0.07 7.17
-15.43 -14.52 -9.93
10.32 11.42 5.51
26.87 29.05 25.43
2.30 -3.46 -4.23
0.49 -14.92 -0.07
10.75 -0.85 10.82
-1.31 -2.59 -6.59
-8.75 -7.67 -11.41
-9.13 6.83 -22.92
-0.06 11.11 5.77
32.57 52.68 36.83
-9.87 -8.63 -23.29
7.67 10.57 4.09
9.39 0.22 1.92
1.73 27.18 -8.11
-5.82 2.92 -10.72
28.73 42.09 22.35
4.00 -3.05 -5.55
-8.78 -2.79 -10.37
-2.84 -8.33 -0.10
-0.15 -0.07 -0.11
-5.61 14.30 -14.09
5.05 -9.60 5.61
5.62 20.74 -2.10
-24.73 2.85 -33.31
-15.53 -18.84 -20.62
-6.23 7.10 -2.58
-5.62 -13.75 -21.47
0.53 3.90 -12.62
-2.62 2.45 -14.66
-5.09 -15.01 -4.03
6.46 16.44 -4.88
-13.65 -10.87 -27.25
1.07 7.96 -18.06
14.13 10.07 14.61
23.83 31.53 27.87
0.56 0.20 -11.80
-10.62 -2.85 -13.14
-15.74 1.37 -14.93
-10.37 4.18 -20.85
-30.62 -24.47 -23.22
3.20 21.07 -2.12
1.82 12.17 -20.82
6.05 22.33 -3.51
2.51 9.72 -8.55
9.43 5.02 11.54
-2.59 7.26 -3.09
-8.05 -16.39 -11.85
1.14 -1.92 -7.58
-3.75 -10.34 -17.35
13.15 4.65 -2.27
23.61 22.86 16.94
-20.38 2.06 -22.31
-9.18 -26.75 -24.62
-3.29 -13.46 -7.53
9.23 8.10 -2.20
20.46 5.59 3.37
-0.54 -17.89 -14.89
8.70 6.79 6.65
2.02 4.81 -11.35
29.59 17.58 -2.34
15.22 16.21 14.82
-46.63 -56.11 -3.71
5.32 10.65 -18.56
-7.94 2.24 -6.69
6.84 12.87 7.56
-3.38 11.02 -9.25
-1.02 9.72 -22.10
-0.11 -12.53 -2.65
25.25 44.07 20.88
27.22 29.66 26.24
11.38 15.20 12.99
10.13 31.66 2.97
11.92 -8.06 29.70
14.54 24.78 47.68
11.38 -6.07 27.40
9.16 -8.76 26.76
14.95 4.74 40.22
7.80 11.47 34.49
18.85 28.55 53.43
25.87 0.53 60.78
13.03 -4.97 33.70
13.38 24.86 58.01
15.85 30.25 54.01
14.11 -0.81 30.73
5.71 15.22 35.98
11.42 17.04 26.55
14.57 -2.84 31.00
11.39 18.84 37.17
15.21 30.93 41.67
19.92 31.53 23.06
-5.41 -15.22 -0.40
19.66 21.83 10.33
22.30 31.38 26.23
-3.40 -8.95 -9.65
1.73 0.72 -13.07
-21.23 -0.75 -22.90
8.13 7.29 2.93
-17.82 -2.10 -20.48
-6.24 -0.13 -4.95
9.91 12.05 7.86
-29.92 -13.79 -17.57
-8.46 0.13 -24.12
5.56 7.78 -0.35
-4.90 10.99 -0.76
-2.94 -3.25 -10.06
-15.30 -22.36 -27.51
-17.61 -1.32 -19.41
3.44 3.63 -15.73
-9.45 3.49 -26.26
-4.07 -20.40 4.70
-17.17 5.89 -8.01
-12.01 -12.64 -16.08
-4.49 -30.07 -5.75
-4.32 6.56 -10.88
-11.54 -2.80 -18.05
6.42 6.19 9.99
-6.74 -4.68 -13.95
6.37 -22.25 3.26
-14.46 -15.80 -10.81
-7.04 -22.55 -5.07
-4.17 0.95 -5.80
6.28 8.34 10.04
-23.62 -20.87 -15.93
-3.61 -8.75 10.44
0.72 14.03 -2.97
-3.06 3.48 -5.30
-0.90 7.04 -9.08
-3.99 0.60 -16.29
-20.36 12.12 -43.76
-27.45 -9.18 -8.65
4.30 -3.04 -13.33
-9.18 10.91 -28.62
8.12 10.57 -9.56
-18.77 -24.01 -18.83
-24.79 -7.11 -31.03
-1.39 5.37 -20.29
-9.44 3.83 -8.56
-9.79 -1.33 -19.88
-6.51 5.62 -19.87
-5.92 1.41 -16.48
3.69 -5.51 -1.10
4.06 2.25 2.58
-7.42 -1.09 5.87
-6.17 3.65 -15.28
-17.42 -3.54 -23.93
-5.37 -2.69 -27.64
-13.21 -5.14 -3.99
-23.12 -23.04 -21.67
-12.75 -19.35 -10.99
-88.25 -25.50 -19.01
-13.24 -11.07 -12.14
-11.06 5.42 -10.86
-0.65 -10.64 -14.20
-10.52 -1.42 -16.65
-13.57 -3.49 -5.61
-3.04 8.40 -6.85
-9.11 -10.34 -30.29
-19.08 -8.73 -24.30
-22.16 -2.60 -18.30
-12.73 4.85 -18.30
-19.77 -9.14 -15.58
11.21 -1.19 20.44
-18.93 -4.18 -11.82
10.89 13.15 11.11
-36.36 -4.64 -11.02
5.19 11.95 -13.66
6.81 -0.56 1.58
4.44 3.77 -0.73
2.70 2.19 -9.65
-7.35 -0.46 -6.97
-13.84 8.52 -33.42
-111.70 -11.53 -2.54
-7.71 -7.05 -17.29
1.93 -2.73 3.93
1.11 -5.01 -12.87
-1.62 -9.90 -6.28
-9.93 -25.48 5.90
4.77 -1.99 4.38
-9.32 -15.73 -3.11
6.93 27.44 4.77
2.14 -12.68 3.67
-1.36 -20.86 2.08
-10.34 -5.74 -30.39
-6.65 5.84 -10.74
-10.10 9.67 -31.76
2.77 38.43 -42.27
-27.73 -10.70 -12.58
-15.32 8.83 -13.15
-2.77 0.36 -1.03
1.82 6.39 -5.55
4.21 5.41 3.22
8.33 9.53 -0.96
5.87 4.80 1.49
2.32 -4.48 1.69
-20.61 -1.06 -17.60
-4.38 7.29 -22.53
-14.20 -15.68 -23.43
-1.12 -15.63 5.35
-8.88 -0.83 -30.37
-8.30 -14.40 2.05
5.87 -1.39 14.30
-16.31 -8.16 -14.84
-8.18 -27.80 -14.35
-5.89 1.21 -9.70
-16.11 -4.85 -38.41
-16.39 -13.45 -12.89
-16.19 5.07 -9.50
-3.72 -9.53 0.36
6.88 -8.14 7.56
-15.57 -9.84 -31.16
-10.13 -7.39 -14.93
7.87 -14.37 -0.32
1.53 5.06 -1.11
-4.79 0.89 -9.52
-10.54 -9.05 -6.11
-3.87 -0.73 -11.33
-41.20 -3.48 1.12
-10.15 -17.15 -13.16
-21.24 -14.16 -18.16
-10.38 -10.49 -8.85
-12.45 -16.24 -27.06
0.09 -16.85 3.20
-15.67 -13.50 -27.54
-55.02 -20.95 -3.87
-0.14 -2.38 -21.44
-18.28 -8.86 -29.09
-11.58 -2.04 -27.16
-13.75 -2.68 -12.64
-12.71 -23.17 -17.01
0.06 -16.81 0.28
-4.57 -27.63 1.08
2.89 -0.37 -1.52
14.80 31.32 -7.02
-1.21 11.44 -4.76
2.96 4.99 -18.23
-4.63 -22.74 0.02
-7.11 -4.18 -42.20
3.41 2.65 -7.93
-35.16 -15.87 -18.81
2.01 -14.04 6.78
3.93 4.57 -3.84
7.35 5.17 -5.21
-1.56 -0.11 0.05
-11.47 -11.89 -10.11
-16.01 -9.06 -21.51
-6.61 12.14 -12.56
-4.16 -25.85 -14.89
-3.11 -1.65 -2.49
-76.48 -26.73 -9.23
-10.26 4.75 -7.45
-2.67 -6.14 0.52
-3.09 5.08 -2.83
-10.47 -29.02 -2.49
-5.70 -21.58 1.12
-7.08 -8.16 -6.43
-30.43 -12.47 -24.10
1.07 -2.70 1.97
-6.04 -10.73 -18.41
-6.61 1.37 -0.84
2.53 -5.42 2.57
-2.19 -4.47 5.67
-9.85 -2.96 -18.83
9.76 5.22 3.99
-6.46 -7.52 -4.88
-9.04 -8.13 -33.86
-46.17 -5.31 -12.47
8.59 12.39 3.79
4.48 -9.03 13.92
-4.90 -6.87 -3.72
-0.43 4.94 -13.00
7.05 -4.85 9.78
16.28 -12.67 10.43
1.81 -15.59 -7.51
-9.18 -4.01 -3.20
7.97 -11.23 8.11
-12.42 -7.00 -10.31
6.75 -5.04 6.40
-3.90 -2.01 4.26
7.74 8.21 1.20
0.03 -12.13 -17.09
8.33 -20.97 8.52
26.10 35.30 27.86
24.52 -0.64 3.08
5.15 -8.93 -11.95
7.25 8.61 3.78
-0.42 -17.63 -18.95
4.22 -2.68 -4.59
9.09 5.45 1.99
5.67 8.69 4.72
-7.80 3.92 -7.10
1.89 15.41 -10.41
-10.64 -21.02 -12.42
-6.02 6.01 -7.71
0.95 -17.95 -4.85
-18.80 -20.42 -5.10
14.83 13.10 -5.44
-18.67 -15.15 -41.99
0.19 -4.13 -13.06
2.51 -14.36 -3.58
3.94 21.84 14.32
-10.16 -7.12 -18.06
-2.67 -7.07 2.75
-20.98 -4.56 -40.02
-35.75 -19.73 -30.88
-20.74 -15.41 -13.07
-21.67 -30.23 -12.84
-5.40 0.76 -28.89
-1.66 6.41 2.37
-4.99 -0.63 -2.54
-10.78 3.09 -13.19
-28.20 -31.88 -28.07
-9.41 -0.28 -15.40
4.51 -10.09 -9.59
1.48 12.64 0.87
21.36 5.03 19.70
7.29 3.13 6.52
-3.61 -39.79 -6.36
-10.26 -23.92 -6.08
-2.13 2.99 -7.95
0.00 -9.48 -3.49
-2.67 5.94 -12.36
-3.37 -0.84 -2.69
-10.89 -3.02 -3.33
-11.07 -1.52 -15.42
-4.18 -11.95 -3.66
-4.14 -31.74 -0.19
-15.80 -18.25 -3.14
-0.71 8.20 6.28
-108.91 15.62 5.01
-22.74 -4.45 -31.77
-3.58 -10.73 -0.04
-38.83 -12.93 -13.82
-6.03 -0.18 -13.11
0.00 10.76 -6.32
9.57 -12.71 -2.27
-17.59 0.29 -28.36
-5.03 -14.18 -2.09
-39.45 -0.19 -29.17
-4.10 10.99 -23.72
6.08 2.18 16.84
9.54 0.36 6.62
5.08 -0.62 0.17
-0.41 -9.50 -17.52
4.74 8.23 7.93
3.78 3.21 -3.82
-3.89 -4.85 -9.48
0.71 1.95 -7.84
-1.14 -24.69 -3.81
-3.24 5.32 -34.17
-9.24 5.75 -28.82
1.92 -11.21 -4.45
-7.75 -8.89 -12.28
-13.61 2.43 -9.85
-3.48 3.15 -6.19
-13.03 2.17 -17.72
0.62 -0.17 -28.20
-8.71 -15.16 -22.90
-3.57 -1.88 1.61
-17.54 -14.23 -11.14
4.77 6.47 -7.93
2.62 -2.48 -9.49
8.61 4.93 7.98
-19.59 -10.28 -14.16
-3.20 22.45 -3.21
-1.98 4.16 -1.87
-15.27 -2.47 -29.51
-3.45 3.94 -5.95
-11.11 -9.64 -5.15
3.03 -11.48 14.55
1.60 -2.41 6.28
1.74 -15.34 -4.88
-14.86 -34.35 -18.41
-5.22 -2.80 -26.73
-1.48 -9.80 -9.58
-43.39 -11.37 -31.42
-1.33 -6.80 0.54
2.29 -17.47 -0.13
-11.05 3.12 -0.05
-8.28 2.78 -4.72
-6.79 -10.22 -5.32
-1.58 4.97 -8.53
3.00 -27.96 -1.28
9.17 17.35 -19.11
-33.20 16.11 -1.27
-7.85 -16.33 -12.91
-19.14 -21.37 -17.72
-25.99 -1.91 -5.66
-17.48 -14.57 -9.00
-4.78 -13.37 -5.41
1.78 9.06 1.19
-8.89 -20.41 -1.89
-4.27 15.67 -14.09
-31.15 -6.76 3.91
-2.79 11.33 -24.24
-0.78 8.13 -6.15
25.94 36.64 10.45
-35.43 -5.14 -40.84
-2.37 6.18 -4.73
-6.02 12.08 -17.34
-1.61 8.52 -7.54
-7.88 -16.07 -11.32
-12.04 -1.99 -14.12
3.77 8.21 -6.21
-23.24 -7.35 -12.15
-8.92 -5.63 -17.52
-3.79 6.70 -5.01
-7.96 10.06 1.34
2.41 2.10 0.86
-22.78 -8.41 -25.34
6.05 4.99 0.03
4.97 -12.54 -2.90
-4.86 2.40 -12.20
6.81 -5.03 11.31
-8.55 -9.30 -12.45
-1.77 -12.94 -3.21
-13.43 -18.04 -19.42
-9.90 -7.55 -10.98
-4.59 9.96 -9.41
7.57 -1.89 -3.18
-23.26 -18.54 -20.04
-11.08 13.44 8.45
-25.70 -1.07 -32.00
3.26 -13.95 -2.05
-5.14 -0.56 -7.98
-6.71 -21.08 -3.79
-1.89 1.68 -5.98
-7.12 12.52 -3.03
10.88 8.21 0.53
12.28 14.42 7.26
-104.98 8.07 -5.14
-23.19 -24.17 -20.60
-17.59 -9.74 -30.98
10.85 5.44 0.20
14.50 5.60 6.13
12.76 7.31 2.26
15.53 23.71 3.08
17.84 6.37 17.46
13.12 12.02 -2.31
15.25 17.39 0.92
-1.04 10.64 4.53
13.51 20.54 4.81
9.10 -1.63 11.15
10.28 13.82 2.89
6.75 5.37 1.27
20.55 19.92 9.79
26.91 29.62 2.68
10.13 5.28 -0.96
12.31 3.16 -6.08
15.10 17.56 0.55
3.76 -22.06 -1.41
17.79 7.30 11.41
8.94 9.10 6.29
9.09 10.17 6.91
12.00 16.66 -4.52
8.71 -7.56 2.81
28.40 32.76 25.75
30.62 24.79 5.14
13.67 11.88 8.61
13.93 18.12 1.47
6.87 2.56 -5.10
0.07 3.77 -2.52
8.02 10.62 -0.04
5.96 3.42 0.57
7.41 18.47 -20.78
9.12 8.45 8.48
4.15 10.27 -3.94
5.79 21.40 -3.42
12.72 12.29 2.19
7.68 -1.01 4.54
12.96 7.82 3.09
13.18 8.40 0.86
11.98 10.85 -10.71
19.76 24.23 6.23
12.70 8.98 5.87
7.17 15.61 9.75
-0.56 -0.00 -6.59
19.71 22.78 -3.70
13.09 23.42 0.25
14.28 8.13 7.27
12.69 3.90 20.81
8.65 8.40 0.73
2.61 20.75 -13.38
5.03 10.35 -8.55
-3.28 3.39 -13.32
8.11 0.84 2.56
9.46 15.92 11.91
20.09 20.53 9.09
9.38 15.52 -0.52
3.24 12.56 -6.72
4.70 -2.05 -5.13
14.71 9.89 15.85
10.30 21.73 -13.77
3.20 -2.19 -6.27
10.91 15.67 -0.55
9.73 -6.22 3.51
11.44 8.40 0.91
16.50 9.86 5.55
13.75 16.06 -17.86
1.32 1.33 -8.30
8.55 -0.51 7.93
6.11 10.50 -10.25
8.09 14.46 -5.44
17.71 0.72 12.45
-0.24 -3.90 -0.88
19.84 22.27 -6.72
13.73 8.27 2.07
15.00 22.02 2.61
10.87 -2.81 2.95
8.43 9.11 -5.00
18.84 21.66 14.98
15.96 21.06 11.94
1.47 -5.02 -6.63
6.78 9.21 3.26
9.63 8.92 0.04
15.88 26.41 8.34
27.03 34.50 22.71
9.54 11.24 2.56
12.31 15.88 1.65
13.13 26.97 -4.14
14.16 11.84 14.57
11.25 2.77 -0.10
9.56 8.69 4.16
19.01 16.97 3.30
1.69 -4.26 -0.69
18.05 17.96 6.66
2.15 4.06 -1.50
12.40 7.59 10.19
15.20 3.79 16.77
6.12 18.47 12.53
9.10 7.43 -6.84
9.49 12.03 -7.99
12.41 4.28 19.54
11.37 9.87 10.17
5.49 3.52 -1.69
22.74 23.10 13.82
15.15 12.08 6.37
9.80 9.83 -9.44
-4.60 -3.92 -15.95
42.49 36.98 26.51
13.16 15.89 -1.95
5.43 0.24 4.48
0.07 -4.67 -0.34
5.70 -15.10 12.13
4.96 -1.07 -5.63
10.42 12.69 4.24
17.15 26.10 -3.51
7.24 8.36 -4.74
-0.74 -3.56 -1.47
5.87 17.84 -0.06
12.82 8.40 -2.22
13.53 13.84 8.51
14.44 3.20 14.18
7.84 6.18 -15.57
7.05 9.26 -2.07
-1.20 2.99 -8.53
10.06 14.84 9.31
23.67 17.47 11.12
3.30 3.20 4.68
11.67 12.98 2.38
11.35 17.33 2.65
3.10 -0.76 -1.84
8.78 9.29 3.45
14.51 18.25 -0.08
12.19 13.56 11.88
9.16 10.14 -5.28
18.25 23.67 -6.75
26.96 26.59 10.64
22.59 21.81 -8.17
11.13 2.62 -1.29
11.69 20.88 -12.54
12.43 8.40 6.37
14.38 13.57 -6.27
10.76 3.46 4.55
22.23 22.61 -2.00
18.01 19.89 0.14
21.02 21.66 3.28
15.80 16.77 11.05
9.78 3.38 6.31
12.27 22.81 -11.80
7.09 -1.07 0.90
16.34 18.69 -3.09
9.39 13.72 -8.97
9.51 11.69 -9.55
6.70 -5.50 6.00
9.82 2.87 -2.99
8.35 1.49 4.50
15.08 14.30 9.90
8.31 2.31 6.28
30.47 31.13 -4.07
12.39 5.83 14.60
10.84 11.69 6.19
11.04 16.30 0.91
15.00 10.00 -22.45
2.50 -0.07 -17.63
15.13 6.66 10.23
9.38 13.22 -15.05
10.57 7.75 11.06
8.88 10.93 -2.00
4.72 -3.15 -0.88
10.35 6.83 6.67
7.41 7.85 9.10
10.40 14.10 -5.83
13.51 18.65 7.36
12.57 4.54 9.67
20.15 21.32 -4.26
13.94 3.12 11.83
-2.34 0.15 -7.23
6.61 -1.54 -8.48
12.20 21.06 -2.00
11.64 23.03 3.63
12.82 5.22 7.63
9.55 15.65 1.68
15.54 1.44 14.47
18.87 26.49 -9.75
3.86 12.09 -0.33
3.46 7.75 -3.61
13.77 21.63 5.33
13.63 11.06 4.70
12.38 6.51 3.98
9.82 9.71 3.65
17.32 8.82 13.71
31.62 27.42 19.01
9.09 3.41 0.08
8.54 8.73 -6.43
9.22 8.68 8.90
11.03 8.98 6.01
15.39 21.47 -5.52
19.52 28.74 14.26
14.40 5.38 3.94
12.28 7.29 4.93
13.01 7.29 16.34
12.70 20.28 -13.31
2.05 -10.47 2.03
19.05 15.84 19.95
2.89 1.14 0.75
10.83 5.76 10.34
10.25 3.80 2.76
5.96 -0.39 -13.80
10.81 5.01 3.96
13.35 11.66 10.53
11.28 8.40 3.78
18.91 14.53 -16.02
20.46 25.40 9.12
16.00 20.96 14.31
22.77 19.85 -15.75
0.78 -1.09 1.25
17.96 24.55 2.69
17.83 22.16 11.12
23.35 17.88 8.35
12.86 24.73 2.81
22.03 24.20 12.79
11.12 11.72 2.53
13.05 7.80 9.53
9.22 17.22 5.06
2.35 -4.01 -0.33
-1.59 -3.17 -7.17
20.17 29.59 -1.17
12.53 9.37 1.16
-4.51 6.66 -9.13
10.22 1.40 -0.91
2.85 2.00 3.71
8.68 8.40 5.52
6.15 9.95 -5.62
26.69 36.73 4.60
31.40 38.53 -3.33
8.15 8.29 -2.84
26.99 8.28 24.54
20.50 7.61 8.83
28.59 14.28 10.56
32.01 31.71 24.56
24.57 21.57 8.67
24.10 13.32 3.31
29.18 15.23 15.90
50.39 13.47 16.46
23.61 26.20 12.60
13.94 16.59 2.28
24.95 21.44 17.26
17.21 -1.32 24.08
-1.23 -15.66 -2.80
10.88 17.62 19.26
-5.04 -11.22 -14.82
19.10 30.40 29.28
12.24 29.25 26.26
39.97 48.31 47.49
17.66 23.85 38.88
38.70 37.19 40.62
32.44 41.53 18.41
6.24 -5.61 14.73
24.33 21.67 28.52
29.76 19.07 25.79
20.66 2.55 27.74
18.19 8.48 16.50
58.50 32.79 43.47
2.98 10.11 14.46
21.47 28.41 25.74
4.73 17.79 10.25
-19.92 -9.67 -24.14
-11.47 3.01 1.27
1.29 2.12 -4.19
49.51 50.11 48.13
36.10 53.42 45.49
37.78 58.70 46.94
23.00 33.52 35.73
30.24 33.65 48.82
38.44 46.14 57.78
35.35 29.55 56.45
26.76 28.16 50.02
32.39 32.19 39.75
30.08 38.88 43.60
30.01 30.65 48.10
30.39 25.09 52.60
25.33 38.39 46.05
23.82 17.71 53.91
26.46 34.69 44.90
25.59 33.78 41.24
21.39 14.62 39.99
28.49 34.80 45.53
27.22 32.84 44.27
40.04 43.27 45.40
26.16 25.26 35.24
31.33 43.90 49.98
30.09 21.14 49.66
37.52 23.30 57.87
31.26 14.14 42.60
26.47 35.08 45.41
11.22 21.15 37.93
26.68 18.75 41.79
20.47 16.71 30.15
27.13 38.18 38.41
29.21 31.21 54.86
33.53 46.22 51.99
32.05 38.60 57.52
28.10 28.58 35.38
28.69 23.68 45.17
32.24 17.42 56.95
32.81 35.85 49.04
33.95 21.60 55.60
23.61 17.06 44.09
28.83 22.24 52.81
39.55 42.29 60.86
33.60 29.77 46.43
32.99 42.58 47.31
22.72 31.39 36.38
30.25 22.97 44.83
24.87 38.85 57.21
29.23 33.68 41.56
43.40 42.68 66.39
28.63 17.91 54.06
21.75 23.46 37.47
34.36 29.05 49.50
24.72 21.25 36.03
32.36 36.88 51.88
26.19 28.89 42.64
30.27 36.79 55.21
34.79 19.64 41.86
23.82 13.97 37.76
28.90 22.01 43.35
22.36 25.66 30.02
18.15 21.72 28.32
32.09 43.18 51.73
29.16 29.77 44.03
34.29 27.17 47.15
33.23 23.85 52.90
25.70 30.72 46.59
30.71 46.41 35.30
34.49 36.45 52.17
21.61 38.02 39.99
36.90 48.19 57.19
30.76 35.66 49.25
36.52 40.04 52.28
35.53 34.96 45.95
26.91 37.40 38.41
30.48 30.44 49.87
23.42 31.05 51.62
38.22 29.17 61.09
31.76 35.66 49.60
31.71 31.06 43.59
23.07 8.86 50.54
30.52 31.93 45.23
35.11 47.86 50.69
32.85 36.44 56.76
11.64 21.69 12.50
15.37 11.19 26.29
11.02 5.07 22.46
20.15 6.86 43.15
12.33 8.76 20.73
22.23 22.33 36.97
2.86 8.70 -5.67
28.21 21.67 38.50
6.42 -1.17 15.89
19.88 13.62 9.34
12.39 17.44 15.02
8.91 24.34 24.49
6.84 8.05 24.87
14.24 9.61 30.32
-3.09 -14.91 -14.66
8.15 11.26 28.77
18.76 27.96 24.59
12.89 6.86 -0.68
-23.24 -15.11 0.28
7.80 -9.61 9.79
-39.02 -16.92 -15.67
-13.87 -8.87 -23.56
-7.38 -4.82 1.35
17.63 6.70 11.42
11.62 10.33 -10.08
9.20 5.17 1.64
26.09 25.51 18.94
63.07 27.29 23.33
43.12 -2.43 13.59
10.04 14.73 -2.98
22.70 6.10 2.17
24.86 13.50 8.11
-3.71 -30.99 -3.74
8.21 18.69 -14.28
-4.51 0.51 -34.67
-8.36 3.37 -24.46
-16.12 -1.12 -31.11
-5.33 -19.82 -5.68
-7.67 -11.78 -11.56
-1.59 8.89 -13.84
-0.86 9.71 -3.34
9.65 10.36 11.56
5.53 8.40 5.31
14.42 21.68 18.15
32.66 37.12 38.67
13.21 10.32 7.76
0.38 5.02 1.38
1.51 2.18 -0.51
10.06 7.60 0.09
9.20 10.99 -7.23
30.05 37.61 34.69
13.29 25.21 17.20
19.52 15.76 29.06
-8.47 7.06 -23.60
38.52 38.24 21.02
13.70 14.53 20.30
16.19 4.96 17.24
7.26 11.81 5.73
11.87 11.09 19.88
21.28 30.18 26.87
10.90 9.31 -2.08
3.28 11.64 -10.43
12.47 24.14 -0.50
5.39 8.85 4.46
18.07 13.01 24.61
31.47 36.83 24.02
1.75 5.31 4.43
0.15 9.37 -8.92
24.95 29.01 10.91
6.89 10.75 9.78
0.97 8.33 0.51
4.41 8.40 7.14
-2.22 3.89 -8.26
11.78 9.16 12.52
10.91 9.93 -9.20
8.27 15.99 -13.71
-4.78 2.59 -10.19
-10.40 9.31 -15.56
19.70 9.50 9.13
22.99 32.28 11.47
6.74 8.38 -5.32
13.42 10.88 24.93
2.64 8.40 1.20
2.96 24.89 -7.26
3.83 8.40 2.18
34.73 36.92 39.63
4.57 19.31 -8.55
1.81 7.77 -10.72
4.80 8.40 0.53
22.53 31.31 3.63
12.24 30.71 17.41
25.23 29.33 20.58
13.35 0.91 16.10
15.57 6.97 13.83
2.14 8.85 10.23
7.30 4.72 6.92
11.20 9.75 14.74
13.32 19.03 10.83
15.67 21.53 17.67
4.98 6.13 2.83
11.64 11.05 15.15
26.69 31.76 20.76
6.75 2.86 1.87
1.81 22.63 -8.71
5.07 -2.04 -8.73
0.10 7.40 -17.95
1.52 -4.37 -8.47
-7.66 -16.57 -2.83
40.50 42.76 14.28
3.33 4.94 -3.31
20.37 20.25 27.84
10.99 -7.07 12.82
5.93 -5.88 -9.81
18.08 19.85 13.00
7.75 12.56 2.04
6.76 -0.01 11.90
3.58 9.10 -13.18
4.48 5.33 1.00
2.69 6.81 -1.94
10.50 14.47 10.40
1.73 6.34 -13.47
-11.55 -2.28 -18.78
15.05 8.25 19.54
11.64 7.56 -12.13
15.00 11.73 15.57
19.62 18.87 23.71
13.93 13.25 12.92
0.82 22.02 -3.16
5.03 9.70 0.58
7.92 5.69 16.55
7.12 8.33 4.16
9.19 10.75 3.52
4.79 2.48 14.67
-0.12 8.40 -14.22
17.59 18.36 6.72
5.90 1.97 14.05
17.38 26.85 34.43
4.39 11.92 5.30
9.55 2.43 -4.94
2.10 -7.11 3.82
6.06 9.88 8.79
6.57 8.40 3.45
19.71 21.58 14.13
10.84 2.67 -4.80
1.12 2.01 -2.21
4.91 12.25 3.95
3.77 8.40 1.76
10.68 -2.45 17.85
7.98 15.26 6.64
13.13 2.71 12.11
2.99 6.88 2.85
20.62 13.34 24.63
3.38 8.40 3.43
4.20 8.40 -7.08
14.99 19.02 16.79
10.09 17.27 14.02
15.49 17.01 11.60
17.24 13.55 29.91
3.46 -2.64 -2.55
9.31 5.39 8.32
9.89 11.71 6.41
0.81 8.40 1.72
24.23 6.27 26.64
8.23 6.87 9.81
3.04 8.40 0.95
4.51 10.62 -1.58
5.59 -0.19 -4.47
14.81 19.84 14.19
5.33 7.54 -2.24
5.00 6.17 -11.57
4.44 6.57 -7.30
1.53 8.40 -9.55
4.42 9.45 4.34
14.54 23.65 -11.61
16.30 29.16 -16.98
-0.39 7.40 -4.64
6.74 1.94 -9.82
13.63 7.32 17.49
1.58 6.39 -20.45
12.17 4.06 6.21
5.00 -4.82 -8.32
7.65 13.40 -0.98
9.70 17.77 -1.19
5.88 4.28 6.29
10.40 -2.29 11.05
21.03 21.54 17.00
9.31 14.65 11.81
6.18 6.23 7.89
-1.10 8.40 -12.35
14.64 12.61 10.76
11.17 11.84 18.59
2.00 9.31 -17.12
18.92 16.67 15.62
4.71 8.60 -7.80
60.66 32.48 42.89
8.17 10.30 13.06
21.41 11.57 19.25
6.77 22.48 1.08
36.12 30.17 36.63
17.49 9.18 20.64
-3.77 -3.99 1.34
8.25 21.49 -0.93
8.88 6.58 2.97
5.85 8.40 8.21
7.37 3.74 8.47
19.17 18.96 9.37
11.75 5.81 3.06
1.01 0.79 -7.51
9.94 6.06 7.23
4.15 8.40 -4.46
11.08 17.41 -11.99
26.08 28.29 19.51
10.47 24.43 -8.08
16.55 20.99 42.58
8.62 7.99 11.17
0.03 8.40 -0.79
6.13 9.20 0.53
9.08 12.47 8.85
6.37 3.78 0.34
4.90 6.94 3.52
12.45 8.68 4.74
0.21 5.90 -4.44
24.28 34.01 22.46
1.87 9.84 -7.31
21.75 24.67 31.81
37.62 22.00 39.47
14.19 5.88 0.91
11.80 -0.48 15.37
21.83 5.03 15.13
10.97 2.61 6.59
38.31 38.24 36.94
-15.72 -13.99 -21.38
2.74 8.40 9.00
3.36 11.70 9.03
12.38 6.75 18.48
5.08 6.18 9.86
2.15 -1.46 -7.11
6.15 6.39 10.69
6.81 4.24 16.33
23.42 28.35 11.51
4.09 13.12 -10.25
11.39 12.33 8.82
-3.63 -3.16 -7.02
5.70 8.40 2.88
8.98 2.48 -10.35
2.85 7.40 0.53
16.11 22.53 7.93
4.49 5.90 -0.18
6.45 7.10 14.88
-0.04 5.14 -19.55
9.11 -8.10 14.55
15.19 22.18 6.60
6.04 13.81 4.81
-0.68 -0.44 -8.31
29.88 12.04 10.26
4.55 13.71 -11.20
6.30 8.00 2.11
5.17 1.30 -6.27
4.91 8.40 9.44
8.79 2.26 -2.15
18.42 7.38 22.41
8.11 10.87 -6.05
1.97 8.40 -0.16
1.53 9.76 0.50
-3.91 10.11 -10.63
4.39 12.05 -1.54
15.71 35.81 6.00
4.56 8.35 3.92
38.24 29.53 25.68
13.30 -0.35 13.79
4.74 4.52 3.71
2.79 4.03 -13.16
11.85 10.62 11.54
17.07 15.68 9.46
7.24 9.71 1.42
9.24 0.15 6.77
3.36 -0.20 7.26
7.43 4.80 4.19
14.59 16.74 7.71
-1.46 -1.22 0.20
11.08 11.64 11.92
8.07 18.54 2.61
10.95 7.38 3.05
10.40 12.70 6.60
21.77 29.01 10.63
1.35 9.84 3.03
18.23 28.57 20.16
5.16 9.76 4.76
13.63 7.03 12.99
2.69 8.40 -2.68
14.80 8.81 20.14
21.66 36.36 25.93
1.79 6.24 5.71
-9.44 2.34 -14.30
8.71 17.10 -4.92
10.73 2.52 9.39
7.50 1.13 8.06
-4.22 -3.81 -15.83
10.98 19.48 4.50
29.34 26.63 9.73
13.36 13.12 -1.36
-1.72 7.02 -5.70
9.08 17.77 17.14
1.62 11.64 -14.93
6.05 8.69 -8.47
11.90 11.74 1.75
8.24 3.65 -1.03
7.45 8.40 11.60
26.71 23.62 16.46
10.30 10.50 0.60
-5.03 -6.57 -10.44
19.30 16.62 10.20
1.71 7.74 -4.09
16.50 15.08 14.32
3.91 6.12 0.10
5.64 2.48 11.16
16.67 25.37 16.57
10.99 14.30 16.09
9.27 11.64 -10.82
11.66 9.25 16.31
17.86 40.00 7.98
4.88 8.40 0.63
21.72 15.37 28.13
14.46 22.27 1.69
0.35 8.40 -6.37
11.07 7.07 -1.85
9.54 5.39 7.55
8.55 8.40 9.33
10.07 5.63 13.89
-10.65 3.53 -23.66
9.34 8.56 12.02
17.78 17.18 17.48
23.26 24.90 22.32
12.86 15.71 16.67
6.71 14.77 -6.54
19.83 19.63 -16.61
8.73 4.98 3.20
7.59 8.40 -7.05
3.73 8.40 0.96
0.30 15.37 -9.71
2.54 2.77 -0.54
10.16 10.51 15.25
9.98 4.56 4.06
14.19 8.83 18.14
10.63 24.86 15.88
13.32 9.12 -0.32
4.42 11.88 -11.52
36.73 39.78 39.53
14.46 22.68 0.95
0.10 8.40 7.22
16.40 9.06 18.98
8.56 18.92 5.99
14.73 11.78 21.94
11.34 35.25 11.97
19.95 22.43 15.08
23.80 26.97 23.38
17.99 28.76 11.12
-6.07 -35.31 -8.32
-6.14 -19.61 2.68
15.84 -10.10 17.96
18.07 9.60 18.49
19.38 35.79 17.34
20.87 10.23 27.93
18.21 20.63 23.55
18.37 10.57 23.59
19.46 17.80 27.91
26.63 6.58 35.21
20.46 0.41 29.35
29.58 36.09 29.70
28.17 17.14 17.54
26.61 27.22 10.21
20.96 15.22 -3.98
25.08 21.23 27.99
29.69 18.60 17.00
31.98 26.98 25.31
5.89 -20.59 8.25
-1.51 1.08 -12.40
-0.24 12.50 -12.98
16.57 -14.86 18.61
-2.20 -6.61 -3.96
0.22 2.48 -5.79
1.82 -20.11 -3.56
-6.78 -11.75 -13.29
1.06 4.97 -6.79
-6.65 -1.47 -3.87
-6.23 -14.06 -5.86
3.88 -14.92 0.82
6.49 15.36 -11.41
3.73 5.50 -7.83
0.04 -3.17 -3.93
9.17 -10.07 4.14
7.90 -15.82 10.30
-2.93 -14.05 -10.37
0.36 -7.36 -10.29
-5.16 -9.76 -1.38
4.03 -5.72 2.34
3.75 9.01 13.52
-3.50 -1.21 -0.68
7.38 6.24 25.68
-8.44 -12.06 0.19
17.18 9.14 11.85
17.99 13.87 14.45
18.15 12.32 19.87
17.21 27.86 10.45
44.04 31.59 15.52
13.48 -0.02 13.99
44.96 17.79 28.73
9.45 0.56 10.25
11.26 17.04 5.52
21.11 26.73 8.25
17.06 8.56 17.25
26.92 24.82 25.50
12.78 13.52 6.56
23.04 11.06 16.77
-1.80 -5.59 -0.87
-2.79 -1.44 -13.09
17.09 14.75 14.16
5.55 2.84 4.00
11.54 6.92 11.23
16.41 15.01 9.59
14.42 21.18 8.82
12.20 19.08 15.43
19.44 17.20 13.06
26.39 23.14 29.04
20.96 18.70 18.99
17.75 9.36 11.32
13.14 11.49 10.25
16.30 22.03 12.46
21.32 19.57 20.39
14.92 18.63 9.81
8.00 -2.09 6.39
12.99 7.82 6.38
-9.02 3.56 -15.01
13.37 0.81 10.86
5.96 -0.51 6.49
16.34 17.65 12.60
10.32 14.42 5.32
29.35 14.98 6.24
19.96 14.26 22.96
19.71 9.82 11.43
3.45 -1.67 3.34
4.12 -4.87 8.26
20.20 16.66 18.87
9.31 17.85 5.55
13.99 2.41 11.60
5.41 -2.80 -4.98
7.52 14.78 1.68
1.66 7.41 -8.76
9.19 10.13 6.39
36.61 35.47 34.02
13.99 13.72 11.13
4.28 -6.05 1.34
-13.21 -9.38 -13.90
9.57 13.73 5.92
11.72 16.28 17.29
14.67 12.40 2.21
14.67 11.40 13.38
4.76 0.31 0.86
7.16 14.55 -0.84
16.43 14.72 14.08
0.65 -9.74 -7.41
12.00 15.90 10.25
10.34 8.16 9.67
16.75 18.38 11.93
20.23 30.24 15.41
21.39 12.10 26.69
-3.30 -3.49 -9.94
23.14 19.57 19.12
-4.71 -2.26 -6.55
-10.88 -18.33 -5.94
13.72 13.80 10.06
86.23 41.84 40.85
15.21 21.57 10.56
15.52 15.57 11.65
16.57 19.90 11.96
10.28 19.95 5.99
5.15 19.46 -3.67
8.10 5.98 6.04
33.19 24.41 37.67
10.49 3.95 7.34
22.75 22.11 15.67
10.81 16.88 9.00
12.35 4.16 10.33
45.37 33.46 28.58
10.97 9.38 14.01
-9.81 -15.25 -9.29
15.66 -22.98 22.29
15.83 -1.43 12.86
12.19 10.82 10.66
23.09 10.78 25.73
1.21 -1.18 1.38
12.68 -5.22 9.49
11.07 8.69 10.25
11.60 0.22 10.25
12.08 15.27 6.07
6.05 -0.97 1.42
20.41 15.05 17.26
9.33 -7.74 8.02
9.63 2.97 8.09
16.11 16.83 12.24
26.47 11.26 34.76
11.93 10.65 6.98
12.10 7.89 10.25
14.12 17.93 13.63
9.02 5.95 0.32
26.63 17.22 24.16
8.90 6.85 9.75
17.10 21.26 10.38
7.62 10.85 3.77
5.86 7.84 12.69
13.94 -19.53 16.39
21.65 20.87 26.43
11.23 11.88 10.25
13.33 -6.58 8.36
19.99 18.36 15.08
4.29 3.77 12.17
12.14 10.49 8.85
23.21 22.12 17.28
7.57 4.47 5.72
24.21 6.17 33.35
22.70 10.09 13.65
16.62 18.33 17.29
4.67 9.43 6.39
17.01 2.16 18.10
18.95 22.27 11.11
8.51 9.24 10.25
21.27 12.74 22.72
32.25 32.75 38.87
-3.77 -6.33 3.38
14.24 11.45 14.10
12.87 3.29 17.49
5.43 6.08 11.30
1.60 -0.72 5.92
14.46 14.50 14.86
15.50 7.93 16.31
35.30 35.88 35.28
11.86 14.05 7.42
12.01 1.79 11.22
10.29 6.80 8.01
4.16 2.96 -4.27
7.18 0.12 6.96
10.54 14.91 10.44
10.45 16.87 5.48
7.66 11.04 9.52
18.81 24.98 9.19
20.64 16.65 19.93
13.99 8.47 11.35
7.14 3.54 2.94
24.75 20.32 24.80
38.58 45.98 43.24
15.87 18.64 16.91
5.15 6.22 4.15
24.31 20.34 19.05
19.21 22.28 7.19
11.46 7.35 1.30
25.78 -6.24 15.00
19.31 22.28 14.53
33.06 -0.74 6.56
17.32 19.37 7.20
18.55 15.48 3.56
12.56 16.35 6.16
9.55 5.38 3.08
5.30 8.09 -4.63
13.48 1.94 3.55
15.48 4.48 13.85
23.22 10.75 12.79
25.25 22.97 20.84
-2.58 4.27 -5.03
54.23 47.84 36.81
6.67 4.45 4.19
14.35 5.84 19.83
14.47 10.80 7.95
38.99 39.14 18.83
5.44 -6.06 9.49
17.04 22.28 16.11
9.78 9.08 5.32
13.66 0.76 -12.64
15.18 5.67 -4.18
6.25 -0.66 -47.18
17.86 6.29 -2.22
17.20 1.67 5.03
13.39 13.86 6.95
30.67 15.31 12.13
20.01 4.75 15.59
20.11 20.10 12.94
19.49 15.30 2.36
9.65 6.99 -6.45
20.62 5.75 11.25
18.18 1.72 4.45
19.98 7.46 2.53
22.09 1.71 -3.63
26.29 26.56 20.70
12.26 7.02 -9.85
25.86 23.29 9.52
15.70 4.47 2.02
27.60 6.67 -2.72
22.11 11.63 19.69
26.19 0.09 11.52
25.75 14.74 6.87
19.21 19.63 -0.58
20.64 -2.15 -2.04
21.75 10.10 13.37
-3.86 -16.21 -17.10
28.80 7.16 9.02
16.65 10.76 -0.73
24.69 30.15 5.44
26.77 6.83 0.96
25.41 26.40 11.30
11.16 3.95 5.65
16.40 14.94 7.20
31.93 -1.08 5.94
13.41 9.55 -2.41
-0.98 4.41 -31.03
31.98 8.84 20.95
17.92 -3.25 6.56
17.19 6.07 -3.23
14.30 -2.19 0.23
29.55 -0.53 4.72
36.39 6.67 17.90
6.49 -4.80 -20.30
20.46 19.54 0.70
37.54 33.88 29.29
21.24 24.35 -5.19
15.97 7.47 5.59
30.39 2.99 14.11
22.01 18.74 17.11
9.73 4.42 -8.52
32.89 -7.94 -2.60
6.26 3.26 -14.40
25.77 -6.38 -2.45
18.91 -1.15 15.05
22.72 22.62 3.17
19.97 7.59 5.70
16.20 10.74 -16.27
18.12 3.64 0.14
22.20 8.90 9.48
13.44 4.76 1.11
33.79 18.35 -0.55
37.88 24.25 3.81
24.36 6.50 5.05
2.08 -36.44 5.11
1.00 -35.23 -0.84
-11.59 -37.90 0.87
-4.11 -15.23 -8.95
4.25 -27.41 8.00
-11.34 -19.11 -5.60
-11.22 -38.84 -8.86
7.94 -25.95 7.11
0.31 -43.56 5.45
-3.02 -32.03 0.79
13.84 -14.17 11.98
2.53 -16.56 -4.29
5.08 -6.67 8.52
-9.01 -36.26 -18.58
1.12 -43.40 5.88
-2.10 -29.89 -3.87
10.01 -4.20 -1.32
0.91 -23.82 -1.63
-7.44 -12.36 -15.84
0.09 -20.09 -2.49
11.12 -37.90 13.56
11.76 -44.36 14.79
8.67 3.38 -3.61
3.18 -28.13 12.78
-8.93 -40.59 -6.48
10.46 -30.75 17.56
3.82 -26.40 6.37
2.49 -37.40 4.98
11.32 -27.95 8.67
1.13 -25.49 5.73
-6.61 -25.34 -3.66
17.00 -28.85 19.19
1.05 -27.32 -0.42
-4.22 -28.43 5.63
-8.83 -36.25 -8.28
9.29 -11.55 7.59
2.53 -12.66 1.04
5.62 -18.96 0.33
-10.01 -12.15 -19.39
9.35 -17.03 10.76
-2.81 -28.66 -11.20
1.62 -34.84 -4.36
-5.37 -40.28 -4.77
5.31 -44.89 11.58
-1.34 -30.83 -8.65
-14.21 -26.05 -15.70
0.59 -36.28 3.05
4.59 -25.66 2.72
-4.37 -29.97 -0.04
10.45 5.04 0.52
5.01 -19.00 9.57
2.04 -18.78 3.62
15.42 -14.72 13.25
-4.51 -35.27 12.14
-5.31 -29.33 -1.33
3.82 -27.95 -6.89
5.90 -22.08 3.51
-6.59 -52.71 8.23
0.50 -24.23 -3.61
-3.71 -24.29 -6.13
9.43 -23.74 12.75
11.20 -4.04 9.68
-9.90 -47.19 5.07
-18.22 -30.83 -25.15
7.68 -7.88 11.69
2.61 -19.97 5.60
-5.27 -26.11 -8.70
3.27 -15.35 6.16
-7.28 -31.01 9.57
-0.91 -33.18 4.96
-4.43 -37.30 -3.92
2.77 -32.77 -0.63
-0.75 -18.70 -10.86
15.37 -4.75 6.85
7.47 -17.80 4.36
-4.65 -21.09 -12.81
11.14 -0.13 0.14
7.72 -22.19 5.58
3.75 -20.37 4.17
18.43 13.71 12.65
7.96 -30.82 8.67
10.95 -21.65 8.80
-11.38 -37.30 -5.02
2.03 -17.82 8.37
-22.07 -36.61 -9.17
3.20 -32.50 5.07
-10.89 -47.27 3.29
2.72 -37.58 0.10
0.87 -43.64 -3.12
0.26 -23.49 5.00
2.23 -34.43 5.41
11.18 -40.77 13.24
18.85 -20.54 18.84
-5.94 -26.66 -8.90
-10.32 -52.63 -12.36
18.98 -30.91 18.76
-20.83 -43.36 -13.74
-3.25 -49.33 5.48
19.84 -5.78 27.54
-6.81 -38.21 -12.24
11.45 -12.14 13.36
15.22 -19.56 17.14
-19.74 -50.45 -21.78
8.35 -30.59 7.89
2.97 -22.30 0.29
0.64 -33.60 10.86
-1.92 -35.13 -1.38
-6.38 -14.75 2.09
3.21 -24.86 -2.83
-2.08 -15.36 -11.39
11.74 -23.06 24.84
-3.57 -20.81 -11.94
5.99 -19.38 5.71
2.53 -8.91 2.47
-25.22 -42.99 -12.72
5.38 -33.90 12.62
-3.52 -32.74 3.36
22.00 -11.45 18.99
-6.04 -42.23 6.48
4.09 -21.07 5.98
2.54 -28.96 7.15
-15.65 -31.97 -24.37
-6.72 -30.11 -6.31
5.12 -33.78 -0.21
7.94 -11.63 4.98
3.69 -23.07 7.66
-10.76 -36.37 -5.99
2.57 -24.78 -0.63
-8.95 -33.47 2.36
6.56 -16.95 8.77
9.16 -10.43 6.63
11.25 -15.40 7.77
14.86 0.94 -7.34
-2.47 -34.21 6.08
3.75 -14.48 -3.04
5.24 -17.00 0.87
4.25 -39.07 5.68
2.40 -13.62 -2.64
2.62 -16.07 -1.87
5.94 -24.21 13.08
0.11 -5.06 -9.99
11.55 -7.91 -1.21
11.45 -9.93 3.40
6.82 -0.01 -0.56
8.68 -32.10 10.16
10.71 -23.99 3.81
3.74 -24.46 -3.68
9.56 -28.22 7.32
3.97 -37.99 3.82
7.80 -20.36 0.09
-1.88 -36.10 -12.16
-11.75 -27.13 -3.88
5.84 -25.39 8.52
-14.11 -30.19 -9.75
11.09 -14.10 15.50
-9.30 -42.41 -10.07
-5.81 -40.54 -14.72
-13.80 -29.66 1.12
-12.81 -32.29 -18.47
0.34 -24.46 10.06
-14.21 -47.19 -16.93
0.91 -4.42 12.45
-0.20 -15.61 -6.95
10.06 -22.88 8.41
2.13 -32.90 -0.57
-5.66 -38.95 1.02
-1.78 -45.99 1.07
-7.30 -40.15 7.40
-3.40 -21.32 -1.75
9.89 -24.56 4.99
5.20 -29.60 -2.08
9.45 -10.55 -3.92
-0.21 -51.45 -4.85
-14.11 -39.15 -9.66
7.00 -31.15 9.62
3.22 -18.94 -3.42
-5.19 -35.34 3.99
3.68 -24.02 1.24
-10.38 -25.61 -10.71
-7.72 -33.09 -8.99
5.27 -8.09 6.63
0.93 -27.35 -0.37
24.34 -23.66 26.49
-5.92 -29.51 -10.51
8.39 -10.30 7.02
3.79 -22.65 6.42
-3.33 -22.33 -19.56
-0.49 -25.84 0.05
0.53 -26.40 -1.96
10.31 -34.13 13.79
5.55 -22.35 2.24
-10.00 -28.99 -11.05
-8.78 -32.27 -4.63
5.52 -2.50 -5.58
3.13 -7.36 1.58
-2.68 -13.30 4.72
-6.16 -30.52 8.24
-16.05 -36.25 -9.49
-4.03 -29.58 7.30
-7.18 -27.96 0.43
4.71 -9.68 -4.68
25.20 34.56 32.84
33.93 46.52 33.47
24.02 20.71 32.51
33.44 40.67 41.76
16.24 30.35 28.60
10.66 2.74 14.89
37.47 44.63 34.26
51.66 50.38 49.49
28.60 34.56 26.69
0.52 10.12 14.62
15.23 25.13 19.13
36.22 38.57 39.10
10.52 26.93 21.28
24.87 36.71 26.54
35.54 36.65 46.18
33.55 42.08 39.78
22.19 33.22 25.14
30.34 13.12 33.75
23.14 32.85 26.02
41.25 45.53 51.71
15.22 13.95 28.80
33.98 53.09 39.50
38.28 44.05 43.60
20.22 26.25 15.98
26.93 33.48 47.38
34.52 45.70 36.52
20.73 22.85 36.95
29.46 26.42 42.93
34.53 43.98 44.27
21.88 27.30 47.12
26.81 34.42 26.14
11.39 -1.16 13.81
9.98 0.53 7.15
9.37 -2.66 10.72
20.47 16.66 14.74
18.63 7.16 13.82
6.36 -15.35 3.93
14.72 5.00 15.81
16.14 -5.21 5.28
44.61 38.21 35.90
14.02 1.05 7.41
14.26 -4.32 10.78
12.37 5.87 11.45
18.82 8.67 12.71
13.18 -7.38 16.08
17.77 18.13 10.25
17.86 7.85 7.67
23.00 15.81 26.12
14.60 -3.66 10.25
33.36 24.18 37.73
19.32 22.31 3.72
26.25 5.73 17.64
8.51 -24.40 6.45
20.52 -0.71 11.85
20.76 11.24 18.13
7.36 -13.12 2.41
26.11 -13.01 23.84
19.24 14.74 14.50
16.46 7.55 9.13
-13.27 -15.98 -14.64
28.55 13.48 24.61
20.38 21.98 9.80
32.29 16.13 25.41
21.91 5.39 18.70
22.11 7.20 14.42
13.42 3.29 14.32
20.18 21.52 12.35
14.69 4.98 7.38
17.41 20.97 12.06
21.84 -10.21 23.62
25.10 4.76 16.26
16.53 -13.68 8.69
17.30 13.34 8.69
34.87 19.66 35.79
15.80 10.92 7.29
16.51 13.38 11.85
11.26 -8.80 10.25
24.72 28.77 10.17
8.11 12.50 -3.58
23.07 4.06 30.23
53.15 17.71 29.18
22.45 22.75 13.08
21.75 18.70 18.39
8.75 1.29 9.18
19.28 25.04 -3.75
25.94 7.56 33.50
11.47 8.21 14.56
19.57 -1.33 7.42
20.05 13.76 11.03
16.40 8.67 4.05
20.97 21.74 13.69
21.89 21.04 14.22
21.04 16.67 14.99
28.17 17.79 33.70
16.43 9.05 10.25
10.67 7.78 -3.40
23.54 22.34 11.43
12.90 5.30 10.64
24.92 19.55 18.92
24.26 27.88 12.74
15.76 12.07 7.81
30.45 16.08 23.45
24.91 13.78 24.24
17.57 17.30 6.88
19.25 15.89 14.58
10.99 4.88 12.37
14.49 4.93 10.25
20.96 -3.75 14.55
17.06 18.51 8.57
17.10 3.72 10.47
25.80 20.98 26.78
17.92 13.37 1.82
15.38 -5.12 10.41
14.66 -14.03 12.61
12.27 -7.07 6.79
28.73 -2.27 21.24
13.46 -10.55 4.45
11.24 -6.32 11.86
22.68 18.66 13.30
2.76 -2.29 -0.80
15.81 5.04 1.83
34.06 41.86 34.51
24.22 23.58 16.58
9.95 0.17 7.63
8.21 4.46 -1.03
19.79 19.96 9.78
16.80 -13.06 7.89
70.72 11.10 16.49
14.51 0.11 7.44
29.45 21.61 28.99
38.96 29.63 34.96
-1.78 -32.51 1.62
19.36 13.14 18.76
18.52 17.51 12.96
33.41 23.35 32.18
12.92 3.80 11.13
20.28 9.39 10.56
17.25 14.72 15.11
6.18 -6.94 7.90
17.40 4.75 13.57
43.72 35.42 36.14
16.30 2.46 9.35
37.84 31.66 16.23
10.59 -1.18 6.21
14.82 12.74 10.91
19.28 1.54 14.62
8.23 -7.87 12.61
33.55 33.92 37.85
17.09 6.33 11.40
18.68 8.03 16.33
16.23 13.15 16.86
10.63 -1.11 10.25
3.85 0.64 3.83
25.67 14.74 25.87
20.90 13.86 31.65
13.76 -3.69 10.25
3.28 -9.06 1.13
32.71 -5.44 39.80
15.93 11.73 0.02
11.49 11.08 4.38
12.89 -1.17 3.13
9.61 9.76 13.22
5.65 -7.83 7.19
13.75 -1.27 12.03
21.57 28.09 14.86
14.88 8.97 11.97
11.98 -1.89 10.54
17.95 17.07 17.23
18.70 4.92 8.02
16.87 14.62 4.21
41.43 1.52 22.76
25.15 -10.45 23.80
19.07 12.33 9.01
4.93 -6.10 11.10
-8.95 -16.17 -11.16
43.06 42.46 31.24
32.06 20.18 25.61
16.42 11.36 11.50
41.98 26.95 46.07
19.23 5.36 17.54
12.13 11.94 10.25
16.21 5.55 15.34
14.32 1.40 6.88
28.44 -1.96 19.06
7.83 -21.74 8.59
32.33 8.50 17.46
7.28 2.80 7.79
27.24 14.62 27.72
15.44 5.15 3.28
10.53 -8.05 10.25
-2.33 0.82 -1.43
44.06 6.68 28.37
-6.66 -2.22 -3.61
13.79 3.06 16.54
4.62 -5.91 -0.39
24.62 -7.98 34.20
14.75 -4.58 9.48
21.75 28.42 10.56
10.26 -0.53 4.65
7.29 2.82 -4.65
11.55 4.71 10.39
12.00 10.31 8.71
9.49 -1.18 7.14
8.38 -7.13 4.39
8.88 5.72 1.46
-8.44 -10.40 -7.37
15.41 7.50 10.25
11.60 -2.26 10.98
18.17 -18.42 -1.64
26.61 26.46 9.46
20.50 8.13 15.52
22.90 3.33 8.40
51.35 6.03 4.61
26.46 10.42 26.68
37.71 -1.66 33.41
32.41 1.87 15.90
19.62 30.71 14.76
6.96 3.04 8.01
17.05 9.85 10.25
15.81 6.21 7.26
9.43 4.05 -3.37
11.00 2.46 -0.83
26.59 15.85 15.64
20.21 20.00 10.88
11.37 9.45 14.25
15.87 -9.83 13.07
25.18 38.01 17.36
19.29 8.20 18.93
20.49 4.86 13.09
15.59 3.80 7.19
19.56 3.04 24.24
11.89 -9.37 1.65
8.25 -7.79 0.64
7.61 -16.99 2.34
9.76 -3.56 -1.71
49.08 22.61 34.46
-1.15 -11.23 -6.55
13.40 3.19 10.07
10.69 -8.16 16.63
21.48 5.14 20.95
5.57 -8.65 5.84
14.13 16.31 7.78
27.08 13.31 32.59
18.63 23.46 6.32
18.11 -6.36 18.67
21.33 15.98 10.65
23.03 6.98 13.15
16.34 4.58 3.98
20.14 4.99 23.12
16.74 9.28 12.18
19.84 12.27 11.72
62.85 25.09 25.59
12.15 -2.95 11.27
29.89 20.75 27.31
-5.00 -3.02 -10.99
8.63 3.64 9.79
19.99 5.70 10.47
16.45 -1.60 8.33
17.21 3.62 10.25
14.81 18.47 16.63
14.71 -0.23 8.55
15.46 -2.75 7.49
29.50 16.83 19.44
39.83 5.24 20.48
19.07 -1.69 17.58
32.66 19.33 25.81
8.94 -7.81 -8.16
11.56 6.14 5.72
24.15 20.30 21.43
2.91 4.50 -10.15
9.52 12.54 10.25
16.06 1.54 -1.56
9.96 9.81 13.63
21.35 4.08 18.96
19.27 20.37 5.46
15.93 4.27 8.52
-16.14 -25.90 -6.84
13.78 17.63 10.25
15.48 -8.69 16.39
24.28 -6.67 16.16
10.38 -3.02 11.16
27.15 14.72 23.20
30.42 29.62 13.70
18.58 11.91 18.66
10.47 6.70 -8.97
9.63 -4.28 16.54
11.10 -14.23 13.52
10.78 -8.18 10.25
-3.94 -16.08 -12.81
17.19 14.83 13.89
6.54 -7.47 3.35
21.60 2.22 22.51
14.26 11.44 10.25
29.63 8.60 32.32
19.64 -0.85 18.63
17.15 10.84 12.41
30.01 25.24 23.83
19.35 13.77 18.70
8.34 2.28 13.11
19.86 13.32 12.14
16.70 -12.02 28.13
16.18 -1.43 12.35
14.08 7.91 -2.16
31.65 32.32 22.32
14.78 1.05 5.73
19.99 17.97 1.60
9.63 2.69 -3.69
14.10 10.14 4.52
17.37 15.80 3.10
25.99 8.53 22.84
18.14 17.85 9.75
26.61 9.43 13.69
22.64 19.97 9.96
6.66 -2.03 -1.60
11.26 -12.59 10.25
32.78 5.97 25.79
21.59 17.32 17.13
27.69 33.27 21.44
13.16 7.46 8.85
11.63 15.59 6.62
8.01 -6.25 2.69
20.93 15.51 17.83
19.77 -3.83 27.34
1.41 1.97 6.36
13.77 0.20 9.12
18.64 15.86 12.61
39.39 29.92 39.18
7.93 -10.79 12.63
20.40 24.21 14.48
22.11 4.85 19.25
17.72 18.53 10.25
25.87 12.74 22.41
13.97 4.36 11.96
19.23 20.11 9.76
-9.99 -1.96 0.06
9.68 6.84 18.00
6.26 13.85 23.15
12.08 35.51 23.55
12.68 -0.93 2.19
21.83 15.38 10.26
6.29 -10.89 2.18
9.57 32.96 4.45
-10.08 -12.31 1.23
3.46 -3.63 6.42
-11.33 -9.42 -0.25
2.07 -15.70 12.10
8.95 36.27 11.73
-1.23 22.98 -5.95
13.74 19.81 0.83
0.50 21.42 0.37
-8.85 -18.46 -3.20
10.03 6.47 8.76
14.92 23.46 15.86
23.23 2.79 18.57
17.57 11.13 21.76
5.84 8.64 -4.11
3.41 27.84 -12.07
2.44 -12.75 7.00
-3.15 -2.32 -9.46
2.39 -2.42 -20.05
1.18 -9.73 1.36
5.52 -7.40 -0.56
11.77 6.83 15.48
15.60 22.04 12.04
20.35 36.70 14.54
-3.32 19.34 -23.63
24.08 36.71 39.75
-0.34 2.11 0.19
4.32 -0.39 3.40
15.96 26.97 7.11
5.69 27.74 -47.22
3.99 12.66 2.36
7.61 22.19 -0.87
-6.89 -3.77 -0.26
9.16 23.26 3.41
13.77 -5.06 25.14
-3.58 -0.72 -24.57
-0.13 -8.93 3.37
5.75 -5.75 8.33
30.79 16.22 48.96
8.93 0.30 13.44
10.56 17.87 -6.91
14.01 -1.01 19.82
36.42 43.16 35.62
23.07 28.47 35.91
31.08 27.10 26.57
13.27 23.85 3.75
-19.95 -1.76 -11.63
-1.48 10.54 -19.32
12.67 41.14 6.88
15.97 23.97 4.81
15.25 19.46 4.69
-19.78 -14.92 -14.34
23.28 20.61 23.26
7.71 21.27 -7.19
25.11 25.62 18.74
12.92 -7.34 4.64
26.04 31.84 4.36
12.75 14.89 -12.78
55.35 44.28 38.55
26.18 17.88 8.32
28.10 35.30 19.25
10.19 34.09 16.00
19.71 7.25 1.55
21.77 25.26 14.77
6.94 22.34 6.72
17.40 23.21 33.65
5.88 14.61 -13.07
17.25 40.76 39.57
9.05 19.74 -3.29
3.11 -11.25 -4.41
24.15 34.97 11.62
30.83 43.56 31.68
14.96 16.51 1.19
20.61 31.82 0.60
30.48 26.06 20.40
4.85 10.75 17.41
22.67 30.50 39.90
9.19 21.47 14.02
23.66 35.11 40.67
21.25 29.79 26.36
26.08 45.06 45.88
25.23 34.84 17.69
1.87 6.66 -12.47
2.92 -4.98 2.64
-3.53 4.27 -8.81
-6.60 -7.48 -3.65
-2.69 -2.67 -10.29
1.24 -23.97 1.45
13.53 8.43 13.76
-4.21 -14.39 -9.24
8.36 8.02 11.41
0.09 -12.62 -1.51
34.81 35.18 24.79
35.22 17.82 18.70
29.27 24.72 17.38
35.97 25.37 19.74
26.84 35.79 24.83
46.95 44.22 33.45
54.78 33.92 26.48
43.99 31.23 20.55
31.74 31.16 40.31
22.71 12.26 37.46
27.44 14.53 35.68
25.02 33.19 35.62
21.03 13.93 13.67
8.49 4.10 6.13
6.91 7.33 0.00
-2.82 -9.08 -21.05
25.57 20.20 -0.29
20.39 6.63 -1.37
7.55 -1.48 -5.01
20.91 9.85 0.52
7.14 1.39 4.67
11.13 -2.00 4.36
19.66 0.92 2.49
17.74 10.89 7.83
10.72 6.10 4.71
25.23 0.26 16.90
17.29 13.93 3.11
21.06 5.51 7.51
21.40 -19.53 11.01
22.87 -4.16 0.72
7.63 8.60 -2.73
-4.47 -27.46 3.38
-0.97 2.09 2.88
-0.75 -13.94 -10.03
23.07 24.69 2.60
27.53 23.67 1.55
-0.34 -3.47 -5.83
20.38 20.28 18.65
7.03 -5.85 -6.08
22.27 18.15 10.10
14.70 1.44 2.06
3.19 -9.84 0.87
13.06 12.83 0.12
29.00 5.69 8.04
28.25 9.91 9.57
25.44 12.50 10.49
16.01 2.55 -6.47
-6.48 -25.04 -8.51
13.55 18.47 -4.41
17.63 22.52 4.15
-10.80 -22.98 -5.84
15.27 23.72 19.21
8.29 1.56 22.92
7.19 13.90 3.43
0.49 3.40 9.32
3.06 -20.18 4.49
-2.87 -12.67 2.71
6.11 14.08 8.43
7.30 0.62 11.80
4.53 10.58 8.39
-7.37 8.38 4.55
8.77 12.32 12.73
1.94 16.48 -0.42
-7.03 -0.39 -15.17
10.76 17.44 17.56
16.38 21.93 27.83
11.54 -5.55 10.56
3.15 23.14 21.91
13.40 12.16 25.85
8.12 6.79 1.77
3.97 6.37 11.64
-15.69 25.98 -32.15
-4.73 21.47 -23.32
4.67 24.26 8.27
3.90 17.48 7.78
1.25 -16.28 13.43
-20.42 -3.20 -10.65
-12.42 11.63 -6.35
7.03 10.84 2.66
-5.54 16.34 -13.45
2.65 19.37 12.65
14.43 25.61 25.18
-10.39 7.34 -15.18
10.52 -2.74 20.85
5.00 -4.27 12.75
0.67 1.98 3.43
6.13 21.31 2.00
15.18 19.12 20.79
1.16 18.33 10.67
-15.12 7.08 -15.04
-4.23 19.93 8.14
6.25 16.37 17.03
7.96 20.88 5.52
-4.16 18.02 -8.99
-4.55 24.66 -1.57
9.32 20.40 10.02
0.76 17.18 -2.11
9.78 6.73 12.09
0.58 -5.42 5.75
-2.58 8.39 -2.87
11.40 10.66 15.99
-10.34 8.65 -18.40
7.51 19.30 13.69
1.87 7.77 -9.26
15.81 13.52 28.68
2.61 15.33 2.97
0.28 4.25 -3.72
1.55 -1.44 6.47
-8.81 11.98 -13.95
-9.19 2.81 1.74
-2.71 12.11 -5.47
14.54 15.03 26.92
0.81 13.29 -9.36
-2.47 8.98 -1.45
12.34 18.04 18.71
3.77 7.29 -9.73
10.46 20.31 27.90
9.43 19.91 10.52
9.20 14.13 6.24
12.03 21.64 22.88
9.82 16.86 12.49
6.83 14.46 4.50
-8.00 6.63 -0.75
3.23 15.63 -2.85
9.48 20.03 9.24
0.81 13.90 -4.99
16.41 9.23 22.01
-1.14 -7.36 7.76
-4.22 6.51 5.87
-7.19 11.70 -15.16
-3.18 14.14 -3.73
4.51 -0.66 -5.68
-4.11 12.40 -17.50
1.55 -12.64 -6.23
5.42 21.03 -5.05
-1.34 7.66 4.20
14.76 15.78 14.52
2.22 5.46 -2.69
0.66 11.05 -1.20
6.94 12.11 13.09
-17.78 11.55 -9.30
2.58 10.83 -0.54
9.29 22.54 11.11
-3.34 9.92 -2.06
1.81 -32.91 10.92
8.49 8.78 9.72
0.60 -25.18 -8.43
7.05 17.93 9.10
2.61 29.76 -1.08
-13.33 1.09 -21.11
12.75 28.60 2.16
2.43 -1.94 4.15
13.86 6.45 4.08
2.86 15.87 -0.87
4.49 7.65 0.26
3.73 11.02 9.59
1.17 -39.74 9.72
5.53 15.80 4.76
-3.66 2.07 -9.66
-3.01 1.16 1.67
3.10 3.12 -4.78
2.32 9.42 3.47
5.41 2.24 5.32
11.29 20.94 22.43
9.13 16.66 8.80
10.35 28.37 11.73
17.81 3.24 27.54
10.53 17.16 26.09
10.76 -13.78 -0.86
-9.75 -2.77 2.77
15.33 23.43 21.56
-18.56 6.20 -9.59
-9.14 8.79 2.69
3.75 12.43 -4.36
-9.15 4.19 -9.38
4.74 9.20 10.72
1.49 -24.57 7.52
6.01 13.92 18.83
2.94 13.07 -3.92
8.24 20.83 17.01
-0.02 -6.90 -0.50
-0.42 2.77 20.16
-7.83 -9.36 -19.16
9.01 17.96 -1.86
1.22 23.45 -5.13
4.97 -12.43 3.14
9.23 13.80 11.43
4.83 0.53 1.65
16.49 2.02 19.83
3.37 -0.03 6.44
-1.70 10.80 5.39
2.95 15.34 10.46
-0.93 8.39 -1.85
-0.73 8.96 -1.04
-1.35 7.49 6.72
0.60 7.45 0.99
18.27 21.75 11.11
10.46 26.91 15.33
-4.13 3.84 -1.37
18.64 -30.83 22.62
1.68 12.58 1.65
1.84 8.82 -2.81
11.68 4.06 19.06
8.81 12.46 11.02
1.60 12.85 9.26
4.00 17.05 -1.75
-0.65 12.24 5.77
3.29 -0.20 3.71
-0.40 12.79 5.95
2.92 6.84 -8.73
14.74 4.57 13.94
-2.67 8.36 1.56
2.81 11.85 12.69
0.23 14.91 -2.34
-13.68 -1.83 2.77
13.37 10.62 19.74
-5.88 3.11 -0.86
0.07 20.20 1.56
6.18 22.47 16.30
-8.51 12.77 -21.91
2.84 -4.15 9.57
0.98 34.62 -2.30
14.79 21.39 15.99
-2.15 10.88 4.65
4.16 -25.36 -5.65
12.46 26.05 19.52
7.62 18.15 16.97
3.57 -2.15 2.28
-15.38 -12.85 -19.81
15.45 10.96 22.82
1.65 8.09 7.17
7.06 6.37 16.46
-1.90 -1.58 -7.37
-1.91 10.35 -14.11
-2.10 19.14 -12.44
16.51 18.39 25.98
4.34 14.58 -5.49
9.94 21.68 23.16
10.48 -21.15 13.35
3.26 -6.34 11.31
2.90 10.24 3.42
1.10 14.74 -0.37
3.48 -4.08 0.11
10.71 41.26 4.95
18.81 26.69 18.40
9.11 6.98 -3.08
-10.05 14.35 -11.37
14.19 17.89 24.05
6.33 -7.19 4.47
17.90 21.07 18.05
3.48 15.13 7.17
9.24 16.30 17.19
6.06 12.66 19.51
6.22 22.38 6.38
13.95 17.29 6.15
4.28 8.28 12.84
-14.00 -1.10 -15.72
22.16 28.73 16.95
23.39 15.79 8.12
16.07 21.49 14.63
-14.55 -12.63 -16.82
-9.70 -6.56 -5.44
-9.62 -7.88 -16.43
-17.03 -20.28 -17.93
-0.09 -24.01 -10.78
-12.74 -6.38 -9.15
15.56 9.19 -3.75
14.63 7.78 -9.72
-0.35 -13.57 -8.43
-9.73 -12.55 -20.34
-5.03 -11.34 -8.59
-9.31 -4.65 -10.11
-11.48 -17.09 -8.46
17.37 8.94 -3.45
19.45 -2.00 -3.58
28.73 13.62 26.54
9.96 -11.15 10.70
17.60 -3.02 36.58
12.13 2.08 10.20
5.49 3.44 3.81
18.50 4.90 5.51
22.37 3.96 16.01
21.79 5.80 0.23
18.38 8.54 16.90
16.54 20.79 12.94
20.22 10.68 15.73
7.70 -4.14 19.80
19.01 4.92 25.18
11.23 -1.28 4.92
13.97 6.58 0.06
19.71 19.87 12.30
15.88 0.39 -0.84
14.06 -5.46 25.03
20.00 3.48 21.98
27.09 11.93 14.31
18.59 -0.34 16.26
21.30 13.90 16.44
22.54 -1.46 20.71
12.64 -0.19 3.25
22.27 -1.22 19.33
26.68 12.87 21.63
23.21 12.84 18.19
21.39 -13.38 36.03
33.17 23.52 41.89
7.09 -8.47 6.53
21.40 7.97 31.47
5.47 -13.15 5.93
20.50 15.08 20.18
22.39 4.54 17.25
15.26 7.81 20.78
12.19 -4.61 11.27
21.72 11.70 18.25
6.60 -9.73 8.51
15.22 -1.60 22.13
15.40 8.24 22.85
5.79 -5.30 4.03
16.89 2.89 -6.27
6.53 -10.95 2.76
25.43 14.30 27.85
26.84 27.20 23.43
20.15 2.97 23.82
32.61 11.89 2.66
24.04 12.96 15.12
43.12 5.56 17.42
18.63 8.04 15.27
6.95 -18.03 7.25
26.40 2.31 32.94
7.66 -6.88 8.36
2.81 -13.15 -6.96
14.71 8.99 5.31
13.85 8.31 16.13
18.26 9.86 18.49
30.08 7.03 14.36
21.20 11.13 4.34
23.38 10.51 19.96
2.45 -8.47 6.37
8.21 -2.11 -1.91
27.18 20.99 27.26
25.45 29.46 3.45
4.82 -5.23 7.38
22.55 13.76 31.56
3.89 -12.35 -4.92
22.78 8.45 15.79
16.71 7.45 6.48
-1.09 -9.02 -1.27
28.89 -0.74 40.55
12.32 11.28 1.73
28.56 16.27 31.24
34.78 14.57 20.97
1.65 -20.24 17.45
8.41 -1.05 22.43
6.00 -27.79 7.47
11.04 -22.35 25.51
15.81 28.51 46.23
-21.97 -1.05 -13.36
32.56 33.92 28.46
4.13 17.29 11.73
-0.55 3.96 3.71
4.90 6.03 5.76
16.36 39.51 32.04
-4.11 -8.75 0.68
17.69 16.54 37.26
8.67 17.66 18.90
23.05 32.02 15.56
18.50 20.55 12.07
23.18 32.10 38.85
-6.11 5.52 0.72
29.42 35.09 34.48
13.56 26.12 25.04
8.70 21.86 30.76
18.92 32.44 32.07
22.42 8.87 27.82
4.16 -6.42 -11.14
16.20 19.68 -20.22
6.18 1.37 0.19
-2.80 4.43 -0.79
15.13 -13.22 -8.87
40.75 -14.48 8.71
22.63 -8.32 -1.37
-3.08 -17.40 -17.60
0.36 11.50 -24.13
11.22 27.45 18.08
-0.27 -3.62 -14.89
19.83 25.25 15.49
21.19 2.54 9.60
41.75 21.41 0.51
3.04 17.47 1.73
-5.59 0.92 -5.04
4.99 12.84 -6.74
7.94 11.18 3.62
-10.19 13.33 -17.91
11.13 -8.92 -1.24
5.39 3.92 -11.27
-0.45 -16.00 0.18
0.25 -0.63 -11.90
-1.32 4.59 -4.92
-4.27 -10.57 -15.56
4.65 11.39 -7.06
-1.66 0.35 -19.96
-15.03 -3.49 -20.10
-5.04 -2.44 -23.72
6.23 8.31 16.34
6.00 -1.41 7.36
6.91 6.81 -11.36
11.98 8.32 -12.39
22.22 18.91 14.15
29.76 26.59 31.96
31.80 20.23 22.04
18.62 -20.30 31.24
12.63 10.60 21.36
14.16 -3.16 6.39
15.97 3.70 21.56
-0.74 -12.32 -0.34
44.56 30.32 43.64
36.02 18.75 25.29
3.93 11.09 -3.83
3.09 -19.69 8.29
13.06 7.71 13.24
17.26 8.85 19.53
22.10 15.24 11.81
11.43 -1.42 13.92
37.81 17.79 26.42
27.74 29.28 14.96
21.91 19.82 21.70
21.44 6.74 23.26
1.21 -9.94 -3.70
21.70 5.27 12.38
-10.43 -22.86 -1.72
0.13 5.01 0.27
28.39 16.28 21.66
4.98 4.81 -15.93
30.05 23.82 30.22
20.97 17.58 21.82
8.00 -0.16 1.75
3.39 1.98 -20.63
-1.38 0.34 -13.57
26.89 35.45 17.81
22.96 0.47 11.65
19.37 20.48 0.83
17.01 6.04 14.07
26.42 -19.43 39.04
4.78 -5.19 -9.60
15.71 13.41 14.32
4.21 -7.01 0.78
20.80 8.86 17.00
22.22 19.84 10.69
9.82 -5.83 6.63
9.76 -6.09 13.68
32.49 28.55 33.36
8.80 -0.02 -4.81
11.87 6.63 -5.78
8.55 -4.02 14.18
5.05 28.21 4.23
3.14 11.58 2.55
14.62 -1.75 15.66
5.26 17.95 -8.86
-8.32 -3.03 -7.12
-9.88 -6.54 -9.21
13.88 8.22 17.61
22.46 11.10 29.73
-3.55 -10.38 -7.19
13.89 31.40 6.75
-2.44 5.68 -0.60
-18.31 -23.20 -9.55
-6.17 12.36 -8.67
-45.36 9.23 -6.50
7.62 12.09 5.92
-16.38 -12.20 -11.04
0.66 27.36 10.51
0.95 7.58 5.27
-5.29 -22.66 70.33
12.22 14.17 10.58
27.15 13.42 20.38
37.19 31.32 44.51
18.54 3.85 23.02
11.02 2.38 17.32
5.12 4.76 11.85
-17.43 -18.38 -34.81
21.53 26.81 15.37
-34.19 -11.44 0.35
11.17 29.62 12.36
25.49 19.75 21.48
23.65 9.85 34.68
14.48 -2.42 10.43
26.67 17.38 29.62
10.97 11.30 17.11
12.54 20.38 20.64
25.90 1.83 21.23
14.95 18.18 16.69
6.37 1.80 0.89
7.97 -6.25 18.66
-4.91 -1.45 -1.48
5.67 18.12 28.29
16.78 2.56 11.59
27.36 35.19 20.65
7.02 -4.40 8.93
6.11 -4.09 16.85
-0.37 -24.43 4.69
3.03 -5.14 15.76
8.39 -8.85 16.90
9.98 9.41 13.72
10.01 8.50 1.78
13.63 8.33 16.55
-7.59 -14.86 -23.51
5.91 -0.64 -7.66
-2.15 -0.13 1.29
15.18 22.71 16.93
8.20 9.27 20.30
0.65 1.06 5.88
-2.99 13.57 -13.05
10.17 6.45 -4.59
1.79 -1.37 -6.87
10.72 13.87 -15.03
20.97 15.98 19.97
4.88 8.48 1.64
15.47 11.52 1.53
0.65 10.26 -1.13
9.36 6.98 -6.47
6.06 9.90 1.23
4.50 10.50 4.65
4.96 3.40 2.35
14.67 4.83 12.02
3.08 10.98 -0.70
7.13 8.48 3.97
6.09 7.69 -10.95
0.53 8.48 -7.97
6.54 6.12 3.43
0.45 9.61 -9.75
1.28 11.23 -15.50
8.15 1.68 3.92
0.87 -3.27 -7.43
-2.27 5.72 1.08
11.44 8.93 7.43
11.50 10.48 5.06
9.35 4.83 14.35
7.17 8.48 1.95
-2.45 14.41 -13.84
10.08 8.48 2.85
12.82 0.16 14.10
-1.50 10.22 -9.75
3.67 8.31 8.52
7.36 -0.80 2.53
-2.14 15.19 -7.20
6.69 21.32 -1.97
4.46 5.03 -22.31
7.27 8.48 5.57
15.73 6.80 8.71
18.76 18.27 8.24
-0.50 -10.97 -4.36
-1.10 8.93 -12.42
1.45 5.01 -17.24
7.75 8.48 12.86
16.44 17.99 7.61
1.65 8.36 -28.73
-0.02 -0.51 -6.93
-6.67 -11.53 -1.46
5.82 -1.57 6.62
7.46 11.23 7.75
-10.02 -12.71 -11.56
-4.56 2.39 -8.74
-16.39 -3.07 -20.20
-13.82 -9.25 -7.64
-16.56 -11.20 -23.74
-3.91 15.34 -1.20
-20.12 -11.46 -16.69
-12.07 -0.55 -21.51
-5.72 -8.49 0.46
-21.91 -24.47 -20.55
-25.43 -26.90 -12.61
-11.35 -0.02 -17.07
-20.03 -24.19 -31.55
-9.95 -10.56 -5.84
-4.30 8.92 1.19
-18.30 -5.64 -2.45
-19.39 -18.13 -18.44
-25.43 -6.96 -20.21
18.81 -8.86 4.61
13.49 -8.86 -2.91
39.20 2.98 20.17
21.06 -8.68 4.05
41.83 5.62 8.77
29.21 -1.09 12.33
13.71 -8.86 -4.84
16.72 -4.33 -0.96
32.06 8.01 5.46
33.15 1.32 9.77
37.10 4.88 33.88
14.32 -37.38 -5.91
3.29 3.68 -14.66
16.08 36.47 17.62
3.62 2.37 -2.31
32.16 -23.58 33.19
9.42 -0.27 -16.63
20.29 10.29 24.14
-10.76 -24.38 -8.20
4.89 -1.48 -15.30
10.71 32.98 9.56
18.41 -34.13 -4.17
-6.66 4.68 -15.65
-1.08 -51.76 -11.31
21.08 14.41 7.11
0.86 -39.99 -5.14
-6.83 -8.98 -28.99
-1.77 7.03 -15.74
22.78 20.68 9.82
28.08 -3.98 33.75
2.31 -12.71 -4.92
14.85 9.32 -8.07
4.02 1.55 3.62
9.74 12.99 -5.05
20.35 29.05 22.93
20.01 -8.95 4.68
-3.82 -2.29 -20.88
3.61 2.28 9.96
34.26 -3.21 14.27
15.50 21.31 16.91
-1.01 -10.06 -5.76
-1.73 -6.38 -7.57
12.63 10.83 12.25
7.84 -0.12 -9.27
13.05 -9.92 -6.01
17.66 18.28 23.86
-0.54 13.20 -13.03
-15.74 -1.69 -28.06
6.02 13.04 -6.60
-10.21 0.32 -40.03
-7.22 -20.44 -17.86
-9.38 -7.29 -13.89
-9.23 -12.22 -34.17
13.05 -0.67 17.12
-5.67 11.16 -32.90
-3.94 -2.12 -23.98
-9.49 2.88 -26.67
-11.62 -4.22 -27.44
-8.34 2.54 -26.19
-16.97 -4.64 -34.81
-4.72 -9.55 -8.53
-15.30 -15.19 -31.65
-1.90 -4.18 -28.23
-1.41 -1.38 -17.98
-11.06 -11.94 -33.84
-6.95 -3.24 -18.20
-5.85 -6.38 -24.22
-15.83 9.86 -22.82
-25.98 -2.45 -28.99
-1.36 1.39 -18.41
-8.05 -4.07 -22.07
-10.02 -0.39 -34.44
-6.48 2.88 -22.97
-14.38 -1.61 -41.62
-12.50 5.49 -29.14
-17.11 2.80 -22.35
-14.94 6.11 -27.86
-14.36 0.30 -34.87
-9.64 4.88 -25.32
-17.88 4.38 -12.81
-11.22 11.30 -25.08
-5.92 -8.17 -20.79
-23.91 8.71 -30.22
-12.47 3.90 -48.81
-16.21 -7.28 -30.25
9.44 5.10 11.59
-6.09 2.32 -33.70
-4.88 -9.71 -13.63
2.22 4.46 -29.29
-9.16 -1.09 -18.99
-20.27 -6.04 -23.74
-15.45 -6.52 -37.39
-10.55 -4.53 -22.92
-6.53 -2.53 -36.16
1.20 -14.07 -4.33
3.08 9.94 -8.67
2.94 10.98 -4.48
1.73 9.28 -3.67
-19.59 -10.76 -29.14
13.25 5.89 25.07
14.30 8.93 12.84
-1.46 -3.23 -20.55
-6.91 -15.68 -17.76
-6.89 -4.68 -6.73
-6.17 10.24 -17.46
-11.52 -7.29 -15.57
6.19 1.07 7.05
7.03 5.14 -0.85
4.73 8.20 -13.65
-10.40 -3.19 -16.20
-5.82 4.33 -35.51
-19.99 10.03 -35.62
-12.79 -2.23 -29.05
10.19 7.87 -6.53
-19.21 -5.80 -43.82
-3.91 4.75 -22.40
-5.32 3.07 -26.94
-5.92 2.26 -29.31
18.34 15.58 14.28
-9.95 -3.86 -35.32
-3.98 -7.92 -20.90
0.01 1.19 -14.21
12.90 9.33 17.66
-8.25 4.68 -32.93
-10.02 -3.99 -36.34
2.45 10.99 5.47
-8.13 1.09 -31.86
4.13 12.18 -13.34
-12.93 9.07 -32.20
0.42 9.01 -17.57
-8.77 1.87 -27.64
-9.84 -12.20 -27.65
7.39 4.14 10.26
-1.11 17.04 -17.35
-2.87 -10.53 -19.15
-8.91 -7.42 -23.37
10.43 1.46 11.00
-1.45 2.48 -24.30
-2.31 -2.19 -6.86
6.28 9.32 3.08
-11.06 -4.29 -24.30
-9.09 3.19 -26.03
-17.73 2.61 -40.56
-5.68 5.57 -15.34
-20.93 -17.51 -28.71
-6.65 -10.35 -27.32
-6.99 -1.03 -32.80
-8.68 9.24 -42.82
-3.70 1.13 -37.89
-13.55 4.24 -38.70
-20.31 -3.48 -39.68
-18.99 -13.87 -44.83
-9.63 -13.08 -33.98
-13.56 -14.39 -35.17
-4.32 -1.28 -20.53
-4.50 -6.93 -13.76
-10.30 -4.13 -28.99
-12.19 2.47 -23.53
2.04 7.26 -10.80
-13.91 13.18 -20.93
-15.79 -6.46 -21.66
5.27 4.77 -5.64
-8.57 4.28 -10.43
-17.83 -18.71 -37.95
-3.60 7.98 -19.13
2.93 12.56 -35.23
-14.55 -1.60 -29.91
-17.01 -14.89 -35.67
-7.29 -13.59 -21.68
-4.85 8.08 -21.01
-3.51 2.54 -7.98
-2.45 -1.04 -6.82
-15.65 -12.90 -30.94
-11.36 -13.15 -17.98
-10.27 -10.07 -27.83
1.91 0.01 -12.14
-19.32 -20.22 -37.42
-4.88 3.64 -13.95
2.95 9.73 -14.58
0.40 3.48 -19.24
-7.21 2.66 -19.88
-2.27 8.41 -24.85
-8.61 6.06 -26.25
-12.68 9.20 -31.82
-10.33 -2.95 -29.86
-5.29 -9.15 -26.33
-5.54 3.93 -47.74
-20.86 -18.88 -24.96
4.35 12.49 -5.51
-9.11 4.53 -36.59
-8.84 -1.17 -23.54
-24.67 -10.95 -31.79
6.15 17.69 12.45
-20.29 -7.33 -41.36
-12.56 -0.14 -34.12
-3.29 -5.92 -17.20
10.63 13.02 10.89
12.34 12.80 7.96
19.22 -16.67 25.36
28.87 22.46 27.24
25.52 9.72 18.82
20.91 28.34 20.12
15.48 14.71 10.90
15.97 17.50 8.74
18.17 16.17 17.22
29.10 36.94 21.14
14.32 7.47 8.97
15.29 10.52 4.33
17.38 29.67 15.62
7.69 -18.80 12.91
4.24 -6.79 -3.50
23.24 18.45 25.42
21.25 15.10 21.25
21.57 -4.25 24.22
21.73 31.41 13.55
15.63 19.51 -2.13
28.08 28.21 31.87
6.08 -5.40 4.74
23.07 12.69 28.22
11.07 13.90 5.03
21.34 18.49 18.49
13.14 2.58 7.23
16.73 18.34 16.32
14.71 3.74 10.08
14.98 15.93 16.81
25.94 15.16 30.47
14.90 6.85 5.98
13.38 17.47 6.51
21.76 8.16 28.94
9.25 -0.17 11.18
4.78 -4.44 -8.90
8.25 -0.35 12.83
25.87 30.64 24.16
13.51 9.57 13.57
12.02 18.77 8.03
1.51 5.34 -31.60
21.06 22.66 24.36
12.98 2.79 4.69
15.74 27.27 5.34
11.13 10.52 15.41
11.39 6.55 7.02
6.67 3.10 8.53
13.14 15.80 0.57
12.56 10.71 11.01
17.87 21.09 2.64
13.48 18.95 9.01
24.78 -4.48 25.87
19.84 -4.15 18.73
27.15 -32.18 44.86
23.30 -29.02 26.35
13.16 18.09 -7.19
2.10 -0.67 4.39
11.33 12.61 14.90
-4.82 9.60 -3.76
7.66 0.75 8.28
10.59 2.50 7.78
3.57 5.53 4.92
8.42 -0.79 6.88
10.24 24.86 -20.60
17.13 7.19 11.64
-7.76 1.38 -30.38
-6.77 2.56 5.90
1.23 -11.56 -9.98
11.31 12.56 11.46
1.14 -1.89 -10.97
11.70 24.08 9.47
-18.03 -7.59 -11.27
10.33 17.00 7.09
9.87 22.16 5.66
12.26 20.59 2.14
-0.16 15.86 -15.45
9.59 17.49 1.40
4.45 21.98 -5.45
7.48 -1.62 0.40
-9.89 20.66 -5.46
-3.26 -1.44 -11.65
24.73 19.93 18.72
-8.16 25.05 -10.50
-1.23 12.72 -3.82
6.25 23.23 -4.83
-64.30 -21.04 -6.59
-2.29 -8.80 5.85
6.30 15.54 3.33
-1.71 15.78 -16.57
8.49 -5.36 9.65
-4.06 -1.01 -7.42
-1.81 -7.00 -6.86
-7.47 -18.38 0.40
-2.32 -0.13 -6.92
-10.32 -7.93 -19.91
-14.35 13.17 -29.96
-17.81 -8.35 -28.03
1.89 12.98 -1.94
9.22 21.14 -6.77
-0.75 12.77 1.90
9.14 12.88 12.56
1.50 14.07 0.63
-15.46 -4.64 -6.20
20.81 25.56 17.52
-3.27 5.70 2.53
2.20 3.77 0.94
17.83 17.05 -0.29
14.90 15.97 5.13
-55.53 -9.02 -23.27
9.97 0.10 -2.50
-2.47 2.54 -3.40
-0.92 16.10 -20.20
4.74 3.30 -12.43
15.13 31.17 -6.05
3.68 6.72 -9.49
7.80 17.49 8.55
-4.71 7.22 -11.10
-6.43 4.78 -11.17
19.66 -6.94 0.25
8.12 20.68 -31.41
12.00 -1.90 -1.90
-6.84 10.24 -1.07
-3.87 31.47 -18.13
-16.33 -10.97 -12.98
-12.20 20.78 -9.65
-29.29 -4.08 -21.75
-20.51 2.69 -10.95
7.55 18.28 16.08
-10.51 -10.00 -6.34
7.09 -6.43 12.73
4.41 -2.52 10.82
11.53 14.68 5.91
-18.20 -13.19 -5.34
0.73 13.32 -3.59
4.99 11.29 4.86
-3.22 17.76 -1.15
-9.59 -10.74 -10.43
32.59 22.42 14.47
-29.76 21.81 16.76
-3.52 -23.17 -1.76
23.93 31.03 15.68
10.34 -2.93 14.83
8.31 4.72 -1.61
18.39 16.04 8.82
1.11 9.64 -9.47
-6.37 8.26 -8.41
1.70 6.09 6.53
13.13 25.31 3.40
19.68 25.98 15.30
7.47 7.05 -0.36
37.98 5.58 27.31
-4.54 16.01 -5.73
-2.57 23.24 -10.56
6.77 20.94 -3.20
-3.71 -9.29 -5.07
-3.13 18.38 -4.03
3.86 18.85 -3.27
-3.31 10.51 -6.14
-3.32 12.13 -10.21
-1.03 10.55 -11.51
4.94 -1.00 8.28
-1.22 9.23 -4.71
-2.76 -1.26 -10.35
1.24 -10.99 4.95
-7.85 10.48 -8.41
17.71 -26.91 11.13
5.46 -3.84 10.47
-2.69 14.31 -4.13
22.15 28.89 4.77
3.15 11.26 -9.06
9.98 27.87 7.18
13.24 19.14 9.67
-5.40 6.16 -0.34
5.74 18.79 3.96
5.82 0.02 0.68
4.41 28.92 -18.01
17.92 35.02 14.14
9.24 -1.39 10.29
-1.42 -13.35 -16.66
-6.19 13.09 0.76
-4.25 14.94 -14.58
29.80 9.13 20.35
11.80 25.25 5.60
0.08 14.88 3.16
19.82 32.46 12.44
22.29 17.65 22.47
27.41 28.12 14.99
27.32 34.88 16.19
24.62 35.11 19.35
30.97 31.34 9.87
29.56 41.26 22.63
15.18 23.30 -0.84
27.17 26.09 23.54
18.04 26.52 -2.74
30.04 22.96 8.85
20.30 18.20 1.93
27.16 24.23 16.25
51.82 23.02 11.55
25.18 14.79 1.04
29.00 27.31 24.38
34.18 26.69 23.55
23.94 31.34 14.25
25.51 27.84 23.20
23.42 21.96 7.99
30.37 31.06 13.58
17.88 11.00 5.77
17.91 19.99 0.75
11.14 14.89 6.38
4.49 6.48 -11.82
3.19 2.43 -11.25
48.67 25.34 32.08
49.53 22.85 17.60
6.15 6.80 -0.27
9.34 6.77 5.16
22.25 31.70 0.60
11.70 10.28 4.67
-1.35 -3.86 -5.41
18.45 31.19 -8.25
26.92 35.35 23.29
4.29 5.80 -0.94
11.83 19.57 2.21
9.06 23.86 0.76
6.86 14.58 13.38
12.26 9.86 0.98
15.68 22.23 -4.25
19.98 17.44 16.11
23.06 25.26 -6.64
1.53 -36.59 -2.77
1.89 -3.69 -6.58
10.13 10.40 3.96
-5.49 -3.32 -8.01
25.39 26.65 9.53
20.55 24.82 11.87
12.74 22.28 -0.89
8.86 -0.01 10.23
7.13 13.16 -1.14
13.72 17.12 -9.49
7.65 4.27 2.81
20.43 17.19 15.58
7.96 -1.49 -5.14
0.78 14.46 -10.02
21.53 27.33 10.34
12.95 29.99 8.95
12.19 19.12 -9.49
2.42 17.95 5.75
18.50 20.52 1.63
11.62 20.38 0.01
22.16 19.95 11.75
9.68 15.21 -6.00
17.42 21.75 12.34
-0.73 10.80 -6.74
14.25 14.47 8.81
11.21 7.17 9.98
-2.47 4.82 -11.40
16.19 -4.35 16.49
20.64 20.68 16.01
9.41 13.37 -4.28
18.05 26.62 8.30
1.79 18.65 7.63
28.89 32.89 10.54
32.06 33.25 24.00
23.00 24.26 6.83
15.03 11.42 12.08
26.26 29.17 17.98
0.27 9.68 -3.09
10.80 16.13 -3.46
21.56 33.90 -4.03
11.94 -1.86 11.98
21.69 28.18 14.82
9.95 13.85 -5.44
21.57 14.34 12.19
12.94 20.21 5.72
-2.63 -6.65 -1.28
23.36 24.94 7.42
11.02 15.87 2.16
15.24 23.90 11.89
6.30 -4.77 -4.60
1.71 16.56 -5.38
12.16 12.53 4.78
16.68 5.48 9.74
8.35 4.76 3.51
-3.83 4.25 -4.31
2.81 21.99 6.25
33.07 18.26 36.01
16.57 16.52 11.37
-12.12 3.55 -11.02
7.83 16.38 -2.65
15.52 -8.66 17.84
17.80 33.37 10.60
6.54 9.98 -8.80
30.74 23.04 7.47
7.95 23.96 0.80
26.11 33.10 23.49
19.57 29.91 -9.18
5.51 -1.33 1.10
13.45 9.29 10.79
-2.65 6.97 -4.59
13.54 19.01 2.98
19.77 22.86 14.96
21.75 19.24 17.35
14.08 14.18 -0.19
6.67 -0.43 -2.18
13.70 19.67 -4.80
2.38 15.15 -2.29
1.47 5.54 -0.35
5.99 11.40 -9.49
9.02 16.65 -2.89
20.65 24.26 16.21
11.67 8.28 1.05
19.12 28.33 26.92
23.97 15.39 38.69
-18.33 -16.23 -45.90
9.88 8.34 -11.73
-3.94 -5.71 -15.98
12.28 13.71 30.74
13.23 -0.50 32.55
9.00 2.32 19.26
16.13 6.30 17.32
3.51 -2.69 10.55
-19.32 -20.03 -16.24
-8.24 -2.64 -8.93
-16.98 -29.29 -15.41
5.49 -11.39 10.62
12.62 -23.46 24.54
20.48 14.37 28.29
-9.70 -21.60 -24.49
1.11 -18.30 8.06
-2.24 -24.11 4.86
8.83 1.72 10.08
4.24 2.07 11.05
26.56 22.43 20.14
23.23 27.66 25.48
5.11 7.66 19.21
8.86 7.89 -3.80
16.62 22.10 17.89
-9.54 -6.22 -2.08
7.02 0.77 3.57
15.43 13.90 -12.28
9.41 3.07 23.76
19.24 12.89 10.42
22.33 9.86 22.40
25.40 28.36 25.26
15.24 17.63 17.31
23.62 15.63 26.59
13.63 13.10 10.17
10.27 8.88 13.38
17.22 9.70 18.53
19.89 19.02 15.89
8.09 6.96 5.56
-0.27 9.62 6.73
9.54 16.22 7.30
15.33 14.20 8.45
15.67 15.56 20.46
28.12 19.07 24.19
9.67 10.64 9.67
15.91 8.00 16.00
13.67 0.75 15.34
8.27 19.22 -22.44
10.93 6.17 6.17
7.29 2.79 17.78
22.99 19.06 22.26
19.12 17.24 14.83
13.67 12.20 17.48
16.61 15.82 23.38
9.66 1.90 18.28
20.20 11.90 7.54
18.09 14.49 27.10
13.39 14.88 16.88
18.28 11.46 18.45
24.35 26.84 22.50
4.77 13.77 -12.60
16.64 17.42 17.13
-5.61 -6.05 -7.51
2.18 22.46 2.40
-0.59 -15.85 17.03
19.17 23.52 20.89
13.43 18.82 15.29
12.07 18.06 20.88
12.01 2.27 14.61
18.56 13.22 16.53
25.35 22.18 24.36
15.66 12.00 18.06
15.31 12.43 12.21
14.24 22.49 9.23
20.17 25.03 14.75
21.07 5.43 31.26
34.45 49.51 41.47
17.51 21.12 15.24
5.71 4.41 -19.07
22.33 25.64 16.56
-8.06 3.16 -4.22
11.57 -10.22 13.70
21.50 20.05 20.87
4.54 -5.42 22.48
34.19 26.27 42.42
4.24 0.45 1.47
2.40 11.52 -5.17
2.11 5.78 3.05
9.83 16.21 14.09
-10.25 -2.90 -17.40
16.27 15.82 23.02
12.72 16.58 10.61
16.84 22.21 19.23
16.98 18.08 8.27
-3.05 2.03 0.90
5.51 -0.91 9.67
-3.78 0.64 4.30
13.37 5.33 1.89
13.73 3.96 15.73
13.20 12.33 7.28
15.76 3.02 19.07
33.40 46.46 45.23
10.92 3.24 -7.96
15.73 15.32 16.22
8.67 15.54 7.95
11.42 11.30 10.83
23.25 21.10 21.92
-0.31 -14.88 7.31
10.98 12.93 13.46
22.02 19.49 26.37
5.32 22.69 2.09
13.12 13.13 11.19
11.65 10.62 6.76
24.13 27.04 14.17
23.90 29.63 20.19
16.42 8.41 -12.48
9.42 13.10 13.16
2.35 -1.04 8.16
2.59 -22.92 21.77
4.71 0.38 -0.28
17.30 1.03 18.63
16.63 15.51 13.47
18.99 32.80 23.29
16.59 14.33 9.69
11.45 1.22 20.08
25.70 12.53 18.59
27.91 36.44 12.16
23.01 23.33 -11.09
5.64 -16.06 11.78
10.15 -21.27 14.15
21.33 16.75 5.17
21.33 24.00 22.74
11.57 12.87 15.04
28.76 35.30 30.41
16.30 13.26 -1.90
14.45 7.24 -36.72
11.68 5.16 7.10
19.24 15.64 30.80
8.01 4.54 6.87
-2.63 -0.94 2.49
-0.26 -15.98 6.25
14.84 9.20 28.84
8.69 7.95 11.02
29.47 30.69 26.20
13.17 -9.43 14.83
14.25 5.95 15.53
17.97 3.78 16.36
13.41 16.36 -7.43
11.56 14.82 13.03
7.08 13.53 1.69
9.32 9.80 16.83
19.94 15.88 31.94
-3.32 1.07 -36.31
9.43 12.81 6.47
28.59 24.96 18.10
17.08 5.96 18.48
9.67 4.62 4.47
13.16 -14.03 15.87
15.60 27.99 15.89
13.64 3.76 15.71
19.35 25.98 22.13
18.13 16.20 24.82
31.94 36.52 24.70
11.68 2.74 15.28
17.28 16.08 16.70
6.77 4.55 -22.08
9.51 18.64 8.22
-3.61 -0.84 -8.33
15.64 -3.34 13.74
1.09 -4.53 -4.16
17.41 -22.19 18.85
4.53 6.84 4.55
15.07 -4.97 15.42
14.99 17.52 23.11
13.29 -2.75 3.46
12.56 9.03 7.00
1.88 18.99 -3.88
5.57 -4.12 12.14
11.35 -4.52 -6.27
5.55 -3.45 1.56
13.50 4.99 19.04
10.69 12.18 14.87
2.81 -2.48 -13.83
-3.36 2.28 -12.13
7.20 -9.91 -3.39
4.25 1.07 1.49
9.52 13.40 8.53
5.35 -18.54 6.08
7.92 -5.09 15.00
8.85 14.70 10.22
17.27 5.49 23.25
-12.22 3.59 -33.54
8.87 16.39 -2.10
14.35 17.33 12.98
5.59 5.40 -0.99
-14.89 9.47 -22.69
7.94 7.12 -5.31
3.09 -0.80 7.82
10.16 10.69 6.80
5.23 6.77 3.69
-6.48 12.18 -13.52
4.66 -6.28 5.25
2.17 10.04 2.62
0.93 -1.76 -9.64
-8.50 -6.72 -15.55
18.43 16.40 8.58
4.84 -15.04 0.77
12.19 3.56 8.63
4.10 9.90 3.07
7.93 17.46 -2.71
13.60 -0.30 18.07
-3.13 -12.18 -10.84
-5.18 -26.07 -17.78
-15.08 -0.24 -15.35
-4.29 -21.80 -14.43
-1.45 -3.83 -4.05
12.12 14.32 20.79
7.99 5.41 9.95
10.18 12.46 6.04
9.25 12.26 18.37
0.05 0.58 3.13
2.61 -4.65 -13.33
15.87 -1.66 20.10
10.56 -2.48 10.77
9.94 11.20 6.12
-3.71 3.89 -19.53
3.58 4.01 2.72
-0.69 -6.64 -9.36
-19.91 -10.78 -15.89
-9.35 -5.25 -19.89
12.65 14.67 13.82
10.12 11.94 -5.68
11.02 -16.32 18.88
9.95 19.70 6.19
14.74 8.15 13.03
11.14 -6.53 15.21
8.28 -14.66 7.03
11.08 1.93 2.97
15.69 9.68 19.16
-0.36 -20.54 -5.73
5.94 -41.84 10.53
1.71 15.18 -3.54
7.03 -3.15 6.64
14.07 10.55 6.99
14.42 5.83 15.16
42.39 35.89 70.30
-3.37 -1.77 -8.24
-6.53 -3.24 -10.83
-19.28 -8.06 -22.75
29.16 -16.45 29.94
16.61 -14.40 22.36
-64.65 -11.60 -16.27
0.71 -23.41 3.87
2.88 -23.29 6.36
6.84 7.23 13.32
3.27 -3.12 -18.33
-54.35 -5.86 -26.45
-3.89 1.20 -10.46
2.23 -1.27 -8.62
21.83 -9.70 18.84
-4.11 -9.38 3.68
-4.53 -3.08 -7.86
5.96 -11.27 -2.13
4.85 19.68 2.57
-73.23 -11.71 -17.89
-0.40 -1.44 2.37
0.65 5.60 -2.04
6.18 -3.40 9.45
-6.36 -14.47 -1.95
7.14 0.71 6.38
-6.53 14.02 -2.09
3.18 -0.44 4.67
27.58 42.14 23.69
-5.01 1.99 1.08
-10.75 -24.40 -7.55
-12.93 -5.99 -13.85
-11.42 11.49 -7.52
-0.71 -18.72 5.28
3.38 1.93 -6.29
-7.62 4.01 -7.05
7.37 17.07 2.54
-14.26 -30.75 -13.46
9.33 11.80 2.09
6.24 11.46 -0.68
-7.22 -10.42 6.95
6.89 -4.31 -0.53
-21.85 -13.99 -35.83
-9.34 -1.23 -22.36
-13.65 -12.13 -11.36
-9.50 5.00 -13.62
-0.41 -19.98 6.73
-19.34 -6.22 -19.45
8.15 5.36 8.69
-4.73 11.09 -0.74
2.06 15.45 5.32
-16.08 7.51 -17.41
3.79 12.59 12.81
10.67 20.48 7.36
-2.47 3.62 1.26
-5.60 2.67 -0.43
9.19 13.15 10.25
10.35 -0.52 7.79
-12.57 -1.58 -20.76
2.54 24.88 4.58
-6.53 -0.24 -10.69
-10.44 -5.71 -3.10
-15.85 9.81 -15.39
-3.20 6.93 -4.05
5.07 -3.24 3.85
3.40 -2.20 -0.84
7.57 10.98 1.53
21.02 25.51 7.62
1.98 2.04 4.15
-0.17 -4.87 4.27
5.54 -1.34 2.98
-17.95 16.21 -1.80
17.75 -2.77 10.67
16.64 22.83 13.27
2.57 -5.03 1.19
1.57 7.53 0.91
5.58 -5.10 0.78
-16.02 -14.29 -13.45
8.64 7.80 15.13
2.37 -20.06 2.19
-8.30 -0.86 -27.93
-9.41 5.03 -4.35
6.16 4.74 0.14
5.53 8.01 10.25
-24.74 4.75 -56.44
-28.18 -7.67 -23.06
1.74 -5.28 7.23
-5.12 4.59 1.51
-2.27 -15.69 -8.21
21.94 -3.61 17.51
-17.39 -22.96 -16.17
-14.46 9.00 -17.79
-14.18 -2.12 -30.54
-5.69 -2.77 -11.47
14.85 17.53 18.06
15.38 16.45 5.95
4.15 5.36 4.40
3.48 -7.43 10.47
8.72 2.45 -1.38
4.40 -12.76 1.43
19.66 6.45 20.75
9.19 12.70 1.62
-20.36 -13.64 -6.19
9.79 17.92 24.76
-14.38 -10.45 -5.82
5.06 -3.35 13.59
-8.40 -1.61 -8.08
4.45 -19.20 16.00
8.66 -2.20 5.63
2.86 13.05 0.96
-2.66 -13.46 -5.92
2.45 7.89 11.07
0.50 4.03 -2.57
-4.30 2.58 -6.03
1.45 -43.75 2.36
3.60 5.81 0.90
0.60 -1.00 1.03
-9.90 1.36 1.90
1.11 24.78 -11.37
-4.08 8.74 0.43
-5.67 8.21 -39.67
-14.38 -8.17 -15.76
-13.23 -8.36 -10.94
-7.30 -11.62 -8.27
-5.44 10.17 5.39
-6.75 9.78 -5.49
7.58 25.74 5.74
6.06 17.34 13.36
-1.72 3.56 -5.26
13.08 6.57 12.08
9.55 10.88 19.90
-7.92 -17.28 -4.70
-0.74 4.89 -6.24
-4.58 8.86 -14.58
-19.71 -17.84 -11.04
4.09 -0.59 -0.33
3.87 4.14 -8.36
0.25 3.14 -0.08
-1.57 10.80 -2.73
15.08 42.32 -1.15
-14.84 6.73 -32.72
1.76 7.44 10.01
2.63 -11.63 0.05
-9.84 4.29 -21.02
-12.25 -12.38 -1.75
12.14 7.87 15.55
-1.36 -19.58 1.41
5.53 -11.85 3.57
21.21 21.13 16.84
1.83 1.96 -12.04
5.70 -4.68 -0.19
1.05 0.91 -1.69
-14.57 -22.62 -3.00
14.99 7.60 23.28
4.75 4.16 1.26
-26.18 -23.00 -24.03
13.63 11.89 9.60
32.82 15.77 20.95
-17.61 0.13 -8.85
2.51 2.44 5.90
-13.59 -13.83 -7.39
-12.09 -4.13 -3.77
10.30 2.17 1.68
-6.61 -21.35 6.53
-0.28 -6.93 0.60
-28.29 -16.07 -17.52
-1.33 -9.37 -0.06
6.97 -8.05 5.68
-15.40 6.46 -15.42
6.61 3.92 -12.28
13.60 -24.25 12.84
8.12 14.47 5.64
-9.58 8.99 -8.52
0.93 26.76 1.67
-5.48 -4.02 -1.71
32.19 46.50 35.67
-19.38 -10.78 -23.09
-2.55 2.28 -0.93
11.93 -3.27 22.61
11.97 37.84 -2.87
-0.54 -0.42 -0.71
16.09 15.42 17.70
4.34 3.51 -13.14
7.33 26.91 -8.65
5.57 32.46 -2.73
5.34 15.02 6.83
1.66 -5.85 11.36
-4.51 -7.91 2.08
20.33 20.01 46.57
-1.32 9.09 4.15
5.25 14.87 8.66
8.79 26.95 -14.15
33.09 51.45 24.01
6.38 46.46 -7.93
-24.69 9.54 6.58
33.84 50.63 37.30
22.20 2.43 40.26
10.12 25.51 -22.20
16.61 14.25 34.88
-5.64 -0.46 -15.93
17.34 21.92 38.93
12.39 42.92 26.68
12.59 15.89 19.18
9.39 33.98 11.63
22.69 14.45 35.57
12.91 -2.68 11.72
13.24 6.99 13.44
-6.41 -6.32 10.51
-17.12 -17.26 -4.48
-6.48 -10.57 -4.23
4.74 31.56 -8.05
23.68 2.66 -13.88
20.10 5.65 -2.76
-10.83 -8.33 -5.26
17.36 13.67 -1.38
7.75 8.22 1.65
9.28 -8.82 24.15
-9.57 0.41 -32.57
3.81 -5.47 -0.26
15.68 20.66 39.20
-2.12 -8.56 -1.42
-12.99 -8.70 -24.37
13.79 8.85 26.40
5.61 9.51 25.70
-18.64 -19.96 -19.26
-5.85 -8.92 -5.19
21.14 30.69 43.84
-12.97 -8.22 -21.28
-1.60 3.03 14.25
-11.39 -28.20 -13.66
-18.38 -7.57 -21.55
-23.68 -3.53 -27.40
-1.74 -1.49 -13.85
0.40 -4.78 -4.41
10.72 9.95 24.90
-8.23 3.09 -3.21
10.14 2.89 31.30
1.03 4.72 9.71
-8.70 -1.47 -21.50
19.98 23.82 53.36
-0.31 -6.95 8.97
-3.59 -1.73 3.34
20.77 16.70 35.42
14.04 18.09 22.56
9.10 -7.07 19.96
-10.48 -5.90 -28.32
-15.56 -6.43 -24.27
14.90 13.13 19.85
20.44 22.53 44.80
-10.33 -5.51 -5.80
2.55 -11.12 0.64
12.28 13.56 29.94
-11.57 -20.80 -15.45
-8.73 -9.99 -7.10
-2.26 -9.24 4.79
-3.40 -5.82 12.72
0.15 -3.92 8.39
-0.07 3.34 -18.31
15.03 13.80 21.28
-7.71 -20.12 -1.68
-7.78 6.74 13.29
29.85 23.01 26.73
43.18 46.57 43.44
32.38 40.46 34.44
26.23 27.29 20.86
33.07 25.71 37.15
33.54 33.42 30.47
37.24 42.48 37.43
40.47 42.33 49.07
8.00 -1.73 13.07
24.05 19.13 19.07
11.49 11.61 23.98
14.51 10.42 6.92
-3.60 31.96 -18.10
13.67 25.70 -13.30
20.73 28.25 10.58
9.41 11.44 -6.69
12.23 35.82 -27.47
8.26 34.00 -13.76
25.00 31.60 9.21
22.77 16.77 10.39
25.60 1.39 -1.07
27.44 19.56 9.20
13.05 -5.66 -5.35
17.66 0.50 12.65
23.10 16.31 7.49
1.11 -3.40 -3.06
8.39 -13.18 -2.81
22.36 6.43 10.46
19.72 5.66 1.31
31.00 5.48 19.48
10.96 -1.48 3.20
29.42 23.20 13.77
16.37 -14.98 1.72
9.24 9.63 -8.57
37.28 9.53 18.02
18.83 -10.20 5.69
10.32 -11.18 15.11
11.53 -6.26 -1.29
29.92 14.01 8.54
18.16 -13.23 -0.47
20.51 7.51 9.38
13.32 7.60 5.79
16.07 -12.82 2.85
19.50 7.34 11.16
8.94 6.26 -4.83
9.94 4.58 -3.45
18.49 -12.72 5.57
6.48 3.24 -19.69
19.64 1.23 10.58
25.33 6.64 3.16
24.80 -3.68 3.11
20.44 12.52 4.44
18.34 5.72 10.11
27.72 22.09 11.88
8.96 -0.69 -7.60
18.31 14.14 -0.59
19.55 3.54 0.04
18.20 16.40 9.24
28.02 -4.98 9.44
16.15 -9.04 4.68
8.76 -6.82 -1.72
11.90 9.23 7.01
17.09 -4.31 3.03
24.14 3.24 8.89
9.26 -0.30 1.46
12.89 37.47 10.44
31.54 22.38 2.14
14.84 -11.78 -0.22
11.07 7.90 4.16
14.43 -0.82 6.16
27.04 3.70 4.56
31.96 6.09 12.96
19.75 4.61 1.18
10.61 -4.49 6.35
34.83 -0.66 8.71
23.78 -2.41 -2.89
11.80 3.08 7.02
24.39 -2.74 0.71
24.90 5.11 -4.92
22.96 8.99 12.61
13.45 -12.58 4.44
24.71 16.51 11.87
21.16 2.14 1.36
18.09 12.58 1.54
20.57 12.37 10.83
15.98 -0.63 -0.39
-1.93 -22.92 -17.91
26.19 0.37 2.09
19.17 6.39 12.79
16.37 -7.52 -5.25
-15.73 -7.90 -26.71
-10.23 -3.21 -36.97
-22.03 -21.90 -19.79
-16.87 6.15 -34.16
-12.81 -25.80 -2.43
-20.51 -18.72 -28.01
-17.38 -16.36 -30.57
-25.21 -32.29 -12.15
-21.85 -25.86 -31.01
-7.51 -12.01 -1.11
-7.63 -7.87 -0.77
-16.45 -13.47 -22.05
-10.88 -14.55 -4.28
-18.13 -13.71 -14.95
12.30 -8.29 17.04
-15.51 -4.88 -3.54
0.60 5.40 -3.66
4.26 -13.17 14.63
-17.64 -11.46 -0.86
-8.14 -25.52 0.04
0.12 -3.46 -6.06
-15.39 -6.55 -0.33
10.34 5.99 16.28
-4.91 2.85 -7.34
3.93 -5.86 -6.59
-14.20 -32.17 -3.53
-7.29 -7.98 3.00
-7.76 -11.43 -10.02
9.26 0.82 27.67
11.11 -2.71 37.48
1.42 10.71 9.30
1.89 5.16 15.86
10.50 2.49 9.12
31.25 31.31 39.77
3.33 3.17 10.95
14.70 15.24 25.04
8.14 3.65 20.92
-3.99 6.55 5.39
11.89 1.39 13.98
44.75 10.53 29.27
69.35 25.67 21.07
33.38 17.54 19.39
44.77 30.74 30.31
43.69 31.57 37.75
71.74 20.43 30.35
33.06 23.92 32.47
45.46 20.53 27.91
48.63 25.13 35.16
40.72 30.51 23.69
30.87 25.21 20.29
29.10 20.51 22.81
32.48 16.72 21.22
23.61 12.36 18.19
26.72 19.70 27.71
13.46 5.02 19.24
26.91 6.36 16.07
47.12 32.13 36.69
46.35 29.54 29.88
34.54 11.58 20.54
34.93 41.40 32.38
39.21 23.88 33.64
25.63 11.90 12.29
30.50 20.60 22.99
40.67 30.85 23.19
28.44 19.25 23.62
21.79 10.07 3.77
50.19 22.54 23.70
15.84 9.25 16.71
31.03 12.44 17.30
31.08 23.66 32.52
35.88 20.95 22.99
25.79 23.33 18.41
22.27 11.34 21.17
37.18 25.08 25.99
29.98 40.02 37.04
31.09 21.15 16.89
64.86 27.77 26.05
36.80 6.92 32.23
41.94 18.54 21.95
29.71 27.65 17.33
50.96 32.75 27.85
16.13 13.72 13.89
31.94 23.41 26.62
33.51 13.69 30.42
40.65 17.86 37.49
63.41 23.28 27.77
25.87 -4.19 19.78
23.37 24.74 8.72
36.71 15.69 24.71
22.66 20.95 27.88
32.62 6.87 24.54
41.83 21.33 34.57
22.31 29.65 18.24
44.76 26.65 20.85
22.91 28.68 29.50
30.28 34.39 19.12
41.65 8.52 23.41
45.12 20.18 16.88
46.10 39.35 28.42
21.03 6.37 21.33
26.02 16.06 29.61
20.30 14.87 11.36
32.83 35.60 41.15
39.12 28.33 29.62
32.38 14.92 17.78
43.95 8.36 11.73
39.04 23.68 25.82
38.60 27.50 30.32
34.56 17.97 17.11
59.58 45.67 31.16
35.36 8.89 26.06
44.24 34.21 30.19
34.07 20.98 21.27
4.60 2.17 16.51
14.01 24.55 22.02
9.14 24.96 21.90
6.23 22.26 2.68
23.36 35.35 41.99
6.86 9.86 16.82
4.68 22.78 10.56
-4.94 26.87 2.67
19.20 21.65 37.57
-3.41 6.71 -0.32
9.62 21.30 5.56
-1.48 23.77 -1.67
3.46 6.09 11.99
3.31 16.62 4.09
5.65 16.06 24.04
7.56 25.80 28.20
11.68 35.24 22.72
1.69 19.48 14.55
1.04 13.69 -5.30
6.12 -18.58 17.30
-5.78 4.49 8.24
0.05 7.06 0.50
-8.20 2.96 -13.04
16.26 24.90 16.83
17.84 29.15 30.07
9.56 20.50 20.58
8.54 16.62 14.76
6.52 32.65 25.64
3.84 13.25 12.90
7.70 12.84 15.14
16.34 11.66 35.45
8.96 17.74 20.42
23.81 26.50 29.48
11.37 15.72 36.51
10.77 11.99 23.82
25.12 30.77 41.32
10.37 30.84 27.60
13.88 21.18 3.37
13.52 26.58 17.41
12.39 10.70 25.52
25.93 27.70 49.30
18.84 26.29 40.39
6.47 12.72 13.48
9.02 15.54 6.20
-22.07 -7.04 -15.20
-4.61 9.14 -11.80
1.38 16.11 5.16
3.59 12.19 0.84
10.23 21.43 22.45
13.09 27.80 35.81
4.94 29.22 27.96
15.74 22.32 40.65
8.26 14.53 26.35
8.64 10.21 9.00
-4.71 12.53 -4.16
-17.48 -16.48 -12.59
14.67 28.73 32.47
12.61 22.93 25.93
24.03 31.74 37.15
3.16 6.51 11.27
8.61 7.81 7.77
11.31 22.92 24.44
10.11 26.81 26.14
3.82 14.61 9.47
-10.93 11.55 -8.03
-1.45 6.52 5.27
-1.72 -18.85 7.89
0.75 24.93 20.19
30.83 47.39 47.05
3.87 22.33 1.85
7.13 17.68 21.95
-5.11 7.18 0.17
-9.00 3.21 -5.07
3.68 30.51 10.86
13.79 14.80 19.72
11.21 10.90 24.62
0.45 24.74 0.81
19.22 25.51 38.53
13.80 17.73 12.52
-7.89 -6.73 2.62
23.69 22.12 36.39
6.85 9.85 14.39
-6.95 0.58 -3.38
4.83 19.27 12.28
2.40 30.06 3.61
17.29 28.63 39.63
14.56 18.11 33.89
0.38 16.66 -3.11
8.61 24.18 17.93
4.80 -8.64 -6.71
19.35 15.45 30.86
-3.50 5.86 -3.96
4.95 5.55 -3.16
7.48 5.00 11.42
12.61 16.47 20.46
-5.03 1.29 -12.93
14.72 39.43 22.58
-11.30 9.05 -3.64
13.32 16.78 17.31
15.65 21.36 20.59
11.58 16.38 19.19
23.37 28.59 41.68
9.73 29.72 9.17
-13.85 3.41 1.39
-2.36 18.27 -6.77
8.35 24.61 16.20
4.36 18.63 25.46
3.61 15.90 12.14
9.91 16.78 25.05
6.46 22.58 26.69
-2.25 9.64 7.87
0.56 13.23 -0.31
22.86 20.27 31.79
8.13 24.30 7.98
-0.42 22.63 10.62
6.05 24.30 13.76
9.46 10.04 26.64
22.16 33.78 39.55
5.52 21.71 5.39
11.57 1.51 24.41
4.67 15.27 9.58
16.17 -5.80 26.00
-1.60 9.99 -0.33
-7.02 16.27 -13.10
1.97 19.56 -9.90
8.88 15.32 -0.33
7.18 19.60 -4.83
-4.44 1.70 -6.90
-4.54 13.33 -20.18
-11.61 -0.47 -0.88
-1.79 11.73 11.25
2.81 14.02 -1.32
15.80 37.17 7.93
7.63 1.59 11.13
15.04 21.36 32.67
-2.17 17.84 11.62
3.90 -1.95 5.58
9.39 8.65 -7.12
16.72 25.56 34.50
-11.81 -8.51 -12.31
10.30 25.78 22.32
-1.40 14.38 3.42
0.13 26.70 -0.12
12.06 26.98 4.89
16.05 8.11 35.50
4.15 8.37 4.43
11.61 26.06 32.07
20.75 -15.59 28.53
-6.93 12.31 -8.21
12.24 24.98 9.72
12.48 20.30 24.07
4.51 22.25 9.27
8.74 18.18 15.49
1.14 26.72 13.57
13.91 -4.58 6.91
-0.08 18.09 7.30
18.18 34.71 18.68
8.60 20.10 16.50
-0.20 15.74 -0.78
3.57 13.76 7.65
2.68 10.05 6.15
3.00 19.84 16.35
2.42 7.51 2.12
17.17 28.02 20.17
7.91 16.30 10.48
12.86 3.32 18.48
-5.14 9.43 -7.41
6.03 16.47 15.80
15.42 21.65 30.67
0.89 16.39 6.78
4.24 17.27 14.16
0.68 10.76 3.58
9.42 20.95 10.81
5.90 7.58 13.94
14.24 27.97 12.90
6.34 10.92 22.51
13.31 22.88 22.08
18.07 26.55 36.84
12.48 24.18 19.24
5.07 14.43 13.41
8.90 19.62 17.25
19.77 32.02 25.96
5.80 7.61 4.09
9.57 3.45 19.13
-12.16 0.87 -3.52
-1.65 14.41 -5.65
17.10 31.48 26.70
1.76 7.45 12.50
16.64 23.52 32.29
11.00 29.67 23.34
7.86 24.62 10.02
14.83 10.23 18.86
-10.49 15.41 -16.79
4.98 17.01 1.61
5.03 20.55 15.12
7.57 6.76 16.79
-7.15 8.24 -13.44
9.41 3.65 26.18
7.16 18.74 1.97
-6.10 6.78 -4.25
15.38 25.55 25.29
10.65 30.78 24.52
14.79 15.15 21.78
23.03 37.14 26.03
12.72 29.13 25.93
26.72 38.27 43.22
15.33 25.32 30.27
4.27 5.04 4.78
7.52 20.89 4.15
10.54 30.57 21.73
10.76 18.60 20.53
10.05 21.06 16.45
18.91 33.66 37.98
9.79 20.94 7.56
-4.22 10.15 3.15
18.72 10.14 40.95
13.11 23.94 15.35
7.58 34.70 23.87
6.50 17.37 15.81
-6.73 16.43 -19.19
14.69 17.11 25.65
11.08 25.25 17.66
18.29 34.56 37.24
5.20 26.41 5.27
10.88 30.44 14.72
9.12 25.17 3.08
11.23 20.33 22.46
22.33 22.93 23.36
-11.73 5.18 -6.02
15.34 23.68 25.98
-8.29 6.30 -3.18
3.78 17.93 10.62
8.01 19.00 13.21
7.75 27.31 9.01
-0.87 9.22 11.51
7.38 19.60 11.64
2.19 -5.88 -5.93
3.67 18.13 17.09
-3.34 -28.81 -3.73
6.25 -3.53 19.87
13.21 21.75 21.04
7.02 23.02 9.30
10.20 15.16 18.33
7.54 17.60 3.73
-3.52 12.42 0.85
8.42 13.43 18.23
1.22 19.61 8.70
8.42 16.60 16.43
7.82 17.63 14.49
-2.26 6.03 -5.87
-15.66 -6.70 4.08
13.78 15.04 26.42
12.74 17.38 28.75
11.94 22.54 31.22
-11.45 20.32 -11.95
0.21 7.77 3.97
8.23 14.69 25.01
3.16 24.12 4.34
10.88 21.84 19.47
6.23 9.64 3.73
4.04 -14.04 -12.70
13.60 7.05 13.29
5.70 9.76 3.57
14.85 20.64 21.80
3.33 -1.50 11.54
9.77 13.42 26.44
35.17 34.80 43.35
11.81 6.11 17.78
9.06 20.53 -11.95
18.48 -0.84 22.54
20.11 16.33 24.68
2.89 8.93 -12.70
12.48 8.20 0.54
14.33 25.54 25.16
-0.53 14.60 -17.64
5.32 -6.96 -10.71
18.67 -6.16 36.58
13.78 28.89 20.33
-1.63 -11.69 -5.80
12.16 13.16 30.34
2.77 12.92 14.76
0.55 -6.74 -4.93
12.94 15.55 19.72
7.43 -7.55 5.20
25.19 11.59 7.88
5.51 -16.06 -1.26
12.02 1.86 -9.87
8.90 2.40 0.90
23.34 19.66 39.23
7.66 19.32 6.69
21.07 9.41 37.99
22.11 27.38 37.16
16.16 27.19 0.87
8.24 19.67 3.27
1.65 1.81 2.23
21.28 13.06 25.77
5.28 9.74 7.67
6.51 4.13 -5.66
7.63 -7.64 -7.61
13.35 16.89 19.57
13.29 6.22 18.67
18.10 7.65 10.98
18.12 14.07 13.80
10.61 6.24 11.76
7.71 4.59 8.21
-13.86 -7.51 -22.38
16.52 7.64 28.84
20.54 9.49 32.20
2.03 -1.15 24.12
11.00 7.88 30.39
11.78 9.06 39.69
5.31 -0.78 25.76
10.15 12.62 30.99
20.31 17.10 34.95
14.01 35.48 13.61
20.79 23.22 -7.38
15.26 32.09 3.67
15.71 28.75 14.26
23.52 24.93 17.22
27.02 37.01 23.35
24.85 16.39 24.74
20.77 28.00 3.90
24.79 19.20 21.59
19.64 34.34 -0.51
17.30 27.53 -5.30
26.96 37.44 11.59
22.63 36.76 5.62
21.05 29.27 10.35
17.75 25.80 2.49
21.02 37.61 17.75
15.53 33.15 8.72
16.66 26.92 16.39
16.39 39.29 13.50
20.55 34.29 17.90
20.86 34.05 17.81
20.72 26.35 23.71
26.99 19.52 14.70
39.05 20.53 23.54
18.00 27.64 6.90
20.76 17.43 6.99
21.00 38.42 8.35
19.20 48.95 1.39
25.84 30.44 1.42
24.57 27.37 25.78
15.25 27.04 -1.22
18.95 29.10 12.02
-11.47 -18.40 -8.55
-19.80 11.82 -3.83
0.34 -6.13 -2.27
-31.89 -25.27 -26.50
-13.91 -19.59 -4.63
-12.44 -13.76 -7.74
-30.32 -31.17 -13.01
-7.52 -4.46 -5.34
-4.72 -19.53 -5.37
-0.93 -2.54 -10.54
-19.80 -36.64 -21.40
-33.59 -15.07 -25.55
-26.60 -24.92 -14.70
-23.21 -22.96 -12.66
-11.77 -3.49 -5.12
-24.39 -17.18 -14.60
-22.53 -28.34 -3.02
-9.94 -15.48 -16.57
1.46 18.99 -30.23
-30.99 -27.19 -26.26
-17.63 -24.53 -17.84
-14.60 -20.75 -13.69
-11.75 -23.69 -8.22
-30.47 -1.04 -25.84
-13.07 -15.10 -18.16
-4.99 -13.46 -4.32
-7.24 -16.59 -4.45
-13.87 -15.49 -12.75
-11.39 -17.41 -10.71
-6.35 -13.24 -6.38
-14.76 -19.74 -10.92
-18.59 -14.65 -17.01
-21.61 -10.44 -8.40
-22.82 -15.63 -9.12
7.96 -9.52 10.28
-14.59 -27.78 -5.72
-6.86 -5.48 -3.29
-20.93 -13.46 -16.38
-1.06 -3.21 -20.46
-11.12 -15.02 -5.08
-36.48 -6.05 -9.05
-22.49 -8.31 -19.81
-15.73 -23.21 -19.81
-8.99 -16.44 -13.79
-17.29 -13.27 -15.52
-30.87 -6.16 -3.75
-12.23 -31.07 -2.95
-0.29 -2.10 -6.87
-3.96 -9.78 5.92
1.02 -2.11 -2.58
-41.89 -39.38 -20.46
-19.50 -16.03 -18.28
-15.26 -19.96 -10.70
-7.44 -2.47 -15.53
1.18 -6.13 -5.97
-23.76 -16.94 -14.11
-21.22 -26.80 -19.79
1.10 -9.08 -7.48
-8.21 -17.82 -4.74
-18.76 -32.87 -11.06
-14.75 -10.60 -14.13
2.97 -8.24 8.15
-7.32 -4.41 -32.40
-15.72 -16.74 -12.46
-11.15 -11.62 -1.63
-22.56 -18.65 -14.44
-17.93 -15.77 -17.60
-11.25 -13.03 -12.02
-7.18 -1.23 -14.08
-11.01 0.07 -4.02
-35.41 -34.26 -17.77
-10.48 -8.25 -11.22
-23.43 -5.09 -14.25
-24.12 -24.29 -19.98
-30.25 -14.35 -21.77
-19.73 -30.55 -18.58
-24.14 -17.73 -18.77
-21.74 -22.53 -17.18
-10.77 -11.81 -2.09
-31.50 -20.12 -19.47
-26.28 -28.96 -12.49
1.00 0.48 -10.22
9.56 -6.13 -0.88
4.29 -1.06 -6.54
-32.88 -18.24 -20.12
-8.08 -15.55 -8.58
-14.03 -18.30 -12.79
-29.20 -12.40 -34.29
3.87 0.08 -11.90
2.86 -0.08 -8.61
-4.61 0.48 6.85
-18.62 -16.06 -13.52
-2.69 -9.75 0.95
-19.27 -22.79 -12.85
-17.04 -14.01 -3.32
-16.71 -34.60 -13.52
-28.61 -7.97 -23.80
-11.22 -3.39 -20.33
-40.09 -41.61 -16.12
-12.53 -10.77 -11.99
-1.72 4.99 -6.92
-19.67 -0.41 -8.54
-25.52 -21.71 -24.42
-8.85 -6.76 -10.25
-27.14 -28.59 -10.87
-0.16 -3.64 -1.02
-34.54 -26.30 -19.68
-5.35 -5.95 -6.14
-9.68 -30.11 -9.21
-9.83 -8.82 -2.63
-29.43 -36.28 -14.95
-26.12 -7.73 -15.63
-7.51 -23.68 2.85
-15.33 -15.82 -4.08
-2.35 -37.11 -1.52
-59.44 -31.52 -6.93
-9.96 -16.59 -0.40
-17.91 -28.16 -19.67
-26.34 -16.79 -14.99
-20.95 -19.00 -8.02
-26.21 -22.65 -8.88
-27.63 -10.95 -9.84
-8.97 -25.14 3.11
-20.23 -27.95 -15.39
-22.71 -21.30 -10.10
-23.17 -34.19 -4.50
-5.87 -0.54 -9.74
-20.48 -24.86 -16.88
-14.22 -24.53 -9.35
-13.77 -16.76 -2.32
-9.49 -8.86 -14.52
-9.34 -4.79 -19.79
-5.39 -5.43 -37.86
-21.82 -36.35 -22.10
-15.05 3.82 -1.90
-23.06 -38.06 -14.82
-4.51 -10.21 -13.79
-21.75 -20.75 -16.19
-17.42 -7.93 -18.24
-18.07 -16.33 -5.27
-20.52 -24.39 -6.36
-12.73 -35.12 -11.10
-11.28 -5.88 -7.37
-17.05 -19.26 -10.39
-8.48 -9.62 -12.52
3.50 -4.54 3.79
16.34 9.01 22.64
41.12 26.75 40.55
5.74 9.17 11.60
19.02 25.09 26.62
25.06 16.36 38.07
19.18 15.77 22.30
16.74 14.92 25.12
7.35 5.52 13.62
15.86 5.03 20.42
1.94 20.74 -23.86
-14.50 4.47 -24.67
5.34 -6.45 4.47
-53.61 -23.33 -17.72
-37.13 -21.69 -14.26
5.91 -3.55 -14.34
2.35 2.77 12.26
-1.11 -4.99 -11.08
8.00 13.24 1.27
-11.13 -5.38 -5.07
-9.85 -2.73 -6.20
0.05 -46.00 -4.16
-25.13 -35.20 -7.16
-7.71 -18.08 -14.16
-1.75 6.57 -7.67
-4.59 -6.04 -11.00
-11.40 -24.32 -8.31
21.82 3.04 14.56
0.46 -5.16 -3.05
9.00 12.22 5.95
5.73 -7.42 -2.13
-17.17 -10.29 -2.73
-5.41 -17.32 -14.97
-12.87 -4.41 -14.50
-7.13 -2.83 0.42
-16.63 11.34 -4.56
7.75 -16.11 3.12
-8.65 -0.17 -21.95
-4.64 -7.69 -11.10
-3.27 -4.96 -6.85
-23.46 6.77 -12.35
3.71 16.11 -4.98
1.85 -4.36 3.78
0.69 -20.46 0.54
4.38 19.07 -4.57
-5.91 -0.81 -1.90
-7.10 1.07 -14.55
-6.08 -20.42 3.27
-0.43 4.13 -4.90
5.81 -26.03 -4.58
-8.41 -3.83 -11.76
-15.32 -20.77 -14.14
-10.79 3.26 -9.18
-13.67 -9.46 -23.75
5.23 -2.75 9.52
0.88 -2.16 -9.62
-14.67 -16.13 -14.56
-3.11 -10.29 -13.28
2.60 9.85 -3.03
0.55 -22.71 -16.64
7.43 -4.99 2.84
-7.39 3.80 3.02
-16.11 -8.51 -21.05
-16.37 -20.71 -11.73
10.05 28.48 -10.82
5.13 0.37 7.76
3.40 2.26 -4.36
-4.89 1.05 0.87
2.92 -9.25 10.55
3.77 -19.94 2.23
-5.94 2.96 -14.73
-3.74 2.56 -6.15
3.62 4.23 5.45
61.15 36.34 32.43
-4.78 -11.82 2.05
3.73 -8.37 13.47
-5.44 -14.26 -11.48
1.73 -11.97 -3.80
13.51 -18.95 3.08
-35.43 -15.00 -39.33
-22.19 -12.64 -25.22
-6.63 -3.51 -38.38
-7.55 -0.66 -25.18
-19.28 -9.77 -42.26
-25.43 -17.34 -43.76
-26.91 -19.27 -23.54
-39.44 -26.36 -32.25
-25.94 -38.59 -27.06
-27.65 -33.81 -26.20
-13.66 -4.83 -36.62
-3.38 -4.19 -8.09
-41.33 -40.75 -40.07
-16.60 -16.11 -35.09
-3.63 -13.61 -5.44
-9.89 -5.23 -33.11
-17.76 -7.80 -30.71
-0.34 -6.22 -11.10
-23.95 -31.25 -21.54
-18.80 -20.73 -24.24
-24.56 -11.38 -40.58
-25.39 -15.71 -35.24
-16.02 -14.67 -27.09
-13.72 -1.15 -43.00
-24.72 -25.52 -27.89
-34.95 -25.29 -44.15
-4.76 -6.85 -33.70
-24.69 -26.16 -27.47
-14.63 -1.91 -28.71
-22.00 -16.42 -26.99
-21.32 -17.29 -31.55
-25.24 -13.52 -36.68
-9.31 -2.76 -36.34
-29.69 0.03 -51.76
-14.83 -7.72 -34.87
-27.77 -11.99 -47.46
-22.48 -12.92 -20.99
-22.86 -7.52 -60.58
-6.28 -7.53 -26.77
-22.97 -14.10 -34.61
-32.46 -21.57 -31.74
-16.47 -23.75 -18.06
-7.88 -4.79 -36.86
-30.12 -16.02 -43.11
-13.54 5.52 -42.70
-20.54 -12.64 -34.06
-23.58 -27.37 -19.88
-12.52 5.20 -38.17
-8.00 -6.22 -28.67
-20.45 -6.90 -57.13
-19.92 -5.22 -32.12
-24.28 -3.91 -49.92
-24.19 -22.91 -24.57
-23.85 -19.59 -44.13
-28.99 -30.73 -28.15
8.44 7.94 -7.17
-25.31 -23.60 -19.38
-20.13 -29.32 -17.38
-29.61 -9.68 -54.75
-28.94 -30.27 -30.08
-21.47 -14.73 -30.59
-15.06 -19.56 -20.52
-19.53 -22.47 -35.28
-16.92 -18.45 -39.50
-17.68 -1.19 -31.08
-36.33 -15.48 -41.29
-35.53 -17.50 -41.72
-36.34 -20.81 -40.44
-9.21 -5.06 -31.58
-8.99 -8.65 -29.56
-27.36 -19.99 -30.16
-8.28 -13.14 -15.49
-16.48 -13.88 -31.63
-29.88 -23.43 -40.15
-13.64 -12.04 -19.08
-21.88 -18.71 -26.13
-21.64 -16.59 -31.22
-35.60 -29.19 -39.89
-21.10 -12.80 -42.33
-31.44 -19.20 -42.60
-23.95 -20.41 -42.72
-6.94 -4.36 -33.40
-19.61 -15.02 -42.71
-24.85 -19.38 -35.48
-7.66 -5.49 -32.73
-19.34 -16.24 -34.78
-12.48 -7.30 -21.90
-16.43 -6.33 -52.57
-14.60 -12.13 -27.11
-0.55 -0.78 -14.52
-13.78 -9.39 -36.03
-30.97 -18.05 -32.35
-6.87 -8.13 -23.47
2.15 -3.90 -4.85
-31.51 -32.67 -27.71
2.68 -4.77 -11.85
-0.18 6.20 -7.10
-26.91 -18.93 -27.59
-29.07 -28.76 -39.67
-0.37 -1.24 -11.35
-20.02 -10.06 -33.67
-20.41 -10.91 -40.11
-1.83 -6.22 -22.57
-20.45 -6.63 -47.18
-23.39 -11.75 -25.92
-31.02 -15.43 -44.63
-25.15 -13.10 -44.94
-20.73 -6.51 -21.20
-18.46 -10.22 -47.18
-14.19 -16.68 -13.09
-23.06 -2.95 -26.68
-3.45 1.85 -22.71
-18.10 -25.13 -16.95
-30.12 -21.34 -41.52
-17.41 -0.61 -26.87
-17.97 -14.55 -36.20
-19.65 -10.67 -31.57
-11.55 -8.93 -19.77
-37.02 -37.53 -48.63
-1.08 -6.22 -17.95
-23.52 -12.48 -22.78
-1.56 -2.14 -28.84
-30.77 -17.21 -35.14
-33.29 -13.45 -44.22
-17.51 -17.66 -16.37
-35.14 -16.84 -35.97
-32.63 -21.81 -40.79
-35.82 -24.36 -40.16
-27.91 -40.28 -26.09
-25.58 -11.36 -30.43
-25.86 -20.58 -35.30
-4.16 -0.20 -18.56
-22.75 -28.35 -27.84
-18.95 -21.53 -31.40
-9.61 -3.86 -43.89
-2.51 -8.32 -21.90
-4.71 -6.22 -32.29
-28.38 -17.31 -28.50
-15.48 -8.29 -21.72
-19.12 -19.08 -22.14
-6.84 -3.66 -33.44
-25.60 -16.63 -39.25
-23.70 -13.20 -34.43
-22.43 -18.45 -23.01
-23.59 -12.10 -30.17
1.85 -1.43 -8.68
-3.23 -11.17 -11.94
-17.75 -31.08 -24.16
-35.35 -23.01 -52.06
-24.67 -25.70 -30.07
-26.70 -32.99 -30.10
-24.52 -11.91 -28.12
-30.04 -13.96 -39.85
-26.43 -12.42 -40.03
-17.63 -9.29 -16.21
-32.86 -11.91 -45.06
-23.83 -15.98 -27.71
-10.13 -4.65 -30.87
-26.32 -11.75 -35.84
-18.49 -14.89 -29.46
-26.04 -32.88 -23.02
-34.48 -21.01 -44.80
-3.54 4.15 -25.82
-32.92 -22.25 -38.50
-26.51 -19.22 -24.91
-49.57 -24.80 -29.24
-7.42 -2.29 -14.17
-20.54 -3.33 -50.84
-20.49 -22.27 -19.10
-20.07 -11.15 -42.82
-22.06 -19.27 -24.31
-6.06 2.52 -20.51
-24.22 -20.44 -34.18
-25.23 -23.83 -37.29
-27.63 -13.01 -37.18
-18.03 -10.77 -27.96
-21.42 -10.11 -39.84
-26.46 -21.34 -23.32
-32.30 -16.95 -60.85
-8.15 -8.57 -20.20
-21.09 -12.74 -19.78
-4.73 -3.10 -26.05
-31.39 -25.30 -31.75
-24.17 -8.54 -32.74
-25.66 -15.47 -44.70
-20.45 -14.61 -26.93
-20.76 -23.10 -42.58
-12.50 -16.43 -7.45
-11.43 -22.96 -17.00
-17.57 -13.61 -19.93
-24.05 -16.37 -34.65
-12.36 2.04 -47.23
-29.87 -14.77 -41.97
-13.97 -12.98 -26.25
-23.04 -13.80 -43.92
-18.29 -18.69 -32.86
-28.22 -16.96 -32.40
-18.88 -11.54 -33.63
-25.09 -17.04 -39.55
-1.85 1.31 -23.04
-10.80 -4.48 -31.39
-4.32 -10.46 -15.38
-18.50 -29.10 -29.92
-29.73 -13.42 -36.38
-5.99 -9.35 -13.27
-10.99 0.42 -30.06
-23.77 -16.96 -41.58
-10.83 -6.99 -27.85
-24.55 -21.55 -34.14
-12.83 -2.87 -28.18
-26.66 -16.91 -38.73
-14.43 -9.15 -33.62
-24.36 -15.90 -38.27
-10.93 -5.10 -26.21
-17.30 -5.84 -30.31
-11.36 -8.35 -26.24
-7.46 -5.16 -29.11
-9.96 -8.61 -20.93
-10.90 -5.84 -21.46
-26.16 -12.27 -37.72
-7.85 -12.96 -10.26
-16.90 -10.83 -27.45
-27.18 -21.01 -30.85
-24.35 -6.17 -29.63
-34.55 -33.56 -21.32
-19.29 -8.06 -26.25
-19.94 -5.38 -40.85
-27.81 -10.17 -33.15
-25.42 -19.44 -31.62
-24.20 -11.80 -35.35
-15.19 -5.21 -23.73
-27.61 -17.06 -30.85
-9.83 -15.07 -20.74
-17.88 5.54 -57.38
-22.69 -11.47 -37.28
-24.01 -15.90 -47.35
-28.77 -28.74 -31.27
-9.61 -4.25 -31.13
-25.17 -17.23 -36.80
-34.51 -31.44 -40.86
-41.33 -25.48 -51.58
-20.84 -10.94 -37.81
-21.44 -23.18 -37.03
-15.88 -15.06 -29.15
6.25 0.86 -7.97
-6.23 -3.17 -29.04
-22.97 -13.10 -34.34
-23.45 -21.49 -45.23
-30.12 -21.02 -43.91
-15.25 -10.29 -31.03
-30.32 -20.66 -43.37
-19.83 -23.94 -27.24
-9.51 -5.43 -36.42
-19.49 -9.90 -28.97
-0.21 4.64 -16.58
-6.77 -7.63 -27.82
-37.67 -27.62 -39.06
1.02 -3.94 -0.88
-26.04 -26.51 -24.26
-25.52 -23.86 -38.65
-14.16 -10.05 -35.27
-19.65 -16.03 -27.92
-33.03 -20.52 -41.16
-31.82 -18.34 -45.93
-7.94 -2.08 -31.86
-10.73 -4.10 -28.89
-25.26 -13.72 -40.64
-21.50 -17.19 -23.64
-26.63 -15.91 -36.85
-5.07 -1.15 -16.44
1.69 -6.22 -5.91
-28.83 -6.35 -36.33
-22.12 -12.26 -28.82
-23.89 -10.48 -30.30
-22.25 -2.07 -30.75
-2.22 -7.88 -7.45
-3.30 -6.85 -8.75
-6.82 -3.51 -41.37
-35.68 -26.23 -30.36
-10.72 -13.59 -23.56
0.80 -6.22 -9.33
-24.89 -9.76 -29.92
-25.93 -26.84 -24.77
-31.85 -29.72 -33.11
-13.80 -10.53 -36.07
-7.61 0.82 -39.07
-37.77 -25.26 -38.49
-11.55 4.62 -27.19
3.07 -0.27 -14.55
-13.17 -10.23 -40.61
-6.88 -4.59 -18.36
-33.49 -26.26 -48.62
-1.08 0.88 -29.52
0.29 -6.22 -11.91
-6.41 -15.16 -21.27
-25.81 -9.58 -37.49
-19.33 -7.75 -39.05
-3.10 -2.14 -17.36
3.06 -6.22 -10.22
-10.63 -13.67 -17.55
-5.13 2.50 -30.28
-29.25 -19.52 -36.38
-21.52 -15.56 -32.99
-29.05 -15.46 -36.89
14.67 10.65 5.80
-19.78 -5.55 -29.39
-15.50 -14.19 -32.72
-2.28 -4.85 -13.83
-39.47 -22.66 -27.70
-18.43 -12.11 -25.88
6.76 -9.60 -22.12
-9.36 -15.93 -23.77
-10.18 -12.86 -19.73
-24.36 -4.89 -25.52
-19.57 -15.81 -22.24
-35.40 -37.76 -30.17
-21.32 -11.81 -27.63
4.76 7.64 -20.73
-14.38 -23.50 -28.94
-13.03 -6.83 -23.23
-15.92 -10.97 -35.65
-32.85 -16.65 -31.59
8.35 8.55 -13.08
-8.91 -3.62 -29.44
-4.90 -10.69 -28.26
-24.90 -11.53 -39.05
-3.25 -7.25 -12.43
-46.25 -12.46 -36.76
2.21 -2.59 -2.77
-9.89 -14.84 -20.29
-9.20 -15.96 -18.63
-7.44 -3.43 -37.71
-31.18 -31.87 -20.04
-24.48 -23.55 -34.02
-22.63 -4.39 -27.35
-5.98 -9.99 -20.77
-30.56 -7.76 -31.46
-22.16 -6.78 -27.03
-24.20 -14.36 -38.39
-30.25 -7.72 -14.96
-32.06 -20.72 -29.33
23.07 16.60 1.34
14.55 19.14 -30.95
-35.35 -14.39 -31.65
-17.22 -10.67 -28.66
-25.13 -18.18 -23.43
-24.10 -50.98 -16.64
-0.48 -4.82 -18.04
-41.08 -22.00 -35.09
-11.89 -18.50 -22.18
-14.10 0.64 -23.23
-33.51 -20.13 -28.95
10.85 -2.79 -11.92
-28.78 -30.00 -23.14
-47.73 -19.57 -35.07
-17.98 -29.24 -18.88
-21.94 -20.99 -23.19
-7.91 -12.83 -14.70
-27.92 -29.05 -38.14
-25.60 -25.94 -28.60
-28.03 -14.81 -40.91
-0.16 -6.13 -12.12
4.09 -5.84 4.82
-21.29 -15.43 -20.59
-21.56 -8.81 -30.34
23.99 2.11 10.09
-38.84 -14.33 -44.97
-9.10 -21.45 -8.43
-16.26 -12.57 -21.34
-13.15 -9.89 -11.41
-27.48 -9.01 -34.62
-18.80 -13.96 -29.69
-16.57 -2.69 -37.09
-14.47 -3.34 -42.07
-5.12 -13.88 -13.65
-1.80 -6.13 -21.43
-17.25 -7.62 -35.56
-25.93 -15.36 -27.76
-11.75 -19.56 -8.84
-28.01 -16.48 -21.61
-8.13 -4.88 -43.10
-19.92 -5.05 -27.97
-3.83 -1.63 -21.19
-0.33 -3.15 -28.06
-30.29 -26.96 -15.15
-12.93 -6.04 -17.97
11.07 4.30 -10.43
-11.92 4.46 -32.52
-25.84 -16.40 -24.14
-37.64 -15.61 -27.16
-7.80 -5.62 -19.56
-26.75 -16.59 -18.84
-0.50 -0.94 -13.53
-42.98 -19.23 -22.21
1.52 -6.81 -12.03
11.54 16.28 -21.46
-38.82 -24.75 -41.12
-18.06 -15.93 -18.50
-22.57 -43.81 -19.64
-23.64 -21.15 -29.02
-29.21 -24.25 -33.28
-22.11 -33.60 -25.82
-16.85 -9.17 -35.00
-25.80 -25.86 -11.24
-37.78 -12.00 -37.67
-24.70 -13.66 -37.13
-21.85 -12.85 -20.71
-8.90 -12.10 -16.57
-31.23 -9.98 -52.18
-22.22 -33.36 -33.44
-14.85 -22.67 -24.06
-7.78 -6.47 -13.90
-24.32 -6.53 -25.87
14.59 15.03 13.74
-22.49 3.49 -50.36
-16.44 10.75 -21.91
-19.32 1.14 -35.01
-37.87 -38.67 -47.35
-26.38 4.55 -48.69
-39.88 -25.97 -39.52
-5.41 3.60 -17.45
-1.21 -2.89 -37.56
-21.80 -10.10 -43.20
-11.47 1.84 -28.15
-37.09 -15.53 -34.63
-20.16 -12.62 -22.66
-16.12 -11.77 -23.70
-11.10 -5.18 -11.58
-21.33 -25.92 -28.74
-22.24 -19.45 -27.71
-15.11 -18.87 -20.85
-11.31 -2.83 -24.20
23.18 21.65 8.36
-7.81 -13.57 -22.29
-2.33 1.63 -41.88
-21.00 -33.33 -22.35
-30.28 -27.40 -10.41
13.58 14.63 -13.27
-23.96 -9.48 -25.41
8.13 2.76 -28.70
-15.49 -19.90 -22.11
-27.12 -36.35 -14.87
-30.20 -11.65 -36.32
-24.98 -6.46 -22.42
-32.56 -30.07 -26.34
-22.83 -10.67 -33.02
-22.19 -23.35 -11.53
-27.52 -27.56 -41.03
-34.84 -17.96 -28.87
-8.49 -13.60 -14.18
-40.99 0.08 -37.83
-30.73 -29.11 -34.08
-26.33 -14.29 -45.16
-12.39 -28.38 -11.93
-30.00 -26.18 -28.00
-29.79 -15.91 -31.80
-19.87 -9.19 -14.26
-13.42 -5.43 -29.01
-4.66 1.78 -25.23
-25.46 -14.36 -24.49
-29.27 -13.95 -37.43
6.46 3.48 -22.03
10.44 0.06 -40.08
-36.28 -13.47 -23.73
-22.54 -42.42 -39.38
-17.51 -4.14 -19.15
-24.03 -16.70 -18.64
-5.95 -5.31 -17.22
-32.05 -16.49 -13.46
-16.17 -30.06 -27.23
-18.19 -23.89 -25.89
-10.29 -6.59 -20.67
4.88 -1.61 -2.81
14.04 13.99 -16.55
-42.46 -0.40 -33.23
-35.19 -17.65 -12.68
-19.31 -27.93 -20.49
-32.89 -14.66 -40.76
-26.29 -15.46 -28.07
-4.50 -4.63 -9.79
-14.70 -22.53 -24.15
-20.50 -16.06 -17.39
-15.00 -10.63 -21.92
-20.99 -25.25 -32.44
-33.92 -10.65 -23.28
-26.14 -21.23 -29.44
-44.39 -17.90 -52.39
-17.41 -20.34 -20.31
-21.47 -4.13 -50.36
-37.05 -23.79 -28.41
-14.51 -19.97 -15.06
-13.02 -15.30 -40.10
-21.42 0.00 -18.81
-18.89 -18.23 -29.01
-41.71 -22.62 -49.47
-11.11 -7.94 -28.59
-20.15 -19.99 -20.85
-22.76 9.30 -37.05
0.91 -15.68 -26.59
1.36 23.68 -26.96
-14.03 -6.13 -38.20
1.15 -6.13 -0.60
-21.37 -4.28 -56.18
-34.38 -33.38 -21.30
-17.39 -2.76 -8.77
-21.01 -19.09 -15.95
-1.44 -13.29 -23.18
-18.23 -12.76 -23.78
-11.07 8.05 -21.40
-17.42 -15.23 -25.35
-4.52 -8.70 -29.67
-36.73 -28.40 -40.23
-23.63 -15.23 -24.52
-13.72 -10.76 -37.23
-3.09 -9.81 -22.86
-35.73 -24.20 -27.41
-52.30 -15.31 -21.45
-26.02 -14.97 -23.02
-28.72 -14.65 -24.34
-35.94 -1.55 -2.49
6.04 14.04 -22.11
7.45 -2.51 -13.13
8.19 12.79 -17.17
-8.32 -4.65 -17.12
-19.24 -10.86 -28.83
-41.77 -23.75 -40.41
-11.93 -17.08 -18.60
-23.18 -11.82 -26.58
-14.70 -6.13 -26.51
-23.93 -18.63 -21.41
-22.84 -21.24 -23.80
-15.28 -9.52 -28.26
-42.78 -19.53 -26.58
-27.37 -42.15 -30.11
-28.19 -30.61 -24.48
-21.75 -10.34 -29.22
-16.65 -4.71 -29.42
0.24 -3.88 -31.40
-20.97 -3.95 -53.68
4.86 24.64 -24.91
-5.03 0.54 -19.10
-27.00 -17.04 -35.08
-29.23 -28.91 -19.26
-0.58 1.32 4.87
3.14 8.33 -0.85
0.98 -2.83 -3.16
4.62 -3.89 -0.63
-6.13 -14.98 4.52
4.84 -23.83 1.17
-6.39 -36.50 -11.57
2.93 10.31 -11.30
1.03 -14.69 3.64
3.51 -14.72 7.96
-5.26 -21.49 -6.89
1.10 0.27 3.18
-2.72 -3.43 0.27
-1.05 -11.06 0.13
33.74 34.32 12.57
1.59 -15.26 5.82
4.91 18.16 -11.56
-1.32 -1.54 -7.10
7.62 -17.99 13.80
13.39 -12.87 7.11
28.13 17.24 24.51
6.19 -17.42 18.06
1.29 -12.08 -5.80
5.19 -14.18 10.59
5.19 -10.94 -1.26
8.73 2.92 -4.80
-0.29 3.53 -8.80
8.72 7.47 13.01
2.22 -6.39 -4.20
-4.48 -16.73 -4.39
-8.59 -15.20 -5.01
7.50 0.41 1.02
8.21 -11.28 7.40
-3.95 -26.29 -16.04
-3.12 -34.21 -3.34
-7.81 -21.68 -13.79
-8.75 -5.30 -7.55
-2.99 16.47 -25.48
2.26 -16.03 5.48
-13.02 -24.42 -5.65
7.89 -12.87 3.27
11.26 -8.63 6.91
-33.78 -24.31 -8.97
-15.59 -41.92 -14.57
21.32 -11.36 16.32
2.72 -25.00 -6.74
8.67 29.99 23.61
-10.38 -3.54 -4.23
7.21 12.42 20.90
-12.37 6.52 2.73
-9.68 -5.97 -10.78
7.87 7.16 33.87
-0.51 21.29 14.81
12.89 20.12 35.90
-4.44 11.35 1.21
-20.22 1.25 -9.70
10.06 24.06 -12.45
-0.96 20.97 16.35
-16.67 4.72 -16.15
-12.53 -6.70 -8.73
34.22 41.29 53.85
20.52 29.39 2.83
8.62 -7.34 27.39
27.79 22.56 37.24
20.05 23.45 40.04
7.07 -4.59 49.90
15.67 5.02 34.84
9.43 18.39 25.36
16.74 20.15 39.49
15.28 22.84 46.55
2.23 -20.79 51.40
23.03 16.09 52.12
21.39 -4.75 64.16
10.02 -3.99 29.58
23.79 27.54 50.17
12.21 16.72 30.10
18.32 19.50 53.68
16.26 11.46 62.79
10.34 -2.13 34.28
11.26 21.86 41.04
23.54 1.18 63.83
15.93 13.77 40.52
-9.53 -33.91 20.27
14.18 -10.29 -5.73
37.27 15.97 -3.84
-5.17 -7.75 -1.94
-0.54 -5.82 -6.39
49.45 13.46 1.34
-3.17 7.12 -27.78
-0.97 -5.42 -6.92
-0.47 -1.20 11.01
-1.54 4.32 2.92
-11.75 -12.96 -10.08
31.57 10.70 4.50
-2.36 10.55 -6.23
7.27 4.03 8.53
35.31 33.96 37.51
-51.36 -15.26 -2.66
17.96 6.41 33.20
18.53 19.21 20.86
-5.72 -4.77 2.24
11.39 6.37 17.45
6.64 16.32 -18.66
10.70 -16.55 7.56
18.07 21.61 15.37
5.47 5.72 -9.32
27.03 27.17 28.36
6.02 -1.28 5.27
7.54 -2.39 -2.65
1.12 2.80 -14.75
15.71 13.07 14.82
4.42 9.25 2.23
9.55 19.65 1.30
10.80 2.38 14.65
4.13 9.54 5.90
16.23 -7.38 15.33
9.21 12.29 6.05
15.98 19.10 12.77
16.90 22.10 16.71
14.06 12.36 9.16
10.65 9.26 17.41
10.71 18.71 1.35
12.03 2.97 27.59
21.17 14.38 23.92
20.25 19.70 19.83
5.20 14.28 -7.93
18.95 29.58 17.30
11.34 14.53 -2.22
19.94 18.88 12.27
14.58 24.62 3.74
16.95 18.77 4.63
10.63 13.92 3.57
16.42 17.80 13.43
5.44 22.43 -2.52
18.54 14.37 21.77
16.28 11.59 18.85
23.14 39.27 34.14
7.49 13.41 6.57
26.58 29.83 33.62
9.75 12.67 10.03
12.09 21.32 2.37
3.00 -0.16 10.26
0.59 10.37 -5.50
17.95 1.03 15.79
10.37 14.70 11.55
20.45 23.86 14.12
10.07 0.30 18.11
-0.10 4.88 -9.47
12.13 2.17 10.43
19.75 18.45 13.99
3.75 -0.41 2.20
9.81 26.31 -6.50
8.97 12.57 18.15
18.49 28.21 21.63
10.79 4.42 8.36
5.53 14.31 -1.57
0.36 9.74 0.48
0.62 -14.46 4.51
11.92 15.59 9.83
-3.85 -0.41 6.74
8.12 10.37 -0.34
7.35 17.91 -5.27
11.68 15.77 7.10
12.23 3.78 7.07
2.56 0.16 4.35
13.53 22.86 19.15
6.52 -15.34 5.05
38.68 35.67 42.80
19.31 23.65 7.23
25.40 3.78 26.10
10.54 14.64 9.99
-0.64 3.94 -4.06
13.84 13.08 14.69
2.93 4.58 8.10
21.30 24.51 20.90
-0.66 4.94 -13.34
4.09 -42.82 6.05
-1.94 -3.05 1.47
-0.08 -11.35 9.31
4.83 15.88 2.37
31.87 33.01 42.62
10.45 19.18 10.76
15.87 15.16 0.38
9.91 -12.08 10.89
10.49 0.22 11.53
10.96 10.13 13.57
15.34 12.75 0.25
2.67 -3.20 7.99
10.02 2.21 5.84
-1.87 -10.45 -7.17
20.17 3.87 10.93
9.14 2.09 4.55
14.93 12.26 7.69
-1.93 8.23 -10.38
5.39 5.05 0.41
6.99 10.83 9.04
2.90 6.25 -7.79
23.96 24.01 33.10
6.54 7.13 21.00
6.86 -15.60 -3.45
9.59 21.60 0.66
13.47 33.02 11.95
9.01 20.00 8.84
1.56 -7.53 0.69
12.97 21.42 9.51
9.69 16.81 1.17
1.23 -41.89 2.68
10.59 7.62 5.51
8.55 11.34 -0.32
11.24 4.48 5.49
-3.37 8.67 -5.90
3.69 6.33 -1.89
-3.48 -0.28 2.35
5.04 23.43 1.68
19.07 26.46 30.71
12.58 32.75 6.20
9.44 11.00 1.54
11.52 17.32 2.71
-7.13 10.24 0.25
-5.26 2.16 -0.05
9.55 13.24 1.40
18.03 -13.25 23.15
3.39 -7.03 3.22
17.90 27.38 -9.53
2.41 10.22 -15.35
14.52 13.24 5.80
15.03 14.19 -3.40
4.92 -2.17 1.63
-0.97 6.93 -16.53
-1.40 8.71 3.11
13.23 20.98 7.14
-1.34 9.99 -3.45
20.08 0.12 15.63
13.76 18.52 0.95
13.75 10.04 13.73
17.98 20.60 23.11
-0.25 1.47 -6.99
1.31 6.88 0.07
15.74 23.36 12.06
9.67 16.46 12.80
4.05 1.17 3.45
19.81 -0.49 8.95
14.36 -27.07 13.21
7.08 1.14 7.13
-1.33 4.07 -17.67
3.07 7.16 6.19
4.37 10.45 -14.18
16.53 15.14 15.22
12.39 19.77 2.94
-10.46 -2.35 -12.51
12.81 21.95 7.32
5.09 -0.61 6.27
-0.46 -0.87 -6.63
13.36 21.81 18.04
-0.66 14.28 -6.09
11.78 15.17 7.05
10.55 5.95 3.24
23.68 31.60 37.56
7.00 1.69 12.96
14.46 17.61 13.25
14.22 7.03 4.63
6.27 31.18 -2.31
13.14 23.08 -20.73
11.30 9.27 5.69
15.44 13.49 1.58
24.25 35.00 13.09
34.95 30.51 11.82
13.17 25.71 -18.90
8.01 8.46 -11.26
7.40 11.92 15.41
75.34 30.79 31.90
57.43 43.26 33.05
65.66 37.28 23.46
67.81 36.58 37.53
14.40 31.76 22.38
12.04 27.70 1.91
11.25 5.62 3.44
45.40 43.35 19.54
19.51 9.80 17.79
19.52 34.63 -10.74
21.26 36.93 29.29
55.73 39.61 37.43
59.02 47.04 42.12
47.93 36.43 29.24
29.11 26.37 10.22
36.42 32.26 32.02
63.11 38.18 35.52
38.85 23.65 25.90
8.36 18.26 7.93
44.06 34.33 29.60
59.65 31.52 29.00
33.57 43.07 28.44
44.49 43.01 29.72
67.34 38.37 32.64
73.49 41.61 32.95
50.83 16.18 18.92
70.64 42.14 38.60
53.98 53.09 36.73
26.55 17.82 20.81
36.49 45.34 29.38
54.72 38.93 33.07
28.86 27.17 24.17
51.33 39.91 72.50
63.70 23.59 29.20
93.92 40.95 35.59
10.83 16.23 2.95
68.83 45.58 42.78
82.71 57.27 42.16
65.08 45.25 34.29
84.51 33.29 37.04
75.42 46.90 43.67
48.53 31.71 38.42
44.72 7.76 22.15
77.06 40.96 44.94
45.29 41.44 27.94
58.88 49.57 55.40
79.43 43.28 37.05
97.31 33.88 50.94
52.44 29.78 29.15
75.64 50.49 45.87
72.02 45.27 49.16
55.45 47.85 41.41
47.09 36.50 30.11
51.74 25.74 15.25
38.76 42.30 25.71
53.41 43.90 28.45
86.52 41.80 42.46
52.83 44.51 37.83
47.89 52.28 33.79
39.30 22.18 31.43
24.60 30.51 21.27
23.98 21.66 18.96
24.00 3.32 24.10
100.31 19.67 28.90
27.25 12.50 35.67
16.85 6.26 26.55
9.52 0.55 7.43
2.93 -10.52 4.42
22.19 -3.12 23.96
34.40 45.75 57.18
28.41 20.90 11.39
29.05 33.27 21.99
28.43 23.58 9.37
23.22 25.14 13.02
23.30 35.36 13.87
44.61 31.74 28.16
63.50 32.34 41.44
29.64 29.50 30.75
40.12 34.59 45.74
34.68 37.45 51.38
60.66 27.27 34.07
48.44 33.28 46.15
-14.46 -12.83 -13.53
4.90 0.14 -7.62
3.86 6.91 -20.36
-9.28 -9.13 -9.90
-1.52 -6.22 -14.58
-13.68 -6.47 -18.62
0.81 3.08 -13.77
-1.96 -6.22 -18.91
-1.81 -8.18 0.09
-23.49 -20.72 -33.05
-2.16 -14.16 9.85
-4.81 -6.15 -19.46
41.07 49.53 52.95
-2.68 2.38 -9.03
-21.20 -26.26 -25.97
-7.30 -21.10 -6.71
-17.55 -22.43 -18.67
-31.31 -33.31 -29.32
-19.64 -24.05 -30.95
-8.37 -8.48 -23.97
-6.67 -11.63 -1.46
-7.36 -27.53 -5.95
2.51 0.88 -4.70
-19.79 -32.67 -11.57
4.51 -5.54 -1.79
-19.46 -20.62 -21.40
-12.22 -20.20 -13.21
-16.58 -23.92 -15.05
-35.12 -29.23 -34.92
-7.35 -8.35 -12.35
-6.20 -11.64 -6.46
0.44 -6.22 -2.30
-9.25 -15.17 -16.78
-25.06 -41.11 -17.21
-9.26 -16.67 -2.95
3.51 0.88 4.56
-9.81 -17.58 -15.61
-8.09 -1.90 -26.71
-37.37 -35.20 -41.30
-19.63 -14.87 -23.79
-2.80 1.78 -8.37
24.69 42.38 23.81
23.59 42.72 15.01
17.54 37.35 5.38
10.07 28.78 -9.56
14.93 38.68 13.98
21.32 54.57 -4.03
13.58 45.67 17.63
24.47 62.15 -5.71
20.63 26.87 32.61
16.44 25.93 4.72
8.01 26.43 0.58
12.09 28.90 9.96
9.37 24.98 8.70
13.13 39.68 -2.55
15.96 44.83 -1.45
19.20 39.25 13.46
25.81 27.58 -8.47
16.75 24.80 15.49
14.10 32.45 14.92
16.43 25.11 -3.45
12.17 -8.12 15.67
12.21 6.56 0.60
26.90 11.55 31.42
22.36 36.93 2.33
28.68 35.89 20.72
5.12 -11.66 2.63
12.17 13.53 2.98
28.00 37.07 15.97
34.80 35.46 37.13
25.52 15.19 26.86
17.01 26.60 5.41
27.88 42.57 10.85
-16.11 -9.90 -9.00
10.47 5.87 6.96
-7.22 -7.07 -1.86
-6.60 -6.22 -12.94
1.15 -2.77 10.39
-2.30 5.69 -21.29
-17.88 -24.98 -16.63
5.74 15.27 12.90
-1.88 -3.57 -9.89
-19.77 -16.48 -29.25
10.41 9.84 -9.87
-11.42 -9.05 -18.28
-14.38 -7.17 -7.67
-6.06 -20.26 0.89
-0.97 -5.92 -4.00
2.20 -6.22 -1.96
-11.17 -15.88 -21.81
-5.40 -6.22 -7.70
-6.34 12.04 -4.52
-2.33 -1.64 -5.45
-14.52 -25.95 -8.23
-2.98 11.16 -34.10
-16.97 -0.71 -25.62
-8.13 -19.45 5.03
-18.75 -9.31 -23.95
-19.39 -26.34 -18.96
-0.74 0.37 5.36
-4.35 -9.77 -1.16
1.01 8.23 -2.74
-16.18 -21.88 -19.15
-16.67 -15.28 -25.05
3.46 1.71 12.21
-1.42 -6.22 -4.58
-25.85 -22.52 -20.66
5.92 12.97 6.09
-7.65 -4.44 -7.83
11.60 13.00 10.37
-1.25 -7.32 0.96
-20.27 -31.66 -21.15
-13.07 -10.97 -13.91
2.89 7.76 -11.83
-7.28 -6.33 -22.81
-5.85 -6.22 -14.40
19.79 19.69 37.80
-20.29 -21.13 -10.00
-9.99 -9.23 -16.60
-13.12 -7.82 -27.51
-19.61 -10.97 -14.47
-3.15 -2.65 7.60
12.09 13.47 14.03
17.21 22.21 22.89
-21.65 -9.99 -13.44
-14.52 -28.64 -12.48
-19.03 -20.26 -23.50
-4.91 7.99 -11.87
1.46 -3.12 0.78
-7.40 -6.01 -15.15
-16.90 -23.51 -17.23
-6.37 -11.21 -9.17
-10.02 -13.87 -7.75
-0.83 -0.20 -4.54
-8.23 -9.87 -18.67
-1.80 -1.14 -5.17
-21.14 -10.05 -23.29
-10.77 -2.95 -2.28
-6.52 -1.99 5.34
-5.60 1.51 -4.35
-6.62 -7.17 -8.81
-7.68 -0.56 -10.76
-2.60 1.33 12.49
5.31 5.35 2.57
10.82 23.70 38.64
-7.04 -7.33 -14.89
-3.99 -3.75 -13.21
-6.05 -5.28 -12.28
-25.17 -20.98 -37.71
-14.60 -14.97 -13.61
2.67 -6.22 0.40
5.70 -11.37 18.12
-19.25 -22.83 -13.53
-10.87 3.74 -23.22
-18.99 -23.68 -19.93
7.39 1.00 19.98
-10.01 -10.92 -7.52
-5.04 -7.46 -3.25
-18.52 -27.77 -20.48
-18.54 -16.65 -32.11
-6.31 2.90 -20.17
-4.05 -11.79 3.70
-1.30 -4.19 10.41
8.63 14.81 6.82
-9.46 -7.13 -15.77
-5.24 -1.63 -12.53
-15.00 -19.67 -13.27
-4.22 1.98 -26.20
-5.83 -17.48 1.03
-11.61 -12.14 -20.06
-4.93 -7.67 -1.00
-13.68 -12.22 -21.04
-13.60 -16.19 -22.63
-19.27 -26.69 -17.06
6.82 16.89 6.12
-4.97 -13.56 -12.62
4.91 3.52 6.02
-4.28 -4.83 -9.63
1.05 -0.34 -8.33
1.40 -8.04 -0.32
-0.27 -6.22 -5.20
-6.04 2.23 7.16
-0.93 -9.98 11.27
-7.91 -16.00 -6.65
-6.09 -8.09 -2.29
-0.79 -6.22 6.02
-1.44 -13.18 -11.55
-2.96 -11.42 1.92
-9.12 -7.18 -4.08
-17.08 -24.55 -11.68
-12.96 -18.65 -4.81
4.12 -3.94 1.97
-15.13 -13.71 -18.48
4.18 -3.82 18.72
-2.02 -0.47 -11.17
-4.11 -2.53 6.99
15.38 15.72 23.59
-1.86 3.56 3.46
1.99 -1.76 13.43
4.19 -9.95 0.87
-7.99 6.15 -1.88
11.54 12.74 16.11
-14.17 -24.02 -24.37
0.12 0.85 -5.00
-0.86 2.34 -1.06
-9.49 0.95 -20.48
-18.45 -22.32 -21.96
-14.26 -19.12 -14.68
6.97 -2.50 6.23
-12.53 -3.98 -7.15
-10.33 -19.12 -24.60
-1.15 -7.51 -2.80
-4.84 -6.22 -6.34
-10.77 -9.09 -17.62
4.53 5.48 18.58
5.55 17.36 11.48
-1.47 -4.83 -7.31
-10.02 -16.33 -3.13
-6.06 -2.62 -4.32
4.74 -4.88 0.39
14.25 19.54 12.40
22.16 30.11 34.29
-13.25 -16.95 -13.17
-3.23 -1.18 -2.96
4.15 -17.53 14.57
-0.38 -8.88 6.38
-1.82 -23.97 7.10
-9.85 -7.28 -20.34
-10.95 -11.31 -18.73
-11.57 -5.67 -20.05
-5.84 -15.34 -2.90
3.97 6.20 9.20
1.29 -4.89 15.69
-0.35 -3.54 6.56
-7.42 -3.89 4.26
-13.26 -8.09 -21.56
7.16 4.67 15.53
-24.58 -39.54 -18.86
-0.82 -12.05 -3.08
-2.57 -1.31 -4.35
-17.07 -10.86 -11.01
-13.11 0.65 -18.96
-3.20 -6.22 -8.01
-15.47 -14.05 -30.70
-1.60 -6.56 -1.17
0.89 -14.85 -2.85
-0.51 7.89 2.94
-6.87 -6.22 -19.61
2.55 7.68 4.51
-23.20 -32.08 -13.92
-9.06 -23.22 5.55
9.32 8.18 8.13
7.72 13.12 21.85
0.52 5.60 14.70
-3.17 -4.02 -6.72
-1.85 7.47 -0.40
-11.96 -13.13 -17.57
7.47 15.44 9.82
-23.07 -21.26 -28.93
-11.40 -22.69 -1.52
10.82 9.81 15.18
-21.67 -24.55 -25.92
-11.16 -3.87 -16.10
3.73 11.98 -2.92
-2.69 9.90 -13.24
2.67 -10.53 8.71
-2.84 -2.09 -6.96
-1.64 -7.51 1.23
-4.72 8.36 -25.60
-1.53 -4.24 -9.99
8.68 10.69 13.65
-3.88 10.51 -7.01
2.58 -17.67 12.90
-1.21 -6.15 -1.47
-4.68 -3.33 -19.36
-6.91 -0.22 -9.58
6.96 4.85 19.98
-32.11 -32.70 -23.04
-5.38 -8.91 -0.14
18.31 16.80 35.29
-16.29 -9.47 -12.63
-11.20 -9.59 -23.29
-1.47 5.39 -13.45
-2.46 -5.93 5.16
14.41 16.26 9.85
2.82 -1.64 -4.10
-6.25 -15.32 -3.74
-8.97 -9.38 -14.76
-1.37 -3.33 -10.21
-8.46 -1.34 -23.87
-9.96 -12.31 -17.54
-17.67 -25.92 -21.41
-9.14 -8.78 -11.43
-9.61 -10.19 -6.18
3.70 0.68 9.72
-22.50 -20.88 -22.13
-8.44 -12.48 -2.93
-3.84 -5.22 -11.95
-12.51 -3.42 -11.08
-10.23 -8.36 -10.69
0.51 -6.22 -9.06
-3.46 -1.50 -1.36
-5.92 1.85 1.85
-6.96 -8.49 -6.75
-9.89 -8.86 -10.12
28.06 14.25 46.69
24.46 30.78 29.42
17.81 12.27 -3.64
-3.18 -9.81 -9.33
4.08 -10.94 15.00
20.35 47.93 19.86
-1.27 10.77 -12.27
18.30 19.30 32.23
9.95 14.52 3.30
5.39 17.62 14.43
5.73 13.41 21.59
-0.79 16.46 3.52
10.60 18.86 13.12
-0.78 19.70 -15.66
18.45 21.16 26.71
19.06 30.33 24.86
-14.08 8.38 -26.96
11.52 24.10 12.53
12.82 23.77 22.40
-1.88 7.77 3.57
8.86 17.36 1.21
18.20 22.44 19.98
25.91 40.64 38.33
6.43 32.10 6.42
11.92 33.43 15.88
4.63 14.04 -0.18
42.52 42.55 64.54
12.34 20.07 6.85
12.31 -11.77 21.37
8.25 20.63 6.27
19.01 28.90 17.04
-5.66 10.18 -6.22
-5.29 4.01 -4.22
15.70 24.52 25.36
6.10 7.66 12.66
8.82 20.71 22.10
16.41 13.79 30.39
12.53 23.99 3.27
2.39 11.86 3.21
11.87 31.37 8.32
4.43 18.08 -11.26
-0.61 17.05 15.94
-8.76 11.22 -13.49
20.35 30.28 26.39
13.89 5.44 20.73
-4.44 17.93 -8.98
8.84 20.66 13.13
-11.41 9.55 -32.12
6.05 16.56 1.37
9.32 28.46 11.76
9.91 14.73 11.20
20.26 26.72 6.05
8.05 15.98 17.72
-12.07 9.54 -17.71
26.65 39.67 19.49
-4.83 -2.09 -18.44
26.21 33.98 33.74
7.29 14.12 -6.24
38.79 42.50 51.00
11.49 22.90 11.98
19.54 34.80 14.46
7.97 20.91 13.57
3.40 23.77 8.17
27.97 42.41 26.95
1.50 18.13 2.55
11.20 24.41 15.99
5.17 13.17 2.69
9.39 27.92 9.86
-9.63 4.03 -15.98
40.26 38.72 37.52
3.41 19.54 -6.61
2.41 14.74 -0.88
13.23 24.93 20.02
2.31 16.21 -1.83
-4.56 4.12 -15.13
8.47 17.98 8.72
23.62 16.57 45.56
24.61 32.30 31.90
8.30 30.47 25.49
23.52 22.85 32.40
0.16 -2.19 -6.70
-4.16 20.59 -15.07
3.64 16.49 14.59
15.83 23.03 30.51
10.36 32.13 5.83
2.03 29.90 0.91
-3.79 11.80 10.51
6.17 30.68 18.92
4.71 8.07 5.72
23.00 36.62 39.03
15.44 36.48 15.78
21.96 7.83 -11.23
5.99 -13.64 -15.25
-16.08 -13.92 -25.51
-4.61 -2.58 -13.90
17.15 3.89 0.85
62.43 -11.93 -4.95
-10.42 -16.41 -17.10
-7.93 -5.96 -7.21
-2.26 -21.36 -3.81
-18.84 -0.72 -19.56
-8.73 -17.39 -2.39
7.67 27.59 -36.67
2.26 8.57 -11.01
-4.72 -43.92 4.37
2.74 -5.28 3.03
2.90 -5.78 -1.28
7.67 -27.76 16.61
-1.91 -22.74 1.25
5.77 -25.94 13.55
12.80 -40.50 23.32
2.02 -8.06 11.78
1.91 -10.40 5.41
3.13 -24.18 3.43
11.90 -32.89 19.65
6.15 -25.38 -4.52
1.65 -29.47 4.83
1.26 -18.68 -8.68
2.64 -27.32 3.49
-1.46 -20.10 -3.80
7.95 -43.73 4.84
2.42 -32.12 -1.97
-4.58 -39.22 2.65
-2.09 -29.99 5.60
3.69 -24.77 -3.24
21.04 -20.71 23.55
4.84 -36.00 15.79
3.13 -42.43 11.68
1.57 -1.05 3.28
-0.65 -29.15 4.99
5.41 -37.35 7.75
-4.43 -29.21 -7.19
1.22 -33.89 3.15
0.24 -32.10 -2.70
9.63 -4.40 10.24
-2.87 -27.10 1.85
-0.94 -15.24 6.02
7.31 -2.73 8.81
4.08 -9.76 2.86
10.46 -18.56 13.18
3.70 -19.54 11.26
5.59 -12.34 0.70
-16.87 -29.93 -11.11
-2.83 -42.17 -0.24
-6.09 -27.45 -2.92
-4.93 -14.41 0.68
-0.02 -33.88 0.30
-9.98 -23.94 -18.40
13.46 -26.32 12.74
-5.13 -38.58 -11.29
9.84 -9.15 16.80
14.33 -9.72 16.92
-1.71 -12.40 3.05
-3.50 -29.69 0.82
5.23 -27.38 9.41
7.48 -43.32 19.71
9.92 -44.15 14.99
-2.37 -25.09 -0.15
-2.87 -25.11 -0.34
2.59 -8.68 5.77
0.09 -30.20 6.49
18.40 -30.97 24.48
0.47 -34.06 15.70
13.84 -22.81 20.67
3.72 -28.16 9.06
-3.72 -28.72 0.47
-3.43 -23.92 -6.60
7.04 -23.85 12.49
17.80 -22.35 26.75
21.46 -29.05 38.35
15.55 -13.21 18.13
-5.53 -35.56 0.42
0.49 -22.66 2.05
23.73 -22.02 24.93
11.29 -9.11 13.36
8.28 -5.86 5.58
7.57 -39.09 8.71
3.18 -34.78 3.10
14.12 -31.93 15.69
-0.72 -27.86 -1.97
23.53 -21.12 24.93
2.26 -8.33 3.73
11.06 -32.96 10.95
10.20 -28.35 15.64
6.32 -15.11 11.73
5.60 -15.86 -1.55
3.34 -36.35 8.74
0.25 -14.87 5.01
-0.97 -26.10 7.55
-4.53 -19.98 -10.03
1.52 -33.12 2.13
-0.86 -26.42 0.21
-2.66 -33.66 -4.50
10.86 -23.03 9.25
1.10 -23.73 3.43
4.92 -22.86 12.27
1.82 -36.74 -4.89
18.29 -11.65 13.55
3.90 -10.07 -2.03
0.42 -20.63 0.72
-0.05 -40.33 -7.58
-3.04 -33.55 8.55
10.04 -25.20 17.22
11.45 -11.93 11.83
-2.44 -26.34 9.29
2.40 -41.33 2.38
6.73 -21.73 -1.12
10.90 -32.78 11.02
-4.06 -26.16 -7.41
7.32 -2.43 14.71
-0.77 -34.72 -5.87
-0.98 -36.22 9.40
1.38 -22.85 3.91
9.29 -38.55 19.04
24.16 -22.74 24.46
5.92 -23.36 -12.31
-17.85 -22.93 -6.80
0.50 -5.25 4.10
12.37 -28.31 23.00
14.62 -21.02 14.10
14.05 5.42 11.03
1.12 -14.28 7.01
-1.73 -21.96 7.04
2.29 -25.13 7.51
-2.93 -18.73 -4.70
5.37 -28.72 9.03
13.93 -13.45 1.22
2.77 -5.66 3.53
-10.38 -37.98 -4.78
22.06 -24.16 29.55
-6.10 -37.95 -1.14
-4.13 -43.51 -7.53
6.98 -28.12 10.80
9.96 -17.93 8.46
-3.01 -31.52 -2.00
9.29 -19.48 8.09
-0.22 -20.93 5.25
-16.89 -36.67 -10.77
8.12 -15.29 13.83
-2.77 -23.58 -6.86
1.88 -18.39 -2.82
-3.67 -29.87 4.45
4.32 -10.09 0.90
0.89 -19.03 -0.55
18.32 -33.35 11.46
9.68 2.88 -5.76
28.95 42.90 10.65
29.48 15.10 35.83
15.09 17.95 4.05
28.77 23.21 36.57
46.26 39.53 55.80
12.53 2.57 1.29
38.41 32.95 48.38
31.00 1.72 46.78
32.42 5.55 37.78
26.58 29.20 36.52
25.47 21.33 39.00
34.59 25.92 39.84
40.59 24.54 46.67
25.81 0.86 32.34
31.26 7.44 30.98
24.46 22.74 29.95
14.33 4.88 0.77
14.25 21.02 9.56
7.84 -9.93 8.15
3.70 -31.37 4.64
7.97 15.79 7.98
9.26 -7.27 10.25
-0.11 0.09 -2.09
11.15 16.17 11.91
7.28 -5.77 3.91
22.01 9.59 10.45
4.45 18.90 3.32
11.48 14.50 8.31
17.84 10.88 12.75
11.95 10.10 4.81
-7.58 -12.06 0.41
18.63 -5.55 19.92
-4.64 0.81 -11.94
14.53 5.02 -1.02
57.32 31.32 27.97
11.15 6.58 6.68
15.14 11.97 10.25
10.50 2.11 15.33
3.91 -8.86 10.25
36.88 13.33 29.25
11.34 -3.75 7.00
12.49 12.17 12.56
8.91 -7.22 10.65
13.59 16.53 8.34
9.97 13.81 1.89
13.73 -1.28 11.98
11.17 -5.55 8.36
13.12 -4.68 6.49
-5.49 -15.15 -6.77
20.24 -28.78 19.10
12.03 -34.51 19.82
9.59 -1.46 17.61
1.67 -8.94 7.01
7.65 11.48 8.61
6.05 -3.60 12.14
10.86 -20.72 8.15
14.93 5.96 10.58
9.39 -5.19 -0.84
30.31 15.78 22.09
-6.86 -13.72 -5.60
57.26 -5.44 20.28
7.99 -9.32 5.35
39.39 3.49 20.88
4.77 -11.57 6.88
19.56 19.67 -1.36
4.82 2.46 -2.86
21.14 9.90 24.03
41.58 28.59 39.59
14.97 7.86 30.56
29.55 41.50 31.69
5.91 5.43 3.32
1.55 -10.71 4.13
-3.59 8.94 -18.58
-8.60 -17.25 -6.33
-6.76 2.28 -1.11
-17.65 -16.64 -20.72
-10.00 -1.00 -14.76
-8.77 -8.03 -3.72
-12.85 -20.07 -16.63
-8.09 -0.82 -7.67
-4.24 12.85 -2.18
-17.17 -19.37 -14.10
-0.59 4.57 -2.24
-14.88 -21.28 -11.93
25.98 -25.89 9.19
-29.98 -25.30 -20.33
-6.20 -1.83 -11.54
-5.40 5.74 -4.19
-0.20 1.60 -0.58
-14.41 -12.87 -13.63
-0.45 22.94 -12.97
-14.09 -5.79 -1.04
-10.73 0.46 -1.92
12.28 -1.15 11.27
-3.81 8.46 1.63
0.74 0.80 5.51
-5.23 -14.99 -0.60
-4.99 -3.76 -2.36
-3.51 -53.53 2.94
-13.95 -13.31 -17.23
-11.87 -18.29 3.74
-20.55 -4.41 -33.60
58.06 21.93 27.27
-25.61 -19.36 -13.62
21.47 0.76 13.60
-3.53 5.55 -6.07
-0.94 -18.93 6.19
-6.41 1.40 -4.04
-21.92 -11.90 -30.93
-42.71 -15.11 -11.16
24.32 5.44 25.91
-2.38 10.31 0.91
17.91 19.00 21.85
7.05 4.00 6.84
7.93 2.20 10.72
-5.71 -23.18 2.35
-16.45 -23.18 -4.97
42.97 30.47 23.30
-10.30 8.95 -16.87
-10.09 -16.70 -10.43
-20.88 -13.78 -25.60
-14.89 6.79 -50.89
-10.61 -11.71 11.03
-21.96 -0.40 -0.86
-14.10 12.11 1.10
-14.54 -7.51 0.71
-13.71 0.66 -2.80
1.61 26.96 -2.46
6.42 2.94 15.45
-3.20 -1.04 12.13
-8.29 -1.96 8.15
-18.63 -2.11 7.37
-12.01 -2.56 10.75
-7.34 6.71 -8.79
-14.34 -1.44 12.06
-19.12 -0.75 -4.65
-7.22 6.52 -3.78
-12.75 3.23 -4.18
-11.42 -8.50 -15.07
-13.08 10.97 -1.79
3.66 8.68 9.20
-21.59 15.75 -31.73
-30.33 13.75 -35.65
-5.02 -2.69 5.30
-16.54 -4.45 -27.67
15.16 4.26 35.03
-18.56 -4.04 -15.47
-11.60 -6.83 -3.82
-19.01 1.50 -29.75
5.49 9.92 1.40
-9.38 5.97 10.52
-32.12 -7.01 -40.95
11.03 7.49 24.05
-13.81 5.18 -5.72
-3.15 -2.48 5.51
-26.40 4.79 -0.15
-10.88 -25.98 -8.92
4.24 4.38 4.20
-22.08 -4.64 -21.02
6.59 -45.12 12.61
0.12 21.19 6.14
-7.73 -9.23 3.48
-13.36 -3.77 -24.50
-21.88 1.05 -22.30
-8.94 -0.97 -4.36
-7.94 7.46 6.26
1.83 6.63 18.36
-13.29 9.12 1.63
1.66 2.66 4.96
-17.92 5.78 -7.40
-22.10 -13.06 -9.76
-14.27 6.33 -17.48
-1.29 -17.29 10.21
-13.94 4.47 -6.90
-3.59 14.22 7.33
-31.55 -11.19 -11.18
-2.02 -4.60 5.51
-14.64 -21.84 -11.58
-1.79 23.08 1.95
-2.00 1.78 9.83
-8.14 -15.34 -5.89
-2.39 -10.26 -18.40
8.01 4.24 22.72
9.52 -40.07 8.67
15.05 -3.76 15.53
3.77 -33.97 -4.83
0.54 -25.49 -1.94
11.51 -2.16 3.94
7.79 -9.53 11.01
0.63 -25.86 -0.16
14.00 -41.03 15.72
15.82 -26.82 22.27
8.22 -35.29 23.91
1.50 -32.64 -3.21
11.14 -32.48 14.28
20.41 -10.52 24.43
11.45 -17.76 9.63
8.44 -10.89 16.00
11.28 -21.58 16.83
6.97 -15.14 12.36
7.35 -29.38 8.28
12.74 -32.55 9.55
0.88 -20.50 7.27
9.53 -20.30 8.72
2.69 -37.46 3.37
16.38 -8.29 18.07
9.76 -17.54 17.46
4.84 -23.03 4.34
14.51 -13.59 9.79
11.31 -31.97 14.57
17.57 9.53 9.53
4.02 -26.90 7.95
-29.57 9.79 1.12
-8.65 17.24 -6.55
25.68 14.40 38.69
36.16 28.84 12.80
-3.55 4.52 -27.85
-7.79 3.43 -38.02
8.52 24.05 8.29
6.24 12.80 1.21
10.02 16.54 3.67
-6.06 -6.09 -4.15
1.06 1.81 14.89
7.28 -7.62 7.90
-3.82 7.03 -6.94
4.10 17.74 -13.31
10.14 21.27 15.51
-44.87 -26.49 -7.87
2.92 11.30 -23.00
-0.34 0.73 -11.14
-0.70 12.78 -13.17
-8.67 15.76 -19.37
-12.58 8.53 -19.92
3.90 2.80 8.63
-3.20 -11.17 -2.12
6.26 3.28 -12.44
4.17 6.37 -10.15
-0.64 13.15 31.88
9.97 34.00 2.19
7.31 14.53 -9.53
-1.51 1.62 -9.51
-1.02 14.39 3.80
1.08 9.76 -6.75
7.83 20.03 14.39
-6.36 12.83 -11.38
13.95 20.76 17.65
15.81 22.71 10.00
-5.71 -9.62 -12.69
-23.60 -13.42 -15.49
24.39 22.61 20.15
6.15 -3.14 -3.92
5.80 14.44 1.35
1.72 -23.23 0.53
-0.58 -12.96 -3.21
0.80 1.81 -2.57
11.29 36.30 10.95
15.59 38.11 3.26
-27.59 1.67 -20.63
20.39 32.11 20.61
-5.71 5.32 -17.07
9.97 20.89 6.80
-0.59 18.78 -3.55
22.20 31.11 9.32
0.61 -12.22 3.68
6.00 -27.54 1.43
-2.95 20.67 -9.44
3.34 10.31 -4.21
22.81 11.22 19.85
-27.93 -10.68 -0.79
2.11 23.17 -10.90
6.75 11.34 -4.60
-5.90 -3.12 -13.29
-1.92 11.10 7.15
-9.71 -1.35 -32.06
7.03 15.47 11.27
-32.00 -4.11 -36.80
-6.91 -0.22 -5.31
-5.52 20.07 -18.27
-5.47 -31.97 0.78
9.60 16.89 5.17
-21.02 8.27 -15.77
8.36 6.35 11.64
-4.49 -2.23 0.89
-2.36 21.72 -0.90
7.09 13.01 -27.78
13.31 27.03 -9.80
-13.30 18.73 -28.38
10.88 10.61 10.14
12.96 38.54 14.03
8.45 23.82 -1.58
-9.06 21.75 -7.27
36.92 20.65 16.35
4.85 24.41 11.34
7.11 5.95 7.67
34.08 32.96 46.61
0.21 1.98 9.40
21.63 26.01 2.00
10.97 9.57 2.61
14.58 40.07 13.04
10.70 45.90 9.23
22.36 28.52 19.00
29.74 53.21 19.23
8.91 17.48 17.70
23.58 38.47 33.38
15.76 41.51 29.97
18.81 30.77 20.01
0.10 16.74 24.16
-20.75 -16.60 -30.35
-0.77 19.79 10.50
8.97 16.84 6.27
22.81 32.45 24.83
5.97 -1.39 5.82
10.60 1.61 16.83
0.88 5.63 7.09
-3.36 2.00 1.33
11.69 20.76 23.62
5.72 9.76 13.67
2.18 17.00 3.26
0.27 5.29 11.50
-12.50 0.82 -5.92
20.76 23.17 20.28
6.39 27.27 0.33
7.26 -2.72 19.26
-2.18 -4.17 -3.46
8.61 15.15 15.75
-3.43 -2.67 7.19
-0.11 -8.03 -19.29
21.64 -39.55 0.43
10.31 0.72 11.42
9.75 17.07 12.84
9.19 12.83 10.76
23.06 17.13 16.02
-5.18 19.55 -6.08
9.85 6.86 5.01
14.95 26.59 5.69
18.26 15.89 11.89
-0.91 -9.03 -8.19
-88.56 9.37 -23.01
0.18 -8.11 -2.41
-5.75 6.04 3.82
-1.62 5.62 -10.64
-8.94 8.75 -2.57
11.22 15.03 -10.78
7.64 6.45 9.20
-5.85 -3.52 -15.83
10.31 9.41 -2.09
11.87 49.79 11.61
31.82 24.96 38.66
29.89 26.06 49.70
-11.80 -7.42 -12.06
15.07 5.19 7.25
16.28 8.48 16.39
18.20 2.59 -6.46
33.47 36.70 34.29
14.82 3.67 19.87
18.49 7.04 9.06
10.01 8.48 14.70
29.08 33.71 11.62
32.84 35.81 27.68
9.36 4.55 2.53
22.90 17.99 25.80
12.60 3.01 -8.93
12.67 15.05 -22.76
20.04 6.55 10.81
18.92 11.91 14.68
17.82 16.32 12.58
24.43 26.21 5.12
19.68 28.41 15.41
29.31 31.95 22.91
9.22 15.19 -6.32
25.08 28.90 26.18
27.31 21.16 23.84
20.74 9.53 23.17
16.68 9.67 5.16
15.00 26.26 15.10
7.78 7.60 1.97
18.76 19.18 -1.23
22.79 21.01 13.46
22.99 20.35 23.95
23.47 18.50 23.05
13.51 3.64 12.79
15.41 4.79 13.76
9.46 5.68 1.85
12.21 9.59 -5.10
0.32 -13.01 8.34
18.91 17.80 16.00
14.00 -1.15 22.18
34.68 39.07 29.51
15.92 4.23 25.95
17.34 16.74 -0.73
17.64 13.45 15.03
14.25 6.80 14.57
18.26 26.68 8.11
21.80 25.30 24.42
27.45 25.23 21.74
16.09 11.05 4.56
24.61 18.94 19.49
8.00 8.26 -0.18
26.73 23.90 23.99
30.84 33.31 8.90
7.78 9.36 -13.50
23.44 15.79 6.28
25.64 29.12 22.54
35.60 24.70 24.24
13.64 4.35 11.64
32.54 31.54 9.65
10.33 5.34 -27.65
16.74 9.48 27.37
10.55 17.70 2.03
42.26 34.60 34.68
8.42 -11.26 15.08
9.81 0.76 -1.10
20.86 19.18 24.71
22.47 17.96 19.40
6.13 12.10 9.04
22.64 17.79 14.87
12.33 15.64 -9.82
37.67 35.97 34.54
12.97 -1.05 5.19
6.73 2.75 -2.53
41.45 31.42 29.48
26.32 27.66 23.21
20.89 9.62 17.21
16.74 10.05 -5.19
5.31 1.02 -4.29
28.11 25.25 12.24
12.14 20.33 -2.47
15.10 7.82 18.16
22.52 19.84 24.91
24.35 8.93 -11.84
19.59 18.66 13.52
23.09 27.00 6.17
17.20 21.35 16.37
23.33 22.43 15.41
30.27 29.03 21.86
20.09 15.27 9.29
11.48 8.48 -2.03
14.43 1.91 17.79
23.53 12.75 19.06
21.42 26.84 4.27
7.47 9.66 6.37
18.68 11.10 22.53
20.88 6.76 21.52
15.82 7.08 12.57
34.04 39.63 15.86
30.91 33.52 30.93
25.44 21.06 11.70
31.18 35.40 31.94
14.03 10.62 2.90
18.70 6.78 25.87
12.66 23.76 -7.58
10.50 0.05 -1.96
29.23 21.69 26.48
20.04 12.60 22.69
22.57 29.09 14.83
34.34 38.40 35.62
20.54 8.48 19.49
25.45 24.47 22.97
12.23 9.72 6.86
17.37 9.44 22.84
13.72 8.48 16.24
14.50 12.52 3.81
20.50 17.36 16.51
23.94 20.98 38.04
17.77 10.45 29.22
12.24 8.48 13.52
7.29 0.53 8.00
17.40 16.75 21.36
13.68 13.85 15.07
23.54 14.71 26.06
6.20 -1.40 -1.98
20.24 12.09 12.29
22.50 16.46 23.53
17.45 4.73 25.60
15.13 11.79 10.07
13.55 11.45 -5.53
19.48 0.62 18.21
8.77 12.51 6.74
21.13 15.30 26.42
16.20 4.65 17.77
21.82 6.83 36.49
18.88 20.93 7.38
16.34 11.99 -8.44
16.06 8.85 -1.96
15.24 18.87 12.45
14.17 8.48 12.04
19.22 15.97 13.00
13.09 19.25 7.84
35.32 28.97 22.45
16.39 8.48 22.44
19.69 18.74 10.97
14.57 6.46 15.43
13.63 -0.06 10.80
7.65 4.91 -4.56
15.36 8.48 15.30
19.94 25.32 14.87
13.40 -1.72 17.18
12.51 8.48 13.87
18.19 8.56 1.83
17.55 11.93 5.36
19.99 25.59 10.02
10.01 -7.33 18.36
11.91 9.74 4.83
10.36 3.64 -12.02
17.07 15.44 10.55
27.18 21.10 9.78
7.79 12.96 14.71
20.99 13.57 23.68
18.45 7.17 30.96
29.29 16.14 -16.66
31.95 34.12 29.00
14.91 15.46 11.28
14.66 7.99 18.23
19.22 14.03 21.78
22.66 25.55 9.72
14.22 7.28 -1.32
14.14 8.26 -2.18
19.58 14.29 21.93
10.79 10.67 -7.68
9.82 8.49 0.30
21.11 22.47 17.81
19.28 23.13 14.68
22.93 25.91 18.94
26.05 9.35 25.96
29.76 25.65 15.69
18.74 5.26 16.26
22.76 28.95 19.62
11.24 4.17 13.13
18.99 17.82 10.26
15.76 6.64 17.19
28.12 21.61 22.58
21.15 24.22 5.46
16.77 8.48 14.21
21.55 12.81 14.29
17.24 13.73 -1.82
9.05 4.07 11.10
22.91 23.27 -4.26
12.48 5.73 8.03
11.38 8.48 3.03
12.81 9.74 8.40
16.57 8.48 2.84
15.40 12.77 14.49
23.76 24.68 -16.28
16.71 18.10 9.28
12.66 14.55 -0.13
23.33 25.47 22.75
17.60 13.80 5.72
14.05 8.48 12.64
13.54 8.48 12.09
30.09 35.36 24.67
15.22 6.15 11.68
13.96 9.71 -26.18
29.27 29.27 18.83
12.63 5.85 6.01
27.05 28.77 20.51
33.33 41.54 17.28
15.65 17.91 8.87
20.09 7.57 28.85
22.34 27.05 23.50
11.56 5.72 9.69
14.71 8.48 12.99
10.17 1.82 3.80
15.89 9.78 14.39
10.58 9.56 -0.35
19.89 23.02 -4.97
18.95 7.90 5.05
15.46 17.93 -3.27
16.35 15.89 18.55
11.69 2.48 23.30
9.78 7.13 1.86
37.79 35.34 27.33
23.04 26.02 -4.46
24.92 20.34 2.82
63.62 43.49 39.65
16.77 16.89 7.92
23.53 16.29 20.20
19.10 18.19 14.48
24.79 14.24 21.24
12.91 7.87 8.28
7.20 0.05 7.97
16.74 11.32 3.19
16.26 9.74 0.85
32.02 28.30 24.26
18.66 8.48 15.61
15.81 9.20 20.60
14.10 10.37 1.28
9.40 -3.02 6.32
18.94 13.38 16.50
27.25 11.92 0.18
22.29 15.11 23.97
20.12 15.72 17.64
17.69 13.61 15.36
15.76 7.18 16.30
15.91 7.81 17.72
2.65 -5.40 7.89
13.34 6.84 8.18
11.99 8.31 -20.07
10.01 1.53 0.02
12.19 9.91 -1.01
26.62 7.12 27.58
38.64 34.93 45.88
12.54 3.93 13.02
13.15 7.09 5.95
19.95 21.52 23.83
14.35 4.75 14.65
8.40 11.32 -2.16
27.25 34.22 6.57
11.26 9.26 8.20
22.42 21.62 15.20
12.85 0.03 18.34
23.33 17.96 29.91
18.40 19.99 17.67
14.16 15.41 9.12
20.94 22.92 -11.63
30.90 29.13 28.66
26.57 24.36 27.27
17.30 3.82 23.57
19.43 3.01 8.60
25.62 27.37 18.93
36.36 37.63 36.88
15.38 3.36 19.02
11.94 8.48 6.66
11.41 7.76 19.33
15.63 4.55 16.46
11.05 3.38 5.03
28.58 27.66 16.74
20.22 12.95 24.13
31.41 24.25 17.69
20.52 24.67 18.37
14.81 9.74 14.77
19.19 22.00 21.71
13.32 11.08 -15.29
22.00 25.21 12.26
18.01 14.59 23.00
21.49 20.90 19.33
23.72 14.68 16.50
13.40 8.26 -14.81
19.42 10.12 -1.01
12.60 6.42 -12.29
15.66 19.94 -0.19
26.15 20.01 13.53
23.03 10.70 -17.71
12.22 14.49 -1.00
17.70 18.23 8.92
7.92 -1.70 6.32
15.90 20.23 18.26
19.81 8.48 22.97
36.62 33.25 30.20
22.63 23.80 22.06
23.21 23.14 19.69
14.85 8.48 18.68
7.20 1.69 6.26
15.97 6.11 20.79
19.33 9.53 16.83
20.72 16.00 24.86
26.98 19.67 33.67
9.68 2.42 6.58
12.71 10.22 -19.99
15.64 8.48 18.41
16.53 2.48 18.26
23.53 26.10 8.01
15.20 7.37 19.62
24.43 28.87 19.74
17.77 16.25 13.15
21.09 7.08 16.48
21.14 0.59 14.80
13.27 8.48 16.76
14.67 18.86 2.06
18.20 11.94 18.01
34.31 20.53 17.43
6.68 0.86 -13.92
8.42 4.20 13.93
28.03 27.22 21.36
13.18 17.35 -2.39
16.40 10.30 18.37
16.58 16.16 15.54
18.62 20.22 18.57
11.91 2.21 9.85
10.70 15.65 -11.91
17.54 11.47 -2.20
15.04 7.85 33.63
11.66 4.60 5.67
15.33 15.99 21.46
37.82 39.33 33.30
10.01 7.33 11.05
7.64 7.40 17.81
1.77 5.65 0.13
10.06 5.53 21.64
12.22 4.71 12.99
11.37 11.04 26.15
2.63 7.41 3.84
2.35 4.84 6.40
4.00 7.49 4.01
-5.41 4.16 -7.53
8.35 -6.11 12.96
7.68 18.53 -4.20
11.05 6.45 24.44
-0.33 7.06 1.59
-3.88 -2.82 -14.74
-1.73 2.65 2.89
-6.71 2.52 -7.42
-8.84 -2.65 -32.35
-7.61 6.61 -18.26
3.56 -5.71 -0.54
-6.66 -5.21 -2.75
2.05 3.60 -1.03
11.66 -7.15 10.98
7.28 0.64 19.08
4.25 6.75 10.43
16.18 8.83 26.38
-1.73 25.70 8.80
7.83 4.01 4.27
2.17 15.80 5.55
-10.92 0.62 -19.39
20.39 16.20 23.82
-0.55 -0.84 0.95
7.15 -24.16 8.17
12.61 7.89 6.81
29.14 44.69 35.97
8.53 22.47 1.93
10.79 8.49 15.11
24.31 40.26 24.46
22.63 42.00 16.86
-13.98 15.47 -10.07
20.47 16.66 28.73
-6.80 11.30 7.26
10.12 16.96 5.68
15.07 16.78 25.85
16.23 17.95 30.40
18.88 9.53 29.80
23.53 28.65 37.57
11.43 19.80 23.10
6.53 15.95 13.98
12.54 21.03 15.22
7.72 21.06 18.16
7.27 8.85 13.64
11.46 15.80 14.60
20.66 24.04 26.28
24.94 35.10 21.91
23.28 36.67 16.11
24.67 29.35 25.33
22.38 25.58 28.06
20.58 15.74 22.37
21.20 36.08 26.13
23.13 26.28 25.39
20.41 23.53 28.28
22.66 29.75 26.69
16.08 24.04 25.46
11.00 22.82 14.71
5.03 8.04 -17.39
21.39 28.96 21.15
14.11 12.55 9.03
35.38 38.79 55.69
11.61 24.94 24.91
34.29 30.70 42.89
17.37 23.69 24.96
6.36 14.37 3.27
27.98 15.10 29.25
16.08 28.00 17.23
16.00 15.28 7.28
8.90 27.62 12.31
14.75 24.36 17.99
20.98 41.18 23.34
10.63 23.15 7.10
19.89 36.26 28.04
16.98 29.80 28.75
3.69 13.60 8.26
25.14 30.15 19.91
12.45 29.06 -1.15
26.62 32.77 24.14
10.60 29.54 11.90
-0.10 17.53 -8.33
12.34 22.96 -0.84
7.67 23.49 2.10
21.36 30.19 3.82
19.06 29.75 2.59
23.88 28.94 31.33
15.00 26.66 -1.42
3.96 9.67 -5.59
14.37 26.13 0.42
-13.08 23.67 -13.22
21.39 32.37 19.74
30.08 32.89 48.01
22.89 33.33 14.79
11.63 4.07 13.40
10.16 -3.47 17.13
11.62 -4.58 5.16
8.44 2.05 7.42
6.94 -3.26 11.01
12.08 9.53 14.96
14.17 6.37 5.19
8.24 3.83 11.06
21.90 18.30 10.90
16.37 18.01 6.76
12.44 9.94 14.63
11.89 4.04 10.57
14.71 14.59 12.96
22.18 1.83 23.81
5.29 3.96 11.01
22.43 15.37 28.30
7.67 8.89 -22.02
8.52 3.02 11.50
20.63 8.89 25.35
16.19 4.37 15.50
13.89 6.24 14.18
14.76 0.51 -9.87
16.92 3.93 10.93
27.41 25.90 30.63
5.91 0.18 10.08
1.43 -4.05 3.07
11.59 -8.14 16.16
11.60 21.15 9.87
15.46 9.96 12.79
10.74 -0.94 -11.11
13.06 9.89 14.47
7.45 2.82 11.80
8.42 1.70 8.03
11.38 5.00 20.86
13.62 4.63 10.35
24.95 19.34 17.85
25.15 18.72 19.10
6.77 1.70 20.18
22.54 5.83 27.46
21.60 17.50 17.12
16.09 -5.41 29.69
10.63 -6.53 12.90
14.61 7.99 9.29
5.54 -1.21 21.82
27.24 18.69 33.02
16.76 13.72 14.53
14.90 -0.93 10.37
17.53 2.74 14.10
9.79 8.99 10.22
13.42 13.00 2.08
14.90 18.68 10.46
10.26 -9.26 19.85
11.19 6.34 6.70
14.88 7.56 19.49
21.85 14.70 15.27
14.60 -1.87 19.91
12.96 20.56 8.43
18.88 -21.85 29.83
-3.08 3.74 -6.15
11.54 8.13 7.16
0.42 3.24 -8.86
19.91 7.93 27.81
28.13 30.17 -8.98
11.21 2.15 21.34
18.00 9.24 3.24
15.94 12.10 13.75
9.36 9.03 13.77
0.20 -25.50 -0.29
8.41 -0.05 -10.23
3.78 16.58 -6.80
14.58 -1.08 21.47
18.26 -10.11 29.72
6.16 -2.18 11.79
9.41 0.69 11.27
12.02 4.18 10.85
6.63 -1.36 -1.10
30.16 34.94 29.35
24.23 25.68 6.18
13.08 -1.38 24.77
12.20 -3.61 18.34
25.97 20.81 21.12
3.33 -14.94 9.84
11.76 13.93 6.58
12.29 -0.22 10.94
7.30 -19.71 5.93
12.53 -1.31 9.27
3.71 -4.08 1.08
9.69 2.83 10.70
13.82 2.34 15.78
9.91 -12.50 22.11
13.89 12.74 15.40
15.22 14.83 25.94
19.64 19.95 6.12
28.41 30.70 27.75
18.26 12.25 3.11
9.91 7.87 12.04
10.29 -0.69 10.12
19.49 19.66 12.94
13.84 8.05 15.85
6.40 0.88 26.72
15.36 11.69 8.04
12.25 -6.80 14.48
19.54 9.68 24.88
17.17 13.89 13.22
5.47 -27.76 11.47
16.70 4.86 20.04
13.02 0.76 3.50
11.82 4.06 13.05
14.84 5.56 10.87
16.73 13.19 6.34
20.61 11.59 20.41
20.26 8.88 26.34
12.57 -4.07 16.71
17.15 2.50 17.30
8.55 0.02 8.73
13.89 16.68 -3.74
7.73 -2.49 6.53
13.85 -0.48 23.68
16.49 2.39 13.75
15.51 -0.06 15.33
-0.09 -4.89 3.49
6.56 12.06 2.94
8.42 -9.58 14.17
18.91 8.98 21.44
18.76 26.32 18.38
12.29 10.07 -7.16
5.25 -13.07 2.27
9.66 -20.14 17.51
12.45 -0.72 9.11
14.51 6.08 15.46
16.19 -4.66 22.32
18.43 12.09 9.84
19.06 4.55 23.19
20.83 11.53 21.87
13.79 -4.35 12.25
13.46 -7.40 10.43
-4.20 12.24 -4.81
15.15 6.70 24.10
18.57 17.86 12.63
2.24 -9.97 -1.06
21.14 8.70 14.20
17.73 4.35 26.32
10.02 9.27 4.60
12.79 5.99 16.18
14.02 4.18 -7.40
23.47 -1.35 30.31
-1.16 -7.95 7.54
16.84 2.41 27.96
16.37 -2.68 15.98
-1.28 -15.66 3.24
32.73 26.94 31.48
16.49 -19.53 20.19
21.02 13.84 16.97
9.78 3.59 8.00
3.88 -3.30 1.67
15.27 -7.38 19.82
6.69 -9.43 23.61
10.56 -1.88 17.52
15.32 -1.89 14.88
14.37 9.23 -11.88
12.62 9.58 -23.12
15.77 1.88 12.23
13.52 6.10 27.73
23.41 29.20 18.03
21.54 15.78 13.40
7.73 -11.10 14.34
17.28 9.55 19.92
8.01 2.05 1.48
11.35 -8.41 11.15
5.21 -20.87 12.71
12.30 12.22 12.02
21.83 19.00 21.72
22.89 8.22 35.31
3.63 4.14 10.24
17.60 9.61 20.81
-5.41 8.04 -7.44
14.78 9.99 -4.03
6.67 -1.22 4.72
22.90 23.44 24.37
15.84 3.97 1.35
6.90 -4.93 1.03
11.59 12.57 11.46
14.75 5.64 8.31
20.14 4.23 25.32
2.25 -0.65 2.39
31.68 45.99 20.64
15.73 9.40 15.72
6.49 -2.79 8.68
19.55 6.54 13.85
21.60 8.11 21.40
17.19 3.42 16.36
18.04 -4.85 22.39
13.82 -7.22 19.13
28.82 15.72 29.04
18.90 -1.32 29.10
8.56 -6.66 13.49
17.47 9.80 18.83
20.60 19.01 11.69
27.27 31.76 17.86
16.12 17.88 6.96
11.88 15.01 13.38
16.21 16.74 -7.97
10.12 -1.25 9.78
11.78 6.64 11.35
10.49 5.86 17.18
7.49 -8.71 11.88
6.49 -6.85 14.03
18.61 11.46 13.54
22.31 11.46 7.82
4.72 0.15 2.53
21.84 9.72 20.56
16.46 -1.42 20.50
11.92 9.68 6.30
9.44 5.95 3.36
13.15 10.09 7.07
16.84 4.79 19.17
5.53 3.07 -2.66
4.73 -2.21 8.67
8.50 14.17 -2.14
19.29 3.65 23.06
7.58 -1.36 19.77
2.23 8.21 3.32
12.09 1.63 9.78
1.22 2.08 -7.97
15.15 8.72 21.29
19.46 6.81 29.30
3.16 13.04 -15.02
17.41 0.07 22.05
20.36 9.28 1.55
2.83 -10.37 15.83
9.73 3.75 25.84
4.32 5.30 10.94
19.78 21.11 0.96
0.81 13.66 -54.96
8.36 -0.94 8.11
-16.16 -4.17 -18.49
10.15 -15.02 14.57
4.13 -19.42 7.73
21.74 30.19 23.41
-2.41 -5.76 -11.38
5.36 -11.26 -8.58
20.98 -6.53 19.96
-4.31 2.54 -9.88
11.84 5.98 14.77
8.39 -1.89 6.51
-0.37 10.58 -2.97
5.33 1.04 -9.15
0.73 -4.17 -0.21
3.76 17.25 -7.00
1.63 -7.91 2.00
-2.87 2.27 -11.25
17.17 12.21 11.35
5.28 4.61 -10.93
-1.32 -19.11 4.06
6.73 8.48 13.09
15.49 18.30 7.74
6.19 8.48 5.36
7.25 -3.16 13.09
22.46 2.88 36.94
9.52 20.74 0.90
12.02 8.29 7.06
7.58 7.80 13.00
15.66 11.32 4.91
7.31 3.65 7.12
15.92 11.34 22.02
-12.84 -36.22 3.91
4.17 -9.28 24.07
18.47 0.43 30.70
10.55 13.73 10.48
9.37 -5.89 9.17
9.62 29.26 21.59
8.91 16.09 11.33
32.93 27.87 22.93
8.53 19.56 13.86
18.27 24.94 21.19
12.53 15.61 15.71
5.57 7.78 1.62
5.95 10.60 4.32
23.27 17.01 6.53
8.40 6.31 1.25
11.47 8.48 26.39
4.72 0.80 -4.80
14.29 1.92 20.30
0.32 10.42 0.96
7.30 10.80 -1.34
7.96 -4.56 5.78
6.99 -0.59 13.07
11.80 1.62 10.04
-2.76 12.59 22.60
13.97 13.49 9.81
14.80 -1.80 24.21
7.17 6.70 9.18
12.49 20.98 2.40
0.23 5.26 -16.27
19.03 4.12 48.52
0.79 6.29 4.11
7.56 -0.40 -6.81
6.14 1.67 13.44
6.96 12.76 25.05
16.97 9.76 24.72
14.36 11.58 9.97
16.01 6.08 13.15
18.35 -4.96 34.93
15.82 7.66 18.84
12.77 9.72 1.30
14.64 16.61 29.89
14.31 3.36 14.16
25.65 13.47 47.16
13.56 3.89 -4.67
22.64 16.79 18.73
0.27 -11.47 9.57
4.24 -2.19 8.18
1.45 6.61 3.89
32.55 25.16 16.47
25.58 9.29 47.61
16.84 -14.08 27.70
12.51 21.21 18.22
4.83 0.62 -11.22
-3.63 -7.71 -5.91
2.61 3.08 6.90
-7.43 -4.97 -5.78
6.49 17.15 7.92
16.50 26.56 5.73
9.05 23.17 6.42
1.33 17.10 -15.93
13.05 3.17 20.15
12.30 6.90 16.73
6.77 3.24 6.71
22.93 6.07 7.36
6.22 8.48 7.69
12.36 5.62 24.16
12.36 9.77 -5.94
9.99 -14.47 14.20
8.35 -3.23 -1.67
9.87 4.34 5.02
13.30 12.62 20.75
-1.72 -26.79 27.63
2.53 0.65 -9.01
-0.92 1.84 -4.34
31.39 23.73 49.90
1.71 -13.35 0.12
4.02 -1.96 10.56
7.84 6.67 -18.67
-86.43 -4.11 33.99
9.25 8.48 12.73
8.91 0.87 -1.59
10.36 4.76 0.29
4.41 15.15 -31.29
-5.31 2.48 -12.83
8.90 6.44 11.64
21.33 26.80 4.33
2.13 12.07 5.96
26.49 -0.34 25.22
2.43 8.48 -3.05
3.11 6.20 -16.86
-5.02 0.86 -26.69
0.84 -1.16 3.87
16.37 6.62 18.77
8.36 10.39 -2.86
11.59 9.01 20.70
4.88 -12.06 19.33
-2.12 2.66 -3.86
0.83 -9.93 12.18
23.41 21.45 21.66
3.30 6.99 8.63
11.59 -12.73 9.80
0.92 -3.22 0.35
2.43 -9.05 -4.10
9.56 18.08 11.42
12.43 -1.04 6.51
3.74 -20.78 22.09
10.89 14.38 28.36
3.74 -3.94 0.55
9.73 -6.89 31.07
11.44 3.80 2.74
9.12 25.12 22.80
13.50 6.08 18.79
6.40 -1.10 -12.26
14.51 23.44 -2.63
2.81 12.78 -6.45
6.17 3.76 -15.14
26.66 9.40 32.31
5.69 7.38 4.42
9.19 4.41 14.16
-2.45 2.18 -13.83
10.82 13.05 5.61
5.59 8.54 -5.89
-19.97 -19.95 -3.14
26.34 23.98 14.04
6.62 3.99 16.11
8.69 3.69 7.43
16.41 20.29 11.11
16.47 16.26 15.70
12.79 7.72 1.87
13.56 -6.73 8.28
-0.84 -1.31 4.61
3.75 9.65 -4.82
4.87 2.35 16.25
11.96 9.40 -1.38
-17.03 -10.01 -13.75
13.77 7.52 5.04
19.55 14.11 22.36
-15.79 -27.91 -14.80
8.58 13.62 14.23
-10.57 0.60 -21.57
7.42 9.35 17.79
-0.35 -9.53 1.54
13.90 12.05 -0.71
9.67 1.45 12.85
13.64 14.92 8.00
5.53 4.02 4.35
12.14 2.68 5.77
2.40 -8.54 8.83
20.27 5.00 18.89
13.48 11.07 4.74
-17.78 -6.79 -12.94
9.79 22.04 6.27
8.67 7.88 12.58
-9.47 1.06 -7.30
9.84 6.34 6.70
2.00 -14.14 2.20
5.93 4.76 3.42
16.90 6.14 7.66
11.51 16.43 -0.86
9.80 6.22 13.72
21.49 14.36 32.86
18.36 16.92 17.68
6.28 5.13 4.80
-0.12 -5.37 8.27
12.57 12.50 6.29
-11.10 -27.96 5.51
12.26 11.00 9.13
3.48 8.04 7.29
6.15 6.54 -2.62
15.52 10.90 14.72
10.88 -12.75 24.86
6.27 8.72 -6.80
5.67 4.45 0.98
9.86 4.68 -3.36
14.17 13.43 8.31
-0.19 2.92 -5.09
2.49 2.22 1.85
18.05 14.62 12.92
5.78 -4.37 9.63
-4.48 -9.95 -5.01
13.61 7.20 19.46
-0.59 -15.36 7.75
-7.36 -0.71 -10.34
6.34 15.51 3.87
19.92 20.65 11.56
7.04 2.54 4.39
6.85 10.76 5.30
3.35 6.94 -3.80
14.92 18.77 11.39
8.85 5.70 10.58
4.65 9.13 3.50
-15.65 -12.56 -12.03
10.93 10.84 11.18
1.96 -4.71 3.20
5.86 7.42 4.19
13.88 7.88 7.53
3.50 -0.16 4.63
11.59 -17.78 20.68
5.15 7.39 6.42
9.33 -18.73 17.56
9.01 15.59 2.99
-12.10 -16.53 -15.33
6.11 6.44 1.61
10.47 13.50 10.25
10.55 11.28 5.26
24.09 12.80 31.18
14.37 16.59 6.84
2.84 11.79 6.47
7.20 4.92 3.69
7.57 7.95 0.33
12.68 29.10 -3.15
20.45 15.50 25.67
6.52 -0.72 1.09
5.04 -5.91 9.62
12.24 -16.68 11.91
15.50 18.07 -9.42
-22.63 -0.11 -19.16
-3.73 -26.45 2.05
9.23 9.40 10.76
17.03 24.84 10.25
6.93 -6.70 10.79
8.13 10.71 8.25
13.16 13.49 20.03
-9.87 -1.06 -4.95
7.09 -8.96 18.79
4.85 6.26 4.97
10.79 16.67 -15.30
-10.97 -10.37 -14.27
4.29 -11.17 11.57
-1.14 -6.62 -13.47
13.65 17.70 10.25
7.42 1.18 11.47
-5.53 -2.44 -10.35
23.91 3.57 29.34
30.16 15.72 25.90
5.59 7.49 4.73
9.13 9.20 -9.23
12.56 6.45 -0.35
16.82 16.90 12.03
10.42 15.25 18.53
-21.40 -14.87 -16.01
2.25 -10.08 11.25
15.44 35.33 21.50
-1.94 7.20 -1.72
-5.98 18.50 1.22
7.76 2.94 7.22
0.04 -9.54 -21.82
16.26 25.54 23.83
40.40 -0.94 7.34
-2.20 -0.88 4.50
-11.10 -26.57 -18.50
-1.27 -3.17 4.71
2.35 -15.39 5.08
5.02 -3.78 3.46
0.00 3.83 5.86
-18.54 -0.08 -24.50
9.34 11.90 12.96
4.74 2.30 13.71
5.02 11.26 17.39
21.61 24.92 13.20
2.91 -6.52 10.44
-0.57 8.85 -1.91
-10.16 -16.58 -17.72
5.96 31.73 2.29
11.60 12.85 4.10
1.90 13.39 -3.50
-23.73 -19.73 -16.29
10.92 16.68 5.37
33.32 27.12 28.75
18.53 17.36 22.37
21.04 14.34 26.77
12.97 16.29 27.36
7.96 -3.90 11.61
21.43 37.24 43.67
18.89 23.28 35.26
5.24 22.67 9.98
12.04 25.99 24.29
17.99 31.73 26.24
16.33 26.36 33.44
3.97 10.38 -1.94
3.33 21.18 7.60
10.40 0.73 20.76
-12.58 -10.88 -3.03
13.02 40.35 13.67
11.19 5.43 19.54
39.60 37.89 41.13
7.01 -11.60 14.30
17.20 32.00 22.70
16.48 8.88 22.13
15.63 1.67 28.62
19.30 12.22 15.72
10.08 23.71 25.07
18.54 41.83 22.19
20.53 1.97 19.86
13.47 15.49 11.55
10.61 20.88 12.98
13.65 23.30 19.25
10.09 -0.30 22.66
71.72 42.02 41.64
13.47 26.34 18.18
18.92 10.55 29.48
1.00 6.05 -11.67
18.42 30.33 37.51
65.25 31.33 18.54
5.71 19.37 0.19
9.67 20.04 1.59
7.34 33.62 -8.23
17.24 38.37 8.22
17.32 31.37 8.87
12.23 30.31 -1.68
25.19 32.41 7.37
22.82 40.75 28.86
19.14 27.34 25.55
2.18 28.52 2.57
29.38 26.63 40.04
22.94 36.65 28.03
7.89 11.47 12.98
-8.63 15.38 1.15
-3.33 8.85 1.83
7.31 17.70 20.44
18.94 31.06 31.59
-5.03 1.66 -8.45
21.30 27.45 31.14
-1.05 21.19 2.94
8.86 21.52 3.99
23.65 33.95 29.71
11.14 22.30 16.04
4.97 27.06 2.47
-7.24 1.89 -9.33
14.22 15.75 13.55
-2.25 10.97 -11.28
17.57 21.23 29.51
9.32 15.31 15.20
19.72 31.42 31.10
11.71 28.60 22.49
7.15 17.18 23.66
12.91 38.35 13.21
4.40 24.48 -1.03
5.90 16.55 11.66
16.22 25.58 25.95
4.23 11.57 10.28
14.48 35.23 4.27
13.79 24.51 32.76
16.29 25.55 22.61
16.27 27.50 23.33
10.20 7.66 7.80
15.29 13.77 30.35
10.20 19.68 13.95
5.09 10.00 2.55
18.09 23.47 30.97
6.39 14.06 20.81
6.05 13.78 3.50
10.56 25.50 8.91
12.80 22.06 27.24
9.78 28.86 2.56
11.91 33.56 21.53
18.32 35.51 18.85
2.25 12.56 1.40
5.25 12.58 10.96
25.53 26.65 31.43
20.94 33.21 29.85
17.85 28.05 26.39
25.34 38.49 26.39
-0.80 11.79 5.78
5.77 8.57 14.47
8.03 20.64 19.15
12.33 17.27 24.26
4.45 16.88 18.65
10.23 19.66 19.24
19.33 33.95 20.50
6.17 14.05 5.65
14.22 18.24 27.58
6.57 7.28 15.13
10.03 23.96 8.61
-2.27 11.46 -3.63
14.46 24.01 17.31
12.14 26.72 22.41
18.19 28.74 26.47
7.09 13.95 25.64
0.34 13.80 7.02
1.61 -6.59 10.28
12.01 23.02 15.89
31.71 40.47 40.34
11.16 29.77 16.32
3.73 10.34 10.34
8.81 -5.86 14.55
11.17 22.12 26.36
13.54 22.79 17.41
12.50 13.21 25.02
14.28 23.52 20.96
6.09 23.56 10.81
21.06 33.67 32.93
8.91 26.38 9.69
8.41 18.65 15.66
20.71 40.10 20.13
8.96 25.06 11.13
7.36 21.94 8.53
-0.84 -9.78 8.11
20.22 32.66 13.01
14.81 31.14 6.61
4.81 14.01 9.26
5.57 8.32 8.41
17.35 25.42 13.73
9.21 16.97 25.41
12.40 21.67 18.55
12.16 9.80 14.36
11.48 25.73 3.05
-3.93 16.10 -6.78
6.31 21.04 11.91
-3.44 -15.85 -4.04
9.43 36.41 15.53
-24.71 -17.23 -19.55
4.30 41.10 -3.35
3.45 6.12 11.89
-18.38 -10.57 -24.18
21.41 23.21 36.60
18.78 23.13 -1.83
-21.64 -32.62 -29.57
4.17 -26.05 3.14
41.32 23.16 17.75
-7.10 -20.93 8.52
8.58 -18.38 5.83
2.85 -9.72 8.00
-0.62 1.02 0.81
10.00 38.01 22.87
1.26 -28.22 2.30
-0.64 -5.43 -9.17
-20.49 -14.68 -24.46
-14.60 -14.36 -0.74
-9.41 -25.79 -9.00
-15.06 -25.68 -31.35
-5.69 -4.92 -30.47
3.26 -3.83 13.84
30.45 29.43 35.20
8.43 5.76 3.07
-20.98 -30.94 -26.17
-13.15 -6.66 -10.09
-7.72 -11.08 3.62
-25.48 -12.07 -26.47
45.41 2.69 5.20
6.95 1.91 8.67
-7.11 -4.55 -11.29
13.63 13.62 28.83
15.97 8.18 32.83
3.30 1.42 10.67
13.15 25.06 40.22
8.66 28.18 39.71
12.76 7.11 9.98
13.03 15.16 28.01
22.45 -9.23 50.93
15.81 -4.23 30.56
17.72 0.58 35.93
16.01 7.03 36.62
18.51 2.07 50.13
7.17 0.52 25.10
25.95 2.22 71.14
16.30 24.22 36.31
24.69 5.16 58.27
4.85 -1.97 20.02
24.04 4.70 52.72
28.99 5.86 59.50
19.39 -2.78 39.17
18.39 -12.67 45.82
21.77 -20.55 54.00
7.02 19.19 39.60
19.49 8.76 48.42
2.52 4.08 28.38
9.87 7.71 10.90
10.60 3.92 30.17
10.07 -1.56 34.09
22.46 7.24 42.86
16.67 15.00 39.87
12.66 12.89 37.14
9.67 10.00 20.99
9.46 -4.78 42.84
13.34 3.69 25.44
15.66 6.02 51.15
15.76 2.31 39.44
11.07 7.50 32.88
14.28 7.82 47.55
21.03 4.59 49.18
21.33 17.97 49.89
6.48 -2.78 20.91
15.29 3.36 59.73
21.43 14.98 52.29
11.10 9.69 19.78
14.59 10.86 36.91
15.74 16.54 36.37
21.45 16.69 57.42
24.78 36.65 22.03
80.47 38.91 45.54
16.81 33.39 18.63
27.52 29.78 17.62
74.21 12.90 33.74
8.27 8.95 -13.37
-16.23 -13.45 -9.15
-40.85 -14.86 -18.91
4.44 1.00 -5.08
-16.48 -9.51 -20.44
-46.59 -12.49 -23.07
-7.17 -5.09 -14.32
2.99 -6.74 -10.52
-15.57 -16.84 -7.30
-12.98 -0.91 -29.66
1.95 -4.48 -15.79
-12.86 -14.44 -15.21
-17.44 1.12 -9.08
-1.24 5.85 1.82
-1.88 10.45 3.17
-20.36 -10.12 -11.84
-8.04 -5.14 6.13
-7.18 3.58 -14.32
-18.10 -4.45 -21.74
4.91 5.29 -1.14
-0.90 -3.45 2.95
-14.29 -20.83 -6.64
-12.36 -29.00 -9.84
-16.68 6.75 -9.04
-13.18 -2.62 -13.03
-9.10 7.82 -5.86
-5.69 -15.40 -18.10
-25.27 -18.78 -26.51
-16.20 -20.04 -17.61
-16.12 -10.74 -6.01
6.70 -4.46 10.07
-56.75 -25.06 -11.30
-14.45 -32.35 -9.10
-11.68 2.17 -2.22
-4.65 -2.69 -30.12
-14.52 -2.39 -18.12
-7.29 -8.86 -25.97
14.79 -10.53 9.10
-4.47 -7.67 2.06
-21.25 0.67 -14.68
6.20 -14.63 3.76
-4.86 -5.85 -20.96
7.36 1.01 6.10
-17.52 -38.16 0.06
7.10 -14.31 6.06
-16.12 -8.33 -8.81
4.94 -12.69 12.13
-0.88 6.28 0.49
8.59 7.19 1.57
3.72 5.35 6.44
-23.46 -25.37 -35.88
0.51 2.56 2.37
-15.11 1.21 -15.71
-12.26 -28.48 0.24
-16.05 -9.13 -16.01
-7.29 1.66 -14.12
6.18 8.99 10.68
-13.78 -40.35 -0.74
-8.22 -31.24 -7.72
-20.28 -20.95 -15.70
-7.26 1.98 3.13
-0.33 2.12 0.56
-5.18 -17.98 -9.27
-4.48 4.14 0.57
0.26 -8.61 1.35
2.00 6.14 5.01
2.79 -11.58 -4.21
-9.02 0.26 -17.58
14.38 8.45 16.76
4.68 -14.11 5.17
-1.91 0.39 9.86
-10.39 9.25 -21.77
3.19 12.95 5.71
-0.26 4.79 2.53
-11.48 -8.23 -3.79
-16.94 -20.64 -11.18
-18.24 -21.29 -14.53
-12.12 -0.97 -18.32
1.63 -2.10 4.20
7.33 3.16 10.31
-12.37 -4.62 -4.95
6.77 -1.34 1.72
-0.52 -9.78 1.03
6.50 12.32 5.99
-18.20 -7.06 -15.48
-27.02 12.15 8.18
-12.91 -11.99 -8.30
-0.59 -1.49 4.51
-1.06 -12.59 1.04
-4.17 -10.85 -1.38
-7.51 -23.58 1.25
-16.14 -8.73 -13.92
2.99 5.31 2.15
-12.95 -12.27 -5.22
-34.11 0.46 -23.16
-9.01 -14.90 -0.95
-16.49 -0.78 -37.41
-19.21 -7.14 -2.41
-18.97 -33.09 -15.08
11.57 6.02 12.75
0.38 -3.64 -8.67
-4.86 -0.20 -4.58
-4.84 -42.06 -8.03
-6.12 -30.63 -1.64
-10.38 -6.73 -4.91
9.01 8.21 7.71
-4.68 0.91 -2.84
-3.42 -5.49 -3.17
-5.82 -0.44 2.80
1.27 -0.01 5.43
-18.95 0.83 -28.91
-1.21 7.43 2.31
-23.36 -21.55 -3.42
-4.65 20.21 8.20
8.56 6.50 7.33
0.38 0.77 6.23
-7.38 -13.91 5.77
-19.27 -6.80 -15.77
1.34 -1.53 -3.36
-17.44 5.05 -36.19
0.38 4.57 3.33
-7.74 -13.81 -3.81
-0.66 -4.94 -2.37
-0.57 3.92 -5.93
-55.15 -6.64 -7.16
-15.29 -34.39 -7.43
9.02 6.41 6.38
-6.22 -20.11 1.09
-0.65 -4.42 -7.93
1.09 -6.34 11.14
-5.99 -23.36 -5.07
-3.01 -7.37 -4.96
8.35 6.00 15.15
10.04 5.02 15.41
9.83 -7.32 21.72
11.50 3.94 17.46
-6.02 -14.93 5.99
6.79 7.40 7.33
3.35 7.63 -6.76
1.43 -14.04 8.62
2.30 -26.64 2.64
-0.34 -1.61 -1.09
-18.15 4.31 -13.52
-1.69 -0.41 -5.43
-5.20 -14.35 -3.23
-23.66 -16.57 -9.72
-7.89 -10.77 -9.46
-8.77 4.15 -22.23
-0.66 6.67 -6.47
-36.82 -0.43 -2.81
2.12 7.58 -5.81
-18.43 -14.53 -13.62
8.39 -5.78 6.96
-15.25 -13.91 -23.29
-22.17 -11.14 -24.06
-7.28 -6.69 -0.66
-12.38 -9.45 -12.39
10.40 10.98 -20.41
-1.28 -16.90 -16.46
-0.46 6.41 -20.50
-45.06 -31.67 -27.23
-21.60 -5.87 -32.55
0.54 -25.09 9.06
-15.20 -3.44 -25.90
6.22 3.45 0.74
-22.52 -19.14 -16.17
8.27 8.88 9.15
-14.02 -8.84 -0.65
-15.65 3.77 3.94
-41.33 -16.78 -15.07
21.31 7.67 20.69
1.99 -38.10 5.88
4.31 -24.36 2.32
-3.33 13.74 -4.34
1.02 -3.16 8.80
-2.02 -3.75 -8.47
-7.72 -12.03 3.83
-11.23 -1.78 1.24
-0.87 -20.64 -0.47
-20.80 -9.41 -25.52
5.69 -26.98 9.52
-2.47 6.25 -5.85
6.79 17.97 -2.56
-10.15 7.27 -39.74
-4.45 -2.82 0.55
-12.36 -19.21 -2.72
9.55 8.21 12.14
7.01 4.99 10.40
-3.77 -9.56 0.70
1.18 8.65 5.28
-8.95 -17.57 5.91
-7.16 -4.03 -0.63
-11.08 -1.43 -19.63
7.05 -9.70 11.46
-3.05 -19.39 6.10
3.97 3.94 8.00
-4.18 -4.47 -1.42
6.04 6.78 -4.55
-10.00 -15.17 -4.80
-6.81 -10.45 -7.51
-31.01 -11.15 -17.08
8.38 8.38 6.63
3.94 -0.36 1.04
-3.93 8.62 -15.88
-1.98 -13.17 -0.28
-3.49 -7.75 -5.73
-3.11 6.26 -2.18
-10.70 -6.03 -8.01
-24.35 -22.24 -18.62
-19.52 -4.27 -13.21
0.02 7.66 -4.39
11.67 8.48 15.00
-4.89 7.42 -4.46
-6.30 4.60 -19.94
10.00 27.72 15.29
-9.98 -14.08 -2.80
-6.42 -31.99 -6.79
-25.73 -15.94 -29.61
-1.23 -4.61 -6.89
-0.45 -10.30 -0.45
-10.33 -19.12 -2.08
-1.49 4.72 1.19
-12.72 7.58 0.03
6.35 11.42 8.05
6.10 7.61 -1.09
-18.13 -22.14 -17.52
-14.97 -8.48 -31.50
-14.41 -10.93 -9.29
-1.73 1.29 -20.48
-2.49 -23.22 1.42
-0.20 -14.36 1.10
2.77 -19.29 -1.73
-3.04 -20.36 -3.91
-6.52 5.54 -17.04
-4.63 1.91 -13.67
-15.28 -40.60 -11.14
-12.18 -2.69 -14.19
0.34 -18.81 -1.80
-20.59 -20.39 -11.56
-4.20 -22.96 0.55
-6.72 -21.32 11.65
0.18 7.85 -1.14
-8.91 -7.81 3.77
5.16 6.32 8.01
-10.46 -5.19 -9.39
4.93 2.05 2.41
-1.79 9.38 -23.99
-7.05 1.20 -18.19
-1.61 -12.46 -12.26
-10.54 -11.70 -11.79
-1.13 3.37 0.51
2.53 -3.59 -4.96
-14.52 -26.10 2.03
-9.29 -8.30 -14.04
19.44 21.45 16.57
-27.56 -23.73 -12.38
-0.10 -2.54 -2.53
-4.22 -24.26 -2.47
69.18 -5.07 9.46
-9.86 -19.14 -18.89
5.73 -28.35 11.07
-4.63 -13.97 -8.03
-3.02 -1.00 -14.53
-15.97 6.44 -24.35
-0.83 -2.88 -9.76
0.69 7.06 -4.92
-15.54 -12.35 -4.27
-2.52 -12.84 1.47
1.98 2.82 6.99
-1.16 10.65 -1.21
-5.64 -16.46 4.53
2.95 -3.80 -3.46
-19.95 3.10 -22.92
-9.30 -14.11 3.15
-24.04 -32.87 -29.66
-5.26 9.84 5.60
-12.54 -31.38 -15.62
8.32 7.40 7.33
-10.65 -21.01 -8.10
-13.42 -7.45 -10.61
-9.07 1.89 -38.56
-4.01 -9.61 -13.77
-10.05 -29.40 -12.72
-4.87 1.94 -3.03
3.33 -8.36 8.13
8.84 0.93 4.00
-22.08 -1.49 -29.37
-10.42 -13.21 -3.08
0.99 -6.03 8.47
18.65 -1.63 21.19
-8.21 -1.72 -8.60
-23.01 -13.03 -40.64
-23.97 -21.95 -25.42
-8.35 1.49 -22.56
16.44 0.36 14.29
0.77 -20.16 -1.19
-12.96 -16.57 -5.63
-23.68 -7.56 -11.33
7.04 0.69 10.68
-3.87 -15.62 -4.68
-1.89 3.74 12.25
-31.25 -17.06 -29.31
6.89 9.80 10.87
-0.36 6.30 6.81
1.50 -0.36 1.07
-8.72 -10.25 -6.28
0.76 -6.78 -4.49
-10.13 6.47 -18.40
6.48 8.64 10.68
0.03 0.97 4.86
-11.63 -11.79 4.52
15.37 -5.25 16.39
8.65 -24.50 -20.79
4.50 -29.35 0.73
15.29 4.10 29.57
-11.17 -34.93 11.08
19.75 -7.04 15.79
5.05 -22.16 -0.16
9.16 -32.69 16.04
2.37 -17.22 -2.36
8.99 -13.39 -20.78
0.39 -31.02 2.71
6.09 -30.44 3.40
2.36 -29.60 4.40
-0.33 -19.57 6.14
1.87 -31.56 3.36
14.21 -28.16 6.59
14.97 -12.03 15.90
8.36 -20.50 12.48
11.73 -7.96 14.08
8.26 -26.44 11.11
1.33 -41.84 4.74
8.88 -27.46 15.41
8.10 -37.09 15.91
20.43 3.82 16.32
6.88 -26.99 12.50
10.51 -14.34 27.25
19.43 16.17 19.36
15.36 -22.25 17.05
21.85 -22.45 15.07
10.63 -16.32 5.89
20.23 2.45 22.05
11.31 -10.98 5.76
9.17 -23.61 13.31
21.83 -0.86 21.88
12.13 -7.82 13.00
-0.02 -27.87 8.31
5.65 -34.72 2.55
23.85 0.75 20.74
10.90 -9.58 11.54
14.85 -28.86 18.92
14.34 -17.00 14.33
-0.57 -20.70 -12.96
7.76 -5.12 -8.70
0.31 -12.51 8.98
9.59 -23.43 11.21
8.27 -14.24 4.31
20.98 -12.79 14.52
9.40 -33.02 14.07
21.02 -3.38 16.57
3.89 -19.14 13.35
4.87 -32.54 9.91
-8.37 -25.49 9.06
15.65 -28.64 34.41
14.34 -13.88 15.14
9.25 -38.24 14.42
9.21 -21.35 7.11
14.37 -33.79 23.51
14.36 -2.85 12.83
12.60 -25.99 10.87
10.05 -13.46 12.00
5.45 -42.81 11.29
10.03 -9.75 11.16
9.02 -7.58 5.33
8.16 -52.93 0.02
4.38 -23.37 6.11
2.68 -17.18 -16.77
-5.00 -21.27 -3.24
6.67 -29.48 8.15
11.38 -12.12 5.22
4.92 -23.23 13.19
7.80 -32.58 11.97
12.80 -6.96 17.44
9.57 -43.83 7.62
20.20 -0.27 14.52
8.96 -21.93 -4.20
9.96 -27.41 21.74
15.28 -6.52 17.74
6.79 -48.57 5.17
1.42 -42.16 9.40
10.61 -21.96 3.48
18.02 -13.20 11.51
7.67 -25.42 10.10
22.31 -14.87 27.35
17.35 -30.21 19.48
14.35 -12.08 20.16
9.76 -21.68 14.59
5.50 -20.66 16.81
3.90 -27.38 5.68
20.44 -22.99 19.06
9.02 -14.47 16.12
13.65 -3.42 18.85
20.20 -3.45 21.35
13.83 -38.87 11.89
-8.86 -26.54 -3.29
6.86 -7.56 13.25
9.80 -30.00 -18.22
11.45 -34.52 3.64
2.78 -20.82 10.73
7.33 -27.57 13.13
13.76 -42.27 16.24
1.75 -28.89 -1.54
5.50 -11.93 13.29
8.69 -22.97 21.06
21.22 -10.30 16.09
15.36 -16.94 22.18
13.41 -31.11 6.07
7.40 -18.22 -15.37
11.54 -5.07 7.06
10.87 -32.19 20.59
9.14 0.11 13.33
30.62 16.82 32.76
5.09 -19.79 4.99
3.90 -20.83 8.79
7.42 -26.45 12.00
9.55 -24.26 0.18
3.66 -24.68 2.61
6.67 -22.97 6.91
12.68 -16.27 9.31
15.34 0.06 12.95
4.91 -31.62 6.43
3.21 -17.94 6.19
7.19 -38.09 9.21
9.95 -14.90 10.76
18.18 -14.05 20.15
15.40 -16.84 -0.21
6.49 -13.92 9.09
9.64 -18.77 -2.53
3.67 -37.16 17.82
18.27 -12.13 18.04
11.58 -16.47 6.74
17.71 6.83 19.21
0.02 -20.95 2.83
0.33 -33.69 -4.23
16.57 -0.67 19.53
3.02 -21.98 -5.33
14.11 22.08 -18.35
56.56 38.49 39.84
36.76 20.92 14.02
24.42 8.60 11.14
68.10 37.88 32.82
47.03 30.19 33.67
12.03 6.79 18.83
59.28 17.15 26.46
18.20 12.94 24.61
56.52 34.88 34.44
51.82 22.13 18.24
42.73 22.00 32.68
5.17 -16.10 12.60
1.21 -3.31 0.98
-8.58 -2.39 -12.45
-6.04 3.69 -5.03
-27.71 -27.41 -32.69
5.96 3.40 21.73
21.26 25.61 31.32
-17.05 -4.41 -7.75
-3.59 -1.89 -3.42
8.11 5.19 29.13
-16.76 -8.19 -17.77
3.27 -3.43 -1.23
-20.96 -5.22 -34.11
8.05 17.72 24.63
-2.12 -10.54 2.50
-9.25 -0.59 -15.68
-3.68 -3.94 0.75
-5.65 2.90 1.09
-6.21 -7.21 -11.21
-15.45 -7.49 -16.19
0.85 2.87 10.27
29.06 15.59 31.98
21.62 14.52 20.97
12.46 6.21 9.11
24.22 8.82 19.98
9.73 5.92 13.61
21.74 13.61 -0.81
15.71 10.21 17.51
10.45 -3.66 5.68
23.91 8.74 18.91
17.14 8.40 13.27
9.44 4.67 -2.15
15.58 15.79 0.35
11.98 6.10 6.76
13.12 14.60 -17.93
12.98 -6.04 -16.71
11.28 7.79 11.47
13.47 1.22 11.32
27.99 15.50 26.00
13.80 9.62 8.47
3.80 -8.29 -9.01
8.02 9.21 -10.09
23.07 38.87 9.27
13.23 9.84 6.11
22.75 25.16 30.99
14.30 8.40 14.62
16.14 5.67 17.22
15.58 9.83 14.36
18.51 6.00 20.88
16.07 3.99 7.01
15.47 14.34 9.51
25.81 15.01 28.82
26.01 14.70 11.98
36.16 24.55 25.97
11.48 0.43 18.13
12.08 8.40 -1.57
25.05 20.10 26.38
8.70 5.59 7.68
29.29 23.40 12.68
15.89 2.69 13.56
15.15 8.32 20.24
17.97 10.09 14.51
13.49 6.90 0.26
24.49 15.63 14.95
13.91 4.11 18.80
17.61 15.53 20.16
11.59 1.41 7.88
8.79 1.82 2.45
13.15 7.13 16.74
17.21 7.82 13.05
10.01 3.58 -2.13
15.97 11.61 9.70
8.58 8.44 1.03
38.74 21.83 21.08
22.01 13.00 21.79
33.76 25.52 31.07
7.67 8.36 -13.13
24.41 25.99 18.51
18.77 4.19 14.98
14.14 8.50 9.17
16.55 8.33 2.57
14.58 7.66 11.61
21.32 20.26 22.77
15.29 5.16 15.62
25.28 30.97 25.23
12.46 3.95 -2.53
28.69 12.95 33.29
4.49 -2.82 4.57
10.19 8.40 4.04
8.17 3.01 2.29
5.45 -10.97 -11.58
14.57 6.16 2.88
32.33 24.16 28.87
10.74 8.40 5.17
24.85 29.58 11.93
20.18 11.00 5.35
16.80 5.21 14.80
13.93 10.25 8.52
1.81 -15.01 7.94
-13.10 -11.93 -18.91
19.10 18.64 15.66
12.69 2.08 5.89
16.57 8.54 5.80
17.88 17.52 19.10
16.42 8.59 5.41
13.55 10.73 17.56
19.39 8.73 26.26
31.68 0.57 5.54
8.35 7.47 -23.84
8.89 1.58 9.06
22.52 15.73 19.97
9.24 10.66 4.86
16.36 2.33 20.25
6.09 0.85 17.93
26.09 21.92 7.32
14.51 5.99 17.51
26.70 13.41 -3.23
6.76 -6.22 -2.22
16.15 8.40 15.80
14.13 6.63 9.78
-5.12 12.23 -11.80
19.15 5.92 23.96
20.94 8.60 4.10
21.65 6.43 -3.48
23.60 10.72 18.48
25.89 20.27 18.93
37.91 30.44 17.74
25.05 8.75 -7.68
10.37 8.40 5.17
29.93 27.94 14.36
26.81 7.94 26.73
11.04 -0.12 14.53
21.78 7.59 -3.87
10.63 8.40 3.68
25.39 18.18 27.25
43.26 40.45 35.01
12.29 5.91 -9.21
9.02 4.05 -1.27
20.75 16.19 21.74
8.30 8.04 0.56
14.67 8.40 -3.24
29.44 25.77 18.55
23.53 13.44 11.73
32.18 31.25 21.39
21.30 16.45 -5.39
15.32 3.70 17.71
15.80 10.22 16.75
14.02 9.88 3.21
15.99 10.95 -0.89
38.68 30.10 34.59
20.53 11.59 20.90
18.80 16.33 2.22
13.59 -5.29 10.00
17.15 21.59 7.15
9.97 10.51 7.10
40.47 40.05 28.16
20.87 7.07 -17.91
10.93 12.00 7.71
14.33 5.77 11.89
19.73 10.09 19.60
16.33 9.62 17.99
16.03 15.82 16.03
28.32 25.94 5.67
16.88 3.06 4.88
20.61 10.74 12.60
38.55 31.96 26.20
20.11 10.33 14.38
19.27 7.66 20.87
31.20 24.92 12.53
18.42 10.73 22.07
11.25 66.20 -2.64
-9.79 -21.72 -20.20
-10.25 -26.87 -14.44
-19.49 -20.55 -32.00
-13.74 -22.37 -14.59
-11.50 -14.99 -21.02
-19.18 -24.76 -15.04
-8.29 -35.60 -7.98
-12.79 -21.68 -30.97
-13.53 -9.73 -19.79
-14.85 -20.95 -21.97
-14.83 -20.74 -18.17
10.29 0.22 12.97
2.78 13.98 11.56
-5.83 -14.59 -1.52
10.57 3.71 21.61
-7.38 -11.36 -15.10
-7.16 -11.43 -6.53
6.98 -8.64 13.51
-11.05 -24.41 -11.40
-11.00 -28.01 4.40
5.99 9.64 7.10
1.62 27.89 -2.87
-6.50 -17.49 2.31
-0.11 4.76 -0.53
0.00 -6.71 -1.40
-0.25 3.52 -0.01
7.27 0.89 4.13
4.59 13.33 5.47
-2.64 -0.48 -3.68
5.82 22.12 -23.32
-0.30 3.47 -21.76
-0.79 4.99 -10.49
12.20 25.90 -0.68
11.66 5.21 8.66
-5.52 -1.90 -11.09
4.93 6.45 -2.68
8.63 -12.80 -0.05
8.80 1.18 8.35
6.73 9.26 3.20
10.67 22.83 4.46
-7.61 -14.86 -10.81
6.87 6.94 4.44
2.93 6.84 0.75
-4.20 13.41 -11.21
17.94 2.25 7.59
2.52 1.70 0.64
13.82 11.28 6.41
8.14 12.73 -16.80
8.33 7.95 8.72
7.89 1.23 -0.64
-26.76 -9.61 -12.93
0.42 -4.58 -2.92
-3.45 8.67 7.78
3.14 9.64 4.95
-5.29 -13.50 -8.74
1.03 0.42 -4.57
8.70 15.44 -1.42
7.82 4.20 0.35
-17.52 5.34 -8.84
0.40 -3.76 -18.79
7.35 14.17 2.48
-3.57 3.09 -8.46
3.28 -4.61 -0.52
5.52 18.38 -13.30
9.12 6.62 -5.32
-2.08 -0.62 -4.56
-3.27 -15.56 7.70
-10.15 -10.14 -11.62
-5.32 8.19 -15.59
2.38 -2.45 -0.47
22.04 19.25 13.32
18.79 22.08 18.20
2.76 4.61 -19.13
8.79 7.76 -16.71
3.81 -0.44 -1.91
-0.17 -9.22 -8.59
14.23 17.98 1.78
-6.48 17.26 -5.72
9.48 -4.23 0.42
-13.19 -14.74 -18.42
-6.01 0.08 -4.52
3.94 9.26 6.23
2.67 -13.39 -3.81
1.88 -1.79 4.04
4.67 8.42 -4.82
6.71 4.36 -1.20
8.98 10.51 -1.06
10.30 2.45 8.11
19.28 6.86 21.68
11.62 8.08 8.03
7.49 -12.27 7.74
6.91 10.77 -4.80
8.79 6.04 -2.13
4.04 1.64 -0.43
-5.00 1.04 4.51
-4.85 7.86 2.98
7.25 2.91 -5.62
0.36 2.24 -1.23
-9.06 -8.26 -12.89
22.42 23.92 16.93
20.52 18.69 2.58
-15.26 -1.45 -8.72
7.60 13.21 -1.20
7.00 4.86 3.55
0.46 3.12 -7.83
21.68 16.86 -15.95
16.41 17.72 16.49
5.47 4.86 -0.47
12.58 -1.06 10.86
3.68 -3.15 -12.53
17.35 4.21 22.07
3.24 1.94 -2.22
25.33 14.75 -5.90
6.21 2.99 -6.24
7.85 4.86 -0.05
14.41 13.24 -5.01
-1.85 3.82 4.11
4.32 19.26 -6.80
11.68 11.21 5.30
3.09 -5.49 -2.99
-22.77 6.10 -22.14
-0.27 18.28 -13.11
1.10 1.28 -17.60
-1.90 14.93 4.73
4.14 4.88 5.35
13.50 17.81 10.03
-4.87 -13.08 -9.82
2.68 4.12 2.40
13.22 27.91 8.36
9.21 7.53 2.72
10.81 3.35 -2.67
8.67 10.81 -1.04
6.89 10.67 1.86
1.26 -11.59 -2.36
10.57 5.59 -7.21
-5.56 -13.97 3.25
3.75 10.23 -11.91
12.38 9.16 1.73
15.22 19.45 -3.47
1.78 -3.96 -2.38
5.93 11.93 -7.16
1.59 -6.14 11.29
6.40 -1.25 -3.06
4.94 -1.83 1.69
10.19 13.37 10.61
0.85 6.03 -4.21
7.64 10.57 -9.80
10.64 8.92 6.69
4.45 21.84 -5.44
11.74 8.05 5.48
10.43 10.42 2.28
-5.76 14.35 -13.12
2.58 3.02 0.56
10.45 14.98 10.52
-19.16 -7.18 -11.38
1.50 9.98 0.14
9.53 24.89 -25.80
4.81 -4.35 7.31
-6.62 -0.11 -6.18
1.76 13.64 -14.10
7.44 -3.58 18.89
-1.39 0.14 -5.87
3.83 4.78 -2.99
3.13 13.20 2.97
15.08 9.18 7.33
0.61 2.34 5.57
6.20 -4.08 8.63
15.33 12.79 10.12
4.54 7.06 0.62
7.94 1.41 5.84
16.71 16.05 3.40
12.97 5.43 7.82
1.57 -6.73 -4.45
5.35 6.09 -1.23
10.00 4.16 4.03
-2.19 14.42 -6.07
15.66 14.46 10.48
2.15 -5.15 -2.60
-9.13 -18.26 -6.27
2.68 4.19 -8.60
5.66 -0.20 9.28
-12.48 -1.45 -14.82
7.57 2.37 7.12
3.08 -7.32 4.86
-10.36 13.22 -10.58
-0.35 -3.19 3.68
1.65 8.80 -13.45
15.38 18.61 -12.46
9.30 12.07 2.53
2.23 -9.60 -8.40
9.46 9.06 4.34
3.47 -5.15 -2.00
17.90 3.14 22.95
19.18 23.48 -17.31
9.96 -4.51 9.47
11.69 12.03 5.31
-1.77 1.46 -3.74
6.47 -0.48 12.12
-8.53 -5.23 -5.50
1.80 7.09 -6.60
14.51 2.58 -4.62
12.87 15.13 7.48
-2.09 0.78 -7.26
19.56 15.07 24.55
32.60 20.12 26.75
13.22 8.81 0.92
-20.33 -1.31 -15.94
0.91 1.58 -3.62
7.81 22.60 2.45
15.02 11.86 10.91
20.44 22.32 15.35
4.12 13.34 -15.18
5.72 -5.25 6.65
20.29 16.87 8.99
-10.61 12.97 -1.76
7.12 2.33 -3.13
-16.93 -7.33 -19.68
6.37 -12.26 9.19
5.32 -11.98 15.87
6.51 27.14 -10.73
16.30 -3.49 19.66
1.22 9.30 -16.02
8.07 -1.93 12.95
15.44 25.34 11.75
0.01 5.90 -0.10
1.58 8.22 -1.60
-7.30 -2.53 -10.18
-1.88 -6.84 -11.86
11.34 6.31 -5.18
4.36 12.04 -3.86
9.73 4.91 1.90
12.59 14.56 -0.34
3.68 3.69 -2.63
-5.62 -5.08 3.50
5.62 4.82 -0.33
6.73 8.08 -6.36
9.32 8.71 -2.34
21.62 35.81 -5.21
-3.89 15.22 0.16
3.41 15.23 -1.39
3.88 8.36 1.95
7.69 1.71 4.72
7.36 11.54 6.92
8.54 12.96 -2.31
-7.21 0.79 6.16
3.37 -6.51 -0.33
20.80 9.47 18.16
1.88 6.39 -6.99
-11.13 -8.97 -14.38
4.70 4.14 10.30
-3.50 -17.77 4.35
16.79 13.31 5.66
-3.57 -7.79 -25.18
14.94 14.81 -9.62
20.81 4.30 9.57
-2.88 6.78 -7.61
4.34 -8.42 -3.52
9.98 7.77 -0.31
19.63 26.17 10.85
-14.77 -14.13 -14.64
4.67 10.91 -0.57
-8.88 8.65 -8.52
6.42 33.01 3.06
6.58 34.20 -4.74
10.14 17.05 -15.08
0.93 20.83 -8.88
6.53 25.97 -2.49
-0.49 15.67 -0.46
2.60 18.76 11.12
7.15 31.43 17.15
9.35 13.48 4.05
-0.51 17.10 22.51
21.80 11.67 14.59
0.14 12.19 1.38
1.09 19.39 10.15
12.11 17.48 17.53
2.58 -6.39 -10.31
4.98 -8.05 7.25
0.96 2.68 -8.22
-2.23 -2.30 -20.29
-1.27 -8.86 -9.38
7.55 15.71 -20.91
14.59 8.48 10.68
31.06 28.29 36.18
-6.72 -10.23 -7.37
-0.91 -8.86 -7.57
0.69 -8.02 -3.09
9.17 2.19 -6.44
-2.37 2.52 -8.56
-1.86 -7.20 -0.98
0.79 -0.95 -4.45
3.62 -1.94 13.98
6.68 -11.78 2.94
3.28 -9.79 -6.11
39.92 50.24 27.06
11.65 3.59 0.61
28.16 4.95 12.93
29.87 23.12 37.99
-0.98 -18.38 -10.14
38.48 5.17 18.88
-7.94 -22.13 -4.71
-3.25 -9.44 -4.74
25.59 13.72 0.85
-4.36 -11.26 -5.09
30.57 -2.56 15.27
-2.78 -20.81 -1.91
34.10 12.87 0.77
0.51 -12.19 4.11
17.74 4.08 -3.21
-0.28 -0.65 5.76
28.54 -1.34 6.79
-10.42 -10.01 -12.61
45.10 -6.90 -7.06
9.57 23.55 -17.66
23.81 6.62 -3.33
1.83 -14.07 1.59
20.70 6.41 0.73
-11.06 -10.50 -3.13
30.37 0.85 9.88
5.42 1.45 -15.62
12.51 30.09 -7.82
-7.10 -7.44 0.44
10.58 12.57 5.00
41.47 0.85 1.51
0.13 -10.01 -16.86
-4.97 -19.08 -1.33
18.12 21.09 3.81
20.40 11.37 13.16
11.79 0.79 3.41
-16.45 -4.36 -15.02
-20.78 -11.33 -25.01
-23.76 -0.51 -33.06
-22.34 -12.28 -37.18
-25.14 -11.03 -40.82
-26.52 -12.22 -36.93
18.84 23.00 11.34
11.14 25.73 14.45
2.60 4.59 -4.92
31.29 39.36 29.67
10.46 14.08 9.89
0.85 -9.42 4.44
5.02 5.06 2.69
12.28 34.86 9.07
23.74 38.02 25.74
13.61 21.01 -0.05
24.81 49.89 29.60
14.91 21.00 13.41
20.42 11.46 -4.27
15.47 28.38 7.44
-22.93 -30.29 -15.13
-12.81 -14.95 -7.31
-16.48 -24.80 -5.17
-10.40 -2.07 -10.97
-27.49 -8.80 -16.35
-31.18 -14.15 -12.93
-12.28 -2.82 -9.60
-8.62 -8.79 -5.02
-4.57 -24.80 3.90
-17.66 -25.15 -13.07
-23.03 -20.33 -13.52
-33.16 -24.67 -12.63
12.87 -9.87 16.22
-14.79 -15.49 -3.55
-10.39 -24.80 -6.37
-12.49 -7.96 -5.16
-13.10 -11.45 -6.00
-5.25 4.40 -1.23
-23.75 -11.04 -23.07
-19.14 -14.18 -17.04
-38.59 -30.06 -17.57
-13.08 -19.33 -9.07
2.60 -10.80 0.43
-8.67 -14.43 -1.74
-4.06 0.14 -3.35
-5.38 -15.17 -0.88
-21.77 -23.27 -15.62
-4.40 -19.39 5.70
-18.56 -16.64 -33.19
-12.24 -27.15 -8.97
-32.70 -22.21 -9.18
-43.66 -15.65 -29.75
-19.62 -35.62 -23.42
-13.67 -23.61 -2.95
-10.04 -21.61 1.12
-16.72 -18.32 -9.40
-19.73 -18.01 -20.38
2.56 8.48 1.65
-10.31 3.17 -17.41
6.26 4.76 -6.91
-7.70 -0.90 -16.65
-6.71 -7.00 -6.36
6.67 17.11 -1.38
5.61 -29.90 9.11
-2.44 -5.38 -11.51
-9.73 -26.37 -4.67
-1.14 -1.95 -10.04
-1.59 6.08 9.96
-0.08 -2.61 -0.01
2.35 -11.87 5.90
0.91 -4.40 2.11
4.35 8.48 2.43
-6.33 3.16 5.33
19.59 26.81 22.44
-10.65 9.89 -8.17
11.74 17.21 19.35
2.72 8.48 11.40
13.93 15.28 8.08
10.79 14.90 16.12
-10.02 1.28 -16.22
2.74 -6.01 12.19
2.36 0.55 9.91
-10.84 -2.46 -14.73
-12.06 -2.64 -35.64
4.61 0.31 -1.56
-2.44 -13.36 -0.24
0.26 -0.31 -26.28
4.93 1.86 -5.16
3.83 -19.87 14.18
-7.94 -5.15 -7.14
-16.31 -3.49 -17.23
18.22 30.22 17.99
-5.89 -3.27 -22.54
0.58 9.96 5.95
10.60 12.06 -3.34
11.40 -0.40 21.04
1.87 -7.60 -0.07
2.16 -1.23 3.29
2.34 14.20 3.38
7.93 5.94 2.34
2.24 -0.89 1.85
-14.01 -2.75 17.05
-10.34 0.31 -27.17
-2.31 0.07 -0.99
8.32 -10.89 16.03
5.24 19.45 -34.19
8.77 7.68 4.86
-15.77 -12.30 -10.26
-6.99 -1.12 -10.10
-8.21 -3.69 -30.39
-7.54 -6.28 -17.20
0.54 -24.75 -2.80
-5.05 -1.02 -25.15
6.69 8.76 3.20
-2.74 7.41 -6.63
6.51 -6.42 5.45
2.75 7.03 2.72
11.30 7.98 10.34
-14.46 7.25 -15.64
10.69 8.23 -0.46
-1.45 4.04 -4.09
13.49 13.99 11.80
10.08 3.02 8.45
6.36 -5.43 3.97
0.52 -5.28 -2.24
-4.78 26.04 -6.34
1.81 6.09 13.72
4.44 8.48 11.38
1.54 -4.26 -12.31
-7.67 -10.76 -29.52
-14.00 -5.21 -10.94
-0.62 -1.49 2.60
8.39 7.70 3.10
-2.15 4.74 -2.96
7.89 1.33 4.05
2.96 4.53 5.93
14.57 10.78 -7.44
-3.14 -4.04 -13.19
13.67 13.59 10.47
-0.29 -5.17 -15.46
16.86 8.48 24.68
-3.04 -4.89 -1.03
-23.17 -16.70 -36.18
3.77 9.53 -0.39
-7.59 -20.74 0.83
9.91 2.30 9.73
-20.51 -9.91 -44.50
0.81 -7.80 13.00
-5.51 2.91 -13.78
-7.48 -4.94 -10.87
6.55 5.84 0.47
4.42 1.97 -13.67
0.21 -15.65 7.45
2.54 -17.79 -8.40
7.47 12.60 10.47
7.90 13.06 7.68
-2.05 -7.51 -16.99
-4.68 -14.97 -4.22
-19.56 1.25 -30.45
7.37 4.66 14.36
-1.98 1.26 -5.82
-4.39 0.13 -0.92
-8.20 -3.23 -9.37
-5.81 9.88 -9.73
-10.29 -16.88 -9.17
-8.54 -5.94 -11.58
2.25 9.94 -0.11
-2.90 -4.21 4.65
21.02 18.50 -4.38
-2.92 2.17 -16.16
3.74 -9.49 3.30
-11.95 -29.22 -19.53
5.08 13.82 3.66
0.62 6.43 1.44
2.09 -2.50 4.34
-4.22 5.92 1.96
-7.07 -9.59 -21.93
3.81 9.83 6.69
-4.26 -33.00 12.44
-9.15 12.01 -8.87
-0.72 0.86 -6.01
4.31 24.32 8.36
9.37 9.60 6.99
-2.08 -1.61 7.27
-4.66 3.34 -6.06
-8.02 1.97 -26.88
34.20 34.59 45.86
2.50 -2.26 -13.00
3.50 -3.56 -6.61
-15.36 -3.55 -18.08
-5.69 6.19 -28.14
0.06 -22.00 14.27
0.17 2.37 -0.71
-1.17 -2.20 5.63
1.48 13.53 1.47
1.63 8.48 5.32
3.42 20.43 -17.46
-5.26 -1.05 -6.81
-19.33 -1.92 -9.20
-2.76 -18.04 5.60
-9.01 -0.59 -11.39
-8.06 -17.46 -14.62
6.34 6.76 4.41
0.10 8.48 -0.66
-3.82 10.37 -12.14
-8.03 -0.65 -17.84
6.94 -5.08 17.34
-0.02 7.52 -23.40
-3.19 -19.72 1.07
-0.48 20.58 1.22
0.57 -8.95 -3.72
8.78 -1.57 6.15
0.73 -1.10 1.88
15.51 0.43 19.73
1.26 1.97 -3.21
8.14 3.35 -3.68
3.55 -16.31 7.54
-2.79 -5.51 7.71
0.00 4.26 -5.31
2.91 -30.67 10.43
5.43 8.48 10.93
-6.80 -1.60 -3.23
-6.68 -15.51 -0.05
13.40 18.10 -2.00
-2.65 5.02 -9.87
2.61 -9.09 4.59
-0.65 1.95 -1.07
-17.02 -12.61 -16.39
1.93 15.32 -25.54
15.94 15.43 14.23
-11.19 0.36 -3.18
-3.52 -1.25 -8.42
-10.89 -4.28 -27.39
-0.01 -0.41 0.65
-14.44 -20.34 -11.49
-32.30 -10.59 -30.58
-1.85 6.69 1.09
-16.77 -21.87 -14.13
-10.27 -12.05 -7.40
-10.16 3.32 -9.76
-5.49 -10.66 -4.47
8.37 7.35 10.00
3.94 -24.31 2.28
53.35 32.82 29.17
15.18 13.10 24.64
31.27 34.97 19.07
17.75 19.64 14.83
26.42 17.91 34.75
18.90 22.06 29.99
32.81 23.93 40.07
6.48 0.46 14.97
33.14 24.18 36.57
7.82 5.68 11.61
24.06 13.00 2.86
11.98 12.49 16.74
8.14 11.32 11.63
1.35 -0.14 8.49
1.13 8.02 5.84
13.63 8.74 15.77
11.65 18.78 10.39
32.70 6.90 29.81
9.12 0.83 3.81
40.65 49.07 49.55
29.89 39.56 44.75
37.58 38.65 44.97
15.42 21.40 20.89
56.47 47.90 64.04
53.69 50.66 54.39
30.97 37.04 32.37
31.50 27.18 33.72
35.16 34.51 48.26
23.17 21.59 29.80
26.03 27.78 30.12
52.66 68.05 61.91
46.20 54.97 55.05
48.76 49.17 62.41
31.89 33.15 40.10
60.10 46.82 55.89
28.79 39.15 40.42
31.60 34.38 27.16
39.27 42.50 47.11
11.46 43.87 20.19
35.78 40.82 35.65
32.97 19.62 51.39
28.22 26.04 34.43
15.73 11.56 18.24
5.11 23.05 6.27
23.11 16.15 38.58
24.43 18.85 47.68
5.50 8.03 11.11
29.52 9.46 28.02
24.06 43.88 40.22
24.36 18.48 24.21
30.60 28.07 39.86
22.83 10.76 26.70
4.84 4.10 11.53
18.03 14.91 28.62
12.13 25.45 14.18
20.87 13.51 36.19
22.01 32.73 32.43
18.82 23.16 20.35
12.97 37.98 3.08
5.91 1.15 5.91
9.34 10.91 11.68
5.26 2.16 10.23
23.20 26.49 32.10
19.27 28.35 18.56
30.35 39.16 50.23
20.82 26.28 28.30
21.03 0.38 22.51
8.39 16.74 14.19
20.04 -0.24 34.51
23.35 23.89 31.72
32.47 28.38 44.84
63.45 21.86 36.92
29.35 37.81 40.22
12.42 35.48 7.36
25.44 31.49 16.77
13.77 22.03 17.18
17.58 39.35 12.20
28.33 29.31 37.30
28.14 55.97 29.25
25.08 47.40 30.79
11.46 13.88 11.79
16.18 25.15 21.76
1.59 2.44 7.20
10.83 3.44 14.81
19.83 11.92 31.35
8.85 30.46 -0.76
11.33 21.44 18.27
32.10 26.54 41.01
2.48 -6.31 -5.98
26.98 38.74 36.89
25.86 40.63 32.30
35.67 36.10 37.01
6.10 26.22 5.12
22.57 19.34 35.15
28.51 34.97 30.91
23.98 35.04 37.90
32.96 35.42 52.00
4.94 17.48 -13.33
9.88 19.77 19.18
18.83 22.79 36.39
10.91 21.42 20.26
8.77 25.03 20.99
8.91 23.94 16.97
2.00 -5.29 1.42
5.29 -16.69 13.22
-5.21 -7.93 -10.16
-5.44 -8.83 0.32
2.99 8.77 -6.84
-0.78 1.35 9.39
-4.78 3.26 -9.34
-7.26 -8.11 -6.34
-9.25 -20.11 0.43
2.81 7.08 -0.87
15.91 36.21 15.53
8.47 -1.92 7.14
66.73 50.00 42.19
53.08 46.73 44.30
52.57 40.82 39.68
37.06 30.19 34.77
40.85 49.39 47.52
41.25 48.30 40.35
47.79 43.75 44.46
66.76 58.97 58.71
58.61 47.39 44.29
65.03 42.17 36.21
-9.16 -13.20 -15.45
-10.42 7.18 -3.93
-6.88 2.58 -34.72
5.64 7.69 24.13
-20.35 -7.31 -15.79
-14.93 -18.15 -19.92
0.86 9.85 11.44
-2.59 6.95 -0.62
1.06 -5.12 6.09
-13.94 -19.42 -6.18
-12.38 -4.49 -33.45
-10.04 -1.40 5.04
8.11 2.05 33.59
-5.36 5.88 -8.88
-0.65 11.52 3.08
0.42 -5.71 6.95
2.71 6.31 17.19
-2.81 -2.80 -0.50
-11.74 -13.52 -12.32
-7.90 -2.27 4.81
33.19 52.54 8.90
39.78 62.08 47.56
30.41 41.12 30.26
29.82 44.41 33.16
26.09 53.80 25.61
31.48 51.06 29.75
23.95 40.00 20.97
28.79 37.00 28.45
35.48 46.64 48.43
27.90 46.52 13.29
35.36 60.57 17.66
40.40 50.52 45.11
29.73 36.62 45.36
28.49 42.47 35.37
29.67 45.81 36.64
-1.01 2.37 -3.13
20.43 34.81 18.29
33.52 41.87 39.17
20.10 36.68 17.79
31.55 36.06 34.33
30.34 45.03 36.35
28.92 43.30 29.87
34.03 48.50 33.90
26.02 38.85 27.31
30.68 43.02 39.90
35.57 34.42 42.40
33.92 40.02 35.38
35.27 47.98 44.66
42.04 74.61 42.01
39.96 45.17 49.70
28.96 49.60 31.23
28.67 45.35 39.48
30.23 41.64 42.60
25.84 45.50 28.75
36.14 58.72 38.13
31.56 37.75 40.79
27.46 45.97 31.51
26.66 46.52 43.95
34.48 45.13 37.97
36.56 48.48 44.21
7.58 -6.00 18.94
-17.37 -6.93 -13.44
-5.91 12.83 1.39
-11.76 10.46 -0.50
-24.46 -5.22 -26.86
-17.05 -3.76 -16.15
10.73 8.51 -13.69
-4.68 -5.12 -11.23
29.34 21.75 33.56
-13.72 -17.59 -20.26
-0.97 14.06 -17.47
1.90 -18.75 1.41
-7.88 -2.75 -7.39
4.29 -31.15 13.43
-29.46 -1.72 -26.69
7.62 9.61 18.57
-10.04 -14.67 -14.83
-12.67 -3.04 -21.66
37.09 29.63 33.37
-5.16 -1.16 -1.03
19.56 8.63 -8.99
17.86 23.69 1.43
22.85 14.27 12.24
-12.43 -9.03 -28.36
-6.13 -3.22 -5.54
-6.26 0.90 -21.97
12.67 11.61 14.62
-58.14 6.52 -17.38
-4.72 -4.95 -18.34
-6.87 -18.95 -11.94
-62.26 -21.50 -25.51
-1.85 -6.13 -1.38
24.99 18.46 51.00
5.10 -16.08 -26.68
-13.88 -8.71 -4.47
-15.10 -1.73 -25.89
-40.87 -10.75 -27.16
1.78 1.94 -19.48
-12.12 -4.66 -7.85
-0.48 13.20 -2.37
1.26 -6.13 -10.86
-19.63 -16.68 -28.21
-2.43 -4.20 9.31
18.23 -8.84 14.60
9.52 15.26 16.20
24.21 19.63 -1.84
-3.96 -18.02 -3.36
-19.93 -7.82 -25.08
-40.10 -7.31 -49.11
-30.29 0.66 -32.22
3.12 -2.71 6.05
18.12 39.76 10.48
-16.65 -27.53 -18.04
-18.81 -8.59 -20.37
19.35 9.22 5.58
28.16 24.62 26.49
41.83 25.69 36.31
4.86 -0.56 0.75
[truncated: 4,115 more chars]
