# Supplementary material for: De novo design of immunoglobulin-like domains
Source: Nat Commun. 2022 Oct 3;13:5661. doi: 10.1038/s41467-022-33004-6 (PMC9530121; doi:10.1038/s41467-022-33004-6)
Supplement: Supplementary file 6 — Source data [file 41467_2022_33004_MOESM6_ESM.zip › FigS4c.txt]

# distance twist roll tilt
15.4 -50.62 29.15 2.15
10.42 -39.55 -9.2 -14.62
8.9 -33.03 -6.42 -21.26
12.05 -32.95 11.54 -17.94
12.23 -4.57 44.63 -30.16
10.05 -29.63 0.37 -9.38
11.15 -36.79 -15.59 -32.61
12.62 -11.43 -25.16 -6.55
10.78 -22.46 18.67 -4.69
13.06 -27.88 19.9 23.73
13.07 -55.6 24.41 -14.67
10.33 -35.17 8.05 -14.06
13.02 -34.14 19.95 -10.5
10.61 -33.8 32.02 -29.98
13.39 -33.41 27.98 22.09
10.14 -31.79 11.93 -18.57
9.48 -27.81 17.83 -16.98
11.69 -17.66 -44.8 -2.64
9.89 -41.68 -10.49 2.26
11.36 -38.71 28.4 -2.26
11.03 -23.75 26.0 12.09
11.51 -41.47 11.35 -24.51
11.62 -6.08 -51.83 11.98
10.47 -32.11 29.75 -32.0
10.57 -25.31 25.28 -3.62
12.8 -24.42 18.19 19.95
12.34 -25.46 1.79 -26.24
10.98 -26.39 20.92 2.68
10.67 -32.93 15.19 2.59
11.13 -28.67 25.72 9.4
10.86 -21.34 18.72 -2.89
10.44 -26.36 17.17 -29.7
12.59 -32.62 17.75 -14.97
16.31 -53.02 34.12 -0.15
14.89 -53.86 38.4 -8.89
10.34 -25.76 24.91 -38.58
12.58 -29.29 4.16 -38.18
10.83 -30.44 36.04 -30.8
12.84 -55.56 28.69 -18.38
10.87 -29.2 16.45 1.48
14.61 -35.43 43.6 7.38
11.4 -29.33 28.61 4.92
9.86 -69.77 -12.25 -11.64
11.27 -45.11 -8.08 -15.92
9.48 -28.14 4.92 -8.63
11.11 -37.78 43.19 -25.96
10.42 -37.0 29.99 -26.45
9.99 -31.45 -0.95 -23.62
14.02 -43.33 37.12 1.59
11.68 -44.74 18.04 -13.91
10.0 -84.28 -58.01 -43.31
10.16 -33.15 21.39 -2.67
10.58 -39.18 35.52 9.02
10.95 -24.01 18.52 1.18
11.52 -46.01 -11.76 -17.25
9.22 -35.29 15.08 7.83
10.68 -18.79 11.67 -2.46
13.2 -39.05 32.64 9.48
9.86 -27.44 -18.28 -33.63
10.41 -52.17 -11.11 -19.8
15.1 -45.85 45.73 -30.82
10.57 -16.68 7.74 0.99
11.15 -22.05 -10.02 -4.31
10.62 -17.43 9.99 -1.74
10.24 -25.43 27.6 -37.58
12.09 -14.35 45.49 -31.29
9.03 -19.45 3.78 14.11
13.23 -53.14 28.21 -15.77
8.95 -22.29 6.11 15.29
12.77 -56.12 15.7 -2.92
12.82 -22.05 -36.66 -18.03
11.16 -28.44 24.74 9.18
13.64 -35.53 31.0 11.43
10.15 -40.97 2.37 0.9
9.98 -31.35 -1.49 -21.6
10.91 -24.68 18.69 3.31
10.14 -33.63 -19.11 -28.73
11.35 -46.59 -7.0 -17.49
11.7 -44.22 12.56 -7.58
10.05 -35.75 -16.97 -11.13
9.38 -25.61 17.21 -33.28
10.58 -25.14 16.0 5.75
10.29 -24.74 19.08 -4.4
11.51 -51.38 19.6 0.38
11.03 -43.27 15.89 -3.4
10.65 -18.76 4.69 -4.77
10.86 -27.58 15.82 1.16
12.05 -36.9 8.75 6.41
13.08 -27.59 19.81 12.72
12.35 -23.59 17.69 1.0
10.52 -26.19 28.22 -35.76
9.24 -22.04 6.78 -16.93
10.11 -28.73 -2.38 -2.55
15.09 -31.12 36.0 -2.35
12.11 -52.93 20.41 5.86
12.22 -43.35 -53.42 -26.88
9.19 -25.82 -24.53 13.4
12.37 -41.22 -53.42 -26.3
9.46 -43.28 -4.69 9.49
11.82 -46.81 9.89 0.71
14.25 -56.44 25.66 -4.24
12.58 -34.07 -64.03 -14.17
11.82 -45.51 -4.48 -4.07
11.1 -26.05 21.36 0.98
10.81 -22.93 16.79 2.25
10.04 -35.77 27.01 -15.08
9.04 -27.68 8.2 -28.37
11.52 -16.41 -13.17 12.41
11.51 -40.44 8.79 19.98
18.25 -57.44 28.39 -2.74
12.84 -37.74 4.92 -3.91
11.91 -2.64 -56.87 14.79
15.26 -77.48 49.74 23.64
11.72 -13.61 29.53 -6.62
14.11 -42.64 24.26 13.28
14.79 -41.74 35.58 11.02
9.54 -36.66 18.25 -12.42
9.41 -36.57 18.37 -9.13
9.89 -36.58 -10.39 0.83
10.41 -28.7 20.24 -29.37
11.22 -25.1 23.59 2.24
10.81 -28.99 34.35 -33.12
8.79 -32.56 16.85 16.04
9.41 -40.14 -1.88 -16.72
10.57 -34.63 31.24 -27.01
10.71 -35.82 40.56 -30.32
10.78 -48.02 13.41 -22.57
10.66 -22.41 10.8 4.34
12.38 -34.43 9.05 -16.42
14.9 -54.38 32.35 -9.18
10.32 -41.92 8.99 -16.43
15.86 -49.86 31.93 -4.56
11.19 -15.66 -28.93 -1.41
10.48 -44.69 9.31 -7.28
10.75 -19.23 17.32 -6.43
12.06 -36.19 -18.52 -31.33
10.73 -18.81 13.82 -0.97
10.29 -34.92 -1.32 19.41
10.22 -44.56 -3.59 -2.01
9.18 -31.81 -5.6 -21.83
12.33 -34.53 24.58 -11.74
10.99 -25.05 18.43 2.81
10.89 -28.24 17.1 2.64
10.88 -31.59 31.83 -29.44
10.62 -23.88 25.35 -4.04
11.92 -63.31 1.88 -37.45
10.7 -25.75 26.86 -0.74
11.33 -22.1 13.28 -3.64
11.14 -27.65 26.49 5.14
9.97 -30.32 11.8 -13.59
10.8 -17.07 14.07 -0.53
10.61 -36.46 -11.13 -4.69
10.08 -27.46 19.73 -1.78
10.84 -29.73 35.2 -31.74
10.58 -17.74 10.58 -1.73
9.85 -33.31 9.47 -17.24
12.35 -47.37 8.63 4.75
12.1 -25.28 -0.41 -3.21
10.83 -18.18 8.45 -2.12
9.95 -37.96 -1.47 9.63
11.67 -48.42 11.37 -14.0
10.38 -23.23 32.68 -31.68
10.09 -85.06 -58.29 -44.96
8.98 -29.23 2.87 -6.63
12.12 -28.2 4.11 -23.61
11.95 -40.23 16.51 -6.47
10.24 -21.47 8.58 -1.04
14.9 -37.28 37.49 7.04
11.06 -28.1 25.91 16.66
11.94 -30.56 6.71 -21.56
11.38 -45.49 -13.36 -13.81
9.88 -39.96 11.05 -5.12
15.59 -29.0 25.81 -32.17
12.26 -34.3 22.6 -21.25
10.36 -48.41 20.63 -11.05
10.88 -17.21 11.93 -0.33
10.63 -25.72 18.98 10.66
11.31 -30.37 25.48 1.47
10.34 -25.06 25.9 -37.18
12.21 -33.05 9.93 -18.85
14.83 -46.66 40.39 16.13
9.59 -21.78 6.8 -22.49
14.57 -44.31 41.75 29.58
15.08 -38.14 40.15 6.51
12.75 -36.38 3.43 6.86
11.57 -45.04 1.49 -5.34
13.1 -31.5 33.03 10.09
12.79 -21.15 15.05 24.74
10.81 -39.39 -2.15 3.77
10.94 -65.22 -5.74 -17.71
11.15 -30.32 26.13 9.23
9.56 -43.29 -5.31 9.51
10.72 -17.95 12.5 -0.74
10.67 -16.71 8.57 1.39
10.65 -31.78 -1.4 -7.44
10.34 -27.72 7.32 -23.77
14.39 -52.59 52.52 18.84
15.31 -30.58 20.69 7.89
12.8 -39.83 11.32 6.11
12.32 -22.06 10.05 -0.49
10.3 -45.33 7.25 -5.59
10.53 -23.3 14.76 7.85
10.71 -20.69 6.28 1.56
10.5 -19.54 12.32 -1.15
10.19 -20.19 24.85 -35.78
13.11 -24.95 17.05 23.55
10.51 -23.26 7.22 0.47
12.43 -11.25 -24.95 -1.91
11.11 -32.58 -3.35 4.67
10.54 -34.7 27.51 -27.38
12.06 -10.71 -30.43 15.28
10.62 -43.23 0.55 -24.8
12.2 -39.2 -53.75 -27.24
11.25 -28.08 22.42 5.7
10.67 -21.3 12.02 0.17
14.42 -30.88 30.5 10.28
10.4 -32.11 23.0 -10.77
12.57 -8.21 42.42 -30.34
10.5 -29.66 30.4 -31.95
10.54 -46.2 20.59 -5.25
10.63 -18.36 14.11 -3.77
10.3 -48.15 11.99 -17.17
10.7 -48.42 7.19 -8.66
9.07 -29.63 11.04 -6.54
9.82 -41.49 -3.05 2.42
11.19 -23.92 23.41 0.02
12.08 -11.75 -25.48 13.08
10.66 -16.3 7.84 0.26
10.55 -20.97 13.6 -1.57
10.35 -32.42 0.77 1.82
9.86 -26.16 5.59 -8.21
10.25 -30.4 6.57 -18.86
13.54 -29.72 15.23 -4.0
10.12 -57.99 -26.92 -27.65
12.02 -34.16 -3.61 7.24
9.75 -29.84 3.35 -3.02
11.07 -18.41 -21.49 -1.58
10.54 -38.18 -6.92 -3.18
11.68 -36.55 -7.15 -29.92
10.4 -32.88 14.7 -22.67
10.04 -34.48 11.82 -22.8
14.01 -45.68 32.05 2.81
11.53 -64.3 -1.09 -37.88
11.84 -43.82 -13.16 -26.33
11.49 -34.2 -4.82 -26.82
11.33 -46.66 -14.39 0.22
10.78 -33.48 34.15 -29.13
12.46 -30.43 -36.24 -14.15
12.02 -24.37 5.51 -0.51
12.27 -48.31 6.26 2.34
9.58 -17.91 19.6 10.26
9.66 -15.04 -6.18 25.8
9.94 -34.6 13.38 -20.06
10.52 -24.83 18.4 9.05
11.97 -58.32 2.93 -33.53
11.84 -60.69 1.37 -35.72
14.41 -53.84 18.44 -11.47
10.75 -18.54 12.37 -0.02
11.07 -69.12 -32.1 -4.96
10.76 -25.71 19.53 10.1
12.45 -39.84 13.16 -19.14
10.17 -33.94 -23.55 -32.58
10.12 -30.03 3.92 -11.42
12.13 -10.06 -28.12 14.02
11.28 -9.36 -53.99 13.6
12.04 -52.44 11.23 -3.69
10.58 -44.22 -5.96 -28.65
14.8 -37.55 45.3 19.36
11.61 -32.18 -27.97 -20.69
10.34 -15.0 2.31 -22.33
10.94 -27.57 20.97 1.72
9.95 -34.34 -4.49 0.27
11.37 0.42 11.19 -32.64
