# Supplementary material for: De novo design of immunoglobulin-like domains
Source: Nat Commun. 2022 Oct 3;13:5661. doi: 10.1038/s41467-022-33004-6 (PMC9530121; doi:10.1038/s41467-022-33004-6)
Supplement: Supplementary file 6 — Source data [file 41467_2022_33004_MOESM6_ESM.zip › FigS5.txt]

# In-In
BAAAAAA 4074
ABAAAAAA 2143
ABBAAAAG 477
BAAAABG 335
ABAAAAABB 299
BAAAAABB 286
ABBAAAAAA 255
ABAAAAAAA 223
ABAAAAG 216
ABAAAAB 203


# Out-Out
AABAAAAAB 529
BBAAAAAB 459
EAAAAAB 392
GAAAAGB 340
AAAAAAAGB 204
BBAAAAAAGB 183
BABAAAAAB 163
AABAAAAB 131
BGBAAAAAB 99
GBAAAAAB 82

# Out-In
GAAAAG 496
AABAAAAA 300
BBAAAAAA 242
GBBAAAAAA 202
BABAAAAAA 188
BBAAAAABB 170
EAAAAAA 146
AABAAAAAA 129
EBAAAAG 99
BGBAAAAA 94

# In-Out
ABAAAAAB 828
BAAAAAB 665
ABAAAAAAB 440
BAAAAAAB 424
BAAAABGB 284
ABBAAAAGB 270
BBBAAAAAB 241
AAAAAGB 186
BAAAAAAGB 184
BAAAAGB 175
